# Supplementary material for: Dielectric and ferroelectric sensing based on molecular recognition in Cu(1,10-phenlothroline)2SeO4·(diol) systems
Source: Nat Commun. 2017 Feb 20;8:14551. doi: 10.1038/ncomms14551 (PMC5321740; doi:10.1038/ncomms14551)
Supplement: Supplementary Data 1 — The cif file for compound 1 at 243 K. [file ncomms14551-s2.cif]

 
data_glycol-T243K
 
_audit_creation_method            'SHELXL-2014/7'
_shelx_SHELXL_version_number      '2014/7'
_chemical_name_systematic         ?
_chemical_name_common             ?
_chemical_melting_point           ?
_chemical_formula_moiety          ?
_chemical_formula_sum
 'C78 H66 Cu3 N12 O18 Se3' 
_chemical_formula_weight          1886.92

loop_
 _atom_type_symbol
 _atom_type_description
 _atom_type_scat_dispersion_real
 _atom_type_scat_dispersion_imag
 _atom_type_scat_source
 'C'  'C'   0.0033   0.0016
 'International Tables Vol C Tables 4.2.6.8 and 6.1.1.4'
 'H'  'H'   0.0000   0.0000
 'International Tables Vol C Tables 4.2.6.8 and 6.1.1.4'
 'N'  'N'   0.0061   0.0033
 'International Tables Vol C Tables 4.2.6.8 and 6.1.1.4'
 'O'  'O'   0.0106   0.0060
 'International Tables Vol C Tables 4.2.6.8 and 6.1.1.4'
 'Cu'  'Cu'   0.3201   1.2651
 'International Tables Vol C Tables 4.2.6.8 and 6.1.1.4'
 'Se'  'Se'  -0.0929   2.2259
 'International Tables Vol C Tables 4.2.6.8 and 6.1.1.4'
 
_space_group_crystal_system       monoclinic
_space_group_IT_number            14
_space_group_name_H-M_alt         'P 21/c'
_space_group_name_Hall            '-P 2ybc'
 
_shelx_space_group_comment
;
The symmetry employed for this shelxl refinement is uniquely defined
by the following loop, which should always be used as a source of
symmetry information in preference to the above space-group names.
They are only intended as comments.
;
 
loop_
 _space_group_symop_operation_xyz
 'x, y, z'
 '-x, y+1/2, -z+1/2'
 '-x, -y, -z'
 'x, -y-1/2, z-1/2'
 
_cell_length_a                    17.934(8)
_cell_length_b                    36.37(2)
_cell_length_c                    13.179(8)
_cell_angle_alpha                 90
_cell_angle_beta                  120.82(3)
_cell_angle_gamma                 90
_cell_volume                      7382(7)
_cell_formula_units_Z             4
_cell_measurement_temperature     243(2)
_cell_measurement_reflns_used           11005
_cell_measurement_theta_min             2.1371
_cell_measurement_theta_max             27.5670
 
_exptl_crystal_description        BLOCK
_exptl_crystal_colour             BLUE
_exptl_crystal_density_meas       ?
_exptl_crystal_density_method     ?
_exptl_crystal_density_diffrn     1.698          
_exptl_crystal_F_000              3804
_exptl_transmission_factor_min    ?
_exptl_transmission_factor_max    ?
_exptl_crystal_size_max           0.5 
_exptl_crystal_size_mid           0.45 
_exptl_crystal_size_min           0.4
_exptl_absorpt_coefficient_mu     2.418
_shelx_estimated_absorpt_T_min    ?
_shelx_estimated_absorpt_T_max    ?
_exptl_absorpt_correction_type          'Multi-scan'
_exptl_absorpt_correction_T_max         1.0000
_exptl_absorpt_correction_T_min         0.8223
_exptl_absorpt_process_details    ?
_exptl_absorpt_special_details    ?
_diffrn_ambient_temperature       243(2)
_diffrn_radiation_wavelength      0.71073
_diffrn_radiation_type            MoK\a
_diffrn_source                    ?
_diffrn_measurement_device_type   'Rigaku satrun 724'
_diffrn_measurement_method        ?
_diffrn_detector_area_resol_mean  ?
_diffrn_reflns_number             86278
_diffrn_reflns_av_unetI/netI      0.0673
_diffrn_reflns_av_R_equivalents   0.0826
_diffrn_reflns_limit_h_min        -23
_diffrn_reflns_limit_h_max        23
_diffrn_reflns_limit_k_min        -44
_diffrn_reflns_limit_k_max        45
_diffrn_reflns_limit_l_min        -16
_diffrn_reflns_limit_l_max        17
_diffrn_reflns_theta_min          1.692
_diffrn_reflns_theta_max          27.473
_diffrn_reflns_theta_full         25.242
_diffrn_measured_fraction_theta_max   0.976
_diffrn_measured_fraction_theta_full  0.987
_diffrn_reflns_Laue_measured_fraction_max    0.976
_diffrn_reflns_Laue_measured_fraction_full   0.987
_diffrn_reflns_point_group_measured_fraction_max   0.976
_diffrn_reflns_point_group_measured_fraction_full  0.987
_reflns_number_total              16511
_reflns_number_gt                 11518
_reflns_threshold_expression      'I > 2\s(I)'
_reflns_Friedel_coverage          0.000
_reflns_Friedel_fraction_max      .
_reflns_Friedel_fraction_full     .
 
_reflns_special_details
;
 Reflections were merged by SHELXL according to the crystal
 class for the calculation of statistics and refinement.
 
 _reflns_Friedel_fraction is defined as the number of unique
 Friedel pairs measured divided by the number that would be
 possible theoretically, ignoring centric projections and
 systematic absences.
;
 
_computing_data_collection        ?
_computing_cell_refinement        ?
_computing_data_reduction         ?
_computing_structure_solution     ?
_computing_structure_refinement 'SHELXL-2014/7 (Sheldrick, 2014)'
_computing_molecular_graphics     ?
_computing_publication_material   ?
_refine_special_details           ?
_refine_ls_structure_factor_coef  Fsqd
_refine_ls_matrix_type            full
_refine_ls_weighting_scheme       calc
_refine_ls_weighting_details
'w=1/[\s^2^(Fo^2^)+(0.0860P)^2^+17.8646P] where P=(Fo^2^+2Fc^2^)/3'
_atom_sites_solution_primary      ?
_atom_sites_solution_secondary    ?
_atom_sites_solution_hydrogens    mixed
_refine_ls_hydrogen_treatment     constr
_refine_ls_extinction_method      none
_refine_ls_extinction_coef        .
_refine_ls_number_reflns          16511
_refine_ls_number_parameters      1027
_refine_ls_number_restraints      0
_refine_ls_R_factor_all           0.1294
_refine_ls_R_factor_gt            0.0894
_refine_ls_wR_factor_ref          0.2324
_refine_ls_wR_factor_gt           0.2069
_refine_ls_goodness_of_fit_ref    1.200
_refine_ls_restrained_S_all       1.200
_refine_ls_shift/su_max           0.018
_refine_ls_shift/su_mean          0.003
 
loop_
 _atom_site_label
 _atom_site_type_symbol
 _atom_site_fract_x
 _atom_site_fract_y
 _atom_site_fract_z
 _atom_site_U_iso_or_equiv
 _atom_site_adp_type
 _atom_site_occupancy
 _atom_site_site_symmetry_order  
 _atom_site_calc_flag
 _atom_site_refinement_flags_posn
 _atom_site_refinement_flags_adp
 _atom_site_refinement_flags_occupancy
 _atom_site_disorder_assembly
 _atom_site_disorder_group
Se1 Se 0.23273(3) -0.26498(2) -0.72968(5) 0.01890(15) Uani 1 1 d . . . . .
Se2 Se 0.26364(4) -0.56782(2) -0.27054(5) 0.02394(17) Uani 1 1 d . . . . .
Se3 Se 0.26100(4) -0.59842(2) 0.23087(5) 0.02400(17) Uani 1 1 d . . . . .
C22 C 0.0968(4) -0.69634(18) -0.3774(6) 0.0263(14) Uani 1 1 d . . . . .
C24 C 0.4045(4) -0.46979(17) 0.3747(5) 0.0218(13) Uani 1 1 d . . . . .
C25 C 0.4180(4) -0.68253(19) -0.2267(5) 0.0255(14) Uani 1 1 d . . . . .
C26 C 0.4218(4) -0.69693(18) -0.1224(5) 0.0246(14) Uani 1 1 d . . . . .
C28 C 0.0335(4) -0.68907(19) -0.2509(6) 0.0276(14) Uani 1 1 d . . . . .
C31 C 0.4858(4) -0.6895(2) -0.2486(6) 0.0281(15) Uani 1 1 d . . . . .
C32 C 0.4710(4) -0.47824(18) 0.2523(5) 0.0256(14) Uani 1 1 d . . . . .
C33 C 0.0845(4) -0.13636(17) -0.8736(5) 0.0219(13) Uani 1 1 d . . . . .
C34 C 0.1005(4) -0.68177(18) -0.2736(5) 0.0251(14) Uani 1 1 d . . . . .
C35 C 0.1746(5) -0.6461(2) -0.1069(6) 0.0315(16) Uani 1 1 d . . . . .
H35A H 0.2218 -0.6306 -0.0588 0.038 Uiso 1 1 calc R U . . .
C36 C 0.0834(4) -0.48436(19) 0.2242(5) 0.0259(14) Uani 1 1 d . . . . .
C38 C 0.0786(3) -0.46958(17) 0.1200(5) 0.0190(12) Uani 1 1 d . . . . .
C39 C -0.0432(4) -0.7250(2) -0.4339(6) 0.0344(17) Uani 1 1 d . . . . .
H39A H -0.0909 -0.7396 -0.4862 0.041 Uiso 1 1 calc R U . . .
C40 C 0.0244(4) -0.71821(19) -0.4578(5) 0.0272(14) Uani 1 1 d . . . . .
C42 C 0.0187(4) -0.47698(18) 0.2511(5) 0.0251(14) Uani 1 1 d . . . . .
C43 C 0.0187(4) -0.14447(19) -0.7507(6) 0.0289(15) Uani 1 1 d . . . . .
C44 C 0.0942(5) -0.7226(2) -0.5717(6) 0.0397(18) Uani 1 1 d . . . . .
H44A H 0.0941 -0.7310 -0.6392 0.048 Uiso 1 1 calc R U . . .
C45 C 0.4092(4) -0.13575(18) -0.6212(5) 0.0232(13) Uani 1 1 d . . . . .
C46 C 0.3295(4) -0.1883(2) -0.8902(6) 0.0342(17) Uani 1 1 d . . . . .
H46A H 0.2817 -0.2035 -0.9381 0.041 Uiso 1 1 calc R U . . .
C47 C 0.4706(4) -0.14357(18) -0.7498(6) 0.0274(14) Uani 1 1 d . . . . .
C48 C 0.4946(4) -0.71792(18) -0.0408(5) 0.0252(14) Uani 1 1 d . . . . .
C49 C 0.3999(4) -0.48378(17) 0.2688(5) 0.0217(13) Uani 1 1 d . . . . .
C50 C 0.0876(4) -0.15065(17) -0.7697(5) 0.0209(12) Uani 1 1 d . . . . .
C52 C -0.0395(4) -0.71036(19) -0.3347(5) 0.0288(15) Uani 1 1 d . . . . .
H52A H -0.0858 -0.7145 -0.3219 0.035 Uiso 1 1 calc R U . . .
C55 C 0.0254(5) -0.7308(2) -0.5556(6) 0.0363(17) Uani 1 1 d . . . . .
H55A H -0.0211 -0.7450 -0.6122 0.044 Uiso 1 1 calc R U . . .
C56 C 0.0406(5) -0.6741(2) -0.1483(7) 0.0365(17) Uani 1 1 d . . . . .
H56A H -0.0026 -0.6785 -0.1296 0.044 Uiso 1 1 calc R U . . .
C57 C 0.4957(5) -0.73011(19) 0.0590(6) 0.0335(16) Uani 1 1 d . . . . .
H57A H 0.5428 -0.7441 0.1155 0.040 Uiso 1 1 calc R U . . .
C58 C 0.1623(5) -0.7021(2) -0.4883(6) 0.0332(16) Uani 1 1 d . . . . .
H58A H 0.2087 -0.6968 -0.4998 0.040 Uiso 1 1 calc R U . . .
C60 C 0.4051(4) -0.15087(17) -0.7247(5) 0.0219(13) Uani 1 1 d . . . . .
C62 C -0.0577(4) -0.4413(2) 0.0743(6) 0.0337(16) Uani 1 1 d . . . . .
H62A H -0.1065 -0.4271 0.0223 0.040 Uiso 1 1 calc R U . . .
C63 C 0.4780(4) -0.45036(19) 0.4573(5) 0.0277(14) Uani 1 1 d . . . . .
C64 C 0.4795(5) -0.4379(2) 0.5615(6) 0.0378(17) Uani 1 1 d . . . . .
H64A H 0.5281 -0.4252 0.6205 0.045 Uiso 1 1 calc R U . . .
C65 C 0.3436(4) -0.6477(2) -0.3954(6) 0.0313(15) Uani 1 1 d . . . . .
H65A H 0.2964 -0.6324 -0.4447 0.038 Uiso 1 1 calc R U . . .
C66 C 0.0070(4) -0.44763(18) 0.0441(5) 0.0249(13) Uani 1 1 d . . . . .
C67 C 0.5633(4) -0.7249(2) -0.0649(6) 0.0319(16) Uani 1 1 d . . . . .
H67A H 0.6114 -0.7392 -0.0122 0.038 Uiso 1 1 calc R U . . .
C68 C 0.4103(5) -0.4445(2) 0.5746(6) 0.0369(17) Uani 1 1 d . . . . .
H68A H 0.4102 -0.4364 0.6423 0.044 Uiso 1 1 calc R U . . .
C69 C 0.5455(4) -0.4583(2) 0.3403(6) 0.0363(17) Uani 1 1 d . . . . .
H69A H 0.5928 -0.4541 0.3298 0.044 Uiso 1 1 calc R U . . .
C70 C 0.3582(4) -0.7021(2) -0.0089(6) 0.0327(16) Uani 1 1 d . . . . .
H70A H 0.3115 -0.6970 0.0024 0.039 Uiso 1 1 calc R U . . .
C71 C 0.4802(4) -0.11475(19) -0.5437(6) 0.0294(15) Uani 1 1 d . . . . .
C72 C 0.5587(4) -0.71079(19) -0.1644(6) 0.0309(15) Uani 1 1 d . . . . .
H72A H 0.6047 -0.7152 -0.1778 0.037 Uiso 1 1 calc R U . . .
C73 C 0.3234(4) -0.5163(2) 0.0934(6) 0.0305(15) Uani 1 1 d . . . . .
H73A H 0.2733 -0.5293 0.0392 0.037 Uiso 1 1 calc R U . . .
C74 C 0.4799(5) -0.6745(2) -0.3495(7) 0.0384(18) Uani 1 1 d . . . . .
H74A H 0.5245 -0.6783 -0.3659 0.046 Uiso 1 1 calc R U . . .
C75 C 0.0103(4) -0.11741(19) -0.9572(6) 0.0318(15) Uani 1 1 d . . . . .
C76 C 0.3377(5) -0.4640(2) 0.4837(6) 0.0371(17) Uani 1 1 d . . . . .
H76A H 0.2896 -0.4682 0.4926 0.045 Uiso 1 1 calc R U . . .
C77 C 0.5476(4) -0.4457(2) 0.4365(6) 0.0341(17) Uani 1 1 d . . . . .
H77A H 0.5975 -0.4332 0.4933 0.041 Uiso 1 1 calc R U . . .
C78 C 0.1399(4) -0.4653(2) 0.0043(5) 0.0316(16) Uani 1 1 d . . . . .
H78A H 0.1850 -0.4709 -0.0095 0.038 Uiso 1 1 calc R U . . .
C79 C 0.1647(4) -0.18378(19) -0.5951(5) 0.0277(14) Uani 1 1 d . . . . .
H79A H 0.2144 -0.1971 -0.5415 0.033 Uiso 1 1 calc R U . . .
C80 C 0.4150(5) -0.1088(2) -0.4247(6) 0.0410(19) Uani 1 1 d . . . . .
H80A H 0.4154 -0.0999 -0.3575 0.049 Uiso 1 1 calc R U . . .
C82 C -0.0554(4) -0.1240(2) -0.8371(7) 0.0390(18) Uani 1 1 d . . . . .
H82A H -0.1016 -0.1195 -0.8242 0.047 Uiso 1 1 calc R U . . .
C83 C 0.1597(4) -0.5225(2) 0.3893(6) 0.0333(16) Uani 1 1 d . . . . .
H83A H 0.2060 -0.5386 0.4349 0.040 Uiso 1 1 calc R U . . .
C84 C -0.0531(4) -0.4541(2) 0.1716(6) 0.0344(17) Uani 1 1 d . . . . .
H84A H -0.0967 -0.4483 0.1885 0.041 Uiso 1 1 calc R U . . .
C85 C 0.1489(5) -0.1308(2) -0.9865(6) 0.0362(17) Uani 1 1 d . . . . .
H85A H 0.1955 -0.1358 -0.9981 0.043 Uiso 1 1 calc R U . . .
C86 C 0.1125(4) -0.6527(2) -0.0746(7) 0.0355(17) Uani 1 1 d . . . . .
H86A H 0.1194 -0.6429 -0.0044 0.043 Uiso 1 1 calc R U . . .
C87 C 0.5484(4) -0.1072(2) -0.5700(6) 0.0340(17) Uani 1 1 d . . . . .
H87A H 0.5964 -0.0928 -0.5180 0.041 Uiso 1 1 calc R U . . .
C88 C 0.0258(4) -0.1593(2) -0.6450(6) 0.0317(16) Uani 1 1 d . . . . .
H88A H -0.0186 -0.1557 -0.6279 0.038 Uiso 1 1 calc R U . . .
C89 C 0.4274(6) -0.7218(2) 0.0765(7) 0.0417(19) Uani 1 1 d . . . . .
H89A H 0.4286 -0.7294 0.1455 0.050 Uiso 1 1 calc R U . . .
C90 C 0.0033(5) -0.4346(2) -0.0619(6) 0.0372(18) Uani 1 1 d . . . . .
H90A H -0.0439 -0.4204 -0.1173 0.045 Uiso 1 1 calc R U . . .
C91 C 0.4635(5) -0.49225(19) 0.1478(6) 0.0316(15) Uani 1 1 d . . . . .
H91A H 0.5088 -0.4887 0.1326 0.038 Uiso 1 1 calc R U . . .
C92 C 0.3462(5) -0.1304(2) -0.5062(6) 0.0316(16) Uani 1 1 d . . . . .
H92A H 0.3009 -0.1358 -0.4922 0.038 Uiso 1 1 calc R U . . .
C93 C -0.0603(4) -0.1110(2) -0.9371(6) 0.0339(17) Uani 1 1 d . . . . .
H93A H -0.1095 -0.0978 -0.9929 0.041 Uiso 1 1 calc R U . . .
C94 C 0.5429(4) -0.1211(2) -0.6693(6) 0.0351(16) Uani 1 1 d . . . . .
H94A H 0.5870 -0.1158 -0.6857 0.042 Uiso 1 1 calc R U . . .
C95 C 0.0097(5) -0.1039(2) -1.0583(5) 0.0357(17) Uani 1 1 d . . . . .
H95A H -0.0377 -0.0901 -1.1152 0.043 Uiso 1 1 calc R U . . .
C96 C 0.0701(5) -0.4435(2) -0.0799(5) 0.0341(16) Uani 1 1 d . . . . .
H96A H 0.0695 -0.4351 -0.1478 0.041 Uiso 1 1 calc R U . . .
C97 C 0.3899(4) -0.5111(2) 0.0678(6) 0.0337(16) Uani 1 1 d . . . . .
H97A H 0.3842 -0.5204 -0.0025 0.040 Uiso 1 1 calc R U . . .
C98 C 0.0985(5) -0.1787(2) -0.5704(6) 0.0325(16) Uani 1 1 d . . . . .
H98A H 0.1043 -0.1888 -0.5011 0.039 Uiso 1 1 calc R U . . .
C99 C 0.3911(4) -0.1817(2) -0.9231(6) 0.0353(17) Uani 1 1 d . . . . .
H99A H 0.3847 -0.1925 -0.9919 0.042 Uiso 1 1 calc R U . . .
C100 C 0.4077(5) -0.6539(2) -0.4255(7) 0.0370(17) Uani 1 1 d . . . . .
H10A H 0.4013 -0.6442 -0.4956 0.044 Uiso 1 1 calc R U . . .
C101 C 0.4613(4) -0.1592(2) -0.8540(6) 0.0321(16) Uani 1 1 d . . . . .
H10B H 0.5026 -0.1543 -0.8760 0.039 Uiso 1 1 calc R U . . .
C102 C 0.4821(4) -0.1003(2) -0.4418(5) 0.0331(16) Uani 1 1 d . . . . .
H10C H 0.5283 -0.0854 -0.3878 0.040 Uiso 1 1 calc R U . . .
C103 C 0.0783(5) -0.1111(2) -1.0725(6) 0.044(2) Uani 1 1 d . . . . .
H10D H 0.0779 -0.1027 -1.1402 0.052 Uiso 1 1 calc R U . . .
C106 C 0.0977(5) -0.5152(2) 0.4239(6) 0.0384(18) Uani 1 1 d . . . . .
H10E H 0.1047 -0.5255 0.4937 0.046 Uiso 1 1 calc R U . . .
C108 C 0.0277(4) -0.49298(19) 0.3543(6) 0.0298(15) Uani 1 1 d . . . . .
H10H H -0.0141 -0.4885 0.3754 0.036 Uiso 1 1 calc R U . . .
N1 N 0.3419(3) -0.14396(15) -0.6038(4) 0.0237(11) Uani 1 1 d . . . . .
N2 N 0.1596(3) -0.17031(16) -0.6927(4) 0.0260(12) Uani 1 1 d . . . . .
N3 N 0.1698(3) -0.66077(15) -0.2027(5) 0.0280(12) Uani 1 1 d . . . . .
N4 N 0.3467(3) -0.66209(15) -0.3018(5) 0.0253(12) Uani 1 1 d . . . . .
N5 N 0.1652(3) -0.68956(16) -0.3912(5) 0.0286(12) Uani 1 1 d . . . . .
N6 N 0.3543(3) -0.69002(15) -0.1065(5) 0.0270(12) Uani 1 1 d . . . . .
N7 N 0.3287(3) -0.50326(14) 0.1927(4) 0.0187(10) Uani 1 1 d . . . . .
N8 N 0.1449(3) -0.47814(14) 0.1022(4) 0.0218(11) Uani 1 1 d . . . . .
N15 N 0.1535(3) -0.50682(15) 0.2933(4) 0.0224(11) Uani 1 1 d . . . . .
N20 N 0.3348(3) -0.47670(14) 0.3864(4) 0.0242(11) Uani 1 1 d . . . . .
N29 N 0.3366(3) -0.17346(16) -0.7918(5) 0.0272(12) Uani 1 1 d . . . . .
N30 N 0.1529(3) -0.14273(15) -0.8881(4) 0.0267(12) Uani 1 1 d . . . . .
Cu2 Cu 0.23922(5) -0.50919(3) 0.23942(6) 0.0254(2) Uani 1 1 d . . . . .
Cu5 Cu 0.25737(4) -0.65730(2) -0.25329(6) 0.0227(2) Uani 1 1 d . . . . .
Cu6 Cu 0.24941(4) -0.17568(2) -0.74032(6) 0.0230(2) Uani 1 1 d . . . . .
O16 O 0.1853(5) -0.35945(17) -0.6999(6) 0.0638(18) Uani 1 1 d . . . . .
H16C H 0.1748 -0.3392 -0.7369 0.077 Uiso 1 1 d R U . . .
O15 O 0.2958(4) -0.35391(16) -0.8139(5) 0.0488(14) Uani 1 1 d . . . . .
H15C H 0.3033 -0.3334 -0.7791 0.059 Uiso 1 1 d R U . . .
O14 O 0.2997(4) -0.47281(18) -0.3060(6) 0.0626(18) Uani 1 1 d . . . . .
H14C H 0.3129 -0.4929 -0.2676 0.075 Uiso 1 1 d R U . . .
O13 O 0.1917(4) -0.48013(16) -0.1894(5) 0.0470(14) Uani 1 1 d . . . . .
H13C H 0.1864 -0.5002 -0.2256 0.056 Uiso 1 1 d R U . . .
C109 C 0.1967(6) -0.4498(3) -0.2542(8) 0.058(2) Uani 1 1 d . . . . .
H10I H 0.1836 -0.4272 -0.2257 0.070 Uiso 1 1 calc R U . . .
H10J H 0.1519 -0.4527 -0.3376 0.070 Uiso 1 1 calc R U . . .
C110 C 0.2821(6) -0.4454(3) -0.2454(8) 0.059(3) Uani 1 1 d . . . . .
H11A H 0.2840 -0.4213 -0.2772 0.071 Uiso 1 1 calc R U . . .
H11B H 0.3279 -0.4458 -0.1618 0.071 Uiso 1 1 calc R U . . .
C301 C 0.2907(6) -0.3822(2) -0.7464(8) 0.049(2) Uani 1 1 d . . . . .
H30A H 0.3347 -0.3779 -0.6633 0.059 Uiso 1 1 calc R U . . .
H30B H 0.3049 -0.4054 -0.7702 0.059 Uiso 1 1 calc R U . . .
C302 C 0.2055(6) -0.3860(2) -0.7561(8) 0.054(2) Uani 1 1 d . . . . .
H30C H 0.1606 -0.3859 -0.8401 0.064 Uiso 1 1 calc R U . . .
H30D H 0.2034 -0.4101 -0.7240 0.064 Uiso 1 1 calc R U . . .
O4 O 0.1488(3) -0.29151(13) -0.8115(4) 0.0289(10) Uani 1 1 d . . . . .
O2 O 0.2414(3) -0.25642(13) -0.6036(3) 0.0286(10) Uani 1 1 d . . . . .
O1 O 0.2149(3) -0.22612(13) -0.8060(4) 0.0343(11) Uani 1 1 d . . . . .
O6 O 0.3444(3) -0.54028(13) -0.1933(4) 0.0310(11) Uani 1 1 d . . . . .
O9 O 0.3467(3) -0.62369(13) 0.3130(4) 0.0316(11) Uani 1 1 d . . . . .
O3 O 0.3209(3) -0.28406(14) -0.7120(4) 0.0360(12) Uani 1 1 d . . . . .
O7 O 0.2539(3) -0.57705(14) -0.3987(4) 0.0389(12) Uani 1 1 d . . . . .
O5 O 0.2864(3) -0.60620(13) -0.1925(4) 0.0343(11) Uani 1 1 d . . . . .
O8 O 0.1738(3) -0.54963(14) -0.2896(4) 0.0382(12) Uani 1 1 d . . . . .
O10 O 0.1738(3) -0.62007(15) 0.2089(4) 0.0412(13) Uani 1 1 d . . . . .
O11 O 0.2540(3) -0.58937(14) 0.1040(4) 0.0365(12) Uani 1 1 d . . . . .
O12 O 0.2727(3) -0.55971(14) 0.3032(4) 0.0408(12) Uani 1 1 d . . . . .
O17 O 0.2066(4) -0.68981(16) 0.3115(6) 0.0577(17) Uani 1 1 d . . . . .
H17C H 0.1966 -0.6692 0.2764 0.069 Uiso 1 1 d R U . . .
O18 O 0.3176(4) -0.69115(17) 0.2009(6) 0.0607(17) Uani 1 1 d . . . . .
H18C H 0.3260 -0.6712 0.2387 0.073 Uiso 1 1 d R U . . .
C10 C 0.3008(7) -0.7197(2) 0.2577(10) 0.064(3) Uani 1 1 d . . . . .
H10K H 0.3445 -0.7191 0.3422 0.077 Uiso 1 1 calc R U . . .
H10L H 0.3063 -0.7433 0.2261 0.077 Uiso 1 1 calc R U . . .
C11 C 0.2127(7) -0.7173(2) 0.2427(10) 0.064(3) Uani 1 1 d . . . . .
H11E H 0.1699 -0.7126 0.1594 0.077 Uiso 1 1 calc R U . . .
H11F H 0.1983 -0.7410 0.2640 0.077 Uiso 1 1 calc R U . . .
 
loop_
 _atom_site_aniso_label
 _atom_site_aniso_U_11
 _atom_site_aniso_U_22
 _atom_site_aniso_U_33
 _atom_site_aniso_U_23
 _atom_site_aniso_U_13
 _atom_site_aniso_U_12
Se1 0.0175(3) 0.0229(4) 0.0188(3) -0.0014(2) 0.0111(2) -0.0020(2)
Se2 0.0199(3) 0.0258(4) 0.0234(3) -0.0009(3) 0.0091(2) -0.0020(2)
Se3 0.0208(3) 0.0236(4) 0.0224(3) 0.0006(3) 0.0074(2) 0.0019(3)
C22 0.027(3) 0.021(4) 0.034(3) 0.001(3) 0.018(3) -0.004(3)
C24 0.029(3) 0.019(4) 0.017(3) 0.002(2) 0.012(2) -0.003(2)
C25 0.027(3) 0.028(4) 0.028(3) -0.008(3) 0.019(3) -0.005(3)
C26 0.022(3) 0.024(4) 0.030(3) -0.002(3) 0.015(3) -0.004(3)
C28 0.020(3) 0.030(4) 0.032(3) 0.007(3) 0.012(3) 0.002(3)
C31 0.023(3) 0.035(4) 0.028(3) -0.007(3) 0.014(3) -0.005(3)
C32 0.025(3) 0.026(4) 0.027(3) 0.004(3) 0.014(3) 0.003(3)
C33 0.026(3) 0.017(4) 0.018(3) -0.002(2) 0.008(2) 0.000(2)
C34 0.025(3) 0.023(4) 0.029(3) 0.005(3) 0.015(3) 0.004(3)
C35 0.042(4) 0.031(4) 0.035(4) -0.004(3) 0.030(3) -0.005(3)
C36 0.022(3) 0.027(4) 0.028(3) 0.004(3) 0.012(2) 0.004(3)
C38 0.015(2) 0.017(3) 0.020(3) -0.001(2) 0.006(2) 0.004(2)
C39 0.027(3) 0.036(5) 0.029(3) 0.011(3) 0.006(3) 0.002(3)
C40 0.025(3) 0.033(4) 0.019(3) 0.008(3) 0.009(2) 0.003(3)
C42 0.022(3) 0.025(4) 0.029(3) -0.003(3) 0.013(2) -0.001(3)
C43 0.030(3) 0.026(4) 0.036(4) 0.002(3) 0.020(3) 0.001(3)
C44 0.048(4) 0.043(5) 0.031(4) -0.014(3) 0.023(3) -0.012(4)
C45 0.021(3) 0.024(4) 0.019(3) -0.001(3) 0.007(2) -0.002(3)
C46 0.033(3) 0.043(5) 0.034(4) -0.017(3) 0.023(3) -0.010(3)
C47 0.025(3) 0.019(4) 0.039(4) 0.000(3) 0.018(3) 0.000(3)
C48 0.023(3) 0.027(4) 0.019(3) -0.004(3) 0.006(2) -0.002(3)
C49 0.024(3) 0.016(4) 0.027(3) -0.001(2) 0.015(2) -0.002(2)
C50 0.022(3) 0.018(4) 0.019(3) 0.000(2) 0.008(2) 0.000(2)
C52 0.022(3) 0.033(4) 0.027(3) -0.001(3) 0.010(3) -0.009(3)
C55 0.044(4) 0.022(4) 0.039(4) -0.011(3) 0.018(3) -0.011(3)
C56 0.035(4) 0.042(5) 0.046(4) -0.003(3) 0.030(3) 0.000(3)
C57 0.044(4) 0.018(4) 0.034(4) 0.007(3) 0.017(3) 0.005(3)
C58 0.041(4) 0.036(5) 0.027(3) -0.012(3) 0.021(3) -0.008(3)
C60 0.022(3) 0.018(4) 0.021(3) -0.003(2) 0.008(2) -0.004(2)
C62 0.023(3) 0.036(5) 0.037(4) -0.005(3) 0.011(3) -0.005(3)
C63 0.027(3) 0.025(4) 0.023(3) -0.004(3) 0.007(3) -0.005(3)
C64 0.043(4) 0.036(5) 0.033(4) -0.005(3) 0.019(3) -0.009(3)
C65 0.039(4) 0.033(4) 0.030(3) 0.002(3) 0.024(3) 0.001(3)
C66 0.027(3) 0.020(4) 0.023(3) 0.000(3) 0.009(3) 0.004(3)
C67 0.019(3) 0.037(5) 0.030(3) -0.009(3) 0.005(3) 0.002(3)
C68 0.047(4) 0.039(5) 0.025(3) -0.008(3) 0.019(3) -0.007(3)
C69 0.018(3) 0.044(5) 0.047(4) 0.008(4) 0.017(3) 0.002(3)
C70 0.038(4) 0.035(4) 0.033(3) 0.014(3) 0.023(3) 0.008(3)
C71 0.026(3) 0.020(4) 0.033(3) -0.002(3) 0.009(3) -0.005(3)
C72 0.025(3) 0.028(4) 0.036(4) -0.003(3) 0.013(3) 0.000(3)
C73 0.024(3) 0.035(4) 0.027(3) -0.002(3) 0.009(3) -0.004(3)
C74 0.043(4) 0.042(5) 0.049(4) 0.001(4) 0.037(4) 0.000(3)
C75 0.030(3) 0.022(4) 0.037(4) 0.000(3) 0.013(3) 0.001(3)
C76 0.049(4) 0.041(5) 0.028(3) -0.013(3) 0.024(3) -0.010(3)
C77 0.017(3) 0.042(5) 0.036(4) 0.006(3) 0.009(3) -0.003(3)
C78 0.041(4) 0.036(4) 0.023(3) 0.009(3) 0.020(3) 0.008(3)
C79 0.029(3) 0.031(4) 0.021(3) 0.010(3) 0.011(3) 0.007(3)
C80 0.047(4) 0.043(5) 0.030(4) -0.004(3) 0.018(3) -0.003(4)
C82 0.023(3) 0.048(5) 0.044(4) -0.003(4) 0.016(3) 0.003(3)
C83 0.028(3) 0.036(5) 0.036(4) 0.011(3) 0.016(3) 0.009(3)
C84 0.024(3) 0.039(5) 0.048(4) -0.004(3) 0.023(3) 0.002(3)
C85 0.045(4) 0.035(5) 0.037(4) -0.005(3) 0.026(3) -0.003(3)
C86 0.035(4) 0.038(5) 0.042(4) -0.005(3) 0.026(3) -0.001(3)
C87 0.028(3) 0.028(4) 0.042(4) -0.016(3) 0.015(3) -0.022(3)
C88 0.029(3) 0.038(5) 0.035(4) -0.004(3) 0.021(3) 0.001(3)
C89 0.068(5) 0.030(5) 0.037(4) 0.006(3) 0.034(4) 0.004(4)
C90 0.032(4) 0.040(5) 0.030(4) 0.010(3) 0.008(3) 0.008(3)
C91 0.043(4) 0.025(4) 0.034(4) 0.004(3) 0.025(3) 0.001(3)
C92 0.041(4) 0.032(4) 0.029(3) 0.004(3) 0.023(3) 0.001(3)
C93 0.026(3) 0.035(5) 0.036(4) 0.014(3) 0.011(3) 0.020(3)
C94 0.025(3) 0.041(5) 0.036(4) 0.002(3) 0.013(3) -0.005(3)
C95 0.039(4) 0.040(5) 0.012(3) 0.001(3) 0.002(3) 0.001(3)
C96 0.041(4) 0.039(5) 0.017(3) 0.011(3) 0.010(3) 0.009(3)
C97 0.039(4) 0.035(5) 0.028(3) -0.001(3) 0.018(3) 0.003(3)
C98 0.041(4) 0.035(5) 0.030(3) 0.008(3) 0.024(3) 0.005(3)
C99 0.036(4) 0.046(5) 0.028(3) -0.008(3) 0.020(3) -0.001(3)
C100 0.046(4) 0.039(5) 0.039(4) 0.003(3) 0.031(4) -0.002(3)
C101 0.022(3) 0.044(5) 0.028(3) 0.003(3) 0.010(3) -0.002(3)
C102 0.034(3) 0.036(4) 0.011(3) 0.000(3) -0.001(3) -0.003(3)
C103 0.057(5) 0.046(6) 0.027(4) -0.004(3) 0.021(4) 0.000(4)
C106 0.037(4) 0.049(5) 0.037(4) 0.008(3) 0.023(3) -0.002(3)
C108 0.038(4) 0.030(4) 0.030(3) -0.003(3) 0.024(3) -0.002(3)
N1 0.027(3) 0.027(3) 0.017(2) -0.004(2) 0.011(2) -0.002(2)
N2 0.028(3) 0.028(3) 0.024(3) 0.002(2) 0.015(2) 0.001(2)
N3 0.029(3) 0.025(3) 0.032(3) 0.001(2) 0.017(2) 0.000(2)
N4 0.026(3) 0.027(3) 0.032(3) -0.001(2) 0.021(2) 0.001(2)
N5 0.033(3) 0.031(4) 0.026(3) 0.002(2) 0.018(2) -0.001(2)
N6 0.034(3) 0.025(3) 0.030(3) -0.001(2) 0.022(2) 0.003(2)
N7 0.022(2) 0.015(3) 0.017(2) -0.0038(19) 0.0087(19) -0.003(2)
N8 0.022(2) 0.019(3) 0.024(2) 0.005(2) 0.012(2) 0.001(2)
N15 0.025(2) 0.019(3) 0.021(2) 0.008(2) 0.011(2) 0.004(2)
N20 0.027(3) 0.018(3) 0.025(3) -0.005(2) 0.012(2) -0.007(2)
N29 0.023(3) 0.033(4) 0.024(3) -0.006(2) 0.010(2) -0.002(2)
N30 0.031(3) 0.024(3) 0.023(3) 0.002(2) 0.013(2) 0.000(2)
Cu2 0.0228(4) 0.0287(5) 0.0285(4) 0.0026(3) 0.0159(3) 0.0016(3)
Cu5 0.0231(4) 0.0234(5) 0.0252(4) -0.0024(3) 0.0149(3) -0.0017(3)
Cu6 0.0223(4) 0.0256(5) 0.0230(4) -0.0029(3) 0.0130(3) -0.0014(3)
O16 0.097(5) 0.046(4) 0.084(5) 0.018(3) 0.071(4) 0.012(4)
O15 0.071(4) 0.038(3) 0.056(3) -0.006(3) 0.046(3) -0.003(3)
O14 0.092(5) 0.053(4) 0.078(4) 0.021(3) 0.069(4) 0.007(4)
O13 0.067(4) 0.045(4) 0.052(3) -0.004(3) 0.048(3) 0.001(3)
C109 0.055(5) 0.066(7) 0.061(6) 0.006(5) 0.036(5) 0.019(5)
C110 0.057(6) 0.062(7) 0.060(6) 0.010(5) 0.030(5) -0.005(5)
C301 0.061(5) 0.035(5) 0.050(5) 0.004(4) 0.028(4) 0.006(4)
C302 0.068(6) 0.036(6) 0.050(5) 0.003(4) 0.025(4) -0.005(4)
O4 0.021(2) 0.037(3) 0.028(2) -0.003(2) 0.0113(18) -0.0041(19)
O2 0.029(2) 0.033(3) 0.017(2) -0.0005(18) 0.0076(17) 0.0022(19)
O1 0.049(3) 0.030(3) 0.022(2) -0.0014(19) 0.016(2) -0.008(2)
O6 0.025(2) 0.033(3) 0.030(2) -0.009(2) 0.0113(19) -0.010(2)
O9 0.024(2) 0.033(3) 0.032(2) 0.001(2) 0.0102(19) 0.008(2)
O3 0.026(2) 0.038(3) 0.049(3) -0.002(2) 0.023(2) 0.004(2)
O7 0.042(3) 0.052(3) 0.024(2) -0.002(2) 0.018(2) 0.000(2)
O5 0.051(3) 0.026(3) 0.027(2) -0.002(2) 0.021(2) -0.006(2)
O8 0.024(2) 0.046(3) 0.052(3) -0.006(2) 0.024(2) 0.002(2)
O10 0.022(2) 0.054(4) 0.046(3) 0.014(3) 0.017(2) 0.001(2)
O11 0.040(3) 0.046(3) 0.023(2) -0.001(2) 0.016(2) 0.001(2)
O12 0.052(3) 0.035(3) 0.037(3) 0.000(2) 0.024(2) 0.008(2)
O17 0.085(4) 0.038(4) 0.082(4) 0.000(3) 0.066(4) -0.014(3)
O18 0.084(5) 0.043(4) 0.077(4) -0.004(3) 0.057(4) 0.007(3)
C10 0.094(8) 0.031(6) 0.090(7) 0.018(5) 0.063(7) 0.018(5)
C11 0.100(8) 0.024(5) 0.089(7) -0.021(5) 0.064(7) -0.021(5)
 
_geom_special_details
;
 All esds (except the esd in the dihedral angle between two l.s. planes)
 are estimated using the full covariance matrix.  The cell esds are taken
 into account individually in the estimation of esds in distances, angles
 and torsion angles; correlations between esds in cell parameters are only
 used when they are defined by crystal symmetry.  An approximate (isotropic)
 treatment of cell esds is used for estimating esds involving l.s. planes.
;
 
loop_
 _geom_bond_atom_site_label_1
 _geom_bond_atom_site_label_2
 _geom_bond_distance
 _geom_bond_site_symmetry_2
 _geom_bond_publ_flag
Se1 O2 1.618(4) . ?
Se1 O3 1.630(4) . ?
Se1 O4 1.642(4) . ?
Se1 O1 1.668(5) . ?
Se2 O6 1.620(4) . ?
Se2 O8 1.638(4) . ?
Se2 O7 1.642(4) . ?
Se2 O5 1.656(5) . ?
Se3 O9 1.636(4) . ?
Se3 O10 1.638(5) . ?
Se3 O11 1.644(4) . ?
Se3 O12 1.652(5) . ?
C22 N5 1.351(7) . ?
C22 C40 1.425(9) . ?
C22 C34 1.436(9) . ?
C24 N20 1.361(7) . ?
C24 C63 1.397(8) . ?
C24 C49 1.448(8) . ?
C25 N4 1.368(8) . ?
C25 C31 1.410(8) . ?
C25 C26 1.440(8) . ?
C26 N6 1.353(7) . ?
C26 C48 1.416(9) . ?
C28 C56 1.401(9) . ?
C28 C34 1.405(8) . ?
C28 C52 1.432(9) . ?
C31 C74 1.390(9) . ?
C31 C72 1.433(9) . ?
C32 C91 1.408(9) . ?
C32 C49 1.414(8) . ?
C32 C69 1.439(9) . ?
C33 N30 1.356(8) . ?
C33 C75 1.399(9) . ?
C33 C50 1.439(8) . ?
C34 N3 1.346(8) . ?
C35 N3 1.332(8) . ?
C35 C86 1.402(9) . ?
C36 N15 1.380(8) . ?
C36 C42 1.402(8) . ?
C36 C38 1.435(8) . ?
C38 N8 1.362(7) . ?
C38 C66 1.404(8) . ?
C39 C52 1.381(10) . ?
C39 C40 1.422(9) . ?
C40 C55 1.376(9) . ?
C42 C108 1.410(9) . ?
C42 C84 1.438(9) . ?
C43 C50 1.398(8) . ?
C43 C88 1.438(9) . ?
C43 C82 1.438(10) . ?
C44 C58 1.370(9) . ?
C44 C55 1.387(10) . ?
C45 N1 1.372(7) . ?
C45 C71 1.384(8) . ?
C45 C60 1.436(8) . ?
C46 N29 1.349(8) . ?
C46 C99 1.399(9) . ?
C47 C60 1.399(8) . ?
C47 C101 1.415(9) . ?
C47 C94 1.438(9) . ?
C48 C57 1.379(9) . ?
C48 C67 1.444(9) . ?
C49 N7 1.352(7) . ?
C50 N2 1.366(8) . ?
C56 C86 1.388(10) . ?
C57 C89 1.390(10) . ?
C58 N5 1.335(8) . ?
C60 N29 1.361(8) . ?
C62 C84 1.327(10) . ?
C62 C66 1.426(9) . ?
C63 C77 1.419(9) . ?
C63 C64 1.432(9) . ?
C64 C68 1.360(10) . ?
C65 N4 1.315(8) . ?
C65 C100 1.412(9) . ?
C66 C90 1.443(9) . ?
C67 C72 1.371(10) . ?
C68 C76 1.426(10) . ?
C69 C77 1.329(10) . ?
C70 N6 1.328(8) . ?
C70 C89 1.374(10) . ?
C71 C102 1.426(9) . ?
C71 C87 1.457(9) . ?
C73 N7 1.349(8) . ?
C73 C97 1.410(9) . ?
C74 C100 1.384(10) . ?
C75 C95 1.416(9) . ?
C75 C93 1.438(9) . ?
C76 N20 1.337(8) . ?
C78 N8 1.330(7) . ?
C78 C96 1.416(9) . ?
C79 N2 1.334(8) . ?
C79 C98 1.395(9) . ?
C80 C102 1.368(10) . ?
C80 C92 1.392(10) . ?
C82 C93 1.361(10) . ?
C83 N15 1.338(8) . ?
C83 C106 1.427(9) . ?
C85 N30 1.334(8) . ?
C85 C103 1.390(11) . ?
C87 C94 1.357(10) . ?
C88 C98 1.361(9) . ?
C90 C96 1.374(10) . ?
C91 C97 1.378(10) . ?
C92 N1 1.342(8) . ?
C95 C103 1.360(10) . ?
C99 C101 1.382(10) . ?
C106 C108 1.374(10) . ?
N1 Cu6 2.065(5) . ?
N2 Cu6 2.017(5) . ?
N3 Cu5 1.999(5) . ?
N4 Cu5 2.013(5) . ?
N5 Cu5 2.082(6) . ?
N6 Cu5 2.176(6) . ?
N7 Cu2 2.002(5) . ?
N8 Cu2 2.067(5) . ?
N15 Cu2 1.998(5) . ?
N20 Cu2 2.165(5) . ?
N29 Cu6 2.000(5) . ?
N30 Cu6 2.184(5) . ?
Cu2 O12 1.981(5) . ?
Cu5 O5 1.985(5) . ?
Cu6 O1 1.987(5) . ?
O16 C302 1.375(10) . ?
O15 C301 1.394(9) . ?
O14 C110 1.411(11) . ?
O13 C109 1.426(10) . ?
C109 C110 1.484(12) . ?
C301 C302 1.472(13) . ?
O17 C11 1.391(10) . ?
O18 C10 1.400(10) . ?
C10 C11 1.492(15) . ?
 
loop_
 _geom_angle_atom_site_label_1
 _geom_angle_atom_site_label_2
 _geom_angle_atom_site_label_3
 _geom_angle
 _geom_angle_site_symmetry_1
 _geom_angle_site_symmetry_3
 _geom_angle_publ_flag
O2 Se1 O3 111.0(2) . . ?
O2 Se1 O4 111.1(2) . . ?
O3 Se1 O4 109.9(3) . . ?
O2 Se1 O1 110.1(2) . . ?
O3 Se1 O1 108.6(3) . . ?
O4 Se1 O1 105.9(2) . . ?
O6 Se2 O8 109.8(3) . . ?
O6 Se2 O7 111.2(2) . . ?
O8 Se2 O7 110.3(3) . . ?
O6 Se2 O5 105.9(2) . . ?
O8 Se2 O5 110.2(3) . . ?
O7 Se2 O5 109.2(2) . . ?
O9 Se3 O10 109.6(3) . . ?
O9 Se3 O11 110.0(2) . . ?
O10 Se3 O11 110.3(2) . . ?
O9 Se3 O12 107.4(2) . . ?
O10 Se3 O12 109.8(3) . . ?
O11 Se3 O12 109.7(2) . . ?
N5 C22 C40 123.0(6) . . ?
N5 C22 C34 117.3(6) . . ?
C40 C22 C34 119.6(5) . . ?
N20 C24 C63 124.0(5) . . ?
N20 C24 C49 116.3(5) . . ?
C63 C24 C49 119.7(5) . . ?
N4 C25 C31 122.3(6) . . ?
N4 C25 C26 117.2(5) . . ?
C31 C25 C26 120.4(6) . . ?
N6 C26 C48 122.2(6) . . ?
N6 C26 C25 118.1(6) . . ?
C48 C26 C25 119.7(5) . . ?
C56 C28 C34 117.8(6) . . ?
C56 C28 C52 123.3(6) . . ?
C34 C28 C52 118.8(6) . . ?
C74 C31 C25 118.3(6) . . ?
C74 C31 C72 123.1(6) . . ?
C25 C31 C72 118.6(6) . . ?
C91 C32 C49 117.2(6) . . ?
C91 C32 C69 123.8(6) . . ?
C49 C32 C69 119.0(6) . . ?
N30 C33 C75 122.6(6) . . ?
N30 C33 C50 118.4(5) . . ?
C75 C33 C50 119.0(6) . . ?
N3 C34 C28 123.1(6) . . ?
N3 C34 C22 116.5(5) . . ?
C28 C34 C22 120.4(6) . . ?
N3 C35 C86 122.9(7) . . ?
N15 C36 C42 122.5(6) . . ?
N15 C36 C38 116.2(5) . . ?
C42 C36 C38 121.2(5) . . ?
N8 C38 C66 124.6(5) . . ?
N8 C38 C36 116.7(5) . . ?
C66 C38 C36 118.7(5) . . ?
C52 C39 C40 120.6(6) . . ?
C55 C40 C39 124.8(7) . . ?
C55 C40 C22 116.0(6) . . ?
C39 C40 C22 119.2(6) . . ?
C36 C42 C108 117.7(6) . . ?
C36 C42 C84 118.3(6) . . ?
C108 C42 C84 124.0(6) . . ?
C50 C43 C88 117.8(6) . . ?
C50 C43 C82 119.0(6) . . ?
C88 C43 C82 123.2(6) . . ?
C58 C44 C55 119.4(6) . . ?
N1 C45 C71 123.5(6) . . ?
N1 C45 C60 117.0(5) . . ?
C71 C45 C60 119.5(6) . . ?
N29 C46 C99 121.9(6) . . ?
C60 C47 C101 117.3(6) . . ?
C60 C47 C94 118.8(6) . . ?
C101 C47 C94 123.9(6) . . ?
C57 C48 C26 117.1(6) . . ?
C57 C48 C67 123.8(6) . . ?
C26 C48 C67 119.1(6) . . ?
N7 C49 C32 123.0(5) . . ?
N7 C49 C24 117.7(5) . . ?
C32 C49 C24 119.2(5) . . ?
N2 C50 C43 122.5(6) . . ?
N2 C50 C33 117.2(5) . . ?
C43 C50 C33 120.3(5) . . ?
C39 C52 C28 121.4(6) . . ?
C40 C55 C44 120.8(7) . . ?
C86 C56 C28 119.1(6) . . ?
C48 C57 C89 120.3(7) . . ?
N5 C58 C44 122.4(6) . . ?
N29 C60 C47 123.2(6) . . ?
N29 C60 C45 116.0(5) . . ?
C47 C60 C45 120.7(5) . . ?
C84 C62 C66 123.7(7) . . ?
C24 C63 C77 118.7(6) . . ?
C24 C63 C64 117.0(6) . . ?
C77 C63 C64 124.1(6) . . ?
C68 C64 C63 119.7(7) . . ?
N4 C65 C100 123.5(7) . . ?
C38 C66 C62 118.1(6) . . ?
C38 C66 C90 116.7(6) . . ?
C62 C66 C90 125.1(6) . . ?
C72 C67 C48 120.3(6) . . ?
C64 C68 C76 118.8(6) . . ?
C77 C69 C32 120.3(6) . . ?
N6 C70 C89 122.8(6) . . ?
C45 C71 C102 117.8(6) . . ?
C45 C71 C87 119.7(6) . . ?
C102 C71 C87 122.5(6) . . ?
C67 C72 C31 121.8(6) . . ?
N7 C73 C97 122.6(6) . . ?
C100 C74 C31 119.4(6) . . ?
C33 C75 C95 117.2(6) . . ?
C33 C75 C93 120.5(6) . . ?
C95 C75 C93 122.3(6) . . ?
N20 C76 C68 123.2(6) . . ?
C69 C77 C63 123.1(6) . . ?
N8 C78 C96 123.4(6) . . ?
N2 C79 C98 122.0(6) . . ?
C102 C80 C92 120.5(7) . . ?
C93 C82 C43 121.4(6) . . ?
N15 C83 C106 121.5(6) . . ?
C62 C84 C42 119.8(6) . . ?
N30 C85 C103 122.2(7) . . ?
C56 C86 C35 118.8(7) . . ?
C94 C87 C71 120.3(6) . . ?
C98 C88 C43 118.0(6) . . ?
C70 C89 C57 118.8(6) . . ?
C96 C90 C66 118.6(6) . . ?
C97 C91 C32 120.2(6) . . ?
N1 C92 C80 122.7(6) . . ?
C82 C93 C75 119.7(6) . . ?
C87 C94 C47 121.0(6) . . ?
C103 C95 C75 119.4(7) . . ?
C90 C96 C78 119.6(6) . . ?
C91 C97 C73 118.6(6) . . ?
C88 C98 C79 121.0(6) . . ?
C101 C99 C46 119.7(6) . . ?
C74 C100 C65 118.5(6) . . ?
C99 C101 C47 119.5(6) . . ?
C80 C102 C71 118.3(6) . . ?
C95 C103 C85 119.9(7) . . ?
C108 C106 C83 119.3(6) . . ?
C106 C108 C42 120.0(6) . . ?
C92 N1 C45 117.2(5) . . ?
C92 N1 Cu6 131.8(4) . . ?
C45 N1 Cu6 111.0(4) . . ?
C79 N2 C50 118.7(5) . . ?
C79 N2 Cu6 126.4(4) . . ?
C50 N2 Cu6 114.9(4) . . ?
C35 N3 C34 118.2(6) . . ?
C35 N3 Cu5 127.6(5) . . ?
C34 N3 Cu5 114.1(4) . . ?
C65 N4 C25 118.0(5) . . ?
C65 N4 Cu5 127.3(5) . . ?
C25 N4 Cu5 114.7(4) . . ?
C58 N5 C22 118.3(6) . . ?
C58 N5 Cu5 130.8(5) . . ?
C22 N5 Cu5 110.8(4) . . ?
C70 N6 C26 118.8(6) . . ?
C70 N6 Cu5 131.6(4) . . ?
C26 N6 Cu5 109.6(4) . . ?
C73 N7 C49 118.3(5) . . ?
C73 N7 Cu2 126.2(4) . . ?
C49 N7 Cu2 115.5(4) . . ?
C78 N8 C38 117.1(5) . . ?
C78 N8 Cu2 131.2(4) . . ?
C38 N8 Cu2 111.7(4) . . ?
C83 N15 C36 118.8(5) . . ?
C83 N15 Cu2 127.6(4) . . ?
C36 N15 Cu2 113.4(4) . . ?
C76 N20 C24 117.3(5) . . ?
C76 N20 Cu2 132.1(5) . . ?
C24 N20 Cu2 110.6(4) . . ?
C46 N29 C60 118.4(5) . . ?
C46 N29 Cu6 127.2(4) . . ?
C60 N29 Cu6 113.9(4) . . ?
C85 N30 C33 118.7(6) . . ?
C85 N30 Cu6 132.0(5) . . ?
C33 N30 Cu6 109.2(4) . . ?
O12 Cu2 N15 90.6(2) . . ?
O12 Cu2 N7 96.5(2) . . ?
N15 Cu2 N7 171.0(2) . . ?
O12 Cu2 N8 144.3(2) . . ?
N15 Cu2 N8 81.61(19) . . ?
N7 Cu2 N8 95.59(19) . . ?
O12 Cu2 N20 101.4(2) . . ?
N15 Cu2 N20 93.4(2) . . ?
N7 Cu2 N20 79.91(19) . . ?
N8 Cu2 N20 113.8(2) . . ?
O5 Cu5 N3 90.7(2) . . ?
O5 Cu5 N4 97.0(2) . . ?
N3 Cu5 N4 171.4(2) . . ?
O5 Cu5 N5 143.8(2) . . ?
N3 Cu5 N5 81.2(2) . . ?
N4 Cu5 N5 94.5(2) . . ?
O5 Cu5 N6 103.2(2) . . ?
N3 Cu5 N6 94.3(2) . . ?
N4 Cu5 N6 80.3(2) . . ?
N5 Cu5 N6 112.5(2) . . ?
O1 Cu6 N29 90.7(2) . . ?
O1 Cu6 N2 96.0(2) . . ?
N29 Cu6 N2 172.0(3) . . ?
O1 Cu6 N1 145.8(2) . . ?
N29 Cu6 N1 81.6(2) . . ?
N2 Cu6 N1 95.0(2) . . ?
O1 Cu6 N30 101.0(2) . . ?
N29 Cu6 N30 94.3(2) . . ?
N2 Cu6 N30 80.2(2) . . ?
N1 Cu6 N30 112.7(2) . . ?
O13 C109 C110 114.5(7) . . ?
O14 C110 C109 113.6(8) . . ?
O15 C301 C302 114.8(7) . . ?
O16 C302 C301 115.7(8) . . ?
Se1 O1 Cu6 126.8(2) . . ?
Se2 O5 Cu5 127.5(2) . . ?
Se3 O12 Cu2 128.6(3) . . ?
O18 C10 C11 113.0(8) . . ?
O17 C11 C10 112.8(8) . . ?
 
_refine_diff_density_max    2.854
_refine_diff_density_min   -1.848
_refine_diff_density_rms    0.475

_shelx_res_file
;

    new.res created by SHELXL-2014/7


TITL 1 in P2(1)/c
REM  transformed to space group :
CELL   0.71073 17.9342 36.3656 13.1794   90.000  120.815   90.000
ZERR   4        0.0077  0.0201  0.0076    0.000    0.030    0.000
LATT  1
SYMM -X, 0.5+Y, 0.5-Z
SFAC C H N O CU SE
UNIT 312 264 48 72 12 12

L.S. 4
BOND
ACTA
TEMP -30
FMAP 2
PLAN 20

WGHT    0.086000   17.864597
FVAR       0.14537
SE1   6    0.232730   -0.264984   -0.729679    11.00000    0.01752    0.02285 =
         0.01877   -0.00138    0.01106   -0.00202
SE2   6    0.263637   -0.567820   -0.270542    11.00000    0.01993    0.02579 =
         0.02338   -0.00088    0.00913   -0.00205
SE3   6    0.260997   -0.598421    0.230865    11.00000    0.02084    0.02364 =
         0.02244    0.00060    0.00742    0.00190
C22   1    0.096785   -0.696336   -0.377381    11.00000    0.02723    0.02130 =
         0.03351    0.00096    0.01775   -0.00386
C24   1    0.404526   -0.469788    0.374676    11.00000    0.02906    0.01929 =
         0.01748    0.00231    0.01233   -0.00271
C25   1    0.418007   -0.682528   -0.226720    11.00000    0.02677    0.02789 =
         0.02793   -0.00769    0.01850   -0.00458
C26   1    0.421809   -0.696926   -0.122364    11.00000    0.02201    0.02392 =
         0.02984   -0.00181    0.01468   -0.00399
C28   1    0.033463   -0.689072   -0.250945    11.00000    0.01984    0.02977 =
         0.03175    0.00665    0.01215    0.00230
C31   1    0.485850   -0.689480   -0.248595    11.00000    0.02271    0.03510 =
         0.02815   -0.00737    0.01427   -0.00509
C32   1    0.471033   -0.478244    0.252255    11.00000    0.02473    0.02574 =
         0.02695    0.00401    0.01374    0.00283
C33   1    0.084461   -0.136362   -0.873643    11.00000    0.02593    0.01691 =
         0.01816   -0.00174    0.00784   -0.00029
C34   1    0.100522   -0.681773   -0.273596    11.00000    0.02481    0.02251 =
         0.02939    0.00490    0.01486    0.00372
C35   1    0.174636   -0.646117   -0.106909    11.00000    0.04237    0.03122 =
         0.03528   -0.00440    0.03023   -0.00483
AFIX  43
H35A  2    0.221755   -0.630646   -0.058814    11.00000   -1.20000
AFIX   0
C36   1    0.083446   -0.484357    0.224197    11.00000    0.02216    0.02676 =
         0.02796    0.00384    0.01232    0.00399
C38   1    0.078587   -0.469581    0.120036    11.00000    0.01543    0.01664 =
         0.02045   -0.00101    0.00599    0.00361
C39   1   -0.043243   -0.725000   -0.433940    11.00000    0.02703    0.03619 =
         0.02873    0.01050    0.00611    0.00228
AFIX  43
H39A  2   -0.090940   -0.739586   -0.486167    11.00000   -1.20000
AFIX   0
C40   1    0.024412   -0.718209   -0.457813    11.00000    0.02541    0.03337 =
         0.01890    0.00755    0.00851    0.00333
C42   1    0.018745   -0.476975    0.251149    11.00000    0.02157    0.02460 =
         0.02897   -0.00289    0.01279   -0.00144
C43   1    0.018716   -0.144467   -0.750741    11.00000    0.02962    0.02581 =
         0.03551    0.00243    0.01978    0.00094
C44   1    0.094212   -0.722591   -0.571705    11.00000    0.04768    0.04332 =
         0.03129   -0.01408    0.02257   -0.01218
AFIX  43
H44A  2    0.094139   -0.731004   -0.639196    11.00000   -1.20000
AFIX   0
C45   1    0.409196   -0.135754   -0.621240    11.00000    0.02140    0.02445 =
         0.01921   -0.00093    0.00719   -0.00214
C46   1    0.329482   -0.188295   -0.890240    11.00000    0.03328    0.04315 =
         0.03368   -0.01691    0.02264   -0.00994
AFIX  43
H46A  2    0.281744   -0.203509   -0.938088    11.00000   -1.20000
AFIX   0
C47   1    0.470572   -0.143572   -0.749817    11.00000    0.02546    0.01873 =
         0.03935   -0.00036    0.01750    0.00020
C48   1    0.494566   -0.717921   -0.040818    11.00000    0.02303    0.02737 =
         0.01868   -0.00396    0.00607   -0.00150
C49   1    0.399916   -0.483779    0.268774    11.00000    0.02447    0.01626 =
         0.02686   -0.00078    0.01487   -0.00210
C50   1    0.087560   -0.150647   -0.769688    11.00000    0.02236    0.01810 =
         0.01907    0.00000    0.00827    0.00029
C52   1   -0.039499   -0.710359   -0.334713    11.00000    0.02188    0.03334 =
         0.02707   -0.00148    0.00959   -0.00916
AFIX  43
H52A  2   -0.085801   -0.714454   -0.321921    11.00000   -1.20000
AFIX   0
C55   1    0.025399   -0.730759   -0.555638    11.00000    0.04364    0.02231 =
         0.03858   -0.01057    0.01785   -0.01100
AFIX  43
H55A  2   -0.021096   -0.745030   -0.612212    11.00000   -1.20000
AFIX   0
C56   1    0.040648   -0.674140   -0.148297    11.00000    0.03490    0.04193 =
         0.04561   -0.00343    0.02992    0.00027
AFIX  43
H56A  2   -0.002585   -0.678544   -0.129581    11.00000   -1.20000
AFIX   0
C57   1    0.495665   -0.730110    0.059036    11.00000    0.04381    0.01767 =
         0.03443    0.00680    0.01672    0.00544
AFIX  43
H57A  2    0.542786   -0.744124    0.115531    11.00000   -1.20000
AFIX   0
C58   1    0.162304   -0.702141   -0.488269    11.00000    0.04077    0.03635 =
         0.02730   -0.01181    0.02090   -0.00824
AFIX  43
H58A  2    0.208700   -0.696773   -0.499830    11.00000   -1.20000
AFIX   0
C60   1    0.405121   -0.150871   -0.724663    11.00000    0.02165    0.01814 =
         0.02149   -0.00319    0.00786   -0.00407
C62   1   -0.057722   -0.441251    0.074265    11.00000    0.02291    0.03571 =
         0.03684   -0.00518    0.01115   -0.00491
AFIX  43
H62A  2   -0.106455   -0.427128    0.022272    11.00000   -1.20000
AFIX   0
C63   1    0.477974   -0.450361    0.457326    11.00000    0.02697    0.02480 =
         0.02328   -0.00362    0.00704   -0.00482
C64   1    0.479477   -0.437896    0.561462    11.00000    0.04315    0.03603 =
         0.03333   -0.00475    0.01899   -0.00936
AFIX  43
H64A  2    0.528077   -0.425183    0.620452    11.00000   -1.20000
AFIX   0
C65   1    0.343643   -0.647673   -0.395353    11.00000    0.03864    0.03340 =
         0.03040    0.00169    0.02387    0.00095
AFIX  43
H65A  2    0.296381   -0.632444   -0.444744    11.00000   -1.20000
AFIX   0
C66   1    0.007012   -0.447635    0.044098    11.00000    0.02660    0.01996 =
         0.02294    0.00026    0.00888    0.00443
C67   1    0.563274   -0.724915   -0.064949    11.00000    0.01918    0.03663 =
         0.02953   -0.00851    0.00501    0.00202
AFIX  43
H67A  2    0.611355   -0.739225   -0.012184    11.00000   -1.20000
AFIX   0
C68   1    0.410255   -0.444544    0.574559    11.00000    0.04697    0.03941 =
         0.02459   -0.00849    0.01856   -0.00725
AFIX  43
H68A  2    0.410226   -0.436431    0.642258    11.00000   -1.20000
AFIX   0
C69   1    0.545472   -0.458264    0.340300    11.00000    0.01817    0.04403 =
         0.04715    0.00830    0.01710    0.00189
AFIX  43
H69A  2    0.592803   -0.454067    0.329783    11.00000   -1.20000
AFIX   0
C70   1    0.358186   -0.702111   -0.008851    11.00000    0.03760    0.03454 =
         0.03300    0.01359    0.02309    0.00847
AFIX  43
H70A  2    0.311517   -0.696995    0.002354    11.00000   -1.20000
AFIX   0
C71   1    0.480231   -0.114748   -0.543719    11.00000    0.02593    0.02047 =
         0.03284   -0.00243    0.00866   -0.00493
C72   1    0.558735   -0.710788   -0.164430    11.00000    0.02504    0.02843 =
         0.03599   -0.00333    0.01320   -0.00048
AFIX  43
H72A  2    0.604661   -0.715198   -0.177783    11.00000   -1.20000
AFIX   0
C73   1    0.323362   -0.516304    0.093437    11.00000    0.02448    0.03483 =
         0.02661   -0.00210    0.00910   -0.00405
AFIX  43
H73A  2    0.273336   -0.529346    0.039227    11.00000   -1.20000
AFIX   0
C74   1    0.479883   -0.674475   -0.349496    11.00000    0.04260    0.04185 =
         0.04942    0.00070    0.03695   -0.00040
AFIX  43
H74A  2    0.524486   -0.678297   -0.365930    11.00000   -1.20000
AFIX   0
C75   1    0.010265   -0.117413   -0.957177    11.00000    0.02986    0.02189 =
         0.03745   -0.00008    0.01285    0.00137
C76   1    0.337711   -0.464047    0.483716    11.00000    0.04859    0.04078 =
         0.02797   -0.01268    0.02386   -0.00954
AFIX  43
H76A  2    0.289644   -0.468214    0.492628    11.00000   -1.20000
AFIX   0
C77   1    0.547584   -0.445713    0.436459    11.00000    0.01710    0.04249 =
         0.03598    0.00556    0.00879   -0.00313
AFIX  43
H77A  2    0.597510   -0.433174    0.493298    11.00000   -1.20000
AFIX   0
C78   1    0.139863   -0.465263    0.004347    11.00000    0.04066    0.03616 =
         0.02285    0.00880    0.01982    0.00750
AFIX  43
H78A  2    0.185009   -0.470938   -0.009549    11.00000   -1.20000
AFIX   0
C79   1    0.164704   -0.183782   -0.595134    11.00000    0.02884    0.03084 =
         0.02117    0.01000    0.01121    0.00727
AFIX  43
H79A  2    0.214405   -0.197110   -0.541493    11.00000   -1.20000
AFIX   0
C80   1    0.415029   -0.108790   -0.424712    11.00000    0.04746    0.04334 =
         0.02958   -0.00424    0.01776   -0.00333
AFIX  43
H80A  2    0.415388   -0.099925   -0.357465    11.00000   -1.20000
AFIX   0
C82   1   -0.055438   -0.123996   -0.837119    11.00000    0.02340    0.04782 =
         0.04402   -0.00303    0.01601    0.00299
AFIX  43
H82A  2   -0.101570   -0.119518   -0.824246    11.00000   -1.20000
AFIX   0
C83   1    0.159739   -0.522450    0.389280    11.00000    0.02819    0.03640 =
         0.03551    0.01068    0.01637    0.00888
AFIX  43
H83A  2    0.206018   -0.538590    0.434906    11.00000   -1.20000
AFIX   0
C84   1   -0.053094   -0.454114    0.171592    11.00000    0.02369    0.03898 =
         0.04769   -0.00354    0.02336    0.00224
AFIX  43
H84A  2   -0.096692   -0.448289    0.188451    11.00000   -1.20000
AFIX   0
C85   1    0.148931   -0.130759   -0.986512    11.00000    0.04468    0.03493 =
         0.03690   -0.00531    0.02650   -0.00298
AFIX  43
H85A  2    0.195460   -0.135820   -0.998068    11.00000   -1.20000
AFIX   0
C86   1    0.112533   -0.652747   -0.074619    11.00000    0.03466    0.03802 =
         0.04229   -0.00472    0.02581   -0.00106
AFIX  43
H86A  2    0.119435   -0.642889   -0.004370    11.00000   -1.20000
AFIX   0
C87   1    0.548399   -0.107243   -0.570020    11.00000    0.02790    0.02772 =
         0.04217   -0.01620    0.01496   -0.02174
AFIX  43
H87A  2    0.596410   -0.092773   -0.517985    11.00000   -1.20000
AFIX   0
C88   1    0.025750   -0.159283   -0.645003    11.00000    0.02873    0.03808 =
         0.03487   -0.00420    0.02109    0.00125
AFIX  43
H88A  2   -0.018593   -0.155675   -0.627930    11.00000   -1.20000
AFIX   0
C89   1    0.427436   -0.721769    0.076518    11.00000    0.06770    0.03028 =
         0.03728    0.00572    0.03412    0.00383
AFIX  43
H89A  2    0.428640   -0.729434    0.145458    11.00000   -1.20000
AFIX   0
C90   1    0.003266   -0.434607   -0.061863    11.00000    0.03184    0.03968 =
         0.02960    0.00972    0.00810    0.00791
AFIX  43
H90A  2   -0.043860   -0.420374   -0.117327    11.00000   -1.20000
AFIX   0
C91   1    0.463494   -0.492249    0.147803    11.00000    0.04321    0.02521 =
         0.03395    0.00446    0.02524    0.00132
AFIX  43
H91A  2    0.508790   -0.488705    0.132589    11.00000   -1.20000
AFIX   0
C92   1    0.346225   -0.130433   -0.506172    11.00000    0.04054    0.03228 =
         0.02934    0.00440    0.02316    0.00130
AFIX  43
H92A  2    0.300950   -0.135790   -0.492247    11.00000   -1.20000
AFIX   0
C93   1   -0.060253   -0.110963   -0.937129    11.00000    0.02559    0.03460 =
         0.03572    0.01372    0.01143    0.01987
AFIX  43
H93A  2   -0.109481   -0.097801   -0.992850    11.00000   -1.20000
AFIX   0
C94   1    0.542867   -0.121055   -0.669317    11.00000    0.02514    0.04131 =
         0.03579    0.00227    0.01342   -0.00518
AFIX  43
H94A  2    0.586964   -0.115823   -0.685724    11.00000   -1.20000
AFIX   0
C95   1    0.009691   -0.103898   -1.058334    11.00000    0.03935    0.04012 =
         0.01227    0.00097    0.00217    0.00145
AFIX  43
H95A  2   -0.037688   -0.090093   -1.115240    11.00000   -1.20000
AFIX   0
C96   1    0.070080   -0.443461   -0.079910    11.00000    0.04101    0.03876 =
         0.01656    0.01146    0.01044    0.00879
AFIX  43
H96A  2    0.069456   -0.435088   -0.147819    11.00000   -1.20000
AFIX   0
C97   1    0.389903   -0.511142    0.067766    11.00000    0.03898    0.03529 =
         0.02755   -0.00092    0.01755    0.00272
AFIX  43
H97A  2    0.384207   -0.520391   -0.002472    11.00000   -1.20000
AFIX   0
C98   1    0.098517   -0.178687   -0.570355    11.00000    0.04091    0.03512 =
         0.03002    0.00778    0.02437    0.00512
AFIX  43
H98A  2    0.104260   -0.188807   -0.501066    11.00000   -1.20000
AFIX   0
C99   1    0.391075   -0.181691   -0.923143    11.00000    0.03589    0.04617 =
         0.02843   -0.00767    0.01977   -0.00068
AFIX  43
H99A  2    0.384721   -0.192496   -0.991939    11.00000   -1.20000
AFIX   0
C100  1    0.407651   -0.653858   -0.425513    11.00000    0.04581    0.03949 =
         0.03918    0.00281    0.03138   -0.00158
AFIX  43
H10A  2    0.401331   -0.644187   -0.495648    11.00000   -1.20000
AFIX   0
C101  1    0.461302   -0.159208   -0.854016    11.00000    0.02152    0.04367 =
         0.02763    0.00265    0.01000   -0.00186
AFIX  43
H10B  2    0.502586   -0.154337   -0.876018    11.00000   -1.20000
AFIX   0
C102  1    0.482124   -0.100326   -0.441800    11.00000    0.03438    0.03607 =
         0.01148    0.00026   -0.00083   -0.00273
AFIX  43
H10C  2    0.528287   -0.085389   -0.387761    11.00000   -1.20000
AFIX   0
C103  1    0.078261   -0.111056   -1.072468    11.00000    0.05737    0.04575 =
         0.02742   -0.00362    0.02132    0.00033
AFIX  43
H10D  2    0.077866   -0.102697   -1.140232    11.00000   -1.20000
AFIX   0
C106  1    0.097712   -0.515170    0.423928    11.00000    0.03650    0.04852 =
         0.03650    0.00803    0.02324   -0.00179
AFIX  43
H10E  2    0.104651   -0.525453    0.493697    11.00000   -1.20000
AFIX   0
C108  1    0.027746   -0.492981    0.354300    11.00000    0.03822    0.02978 =
         0.03040   -0.00290    0.02395   -0.00242
AFIX  43
H10H  2   -0.014146   -0.488468    0.375447    11.00000   -1.20000
AFIX   0
N1    3    0.341906   -0.143961   -0.603773    11.00000    0.02684    0.02676 =
         0.01718   -0.00403    0.01111   -0.00199
N2    3    0.159558   -0.170306   -0.692652    11.00000    0.02779    0.02814 =
         0.02389    0.00202    0.01465    0.00131
N3    3    0.169838   -0.660771   -0.202747    11.00000    0.02851    0.02547 =
         0.03205    0.00101    0.01689    0.00020
N4    3    0.346657   -0.662090   -0.301837    11.00000    0.02568    0.02723 =
         0.03174   -0.00086    0.02100    0.00142
N5    3    0.165174   -0.689560   -0.391157    11.00000    0.03314    0.03128 =
         0.02566    0.00161    0.01807   -0.00077
N6    3    0.354339   -0.690024   -0.106522    11.00000    0.03410    0.02510 =
         0.02951   -0.00087    0.02183    0.00264
N7    3    0.328675   -0.503260    0.192744    11.00000    0.02225    0.01463 =
         0.01727   -0.00377    0.00873   -0.00310
N8    3    0.144905   -0.478142    0.102151    11.00000    0.02220    0.01929 =
         0.02449    0.00496    0.01233    0.00125
N15   3    0.153514   -0.506825    0.293331    11.00000    0.02532    0.01940 =
         0.02107    0.00821    0.01091    0.00386
N20   3    0.334770   -0.476697    0.386446    11.00000    0.02746    0.01798 =
         0.02527   -0.00451    0.01223   -0.00696
N29   3    0.336613   -0.173461   -0.791825    11.00000    0.02256    0.03265 =
         0.02392   -0.00648    0.01005   -0.00211
N30   3    0.152921   -0.142728   -0.888139    11.00000    0.03136    0.02431 =
         0.02340    0.00214    0.01326   -0.00034
CU2   5    0.239217   -0.509191    0.239419    11.00000    0.02278    0.02874 =
         0.02848    0.00260    0.01595    0.00157
CU5   5    0.257368   -0.657297   -0.253291    11.00000    0.02307    0.02336 =
         0.02524   -0.00242    0.01490   -0.00172
CU6   5    0.249405   -0.175676   -0.740324    11.00000    0.02228    0.02565 =
         0.02305   -0.00293    0.01300   -0.00136
O16   4    0.185289   -0.359452   -0.699871    11.00000    0.09669    0.04612 =
         0.08381    0.01818    0.07150    0.01247
AFIX   3
H16C  2    0.174779   -0.339172   -0.736870    11.00000   -1.20000
AFIX   0
O15   4    0.295771   -0.353907   -0.813919    11.00000    0.07146    0.03811 =
         0.05571   -0.00566    0.04625   -0.00284
AFIX   3
H15C  2    0.303301   -0.333377   -0.779089    11.00000   -1.20000
AFIX   0
O14   4    0.299662   -0.472806   -0.305985    11.00000    0.09213    0.05306 =
         0.07823    0.02052    0.06918    0.00728
AFIX   3
H14C  2    0.312882   -0.492896   -0.267645    11.00000   -1.20000
AFIX   0
O13   4    0.191744   -0.480135   -0.189434    11.00000    0.06737    0.04504 =
         0.05242   -0.00369    0.04788    0.00063
AFIX   3
H13C  2    0.186424   -0.500215   -0.225564    11.00000   -1.20000
AFIX   0
C109  1    0.196716   -0.449762   -0.254177    11.00000    0.05507    0.06613 =
         0.06136    0.00595    0.03608    0.01926
AFIX  23
H10I  2    0.183643   -0.427176   -0.225715    11.00000   -1.20000
H10J  2    0.151936   -0.452721   -0.337582    11.00000   -1.20000
AFIX   0
C110  1    0.282103   -0.445374   -0.245353    11.00000    0.05667    0.06157 =
         0.05959    0.00970    0.02997   -0.00481
AFIX  23
H11A  2    0.283958   -0.421272   -0.277246    11.00000   -1.20000
H11B  2    0.327869   -0.445827   -0.161808    11.00000   -1.20000
AFIX   0
C301  1    0.290670   -0.382183   -0.746366    11.00000    0.06076    0.03533 =
         0.05044    0.00446    0.02761    0.00573
AFIX  23
H30A  2    0.334684   -0.377932   -0.663285    11.00000   -1.20000
H30B  2    0.304879   -0.405427   -0.770225    11.00000   -1.20000
AFIX   0
C302  1    0.205518   -0.386032   -0.756144    11.00000    0.06842    0.03568 =
         0.04961    0.00307    0.02485   -0.00488
AFIX  23
H30C  2    0.160578   -0.385930   -0.840109    11.00000   -1.20000
H30D  2    0.203408   -0.410061   -0.724048    11.00000   -1.20000
AFIX   0
O4    4    0.148756   -0.291513   -0.811486    11.00000    0.02063    0.03712 =
         0.02750   -0.00319    0.01126   -0.00405
O2    4    0.241410   -0.256419   -0.603575    11.00000    0.02931    0.03284 =
         0.01747   -0.00052    0.00760    0.00216
O1    4    0.214869   -0.226123   -0.806006    11.00000    0.04914    0.02965 =
         0.02170   -0.00137    0.01649   -0.00779
O6    4    0.344364   -0.540280   -0.193331    11.00000    0.02532    0.03341 =
         0.03026   -0.00928    0.01132   -0.01049
O9    4    0.346746   -0.623690    0.312960    11.00000    0.02379    0.03347 =
         0.03184    0.00143    0.01022    0.00757
O3    4    0.320871   -0.284060   -0.711999    11.00000    0.02571    0.03763 =
         0.04946   -0.00227    0.02271    0.00351
O7    4    0.253935   -0.577052   -0.398730    11.00000    0.04238    0.05198 =
         0.02386   -0.00168    0.01799   -0.00044
O5    4    0.286370   -0.606197   -0.192525    11.00000    0.05088    0.02599 =
         0.02686   -0.00201    0.02060   -0.00623
O8    4    0.173788   -0.549632   -0.289602    11.00000    0.02359    0.04591 =
         0.05185   -0.00631    0.02412    0.00209
O10   4    0.173832   -0.620071    0.208882    11.00000    0.02226    0.05386 =
         0.04605    0.01370    0.01653    0.00147
O11   4    0.253961   -0.589372    0.104006    11.00000    0.04006    0.04619 =
         0.02295   -0.00101    0.01601    0.00053
O12   4    0.272680   -0.559710    0.303180    11.00000    0.05158    0.03550 =
         0.03700   -0.00023    0.02386    0.00772
O17   4    0.206560   -0.689812    0.311508    11.00000    0.08524    0.03831 =
         0.08231    0.00050    0.06648   -0.01373
AFIX   3
H17C  2    0.196630   -0.669202    0.276448    11.00000   -1.20000
AFIX   0
O18   4    0.317632   -0.691152    0.200933    11.00000    0.08384    0.04267 =
         0.07685   -0.00370    0.05654    0.00740
AFIX   3
H18C  2    0.325982   -0.671152    0.238653    11.00000   -1.20000
AFIX   0
C10   1    0.300802   -0.719702    0.257672    11.00000    0.09425    0.03079 =
         0.08974    0.01790    0.06280    0.01810
AFIX  23
H10K  2    0.344502   -0.719132    0.342157    11.00000   -1.20000
H10L  2    0.306312   -0.743276    0.226064    11.00000   -1.20000
AFIX   0
C11   1    0.212651   -0.717314    0.242703    11.00000    0.10047    0.02376 =
         0.08934   -0.02103    0.06433   -0.02077
AFIX  23
H11E  2    0.169909   -0.712571    0.159404    11.00000   -1.20000
H11F  2    0.198329   -0.741005    0.263953    11.00000   -1.20000
AFIX   0
HKLF 4

REM  1 in P2(1)/c
REM R1 =  0.0894 for   11518 Fo > 4sig(Fo)  and  0.1294 for all   16511 data
REM   1027 parameters refined using      0 restraints

END

WGHT      0.0862     17.6879

REM Highest difference peak  2.854,  deepest hole -1.848,  1-sigma level  0.475
Q1    1   0.2398 -0.5691 -0.2268  11.00000  0.05    2.85
Q2    1   0.2415 -0.5976  0.2757  11.00000  0.05    2.82
Q3    1   0.2686 -0.2643 -0.7718  11.00000  0.05    2.02
Q4    1   0.3797 -0.7174  0.5204  11.00000  0.05    1.29
Q5    1   0.2575 -0.3235 -0.7622  11.00000  0.05    1.29
Q6    1   0.1299 -0.3901 -0.9349  11.00000  0.05    1.25
Q7    1   0.4582 -0.7188  0.4588  11.00000  0.05    1.24
Q8    1   0.0751 -0.3869 -0.9121  11.00000  0.05    1.22
Q9    1   0.0554 -0.4511 -0.4715  11.00000  0.05    1.22
Q10   1   0.1220 -0.3858 -1.0039  11.00000  0.05    1.21
Q11   1   0.4313 -0.4470 -0.0726  11.00000  0.05    1.19
Q12   1   0.0916 -0.3947 -0.0258  11.00000  0.05    1.18
Q13   1   0.2682 -0.5082 -0.2552  11.00000  0.05    1.18
Q14   1   0.0659 -0.7113  0.0057  11.00000  0.05    1.17
Q15   1   0.3581 -0.7234 -0.3567  11.00000  0.05    1.17
Q16   1   0.1188 -0.7209  0.0240  11.00000  0.05    1.17
Q17   1   0.1302 -0.4524  0.4576  11.00000  0.05    1.16
Q18   1   0.4289 -0.3783 -0.5080  11.00000  0.05    1.16
Q19   1   0.4291 -0.7720  0.0185  11.00000  0.05    1.16
Q20   1   0.4248 -0.7206  0.3993  11.00000  0.05    1.15
;
_shelx_res_checksum   55957

_shelx_hkl_file
;
  -2   0   0 2808.09   42.22
   3   0   0    7.66    3.09
   3   0   0    9.23    3.32
   3   0   0   10.99    2.46
   3   0   0   12.63    2.39
  -3   0   0    7.99    3.47
   5   0   0   15.85    3.28
   6   0   0 1228.53   21.25
   6   0   0 1262.15   21.49
  -6   0   0 1153.04   19.78
   7   0   0   14.96    3.98
   7   0   0   20.96    5.57
   7   0   0   34.32    6.41
  -7   0   0   24.73    6.77
   8   0   0 1749.29   27.63
   8   0   0 1742.81   27.66
  -8   0   0 1713.90   28.46
   9   0   0   30.27    5.80
   9   0   0   18.66    5.74
   9   0   0   29.05    5.47
  -9   0   0   29.56    7.07
  10   0   0 3029.64   80.28
  10   0   0 3018.53   81.24
  11   0   0   28.13    7.45
  11   0   0   32.92    8.62
  11   0   0   25.76    6.05
 -11   0   0   43.01    8.42
  13   0   0    7.34    5.77
  13   0   0    3.98    4.84
  13   0   0    7.07    5.15
 -13   0   0   20.77    9.77
  15   0   0   37.46   10.84
  15   0   0   33.71    9.38
  15   0   0   32.76   10.72
 -15   0   0   39.15   11.48
  16   0   0    4.57    5.00
 -16   0   0   13.19    6.85
  17   0   0   15.93    6.36
  17   0   0   24.32   10.27
  17   0   0   15.62    6.24
 -17   0   0    9.54    6.50
 -17   0   0    8.79    7.83
  18   0   0   46.66   17.14
 -18   0   0   51.34   16.68
 -18   0   0   69.55   14.07
  19   0   0   15.72    7.53
  19   0   0    8.74    8.44
 -19   0   0   11.87   10.27
 -19   0   0   10.36    6.38
   2  -1   0   40.65    5.06
   2   1   0   51.07    4.79
   2  -1   0   38.53    4.42
   2   1   0   64.25    7.27
   2   1   0   63.25    6.52
   2  -1   0   72.23   12.01
   2  -1   0   63.09    6.26
  -2  -1   0   34.47    4.27
   3  -1   0    2.35    1.67
   3   1   0    1.18    1.72
   3   1   0    3.12    1.99
  -3  -1   0    5.09    3.46
   4  -1   0  310.79   14.26
   4   1   0  319.06   15.12
   5  -1   0    4.92    2.70
   5   1   0   -1.46    2.80
   6  -1   0  200.45   16.28
   6   1   0  184.77   12.54
   6   1   0  174.12   11.62
   6  -1   0  202.31   24.82
   6  -1   0  190.71   12.92
  -6  -1   0  199.28   19.60
  -6   1   0  190.15   13.27
   7   1   0    5.33    2.75
   7  -1   0    4.91    2.44
   7   1   0    7.76    3.95
   7   1   0    2.19    2.66
   7  -1   0    1.83    1.92
  -7  -1   0   -1.24    4.06
  -7   1   0   -2.85    4.29
   8  -1   0  364.98   15.18
   8   1   0  353.28   18.99
   8   1   0  368.19   20.31
   8  -1   0  390.20   49.83
  -8  -1   0  374.99   16.86
  -8   1   0  338.65   15.57
   9  -1   0   11.16    4.42
   9   1   0    2.58    5.65
   9  -1   0    7.24    3.59
   9   1   0    1.13    5.05
   9   1   0    3.05    3.48
   9  -1   0    2.87    2.48
  -9  -1   0    6.80    3.91
  10  -1   0  727.53   22.19
  10   1   0  796.37   24.54
  10   1   0  638.06   28.85
  10  -1   0  768.43   23.52
 -10   1   0  771.50   24.14
  11  -1   0    7.24    3.63
  11   1   0    5.36    4.14
  11   1   0   22.35    6.86
  11  -1   0   15.72    5.04
  12  -1   0 1195.13   39.15
  13  -1   0    4.52    4.09
  13   1   0   11.21    6.34
  13  -1   0    6.66    5.96
  13   1   0    1.99    4.03
  13   1   0  -11.00    6.72
  13  -1   0    5.39    4.48
 -13  -1   0   -5.85    8.12
 -13   1   0   20.28    8.11
  15  -1   0   54.68    9.11
  15  -1   0   35.89   10.65
  15  -1   0   33.13    9.21
 -15  -1   0   13.34    7.99
  16  -1   0   46.33   14.85
  16   1   0   54.36   11.79
  16  -1   0   49.52   12.07
  16   1   0   68.32   14.07
  16   1   0   45.45   15.49
  16  -1   0   42.92   11.78
 -16  -1   0   48.48   11.02
 -16  -1   0   37.92   14.18
 -16   1   0   58.68   16.12
  17  -1   0    9.29    5.12
  17   1   0   -0.03    4.61
  17   1   0    1.70    7.40
  17   1   0    9.75    6.75
  17  -1   0   -5.88    7.26
 -17  -1   0    9.16    5.88
 -17   1   0   12.25    6.99
 -17  -1   0   13.86    9.81
 -17   1   0   12.05    7.49
  18  -1   0  124.55   26.52
  18   1   0  138.55   23.25
  18   1   0  115.46   33.76
 -18  -1   0  121.24   22.52
 -18   1   0  103.69   25.16
 -18  -1   0   98.85   22.83
 -18   1   0  132.20   29.29
  19  -1   0   17.32    9.77
  19   1   0   16.55   10.20
  19  -1   0   12.89    8.30
  19   1   0   14.69    6.93
 -19  -1   0    5.66    8.85
 -19   1   0   16.05   12.04
 -19  -1   0    7.66    7.55
 -19   1   0   22.38    9.49
   1  -2   0    0.65    0.41
   1   2   0   -1.32    1.26
   1  -2   0   -0.21    1.07
   1   2   0   -1.29    1.17
   1   2   0    0.01    1.03
   1  -2   0   -0.91    1.10
   1  -2   0   -0.71    1.08
  -1  -2   0   -0.13    1.05
   1  -2   0   -0.19    1.08
  -1  -2   0   -0.08    1.08
   2  -2   0   -1.03    1.36
   2   2   0    1.79    1.54
   2  -2   0   -0.29    1.54
   2   2   0    3.29    1.83
   2   2   0    2.83    1.79
   2  -2   0    2.31    1.71
   2  -2   0    2.59    1.42
  -2  -2   0    2.94    2.45
   3  -2   0  162.08   11.36
   3   2   0  166.30   12.62
   3  -2   0  158.59   13.00
   3   2   0  193.65   30.45
   4  -2   0    1.83    1.82
   4   2   0    5.78    2.86
   5  -2   0  258.40   15.70
   5   2   0  289.86   60.17
   6  -2   0    9.19    4.19
   6   2   0    4.65    2.72
   6   2   0    4.26    2.93
   6  -2   0   -0.49    4.46
   6  -2   0    2.00    2.63
  -6  -2   0    6.19    4.02
  -6   2   0    4.42    5.59
   7   2   0  282.99   19.10
   7   2   0  355.35   15.70
   7   2   0  276.91   17.39
   7  -2   0  248.49   14.70
   7  -2   0  298.60   17.69
  -7  -2   0  295.06   18.22
  -7   2   0  263.28   20.41
   8  -2   0    1.13    2.06
   8  -2   0    9.92    4.00
   8   2   0    8.06    3.53
   8   2   0   -0.23    4.28
   8  -2   0    3.48    3.32
  -8  -2   0   15.70    5.66
  -8   2   0    1.98    5.17
   9  -2   0  289.29   21.00
   9   2   0  287.87   16.24
   9   2   0  367.39   17.56
   9  -2   0  252.51   13.95
  -9  -2   0  271.10   22.27
  10   2   0    2.71    4.22
  10  -2   0    6.45    5.06
 -10   2   0    8.65    5.02
  11  -2   0  337.24   25.11
  11   2   0  328.10   38.38
  11  -2   0  288.50   16.87
 -11  -2   0  330.29   40.25
  12  -2   0   17.46    6.37
  12   2   0    8.06    4.52
  12  -2   0   18.02   14.05
  13  -2   0    5.68    4.08
  13  -2   0   14.25    8.76
  13   2   0   11.72    6.91
  13   2   0   15.22    7.32
  13  -2   0    6.34    5.01
 -13   2   0    8.71    5.79
  14  -2   0    7.81    4.88
 -14   2   0   11.68    5.22
 -15  -2   0  532.83   25.10
  16  -2   0    7.79    4.72
  16   2   0   16.77    6.65
  16   2   0   -0.93    8.13
  16   2   0    3.18    5.26
  16  -2   0    7.88    6.24
 -16  -2   0   11.90    7.55
 -16   2   0    0.23    4.11
  17   2   0    2.90    3.64
  17  -2   0   22.47    9.34
  17   2   0   26.94    9.88
  17   2   0   12.31    9.11
  17  -2   0   20.78    9.21
 -17  -2   0   15.26    6.82
 -17   2   0   14.80   13.63
 -17  -2   0   15.67    7.80
 -17   2   0    4.06    7.03
  18   2   0   20.50    7.79
  18   2   0   -0.65    7.04
  18  -2   0   11.49    5.99
 -18  -2   0    5.57    5.72
 -18   2   0   14.52    7.84
 -18  -2   0   12.48    7.78
 -18   2   0   12.55    7.43
  19  -2   0   13.18    6.32
  19   2   0   19.25    9.41
  19   2   0   13.14    8.75
  19  -2   0    8.52    6.91
 -19  -2   0    6.01    6.31
 -19   2   0   24.52   11.62
 -19  -2   0    6.30    4.44
 -19   2   0    8.02    8.25
   0   3   0   -0.62    1.07
   0   3   0   -0.19    1.03
   0  -3   0    0.95    0.38
   0  -3   0    0.32    1.05
   1  -3   0   11.32    0.86
  -1  -3   0    2.77    1.69
   2  -3   0    1.03    0.64
   2   3   0    3.68    2.27
   2  -3   0    4.23    2.08
   2   3   0    3.61    1.79
   2   3   0    5.85    2.14
   2  -3   0    3.55    2.52
   2  -3   0    3.80    1.86
   2  -3   0    3.68    2.03
  -2  -3   0    2.28    1.63
   3  -3   0 6188.44   92.64
   3  -3   0 6134.72   92.18
   3   3   0 6511.04   97.82
   3   3   0 6555.44   98.24
   4  -3   0    9.26    3.40
   4   3   0    8.31    3.33
   5  -3   0 3413.41   51.89
   6  -3   0   12.54    2.62
   6   3   0   14.42    2.92
   6  -3   0   20.00    4.80
   6   3   0   12.29    2.62
   6   3   0   14.31    3.22
   6  -3   0   12.22    2.22
   6  -3   0   10.17    2.43
  -6  -3   0   21.14    6.07
  -6   3   0   12.43    2.65
   7   3   0 1987.72   31.18
   7   3   0 1961.07   30.34
   7  -3   0 1985.70   30.86
   7  -3   0 1907.78   30.60
   8   3   0   28.30    8.63
   8  -3   0   27.65    6.96
   8   3   0   19.05    5.42
   8  -3   0   18.40    6.18
   8  -3   0   20.18    5.66
  -8  -3   0   23.87    6.80
  -8   3   0   18.14    7.46
   9  -3   0 1520.20   39.21
  -9  -3   0 1500.65   37.86
  10  -3   0   34.97    8.87
  10   3   0   33.94   10.86
  10  -3   0   29.18    7.98
  10   3   0   29.22    8.70
  10   3   0   28.87    8.16
  10  -3   0   29.59    7.55
 -10  -3   0   34.29   10.00
 -10   3   0   35.81   10.15
  11  -3   0 1429.68   45.94
 -11  -3   0 1518.39   46.77
  12  -3   0   29.67    6.62
  12   3   0   36.97    7.87
  12  -3   0   36.69    8.54
  12   3   0   36.36   10.49
  12   3   0   40.11    8.98
  12  -3   0   40.11   10.35
 -12  -3   0   54.91   10.24
 -12   3   0   40.08   11.20
  13  -3   0   47.44   13.20
  13   3   0   40.69   13.00
  13  -3   0   38.35    9.82
  13   3   0   28.87   12.38
  13  -3   0   41.41   13.86
  14  -3   0   19.35    8.35
  14   3   0    6.83    4.16
  14  -3   0   13.47    6.83
  14   3   0   25.81    9.15
  14   3   0    3.89    5.43
  14  -3   0    8.42    5.48
 -14  -3   0   18.61    7.29
 -14   3   0   22.79    8.85
  15  -3   0  450.06   22.77
  16  -3   0   22.87    8.35
  16   3   0   22.93    8.35
  16  -3   0   25.30    9.72
  16   3   0   19.64    7.25
  16   3   0   22.10    7.85
  16  -3   0   13.47    6.86
 -16  -3   0   19.30   14.12
 -16  -3   0    8.60    5.45
 -16   3   0   17.22   10.25
  17   3   0   40.18   11.05
  17   3   0   21.28    8.70
  17  -3   0   14.51    6.25
 -17  -3   0   20.03   13.58
 -17  -3   0   18.37    7.82
 -17   3   0   29.74   11.95
  18   3   0   10.86    6.55
  18  -3   0   20.73    9.64
  18   3   0   11.35    6.72
  18   3   0   16.03    8.49
  18  -3   0   23.42   10.39
 -18  -3   0   18.97    9.38
 -18   3   0   13.97    8.26
 -18  -3   0   17.72   10.65
 -18   3   0   17.67    9.47
  19  -3   0   28.10   12.46
  19   3   0    8.85    6.44
  19  -3   0   -7.06    8.18
 -19  -3   0   -4.94    7.71
 -19   3   0   10.94    7.98
 -19  -3   0    5.18    5.95
   0   4   0   -1.49    1.33
   0   4   0   -0.47    1.06
   0  -4   0    0.17    1.04
   0  -4   0   -1.92    1.18
   1  -4   0   13.16    1.72
   1   4   0   24.34    4.26
   1  -4   0   13.16    2.43
   1   4   0   21.63    2.71
   1   4   0   18.38    1.57
   1  -4   0   14.38    1.98
   1  -4   0   17.03    1.60
  -1  -4   0    5.16    2.59
   1  -4   0   17.84    2.60
  -1  -4   0   10.48    2.75
   2  -4   0   -0.16    1.47
   2   4   0   -1.56    2.34
   2  -4   0    2.57    1.64
   2   4   0    1.25    0.84
   2   4   0   -0.38    1.47
   2  -4   0    0.62    0.64
   2  -4   0   -0.23    1.28
  -2  -4   0   -1.02    1.66
   2  -4   0   -1.29    1.79
  -2  -4   0   -1.25    1.76
   4  -4   0    1.62    1.41
   4  -4   0    2.73    2.17
   5  -4   0  329.48   15.13
   6  -4   0   -1.88    2.53
   6   4   0    7.23    3.10
   6  -4   0    6.48    3.76
   6   4   0    6.67    3.11
   6  -4   0    1.47    4.10
   6  -4   0   -2.37    3.23
  -6  -4   0    9.27    4.72
   7   4   0  612.48   24.47
   7  -4   0  484.33   19.25
   7   4   0  585.42   25.72
   7  -4   0  513.95   20.38
   7  -4   0  577.94   23.40
   8   4   0    8.99    4.61
   8  -4   0    9.11    3.68
   8   4   0   11.22    3.55
   8  -4   0    4.39    3.84
   8  -4   0   18.47    5.55
  -8  -4   0    8.96    3.04
  -8   4   0   10.94    5.59
   9  -4   0  917.70   23.70
   9   4   0  929.30   24.00
   9   4   0  931.66   24.16
  -9   4   0  950.33   25.56
  10  -4   0   21.48    6.68
  10   4   0   21.97    6.96
  10  -4   0   19.80    6.75
  10   4   0   16.54    5.38
  10   4   0   12.31    4.08
  10  -4   0   30.07    7.85
 -10  -4   0   18.13    6.89
  12  -4   0   49.55    9.51
  12   4   0   49.40    7.60
  12  -4   0   59.27    9.18
 -12  -4   0   47.50    9.31
  13  -4   0  587.72   25.05
  13   4   0  648.22   28.15
  13  -4   0  683.67   29.50
 -13  -4   0  569.93   33.36
  14  -4   0    8.98    4.68
  14   4   0   11.19    5.40
  14  -4   0   14.42    6.92
  14   4   0   26.25    8.96
  14   4   0   11.76    5.77
  14  -4   0   11.95    6.10
 -14  -4   0    8.74    6.70
 -14  -4   0   13.07    6.89
 -14   4   0   22.55    9.02
  16  -4   0   12.23    6.60
  16   4   0   18.88    8.87
  16  -4   0    1.62    3.73
 -16  -4   0    7.18    8.07
 -16  -4   0   19.80    8.41
 -16   4   0   22.38    7.83
  17   4   0   46.35    8.61
  17  -4   0   46.38    8.92
  17   4   0   69.84   56.93
  17   4   0   36.12   12.79
  17  -4   0   33.66   11.95
 -17  -4   0   51.65   13.90
 -17  -4   0   48.82   11.77
 -17   4   0   47.42   11.43
  18   4   0   22.61   20.12
  18  -4   0   10.55    9.00
  18   4   0   21.86    9.40
  18   4   0   17.15    8.34
  18  -4   0   22.35    9.55
 -18  -4   0   25.85    9.70
 -18   4   0   17.78    9.86
 -18  -4   0   20.87   10.77
 -18   4   0   27.23   10.27
  19  -4   0  163.77   26.43
  19   4   0  168.77   25.81
  19   4   0  108.01   34.21
  19  -4   0  137.79   23.80
 -19  -4   0  147.87  118.28
 -19   4   0  175.93   20.17
 -19  -4   0  147.76  119.31
 -19   4   0  158.92   35.95
   0   5   0    2.69    3.41
   0   5   0    1.85    1.21
   0  -5   0    1.66    0.42
   0  -5   0   -0.89   16.65
   1   5   0   -1.48    1.75
   1  -5   0    2.90    1.59
   1   5   0    0.58    0.78
   1  -5   0    0.67    0.54
   1  -5   0    0.26    1.24
  -1  -5   0    1.83    1.32
   1  -5   0   -0.09    1.22
  -1  -5   0    2.56    1.79
   2  -5   0    2.09    2.03
   2   5   0    3.67    2.17
   2  -5   0    7.03    2.57
   2   5   0    2.94    1.72
   2   5   0    1.74    0.46
   2  -5   0    0.96    0.94
   2  -5   0    3.64    2.00
  -2  -5   0    3.08    2.05
   2  -5   0    2.88    1.80
  -2  -5   0    4.05    1.98
   3  -5   0    0.86    1.05
   3  -5   0    4.54    2.51
   3   5   0    3.47    2.19
   3  -5   0    3.02    2.34
   3  -5   0    5.54    4.20
  -3  -5   0    5.86    3.42
   3  -5   0    5.59    4.08
  -3  -5   0    6.32    3.27
   4  -5   0  157.71   10.53
   4  -5   0  167.12   11.10
   4   5   0  168.47   11.47
   5  -5   0    2.17    3.02
   5   5   0    3.20    2.55
   5   5   0    5.09    2.76
   6  -5   0  251.81   12.90
   6   5   0  249.77   12.82
   6  -5   0  270.06   13.31
   6   5   0  257.82   12.55
   6   5   0  254.64   12.92
   6  -5   0  256.78   14.40
   6  -5   0  264.77   12.73
   7   5   0   16.77    6.97
   7  -5   0   14.80    6.40
   7   5   0   -0.30    6.14
   7   5   0    5.46    3.33
   7  -5   0    2.63    2.15
  -7  -5   0   10.66    4.05
   8   5   0  241.41   16.11
   8  -5   0  245.94   15.23
   8  -5   0  243.31   15.03
   8  -5   0  284.36   25.00
  -8   5   0  239.83   19.11
   9  -5   0   16.39    6.21
   9   5   0   21.51    8.56
   9  -5   0   24.91   16.31
   9   5   0   18.96    6.63
   9  -5   0   16.23    5.94
  10  -5   0  206.24   20.89
  10   5   0  209.95   15.62
  10  -5   0  229.91   31.37
  10   5   0  198.23   26.98
  10   5   0  222.79   16.42
  10  -5   0  201.53   15.03
 -10  -5   0  224.01   34.17
  11  -5   0   27.04    7.07
  11   5   0   23.07    9.36
 -11   5   0   15.53    7.22
  12  -5   0  164.61   25.51
  12   5   0  167.37   29.54
  12  -5   0  159.53   21.56
 -12  -5   0  204.52   27.81
  13  -5   0   23.15    7.12
  13   5   0   57.72   14.28
  13   5   0   37.79    9.78
  13   5   0   20.99    7.92
 -13  -5   0   10.35   10.30
 -13   5   0   23.65    8.81
  14  -5   0   12.10    5.72
  14   5   0   12.49    7.39
  14  -5   0   17.51    7.03
 -14  -5   0   25.55    9.85
 -14  -5   0   18.79   10.78
 -14   5   0   19.08   10.13
  15   5   0   25.62   10.66
  15   5   0   20.15   11.24
  16   5   0  103.58   15.69
  16  -5   0   92.90   16.15
  16   5   0   92.22   24.05
  16  -5   0  113.67   15.71
 -16  -5   0  108.68   20.73
 -16   5   0  116.80   22.85
  17   5   0   16.17    7.80
  17  -5   0   -0.21    7.50
  17   5   0   22.17   11.27
  17   5   0   -5.22    6.54
  17  -5   0   20.06   11.31
 -17  -5   0   14.01    8.85
 -17  -5   0   15.24    7.04
 -17   5   0    6.33    6.06
  18  -5   0   29.57    9.91
  18   5   0   31.80   10.35
  18  -5   0   12.25    8.94
 -18  -5   0   21.67   13.06
 -18   5   0   32.16   10.74
  19   5   0   19.41    7.54
  19   5   0   15.34   12.54
 -19  -5   0    9.13    7.81
 -19   5   0   14.25    9.66
 -19  -5   0   35.18   13.97
 -19   5   0   10.48   10.62
   0   6   0 4136.35   62.02
   0  -6   0 4009.49   60.15
   1   6   0    3.09    1.92
   1  -6   0    8.26    3.16
   1  -6   0    7.02    2.57
   1  -6   0    2.39    1.68
  -1  -6   0    9.92    6.51
   1  -6   0    1.70    1.08
  -1  -6   0    2.37    1.72
   2  -6   0   11.72    2.00
   2   6   0    9.81    3.45
   2   6   0    9.01    3.12
   2  -6   0    8.73    3.35
   2  -6   0    9.29    3.46
  -2  -6   0    8.56    3.25
   2  -6   0    7.09    2.58
  -2  -6   0    5.06    3.59
   3  -6   0    7.40    3.11
   3  -6   0    9.89    6.31
   3   6   0   12.90    1.82
   3   6   0   13.72    1.85
   3  -6   0    9.17    3.35
   3  -6   0    3.39    2.38
  -3  -6   0    7.22    3.22
   3  -6   0    4.27    2.71
  -3  -6   0    6.72    3.45
   4  -6   0 3228.50   49.03
   4  -6   0 3238.23   49.62
  -4  -6   0 3214.27   49.84
   5  -6   0   16.46    3.05
   5   6   0   13.99    2.79
   5   6   0   21.72    4.35
   5  -6   0   16.58    2.34
   5  -6   0   23.13    4.36
  -5  -6   0   17.51    3.61
   6  -6   0  967.22   16.02
   6   6   0  960.05   23.34
   6  -6   0  987.10   17.52
   6   6   0  953.92   23.14
   6   6   0 1006.77   16.86
   6  -6   0  993.76   16.62
   6  -6   0 1002.64   20.21
  -6  -6   0 1031.26   21.27
   7  -6   0   33.32    5.85
   7   6   0   39.45    8.00
   7  -6   0   30.75    5.26
   7   6   0   50.28    8.00
   7   6   0   47.41    7.80
   7  -6   0   33.41    6.47
   7  -6   0   32.95    6.26
  -7  -6   0   40.00   12.21
   8   6   0   39.55    5.87
   8  -6   0   49.90   10.09
   8   6   0   43.60    7.76
   8  -6   0   36.60    7.56
   8  -6   0   46.29    7.68
   9   6   0   70.59    8.57
   9  -6   0   55.65    8.32
   9   6   0   39.52    7.24
   9   6   0   59.89    9.32
   9  -6   0   44.95    8.09
   9  -6   0   53.67    9.65
  -9  -6   0   47.73   11.59
  -9   6   0   54.63   10.75
  10  -6   0   22.87    6.45
  10   6   0   14.19    5.59
  10  -6   0    5.13   11.98
  10   6   0   34.76    8.26
  10  -6   0   24.88    6.92
  10  -6   0   26.87    7.17
 -10  -6   0   40.83   28.21
  11  -6   0   69.48   46.63
  11   6   0   55.62   10.51
  11  -6   0   50.45    9.62
  11   6   0   51.50    7.71
  11   6   0   63.17    9.28
  11  -6   0   42.55    7.34
 -11  -6   0   52.41    9.19
 -11  -6   0   65.01    9.15
 -11   6   0   75.65   10.87
  12  -6   0  182.89   25.07
  12   6   0  190.94   29.96
  12  -6   0  188.99   26.87
 -12  -6   0  171.13   34.09
  13  -6   0   52.57    7.51
  13   6   0   57.50    7.70
  13  -6   0   57.18    9.45
  13   6   0   52.29   10.20
  13  -6   0   45.61   11.75
 -13  -6   0   59.95   16.10
 -13  -6   0   63.56   10.15
 -13   6   0   53.32    9.54
  14   6   0  188.59   27.07
  14  -6   0  199.70   23.94
  14   6   0  288.86   12.04
  14  -6   0  170.68   31.90
 -14  -6   0  171.76   28.04
 -14  -6   0  218.19   35.68
 -14   6   0  211.99   29.83
  15   6   0   39.92   13.38
  15  -6   0   30.50   10.38
  15   6   0   43.80   11.97
  15   6   0   30.40   10.08
  15  -6   0   28.70    9.29
 -15  -6   0   35.12   12.00
 -15  -6   0   32.06   10.89
 -15   6   0   44.19   13.27
  16   6   0   24.97    9.04
  16  -6   0   28.96   23.36
 -16  -6   0   32.19   11.34
 -16  -6   0   29.19   22.50
 -16   6   0   55.39   11.66
  17   6   0   18.92    7.59
  17  -6   0    1.32    4.31
  17   6   0   16.75    8.40
  17   6   0   15.23    6.50
  17  -6   0   19.08    8.58
 -17  -6   0    8.91    8.74
 -17  -6   0   20.53   11.00
 -17   6   0   11.08    6.05
  18  -6   0   66.09   12.26
  18   6   0   50.45   11.70
  18  -6   0   50.12   21.76
 -18  -6   0   75.69   66.72
 -18  -6   0   69.56   14.52
 -18   6   0   47.18   13.30
  19   6   0   14.97    6.80
  19  -6   0   34.40   12.16
  19   6   0   30.07   11.08
  19   6   0   13.55    6.25
  19  -6   0   26.76   10.41
 -19  -6   0   19.43   12.39
 -19   6   0   26.55   12.52
 -19  -6   0   25.37   13.73
 -19   6   0   33.76   12.75
   0   7   0    2.11    1.38
   0   7   0   -0.03    1.30
   0  -7   0    0.10    1.01
   0  -7   0    5.61    2.61
   0  -7   0    1.22    0.94
   1   7   0    0.43    1.29
   1   7   0    1.06    0.75
   1  -7   0    4.63    2.30
   1  -7   0    2.98    1.95
  -1  -7   0    9.21    3.88
   1  -7   0   -0.40    1.59
  -1  -7   0    1.00    1.92
   2  -7   0   45.67    6.28
   2  -7   0   39.82    7.19
   2   7   0   44.91    5.12
   2  -7   0   47.40    7.92
   2  -7   0   42.97    5.81
  -2  -7   0   40.91   26.01
   2  -7   0   44.84    8.34
  -2  -7   0   45.02    7.36
   3  -7   0   -1.03    1.76
   3  -7   0   -0.49    2.15
   3   7   0   -0.68    2.00
   3  -7   0    1.30    0.90
   3  -7   0    3.06    2.48
  -3  -7   0    2.07    1.96
   3  -7   0    3.19    2.19
  -3  -7   0    1.18    1.69
   4  -7   0  274.79   12.86
   4  -7   0  264.68   14.04
   4   7   0  266.86   12.44
  -4  -7   0  276.24   13.13
   5  -7   0    3.69    1.98
   5   7   0   -0.07    3.81
   5   7   0    0.83    1.40
   5   7   0    5.64    2.27
   5  -7   0   -9.20    3.08
   5  -7   0   -0.65    3.00
  -5  -7   0    3.62    2.47
   6  -7   0  384.82   17.53
   6   7   0  396.49   18.92
   6  -7   0  405.16   21.56
   6   7   0  395.91   20.63
   6  -7   0  405.32   19.68
  -6  -7   0  415.55   20.12
   7  -7   0    6.43    3.51
   7  -7   0   10.25    5.99
   7   7   0    6.25    2.79
   7   7   0    8.78    4.02
   7  -7   0    2.83    5.31
   7  -7   0   11.74    5.41
  -7  -7   0    5.12    2.97
  -7  -7   0   10.52    4.88
   8   7   0  322.20  193.04
   8  -7   0  325.33   13.65
   8   7   0  316.63  190.05
   8  -7   0  337.82   14.78
   8  -7   0  334.34   14.39
  -8  -7   0  344.17   15.19
  -8  -7   0  313.38  188.57
   9   7   0   12.57    6.27
   9   7   0   14.61    4.26
  -9  -7   0   23.96   15.77
  -9  -7   0   13.27    6.61
  10  -7   0  253.44   14.23
  10   7   0  234.69   15.14
  10   7   0  228.22   26.04
  10   7   0  216.55   19.74
  10  -7   0  208.98   17.23
  10  -7   0  236.18   16.60
 -10  -7   0  251.71   34.40
 -10  -7   0  217.14   32.57
  11  -7   0   12.00    5.34
  11   7   0   17.43    7.76
  11  -7   0   34.67   11.41
  11   7   0   18.75    5.83
  11  -7   0   18.60    6.98
 -11  -7   0   14.29    5.24
 -11  -7   0   15.89    6.63
  12  -7   0   95.82   10.39
  12   7   0   92.82   13.07
  12   7   0   69.93   12.30
  12  -7   0   68.68   13.06
 -12  -7   0   81.89   26.27
 -12   7   0   77.98   11.03
  13  -7   0   34.31    8.73
  13  -7   0   33.53   10.49
  13   7   0   13.68    6.43
  13  -7   0   22.19    7.55
 -13  -7   0   29.68   10.85
 -13  -7   0   51.61   10.14
  14  -7   0   97.55   17.18
  14  -7   0   85.12   15.15
  14  -7   0   81.60   11.82
 -14  -7   0  103.08   37.14
 -14   7   0   92.79   67.88
  15  -7   0   37.07   10.88
  15   7   0   32.63   11.18
  15   7   0   30.89    8.46
  15  -7   0   35.29   12.78
 -15  -7   0   30.56   10.57
 -15  -7   0   41.90   13.17
 -15   7   0   60.72   11.44
  16   7   0  299.71   23.12
  16   7   0  342.64   31.69
  16   7   0  272.73   36.37
  16  -7   0  256.52   41.63
 -16  -7   0  275.26   19.93
 -16  -7   0  252.98   30.66
  17   7   0   32.85   11.85
  17   7   0   10.71    5.37
  17  -7   0   13.01    8.67
 -17  -7   0   19.42    9.16
 -17   7   0   25.80   10.08
  18  -7   0   16.36   16.40
  18   7   0   19.24    9.32
  18   7   0   -2.10    4.41
 -18  -7   0   11.49   12.20
 -18  -7   0   17.15    8.58
 -18   7   0   18.66    8.46
  19  -7   0   36.80   12.27
  19   7   0   25.70   13.16
  19   7   0   10.26    5.51
  19  -7   0   25.97   12.43
 -19  -7   0    4.00    5.24
 -19   7   0   33.50   14.72
 -19  -7   0   18.44    8.77
 -19   7   0   24.02   12.33
   0   8   0    0.73    1.79
   0   8   0    1.38    0.55
   0  -8   0    0.59    0.34
   0  -8   0    4.33    2.30
   0  -8   0    0.03    1.37
   1   8   0   27.39    6.19
  -1   8   0   32.77    5.32
   1   8   0   29.10    5.27
   1  -8   0   36.09    5.91
   1  -8   0   29.77    5.59
  -1  -8   0   33.59    5.46
   1  -8   0   28.56    4.65
  -1  -8   0   29.44    5.57
   2  -8   0    2.71    1.83
   2  -8   0    2.02    1.63
   2   8   0   -0.37    1.83
   2   8   0    5.03    2.43
   2  -8   0    0.37    1.31
   2  -8   0    2.60    1.76
  -2  -8   0    0.89    1.46
   2  -8   0    0.46    1.21
  -2  -8   0    2.41    2.02
   3  -8   0   60.67    6.19
   3  -8   0   62.17    6.29
   3   8   0   51.80    5.12
   3   8   0   59.94    6.27
   3  -8   0   72.68   12.23
   3  -8   0   66.48   10.15
  -3  -8   0   67.03    9.58
   3  -8   0   58.70    6.29
  -3  -8   0   64.87   11.34
   4  -8   0    5.94    2.71
   4  -8   0    5.62    2.62
   4   8   0    6.63    2.95
  -4  -8   0    3.63    2.23
   5  -8   0  212.14   10.96
   5   8   0  215.75   11.30
   5   8   0  220.65   14.66
   5  -8   0  220.72   10.89
   5  -8   0  208.26   15.50
  -5  -8   0  213.77   11.04
   6  -8   0    4.21    2.40
   6   8   0   14.51    4.55
   6   8   0   12.67    2.50
   6  -8   0   12.08    5.39
   6  -8   0   10.25    3.10
  -6  -8   0    6.96    3.30
   7  -8   0  280.48   16.51
   7   8   0  282.89   18.77
   7  -8   0  300.97   18.12
   7   8   0  303.18   18.21
   7  -8   0  282.53   20.42
   7  -8   0  305.52   18.37
  -7  -8   0  303.27   18.17
  -7  -8   0  280.96   22.56
   8   8   0   15.04    6.06
   8  -8   0   21.18    7.04
   8   8   0   16.29    5.49
   8   8   0   21.38    6.15
   8  -8   0    9.62    5.15
   8  -8   0   25.91    6.33
  -8  -8   0   10.05    5.21
  -8  -8   0   18.59    6.74
   9   8   0  461.87   24.10
   9   8   0  447.03   19.99
   9  -8   0  462.92   21.47
  -9  -8   0  478.79   21.91
  -9  -8   0  497.08   24.16
  10  -8   0   14.01    4.36
  10   8   0   31.10    9.18
  10  -8   0   12.59    5.26
  10   8   0   23.31    7.14
  10   8   0   22.53    5.86
  10  -8   0   21.67    7.76
 -10  -8   0   19.87   10.10
  11  -8   0  405.78   20.79
  11   8   0  387.78   21.30
  11  -8   0  385.78   21.24
  11   8   0  407.30   21.66
  11   8   0  428.47   22.51
  11  -8   0  391.71   32.32
 -11  -8   0  363.58   29.40
 -11   8   0  377.16   29.16
  12  -8   0   20.13    7.63
  12  -8   0   18.75    8.51
  12   8   0   23.18   16.24
  12   8   0   24.09   16.85
  12  -8   0   31.60    9.37
 -12  -8   0    8.00    7.45
 -12  -8   0   13.99    6.82
 -12   8   0   38.75   10.60
  13  -8   0  476.54   21.54
  13  -8   0  477.47   33.85
  13   8   0  536.35   41.33
  13  -8   0  447.60   39.79
 -13  -8   0  510.66   23.91
 -13  -8   0  445.06   21.61
  14   8   0   11.78    4.58
  14  -8   0   13.59    5.60
  14   8   0   15.22    7.34
  14   8   0    8.99    4.73
 -14  -8   0   19.44    9.40
 -14  -8   0   26.58   11.08
 -14   8   0    7.72    5.01
  15  -8   0  147.10   14.59
  15   8   0  140.89   30.77
  15  -8   0  126.73   25.50
 -15  -8   0  156.51   11.32
 -15  -8   0  137.27   16.60
 -15   8   0  130.97   13.36
  16   8   0   22.51    8.20
  16   8   0    7.73    5.31
  16   8   0   10.16   10.59
  16  -8   0   37.20   15.44
 -16  -8   0   34.03   12.67
  17   8   0  146.37   25.07
  17  -8   0  123.81   24.32
  17   8   0  169.54   21.99
  17   8   0  104.08   18.51
  17  -8   0  139.02   21.22
 -17  -8   0   99.98   21.59
 -17  -8   0  126.29   23.50
 -17   8   0  130.20   26.24
  18   8   0   18.72    7.68
  18  -8   0    7.13    7.40
  18   8   0    8.14    5.83
  18   8   0    6.93    7.31
  18  -8   0   10.77    7.16
 -18  -8   0    8.48    5.26
 -18  -8   0   -1.31    5.59
 -18   8   0   -0.10    7.77
  19   8   0  136.24   29.13
  19  -8   0  179.09   29.66
  19   8   0  175.60   30.84
  19   8   0  115.98   41.56
  19  -8   0  122.21   36.47
 -19  -8   0  157.09   37.79
 -19   8   0  150.07   34.99
 -19  -8   0  154.91   32.43
 -19   8   0  137.87   36.95
   0   9   0    4.60    2.43
   0  -9   0   -0.18    1.07
   0  -9   0    2.82    1.67
   0  -9   0    1.29    0.92
   1   9   0 3252.15   49.52
  -1   9   0 3163.33   47.77
   1   9   0 3235.91   48.76
   1  -9   0 3291.29   49.45
   1  -9   0 3182.03   48.02
  -1  -9   0 3121.30   47.16
   1  -9   0 3278.86   49.57
  -1  -9   0 3145.92   47.63
   2   9   0    1.84    2.56
   2  -9   0    2.58    1.86
   2   9   0    3.02    2.02
   2   9   0    1.15    0.81
   2  -9   0    0.80    0.97
   2  -9   0    0.21    1.41
  -2  -9   0    1.44    1.72
   2  -9   0   -1.48    2.07
  -2  -9   0   -0.83    1.62
   3  -9   0   85.10   52.47
   3  -9   0   75.80    7.09
   3   9   0   51.68    8.81
   3   9   0   78.96    7.52
   3  -9   0   80.39    7.59
   3  -9   0   85.46   52.98
  -3  -9   0   76.54   12.70
   3  -9   0   77.03    8.30
  -3  -9   0   85.35   53.86
   4  -9   0    6.13    2.51
   4  -9   0   11.12    3.02
   4   9   0    5.32    2.95
   4   9   0    7.05    2.70
  -4  -9   0    3.52    2.44
   5  -9   0  631.52   10.62
   5   9   0  639.89   12.26
   5   9   0  622.30   13.43
   5  -9   0  645.50   11.77
  -5  -9   0  633.38   11.50
   5  -9   0  670.93   12.29
  -5  -9   0  628.38   12.37
   6  -9   0   12.68    3.92
   6   9   0    9.42    5.49
   6   9   0   15.64    4.57
   6   9   0   13.15    8.41
   6  -9   0   10.81    4.55
   6  -9   0   10.37    3.35
  -6  -9   0    7.30    3.54
   7  -9   0   39.19    7.02
   7   9   0   48.41    8.10
   7  -9   0   37.02    7.69
   7   9   0   33.95    5.66
   7   9   0   46.45   13.61
   7  -9   0   40.45    7.47
   7  -9   0   34.85    8.41
  -7  -9   0   44.96    9.62
  -7  -9   0   45.29    9.69
   8   9   0   26.18    5.70
   8  -9   0   29.22    6.12
   8   9   0   24.92   15.94
   8  -9   0   24.28   15.00
   8  -9   0   24.90   15.79
  -8  -9   0   18.29    7.60
  -8  -9   0   28.32    6.54
   9   9   0   28.07   10.52
   9  -9   0   15.11    6.66
  -9  -9   0   29.02    9.12
  -9  -9   0   20.63    7.44
  10  -9   0   12.65    3.83
  10   9   0   19.04    8.17
  10  -9   0   18.79    7.26
  10   9   0   12.65    5.57
  10   9   0   15.53    4.97
  10  -9   0   15.42    4.96
  10  -9   0   13.35    6.68
 -10  -9   0   18.13    6.77
 -10  -9   0   24.23    8.83
  11  -9   0   13.75    6.10
  11   9   0   11.77    8.56
  11  -9   0   13.31    9.92
  11   9   0   10.24    5.22
  11   9   0   16.22    6.75
 -11   9   0   14.83    6.77
  12  -9   0   10.26    4.44
  12   9   0    9.67    6.57
  12   9   0   22.33    7.86
  12   9   0   13.42    5.38
  12  -9   0   26.09    7.93
 -12  -9   0   15.47    5.82
 -12  -9   0   14.42    9.05
 -12   9   0   10.26    7.92
  13  -9   0   26.05    7.99
  13   9   0   31.21    9.70
  13  -9   0   25.20    9.81
 -13  -9   0   44.09   15.70
 -13   9   0   27.12   10.22
  14   9   0   26.42    9.79
  14  -9   0   21.21    9.41
  14   9   0   21.20    8.72
  14   9   0   15.30    6.24
  14  -9   0   16.95    8.02
 -14  -9   0    7.65    4.96
 -14  -9   0   27.59   12.51
 -14   9   0   12.58    5.64
  15   9   0  146.63   18.16
  15  -9   0  142.63   18.40
  15   9   0  118.10   29.31
  15  -9   0  141.51   24.25
 -15  -9   0  103.02   26.50
 -15  -9   0  130.01   31.98
 -15   9   0  126.59   24.56
  16   9   0   16.64    7.55
  16  -9   0   32.62   10.51
  16   9   0   38.74   11.04
  16   9   0   25.30    9.29
  16  -9   0   24.95   10.59
 -16  -9   0   30.14   10.46
 -16  -9   0   35.82   13.19
 -16   9   0   10.06    8.70
  17   9   0    3.56    4.17
  17  -9   0   -1.18    7.13
 -17  -9   0   14.84    7.98
 -17   9   0    9.97    5.98
  18   9   0   16.67    8.32
  18  -9   0   17.64   10.32
  18   9   0   -1.96    8.08
  18   9   0   13.81    6.90
  18  -9   0    6.12    7.10
 -18  -9   0   -4.26    6.73
 -18  -9   0   27.15   11.00
 -18   9   0   13.68    8.39
  19  -9   0   20.48    8.55
  19   9   0    8.00    7.00
  19   9   0   12.90    8.00
  19  -9   0   -0.48    8.15
 -19  -9   0    9.82    7.64
 -19   9   0    6.02    7.30
   0  10   0    2.91    2.14
   0  10   0    0.83    0.84
   0 -10   0   -0.47    1.06
   0 -10   0    1.18    1.37
   0 -10   0   -2.26    1.94
   1  10   0    7.18    3.10
  -1  10   0    6.48    3.06
   1  10   0    4.43    2.50
  -1  10   0    7.29    2.69
   1 -10   0   17.34    2.79
   1 -10   0    4.58    2.39
  -1 -10   0    4.43    2.20
   1 -10   0    6.43    2.93
  -1 -10   0    6.23    2.33
   2  10   0    0.73    2.28
   2 -10   0    1.61    1.47
   2  10   0    1.93    1.89
   2 -10   0    3.14    1.90
   2 -10   0    1.83    1.62
  -2 -10   0    1.88    1.61
   2 -10   0   -1.77    2.26
  -2 -10   0   -3.09    2.58
   3 -10   0    2.70    1.98
   3  10   0    4.70    2.48
   3 -10   0   -0.90    1.49
   3  10   0    3.25    2.07
   3  10   0   -1.06    1.52
   3 -10   0    2.87    1.85
   3 -10   0    5.20    2.56
  -3 -10   0    0.30    1.47
   3 -10   0   -0.12    2.29
  -3 -10   0    5.26    4.00
   4 -10   0    0.07    1.43
   4  10   0    4.40    3.42
   4 -10   0    1.46    2.09
   4  10   0    1.72    1.20
   4  10   0   -0.23    1.96
   4 -10   0   -0.39    1.60
  -4 -10   0    1.93    2.13
   5 -10   0   23.35    4.28
   5  10   0   22.30    4.03
   5 -10   0   25.56    5.15
   5  10   0   24.90    5.22
   5  10   0   28.98    5.26
   5 -10   0   25.25    5.25
  -5 -10   0   22.82    5.58
   5 -10   0   19.86    4.08
  -5 -10   0   30.30    6.65
   6 -10   0    0.10    1.94
   6  10   0   -1.82    4.97
   6  10   0    6.41    2.80
   6  10   0    3.73    2.25
   6 -10   0   -1.55    3.55
   6 -10   0    4.01    2.28
   6 -10   0    2.17    2.30
  -6 -10   0   -3.39    4.55
   7 -10   0    2.15    2.06
   7  10   0    7.40    5.50
   7 -10   0    4.35    2.72
   7  10   0   13.51    3.74
   7  10   0    2.18    3.93
   7 -10   0    9.79    3.50
   7 -10   0    2.89    2.31
  -7 -10   0    7.83    3.07
  -7 -10   0    2.84    5.84
   8 -10   0   -0.37    5.47
   8  10   0    9.58    6.00
   8  10   0    3.33    2.80
   8 -10   0    2.46    3.22
   8 -10   0   -1.74    4.42
  -8 -10   0    2.40    2.97
  -8 -10   0   15.68    6.55
   9  10   0    2.00    4.47
   9 -10   0    2.98    3.28
   9  10   0    7.29    4.04
   9  10   0   -0.95    3.71
   9 -10   0    9.60    4.99
   9 -10   0    2.30    4.19
  -9 -10   0    9.07    6.19
  -9 -10   0    3.21    5.37
  10 -10   0   13.56    6.83
  10  10   0   -1.68    4.70
  10 -10   0    5.96    3.67
  10 -10   0   -2.63    5.02
 -10 -10   0    2.10    3.81
 -10 -10   0   13.01    6.69
  11 -10   0   18.99    7.51
  11  10   0   16.86    8.15
  11 -10   0   17.94    7.64
  11  10   0   13.02    5.55
  11  10   0   24.94    6.44
  11 -10   0   16.71    6.89
  11 -10   0    7.12    6.10
 -11 -10   0   12.77    5.97
 -11 -10   0   12.50    8.44
 -11  10   0   20.57    7.65
  12 -10   0    5.45    3.23
  12  10   0    3.47    4.90
  12 -10   0   13.48    5.94
  12  10   0   -3.62    6.29
  12  10   0    9.10    6.61
  12 -10   0    4.07    3.93
 -12 -10   0   15.81    7.22
 -12 -10   0   13.60    9.45
  13 -10   0    8.24    5.41
  13  10   0    4.95    5.70
  13 -10   0   -2.34    3.81
  13  10   0   -1.03    5.21
  13  10   0   10.72    5.59
  13 -10   0   -2.88    6.50
 -13 -10   0    2.94    3.87
 -13  10   0    7.38    6.14
  14 -10   0   17.10    8.64
  14  10   0    4.23    4.60
  14 -10   0   -0.55    7.14
 -14 -10   0    6.85    5.50
  15  10   0   16.09    7.17
  15 -10   0   28.79   12.99
  15  10   0   29.29   13.30
  15  10   0   18.24    7.71
 -15 -10   0   20.80   10.91
 -15  10   0   23.22   10.43
  16 -10   0   32.56   10.63
  16  10   0   12.55    5.67
  16 -10   0    9.66    6.67
 -16 -10   0    9.87    7.46
 -16  10   0   54.49   17.68
  17  10   0   36.66   10.29
  17 -10   0   34.64    9.74
  17  10   0   43.05   35.31
  17  10   0   41.00   12.65
  17 -10   0   29.59   10.29
 -17 -10   0   44.58    9.08
 -17 -10   0   39.38   12.68
 -17  10   0   35.62   13.04
  18  10   0    5.46    7.14
  18 -10   0   11.53    6.63
  18  10   0   19.19    8.42
  18  10   0    8.27    4.45
  18 -10   0   12.71    8.96
 -18 -10   0    1.27    5.89
 -18 -10   0   10.78    7.23
 -18  10   0   16.67    8.97
  19  10   0   16.38    7.98
  19 -10   0    9.43    6.02
  19  10   0   14.12    8.19
  19  10   0   13.28    6.64
  19 -10   0    4.96    4.73
 -19 -10   0    9.05    7.33
 -19 -10   0   15.99    8.85
 -19  10   0   -0.43    8.40
   0  11   0   -1.65    2.74
   0  11   0    0.01    1.24
   0 -11   0   -0.54    1.05
   0 -11   0   -0.16    1.54
   0 -11   0   -0.31    1.91
  -1  11   0    0.09    1.77
   1  11   0   -0.48    1.62
  -1  11   0   -0.62    1.42
   1 -11   0    4.35    2.16
   1 -11   0    0.93    0.88
  -1 -11   0   -0.10    1.36
   1 -11   0   -1.20    2.21
  -1 -11   0   -2.31    2.42
   2  11   0   14.01    6.71
   2 -11   0   13.72    2.31
   2  11   0    7.69    4.66
   2 -11   0   10.21    2.15
   2 -11   0   10.52    3.32
  -2 -11   0    9.36    3.31
   2 -11   0   11.84    3.25
  -2 -11   0   13.81    2.42
   3  11   0   -0.66    3.50
   3 -11   0    0.53    0.93
   3  11   0   -0.62    2.48
   3  11   0    1.05    0.65
   3 -11   0   -1.93    2.38
   3 -11   0   -0.94    2.49
  -3 -11   0   -3.62    1.83
   3 -11   0   -1.53    2.34
  -3 -11   0    1.47    3.09
   4 -11   0  113.14    7.84
   4  11   0  119.50   18.04
   4 -11   0  116.34    9.97
   4  11   0  107.95    8.02
   4  11   0  117.14    8.83
   4 -11   0  123.20   20.47
   5 -11   0   -0.03    1.96
   5  11   0    3.74    2.67
   5  11   0    0.39    1.97
   5  11   0    0.96    1.68
   5 -11   0   -4.85    3.18
  -5 -11   0    3.13    1.87
   5 -11   0   -1.65    3.19
  -5 -11   0    3.35    3.15
   6 -11   0  238.55   16.90
   6  11   0  294.77   18.14
   6 -11   0  238.40   32.00
   6 -11   0  229.53   18.61
   6 -11   0  235.37   18.28
   7 -11   0    0.80    1.62
   7  11   0   11.39    4.92
   7 -11   0   -1.71    3.43
   7  11   0   -1.33    3.64
   7  11   0   -0.18    3.20
   7 -11   0   -3.27    3.35
   7 -11   0    4.71    1.91
  -7 -11   0    6.14    2.14
  -7 -11   0   -0.48    4.82
   8 -11   0  469.83   20.98
   8  11   0  375.20   16.77
   8  11   0  451.37   24.66
   8 -11   0  413.50   52.55
   8 -11   0  478.78   31.17
  -8 -11   0  370.41   17.72
  -8 -11   0  458.17   21.15
   9  11   0   11.46    4.94
   9 -11   0    3.36    4.33
   9  11   0    5.50    4.16
   9  11   0   -2.00    3.34
   9 -11   0    3.08    3.87
   9 -11   0    8.11    4.91
  -9 -11   0    4.04    4.24
  -9 -11   0    2.92    4.07
  10 -11   0  212.44   24.46
  10 -11   0  183.26   24.62
  10 -11   0  202.99   21.33
 -10 -11   0  187.96   26.99
 -10 -11   0  187.34   25.69
  11 -11   0    2.63    3.00
  11 -11   0    3.33    3.11
  11  11   0    3.03    3.25
  11  11   0    2.23    2.55
  11 -11   0  -12.66    5.45
  11 -11   0   -5.28    5.61
 -11 -11   0    3.58    3.32
 -11 -11   0    5.86    5.96
 -11  11   0   -5.52    5.61
  12 -11   0  178.54   16.00
  12 -11   0  211.22   27.57
 -12 -11   0  171.20   30.04
  13  11   0   11.06    5.53
  13 -11   0   -1.09    5.84
  13  11   0    8.50    6.07
  13  11   0   -3.04    5.05
  13 -11   0   14.72    7.13
 -13 -11   0    8.63    5.75
 -13 -11   0   -5.08    7.36
 -13  11   0    4.49    8.34
 -14 -11   0  350.11   16.81
  15  11   0   10.81    7.64
  15 -11   0   10.82    5.73
  15  11   0   19.86    9.59
  15  11   0    6.16    5.94
  15 -11   0    9.30    6.14
 -15 -11   0   -5.85    6.03
 -15 -11   0    1.17    5.20
 -15  11   0    4.04    4.30
  16 -11   0  260.17   31.57
  16  11   0  267.00   32.03
  16  11   0  265.36   23.84
  16 -11   0  224.63   29.69
 -16 -11   0  269.68   43.85
 -16 -11   0  244.38   40.80
 -16  11   0  264.96   21.80
  17  11   0    9.76    6.23
  17 -11   0   11.14    5.19
  17  11   0   15.60    7.28
  17  11   0    3.58    4.33
  17 -11   0   28.05   10.89
 -17 -11   0   10.67    7.23
 -17 -11   0   15.17    8.27
 -17  11   0   10.37    7.68
  18  11   0  104.11   19.25
  18 -11   0   95.52   14.96
  18  11   0   95.16   20.45
  18  11   0   51.34   15.95
  18 -11   0   82.77   23.98
 -18 -11   0   63.66   18.27
 -18 -11   0  111.35   16.64
 -18  11   0  111.56   17.26
  19  11   0    2.13    3.39
  19 -11   0    9.06    5.06
  19  11   0   -5.18    8.79
  19  11   0   -1.73    3.90
  19 -11   0   13.09    7.03
 -19 -11   0    7.74    4.90
 -19 -11   0    7.14    7.11
 -19  11   0    6.82    6.98
   0  12   0   87.05   53.76
   0  12   0   80.63    7.65
   0 -12   0   33.80    3.81
   0 -12   0   86.46   53.26
   0 -12   0   87.10   53.86
   1  12   0    2.98    3.19
  -1  12   0   -0.26    2.27
   1  12   0   -1.34    1.51
  -1  12   0    1.58    0.63
   1 -12   0    6.32    2.20
   1 -12   0    2.41    1.67
  -1 -12   0    0.71    0.82
   1 -12   0    3.82    2.33
  -1 -12   0   -0.14    1.53
   2  12   0 3133.06   49.46
  -2  12   0 3098.15   47.39
   2  12   0 3102.96   47.00
   2 -12   0 3224.60   48.62
   2 -12   0 3230.30   49.50
  -2 -12   0 3044.58   47.04
   2 -12   0 3186.92   48.53
  -2 -12   0 3111.07   47.87
   3  12   0   -2.36    3.53
   3 -12   0    2.57    1.42
   3  12   0   -1.14    2.53
   3 -12   0    2.06    1.59
   3 -12   0    2.38    1.84
  -3 -12   0   -0.73    1.88
  -3 -12   0    5.32    2.87
   4 -12   0 2833.57   43.64
   4  12   0 2859.91   44.67
   4 -12   0 2756.17   42.17
   4  12   0 2955.26   45.38
   4  12   0 2961.09   45.05
  -4 -12   0 2838.12   43.55
   5 -12   0    2.09    1.59
   5  12   0   -3.77    4.83
   5 -12   0   -0.78    1.95
   5  12   0    4.96    2.94
   5  12   0   -0.59    1.98
   5 -12   0    4.07    2.38
  -5 -12   0    3.14    2.61
   5 -12   0    5.23    2.20
  -5 -12   0    5.57    3.22
   6 -12   0 2616.20   39.25
   6  12   0 2621.70   44.07
   6 -12   0 2587.91   39.51
   6 -12   0 2639.33   40.24
   6 -12   0 2688.05   41.59
  -6 -12   0 2722.19   42.24
   7 -12   0   -0.49    2.23
   7  12   0   -5.73    5.06
   7 -12   0    1.92    2.13
   7  12   0    6.43    3.24
   7  12   0    2.50    1.84
   7 -12   0   -0.04    3.55
   7 -12   0    5.82    3.28
  -7 -12   0   -0.63    3.70
  -7 -12   0    4.96    2.61
   8 -12   0 2393.04   57.43
   8 -12   0 2339.28   56.35
   8 -12   0 2355.81   57.01
   8 -12   0 2298.93   55.17
  -8 -12   0 2425.05   58.32
   9  12   0   -3.13    5.95
   9 -12   0    1.51    3.40
   9  12   0    7.14    4.28
   9  12   0   -4.33    3.84
   9 -12   0   -1.68    4.91
   9 -12   0   10.55    7.97
  -9 -12   0    7.28    3.41
  -9 -12   0    2.22    5.85
  10 -12   0  553.44   28.38
  10 -12   0  516.94   27.97
 -10 -12   0  620.30   21.39
 -10 -12   0  573.94   29.99
  11 -12   0    3.02    3.01
  11  12   0   -0.26    5.83
  11 -12   0    6.48    5.36
  11  12   0   -3.79    6.26
  11  12   0    1.10    2.51
  11 -12   0    1.90    3.68
 -11 -12   0   -3.90    6.07
 -11 -12   0    5.35    4.69
 -12 -12   0  489.33   43.41
  13  12   0   -4.20    5.66
  13 -12   0   -1.79    5.46
  13  12   0   -2.26    4.18
  13  12   0    9.90    5.23
  13 -12   0   -0.13    2.49
 -13 -12   0    7.87    5.56
 -13 -12   0   -0.75    7.13
 -13  12   0    3.92    4.52
  14  12   0  615.71   39.74
 -14 -12   0  576.98   24.25
  15  12   0   -3.56    6.84
  15 -12   0   -2.41    6.56
  15  12   0    8.90    5.31
  15  12   0    3.63    5.85
  15 -12   0   -3.62    6.28
 -15 -12   0    6.40    5.38
 -15 -12   0   -3.24    7.66
 -15  12   0    4.99    5.33
  16 -12   0   66.88   11.22
  16  12   0   54.90   13.40
  16 -12   0   44.57    8.68
 -16 -12   0   66.50   16.29
 -16  12   0   72.09   17.52
  17  12   0   13.29    6.44
  17 -12   0   15.77    6.84
  17  12   0   12.97    8.41
  17  12   0    0.60    4.06
  17 -12   0   14.42    7.41
 -17 -12   0   21.37   10.73
 -17 -12   0   12.94   11.43
  18  12   0   68.05   17.33
  18 -12   0   34.75   11.08
  18  12   0   28.96   10.29
  18 -12   0   16.91    6.14
 -18 -12   0   36.44   16.26
 -18 -12   0   52.02   21.55
 -18  12   0   19.48    9.19
  19  12   0   17.80    8.30
  19 -12   0   -3.38    6.24
  19  12   0    9.81    3.02
 -19 -12   0    3.16    3.80
 -19  12   0    7.85    7.51
   0  13   0    3.67    2.43
   0  13   0    0.13    1.57
   0 -13   0    1.62    0.48
   0 -13   0   -0.40    1.58
   0 -13   0    2.23    2.14
   1  13   0    2.53    2.23
  -1  13   0    2.19    1.97
   1  13   0    0.43    1.23
  -1  13   0    2.38    1.66
   1 -13   0    4.48    2.07
   1 -13   0   -0.22    1.63
  -1 -13   0    1.05    0.79
   1 -13   0   -2.46    2.59
  -1 -13   0    1.60    1.16
  -2  13   0    6.72    3.15
   2  13   0    2.64    2.00
   2 -13   0   10.53    2.62
  -2 -13   0    0.22    1.02
   2 -13   0    6.02    2.58
  -2 -13   0    2.19    1.55
   2 -13   0   -0.01    2.97
  -2 -13   0    2.91    1.73
   3  13   0    5.10    3.79
   3 -13   0   -0.36    2.02
   3  13   0    2.10    1.89
   3 -13   0    1.08    1.18
   3 -13   0    2.31    2.17
  -3 -13   0    0.53    1.53
   4 -13   0   11.45    2.53
   4  13   0   14.31    3.96
   4 -13   0   13.38    2.46
   4  13   0   11.69    3.27
   4  13   0   13.70    2.21
  -4 -13   0   13.59    3.31
   5 -13   0    2.66    2.07
   5  13   0    8.73    4.32
   5 -13   0    4.54    2.39
   5  13   0    5.40    2.12
   5  13   0    5.00    1.68
   5 -13   0    4.89    1.56
  -5 -13   0    1.60    1.94
   5 -13   0   -1.47    2.82
  -5 -13   0    1.44    4.39
   6 -13   0   42.34    7.24
   6  13   0   48.18    7.38
   6  13   0   50.98    8.33
   6 -13   0   51.97   32.24
   6 -13   0   36.19    6.52
   6 -13   0   41.39   12.08
  -6 -13   0   48.55    8.58
   7 -13   0   -1.09    2.20
   7 -13   0    0.95    3.85
   7  13   0    3.88    2.07
   7  13   0    4.20    2.16
   7 -13   0    4.29    2.38
   7 -13   0   -1.04    3.05
  -7 -13   0    3.57    2.64
   7 -13   0   -2.08    3.92
  -7 -13   0    3.04    5.05
   8 -13   0   26.61    7.77
   8  13   0   45.01   13.31
   8 -13   0   39.63    9.02
   8  13   0   37.98    9.35
   8 -13   0   37.17   16.59
   8 -13   0   23.39    6.38
  -8 -13   0   27.91    8.66
   9  13   0    2.09    3.09
   9 -13   0    1.82    3.82
   9  13   0    7.68    4.03
   9  13   0   -1.16    3.56
   9 -13   0    5.87    3.31
   9 -13   0   -2.00    4.86
  -9 -13   0    6.33    3.75
  -9 -13   0    0.74    3.27
  10  13   0  -12.91    6.51
  10  13   0   -2.51    5.81
  10  13   0    5.98    2.77
  10 -13   0   11.74    4.88
 -10 -13   0   11.21    8.16
 -10 -13   0    4.85    6.14
  11 -13   0    2.64    2.47
  11  13   0    4.50    4.67
  11 -13   0   -1.41    6.84
  11  13   0    3.31    3.34
  11  13   0   -2.69    4.93
  11 -13   0   -0.58    6.03
  11 -13   0    3.42    4.51
 -11 -13   0    5.34    4.77
 -11 -13   0   -5.26    7.57
  12  13   0    2.78    6.29
  12  13   0   -4.46    9.24
  12  13   0   -3.18    4.56
  12 -13   0    7.78    6.62
  12 -13   0   18.83   10.20
 -12  13   0   -1.00    7.92
  13  13   0    9.17    5.41
  13 -13   0    3.48    4.13
  13  13   0   -1.18    6.92
  13  13   0   10.72    5.20
  13 -13   0   -5.72    5.25
 -13 -13   0   -0.14    3.45
 -13 -13   0    7.18    7.64
  14  13   0   16.73    8.68
  14  13   0   -4.16    7.12
  14  13   0   10.06    5.80
  14 -13   0    9.36    8.75
 -14  13   0   29.78   24.35
  15  13   0   -1.94    7.20
  15 -13   0    7.26    5.92
  15  13   0   -2.21    7.25
  15  13   0    1.02    3.02
  15 -13   0    1.09    5.18
 -15 -13   0   12.57    7.32
 -15 -13   0    7.74    6.24
 -15  13   0   -5.08    6.59
  16  13   0    7.94    5.48
  16 -13   0    1.08    4.25
  16  13   0   -9.92    9.19
  16  13   0   -1.15    3.06
  16 -13   0    9.66    8.15
 -16 -13   0    7.67    6.22
 -16 -13   0    6.63    7.78
 -16  13   0    1.86    5.16
  17  13   0    9.96    6.97
  17 -13   0   -6.36    6.79
  17  13   0   18.00    9.12
  17  13   0    6.44    5.43
  17 -13   0   -7.56    6.51
 -17 -13   0   -0.19    6.27
 -17 -13   0   22.25    8.79
  18  13   0   32.02   13.25
  18 -13   0   37.24   10.92
  18  13   0   45.12   14.37
  18  13   0   16.97   15.82
  18 -13   0   22.59    7.99
 -18 -13   0   34.30   29.99
 -18 -13   0   61.43   15.83
 -18  13   0   25.98    9.98
  19  13   0   10.84    6.81
  19 -13   0    1.65    3.65
  19  13   0    7.16    6.25
  19 -13   0    5.91    6.25
 -19 -13   0   12.01    7.51
 -19  13   0   17.50   10.55
   0  14   0   -0.27    2.62
   0  14   0   -1.84    1.49
   0 -14   0    2.57    1.32
   0 -14   0    0.31    2.16
   1  14   0    3.99    3.04
  -1  14   0    2.74    1.97
   1  14   0    1.12    0.85
  -1  14   0    7.10    2.79
   1 -14   0    1.97    1.35
   1 -14   0    7.19    2.85
  -1 -14   0    4.99    2.30
   1 -14   0    6.94    3.42
  -1 -14   0   10.02    2.21
  -2  14   0    3.19    2.11
   2  14   0    1.37    0.87
   2 -14   0    0.45    1.32
  -2 -14   0    1.63    0.71
   2 -14   0   -1.06    1.78
  -2 -14   0   -0.68    1.53
   2 -14   0    1.40    1.74
  -2 -14   0    0.85    1.24
   3  14   0    2.83    2.27
   3 -14   0    6.60    2.66
   3  14   0    2.13    2.21
   3 -14   0    4.94    2.50
   3 -14   0   -0.44    5.31
  -3 -14   0    0.56    1.12
   4  14   0    2.08    2.68
   4 -14   0   -0.89    2.35
   4  14   0   -2.11    2.23
   4  14   0    1.49    1.53
   4 -14   0   -0.75    2.83
  -4 -14   0   -1.04    1.77
   5 -14   0    5.65    2.03
   5 -14   0   -0.56    2.91
   5  14   0   -1.10    3.64
   5  14   0    2.77    2.13
   5 -14   0    2.54    2.57
  -5 -14   0    1.51    2.58
   5 -14   0   -1.08    2.68
  -5 -14   0    4.31    2.80
   6 -14   0    3.86    2.23
   6  14   0    4.59    2.64
   6  14   0   -2.22    3.72
   6  14   0   -0.22    2.38
   6 -14   0   -0.96    3.22
   6 -14   0    4.98    2.18
   6 -14   0    3.53    2.91
  -6 -14   0    2.92    2.62
   7 -14   0   89.03   13.53
   7  14   0   58.52   17.84
   7 -14   0   68.36    6.17
   7 -14   0   60.32   16.32
   7 -14   0   67.37   14.10
  -7 -14   0   80.43   12.50
   8 -14   0    2.73    2.43
   8  14   0    3.66    4.96
   8 -14   0   -4.99    4.16
   8  14   0    5.42    5.24
   8  14   0    4.58    2.87
   8 -14   0    4.48    4.58
   8 -14   0   -1.80    4.43
  -8 -14   0    2.55    2.77
  -8 -14   0    5.58    5.31
   9 -14   0    7.68    5.23
   9  14   0    8.64    4.22
   9  14   0    8.30    3.36
   9 -14   0    0.32    3.42
   9 -14   0    5.34    2.74
  -9 -14   0   10.57    3.98
  -9 -14   0   13.70    5.25
  10  14   0    7.54    5.09
  10 -14   0   10.32    7.00
  10  14   0    5.26    5.03
  10  14   0    6.83    4.02
  10 -14   0    2.06    5.57
  10 -14   0    2.26    3.18
 -10 -14   0   -0.46    5.91
 -10 -14   0    8.07    5.29
  11 -14   0   19.75   10.96
  11  14   0    1.43    3.34
  11  14   0   -0.19    4.69
  11 -14   0    5.17    4.38
  11 -14   0    8.49    4.26
 -11 -14   0   13.15    6.70
 -11 -14   0    3.25    3.99
  12  14   0   15.90    7.67
  12 -14   0    6.10    6.00
  12  14   0    8.06    5.27
  12  14   0    3.37    3.26
  12 -14   0   -4.57    6.20
  12 -14   0    1.18    3.56
 -12 -14   0    7.76    7.24
 -12  14   0   -1.19    5.64
  13  14   0    9.11    5.32
  13 -14   0   16.67    9.16
  13  14   0   12.82    4.62
  13 -14   0    7.71    4.00
 -13 -14   0   12.61    4.92
 -13 -14   0   -4.01    7.52
  14  14   0   -2.27    4.13
  14 -14   0    4.13    4.44
  14  14   0    3.64    4.64
  14  14   0   13.66    6.63
  14 -14   0    4.47    6.86
 -14 -14   0   -5.21    5.17
 -14 -14   0   16.98    8.90
 -14  14   0   14.33    6.48
  15 -14   0    7.50    6.99
  15  14   0    4.66    6.50
  15  14   0    5.95    4.29
  15 -14   0   -1.71    6.23
 -15 -14   0    4.98    4.09
 -15 -14   0    4.74    5.74
 -15  14   0   12.73    8.03
  16  14   0   12.75    6.91
  16 -14   0   -4.77    7.30
  16  14   0   24.13   10.83
  16  14   0    8.23    8.00
  16 -14   0    9.66    5.38
 -16 -14   0   10.32    7.01
 -16 -14   0   11.69    8.13
 -16  14   0    6.86    6.77
  17 -14   0   46.44   13.23
  17  14   0   35.35   11.56
  17  14   0   11.51    6.62
  17 -14   0   34.84   11.40
 -17 -14   0   36.20   13.82
 -17 -14   0   46.12   16.05
  18  14   0   11.68    6.64
  18 -14   0   17.54    8.77
  18  14   0   -3.20    8.13
  18  14   0    3.30    6.67
  18 -14   0    4.89    7.93
 -18 -14   0    7.25    8.16
 -18 -14   0    5.78    6.65
 -18  14   0    2.01    4.98
  19  14   0    9.07    5.31
  19 -14   0    6.87    5.26
  19  14   0   11.54    7.13
 -19 -14   0   -6.01    5.59
   0  15   0    2.79    1.55
   0  15   0    0.29    1.20
   0 -15   0   -0.14    2.25
   1  15   0  583.21   11.02
  -1  15   0  556.03    9.96
   1  15   0  569.99   10.34
  -1  15   0  536.53  329.84
   1 -15   0  567.80    9.62
  -1 -15   0  549.88    9.13
   1 -15   0  561.52   10.05
  -1 -15   0  551.34   10.65
   2  15   0    2.34    2.10
  -2  15   0   -2.04    2.39
   2  15   0   -0.74    1.81
  -2  15   0   -0.32    1.78
   2 -15   0    1.87    1.63
   2 -15   0   -1.65    1.90
  -2 -15   0    2.77    1.81
   4  15   0    6.09    2.88
   4 -15   0    1.86    2.10
   4  15   0    3.95    2.18
   4 -15   0    2.97    2.33
  -4 -15   0    5.83    2.36
  -4 -15   0    4.80    2.44
   5 -15   0  484.50   18.86
   5  15   0  478.51   19.66
   5 -15   0  466.46   18.80
   5  15   0  494.49   24.20
   5  15   0  487.23   18.68
   5 -15   0  480.52   19.20
  -5 -15   0  443.66   18.60
   5 -15   0  500.76   19.83
  -5 -15   0  510.90   20.51
   6 -15   0   -1.59    2.10
   6  15   0    4.13    3.55
   6  15   0   -0.07    2.29
   6  15   0    0.62    1.90
   6 -15   0    1.67    2.28
   6 -15   0   -4.02    3.13
   6 -15   0    3.60    2.90
  -6 -15   0    5.48    3.52
   7 -15   0 2294.81   55.00
   7  15   0 2283.71   54.84
   7 -15   0 2297.96   55.22
   7 -15   0 2290.26   55.05
   8 -15   0    1.97    1.80
   8  15   0    6.42    4.24
   8 -15   0   -2.09    3.91
   8  15   0    1.40    2.35
   8  15   0    1.99    2.11
   8 -15   0   -5.24    4.69
   8 -15   0    3.99    3.49
  -8 -15   0   10.89    8.41
  -8 -15   0   -2.44    5.50
   9  15   0  436.03   22.98
   9 -15   0  463.86   23.71
   9  15   0  435.33   22.51
   9  15   0  452.59   22.65
   9 -15   0  447.09   23.56
   9 -15   0  479.41   24.50
  -9 -15   0  451.83   23.11
  -9 -15   0  484.72   25.19
  10  15   0   11.45    7.24
  10 -15   0    4.88    4.93
  10  15   0   -3.89    5.38
  10  15   0   -0.90    3.47
  10 -15   0    8.60    5.01
  10 -15   0    2.67    2.94
 -10 -15   0    5.34    4.72
 -10 -15   0    3.34    3.13
  11 -15   0  277.02   33.67
  11  15   0  285.86   32.15
  11  15   0  244.57   25.18
  11 -15   0  241.50   20.44
  11 -15   0  221.05  149.85
 -11 -15   0  226.17   39.14
 -11 -15   0  238.96   28.09
  12  15   0    1.20    3.84
  12 -15   0   -0.26    6.09
  12  15   0   10.25    7.86
  12  15   0    6.50    3.45
  12 -15   0    5.45    4.08
  12 -15   0    4.00    3.59
 -12 -15   0   -4.88    5.72
 -12 -15   0   10.11    8.88
  13 -15   0  262.50   31.74
  13  15   0  343.29   17.10
  13 -15   0  305.35   19.63
 -13 -15   0  250.48   25.36
 -13 -15   0  299.81   48.99
  14  15   0   20.99   17.93
  14 -15   0   -4.40    5.75
  14  15   0    7.35    5.52
  14  15   0    4.98    3.48
  14 -15   0   -2.59    6.03
 -14 -15   0   -3.79    5.43
 -14 -15   0   17.05   10.20
 -14  15   0   -0.71    6.70
  15  15   0   93.88   15.06
  15 -15   0   69.61   14.73
  15  15   0   52.48   10.38
  15  15   0   46.95   12.24
  15 -15   0   55.09   17.89
 -15 -15   0   55.65   15.20
 -15 -15   0   79.78   15.78
 -15  15   0   75.89   16.07
  16  15   0   -0.54    6.86
  16 -15   0    7.55    5.92
  16  15   0    1.04    3.94
  16  15   0    9.60    6.18
  16 -15   0   11.72    7.46
 -16 -15   0    6.83    5.37
 -16 -15   0    8.90    6.64
 -16  15   0    9.69    6.23
  17  15   0   52.99   14.50
  17 -15   0   91.60   24.48
 -17 -15   0   62.75   18.36
 -17 -15   0   78.41   19.45
 -17  15   0  111.66   21.55
  18 -15   0   10.35    6.41
  18  15   0   11.41    6.33
  18 -15   0    6.56    5.05
 -18 -15   0    3.44    5.07
 -18 -15   0    7.01    9.33
 -18  15   0    5.10    4.94
   0  16   0   -0.69    2.86
   0  16   0    0.31    1.28
   0 -16   0   -1.73    1.56
   0 -16   0    1.13    1.08
   1  16   0   14.26    4.28
  -1  16   0   12.58    2.76
   1  16   0    2.98    1.91
  -1  16   0   13.51    2.27
   1 -16   0   10.09    1.79
  -1 -16   0    9.63    3.46
   1 -16   0   10.84    2.17
  -1 -16   0   12.68    2.83
   2  16   0    3.46    2.41
  -2  16   0    2.50    1.99
   2  16   0    3.07    2.04
  -2  16   0    1.76    1.37
   2 -16   0    2.99    1.98
   2 -16   0    3.55    2.12
  -2 -16   0    2.32    1.63
  -3  16   0    8.81    3.06
   3  16   0   10.37    3.16
   3 -16   0   16.72    7.14
  -3 -16   0   -1.82    1.18
   3 -16   0   16.69    4.55
  -3 -16   0    6.69    1.59
   4  16   0    7.43    5.83
   4 -16   0    3.42    2.00
   4  16   0   -1.80    2.34
   4 -16   0    2.04    1.73
  -4 -16   0   -4.13    2.05
   4 -16   0   -3.26    2.47
  -4 -16   0    6.76    3.20
   5  16   0   15.76    4.87
   5 -16   0   51.16    9.26
   5  16   0   42.42    8.41
   5 -16   0   56.66    9.28
  -5 -16   0   45.02    7.27
   5 -16   0   45.28    8.92
  -5 -16   0   50.31    8.02
   6 -16   0    2.34    2.08
   6  16   0   -4.56    5.40
   6  16   0   -2.07    3.15
   6  16   0    5.66    2.98
   6 -16   0    4.71    2.94
   6 -16   0   -0.32    3.30
   6 -16   0   -2.20    3.48
  -6 -16   0   -2.36    4.53
   7  16   0   96.56   13.00
   7  16   0  110.28   11.00
   7 -16   0   85.46    7.30
   7 -16   0   92.53   16.83
   7 -16   0  117.70   68.25
   8 -16   0    3.71    2.43
   8  16   0   -8.02    5.39
   8 -16   0    4.63    2.28
   8  16   0   -0.12    4.38
   8  16   0    3.95    2.92
   8 -16   0   -0.50    4.72
   8 -16   0    4.24    3.63
  -8 -16   0   -4.07    3.85
   8 -16   0   -0.53    4.06
  -8 -16   0    3.73    3.22
   9 -16   0    1.97    2.90
   9  16   0   12.80    5.50
   9 -16   0    4.70    3.18
   9  16   0   11.75    4.73
   9  16   0    9.88    3.74
   9 -16   0    8.72    4.45
   9 -16   0   10.56    7.24
  -9 -16   0    7.41    3.67
  -9 -16   0   16.17    6.98
  10  16   0   10.21    7.42
  10 -16   0    2.58    2.75
  10  16   0    2.24    4.62
  10  16   0    1.51    2.51
  10 -16   0   -1.56    4.75
  10 -16   0   -2.38    4.91
 -10 -16   0    7.11    5.12
 -10 -16   0    4.21    3.26
  11  16   0    3.61    5.21
  11 -16   0    3.52    4.14
  11  16   0   13.34    4.86
  11  16   0   14.49    5.27
  11 -16   0   16.69    7.60
  11 -16   0    0.64    3.24
 -11 -16   0    8.96    5.35
  12  16   0    1.53    6.36
  12 -16   0    8.02    4.65
  12  16   0    5.80    5.72
  12  16   0    3.51    3.05
  12 -16   0    3.86    4.12
  12 -16   0   -0.17    6.07
 -12 -16   0   -0.39    3.21
 -12 -16   0    8.00    6.57
  13 -16   0   53.30   14.17
  13 -16   0   52.83    9.97
 -13  16   0   61.27   11.02
  14  16   0   -4.33    6.81
  14 -16   0    8.11    5.25
  14  16   0   -0.56    7.40
  14  16   0    2.38    3.27
  14 -16   0    0.83    3.53
 -14 -16   0   16.63    9.64
 -14  16   0    1.84    4.52
  15  16   0   13.15    6.70
  15 -16   0   25.89   11.29
  15  16   0   30.69    8.29
  15  16   0   18.67    8.03
  15 -16   0   21.50    9.22
 -15 -16   0   23.93   10.92
 -15 -16   0   43.81   14.64
 -15  16   0   18.34    7.26
  16  16   0   15.06    6.37
  16 -16   0   10.77    7.32
  16  16   0   13.05   10.76
  16  16   0    2.47    5.82
  16 -16   0   22.39    9.38
 -16 -16   0    0.99    3.98
 -16 -16   0    2.13    5.32
 -16  16   0   22.52    9.51
  17 -16   0   46.84   11.27
 -17 -16   0   49.93   13.85
 -17 -16   0   62.09   16.13
 -17  16   0   64.12   15.62
  18  16   0   12.33    7.98
  18 -16   0   -1.97    5.80
  18  16   0   17.64    9.04
  18 -16   0   10.27    6.73
 -18 -16   0    9.68    6.98
 -18 -16   0   20.15    9.88
 -18  16   0   24.55   10.44
   0  17   0   -1.02    4.72
   0  17   0    0.35    1.34
   0 -17   0    0.37    1.12
   1  17   0   -3.48    3.49
  -1  17   0    2.45    2.24
   1  17   0    1.39    1.30
  -1  17   0    0.85    1.12
   1 -17   0   -1.16    1.24
   1 -17   0    2.90    2.00
  -1 -17   0    2.70    2.33
   2  17   0    4.72    2.74
  -2  17   0    1.42    1.45
   2  17   0    0.55    1.27
  -2  17   0    4.42    2.68
   2 -17   0    1.75    1.41
   2 -17   0   -0.09    1.60
  -2 -17   0    3.49    2.31
   3  17   0   -3.45    4.45
  -3  17   0    4.79    1.85
   3  17   0    0.52    1.24
   3 -17   0   -0.36    2.14
  -3 -17   0    0.48    1.14
   3 -17   0    2.01    2.28
  -3 -17   0   -0.99    1.92
   4 -17   0    7.44    4.64
   4  17   0   11.41    4.10
   4 -17   0   11.22    4.16
  -4 -17   0   11.39    3.93
   4 -17   0    7.23    5.27
  -4 -17   0    5.92    1.75
   5  17   0    8.75    4.06
   5 -17   0    0.10    1.65
   5  17   0    3.82    2.32
   5 -17   0    1.22    1.99
  -5 -17   0   -0.11    2.37
  -5 -17   0   -0.36    2.32
   6 -17   0   23.86   14.69
   6  17   0   29.00    5.40
   6  17   0   26.92    6.63
   6 -17   0   28.74    5.56
   6 -17   0   30.56    7.70
   6 -17   0   25.98    4.57
  -6 -17   0   29.95    6.50
   7 -17   0    2.55    2.59
   7  17   0   -3.16    6.14
   7  17   0    1.19    2.30
   7  17   0    3.21    2.75
   7 -17   0    3.38    2.37
   7 -17   0    1.08    3.40
   7 -17   0    1.51    3.13
  -7 -17   0    7.39    6.30
   8 -17   0   44.84    8.07
   8  17   0   49.52    7.53
   8 -17   0   42.82    8.07
   8  17   0   43.22    7.29
   8  17   0   44.21    9.98
   8 -17   0   48.13    6.80
   8 -17   0   46.48    6.61
  -8 -17   0   44.89    6.80
   8 -17   0   51.15    8.04
  -8 -17   0   35.51    9.53
   9 -17   0    4.75    2.76
   9  17   0   -0.55    6.54
   9 -17   0    7.26    3.53
   9  17   0   -1.10    4.72
   9  17   0    7.42    3.38
   9 -17   0    0.08    3.81
   9 -17   0    8.35    3.55
  -9 -17   0    8.07    4.09
  -9 -17   0    7.48    4.27
  10 -17   0  117.66   24.00
  10  17   0   99.57   13.34
  10  17   0   85.06   17.09
  10 -17   0  102.77   13.32
  10 -17   0  105.02   12.31
 -10 -17   0  110.50   17.17
 -10 -17   0  114.50   19.44
  11  17   0    4.29    3.29
  11 -17   0    7.99    4.63
  11  17   0    2.95    3.79
  11  17   0   11.74    5.38
  11 -17   0    3.51    3.87
  11 -17   0   11.27    5.79
 -11 -17   0    7.63    4.36
 -11 -17   0    5.54    6.18
  12  17   0   44.63   12.75
  12 -17   0   68.67    9.31
  12  17   0   73.34    9.96
  12  17   0   53.21   16.89
  12 -17   0   73.80   11.19
  12 -17   0   52.06   15.76
 -12 -17   0   47.56   14.08
 -12 -17   0   69.38   16.66
  13  17   0   14.30    7.14
  13 -17   0    2.98    4.07
  13  17   0   -0.81    3.61
  13  17   0   10.34    9.33
  13 -17   0    5.99    4.72
 -13 -17   0    5.36    4.35
 -13 -17   0   -0.04    9.19
 -13  17   0    2.32    4.11
  14  17   0   17.70    9.70
  14 -17   0   33.51   10.28
  14  17   0   39.31   10.53
  14  17   0   23.89   10.73
  14 -17   0   16.66    7.89
 -14 -17   0   18.90    8.46
 -14 -17   0   24.26   11.68
 -14  17   0   22.86   10.78
  15  17   0    2.07    4.45
  15 -17   0   18.35    8.00
  15  17   0   -4.48    7.41
  15 -17   0    5.43    4.55
 -15 -17   0   -3.80    5.78
 -15 -17   0   20.70   10.10
 -15  17   0    8.89    5.70
  16  17   0   63.43   16.11
  16 -17   0   52.40   12.23
  16  17   0   63.23   16.81
  16 -17   0   51.55   10.50
 -16 -17   0   39.11   12.93
 -16 -17   0   57.82   14.92
 -16  17   0   53.61   12.16
  17  17   0   10.44    6.80
  17 -17   0   23.04   10.17
  17  17   0   -7.31    8.18
  17 -17   0   10.02    8.27
 -17 -17   0    6.53    5.98
 -17 -17   0   18.49   12.50
 -17  17   0    1.49    7.11
  18  17   0   13.03    7.61
  18 -17   0   11.72    6.19
  18  17   0   21.59    8.54
  18 -17   0    0.11    2.53
 -18 -17   0   10.20    5.53
 -18 -17   0    8.38    6.28
 -18  17   0   -0.79    6.65
   0  18   0 1156.08   19.87
   0  18   0 1127.24   17.65
   0 -18   0 1136.05   17.84
   1  18   0    4.14    3.07
  -1  18   0    4.31    3.35
   1  18   0    0.63    1.25
  -1  18   0    2.26    1.56
   1 -18   0   -0.71    1.06
   1 -18   0    1.87    1.62
  -1 -18   0   -0.28    1.69
   2  18   0    3.71    2.91
  -2  18   0    2.78    2.02
   2  18   0    5.71    1.95
  -2  18   0    6.38    1.55
   2 -18   0    4.91    1.69
   2 -18   0   15.33    4.17
  -2 -18   0    0.68    1.35
   3  18   0    9.01    4.77
  -3  18   0    1.06    1.63
   3  18   0    2.63    1.94
   3 -18   0    2.12    1.47
  -3 -18   0    4.16    2.07
   3 -18   0    3.31    1.90
  -3 -18   0    2.67    2.10
   5  18   0    2.46    3.16
   5 -18   0    0.96    2.57
   5  18   0    2.83    2.18
   5 -18   0   -1.09    2.92
  -5 -18   0   -0.22    2.46
   5 -18   0    2.96    2.24
  -5 -18   0    4.62    2.86
   6  18   0  326.79   26.01
   6  18   0  321.65   18.38
   6 -18   0  321.19   15.57
   6 -18   0  336.87   16.27
   6 -18   0  296.46   17.35
  -6 -18   0  333.39   16.36
   7 -18   0    1.73    2.35
   7  18   0   -2.00    4.25
   7  18   0    6.08    2.94
   7  18   0    4.13    1.97
   7 -18   0    3.03    2.55
   7 -18   0    2.04    2.40
   7 -18   0    5.16    3.48
  -7 -18   0    2.09    3.79
   8 -18   0   75.19   12.05
   8  18   0  101.08   16.84
   8 -18   0   92.66   16.07
   8  18   0  110.00   15.37
   8  18   0   76.09    7.87
   8 -18   0   86.12   13.79
   8 -18   0   90.98   11.82
  -8 -18   0   76.23   12.90
   8 -18   0   92.22   14.02
  -8 -18   0   99.11   15.07
   9  18   0    0.96    4.76
   9 -18   0   16.53    7.23
   9  18   0    3.31    2.97
   9  18   0    5.06    4.16
   9 -18   0   -2.46    5.12
   9 -18   0    0.95    2.30
  -9 -18   0    3.92    4.49
  -9 -18   0    3.36    3.35
  10  18   0  121.29   80.96
  10 -18   0  104.11   17.13
  10  18   0  125.27   19.05
  10 -18   0  120.57   18.31
  10 -18   0  119.61   14.72
 -10 -18   0   95.10   11.61
  11  18   0   13.16    6.56
  11 -18   0    5.96    4.31
  11  18   0    4.12    5.56
  11  18   0    3.62    2.76
  11 -18   0   21.53    7.40
  11 -18   0   -1.37    4.94
 -11 -18   0   -0.08    4.95
 -11 -18   0    7.02    5.09
  12  18   0   17.46    6.64
  12 -18   0    6.27    4.71
  12  18   0   18.67    6.94
  12 -18   0    6.94    4.36
  12 -18   0   14.71    7.04
 -12 -18   0   13.54    6.49
 -12 -18   0   25.10   10.17
  13  18   0    8.93    5.16
  13 -18   0   -6.90    5.32
  13  18   0    8.89    6.77
  13 -18   0    9.68    4.78
 -13 -18   0    8.09    4.34
 -13 -18   0   13.58    8.52
  14  18   0   46.11   13.16
  14 -18   0   14.45    6.51
  14  18   0   40.55   10.99
  14 -18   0   27.64   11.90
 -14 -18   0   32.52   14.05
 -14 -18   0   41.20   12.15
 -14  18   0   33.65   11.67
  15  18   0   -8.08    8.11
  15 -18   0    0.02    7.38
  15  18   0   30.70   12.42
  15 -18   0   10.51    6.35
 -15 -18   0    3.02    4.43
 -15 -18   0    7.97    5.77
 -15  18   0    3.22    3.94
  16  18   0  113.02   24.52
  16 -18   0   87.26   14.87
  16  18   0   84.17   17.38
  16 -18   0   65.13   17.40
 -16 -18   0   62.62   15.55
 -16 -18   0   77.19   19.74
 -16  18   0   69.48   16.15
  17  18   0   12.57    6.92
  17 -18   0   10.15    6.37
  17  18   0   -0.08    7.34
  17 -18   0   18.98    9.74
 -17 -18   0   12.06    5.77
 -17 -18   0    9.39    6.77
 -17  18   0    5.47    4.77
  18  18   0    4.60    7.05
  18 -18   0   -0.98    5.71
  18  18   0    7.90    6.72
  18 -18   0   12.91    6.72
 -18 -18   0    5.67    7.23
 -18  18   0   16.72    9.13
   0  19   0    0.61    2.45
   0  19   0    1.04    1.50
   0 -19   0   -0.16    1.36
   1  19   0    6.80    3.29
  -1  19   0    3.33    2.24
   1  19   0    2.21    1.75
  -1  19   0   -0.50    1.54
   1 -19   0   -0.79    1.09
   1 -19   0    4.63    1.48
  -1 -19   0    2.60    2.14
   2  19   0    2.69    3.04
  -2  19   0    4.10    2.82
   2  19   0    3.41    1.83
  -2  19   0   -0.25    1.59
   2 -19   0    4.60    1.35
   2 -19   0    2.44    2.16
  -2 -19   0    3.35    1.99
   3  19   0   -3.38    4.48
  -3  19   0    1.49    2.10
   3  19   0   -0.37    2.06
  -3  19   0    0.78    1.74
   3 -19   0    0.64    2.00
  -3 -19   0    0.20    0.93
   3 -19   0    3.00    1.86
  -3 -19   0    3.34    2.20
   3 -19   0   -1.50    3.35
  -3 -19   0    2.79    2.36
   4  19   0   30.34    7.64
  -4  19   0   26.85    4.90
   4  19   0    6.31    3.70
   4 -19   0   22.62    6.07
  -4 -19   0   -2.05    1.35
   4 -19   0    4.55    2.62
  -4 -19   0   24.75   15.42
   5 -19   0   -0.01    2.13
   5  19   0    4.16    2.34
   5 -19   0    3.00    2.15
  -5 -19   0    2.36    2.01
   5 -19   0   -0.75    2.07
  -5 -19   0    3.87    2.48
   6  19   0   24.71    8.41
   6 -19   0   17.16    5.88
   6  19   0    7.25    3.02
   6 -19   0   12.19    4.04
   6 -19   0    9.73    6.03
  -6 -19   0   10.57    7.85
   6 -19   0   18.76    6.06
  -6 -19   0   15.10    5.66
   7 -19   0    0.60    2.54
   7  19   0   -4.58    6.76
   7  19   0   -2.59    3.73
   7 -19   0   -4.99    3.97
   7 -19   0    4.40    2.55
   7 -19   0    0.83    2.32
  -7 -19   0   -8.82    5.61
   8 -19   0    3.93    2.46
   8  19   0   16.63    6.45
   8 -19   0   10.59    4.39
   8  19   0   10.93    5.02
   8  19   0    7.84    2.92
   8 -19   0    5.31    3.03
   8 -19   0    6.19    4.00
  -8 -19   0   13.87    5.37
   8 -19   0   14.81    5.82
  -8 -19   0    3.77    4.00
   9 -19   0    4.03    3.84
   9  19   0   -3.28    4.40
   9  19   0    1.22    1.64
   9 -19   0    3.09    3.92
   9 -19   0    4.30    3.37
  -9 -19   0    6.34    4.92
  -9 -19   0    6.67    4.05
  10  19   0    9.34    6.71
  10 -19   0   15.46    6.28
  10  19   0    6.98    4.03
  10 -19   0    8.46    5.37
  10 -19   0    7.69    6.65
 -10 -19   0   15.78    8.27
 -10 -19   0    5.53    6.77
  11  19   0    3.36    3.94
  11 -19   0    9.67    6.33
  11  19   0   12.06    5.46
  11 -19   0    4.10    3.46
  11 -19   0   -1.33    4.83
 -11 -19   0    8.39    6.01
 -11 -19   0   -0.04    6.06
  12  19   0    8.15    4.81
  12 -19   0    8.32    4.80
  12  19   0    9.14    4.52
  12 -19   0    9.99    4.82
  12 -19   0    9.21    5.29
 -12 -19   0   14.19    4.02
 -12 -19   0    8.97    5.93
  13  19   0    6.31    5.04
  13 -19   0    5.14    3.28
  13  19   0   23.35    8.32
  13 -19   0    8.65    7.69
 -13 -19   0   10.70    6.30
 -13 -19   0    6.22    6.17
  14  19   0   10.15    8.25
  14 -19   0    4.36    3.99
  14  19   0   -1.25    6.51
  14 -19   0   -0.61    6.63
 -14 -19   0    4.26    3.36
 -14 -19   0    1.78    3.80
 -14  19   0    4.25    3.98
  15  19   0    8.07    6.85
  15 -19   0    6.18    4.90
  15  19   0   -4.85    7.47
  15 -19   0    2.56    3.63
 -15 -19   0   10.06    5.93
 -15 -19   0    9.74    6.56
 -15  19   0   10.14    6.02
  16  19   0   35.08   12.59
  16 -19   0   -0.28    5.96
  16  19   0   14.32    8.05
  16 -19   0    3.11    4.64
 -16 -19   0    2.74    4.37
 -16  19   0    9.06    9.51
  17  19   0   29.05   10.07
  17 -19   0    3.72    4.08
  17  19   0    6.71    5.39
  17 -19   0    3.17    4.34
 -17 -19   0    9.94    7.42
 -17  19   0   18.05    9.08
  18  19   0    3.88    4.05
  18  19   0   20.08    9.70
  18 -19   0    8.45    4.63
 -18 -19   0   11.54    7.22
 -18  19   0   -8.91    6.03
   0  20   0   -0.53    4.00
   0  20   0    0.45    1.19
   0 -20   0    1.45    1.33
   1  20   0    9.10    4.10
  -1  20   0    4.24    2.83
   1  20   0    8.38    2.80
  -1  20   0    1.69    1.27
   1 -20   0   -1.91    1.14
   1 -20   0    8.14    2.62
  -1 -20   0    9.40    2.69
   2  20   0    2.09    2.94
  -2  20   0    7.48    3.63
   2  20   0    1.07    1.30
  -2  20   0   -1.39    1.55
   2 -20   0    4.95    2.64
   2 -20   0    1.24    1.74
  -2 -20   0    2.20    1.65
   3  20   0   -0.53    4.40
  -3  20   0   -2.11    8.84
   3  20   0   -0.44    3.48
  -3  20   0    1.97    1.55
   3 -20   0   -0.93    2.07
   3 -20   0   -1.74    2.28
  -3 -20   0    1.47    1.30
   3 -20   0    2.14    2.78
  -3 -20   0    6.15    3.37
   4  20   0   -7.39    5.09
  -4  20   0    2.66    2.00
   4  20   0    1.82    2.41
   4 -20   0    2.63    1.84
  -4 -20   0   -1.28    1.07
  -4 -20   0    5.30    3.18
   4 -20   0    2.69    2.44
  -4 -20   0    4.24    2.65
   5 -20   0   -0.08    2.42
   5  20   0    5.70    3.39
  -5 -20   0    8.74    3.40
   5 -20   0    1.99    2.14
  -5 -20   0    0.67    1.75
   5 -20   0   -0.72    3.32
  -5 -20   0    2.06    2.72
   6  20   0   -1.76    6.05
   6 -20   0    5.05    2.56
   6  20   0   -4.26    3.67
   6 -20   0    7.99    4.15
   6 -20   0    4.22    2.44
  -6 -20   0    5.35    5.22
   6 -20   0    3.12    3.66
  -6 -20   0    7.02    4.86
   7  20   0   43.88   17.22
   7  20   0   52.69    9.33
   7 -20   0   48.06    6.88
   7 -20   0   46.83    9.15
   7 -20   0   39.47    7.42
   8  20   0    3.36    5.81
   8 -20   0    6.34    3.81
   8  20   0   -4.89    4.28
   8 -20   0    7.93    4.24
   8 -20   0    3.22    3.11
  -8 -20   0   -0.11    4.22
   8 -20   0    6.42    3.54
  -8 -20   0    8.68    4.82
   9 -20   0   32.60    9.78
   9  20   0   30.23    9.42
   9 -20   0    5.75    4.58
   9 -20   0   -3.06    4.97
  -9 -20   0   30.81    9.43
  10 -20   0    8.08    4.45
  10  20   0    4.41    4.79
  10 -20   0    6.09    3.23
  10 -20   0    1.93    2.17
 -10 -20   0    1.70    3.42
 -10 -20   0    9.77    6.10
  11 -20   0   69.09    9.79
  11  20   0   73.82   11.20
  11 -20   0   63.95   10.80
  11 -20   0   54.74   16.63
 -11 -20   0   57.15   15.33
  12  20   0    1.30    4.61
  12 -20   0    5.73    3.98
  12  20   0   11.92    3.51
  12 -20   0   10.15    5.68
  12 -20   0    5.69    4.48
 -12 -20   0    2.65    4.44
 -12 -20   0   -1.52    4.36
  13  20   0   -3.55    7.39
  13 -20   0   10.65    5.38
  13  20   0    3.57    3.32
  13 -20   0    9.78    6.16
  13 -20   0   -4.11    6.16
 -13 -20   0    2.89    3.64
 -13 -20   0    4.97    5.62
  14  20   0   11.31    9.08
  14 -20   0   -4.94    5.18
  14  20   0   10.78    6.41
  14 -20   0   24.74    9.31
 -14 -20   0   -2.61    5.00
 -14 -20   0    8.88    9.61
 -14  20   0   16.07    7.28
  15 -20   0   31.64    9.94
  15  20   0   17.17    7.47
  15 -20   0   15.95    7.23
 -15 -20   0   26.99   10.50
  16  20   0   -2.15    8.48
  16  20   0   10.07    7.10
  16 -20   0    9.71    5.66
 -16 -20   0   -2.94    6.80
 -16  20   0    9.06    7.59
  17  20   0    6.62    5.89
  17  20   0   -7.12    7.38
  17 -20   0   10.20    4.99
 -17  20   0   25.79   11.08
  18  20   0   16.46    7.79
  18  20   0   13.77    7.87
  18 -20   0   -1.20    5.70
 -18 -20   0    5.66    5.98
 -18  20   0    8.01    4.93
   0  21   0    5.06    3.14
   0  21   0    0.19    1.56
   0 -21   0   -1.57    1.52
   1  21   0 2873.24   68.94
  -1  21   0 2665.58   63.25
   1  21   0 2903.60   68.56
  -1  21   0 2689.17   63.74
   1 -21   0 2787.47   66.14
  -1 -21   0 2743.82   64.62
   2  21   0    4.36    3.34
  -2  21   0    1.42    2.47
   2  21   0   -1.65    1.87
  -2  21   0    1.47    1.42
   2 -21   0    6.35    2.76
   2 -21   0   -0.45    1.77
  -2 -21   0    1.40    1.12
   3  21   0 1893.97   47.28
  -3  21   0 1913.48   46.30
   3  21   0 1927.67   46.18
  -3  21   0 1768.15   41.92
   3 -21   0 1958.22   46.43
   3 -21   0 1931.81   46.19
  -3 -21   0 1828.45   43.72
   3 -21   0 1997.32   48.40
  -3 -21   0 1923.35   46.38
   4  21   0    6.06    3.94
  -4  21   0    3.41    2.69
   4  21   0    0.34    1.36
   4 -21   0    5.89    2.52
  -4 -21   0    1.40    1.46
   4 -21   0    4.68    2.60
  -4 -21   0    2.67    2.08
   5  21   0  336.09   23.39
  -5  21   0  317.66   14.79
   5  21   0  285.50  191.59
   5 -21   0  307.07   16.48
  -5 -21   0  319.16   15.06
   5 -21   0  312.01   18.63
  -5 -21   0  362.72   28.30
   6  21   0    7.36    6.27
   6 -21   0    5.49    2.29
   6  21   0    8.61    3.91
   6 -21   0    7.02    3.37
   6 -21   0    4.98    2.85
  -6 -21   0    4.98    3.39
   6 -21   0    2.29    2.23
  -6 -21   0   -0.06    4.58
   7  21   0 1154.77   34.42
   7 -21   0 1145.07   34.32
   7 -21   0 1131.57   38.12
  -7 -21   0 1109.26   38.26
   8  21   0   -1.53    7.43
   8 -21   0   -3.60    3.61
   8  21   0    6.34    5.12
   8 -21   0    5.71    4.78
   8 -21   0    9.02    4.99
   8 -21   0    4.25    3.16
  -8 -21   0    7.86    4.82
   9  21   0  484.02   29.91
   9 -21   0  490.17   25.53
  -9 -21   0  437.03   22.56
  -9 -21   0  449.44   23.72
  10  21   0   -1.19    4.78
  10 -21   0    3.94    4.03
  10  21   0    6.70    3.72
  10 -21   0    7.17    5.51
  10 -21   0    1.21    2.53
 -10 -21   0    6.27    4.33
 -10 -21   0    1.53    2.95
  11  21   0  863.81   43.53
  11 -21   0  847.05   41.19
  11  21   0  818.73   46.84
  11 -21   0  779.95   38.72
  11 -21   0  809.62   41.17
 -11 -21   0  712.81   40.83
  12  21   0   20.87   14.16
  12 -21   0    5.27    3.36
  12  21   0    4.76    3.49
  12 -21   0   -1.37    4.33
  12 -21   0   17.79    9.39
 -12 -21   0   -0.45    4.99
  13  21   0  131.17   12.24
  13 -21   0  140.65   21.63
  13  21   0  136.40   15.05
  13 -21   0  107.34   27.32
  13 -21   0   99.54   22.77
 -13 -21   0  139.13   18.69
  14  21   0   20.57   10.66
  14  21   0   11.24    6.20
  14 -21   0    7.51    5.87
 -14 -21   0    8.92    6.55
 -14  21   0    2.69    3.34
  15 -21   0  130.54   41.61
 -15 -21   0  193.64   35.42
 -15  21   0  204.61   18.59
  16  21   0   -2.30    8.02
  16 -21   0    8.31    6.75
 -16 -21   0   -3.63    7.11
 -16  21   0   13.52    8.00
  17  21   0   14.99   10.26
  17  21   0   -0.34    7.77
  17 -21   0    7.71    6.13
 -17 -21   0    8.58    9.31
 -17  21   0    9.15    5.87
   0  22   0    1.82    2.04
   0  22   0    2.03    1.49
   0 -22   0   -0.37    1.60
   1  22   0   19.60   10.06
  -1  22   0    5.82    4.03
   1  22   0    3.58    3.08
  -1  22   0    2.23    2.28
   1 -22   0    6.57    3.12
  -1 -22   0   10.21    4.82
   2  22   0   -0.32    2.91
  -2  22   0    2.83    2.34
   2  22   0    1.89    1.75
  -2  22   0   -0.03    1.06
   2 -22   0    8.14    3.17
   2 -22   0    2.00    1.63
  -2 -22   0    0.09    1.32
   2 -22   0    6.48    3.78
  -2 -22   0    0.51    3.90
   3  22   0   34.57   12.94
  -3  22   0   39.46    8.06
   3  22   0   43.19    7.27
   3 -22   0   43.83    8.17
   3 -22   0   29.43    7.73
  -3 -22   0   33.40    8.15
   3 -22   0   22.54    5.70
  -3 -22   0   36.16    8.54
   4  22   0   -5.68    4.91
  -4  22   0    3.51    2.54
   4  22   0   -0.49    2.48
   4 -22   0   10.84    9.53
  -4 -22   0    0.75    1.58
   4 -22   0    6.31    3.84
  -4 -22   0   -2.53    3.75
   5  22   0   71.15   48.96
  -5  22   0   58.64    8.38
   5  22   0   65.18   11.64
   5 -22   0   53.34    8.20
  -5 -22   0   54.06   10.73
   5 -22   0   40.59   10.33
  -5 -22   0   62.87   11.66
   6  22   0    7.81    4.73
   6 -22   0    2.08    2.42
   6  22   0    2.92    2.14
   6 -22   0    6.19    2.65
   6 -22   0    1.32    1.80
  -6 -22   0    3.28    3.26
   6 -22   0    4.49    2.66
  -6 -22   0    4.93    4.34
   7  22   0  201.24   14.24
   7 -22   0  200.30   16.44
   7 -22   0  103.14   13.62
  -7 -22   0  215.67   36.54
   8  22   0    4.29    4.81
   8 -22   0   -2.82    3.56
   8  22   0    1.92    2.58
   8 -22   0    7.37    6.30
   8 -22   0    5.61    4.61
  -8 -22   0    7.63    5.57
   8 -22   0   -3.96    4.98
  -8 -22   0    5.59    4.44
   9  22   0  172.97   22.31
   9  22   0  147.76    9.85
   9 -22   0  152.89   12.18
   9 -22   0  119.24   11.27
  -9 -22   0  143.48   12.46
   9 -22   0  145.11   14.13
  -9 -22   0  136.92   22.35
  10 -22   0    4.11    4.11
  10  22   0    4.28    3.79
  10 -22   0    3.99    4.70
  10 -22   0   -1.10    4.39
 -10 -22   0    9.02    4.93
  11  22   0  185.33   23.31
  11  22   0  202.26   21.27
  11 -22   0  135.98   36.96
  11 -22   0  100.84   14.88
  12  22   0   10.25    8.76
  12  22   0   11.17    6.87
  12 -22   0    0.11    2.40
  12 -22   0    6.35    4.68
 -12 -22   0   -2.40    5.70
  13  22   0   46.59   13.76
  13  22   0   34.04    8.75
  13 -22   0   14.72    9.07
  13 -22   0   29.53   14.35
  14  22   0   17.31    9.22
  14  22   0   11.72    6.48
  14 -22   0    5.56    4.03
 -14 -22   0    3.43    5.01
 -14  22   0    7.98    5.11
  15  22   0  110.79   25.48
 -15  22   0  122.06   23.60
  16  22   0   13.39    6.85
  16  22   0   11.51    6.56
  16 -22   0   12.71   10.24
 -16  22   0   -1.43    6.41
  17  22   0   27.66   22.59
  17  22   0   34.54   12.09
  17 -22   0   27.48   12.07
 -17 -22   0   30.65   11.20
 -17  22   0   34.33   14.77
   0  23   0   -0.48   15.56
   0  23   0    0.87    1.23
   0 -23   0   -1.39    1.76
   0 -23   0   -8.15   17.37
   1  23   0    4.02    5.06
  -1  23   0   -0.09    3.64
   1  23   0    1.59    1.60
  -1  23   0    0.40    1.63
   1 -23   0    1.36    2.03
  -1 -23   0    1.34    1.65
   1 -23   0   -4.08    2.88
  -1 -23   0    3.82    3.16
   2  23   0   15.67    5.23
  -2  23   0    1.05    1.51
   2  23   0    4.61    1.87
   2 -23   0   -0.51    1.35
   2 -23   0    2.46    1.69
  -2 -23   0    2.25    1.93
   2 -23   0   -0.96    2.09
   3  23   0    8.40    6.48
  -3  23   0   -1.23    2.69
   3  23   0    3.30    2.40
   3 -23   0    2.83    2.62
   3 -23   0    1.62    1.17
  -3 -23   0    5.22    2.44
   3 -23   0    0.72    2.20
  -3 -23   0    2.27    3.00
   4  23   0   25.31    7.71
  -4  23   0   22.38    5.47
   4  23   0    6.41    3.05
   4 -23   0   18.40    6.01
  -4 -23   0   19.62    5.81
   4 -23   0   11.58    3.84
  -4 -23   0   22.93    5.98
   5  23   0    5.09    7.95
  -5  23   0    3.70    2.55
   5  23   0    3.40    2.44
   5 -23   0    0.94    2.08
  -5 -23   0    1.58    2.52
   5 -23   0    3.14    2.60
  -5 -23   0    2.50    2.74
   6  23   0   30.07    7.96
   6 -23   0   28.71    7.76
   6  23   0    4.80    2.61
   6 -23   0   27.76    7.39
  -6 -23   0   27.97    8.28
   6 -23   0   29.24    8.00
  -6 -23   0   24.09    7.07
   7  23   0   12.43    7.29
   7  23   0    9.13    4.51
   7 -23   0    3.61    3.66
   7 -23   0    5.16    3.55
   7 -23   0   10.11    5.61
  -7 -23   0    3.94    6.07
   8  23   0    7.68    6.42
   8  23   0   23.86   16.52
   8 -23   0   20.08    6.23
   8 -23   0   13.95    4.98
   8 -23   0   23.58   16.48
  -8 -23   0   34.04    9.13
   9  23   0   -6.33    8.60
   9  23   0   -1.03    4.46
   9 -23   0    5.16    3.21
   9 -23   0    7.12    4.83
  -9 -23   0    5.38    4.22
  10  23   0   18.99    9.79
  10  23   0   11.83    6.63
  10 -23   0   11.74    4.98
  10 -23   0   13.27    5.98
 -10 -23   0   17.18    6.44
  11  23   0   -1.54    6.41
  11  23   0   -4.38    7.19
  11 -23   0    1.08    3.25
  11 -23   0    4.70    4.05
 -11 -23   0   14.23    6.44
  12  23   0   -8.02    8.54
  12  23   0    4.16    4.12
  12 -23   0   -6.17    5.01
  12 -23   0   -6.12    5.10
 -12 -23   0   -3.14    3.57
  13  23   0   -0.72    8.67
  13  23   0   11.31    8.28
  13 -23   0    3.69    3.90
  13 -23   0    6.03    5.52
 -13 -23   0    6.21    6.14
  14  23   0   10.72    7.16
  14  23   0    3.15    4.95
  14 -23   0   -0.53    5.84
 -14 -23   0    4.85    7.54
  15  23   0   20.89    8.25
  15 -23   0    3.21    4.22
 -15 -23   0   26.87   10.18
 -15  23   0   -2.95    5.94
  16  23   0   13.38   10.02
  16  23   0    3.21    4.47
  16 -23   0   11.64    5.95
 -16 -23   0   11.17    7.56
 -16  23   0    8.93    5.23
  17  23   0    5.29    6.56
  17  23   0    7.78    7.22
  17 -23   0    2.26    6.31
 -17 -23   0   13.42    8.04
 -17  23   0    8.71    5.66
   0  24   0 1951.05   53.34
   0 -24   0 1919.05   50.52
   0 -24   0 1926.41   51.72
   1  24   0    7.34    5.20
  -1  24   0    3.68    2.78
   1 -24   0    0.95    1.56
  -1 -24   0    1.61    1.42
   1 -24   0    4.48    1.93
  -1 -24   0    5.39    2.42
   2  24   0   94.82    7.34
  -2  24   0   86.31   13.34
   2  24   0   80.56    8.30
   2 -24   0   94.03    5.01
  -2 -24   0   80.28    6.37
   2 -24   0   87.25    9.80
  -2 -24   0   89.71   10.92
   3  24   0    5.79    4.97
  -3  24   0   -0.33    2.49
   3  24   0    2.25    1.81
   3 -24   0    1.93    2.51
  -3 -24   0   -2.17    1.49
   3 -24   0   -0.47    3.30
  -3 -24   0   -0.47    3.26
   4  24   0  308.78   17.59
  -4  24   0  296.11   15.64
   4  24   0  310.08   16.06
   4 -24   0  313.27   15.93
   4 -24   0  293.77   18.29
  -4 -24   0  289.14   20.92
   5  24   0    3.23    4.70
  -5  24   0    5.52    2.81
   5  24   0    7.66    3.38
   5 -24   0    3.77    3.04
   5 -24   0    4.88    2.92
  -5 -24   0    5.50    3.57
   6  24   0  266.35   21.45
   6  24   0  227.80   15.00
   6 -24   0  235.41   17.96
   6 -24   0  243.39   17.32
  -6 -24   0  257.45   27.45
   7  24   0    7.83    4.80
   7  24   0   13.06    5.04
   7 -24   0   12.17    3.93
   7 -24   0   16.17   11.27
   7 -24   0    6.75    4.66
  -7 -24   0   10.70    8.61
   8  24   0  118.24   16.61
   8  24   0   90.75   12.72
   8 -24   0   88.41   13.74
   8 -24   0   93.11   16.83
   8 -24   0   85.36   14.39
  -8 -24   0   92.92   14.51
   9  24   0   17.43    8.24
   9  24   0   22.15    7.22
   9 -24   0   14.75    5.97
   9 -24   0   12.86    6.42
   9 -24   0   12.28    5.97
  -9 -24   0   18.23    7.34
  10  24   0   54.18   13.87
  10  24   0   43.05   10.60
  10 -24   0   21.13    7.45
  10 -24   0   17.92    6.92
 -10 -24   0   36.08   10.28
  11  24   0    1.55    8.11
  11  24   0   18.40    8.02
  11 -24   0   10.96    5.16
  11 -24   0    7.10    4.51
 -11 -24   0    1.72    3.32
  12  24   0   52.13   37.60
  12  24   0   49.10   12.31
  12 -24   0   32.16   16.09
  12 -24   0   25.39   11.10
 -12 -24   0   36.54   11.33
  13  24   0   -1.54    6.09
  13 -24   0    8.85    6.62
  13 -24   0   15.18    7.93
 -13 -24   0   -3.50    6.53
  14  24   0   14.71    8.54
  14  24   0    5.52    5.16
  14 -24   0   -5.58    6.54
 -14 -24   0   -5.09    6.74
  15  24   0   21.10   12.99
  15  24   0   30.63   27.85
  15 -24   0   11.18    6.65
 -15 -24   0   -0.20    6.34
 -15  24   0    5.56    7.23
  16  24   0    5.37    5.96
  16  24   0   -0.94    6.51
  16 -24   0    0.92    5.56
 -16 -24   0    6.34    5.72
 -16  24   0    9.67    5.70
  17  24   0   12.92    6.83
  17 -24   0   -0.46    3.52
 -17 -24   0    9.36    7.86
 -17  24   0    9.61    6.81
   0  25   0    2.88    3.04
   0 -25   0    1.70    1.56
   0 -25   0    3.60    6.01
   1  25   0   -0.24    4.64
  -1  25   0   -0.86    3.72
   1 -25   0    2.97    2.02
   1 -25   0   -2.60    2.76
  -1 -25   0    3.29    2.62
   2  25   0    9.45    4.44
  -2  25   0    6.10    3.00
   2 -25   0    5.30    1.82
   2 -25   0    5.84    3.31
  -2 -25   0    5.08    2.84
   3  25   0   -2.93    4.80
  -3  25   0    3.56    2.60
   3 -25   0   -5.32    2.94
  -3 -25   0    3.71    2.40
   4  25   0   32.21    9.25
  -4  25   0   25.81    6.31
   4  25   0   26.96    6.82
   4 -25   0   23.28    6.57
  -4 -25   0   23.10    6.57
   5  25   0    9.98    4.24
   5  25   0    0.96    1.82
   5 -25   0    3.61    2.63
   5 -25   0    5.03    2.82
   5 -25   0   -5.79    3.74
  -5 -25   0   -1.57    4.18
   6  25   0  193.41   28.69
   6  25   0  146.38    6.70
   6 -25   0  146.71   12.04
   6 -25   0  138.22    6.94
  -6 -25   0  160.58   14.46
   7  25   0   -1.04    7.51
   7  25   0   -1.35    4.02
   7 -25   0    6.33    3.19
   7 -25   0   -0.02    4.02
   7 -25   0    6.71    4.44
  -7 -25   0    3.29    5.63
   8  25   0  213.28   29.26
   8  25   0  194.04    7.45
   8 -25   0  170.35   19.37
   8 -25   0  173.64    8.66
  -8 -25   0  172.93   24.75
   9  25   0   17.27    9.08
   9  25   0    9.35    4.61
   9 -25   0   16.49    6.64
   9 -25   0    4.61    3.38
   9 -25   0   14.58    7.22
  -9 -25   0   10.15    6.59
  10  25   0  145.04   14.40
  10  25   0  138.72   16.62
  10 -25   0  113.01   24.58
  10 -25   0  115.27   14.35
 -10 -25   0  130.98   19.63
  11  25   0   13.22    9.81
  11  25   0    8.33    4.98
  11 -25   0   15.60    7.63
  11 -25   0    8.98    4.17
 -11 -25   0   12.94    7.83
  12  25   0  229.13   31.49
  12  25   0  211.63   22.69
  12 -25   0  227.46   21.42
  12 -25   0  182.15   29.97
 -12 -25   0  180.45   32.51
  13  25   0   -5.96    7.68
  13  25   0   15.75    5.86
  13 -25   0   15.55    5.94
  13 -25   0    1.46    4.14
 -13 -25   0   12.82    7.25
  14  25   0  121.04   24.59
  14  25   0  115.09   17.99
  14 -25   0   68.82   20.44
 -14 -25   0  101.41   17.56
  15  25   0    4.84    5.28
  15 -25   0   -2.29    5.61
 -15 -25   0    5.64    5.50
 -15  25   0   -0.24    5.85
  16  25   0   49.09   17.21
  16  25   0   23.20    9.08
 -16 -25   0   19.04    9.53
 -16  25   0   71.58   55.64
   0  26   0    1.25    2.16
   0 -26   0   -3.17    2.95
   1  26   0    5.91    3.44
  -1  26   0    4.00    3.41
   1 -26   0   -0.30    2.89
  -1 -26   0   -2.12    4.41
   2  26   0    0.96    2.77
  -2  26   0   -1.07    3.64
   2 -26   0    4.41    2.43
   2 -26   0    3.25    2.36
  -2 -26   0    1.66    1.84
   3  26   0   -5.21    5.02
  -3  26   0    0.67    3.22
   3 -26   0    1.46    1.71
  -3 -26   0    0.77    2.19
   4  26   0   -1.21    5.54
  -4  26   0    5.48    3.33
   4 -26   0    4.39    3.64
  -4 -26   0    1.71    2.84
   5  26   0   26.49    6.52
   5 -26   0   31.02    6.81
   5 -26   0   17.59    6.72
  -5 -26   0   36.77    9.61
   6  26   0    9.15    6.43
   6 -26   0    4.28    3.70
   6 -26   0    1.21    3.34
  -6 -26   0   15.96    7.46
   7  26   0   86.13   12.14
   7  26   0   81.45   13.77
   7 -26   0   70.56   15.64
   7 -26   0   75.91   13.48
  -7 -26   0   79.35   13.53
   8  26   0    9.56    6.20
   8  26   0    5.42    2.75
   8 -26   0    4.31    3.72
   8 -26   0    7.89    4.74
   8 -26   0    3.30    3.01
  -8 -26   0   10.32    6.59
   9  26   0  106.44   13.45
   9  26   0  116.49   14.24
   9 -26   0   73.03   18.06
   9 -26   0   96.47    9.67
   9 -26   0   87.79   17.13
  -9 -26   0  101.08   84.36
  10  26   0    7.90    7.01
  10  26   0   10.69    6.55
  10 -26   0   13.32    7.79
  10 -26   0    1.86    2.56
 -10 -26   0   10.67    6.00
  11  26   0   50.72   14.37
  11  26   0   41.29   11.06
  11 -26   0   22.61   10.24
  11 -26   0   15.25    7.17
 -11 -26   0   38.33   12.64
  12  26   0   19.71   10.42
  12  26   0   24.57    9.54
  12 -26   0    8.03    6.67
  12 -26   0    7.74    6.56
  13  26   0   23.95   15.98
  13  26   0    7.96    5.61
  13 -26   0    8.36    4.95
  13 -26   0   10.50    6.82
 -13 -26   0    6.06    6.87
  14  26   0   18.64    7.60
  14  26   0    8.82    5.74
  14 -26   0    5.49    5.01
 -14 -26   0   14.37    8.70
  15  26   0   49.51   13.64
 -15 -26   0   59.65   15.56
 -15  26   0   47.12   14.10
  16  26   0    5.40    7.88
  16  26   0    7.64    5.56
  16 -26   0   -1.27    5.44
 -16 -26   0    4.11    6.10
 -16  26   0   10.30    6.02
   0  27   0   -2.32    4.22
   0 -27   0    2.35    2.30
   1  27   0  345.06   23.23
  -1  27   0  389.51   23.71
   1 -27   0  346.05   19.42
  -1 -27   0  329.44   23.40
   2  27   0    6.23    4.43
  -2  27   0   -2.53    3.58
   2 -27   0    1.62    2.06
  -2 -27   0   -2.48    3.48
   3  27   0  126.02   16.70
  -3  27   0  104.47   15.86
   3 -27   0  132.19   15.64
  -3 -27   0  122.53   12.77
   4  27   0   14.01    6.64
   4 -27   0   -0.12    3.64
  -4 -27   0    3.74    3.13
   5  27   0  143.57   16.85
   5 -27   0  116.48    9.46
   5 -27   0  102.72   14.10
  -5 -27   0  110.51   14.31
   6  27   0    8.07    5.01
   6 -27   0    7.12    3.34
   6 -27   0   10.64    7.56
  -6 -27   0    4.78    4.81
   7  27   0   11.27    6.07
   7 -27   0   14.25    5.56
   7 -27   0   13.84    6.01
  -7 -27   0   10.03    5.49
   8  27   0   22.26   10.44
   8 -27   0    9.41    5.18
   8 -27   0    7.68    5.71
  -8 -27   0    5.01    6.20
   9  27   0    8.29    4.13
   9 -27   0    4.91    4.60
  -9 -27   0    9.66    5.44
  10  27   0   12.44    7.27
  10 -27   0   14.98   12.99
 -10 -27   0   20.31   10.13
  11  27   0  109.67   16.48
  11  27   0  115.65   14.86
  11 -27   0   73.82   17.40
 -11 -27   0  108.08   18.53
  12  27   0   11.45    6.91
  12  27   0   22.15    9.45
  12 -27   0    9.73    6.93
  12 -27   0   18.07    7.37
 -12 -27   0   19.82   10.59
  13  27   0   71.41   23.67
  13  27   0   82.95   13.38
  13 -27   0   48.85   20.24
 -13 -27   0   68.49   17.11
  14  27   0   28.50   12.84
  14  27   0   20.18    9.24
  14 -27   0   15.31    7.98
 -14 -27   0   -5.42    6.61
  15  27   0   12.52    7.04
  15  27   0    8.98    4.76
  15 -27   0    9.76    5.75
 -15 -27   0   15.04    6.15
 -15  27   0    9.41    7.49
  16  27   0   11.93    7.85
  16 -27   0    9.69    5.51
 -16 -27   0   13.65    6.94
 -16  27   0   11.64    6.50
   0  28   0    2.31    2.26
   0 -28   0    4.73    3.13
   1  28   0    5.83    4.40
  -1  28   0    8.90    3.42
   1 -28   0    3.22    2.82
  -1 -28   0    6.78    4.84
   2  28   0   -0.85    5.23
  -2  28   0    1.66    1.93
   2 -28   0    1.92    2.06
  -2 -28   0    6.54    4.10
   3  28   0   41.90   10.45
  -3  28   0   32.34    8.48
   3 -28   0   45.41    7.09
  -3 -28   0   30.79    8.76
   4  28   0   -0.03    4.11
   4 -28   0    2.47    2.96
  -4 -28   0    5.57    3.33
   5  28   0   72.29   16.02
   5 -28   0   71.65   13.67
  -5 -28   0   75.17   14.79
   6  28   0   10.01    5.55
   6 -28   0    5.83    4.11
   6 -28   0   -6.56    3.95
  -6 -28   0   -0.42    4.01
   7  28   0   82.65    7.53
   7 -28   0   61.75   10.60
   7 -28   0   72.65   10.19
  -7 -28   0   60.16    9.62
   8  28   0   -4.23    7.81
   8 -28   0    3.59    3.03
   8 -28   0    3.02    2.73
  -8 -28   0    2.17    3.16
   9  28   0   47.49   13.87
   9 -28   0   28.53    9.10
   9 -28   0   16.46    7.92
  -9 -28   0   33.32    9.67
  10  28   0    0.93    5.00
  10 -28   0    7.20    4.25
  10 -28   0    8.68    6.48
 -10 -28   0    7.76    6.22
  11  28   0   18.73    8.70
  11 -28   0   12.69    6.35
 -11 -28   0   22.68   10.40
  12 -28   0    2.19    4.40
 -12 -28   0    1.63    4.97
  13  28   0   28.03   13.52
 -13 -28   0   29.40   10.04
  14  28   0   14.02   11.37
  14 -28   0   10.28    5.46
 -14 -28   0    4.97    5.33
  15  28   0   33.51   14.71
 -15 -28   0   26.30   10.61
 -15  28   0   38.71   13.75
 -16 -28   0    7.85    7.62
 -16  28   0    5.10    5.66
   0  29   0   -0.31    4.05
   0 -29   0    5.94    3.55
   1  29   0    9.63    5.92
  -1  29   0    2.00    2.70
   1 -29   0   -3.70    3.32
  -1 -29   0   -0.83    3.23
   2  29   0    8.90    4.61
  -2  29   0    7.43    3.97
   2 -29   0   13.13    5.37
  -2 -29   0    9.01    5.59
   3  29   0    8.34    5.65
  -3  29   0    4.20    3.30
   3 -29   0   -3.52    3.45
  -3 -29   0    4.63    3.58
   4  29   0   99.07   17.12
   4 -29   0   75.98   51.52
  -4 -29   0   53.64   10.26
   5  29   0   12.04    5.50
   5 -29   0    8.54    5.25
  -5 -29   0    2.68    2.57
   6  29   0  107.55   18.35
   6 -29   0  101.88   84.13
  -6 -29   0  107.21   14.66
   7  29   0   -0.94    7.19
   7 -29   0   -1.98    3.60
  -7 -29   0    7.39    4.53
   8  29   0  201.55   27.64
   8 -29   0  148.87   20.52
  -8 -29   0  136.28   20.88
   9  29   0    7.48    9.76
   9 -29   0   -0.04    4.10
   9 -29   0    9.21    5.52
  -9 -29   0   11.40    6.40
  10  29   0  169.09   30.34
  10 -29   0  187.68   14.80
 -10 -29   0  142.58   19.22
  11  29   0    6.17    7.13
  11 -29   0    8.61    4.97
 -11 -29   0   12.09    8.55
  12  29   0  200.69   37.94
  12 -29   0  207.09   26.30
 -12 -29   0  173.11   31.67
  13  29   0   11.14    6.84
 -13 -29   0   19.30    8.61
  14  29   0  138.15   26.09
 -14 -29   0   96.89   24.02
  15  29   0   13.38    6.83
 -15 -29   0   14.03    6.91
 -15  29   0    4.70    5.50
   0  30   0   30.20    8.50
   0 -30   0   40.03   10.86
   1  30   0   -4.16    5.00
  -1  30   0    1.66    3.30
   1 -30   0    6.88    4.36
  -1 -30   0    3.81    3.26
   2  30   0  523.36   19.06
  -2  30   0  497.94  330.66
   2 -30   0  517.57   17.24
  -2 -30   0  486.53   25.55
   3  30   0    7.16    6.51
   3 -30   0    7.94    4.55
  -3 -30   0    6.85    4.14
   4  30   0  317.30   17.00
   4 -30   0  338.85   20.49
  -4 -30   0  324.95   18.77
   5  30   0    5.97    6.02
   5 -30   0    5.89    3.24
  -5 -30   0    6.41    3.89
   6  30   0  274.72   33.72
   6 -30   0  236.09    7.99
  -6 -30   0  245.89   19.25
   7  30   0   13.50    6.63
   7 -30   0    1.75    4.29
  -7 -30   0    8.63    4.73
   8  30   0  325.07   38.40
   8 -30   0  262.20   20.97
   9  30   0   12.90    5.58
   9 -30   0    4.33    4.99
  -9 -30   0   -3.14    5.02
  10 -30   0  202.96   14.19
 -10 -30   0  174.33   31.86
  11  30   0   -0.61    8.73
  11 -30   0    9.13    5.84
 -11 -30   0   10.35    7.05
  12  30   0   53.04   15.01
 -12 -30   0   41.46   12.54
  13  30   0    5.83    6.43
 -13 -30   0    8.25    8.50
  14  30   0   18.75    8.83
 -15 -30   0    9.65    6.35
   0  31   0    1.48    2.45
   0 -31   0    2.95    2.39
   1  31   0    8.86    5.45
  -1  31   0    3.04    3.95
   1 -31   0    2.44    2.51
  -1 -31   0   -0.89    3.27
   2  31   0   43.26   11.10
   2 -31   0   24.68    8.71
  -2 -31   0   33.63    8.38
   3  31   0   -4.91    5.63
   3 -31   0   -0.34    2.45
  -3 -31   0   -3.27    3.53
   4  31   0   56.15   14.77
   4 -31   0   35.25   10.65
  -4 -31   0   33.58   10.65
   5  31   0   -4.76    7.13
   5 -31   0   -0.94    3.69
  -5 -31   0    2.86    2.58
   6  31   0   41.29   10.97
   6 -31   0   30.21   11.11
  -6 -31   0   30.20   10.47
   7  31   0   -1.17    6.79
   7 -31   0    1.20    3.00
  -7 -31   0   -1.23    3.78
   8  31   0   31.32   12.04
   8 -31   0    6.12    4.36
   9  31   0   -2.27    7.06
   9 -31   0   -5.55    4.92
  -9 -31   0    4.35    6.59
  10  31   0    7.53    7.10
 -10 -31   0   10.28    5.86
  11  31   0    9.73    7.71
 -11 -31   0   -0.29    6.10
  12  31   0    7.47    7.39
 -12 -31   0   -0.41    6.04
  13  31   0   10.23    7.79
 -13 -31   0   -4.40    6.29
  14  31   0   20.13    9.49
 -14 -31   0    6.50    4.11
 -15 -31   0   -0.74    5.31
   0  32   0    5.92    3.45
   0 -32   0    3.77    2.58
   1  32   0    7.65    4.84
  -1  32   0   10.67    5.39
   1 -32   0   13.20    5.75
  -1 -32   0   10.06    6.01
   2  32   0    2.99    4.25
   2 -32   0    1.39    2.29
  -2 -32   0    4.16    4.31
   3  32   0  101.51   84.23
   3 -32   0   84.51   10.47
  -3 -32   0   88.33   10.27
   4  32   0   -5.05    6.92
   4 -32   0    2.62    2.44
  -4 -32   0    3.24    4.25
   5  32   0   17.61    8.18
  -5 -32   0   82.60   12.09
   6  32   0   -6.63    6.51
   6 -32   0    0.95    3.04
  -6 -32   0   -1.80    3.49
   7  32   0   23.91    7.97
   7 -32   0   81.46   15.50
  -7 -32   0   94.13   15.62
   8  32   0    3.87    5.13
   8 -32   0    3.29    3.21
  -8 -32   0    4.48    3.61
   9  32   0   72.23   14.91
  -9 -32   0   91.00   16.79
  10  32   0    3.47    5.28
 -10 -32   0   13.44    8.24
  11  32   0   94.22   17.90
 -11 -32   0   73.30   15.24
  12  32   0   -3.61    7.87
 -12 -32   0    6.25    5.09
   0  33   0   -0.37    4.39
   1  33   0 2909.80  137.21
   2  33   0   -4.95    5.62
   2 -33   0    3.54    3.17
  -2 -33   0    2.04    2.90
   3  33   0 1486.35   55.04
   4  33   0   11.50    4.48
   4 -33   0    4.09    3.21
   5  33   0 1053.75   47.50
   6  33   0    4.57    5.26
   7  33   0  830.21   46.76
   8  33   0   13.04    8.17
   9  33   0  606.25   41.55
  10  33   0    8.62    6.18
  12  33   0   14.49   11.37
   0  34   0    4.67    3.80
   1  34   0    9.43    6.01
   2  34   0   -3.30    5.39
   3  34   0   14.93    7.85
   4  34   0    4.39    3.69
   5  34   0   20.13    9.33
   6  34   0    5.23    5.42
   7  34   0   30.33   13.85
   8  34   0    0.76    4.67
   9  34   0   42.12   14.94
  10  34   0    6.81    6.07
  11  34   0   71.25   14.04
  12  34   0   -8.57    8.73
  13  34   0   62.18   16.47
   0  35   0    4.41    4.04
   1  35   0    5.30    4.16
   2  35   0   11.73    6.64
   3  35   0   -8.39    6.12
   4  35   0   10.67    5.89
   5  35   0    1.71    2.60
   6  35   0    3.93    4.30
   7  35   0    8.26    6.81
   8  35   0   22.70    9.57
   9  35   0   10.42    7.02
  10  35   0   35.97   11.36
  11  35   0   -7.57    7.94
  12  35   0   21.11   10.98
   1  36   0   11.00   10.78
   2  36   0  641.82   25.82
   3  36   0   -8.81    5.53
   4  36   0  399.15   25.96
   5  36   0   -0.14    6.16
   6  36   0  557.18   28.69
   7  36   0   17.16   10.02
   8  36   0  460.49   39.51
   9  36   0   14.73    7.69
  10  36   0  194.57   33.05
  11  36   0   -3.30    7.84
  12  36   0   72.45   57.55
   2  37   0    6.45    6.86
   3  37   0    3.85    3.24
   4  37   0   27.81   20.14
   5  37   0   10.15    6.50
   6  37   0   45.71   15.84
   7  37   0   -3.05    7.11
   8  37   0   60.88   11.17
   9  37   0    9.52    6.62
  10  37   0   85.04   16.51
  11  37   0    7.82    9.24
  12  37   0   59.71   14.29
   2  38   0    4.26    5.68
   3  38   0   -5.65    5.13
   4  38   0   -0.87    5.92
   5  38   0   17.28    7.01
   6  38   0   -7.12    7.02
   7  38   0    3.39    3.20
   8  38   0    8.55    6.12
   9  38   0   -1.10    6.98
  10  38   0    2.26    6.01
  11  38   0   26.11   10.07
   3  39   0    6.62    5.08
   4  39   0   10.71    5.59
   5  39   0   23.79    8.31
   6  39   0    8.17    7.23
   7  39   0    3.49    4.83
   8  39   0   -3.63    7.64
   9  39   0   10.31    5.22
  10  39   0    1.79    3.20
  11  39   0    6.49    6.18
   3  40   0    8.80    5.29
   4  40   0    4.96    4.06
   5  40   0   10.50    6.28
   6  40   0   -5.70    6.73
   7  40   0   34.15   11.48
   8  40   0    8.88   10.17
   9  40   0   10.68    7.70
  10  40   0    9.14    5.35
   4  41   0   32.17   10.56
   5  41   0   -0.31    3.29
   6  41   0    5.30    6.47
   7  41   0   -7.10    6.49
   8  41   0   29.35   11.53
   9  41   0    5.33    6.95
   5  42   0   10.15    7.20
   6  42   0   75.65   20.94
   7  42   0   12.46   10.31
   8  42   0   -0.66    7.13
   9  42   0    8.36    6.68
   5  43   0   13.13    7.86
   6  43   0   20.35   10.13
   7  43   0   11.23    6.95
   8  43   0    5.41    5.04
   6  44   0    6.13    5.74
   7  44   0   31.71   11.41
   6  45   0   12.27    6.16
  19   0   1   -1.45    8.46
  18   0   1    5.00    5.69
 -18   0  -1    3.19    4.44
 -18   0  -1    8.91    6.25
  17   0   1    6.81    6.28
  17   0   1    3.70    4.96
 -17   0  -1    4.41    6.21
  16   0   1    6.87    7.89
  16   0   1   15.88    6.49
 -16   0  -1    5.26    5.36
  15   0   1   16.88    7.90
  15   0   1    2.98    5.34
  15   0   1   -4.42    6.69
 -15   0  -1    7.73    6.20
  14   0   1    8.13    5.74
  14   0   1    4.47    5.31
  13   0   1    7.29    5.20
  13   0   1    3.17    2.92
  13   0   1   -3.05    7.01
 -13   0  -1    6.62    6.29
  11   0   1    4.15    4.79
  11   0   1    5.35    5.85
  11   0   1   -6.19    5.69
 -11   0  -1   -5.92    6.88
  10   0   1    6.44    2.90
  10   0   1    2.59    3.26
  10   0   1    9.45    5.99
   9   0   1   -3.01    3.82
   9   0   1   -2.81    5.47
   9   0   1   -0.92    4.98
   9   0   1    4.27    2.23
  -9   0  -1    0.74    4.64
   8   0   1    5.16    3.14
   8   0   1    3.60    2.52
   8   0   1    4.43    3.02
   7   0   1    6.75    2.44
   7   0   1    5.76    2.86
   7   0   1   -0.34    3.85
   7   0   1    5.57    2.61
   6   0   1   -0.59    4.55
   6   0   1   -1.77    3.63
   6   0   1    4.60    2.97
  -6   0  -1    5.68    3.31
   5   0   1    6.40    3.53
   5   0   1    4.23    2.64
   5   0   1    9.17    3.66
   5   0   1    3.35    2.34
  -5   0  -1    4.89    3.45
   4   0   1    2.38    1.64
   4   0   1    4.73    2.44
   3   0   1    3.45    2.16
   2   0   1   -0.14    1.93
   2   0   1    3.82    2.30
   2   0   1   33.97    6.95
   2   0   1    2.92    1.88
   1   0   1    5.35    2.64
   1   0   1    8.46    3.25
   1   0   1   14.69    2.62
   1   0   1   15.45    2.87
   1   0   1   13.54    2.68
   0   0   1   -0.44    1.13
   0   0   1   -1.60    1.22
   0   0   1   -0.69    1.14
   0   0   1   -0.61    1.14
   1   0  -1   -0.44    1.10
  -1   0   1   -0.38    1.12
  -1   0   1   -1.10    1.11
  -1   0   1   -0.19    1.05
   2   0  -1   -0.76    1.48
   2   0  -1    8.90    3.32
  -2   0   1   -1.87    1.58
  -2   0   1    2.37    1.59
   3   0  -1   -0.45    2.17
   3   0  -1    1.83    2.16
   3   0  -1   -0.19    2.10
  -3   0   1   -0.88    2.32
  -3   0   1    0.77    1.44
  -6   0   1    7.06    3.82
   7   0  -1    4.75    4.35
   7   0  -1   -2.21    3.85
   7   0  -1   -2.67    3.54
  -7   0   1    5.07    3.66
   8   0  -1    3.65    3.13
   8   0  -1    8.72    4.45
   8   0  -1    0.81    2.08
  -8   0   1   -0.22    4.86
   9   0  -1   -4.75    4.09
   9   0  -1   11.61    4.66
   9   0  -1    4.49    2.71
  -9   0   1    7.87    3.18
  10   0  -1   10.45    7.48
  10   0  -1    4.83    5.26
  10   0  -1    6.11    3.36
 -10   0   1   13.94    5.01
  11   0  -1    6.94    5.10
  11   0  -1    6.02    2.91
  11   0  -1   10.51    8.26
 -11   0   1    6.24    4.68
  12   0  -1   16.53   11.23
  13   0  -1    8.18    5.19
  13   0  -1   -2.90    6.42
  13   0  -1   -1.88    4.86
 -13   0   1   10.33    9.37
  14   0  -1    3.35    6.15
  14   0  -1   11.41    9.40
 -14   0   1   16.85   13.25
  15   0  -1    0.83    2.66
  15   0  -1    4.98    5.12
  15   0  -1    4.59    4.36
 -15   0   1   -1.77    7.07
 -15   0   1    2.54    7.00
  16   0  -1   12.50    6.13
  16   0  -1    6.10    5.03
 -16   0   1    0.90    4.36
 -16   0   1   -5.40    8.26
  17   0  -1   17.77    7.28
  17   0  -1    4.57    6.14
  17   0  -1   13.50    6.39
 -17   0   1    4.30    5.68
 -17   0   1    4.17    6.58
  18   0  -1    9.20    6.06
  18   0  -1   -1.31    7.88
  18   0  -1    7.66    5.60
 -18   0   1   -2.69    5.48
  19   0  -1   -0.84    4.87
  19   0  -1   21.06   10.35
  19   0  -1    4.73    5.67
 -19   0   1    9.71    7.32
 -19   0   1    7.68    6.18
  20   0  -1   15.87    8.50
  20   0  -1    8.63    7.04
 -20   0   1    2.81    5.22
 -20   0   1   13.08    6.56
  19   1   1   20.63    9.63
 -19  -1  -1   29.66   12.61
  18  -1   1   26.85   10.57
  18   1   1   35.29   12.03
  18   1   1   15.07    5.65
  18  -1   1   26.98    9.89
 -18  -1  -1   38.48   12.62
 -18   1  -1   32.60   12.92
 -18  -1  -1   20.63   12.83
 -18   1  -1   20.56   10.40
  17  -1   1    4.49    5.38
  17   1   1    5.98    5.32
  17   1   1   -6.49    6.21
  17  -1   1   14.68    6.75
 -17  -1  -1    4.48    7.54
  16   1   1   33.45   10.02
  16  -1   1   50.48   10.09
  16   1   1   39.23   14.12
  16   1   1   39.50   14.66
 -16  -1  -1   28.66   23.00
 -16   1  -1   34.99   13.17
  15  -1   1    9.05    6.23
  15   1   1   14.88    7.00
  15   1   1  -10.30    7.68
  15   1   1    5.40    4.56
  15  -1   1   12.64    6.36
 -15  -1  -1   10.22    7.88
 -15   1  -1    5.32    5.19
  14  -1   1   49.59   13.52
  14   1   1   58.00   11.12
  14  -1   1   64.15   12.08
  14   1   1   35.37   10.30
  14  -1   1   50.68   16.98
  14   1   1   65.33   11.63
 -14  -1  -1   51.72   38.55
 -14   1  -1   59.16   11.27
  13   1   1    3.45    3.93
  13  -1   1    4.90    4.88
  13   1   1    0.76    3.69
  13   1   1    7.28    5.79
  13  -1   1    7.71    5.53
 -13  -1  -1   12.63    7.75
 -13   1  -1    1.28    7.30
  12   1   1  188.81   29.14
  12  -1   1  192.00   22.77
  12   1   1  204.24   21.11
  12   1   1  184.52   18.59
  12  -1   1  151.74   30.72
 -12  -1  -1  196.88   22.80
 -12   1  -1  174.29   27.49
  11  -1   1    3.35    3.28
  11   1   1   12.84    6.31
  11   1   1   -2.16    6.86
  11   1   1   10.88    5.28
  11  -1   1    4.53    5.10
 -11  -1  -1    9.29    6.76
 -11   1  -1    2.41    4.70
  10  -1   1  175.18   17.80
  10   1   1  167.95   14.67
  10  -1   1  191.16   23.77
  10   1   1  196.32   25.67
  10   1   1  210.78   25.34
  10  -1   1  175.54   20.31
 -10  -1  -1  190.07   15.40
 -10   1  -1  172.17   26.35
   9  -1   1    5.10    2.71
   9   1   1    4.13    2.79
   9  -1   1   -1.55    6.28
   9   1   1    7.70    5.25
   9   1   1    7.23    4.60
   9  -1   1    2.80    6.83
   9  -1   1    5.70    3.87
  -9  -1  -1    6.56    5.88
  -9   1  -1    1.33    6.20
   8  -1   1   90.63    7.81
   8   1   1   93.15   14.47
   8  -1   1   86.73   12.65
   8   1   1   94.97   11.92
   8   1   1   88.23   10.64
   8  -1   1   91.21   16.90
   8   1   1  105.36   16.92
   8  -1   1  100.55   11.42
  -8  -1  -1  100.15   15.32
  -8   1  -1  105.52   15.77
   7   1   1    2.29    2.29
   7  -1   1   -0.57    4.61
   7   1   1    6.33    2.79
   7   1   1   -1.34    2.34
   7  -1   1   -3.54    4.40
   7   1   1    4.03    2.52
   7  -1   1   -1.60    3.49
  -7  -1  -1   -3.45    4.55
  -7   1  -1    7.93    4.73
   6  -1   1   23.60    5.35
   6   1   1   15.63    3.15
   6   1   1   24.44    4.90
   6  -1   1   24.41    5.40
   6   1   1   19.09   12.33
   6  -1   1   19.11   12.39
  -6  -1  -1   23.11    5.90
  -6   1  -1   18.95   12.37
   5  -1   1    2.60    2.24
   5  -1   1    2.20    2.48
   5   1   1    2.71    2.43
   5  -1   1   -1.77    3.07
   5   1   1    2.51    2.10
   5  -1   1    3.95    2.84
  -5  -1  -1   -1.91    3.63
   4  -1   1    9.41    3.51
   4   1   1    9.74    3.56
   4   1   1   17.77    3.12
   3  -1   1    0.82    1.11
   3   1   1   -0.33    2.43
   3   1   1    2.16    2.18
   2  -1   1    9.05    3.31
   2   1   1    8.63    3.18
   2  -1   1    8.19    3.08
   2   1   1    7.75    3.13
   2  -1   1    8.57    3.06
   2   1   1    8.01    2.84
   2   1   1    6.51    2.81
   2  -1   1   10.17    1.99
   2  -1   1    5.41    2.73
   1  -1   1    0.17    1.05
   1   1   1    0.05    1.07
   1  -1   1    1.21    1.24
   1   1   1    2.34    1.84
   1  -1   1    2.00    1.46
   1   1   1    2.03    1.32
   1   1   1    1.80    1.31
   1  -1   1    1.69    0.82
   1  -1   1    0.54    0.95
   0   1   1   -0.59    1.11
   0  -1   1   -0.38    1.10
   0   1   1   -2.45    1.29
   0  -1   1   -1.92    1.26
   0   1   1   -1.85    1.27
   0   1   1   -1.08    1.12
   0  -1   1   -1.79    1.23
   0   1   1   -0.60    1.08
   0  -1   1   -2.50    1.21
   1  -1  -1   -0.46    1.15
   1   1  -1   -1.02    1.12
  -1  -1   1   -0.11    1.12
  -1   1   1   -0.90    1.14
  -1  -1   1   -0.25    1.16
  -1   1   1   -1.27    1.09
  -1  -1   1   -0.68    1.09
  -1   1   1   -0.23    1.04
   2  -1  -1    2.35    1.69
   2   1  -1    3.10    2.23
   2  -1  -1    2.56    1.45
   2   1  -1    4.91    2.63
  -2  -1   1   -4.41    1.52
  -2  -1   1   -1.53    1.48
  -2   1   1   -0.10    1.55
  -2  -1   1    1.76    1.23
  -2   1   1    1.28    0.58
   3  -1  -1    1.08    0.96
   3   1  -1   -0.34    2.17
   3  -1  -1    0.43    1.77
   3   1  -1   -0.55    2.19
   3   1  -1   -1.60    2.04
   3  -1  -1   -0.92    2.08
  -3  -1   1    1.98    1.77
  -3   1   1   -0.90    2.48
  -3  -1   1   -0.19    2.36
  -3   1   1   -0.92    2.12
   4  -1  -1   26.99    5.13
  -4   1   1   23.88    5.45
   5  -1  -1   -3.39    2.92
   6   1  -1   31.12    5.22
  -6   1   1   43.34    8.15
   7  -1  -1    5.90    3.42
   7   1  -1    5.53    3.96
   7  -1  -1    6.62    2.60
   7   1  -1    5.34    3.22
   7   1  -1    7.31    3.22
   7  -1  -1    8.59    3.69
  -7  -1   1    0.77    2.49
  -7   1   1    4.72    4.15
   8  -1  -1  102.01   16.30
   8   1  -1   92.24    6.24
   8  -1  -1   98.68   12.76
   8   1  -1   99.86   15.87
   8   1  -1   99.46   10.99
   8  -1  -1  110.70   14.22
  -8  -1   1   91.49   15.49
  -8   1   1   83.71    6.92
   9  -1  -1    2.72    2.42
   9   1  -1   -0.08    4.13
   9  -1  -1    4.26    3.48
   9   1  -1    5.35    4.78
   9   1  -1    3.87    2.46
   9  -1  -1   -6.06    4.09
  -9  -1   1    7.07    4.17
  -9   1   1    4.73    4.51
  10  -1  -1  180.49   26.46
  10   1  -1  178.06   12.73
  10  -1  -1  208.52   15.64
  10   1  -1  190.79   21.12
  10   1  -1  211.99   15.69
  10  -1  -1  210.11   12.81
 -10  -1   1  182.71   15.52
 -10   1   1  224.34   32.43
  11  -1  -1   -1.14    5.09
  11   1  -1    2.59    3.93
  11  -1  -1    3.65    2.49
  11   1  -1   11.76    4.50
  11   1  -1   -0.20    5.33
  11  -1  -1    2.38    5.84
 -11  -1   1   12.31    6.02
 -11   1   1   -3.16    6.33
  12  -1  -1  294.45   35.21
  12   1  -1  296.11   19.26
  12  -1  -1  308.05   34.26
 -12  -1   1  320.64   36.32
  13  -1  -1   11.10    5.18
  13   1  -1    4.25    4.81
  13  -1  -1    8.68    5.76
  13   1  -1    6.83    4.93
  13   1  -1   -4.21    7.27
  13  -1  -1   -2.70    6.23
 -13  -1   1   10.62    9.14
 -13  -1   1    6.99    8.77
 -13   1   1    5.70    4.42
  14  -1  -1  212.87   19.67
  14   1  -1  220.83   15.87
  14   1  -1  200.84  115.97
  14  -1  -1  206.57  117.38
 -14  -1   1  216.03   32.67
 -14   1   1  248.39   31.33
  15  -1  -1    7.57    4.40
  15   1  -1    4.18    3.95
  15  -1  -1    8.83    5.46
  15   1  -1    2.99    3.82
  15  -1  -1    9.52    4.86
 -15  -1   1   -1.29    7.83
 -15   1   1   14.63   12.02
 -15  -1   1    2.44    2.67
 -15   1   1    7.09    5.08
  16  -1  -1    3.66    7.14
  16   1  -1    8.12    5.06
  16  -1  -1   -5.33    7.62
  16   1  -1   -4.96    7.66
  16   1  -1    3.77    4.24
  16  -1  -1   -3.32    6.96
 -16  -1   1   -2.53    6.70
 -16   1   1   11.56    6.16
 -16  -1   1   13.67    7.92
 -16   1   1   14.06    9.57
  17  -1  -1   -0.51    4.84
  17   1  -1   -3.62    6.19
  17  -1  -1   12.62    7.98
  17   1  -1   11.65    6.37
  17  -1  -1    4.24    4.40
  17   1  -1   16.63    8.22
 -17  -1   1   12.02    7.16
 -17   1   1   11.32    7.76
 -17  -1   1   14.59    6.20
 -17   1   1   10.30    8.73
  18  -1  -1   27.61    7.93
  18   1  -1   23.33    8.46
  18  -1  -1   19.12   10.18
  18   1  -1   37.82   13.56
  18  -1  -1    9.13    6.74
  18   1  -1   15.01    6.03
 -18  -1   1   19.66    9.78
 -18   1   1   18.79    9.46
 -18  -1   1   23.96   10.61
 -18   1   1   28.18    9.61
  19   1  -1    2.45    4.11
  19  -1  -1    9.65    5.73
  19   1  -1    0.44    4.42
  19   1  -1   16.43   15.86
  19  -1  -1    8.19    5.67
 -19  -1   1    1.45    4.37
 -19   1   1    8.00    7.02
 -19  -1   1   -1.35    8.51
 -19   1   1   10.95    7.41
  20  -1  -1   21.22    8.94
  20   1  -1   35.51   13.77
  20   1  -1   18.46    8.00
  20  -1  -1   15.20   11.41
 -20  -1   1   35.03   13.45
 -20   1   1   21.75   11.35
 -20  -1   1   34.09   12.75
 -20   1   1   27.66   23.29
  19   2   1   10.98    6.90
 -19  -2  -1   -0.95    6.80
  18   2   1   20.74   10.18
  18   2   1   13.97    4.65
  18  -2   1    3.52    6.51
 -18  -2  -1   11.17    5.64
 -18  -2  -1   20.15   11.22
 -18   2  -1    6.85    5.29
  17  -2   1    3.98    5.22
  17   2   1   16.91    7.69
  17   2   1   -2.07    6.38
  17  -2   1    5.96    6.53
 -17  -2  -1   -1.98    4.65
 -17  -2  -1   -1.62    7.65
 -17   2  -1    0.19    5.96
  16   2   1    6.78    4.52
  16   2   1   -0.41    8.12
  16   2   1   13.52    7.13
  16  -2   1    1.56    4.69
 -16   2  -1   -4.49    7.14
  15   2   1   -3.97    4.94
  15   2   1   13.76    9.27
  15   2   1   12.37    6.65
  15  -2   1    6.49    5.27
 -15  -2  -1   -4.01    8.12
 -15   2  -1    9.84    6.31
  14  -2   1    9.12    4.90
  14   2   1    7.28    6.32
  14  -2   1   14.32    9.23
  14   2   1   -8.14    6.46
  14   2   1   26.11    9.69
  14  -2   1   11.92    5.80
 -14  -2  -1   20.43    9.24
  13  -2   1   47.75   13.79
  13   2   1    8.82    6.09
  13  -2   1   19.78    9.50
  12  -2   1    7.61    4.75
  12   2   1   20.29    8.11
  12   2   1   26.23    7.60
  12   2   1    2.78    3.76
  12  -2   1   14.05    6.22
 -12   2  -1    6.10    3.43
  11  -2   1    5.94    4.40
  11   2   1    9.12    5.28
  11  -2   1    2.59    5.58
 -11  -2  -1    8.80    4.66
  10  -2   1   12.28    4.77
  10   2   1   23.60    7.42
  10   2   1   15.36    5.83
  10   2   1   10.02    7.40
  10  -2   1    6.37    4.26
  10  -2   1    9.40    4.34
 -10  -2  -1   14.40    5.03
 -10   2  -1   14.76    8.05
   9  -2   1   49.60    8.53
   9  -2   1   44.08   10.98
   9   2   1   49.09   19.16
   9  -2   1   32.33    8.13
   9  -2   1   45.38    7.54
  -9  -2  -1   41.41   28.69
   8  -2   1    7.49    3.16
   8   2   1    1.14    4.02
   8  -2   1    7.65    4.07
   8   2   1    4.98    3.92
   8   2   1    9.77    3.97
   8  -2   1    6.07    2.74
   8  -2   1    5.06    2.71
  -8  -2  -1    8.21    4.89
  -8   2  -1    7.75    4.47
   7   2   1   26.86    6.51
   7  -2   1   18.89    4.82
   7   2   1   17.51    4.54
   7   2   1   21.28    5.74
   7  -2   1   28.20    8.82
   7  -2   1   30.05    5.33
  -7  -2  -1   22.13    6.34
  -7   2  -1   15.02    5.29
   6  -2   1    6.96    3.98
   6  -2   1    0.00    4.35
   6   2   1    0.76    1.84
   6   2   1    7.57    3.18
   6  -2   1   -1.95    3.31
   6   2   1    7.15    3.54
   6  -2   1    5.26    3.12
  -6  -2  -1    4.72    3.56
   5  -2   1   34.59    5.46
   5  -2   1   26.00    4.87
   5   2   1   25.20    5.52
   5   2   1   38.17    7.21
   5  -2   1   35.59    7.42
   5   2   1   38.39    7.71
   5  -2   1   35.77    6.53
  -5  -2  -1   30.19    6.17
   4  -2   1   -2.92    2.47
   4   2   1   -1.83    2.75
   4   2   1   -1.65    3.00
   4   2   1    1.31    2.09
   3  -2   1    4.93    2.89
   3   2   1    9.11    3.29
   3  -2   1    7.67    3.84
   3   2   1    2.77    2.85
   3   2   1    7.44    3.13
   2  -2   1    3.99    2.35
   2   2   1   -3.16    2.38
   2  -2   1    2.77    1.89
   2   2   1    2.47    1.94
   2   2   1    1.64    1.06
  -2  -2  -1    2.03    1.93
   1  -2   1   -0.39    1.23
   1   2   1    2.19    1.78
   1  -2   1    0.54    1.10
   1   2   1    2.06    2.54
   1  -2   1    5.14    2.50
   1   2   1    1.76    1.21
   1   2   1    1.17    1.56
   1  -2   1    2.24    1.49
   1  -2   1    0.19    1.26
   0   2   1   -2.39    1.34
   0  -2   1   -0.43    1.15
   0   2   1   -2.16    1.41
   0  -2   1   -2.73    1.34
   0   2   1   -1.32    1.25
   0   2   1   -1.43    1.09
   0  -2   1   -3.53    1.30
   0  -2   1   -2.96    1.40
   1  -2  -1   -2.89    1.33
   1   2  -1   -2.00    1.18
   1   2  -1   -1.25    1.13
  -1   2   1   -1.44    1.29
  -1  -2   1   -1.05    1.20
  -1   2   1   -1.80    1.22
  -1  -2   1   -2.38    1.40
  -1   2   1   -0.73    1.08
  -1  -2   1   -2.67    1.31
   2  -2  -1   -0.06    1.38
   2   2  -1    1.69    1.03
   2  -2  -1    1.03    0.62
   2   2  -1    3.87    2.11
  -2  -2   1   -1.83    1.58
  -2  -2   1   -0.74    1.42
  -2   2   1   -0.44    1.57
  -2  -2   1    1.66    0.75
  -2   2   1    0.62    0.59
   3  -2  -1    2.41    1.75
   3   2  -1    5.74    2.24
   3  -2  -1    7.80    2.72
   3   2  -1    9.24    3.54
   3  -2  -1    6.14    2.76
  -3  -2   1    7.37    3.19
  -3  -2   1    7.91    3.32
  -3   2   1    1.08    1.14
   4  -2  -1    5.22    3.33
   4   2  -1    2.54    2.33
  -4   2   1    0.91    1.87
   5  -2  -1   29.91    5.49
   5   2  -1   27.38    5.32
  -5   2   1   22.21    4.36
   6   2  -1    5.95    2.59
  -6   2   1    3.28    2.05
   7   2  -1   76.68   14.72
   7  -2  -1   78.87   17.70
   7   2  -1   80.95   10.47
   7   2  -1   64.37    9.70
   7  -2  -1   76.90   13.58
  -7  -2   1   74.71   13.72
  -7   2   1   77.02   13.40
   8  -2  -1    3.77    2.10
   8   2  -1   12.21    6.78
   8  -2  -1    9.34    3.26
   8   2  -1   11.61    5.41
   8   2  -1    7.28    3.52
   8  -2  -1    2.08    2.50
  -8  -2   1   14.53    7.41
  -8   2   1   12.21    6.52
   9  -2  -1   51.68    9.48
   9  -2  -1   64.11    8.87
   9   2  -1   59.68    9.61
   9  -2  -1   36.85   11.09
  -9  -2   1   52.99   33.80
  10  -2  -1   28.16    6.07
  10   2  -1   22.25    6.89
  10  -2  -1   15.61    6.19
  10   2  -1   24.14   15.06
  10   2  -1   11.74    4.35
  10  -2  -1   -1.21    4.72
 -10  -2   1   18.32    6.12
 -10   2   1   17.48    8.57
  11  -2  -1   25.03    7.90
  11   2  -1   19.04    7.88
  11  -2  -1   18.63    5.84
  11  -2  -1   10.82    8.62
 -11  -2   1    8.12    7.68
 -11  -2   1   20.61    8.51
  12   2  -1   40.36   11.90
  12   2  -1   34.60    9.48
 -12   2   1   35.77   10.63
  13  -2  -1   73.16   20.54
 -13  -2   1   24.41   11.64
  14   2  -1   44.79   13.46
  14   2  -1   16.82   11.67
 -14   2   1   42.14   11.80
  15  -2  -1   49.72   13.03
  15  -2  -1   44.81   11.35
  15   2  -1   23.78    8.62
  15  -2  -1   45.31   10.66
 -15  -2   1   42.91   15.84
 -15   2   1   60.99   13.68
 -15  -2   1   34.22   25.13
 -15   2   1   40.15   11.54
  16  -2  -1   10.95    5.43
  16   2  -1    6.58    5.25
  16  -2  -1   -3.41    7.14
  16   2  -1   -2.70    7.88
  16   2  -1    2.85    5.93
  16  -2  -1   -8.64    7.40
 -16  -2   1    1.71    3.59
 -16   2   1    7.83    9.03
 -16  -2   1   13.76    9.32
  17  -2  -1    6.60    5.02
  17   2  -1   12.57    6.90
  17  -2  -1   16.52    7.73
  17   2  -1   14.00    8.17
  17   2  -1    1.66    7.55
  17  -2  -1   -6.85    7.41
 -17  -2   1   -4.91    7.58
 -17   2   1   14.92    8.99
 -17  -2   1   -0.20    6.57
 -17   2   1   16.31    7.75
  18  -2  -1   11.78    6.71
  18   2  -1   14.46    6.10
  18  -2  -1    3.48    4.60
  18   2  -1   22.91   10.64
  18   2  -1   -2.68    7.34
  18  -2  -1   24.19    9.37
 -18  -2   1    8.68    9.13
 -18   2   1   21.31    9.63
 -18  -2   1   13.52    8.80
 -18   2   1   16.31    7.58
  19  -2  -1   32.61   12.83
  19   2  -1    7.00    5.74
  19  -2  -1    2.07    4.65
 -19  -2   1    5.71    5.15
 -19   2   1   12.79    7.98
 -19  -2   1   16.97    8.19
 -19   2   1    9.96    7.34
  20  -2  -1   12.88    6.50
  20   2  -1   15.69    7.89
  20   2  -1    6.96    5.21
  20  -2  -1    6.19    6.93
 -20  -2   1    6.72    6.17
 -20   2   1   17.39   10.43
 -20  -2   1    9.45    9.12
 -20   2   1   -2.84    7.49
  19  -3   1   41.87   12.76
  19   3   1   14.70    7.07
 -19  -3  -1   35.57   13.78
  18  -3   1    4.24    6.11
  18   3   1   14.64    6.04
  18   3   1   -0.71    7.23
  18  -3   1   28.11   10.62
 -18  -3  -1   12.66    7.93
 -18  -3  -1   20.16   11.76
 -18   3  -1    8.92    6.57
  17   3   1   33.13    9.46
  17  -3   1   41.52   13.81
  17   3   1   39.73   11.45
  17  -3   1   26.52    8.83
 -17  -3  -1   18.09    8.00
 -17  -3  -1   42.72   13.87
 -17   3  -1   25.98    9.52
  16   3   1   12.51    5.77
  16  -3   1   25.02   12.97
  16   3   1   17.23    7.70
  16  -3   1   11.25    9.25
 -16   3  -1    7.36    5.39
  15   3   1   20.79    8.69
  15  -3   1   20.07    8.87
  15   3   1   14.49    6.47
  15  -3   1   16.20    8.93
 -15  -3  -1   13.23    6.11
  14  -3   1   11.19    3.71
  14   3   1    7.67    3.73
  14  -3   1   17.46    8.40
  14   3   1   -3.18    7.15
  14   3   1   10.59    5.56
  14  -3   1    4.58    6.31
 -14  -3  -1    5.96    5.09
 -14   3  -1   18.61   10.49
  13   3   1  352.70   17.40
  13   3   1  419.75   42.62
  13   3   1  413.96   29.81
  13  -3   1  369.79   40.15
 -13  -3  -1  338.19   15.76
  12  -3   1   16.02    6.81
  12   3   1   28.87    8.87
  12  -3   1   19.06    6.46
  12   3   1   23.52   16.23
  12   3   1   15.12    5.09
  12  -3   1   21.97    7.75
 -12  -3  -1   10.85    5.23
 -12   3  -1   13.72    5.08
  11  -3   1  175.12   18.27
  11   3   1  151.75  107.46
  11  -3   1  200.66   29.10
  11   3   1  177.40   19.23
  11   3   1  186.75   18.33
  11  -3   1  198.21   26.65
 -11  -3  -1  187.37   33.34
  10  -3   1   10.22    4.40
  10   3   1   25.94    7.82
  10  -3   1    5.12    4.75
  10   3   1   14.48    6.12
  10   3   1   25.97    9.00
  10  -3   1   10.09    6.17
  10  -3   1   14.90    5.37
 -10  -3  -1   14.09    5.99
 -10   3  -1   20.41    9.41
   9  -3   1  921.97   25.60
   9   3   1  925.89   26.65
   9   3   1  905.22   27.02
   9  -3   1  955.71   27.49
   9  -3   1  918.53   28.68
  -9  -3  -1  937.04   27.34
   8   3   1    3.63    3.30
   8  -3   1    3.21    2.97
   8   3   1    6.86    4.50
   8  -3   1   -1.14    4.09
   8  -3   1    3.43    2.85
  -8  -3  -1    5.75    5.60
  -8   3  -1    2.72    4.41
   7   3   1  369.72   16.48
   7  -3   1  384.08   19.77
   7   3   1  353.63   14.70
   7  -3   1  367.98   15.85
   7  -3   1  402.25   19.50
  -7  -3  -1  396.41   16.91
   6  -3   1    3.83    2.65
   6   3   1    6.90    4.33
   6  -3   1   -1.08    4.13
   6   3   1   -0.14    3.62
   6  -3   1   -2.47    3.26
   6  -3   1    5.54    3.92
  -6  -3  -1    4.33    3.26
   5  -3   1  311.17   15.57
   5  -3   1  332.78   15.74
   5   3   1  324.65   15.41
   5   3   1  308.35   14.29
   5  -3   1  313.77   16.30
   5  -3   1  324.45   15.35
  -5  -3  -1  334.80   16.41
   4  -3   1    2.68    1.85
   3  -3   1   53.32    5.88
   3   3   1   59.41   10.03
   3  -3   1   65.36   10.39
   3   3   1   55.96    6.51
   3   3   1   63.47    9.71
  -3  -3  -1   62.93   11.65
   2  -3   1    9.90    6.73
   2   3   1    2.89    1.89
   2  -3   1    2.18    1.60
   2   3   1    1.92    1.51
   2   3   1    2.45    1.89
  -2  -3  -1    4.86    3.67
   1  -3   1    1.43    0.24
   0   3   1   -1.79    1.31
   0  -3   1    0.19    1.03
   0   3   1    0.65    1.37
   0  -3   1   -0.27    1.34
   0   3   1    1.28    0.60
   0   3   1    0.52    0.96
   0  -3   1   -1.47    1.26
   0  -3   1   -0.48    1.33
   0  -3  -1    0.32    1.19
  -1   3   1  542.50  333.46
  -1   3   1  111.93    6.97
   2  -3  -1    3.70    2.05
   2   3  -1    2.10    1.89
   2  -3  -1    3.41    2.01
   2   3  -1    1.73    0.77
  -2  -3   1    2.48    1.97
  -2  -3   1    6.37    2.49
  -2  -3   1    7.38    2.82
  -2   3   1    2.41    1.64
   3  -3  -1  625.38   11.14
   3   3  -1  640.36   10.72
   3  -3  -1  625.38   10.47
   3   3  -1  641.75   10.45
   3  -3  -1  678.43   11.12
  -3  -3   1  602.85    9.99
  -3  -3   1  583.49    9.99
  -3   3   1  647.94   10.52
   4  -3  -1   10.22    2.77
   4   3  -1    8.39    4.25
   4   3  -1    4.47    2.83
  -4   3   1    9.51    4.62
   5  -3  -1  842.06   13.74
   5   3  -1  903.92   15.03
  -5   3   1  845.14   14.46
   6   3  -1    6.36    3.72
   6  -3  -1    8.25    4.12
   6   3  -1    5.38    3.51
   6   3  -1    7.26    3.18
  -6  -3   1    1.65    3.18
  -6   3   1    7.89    3.41
   7   3  -1 1501.85   25.39
   7  -3  -1 1499.55   29.54
   7   3  -1 1517.13   25.61
   7   3  -1 1573.65   25.32
   7  -3  -1 1597.62   25.87
  -7  -3   1 1569.38   28.34
  -7   3   1 1497.93   24.89
   8  -3  -1    9.07    3.49
   8   3  -1    5.18    2.57
   8  -3  -1   17.13    5.69
   8   3  -1    6.33    2.44
   8  -3  -1    8.40    3.08
  -8  -3   1    3.46    3.60
  -8  -3   1    9.98    3.38
  -8   3   1    8.41    4.32
   9  -3  -1 1196.39   19.95
   9   3  -1 1156.05   23.79
   9  -3  -1 1196.34   20.77
   9  -3  -1 1093.24   21.81
  10  -3  -1   11.39    5.38
  10   3  -1   16.24    7.08
  10  -3  -1   23.73    7.52
  10   3  -1   17.83    5.48
  10  -3  -1   19.25    5.86
 -10  -3   1   33.41    8.62
 -10  -3   1   29.71    6.14
 -10   3   1   21.65    8.02
  11  -3  -1  507.28   24.15
  11  -3  -1  452.69   22.17
  11   3  -1  506.45   25.27
  11  -3  -1  517.49   24.45
 -11  -3   1  493.00   23.80
 -11  -3   1  493.38   24.04
  12  -3  -1   37.66   26.59
  12   3  -1   44.26    8.65
  12  -3  -1   24.04    7.08
  12   3  -1   40.18    6.27
  12   3  -1   32.82    8.53
  12  -3  -1   28.43    8.04
 -12  -3   1   39.16    7.01
 -12  -3   1   36.35   11.06
 -12   3   1   36.17   10.19
  13   3  -1 1901.08   35.10
  13  -3  -1 1908.20   34.33
  14  -3  -1   29.59    7.71
  14   3  -1   36.45    9.44
  14  -3  -1   22.99    7.60
  14   3  -1   37.70   11.36
  14   3  -1   33.93   10.66
  14  -3  -1   38.38   11.37
 -14  -3   1   34.80   10.79
 -14  -3   1   36.11   14.65
 -14   3   1   37.51   11.86
  15   3  -1   37.00    9.49
  15  -3  -1   42.63   11.28
  15  -3  -1   22.36    9.74
 -15  -3   1   28.67   12.77
 -15  -3   1   25.23   12.13
 -15   3   1   40.42   11.35
  16  -3  -1   -5.06    4.58
  16   3  -1    8.42    4.46
  16  -3  -1   11.92    6.57
  16   3  -1   -1.47    7.64
  16   3  -1   -0.76    6.85
  16  -3  -1   -3.68    7.31
 -16  -3   1    7.03    5.41
 -16   3   1   -3.85    8.05
 -16  -3   1   14.13   10.27
 -16   3   1    8.69   10.96
  17  -3  -1   19.09    7.10
  17   3  -1   20.69    8.26
  17  -3  -1   13.73    7.53
  17   3  -1   19.81    7.85
  17   3  -1   -0.30    5.78
  17  -3  -1   15.20    9.35
 -17  -3   1   16.35    9.13
 -17   3   1   13.06    9.37
 -17  -3   1   16.58   11.33
 -17   3   1    6.47    5.30
  18   3  -1    3.53    4.19
  18  -3  -1    2.24    3.67
  18   3  -1   15.28    9.75
  18   3  -1    3.02    5.34
  18  -3  -1    4.84    6.00
 -18  -3   1   10.05    8.52
 -18   3   1    0.41    4.42
 -18  -3   1   18.48    6.84
 -18   3   1    9.29    7.20
  19   3  -1   68.82   15.72
  19  -3  -1   64.70   15.87
  19   3  -1   48.04   12.10
  19  -3  -1   57.29   13.98
 -19  -3   1   41.40   15.16
 -19   3   1   74.83   65.59
 -19  -3   1   83.52   16.18
 -19   3   1   46.34   16.33
  20   3  -1    5.78    4.02
  20  -3  -1   19.68    8.78
  20   3  -1   24.12   10.02
  20   3  -1    2.35    7.08
  20  -3  -1    9.55    5.55
 -20  -3   1    5.90    7.03
 -20   3   1   18.93   10.23
 -20  -3   1    5.31    5.94
 -20   3   1   12.66    6.27
  19   4   1    8.32    6.52
 -19  -4  -1   10.61    6.92
  18  -4   1    7.90    6.39
  18   4   1    4.92    8.04
  18  -4   1   12.82    8.01
 -18  -4  -1    0.75    3.76
 -18  -4  -1   20.68   10.30
 -18   4  -1    7.75    8.35
  17   4   1    3.98    4.25
  17  -4   1   16.27    7.35
  17   4   1   19.90    8.58
  17  -4   1   -0.42    8.00
 -17  -4  -1   13.59    6.67
 -17  -4  -1   -0.71    8.25
 -17   4  -1    0.28    6.00
  16   4   1   10.18    4.95
  16  -4   1    7.78    5.17
  16   4   1   11.62    7.20
  16  -4   1   16.15    9.13
 -16  -4  -1   14.17    8.17
 -16  -4  -1    2.50    5.54
 -16   4  -1   40.47   15.63
  15   4   1   59.84   12.54
  15  -4   1   50.57   14.18
  15   4   1   54.83   10.30
  15   4   1   56.21   13.87
  15  -4   1   46.31   12.80
 -15  -4  -1   55.73   16.08
 -15   4  -1   52.64   36.45
  14   4   1   17.86    8.04
  14  -4   1    4.01    5.57
  14   4   1    7.33    5.50
  14  -4   1    9.10    6.58
 -14  -4  -1    1.72    8.66
  13  -4   1   13.40    5.59
  13   4   1   15.81    6.92
  13  -4   1   22.32    8.36
 -13   4  -1   15.86    6.48
  12  -4   1   10.57    8.42
  12  -4   1   14.07    5.94
  12   4   1    7.24    5.02
  12  -4   1   18.09    6.03
  11  -4   1   21.97    7.57
  11   4   1   36.00    8.65
 -11   4  -1   34.76   12.67
  10  -4   1    6.26    2.70
  10   4   1   16.50    7.36
  10  -4   1   10.14    7.36
  10   4   1   15.10    7.81
  10   4   1    4.83    4.81
  10  -4   1    2.92    3.72
  10  -4   1    7.62    5.82
 -10  -4  -1   10.34    6.93
   9  -4   1    5.79    3.60
   9   4   1    7.94    5.23
   9   4   1   13.70    8.09
   9  -4   1   26.93   13.83
   9  -4   1   12.94    5.84
  -9   4  -1   10.34    9.15
   8   4   1   -0.94    4.45
   8  -4   1    7.85    3.57
   8   4   1    0.09    3.17
   8   4   1    2.15    3.43
   8  -4   1    5.33    3.67
   8  -4   1    2.35    2.53
  -8  -4  -1    7.62    5.43
   7   4   1   13.29    8.30
   7  -4   1   12.05    3.92
   7   4   1   11.49    4.42
   7   4   1   17.85    4.60
   7  -4   1   16.84    5.40
   7  -4   1   14.77    5.91
  -7  -4  -1   13.72    3.99
   6  -4   1    1.61    1.89
   6   4   1    6.61    1.91
   6  -4   1   -2.58    4.16
   6   4   1   -0.18    4.00
   6   4   1    6.18    1.60
   6  -4   1    5.81    2.62
   6   4   1    1.35    2.34
   6  -4   1   -1.00    3.63
  -6  -4  -1    5.91    3.64
   5  -4   1    8.07    3.38
   5   4   1   12.87    3.38
   5  -4   1    4.88    2.90
   5   4   1    7.64    3.37
   5  -4   1    7.16    3.18
  -5  -4  -1    4.70    3.24
   4  -4   1    3.42    2.34
   4   4   1    2.53    2.08
   3  -4   1   25.41    4.61
   3   4   1   22.46    4.75
   3  -4   1   25.43    4.12
   3   4   1   24.66    5.04
  -3  -4  -1   31.16    6.42
   2  -4   1    7.78    2.77
   2  -4   1    3.04    1.79
   2   4   1    1.97    1.83
   2   4   1    4.32    2.13
   2  -4   1    3.68    2.25
  -2  -4  -1    5.85    2.66
   1   4   1    7.18    2.79
   1  -4   1    6.69    2.31
   1   4   1    8.82    3.00
   1  -4   1    5.65    2.02
   1   4   1   13.23    2.29
   1   4   1    9.16    3.26
   1  -4   1    8.41    2.96
   1  -4   1    8.26    2.97
  -1  -4  -1    9.41    3.56
   0   4  -1    2.09    1.37
   0   4   1    1.06    0.99
   0  -4   1   -0.51    1.13
   0   4   1   -0.23    1.27
   0  -4   1   -0.11    1.44
   0   4   1    1.83    1.33
   0   4   1    2.32    1.46
   0  -4   1    1.11    0.84
   0  -4   1    0.40    1.22
   0  -4  -1   -0.36    1.22
   1   4  -1    3.00    2.00
   1   4  -1    2.35    1.47
  -1   4   1    2.39    1.55
  -1  -4   1   -2.45    1.48
  -1   4   1    1.51    1.20
  -1  -4   1   -0.24    1.47
  -1   4   1    1.99    1.35
   1  -4  -1    0.44    0.93
  -1  -4   1   -0.07    1.62
   2  -4  -1    0.00    1.65
   2   4  -1    2.01    1.64
   2  -4  -1    2.23    1.71
   2   4  -1    0.73    0.58
  -2  -4   1    3.76    2.56
  -2  -4   1    0.52    1.21
  -2  -4   1    2.61    1.70
   3  -4  -1   79.57    7.97
   3   4  -1   78.55    7.61
   3  -4  -1   67.02    6.33
   3   4  -1   80.69    9.11
   3  -4  -1   72.72    6.68
  -3  -4   1   67.63    7.73
   4  -4  -1   -0.24    2.32
   4  -4  -1    3.31    2.23
   4   4  -1    1.56    1.22
   4   4  -1    1.20    1.42
  -4   4   1    5.10    2.98
   5  -4  -1    3.43    2.28
   5   4  -1   -1.64    3.04
   5   4  -1    1.69    1.62
  -5   4   1    3.14    2.84
   6   4  -1    2.42    2.68
   6  -4  -1   -0.40    3.30
   6   4  -1   -1.47    3.46
   6  -4  -1    4.81    3.25
  -6  -4   1   -1.70    3.45
  -6   4   1    2.17    3.48
   7   4  -1    1.80    2.65
   7  -4  -1    3.91    2.85
   7   4  -1   -0.27    4.07
   7  -4  -1    7.24    4.20
  -7  -4   1    2.98    5.30
  -7   4   1    7.23    4.23
   8  -4  -1   -0.24    2.69
   8   4  -1    3.49    3.87
   8  -4  -1    3.80    2.78
   8  -4  -1   -0.72    3.91
  -8  -4   1    8.21    3.32
  -8  -4   1    9.94    4.75
  -8   4   1   -5.18    4.21
   9  -4  -1    5.64    3.54
   9   4  -1    4.79    2.40
   9   4  -1    7.43    5.16
   9  -4  -1    2.99    2.74
  -9   4   1    5.45    3.04
  10  -4  -1    3.41    3.95
  10   4  -1    5.95    5.36
  10  -4  -1    5.02    3.40
  10   4  -1    2.09    3.03
  10  -4  -1    3.40    4.19
 -10  -4   1    2.39    6.76
 -10  -4   1   10.78    5.65
  11  -4  -1   47.96   10.77
  11  -4  -1   41.42   28.57
  11   4  -1   63.36    8.62
 -11  -4   1   42.79    7.87
  12  -4  -1   19.25    8.08
  12   4  -1    3.98    2.85
  12  -4  -1   11.52    9.83
 -12  -4   1    7.33    6.45
 -12  -4   1    7.04    4.84
  13   4  -1   38.60   12.55
  14   4  -1   16.34    7.11
  14  -4  -1   15.22    7.35
 -14  -4   1    8.32    6.35
 -14  -4   1   28.87   12.74
  15  -4  -1  150.17   20.20
  15   4  -1  149.66   25.45
  15   4  -1  148.29   18.46
  15  -4  -1  141.28   22.31
 -15  -4   1  150.62   25.23
 -15  -4   1  143.82   22.32
 -15   4   1  149.45   22.06
  16  -4  -1   -1.87    4.60
  16  -4  -1  -12.98    7.16
  16   4  -1    7.75    5.93
  16   4  -1    6.25    4.82
  16  -4  -1   -6.81    7.28
 -16  -4   1   -1.18    6.93
 -16   4   1   -5.65    7.80
 -16  -4   1   -2.02    8.01
 -16   4   1    5.66    9.24
  17  -4  -1   18.39    6.79
  17   4  -1   30.26   11.52
  17  -4  -1   22.65   10.25
  17   4  -1   11.77    5.63
  17   4  -1   13.25    6.99
  17  -4  -1   12.22    6.37
 -17  -4   1   15.51    7.03
 -17   4   1   24.00    9.80
 -17  -4   1   13.23    8.50
 -17   4   1   23.70    9.40
  18  -4  -1   21.64    9.45
  18   4  -1    8.82    7.21
  18   4  -1   11.42    6.61
  18  -4  -1   12.29    7.66
 -18  -4   1  -11.49    7.62
 -18   4   1    3.90    4.98
 -18  -4   1    2.76    9.05
 -18   4   1    1.10    3.71
  19  -4  -1   19.53    9.69
  19   4  -1   23.52    9.51
  19   4  -1   -0.23    7.78
  19  -4  -1   12.38    7.48
 -19  -4   1    7.56    6.53
 -19   4   1   15.73    9.71
 -19   4   1   13.21    7.94
  20  -4  -1   14.96    7.54
  20   4  -1    2.94    4.98
  20  -4  -1   14.80    8.23
 -20  -4   1   12.99    7.62
 -20   4   1    7.69   11.05
 -20   4   1   20.90   10.76
  19   5   1   17.86   10.19
 -19  -5  -1    6.06    6.23
  18  -5   1   41.17   13.53
  18   5   1   49.07   12.57
  18   5   1   41.52   11.34
  18  -5   1   43.58   12.85
 -18  -5  -1   46.65   13.43
 -18  -5  -1   31.05   12.52
 -18   5  -1   59.14   15.69
  17   5   1   -2.82    5.18
  17  -5   1    9.31    6.53
  17   5   1   20.95    8.71
  17   5   1   19.64    8.78
  17  -5   1    9.20    5.74
 -17  -5  -1   14.96    8.29
 -17  -5  -1   15.26    9.41
 -17   5  -1    7.04    6.75
  16  -5   1   51.30   10.88
  16   5   1   53.21   11.22
  16   5   1   61.37   13.97
  16  -5   1   53.51    9.60
 -16  -5  -1   54.41   14.13
 -16  -5  -1   44.92   10.71
 -16   5  -1   68.55   51.91
  15   5   1   24.47   10.63
  15  -5   1   28.10   14.07
  15   5   1    9.22    6.67
  15   5   1    9.50    6.51
 -15  -5  -1   21.90   16.24
 -15  -5  -1   42.02   11.98
 -15   5  -1   31.83   14.92
  14  -5   1   72.09   10.48
  14  -5   1   55.28   10.57
 -14  -5  -1   47.04   19.78
 -14   5  -1   57.43   12.24
  13  -5   1   30.06    9.04
  13   5   1   18.31    7.72
  13  -5   1   18.63    7.06
  13   5   1   29.14   10.02
  13   5   1   32.34   10.28
  13  -5   1   17.27    8.96
 -13  -5  -1   24.38    9.86
 -13   5  -1   20.20    7.04
  12  -5   1  407.73   41.43
 -12  -5  -1  386.59   39.78
  11  -5   1   18.44    6.75
  11   5   1   17.28    5.73
  11  -5   1   18.86    7.32
  11   5   1   40.86   10.85
  11   5   1   25.70    6.07
  11  -5   1   17.09    6.95
  11  -5   1   13.26   10.63
 -11  -5  -1   20.42    8.39
 -11   5  -1   24.80    9.93
  10  -5   1  400.94   21.73
  10  -5   1  381.93   36.37
  10   5   1  353.37   18.85
  10  -5   1  346.47   20.47
 -10  -5  -1  427.01   23.15
   9  -5   1    7.19    3.57
   9   5   1   27.40    9.33
   9  -5   1   12.66    8.21
   9   5   1   11.45    7.00
   9   5   1    8.27    4.19
   9  -5   1   13.48    5.09
   9  -5   1   12.43    4.20
  -9  -5  -1    9.07    4.79
  -9   5  -1    8.79    6.57
   8   5   1   86.20   13.97
   8  -5   1   79.25   17.16
   8   5   1   74.71    9.62
   8  -5   1   72.20    9.08
   8  -5   1   71.36   12.62
  -8  -5  -1   82.98   12.47
   7  -5   1    1.26    2.36
   7   5   1   -2.14    4.57
   7  -5   1    3.58    3.25
   7   5   1    5.09    2.28
   7   5   1    1.66    2.80
   7  -5   1    5.71    2.18
   7  -5   1    7.29    2.55
  -7  -5  -1    2.55    3.27
   6  -5   1    5.37    2.35
   6   5   1    0.22    2.17
   6  -5   1    6.44    3.33
   6   5   1    8.17    3.31
   6   5   1   10.29    3.20
   6  -5   1    5.76    1.85
   6  -5   1   -0.30    3.81
  -6  -5  -1   -2.54    4.15
   5  -5   1    0.91    0.95
   5   5   1   -0.37    3.96
   5   5   1   -1.91    3.72
   5   5   1    5.33    3.70
   5  -5   1    0.14    1.93
   5  -5   1    0.00    3.11
  -5  -5  -1    5.38    3.69
   4  -5   1   57.16    6.36
   4  -5   1   63.98    9.43
   4   5   1   70.15   11.64
   4   5   1   59.95   11.61
   3  -5   1    1.49    1.04
   3  -5   1   -3.58    2.30
   3   5   1   -0.47    2.28
   3   5   1    0.34    1.45
  -3  -5  -1    1.18    2.69
   2  -5   1   11.84    1.93
   2   5   1   13.12    3.77
   2  -5   1   17.17    3.79
   2   5   1   11.11    1.85
  -2  -5  -1    6.38    2.98
   1  -5   1    1.91    1.36
   1   5   1    1.44    0.67
   1  -5   1   -0.54    1.86
   1   5   1    1.05    0.99
   1  -5   1    1.07    0.83
   1  -5   1    2.22    2.23
  -1  -5  -1    2.68    1.55
   0   5   1    2.59    1.91
   0  -5   1    0.52    0.93
   0   5   1    4.72    2.56
   0  -5   1    3.08    1.71
   0  -5   1    3.01    1.75
   0  -5   1    2.76    1.80
   0  -5  -1    4.38    2.33
   1   5  -1    2.04    1.46
  -1   5   1    1.51    0.52
  -1  -5   1    1.66    1.18
  -1   5   1    0.97    0.59
  -1  -5   1    3.08    1.83
   1  -5  -1   -0.63    1.16
  -1  -5   1    3.42    2.18
   2  -5  -1   25.41    4.60
   2   5  -1   27.72    5.05
   2  -5  -1   31.46    5.46
   2   5  -1   25.82    4.05
  -2  -5   1   19.46   12.36
  -2  -5   1   25.78    5.58
   2  -5  -1   25.56    4.18
  -2  -5   1   23.68    5.41
   3  -5  -1    2.69    1.75
   3   5  -1    3.47    3.00
   3  -5  -1    3.92    2.82
   3   5  -1    7.16    2.78
   3  -5  -1    0.12    1.51
  -3  -5   1    0.47    1.74
   4  -5  -1   47.41    8.31
   4  -5  -1   61.34   10.27
   4   5  -1   66.42    9.73
   4  -5  -1   59.53    9.86
  -4  -5   1   57.96   10.85
   5  -5  -1    2.57    2.42
   5   5  -1    4.83    2.80
   6  -5  -1    4.82    3.24
   6   5  -1    6.70    4.65
   6  -5  -1    5.04    2.67
   6   5  -1    2.24    2.19
   6   5  -1    2.52    2.59
   6  -5  -1   -0.83    2.90
  -6  -5   1    7.43    4.27
  -6  -5   1   -5.34    4.05
   7   5  -1    6.42    3.30
   7  -5  -1    4.65    2.75
   7   5  -1   -2.94    3.81
   7   5  -1    2.90    2.13
   7  -5  -1    5.63    3.12
  -7  -5   1   -3.71    4.13
  -7  -5   1    5.29    4.87
   8   5  -1   43.85    8.65
   8  -5  -1   56.50    8.14
   8   5  -1   50.96    7.96
   8   5  -1   57.00    8.32
   8  -5  -1   54.98    8.51
  -8  -5   1   69.69   10.57
  -8  -5   1   54.90    8.20
   9  -5  -1   10.07    4.73
   9   5  -1   12.82    6.26
   9  -5  -1    5.67    3.65
   9   5  -1    9.50    4.12
   9   5  -1    8.74    3.24
   9  -5  -1   -1.68    3.89
  -9  -5   1   18.29    5.79
  -9  -5   1   12.87    5.03
  10  -5  -1  303.72   33.07
  10  -5  -1  314.63   25.76
 -10  -5   1  293.15   18.25
 -10  -5   1  296.57   24.14
  11  -5  -1   30.22    7.40
  11  -5  -1   26.02    6.57
  11   5  -1   33.32    8.19
  11   5  -1   39.87   10.04
  11  -5  -1   28.25    7.00
 -11  -5   1   33.45    9.54
 -11  -5   1   37.01    9.71
 -11   5   1   41.27   28.40
  12  -5  -1  373.07   25.72
  12   5  -1  401.14   21.30
  12  -5  -1  411.96   23.97
  12   5  -1  406.37   23.02
  12   5  -1  424.00   23.02
  12  -5  -1  416.66   22.68
 -12  -5   1  424.61   23.00
  13  -5  -1   10.92    4.36
  13   5  -1   24.38    6.56
  13  -5  -1   27.96    9.69
  13   5  -1   18.91    7.50
  13   5  -1    8.79    5.86
  13  -5  -1    9.83    6.06
 -13  -5   1   18.94    8.86
 -13  -5   1   23.07   16.73
 -13   5   1   23.36   16.81
  14  -5  -1  645.31   50.18
  15   5  -1   22.73    8.32
  15  -5  -1   41.98   12.06
 -15  -5   1   28.81   12.15
 -15   5   1   35.74    9.79
  16   5  -1   16.79    7.80
  16  -5  -1    9.26    6.09
 -16  -5   1    6.04    4.02
 -16  -5   1   14.10    6.87
  17  -5  -1    8.91    5.27
  17   5  -1   24.26   10.34
  17  -5  -1   10.25    6.08
  17   5  -1   12.33    6.00
  17   5  -1   10.85    5.99
  17  -5  -1   19.62    8.29
 -17  -5   1   10.80    7.86
 -17   5   1   12.35    6.74
 -17  -5   1   23.00    9.86
 -17   5   1   15.24    7.72
  18   5  -1   44.25    8.46
  18  -5  -1   31.40    9.88
  18   5  -1   53.14   11.08
  18   5  -1   36.31   11.55
  18  -5  -1   55.90   19.22
 -18  -5   1   36.51   17.70
 -18   5   1   41.57   16.62
 -18  -5   1   45.06   13.96
 -18   5   1   66.59   16.61
  19   5  -1   15.83    7.48
  19  -5  -1   15.27    7.58
  19   5  -1   17.14    8.24
  19   5  -1   10.11    6.57
  19  -5  -1   16.43   16.62
 -19  -5   1   11.17    7.47
 -19   5   1    9.30    6.53
 -19  -5   1   12.95    7.33
 -19   5   1   16.15    8.41
  20   5  -1   56.80   16.12
  20  -5  -1   62.13   10.75
  20   5  -1   44.19   17.23
  20   5  -1   29.13   10.49
 -20  -5   1   49.50   16.10
 -20   5   1   60.63   13.12
 -20  -5   1   54.93   20.30
 -20   5   1   34.49   14.37
  19  -6   1    8.71    7.09
  19   6   1    8.10    5.25
 -19  -6  -1   -6.69    6.63
  18   6   1    9.23    5.99
  18  -6   1    6.83    5.91
  18   6   1   -1.38    8.44
  18   6   1   17.84    8.35
  18  -6   1    8.17    5.70
 -18  -6  -1   11.33    5.57
 -18  -6  -1   16.19    7.95
 -18   6  -1   -0.08    8.12
  17   6   1   11.25    5.33
  17  -6   1    4.97    5.59
  17   6   1   -8.34    9.00
  17   6   1   -0.01    6.73
  17  -6   1   13.13    6.65
 -17  -6  -1    7.54    5.59
 -17  -6  -1    7.33    6.79
 -17   6  -1    8.15    6.10
  16   6   1    6.56    5.36
  16  -6   1   12.37    8.53
  16   6   1   17.38    6.48
  16   6   1   10.64    6.28
  16  -6   1    9.85    6.64
 -16  -6  -1    7.18    7.94
 -16  -6  -1   12.37    8.55
 -16   6  -1   22.47   10.89
  15   6   1    0.75    3.12
  15  -6   1    7.88    6.45
  15   6   1    8.62    6.15
  15   6   1    8.46    6.81
  15  -6   1   -4.43    6.54
 -15  -6  -1   12.01   11.87
 -15  -6  -1    8.91    6.77
 -15   6  -1    6.55    5.79
  14  -6   1  135.71   14.78
  14   6   1  139.08   26.72
  14   6   1  105.57   16.24
  14  -6   1   95.38   19.50
 -14  -6  -1  112.66   23.67
 -14   6  -1  126.90   21.12
  13  -6   1   13.18    6.15
  13   6   1    7.21    4.73
  13   6   1   27.59    9.51
  13   6   1    9.11    4.78
  13  -6   1   -2.71    6.90
 -13  -6  -1    0.47    7.77
 -13   6  -1    8.89    5.92
  12  -6   1  228.76   28.86
  12  -6   1  213.45   25.35
 -12  -6  -1  254.64   34.96
  11  -6   1    4.56    3.73
  11   6   1   15.61    6.14
  11  -6   1    9.51    5.21
  11   6   1    4.71    6.12
  11   6   1   15.80    6.05
  11  -6   1    2.62    3.26
  11  -6   1   36.87   20.18
 -11  -6  -1    6.95    5.28
  10  -6   1  646.79   20.15
  10  -6   1  724.42   24.20
 -10  -6  -1  687.64   23.05
   9   6   1    4.29    4.21
   9  -6   1    0.23    3.43
   9   6   1    6.00    3.96
   9   6   1   -4.37    3.97
   9  -6   1   -2.23    5.22
   9  -6   1    5.24    2.95
  -9  -6  -1    6.51    4.97
   8   6   1  242.53   14.20
   8   6   1  252.22   14.16
   8  -6   1  268.78   22.50
  -8  -6  -1  242.43   23.72
   7  -6   1    1.03    2.32
   7   6   1    7.72    3.58
   7  -6   1    9.16    4.84
   7   6   1    6.52    4.08
   7   6   1    2.86    2.78
   7  -6   1   -1.11    3.53
   7  -6   1   -3.04    3.50
  -7  -6  -1    0.54    4.08
   6  -6   1  420.48   16.60
   6   6   1  449.26   20.63
   6  -6   1  424.18   17.31
   6   6   1  401.02   16.15
   6   6   1  427.57   18.68
   6  -6   1  439.71   18.04
   6  -6   1  436.72   17.76
  -6  -6  -1  455.97   18.75
   5  -6   1    1.58    0.87
   5   6   1   -1.42    4.10
   5   6   1    3.29    2.48
   5   6   1    6.84    4.30
   5  -6   1    4.95    3.01
   5  -6   1    3.19    2.06
   5  -6   1    5.04    4.12
  -5  -6  -1    2.00    2.34
   4  -6   1  520.62   23.19
   4  -6   1  545.06  335.10
   4   6   1  558.17   10.61
   4   6   1  534.48  328.55
   3  -6   1    4.97    2.50
   3  -6   1   -1.91    2.46
   3   6   1    0.16    1.76
   3   6   1   -1.39    2.30
  -3  -6  -1    2.69    2.25
   2  -6   1  611.62    9.60
  -1   6  -1    2.78    1.47
   1  -6   1    6.24    2.42
   1   6   1    0.59    1.21
   1   6   1    3.71    2.06
   1  -6   1    4.02    1.97
   1  -6   1    5.46    3.85
   1  -6   1    3.99    2.32
  -1  -6  -1    2.73    1.93
   0   6   1 1871.96   28.81
   0   6   1 1850.89   28.13
   0  -6   1 1880.96   28.56
   0   6   1 1874.74   28.13
   0  -6   1 1859.45   28.39
   0  -6   1 1909.10   29.19
   0  -6  -1 1733.32   26.20
   1   6  -1    7.93    2.74
   1   6  -1    7.55    2.55
  -1   6   1   10.20    1.81
  -1  -6   1   10.77    2.38
  -1  -6   1    6.87    2.70
   1  -6  -1    4.29    2.41
  -1  -6   1    6.65    2.85
   2  -6  -1  229.01   12.46
   2   6  -1  232.75   10.77
  -2  -6   1  235.35   10.74
   2  -6  -1  256.30   11.63
  -2  -6   1  239.34   11.24
   2  -6  -1  244.46   11.17
  -2  -6   1  245.10   12.90
   3  -6  -1    6.64    2.91
   3   6  -1   23.29    4.61
   3  -6  -1   16.28    2.43
   3  -6  -1   11.55    1.80
   3  -6  -1   13.06    2.89
  -3  -6   1   18.28    3.29
   3  -6  -1   12.85    2.51
   4  -6  -1  370.02   16.76
   4  -6  -1  358.46   16.35
   4  -6  -1  394.07   18.00
   4  -6  -1  371.89   17.58
  -4  -6   1  366.77   16.72
   5  -6  -1    7.93    3.30
   5   6  -1    5.50    3.95
   6  -6  -1  204.31   13.28
   6   6  -1  215.97   11.04
   6   6  -1  228.08   18.03
   6   6  -1  250.66   11.97
   6  -6  -1  228.66   11.25
  -6  -6   1  208.08   14.10
   7   6  -1    7.83    3.69
   7  -6  -1    2.96    2.70
   7   6  -1    3.07    2.18
   7   6  -1    5.49    3.94
   7  -6  -1    3.96    2.96
  -7  -6   1    6.97    4.44
  -7  -6   1   -3.92    4.75
   8   6  -1    3.56    3.53
   8  -6  -1    3.75    2.48
   8   6  -1   15.60    4.31
   8   6  -1   13.63    4.23
   8  -6  -1    3.46    2.66
  -8  -6   1    7.73    4.42
  -8  -6   1    5.48    3.25
   9  -6  -1    5.11    3.35
   9   6  -1    3.82    4.53
   9  -6  -1    8.01    3.67
   9   6  -1    9.10    4.60
   9   6  -1    8.66    3.59
   9  -6  -1    8.26    3.21
  -9  -6   1    8.67    4.32
  -9  -6   1    7.55    4.20
  10  -6  -1  191.00   21.87
  10   6  -1  188.81   19.75
  10  -6  -1  172.37   15.83
 -10  -6   1  196.48   22.00
 -10  -6   1  244.38   16.89
  11  -6  -1   12.32    4.58
  11   6  -1   18.45    7.02
  11  -6  -1   30.77    8.94
  11   6  -1   25.54    6.91
  11   6  -1   20.14    6.03
  11  -6  -1   23.68    7.30
 -11  -6   1   20.80    7.40
 -11  -6   1   18.59    7.52
  12  -6  -1    4.08    3.35
  12   6  -1   19.81    7.98
  12   6  -1    4.26    7.38
 -12   6   1    9.32    4.77
  13  -6  -1    2.05    4.10
  13   6  -1   19.82    7.65
  13  -6  -1    1.34    3.04
  13   6  -1    7.38    3.66
  13   6  -1   10.48    8.62
  13  -6  -1    4.38    4.67
 -13  -6   1   13.56    7.75
 -13   6   1    8.12    8.62
  15  -6  -1   21.53    8.65
  15   6  -1   12.16    6.92
  15  -6  -1   24.71   10.48
  15   6  -1   22.13   16.84
  15   6  -1   20.04    8.51
  15  -6  -1   16.01    7.80
 -15  -6   1   17.04    7.45
 -15  -6   1   23.06    9.86
 -15   6   1   22.11   17.20
  16   6  -1  260.28   37.78
  16  -6  -1  255.03   34.72
  16   6  -1  266.43   31.85
  16   6  -1  196.23   38.22
  16  -6  -1  226.99   29.77
 -16  -6   1  230.89   35.74
 -16  -6   1  256.54   22.75
 -16   6   1  249.63   24.13
  17   6  -1   29.71   10.96
  17  -6  -1   20.36    8.10
  17   6  -1    6.77    5.69
  17   6  -1    7.72    7.02
  17  -6  -1    6.86    5.31
 -17  -6   1    3.96    9.52
 -17   6   1   11.44    9.64
 -17  -6   1    5.59    5.10
 -17   6   1    3.44    3.48
  18  -6  -1   15.68    7.71
  18   6  -1   15.91    6.89
  18   6  -1   10.63    6.38
  18  -6  -1    7.55    6.51
 -18  -6   1    6.72    6.86
 -18   6   1   13.51    8.56
 -18  -6   1    9.76    9.51
 -18   6   1    0.62    5.09
  19   6  -1   16.41    7.28
  19  -6  -1   18.37    8.08
  19   6  -1    1.14    7.63
  19   6  -1   13.80    3.26
  19  -6  -1   12.78    8.59
 -19  -6   1    9.06    8.76
 -19   6   1    9.26    6.02
 -19  -6   1   10.99    7.72
 -19   6   1   11.42    6.71
  20   6  -1   33.15    9.55
  20  -6  -1   26.90   11.60
  20   6  -1   15.17    7.59
  20   6  -1   22.75   10.40
 -20  -6   1   21.78    9.45
 -20   6   1   12.55    9.79
 -20  -6   1   15.19   10.62
 -20   6   1    8.68    8.03
  19  -7   1   30.41   11.31
  19   7   1    6.41    5.08
 -19  -7  -1    8.75    8.05
  18   7   1   14.90    4.59
  18  -7   1   -3.90    7.62
  18   7   1   11.72    6.99
  18   7   1    8.97    5.95
  18  -7   1    9.89    6.39
 -18  -7  -1    8.16    8.32
 -18  -7  -1   12.87    9.98
 -18   7  -1    8.86    8.92
  17   7   1   -4.13    5.48
  17  -7   1   -0.03    7.27
  17   7   1   16.49    9.95
  17   7   1   -3.41    7.06
  17  -7   1    5.77    6.05
 -17  -7  -1    8.51    5.79
 -17  -7  -1   -3.21    7.88
 -17   7  -1    3.51    6.80
  16   7   1   29.14   21.85
  16  -7   1   33.44   12.01
  16   7   1   35.93   13.96
  16   7   1   10.77    7.52
  16  -7   1   19.12    8.83
 -16  -7  -1   21.84    9.61
 -16  -7  -1   11.59    7.09
 -16   7  -1   16.54    9.08
  15   7   1    5.36    7.63
  15  -7   1    7.20    4.83
  15   7   1    6.93    4.73
  15  -7   1   -1.59    6.85
 -15  -7  -1   -4.44    7.53
 -15  -7  -1    5.68    7.75
  14   7   1   32.25    9.66
  14  -7   1   40.42   12.80
 -14  -7  -1   50.37   40.89
 -14   7  -1   54.73   11.91
  13   7   1   -1.96    6.85
  13  -7   1    6.04    6.84
 -13  -7  -1   25.95   11.58
  12  -7   1   22.69    7.68
  12   7   1   20.48    7.58
  12  -7   1   17.73    6.50
  12   7   1   10.39    8.57
  12  -7   1   18.51    7.38
 -12   7  -1   11.62    6.09
  11  -7   1    8.48    4.49
  11  -7   1    0.73    2.98
  11   7   1   10.59    4.53
  11  -7   1   -2.48    5.86
  11  -7   1   13.19   10.73
 -11  -7  -1   11.79    7.33
  10   7   1   51.84    7.87
  10  -7   1   50.28    9.33
 -10  -7  -1   62.04   10.60
 -10   7  -1   70.33   47.36
   9  -7   1    4.36    3.19
   9   7   1   11.11    7.66
   9   7   1   -0.23    4.53
   9  -7   1    1.35    2.64
   9  -7   1   -3.73    4.72
  -9  -7  -1    7.27    6.55
   8  -7   1    3.80    2.56
   8   7   1   -0.36    4.82
   8  -7   1    8.09    3.99
   8   7   1    6.84    3.19
   8   7   1   -0.88    3.79
   8  -7   1   -0.35    2.48
   8  -7   1   -5.60    4.64
  -8  -7  -1    4.18    3.73
   7  -7   1    5.14    2.24
   7   7   1    4.13    2.98
   7  -7   1    8.15    3.40
   7   7   1    3.46    2.45
   7   7   1    8.38    3.33
   7  -7   1    6.36    3.09
   7  -7   1   -0.74    3.56
  -7  -7  -1    4.02    3.26
   6  -7   1    9.15    2.55
   6   7   1    9.60    2.99
   6  -7   1   16.21    4.06
   6   7   1   11.94    4.00
   6   7   1    4.41    2.62
   6  -7   1    8.64    3.30
   6  -7   1   11.06    3.83
  -6  -7  -1   16.78    5.66
   5  -7   1    0.72    1.14
   5   7   1    5.43    3.19
   5   7   1    2.77    2.28
   5   7   1   -2.33    2.98
   5  -7   1   -3.84    3.60
   5  -7   1    0.53    1.71
   5  -7   1    1.61    1.26
  -5  -7  -1    3.36    2.81
   4  -7   1   20.82    4.30
   4   7   1   23.66    5.25
   4  -7   1   22.87    4.44
   4   7   1    8.07    3.98
   4   7   1   22.43    4.50
   4  -7   1   23.50    4.89
   4  -7   1   19.30   12.33
   3  -7   1    7.69    3.30
   3  -7   1    4.37    2.71
   3   7   1    3.75    2.28
   3   7   1    2.31    1.81
  -3  -7  -1    1.71    2.29
   2  -7   1  327.37   51.20
  -1   7  -1    1.89    1.51
   1  -7   1    9.19    3.17
   1   7   1    2.96    1.86
   1  -7   1    3.30    1.82
   1   7   1    2.36    1.67
   1  -7   1   -0.50    2.11
  -1  -7  -1    7.89    2.92
  -1  -7  -1   10.50    3.90
   0   7  -1   56.46    6.67
   0   7   1   55.31    5.47
   0   7   1   52.38    9.50
   0  -7   1   62.06    7.05
   0   7   1   51.25    5.22
   0  -7   1   66.82    9.55
   0  -7   1   54.97    8.18
   0  -7  -1   66.15    7.27
   1   7  -1    0.99    0.47
  -1  -7   1    7.12    3.25
  -1   7   1    1.01    0.93
   1  -7  -1   -1.66    1.26
  -1  -7   1    1.10    1.12
   1  -7  -1    8.95    3.78
  -1  -7   1   -0.01    2.49
   2  -7  -1  155.00   10.27
   2   7  -1  160.98   11.29
   2   7  -1  149.72   10.49
  -2  -7   1  155.24   12.20
   2  -7  -1  150.56    9.67
  -2  -7   1  152.56   14.59
   2  -7  -1  147.98    9.96
  -2  -7   1  162.26   11.77
   3  -7  -1   -0.49    2.23
   3   7  -1   -0.63    3.77
   3  -7  -1    0.07    2.03
   3   7  -1    2.34    1.79
   3  -7  -1   -0.22    2.48
   3  -7  -1    1.43    1.12
  -3  -7   1    0.79    2.63
   3  -7  -1    0.83    0.95
   4  -7  -1   53.99    5.68
   4  -7  -1   57.69    9.82
   4   7  -1   36.81    6.44
   4  -7  -1   56.53   10.62
   4  -7  -1   62.91   10.51
  -4  -7   1   61.79   10.61
   5  -7  -1    0.74    1.39
   5   7  -1    1.10    1.40
   6  -7  -1   -0.30    2.13
   6   7  -1   -0.10    4.00
   6  -7  -1    0.13    4.48
   6   7  -1    3.16    2.30
   6  -7  -1   -3.57    3.32
   6  -7  -1    3.34    2.35
  -6  -7   1   -4.30    4.20
   7   7  -1   -2.70    4.53
   7  -7  -1    7.10    2.66
   7   7  -1    3.92    2.50
   7  -7  -1    5.25    2.47
  -7  -7   1   -0.09    3.30
  -7  -7   1   -4.10    5.01
   8   7  -1    9.19    4.13
   8  -7  -1    7.71    3.30
   8   7  -1   10.27    3.91
   8  -7  -1    8.03    4.15
  -8  -7   1    9.63    3.60
  -8  -7   1    8.07    3.81
  -8   7   1    9.29    3.65
   9  -7  -1    2.51    2.28
   9   7  -1   14.64    8.10
   9   7  -1   -4.20    4.28
   9  -7  -1   10.93    4.84
  -9  -7   1    5.16    3.65
  -9  -7   1    2.89    4.03
  10  -7  -1   55.02   11.68
  10   7  -1   57.64   11.36
  10   7  -1   66.23    9.90
  10  -7  -1   56.23    9.32
 -10  -7   1   61.93   11.36
 -10   7   1   51.95   10.14
  11  -7  -1   12.38    6.04
  11  -7  -1   11.08    6.77
  11   7  -1    0.00    1.11
  11   7  -1    3.85    5.39
  11  -7  -1    1.89    4.30
 -11  -7   1    6.94    3.85
  12  -7  -1   10.79    4.75
  12   7  -1   -0.86    5.37
  12  -7  -1    8.97    4.96
  12   7  -1    5.61    4.80
  12   7  -1    9.45    4.10
  12  -7  -1  -13.26    6.32
 -12  -7   1   -1.36    5.81
 -12  -7   1    4.03    5.83
 -12   7   1    3.42    3.77
  13  -7  -1    8.05    7.81
  13   7  -1   -1.46    3.89
  13  -7  -1   -2.41    5.62
 -13  -7   1    3.06    3.59
  14  -7  -1  185.88   20.37
  14   7  -1  190.70   21.14
 -14   7   1  223.91   35.64
  15   7  -1   -0.68    6.54
  15   7  -1   -4.76    7.06
  15  -7  -1    6.14    7.80
 -15  -7   1   -1.47    6.95
 -15  -7   1    5.16    4.54
  16   7  -1    8.31    7.09
  16  -7  -1   15.30   11.03
 -16  -7   1   27.69   14.06
 -16   7   1    9.22    6.02
  17  -7  -1   18.80    8.98
  17   7  -1   19.98    8.05
  17   7  -1    3.09    4.28
  17  -7  -1   -0.69    6.72
 -17  -7   1   15.06    6.20
 -17  -7   1    7.34    9.13
 -17   7   1    0.27    3.92
  18   7  -1    2.10    4.95
  18  -7  -1    8.51    6.44
  18   7  -1   13.62    6.15
  18   7  -1   10.93    5.55
  18  -7  -1   -1.76    7.92
 -18  -7   1   11.75    6.81
 -18   7   1   -6.15    8.68
 -18   7   1   -3.64    6.92
  19   7  -1   13.75    6.95
  19   7  -1    7.39    5.78
  19  -7  -1    6.36    7.28
 -19  -7   1    2.37    5.09
 -19   7   1    5.52    5.41
 -19  -7   1   15.03    6.90
 -19   7   1   23.69   11.17
  20   7  -1    6.14    4.75
  20  -7  -1    2.90    4.29
  20   7  -1   10.25    6.97
  20  -7  -1    5.88    6.56
 -20  -7   1   13.65    8.38
 -20   7   1    6.90    7.70
 -20   7   1   12.90    8.48
  18  -8   1   -0.94    7.51
  18   8   1   -8.99    8.57
  18   8   1    6.94    4.98
  18  -8   1   13.60    6.57
 -18  -8  -1   18.39   12.02
 -18  -8  -1   15.87   10.72
 -18   8  -1   18.70    9.66
  17   8   1   45.05   39.73
  17  -8   1   44.00   13.36
  17   8   1   33.81   13.37
  17  -8   1   53.10   15.35
 -17  -8  -1   40.29   12.80
 -17  -8  -1   30.85   27.81
 -17   8  -1   47.13    9.70
  16   8   1   21.44    7.60
  16  -8   1   14.40    7.68
  16   8   1   14.25    9.00
  16   8   1    8.71    5.77
  16  -8   1   27.03    9.06
 -16  -8  -1   12.59   10.75
 -16  -8  -1   22.40   12.84
 -16   8  -1    6.08    6.40
  15  -8   1  280.25   24.37
 -15  -8  -1  203.53   38.90
 -15  -8  -1  247.31   32.60
  14   8   1    2.57    3.46
  14  -8   1   12.15    7.45
  14   8   1   -3.75    9.55
  14   8   1   10.45    6.02
  14  -8   1    5.73    4.37
 -14  -8  -1    9.66    7.04
 -14   8  -1    6.37    6.20
  13  -8   1  340.54   24.21
 -13  -8  -1  370.51   33.03
  12  -8   1    5.90    3.71
  12   8   1   21.77    9.18
  12  -8   1   32.76    8.98
  12   8   1   20.98    7.01
  12   8   1   15.28    7.35
  12  -8   1   13.88    6.25
  12  -8   1    6.12    6.80
 -12  -8  -1   10.19    6.24
 -12   8  -1   11.13    8.00
  11  -8   1  294.56   19.75
  11  -8   1  247.95   26.89
  11  -8   1  263.48   31.81
  11  -8   1  262.55   18.84
 -11  -8  -1  307.61   46.13
  10   8   1   20.15    6.79
  10  -8   1    6.86    5.70
  10   8   1   18.87    5.92
  10   8   1   13.71    4.27
  10  -8   1    5.74    2.16
  10  -8   1    7.86    4.12
 -10  -8  -1   17.82    7.86
   9   8   1  197.19   13.13
   9  -8   1  174.93   18.99
   9   8   1  169.56   37.69
   9  -8   1  129.10   19.88
   9  -8   1  194.24   17.33
  -9  -8  -1  164.50   26.38
   8  -8   1    1.38    1.50
   8   8   1   -0.08    4.89
   8  -8   1    0.55    3.58
   8   8   1   -5.11    4.49
   8   8   1    7.00    3.74
   8  -8   1   -1.35    4.47
   8  -8   1    9.40    5.34
  -8  -8  -1    6.04    4.92
   7  -8   1    1.43    1.79
   7  -8   1    5.82    2.12
   7   8   1    7.13    3.60
   7  -8   1   -1.28    4.43
   7  -8   1    5.02    2.82
  -7  -8  -1    4.59    2.82
   6  -8   1    2.35    1.82
   6   8   1   -1.52    4.61
   6  -8   1    7.95    3.38
   6   8   1   -1.04    4.02
   6   8   1    5.21    2.26
   6  -8   1    6.28    2.40
   6  -8   1    1.82    2.55
   6  -8   1   -1.67    3.82
  -6  -8  -1    7.41    5.35
   5  -8   1   11.53    2.11
   5   8   1   10.01    5.42
   5   8   1   18.41    2.74
   5  -8   1    2.91    5.36
   5  -8   1   10.01    2.42
   5  -8   1   11.74    4.79
  -5  -8  -1    7.40    3.78
   4  -8   1    2.10    1.51
   4   8   1   -5.06    3.94
   4  -8   1   -2.94    2.72
   4   8   1    1.13    1.26
   4   8   1    1.73    1.67
   4  -8   1    3.98    2.29
   4  -8   1    5.84    3.21
   3  -8   1    6.19    2.71
   3  -8   1    1.15    1.81
   3   8   1    1.25    1.27
   3   8   1    0.87    1.28
  -3  -8  -1   -0.88    2.75
   2  -8   1   -3.55    1.50
   2  -8   1    1.78    1.29
   2   8   1    1.11    0.71
   2  -8   1   -0.14    2.40
   2  -8   1    0.99    1.05
  -2  -8  -1   -0.86    1.59
  -2  -8  -1   -1.96    2.29
  -1   8  -1   72.69   20.35
   1  -8   1    3.20    1.73
   1   8   1    2.95    1.58
   1  -8   1   -0.56   29.46
   1  -8   1   17.65    7.52
  -1  -8  -1   -1.60    1.53
   1  -8   1  -11.12    4.15
  -1  -8  -1   -0.60    2.34
   0   8  -1    3.39    2.33
   0   8   1    2.67    2.61
   0  -8   1    3.63    1.80
   0   8   1    2.26    1.61
   0  -8   1    1.36    0.95
   0  -8   1    0.47    1.52
   0  -8  -1    5.92    2.78
   2   8  -1    6.11    3.04
   2   8  -1    2.29    1.46
  -2  -8   1    7.19    3.57
   2  -8  -1    3.80    2.02
  -2  -8   1    1.93    2.39
   2  -8  -1    1.73    1.04
  -2  -8   1    1.96    2.52
   3  -8  -1  137.04    9.93
   3   8  -1  133.31    9.18
   3  -8  -1  136.35    9.58
   3   8  -1  141.11   10.44
   3  -8  -1  139.86    9.22
  -3  -8   1  144.80    9.58
   3  -8  -1  143.96    9.95
  -3  -8   1  133.26   10.73
   3  -8  -1  148.89   10.30
   4  -8  -1   -0.16    2.44
   4  -8  -1    5.07    2.69
   4   8  -1    2.85    1.82
   4  -8  -1    0.97    1.58
   4  -8  -1    4.32    2.60
  -4  -8   1    2.40    2.55
   4  -8  -1    3.59    2.41
   5  -8  -1  170.86   11.30
   5   8  -1  249.47   12.17
   5   8  -1  204.94   14.26
  -5  -8   1  170.30   11.70
   6  -8  -1    3.99    2.35
   6   8  -1    2.26    3.91
   6   8  -1    3.55    2.75
   6   8  -1    4.20    2.16
   6  -8  -1    9.32    4.16
   6  -8  -1    2.86    2.41
  -6  -8   1    0.99    2.71
   7   8  -1  122.03   17.15
   7  -8  -1  112.43   11.95
   7   8  -1  112.06   15.72
   7   8  -1  103.11    9.47
   7  -8  -1  105.25   12.00
   7  -8  -1  103.46   10.75
  -7  -8   1  121.85   16.38
  -7  -8   1  117.59   15.67
   8   8  -1    5.34    2.13
   8  -8  -1    4.57    2.38
   8   8  -1   10.62    3.61
   8  -8  -1   13.08    8.75
  -8  -8   1    7.08    2.65
  -8  -8   1   11.45    4.39
  -8   8   1    5.09    3.63
   9  -8  -1  433.04   18.99
   9  -8  -1  380.22   18.00
   9  -8  -1  293.26   17.09
  -9  -8   1  425.03   20.23
  -9  -8   1  379.52   18.03
  10  -8  -1   11.70    3.72
  10   8  -1   14.56    8.24
  10  -8  -1    7.60    4.84
  10   8  -1   18.15    6.49
  10  -8  -1   18.58    5.80
 -10  -8   1   14.42    6.42
 -10  -8   1   11.44    5.38
 -10   8   1    9.08    4.87
  11  -8  -1  707.13   22.54
  11  -8  -1  561.27   28.39
  11  -8  -1  531.78   26.62
  12  -8  -1   -0.82    4.87
  12   8  -1    4.41    4.18
  12  -8  -1    5.07    4.52
  12   8  -1   -0.89    6.77
  12   8  -1    1.11    2.67
  12  -8  -1   11.03    6.67
 -12  -8   1    3.41    4.94
 -12  -8   1   -6.06    8.54
 -12   8   1    6.30    4.22
  13  -8  -1  288.35   22.96
  13  -8  -1  281.94   33.03
 -13  -8   1  269.27   34.93
  14  -8  -1   22.19    7.73
  14   8  -1   16.28    6.27
  14  -8  -1    9.08    6.94
 -14  -8   1   24.63   11.60
 -14  -8   1   28.66   11.28
 -14   8   1   23.75   11.90
  15  -8  -1  281.16   31.82
 -15  -8   1  245.03   38.33
  16  -8  -1   20.89    9.61
  16   8  -1   32.58   15.55
  16   8  -1   -0.57    5.99
  16  -8  -1   11.41    8.67
 -16  -8   1    7.90    5.16
 -16  -8   1    1.56    5.42
 -16   8   1   11.46    4.98
  17   8  -1   85.22   14.19
  17  -8  -1   71.44   11.49
  17   8  -1   74.33   15.41
  17   8  -1   59.12   13.02
  17  -8  -1   74.81   15.71
 -17  -8   1   65.98   17.07
 -17  -8   1   80.43   19.06
 -17   8   1   86.21   19.82
  18   8  -1   22.49    8.31
  18  -8  -1   16.89    6.44
  18   8  -1   19.40    6.20
  18   8  -1   -5.21    6.32
  18  -8  -1    1.69    4.42
 -18  -8   1   14.65    7.81
 -18   8   1   -6.89    8.73
 -18  -8   1   10.91    7.22
 -18   8   1   -1.03    4.73
  19  -8  -1  149.48   23.50
  19  -8  -1  137.68   36.25
 -19  -8   1  113.82   26.81
 -19   8   1  112.01   33.41
 -19   8   1  119.66   28.43
  20  -8  -1   12.83    7.53
  20   8  -1   11.89    7.47
 -20  -8   1   15.77   10.41
 -20   8   1   -2.62    8.21
  18   9   1   -0.40    3.45
  18  -9   1    9.65    5.03
  18   9   1   19.81    9.92
  18   9   1   10.52    9.05
  18  -9   1    7.50    8.88
 -18  -9  -1   14.53    7.96
 -18  -9  -1   15.55    7.78
 -18   9  -1   18.08   10.66
  17   9   1   39.29   12.57
  17  -9   1   48.39   10.79
  17   9   1   59.34   13.78
  17   9   1   38.56   12.71
  17  -9   1   24.73    9.86
 -17  -9  -1   47.03   10.80
 -17  -9  -1   43.03   15.06
 -17   9  -1   57.62   12.70
  16   9   1    7.91    7.27
  16  -9   1   -2.30    6.86
  16   9   1   16.82    7.19
  16   9   1   17.07    6.56
  16  -9   1   10.55    5.83
 -16  -9  -1    3.32    5.25
 -16  -9  -1    1.00    8.42
 -16   9  -1   12.96   11.91
  14   9   1   14.16    7.61
  14  -9   1   -5.05    7.11
  14   9   1  -10.43    8.74
  14   9   1    7.45    4.83
  14  -9   1   -1.14    6.57
 -14  -9  -1    1.67    3.65
 -14  -9  -1    6.16    4.86
 -14   9  -1    9.67    5.34
 -13  -9  -1  935.12   51.99
  12   9   1    5.58    4.48
  12  -9   1   -1.81    5.74
  12   9   1   14.37    5.95
  12   9   1    9.60    5.04
  12  -9   1   -7.10    5.96
  12  -9   1   12.59    6.30
 -12  -9  -1   -0.10    2.58
 -12  -9  -1    4.73    5.82
 -12   9  -1    6.57    7.40
  11  -9   1 1580.33   27.09
  11  -9   1 1602.34   30.26
  10   9   1    2.47    3.96
  10  -9   1   -0.61    5.62
  10   9   1   -9.03    6.35
  10   9   1   -2.32    4.21
  10  -9   1    7.81    4.74
  10  -9   1   13.50    5.65
 -10  -9  -1  -10.32    6.77
   8  -9   1   -0.75    1.93
   8   9   1   -3.65    5.84
   8  -9   1   12.79    5.83
   8   9   1   -2.93    4.95
   8   9   1   -2.84    3.36
   8  -9   1    2.57    2.77
  -8  -9  -1   -4.19    5.30
   7  -9   1  846.48   21.16
   7   9   1  845.80   22.09
   7  -9   1  842.27   27.63
   7   9   1  803.70   20.66
   7   9   1  839.55   21.21
   7  -9   1  834.67   21.56
   7  -9   1  859.27   22.08
  -7  -9  -1  865.12   22.45
   6  -9   1    1.47    1.38
   6   9   1    2.32    5.38
   6  -9   1    6.66    1.85
   6   9   1    4.05    2.21
   6  -9   1    9.41    3.32
   6  -9   1   13.39    4.30
   6  -9   1    4.67    2.61
  -6  -9  -1   11.05    4.99
   5  -9   1 4154.81   62.56
   5   9   1 4239.06   65.19
   5   9   1 4249.95   64.62
   5  -9   1 4167.35   64.51
   5  -9   1 4314.91   66.02
   5  -9   1 4225.82   64.78
  -5  -9  -1 4174.18   64.18
   4  -9   1    5.59    3.78
   4   9   1    7.96    3.10
   4  -9   1    4.92    2.90
   4   9   1    6.38    2.38
   4  -9   1    7.59    2.72
   4  -9   1    6.78    3.02
   3  -9   1   31.41    5.09
   3  -9   1   26.90    5.13
   3   9   1   29.78    6.18
   3  -9   1   30.03    5.18
  -3  -9  -1   23.17    4.17
  -3  -9  -1   21.43    4.24
   2  -9   1   25.45    4.72
   2   9   1   24.38    4.62
   2   9   1   20.68    3.73
   2  -9   1   31.23    5.87
   2  -9   1   26.72    5.30
  -2  -9  -1   25.56    5.26
  -2  -9  -1   24.57    5.56
  -1  -9  -1    6.55    4.14
   0   9  -1   20.75    3.57
   0   9   1   26.73    5.20
   0   9   1   25.17    4.67
   0  -9   1   23.36    3.57
   0   9   1   21.56    2.81
   0  -9   1   25.13    4.30
   0  -9   1   23.67    4.27
   0  -9  -1   25.28    4.30
   1   9  -1 2664.12   40.79
  -1   9   1 2744.74   41.94
   1   9  -1 2746.58   41.03
  -1   9   1 2599.00   40.11
  -1  -9   1 2503.57   37.83
  -1   9   1 2644.91   39.70
  -1  -9   1 2717.62   41.26
   1  -9  -1 2706.89   40.82
  -1  -9   1 2820.85   43.32
   2   9  -1   15.11    2.46
   2   9  -1   12.26    2.21
  -2  -9   1   16.10    4.04
   2  -9  -1   14.30    2.18
  -2  -9   1    6.21    3.08
   2  -9  -1   10.87    1.91
  -2  -9   1   11.67    3.05
   3  -9  -1 3597.50   54.78
   3   9  -1 3605.78   55.58
   3  -9  -1 3615.26   54.71
   3   9  -1 3813.82   57.86
  -3  -9   1 3512.33   52.91
   3  -9  -1 3863.52   58.20
  -3  -9   1 3709.95   56.21
   3  -9  -1 3778.48   57.10
   4  -9  -1    7.23    3.44
   4   9  -1    6.40    3.57
   4  -9  -1    9.44    4.18
   4   9  -1   -0.01    2.56
   4  -9  -1    8.63    3.39
   4  -9  -1    3.15    1.84
  -4  -9   1    6.19    2.62
   4  -9  -1    4.52    2.52
   5  -9  -1 2865.52   43.68
   5   9  -1 2861.37   44.31
   5   9  -1 2759.18   42.36
  -5  -9   1 2755.90   42.58
   6  -9  -1    6.56    3.02
   6   9  -1   -6.86    3.84
   6   9  -1    3.21    2.29
   6   9  -1    2.72    1.99
   6  -9  -1    4.11    2.59
   6  -9  -1    4.07    2.35
  -6  -9   1    2.51    2.41
   7   9  -1  543.05   22.62
   7  -9  -1  533.65   22.52
   7  -9  -1  567.71   22.34
   7  -9  -1  584.43   24.45
  -7  -9   1  581.86   23.63
   8   9  -1    2.19    2.30
   8  -9  -1    9.32    3.33
   8   9  -1    2.49    2.46
   8   9  -1    0.39    1.81
   8  -9  -1    3.05    2.44
   8  -9  -1    2.77    2.07
  -8  -9   1    4.89    2.67
  -8  -9   1   -0.88    5.38
   9  -9  -1 2062.87   50.17
   9  -9  -1 2073.34   50.44
  -9  -9   1 2022.09   49.30
  -9  -9   1 2069.63   50.57
  10  -9  -1    7.68    4.76
  10   9  -1   12.87    4.59
  10  -9  -1   18.57    6.18
  10   9  -1    9.71    4.08
  10   9  -1   13.45    5.14
  10  -9  -1    8.61    4.80
 -10  -9   1   12.56    6.02
 -10  -9   1   17.51    6.24
 -10   9   1   10.59    8.56
  11  -9  -1 1891.05   56.80
  11  -9  -1 1826.63   53.75
  12  -9  -1   -4.05    5.27
  12   9  -1    2.99    3.13
  12  -9  -1    7.70    5.99
  12   9  -1   10.60    7.15
  12   9  -1   11.30    6.50
  12  -9  -1    6.97    4.76
 -12  -9   1    5.52    6.20
 -12  -9   1   -1.36    6.10
 -12   9   1   11.57    5.05
  13  -9  -1  993.09   20.20
  14  -9  -1   14.23    6.04
  14   9  -1   10.97    6.05
  14  -9  -1   19.36    8.30
  14   9  -1   23.42    7.78
  14   9  -1   14.28    7.86
  14  -9  -1   27.58    9.99
 -14  -9   1   16.57    6.46
 -14  -9   1   10.80   10.12
 -14   9   1   14.06    7.64
  15  -9  -1  124.51   25.45
 -15  -9   1  145.07   29.43
  16   9  -1    4.61    4.62
  16  -9  -1    6.10    5.46
  16   9  -1   28.89   12.14
  16   9  -1    9.49    6.30
  16  -9  -1   -0.87    7.99
 -16  -9   1    7.20    4.92
 -16  -9   1   13.95   10.24
 -16   9   1   21.45   10.00
  17   9  -1    9.09    5.66
  17   9  -1   -9.75    8.30
  17   9  -1   15.17    6.50
  17  -9  -1    8.35    6.02
 -17  -9   1    9.66    6.79
 -17  -9   1    1.33    4.91
 -17   9   1    4.84    7.31
  18   9  -1    6.08    6.50
  18  -9  -1    9.86    6.55
  18   9  -1   24.42    9.36
  18   9  -1    5.73    4.51
  18  -9  -1   13.72    6.38
 -18  -9   1   14.31    7.40
 -18   9   1    0.77    5.10
 -18  -9   1   -2.12    8.92
 -18   9   1    9.48    7.41
  19  -9  -1   65.24   14.79
 -19  -9   1   55.32   13.50
 -19   9   1   49.83   15.56
 -19  -9   1   77.79   21.17
 -19   9   1   42.67   13.38
  20   9  -1    5.02    6.01
  20  -9  -1   16.49    8.37
 -20  -9   1    9.00    5.05
 -20   9   1    1.69    8.02
  18  10   1   12.99    6.64
  18 -10   1    4.58    4.89
  18  10   1   14.53    7.88
  18  10   1    7.05    6.57
  18 -10   1   17.91    8.82
 -18 -10  -1   -1.37    6.71
 -18 -10  -1   22.72    9.30
 -18  10  -1   -2.29    8.23
  17  10   1   21.98    8.70
  17 -10   1   28.96   11.07
  17  10   1   26.80    9.47
  17  10   1   31.95    9.99
  17 -10   1   29.39   12.68
 -17 -10  -1   27.67   11.37
 -17 -10  -1   35.08   12.86
 -17  10  -1   40.77   14.41
  16  10   1    3.25    3.86
  16  10   1   21.10   12.65
  16  10   1    3.56    4.58
  16 -10   1    8.83    8.62
 -16 -10  -1    0.97    3.46
 -16 -10  -1   -1.55    8.91
  15 -10   1   18.02    9.28
  15  10   1   12.56    7.05
  15  10   1   22.92    8.12
  15 -10   1   22.61   10.83
 -15  10  -1   20.27   10.14
  14  10   1   11.45    7.07
  14 -10   1   22.49    9.87
  14  10   1   12.02    7.23
  14  10   1    1.96    3.54
  14 -10   1    7.55    4.63
 -14 -10  -1    5.03    5.21
 -14 -10  -1   19.88   10.32
 -14  10  -1   -4.59    6.60
  13  10   1  115.92   23.46
  13 -10   1  102.12   20.58
  13 -10   1   95.52   27.02
 -13  10  -1  135.71   16.97
  12  10   1   -0.43    6.14
  12 -10   1    7.62    4.30
  12  10   1    6.24    5.10
  12  10   1   -5.66    5.16
  12 -10   1   -2.08    6.69
  12 -10   1    9.33    5.92
 -12 -10  -1    4.18    3.61
 -12 -10  -1    2.63    4.80
  11  10   1  121.64   81.67
  10  10   1    2.80    2.93
  10 -10   1    1.48    5.62
  10  10   1   -4.67    6.33
  10  10   1   -5.82    4.62
  10 -10   1   11.44    5.94
 -10 -10  -1    5.34    4.70
 -10 -10  -1   12.57    6.43
   9 -10   1  163.56   22.12
   9  10   1  137.58   11.02
   9 -10   1  176.48   21.37
  -9 -10  -1  156.80   17.07
   8 -10   1    2.99    1.71
   8  10   1   -7.03    5.99
   8 -10   1   -4.29    5.10
   8  10   1    5.24    3.94
   8 -10   1    4.41    4.70
   8 -10   1   -2.97    5.01
  -8 -10  -1    9.31    4.87
   7 -10   1   14.34    4.64
   7  10   1   17.40    6.32
   7 -10   1   16.11    6.26
   7  10   1    9.06    4.17
   7 -10   1    9.01    4.17
   7 -10   1   10.70    8.13
  -7 -10  -1   17.72    7.24
   6 -10   1    0.63    1.43
   6  10   1    3.82    2.67
   6  10   1    5.34    2.40
   6 -10   1    4.67    1.82
   6 -10   1    3.49    2.74
   6 -10   1    2.43    2.74
  -6 -10  -1    1.03    3.64
   5 -10   1    5.83    2.58
   5  10   1    6.19    5.19
   5  10   1    6.46    3.86
   5  10   1    5.21    1.88
   5 -10   1    8.50    4.74
   5 -10   1   26.13   11.13
  -5 -10  -1    6.96    3.23
   5 -10   1    0.22    2.23
  -5 -10  -1    4.45    3.90
   4 -10   1    3.10    1.76
   4  10   1   -0.97    4.37
   4 -10   1    4.49    2.61
   4  10   1    2.36    2.12
   4  10   1    4.17    2.12
   4 -10   1    1.80    2.16
  -4 -10  -1   -1.78    2.64
   4 -10   1    0.37    1.55
   3 -10   1  414.32   18.82
   3 -10   1  392.18   17.77
   3  10   1  407.10   20.40
   3  10   1  406.73   18.18
   3 -10   1  427.59   19.48
  -3 -10  -1  402.19   18.10
  -3 -10  -1  390.57   18.96
   2 -10   1    1.79    1.47
   2  10   1   -2.98    3.14
   2  10   1    1.95    1.33
   2 -10   1    3.02    2.28
   2 -10   1    2.10    1.74
  -2 -10  -1    2.82    1.86
  -2 -10  -1    3.55    3.38
   1 -10   1   -3.47    1.60
   1  10   1   39.83   11.18
   1 -10   1  103.80   30.69
  -1 -10  -1   -4.42    1.65
   0  10  -1    4.29    2.53
   0  10   1    0.97    1.37
   0  10   1   -2.12    2.60
   0 -10   1    0.23    1.74
   0  10   1    0.07    1.05
   0 -10  -1   -0.93    1.09
   0 -10   1    1.59    0.98
   0 -10   1    5.84    3.03
   0 -10  -1    1.17    1.32
  -1  10   1   87.36   54.43
  -1 -10   1   79.53   13.60
   2  10  -1    1.21    1.25
  -2  10   1    1.87    1.90
  -2 -10   1    5.81    2.68
   2 -10  -1   -0.14    1.45
  -2 -10   1   -0.12    2.37
   2 -10  -1    0.38    1.15
  -2 -10   1   -1.17    2.61
   3 -10  -1  134.55    9.44
   3  10  -1  133.14    9.85
   3 -10  -1  135.19   13.01
   3  10  -1  136.97    9.49
   3 -10  -1  141.69    9.36
  -3 -10   1  130.13    9.19
   3 -10  -1  142.15   12.24
  -3 -10   1  131.26   12.40
   3 -10  -1  136.32   11.67
   4 -10  -1    1.93    1.73
   4  10  -1   -0.33    3.13
   4 -10  -1   -1.37    3.01
   4  10  -1   -1.34    1.93
   4 -10  -1    1.47    1.91
   4 -10  -1    2.06    1.83
  -4 -10   1    1.52    1.57
   4 -10  -1    3.25    2.05
   5 -10  -1  131.86   11.94
   5  10  -1  127.41   10.51
   5  10  -1  129.85   10.47
  -5 -10   1  141.43   21.34
   6 -10  -1    5.93    3.25
   6  10  -1   -4.94    4.48
   6  10  -1    1.48    1.77
   6  10  -1    4.07    2.31
   6 -10  -1    3.20    2.68
   6 -10  -1    1.21    1.98
  -6 -10   1   -0.97    4.13
   7  10  -1   82.42   19.01
   7 -10  -1   66.08    8.72
   7  10  -1   63.43    9.09
   7  10  -1   65.24    9.50
   7 -10  -1   61.36   10.50
   7 -10  -1   56.02    7.06
  -7 -10   1   56.13   11.24
   8  10  -1    4.89    1.94
   8 -10  -1    2.43    4.55
   8  10  -1    1.52    2.00
   8  10  -1    5.47    1.92
   8 -10  -1    2.07    1.78
   8 -10  -1    0.78    2.14
  -8 -10   1    4.90    3.02
  -8 -10   1    5.15    2.54
   9 -10  -1  244.86   32.04
   9  10  -1  268.84   33.84
   9 -10  -1  247.68   15.94
  -9 -10   1  230.12   37.44
  10 -10  -1    3.80    2.99
  10 -10  -1    2.66    3.30
  10  10  -1    3.14    4.89
  10  10  -1   -0.38    3.86
  10 -10  -1   -6.14    5.27
 -10 -10   1   -0.06    2.60
 -10 -10   1    6.76    4.45
  11 -10  -1  302.31   16.03
 -11 -10   1  442.06   24.49
  12 -10  -1    6.36    5.17
  12  10  -1    0.57    3.25
  12 -10  -1   -1.45    5.12
  12  10  -1    7.37    3.94
  12  10  -1   -2.62    5.13
  12 -10  -1   -5.02    5.65
 -12 -10   1   -3.84    5.20
 -12 -10   1    1.68    6.27
 -12  10   1   15.92    7.91
  13 -10  -1  446.30   19.14
  13 -10  -1  574.59   25.99
  13  10  -1  460.91   21.22
 -13 -10   1  523.14   23.62
 -13  10   1  461.55   97.81
  14 -10  -1    7.67    4.09
  14 -10  -1   -1.10    7.28
  14  10  -1    5.43    4.28
  14 -10  -1   -2.76    8.64
 -14 -10   1    8.73    5.01
 -14 -10   1    1.47    4.45
  15  10  -1   63.40   12.56
  15 -10  -1   54.76   10.16
 -15 -10   1   61.85   17.22
 -15 -10   1   70.76   15.69
  16  10  -1   -3.93    6.84
  16 -10  -1   30.82   15.56
  16  10  -1   -0.53    5.09
  16 -10  -1   -4.80    7.00
 -16 -10   1    7.00    4.44
 -16 -10   1   -4.12    7.80
 -16  10   1   16.27    9.04
  17  10  -1   24.69    9.74
  17 -10  -1   18.80    7.73
  17  10  -1   27.96   21.73
  17  10  -1   15.52    6.78
  17 -10  -1   16.94    7.56
 -17 -10   1   19.64    9.77
 -17 -10   1   24.51   11.21
 -17  10   1   32.19   14.80
  18  10  -1    7.13    5.67
  18 -10  -1    7.53    5.62
  18  10  -1    7.45    6.99
  18  10  -1    9.54    6.21
  18 -10  -1   -5.94    7.87
 -18 -10   1   -2.43    6.42
 -18 -10   1   -4.53    8.74
 -18  10   1    2.73    3.82
  19  10  -1   76.81   19.99
  19 -10  -1   55.56   14.14
  19  10  -1   51.43   13.97
  19 -10  -1   50.11   14.52
 -19 -10   1   68.90   17.32
 -19  10   1   56.99   16.32
 -19 -10   1   75.46   22.02
 -19  10   1   63.33   17.54
  20  10  -1   -3.84    6.06
  20 -10  -1   11.70    6.51
 -20 -10   1    6.44    7.80
  18  11   1    8.09    5.50
  18 -11   1   15.30   12.63
  18  11   1   22.24    8.95
  18  11   1    9.59    6.46
  18 -11   1   -8.61    7.35
 -18 -11  -1   12.22    7.75
 -18 -11  -1   -2.47    7.59
 -18  11  -1    9.99    8.34
  17  11   1   -9.13    6.08
  17 -11   1    1.50    4.01
  17  11   1    8.29    8.21
  17  11   1   -1.35    4.59
  17 -11   1    6.03    5.26
 -17 -11  -1    2.10    4.68
 -17 -11  -1   19.26    9.78
  16 -11   1  192.33   27.58
 -16 -11  -1  155.67   27.03
 -16 -11  -1  221.92   40.22
  15  11   1    7.48    5.56
  15 -11   1   -2.49    8.22
  15  11   1   12.82    8.47
  15  11   1    5.32    4.29
  15 -11   1    3.63    5.18
 -15 -11  -1    9.93    8.01
 -15 -11  -1    2.14    4.90
 -15  11  -1    5.26    6.13
  14 -11   1   17.68    8.32
  14  11   1   -0.47    6.15
  14 -11   1   15.82    8.08
 -14 -11  -1    3.79    6.20
 -14 -11  -1   13.25    7.21
  13  11   1   10.03    6.14
  13  11   1   -2.64    7.52
  13  11   1    5.86    4.29
  13 -11   1   16.34    6.39
  13 -11   1   -7.97    6.09
 -13 -11  -1   -6.99    5.52
 -13  11  -1   -1.23    5.84
  12 -11   1   70.06    9.63
  12  11   1   21.32    7.08
  12 -11   1   41.23   12.70
  12 -11   1   60.39   14.13
 -12 -11  -1   46.76   13.85
  11  11   1    3.85    4.28
  11 -11   1    4.34    4.09
  11  11   1   14.58    6.59
  11  11   1    1.18    3.44
  11 -11   1   -2.21    5.92
  11 -11   1   -4.40    6.60
 -11 -11  -1    8.39    5.48
 -11 -11  -1   24.24   10.99
  10  11   1   14.63    5.47
  10 -11   1   33.68    8.65
  10 -11   1   27.82    8.48
 -10 -11  -1   16.45    7.00
 -10 -11  -1   30.77   11.47
   9 -11   1    4.42    4.24
   9  11   1    2.17    3.33
   9 -11   1    9.05    5.24
   9  11   1    6.54    2.11
   9 -11   1    1.99    3.44
   9 -11   1    2.85    4.20
  -9 -11  -1   -3.62    5.30
  -9 -11  -1   17.67    5.93
   8 -11   1    8.61    3.91
   8  11   1    8.68    3.64
   8 -11   1    9.51    6.54
   8 -11   1   14.86    5.68
  -8 -11  -1   11.84    5.98
  -8 -11  -1   15.75    6.35
   7 -11   1    1.64    1.29
   7  11   1    4.00    3.37
   7 -11   1    3.41    2.64
   7  11   1    2.97    2.60
   7  11   1    3.31    2.72
   7 -11   1   -2.98    4.17
   7 -11   1    6.31    3.31
  -7 -11  -1    1.70    2.67
   7 -11   1    0.71    3.36
  -7 -11  -1   -0.74    4.80
   6 -11   1    1.85    1.46
   6  11   1   -0.65    5.02
   6  11   1    4.97    2.46
   6  11   1    4.78    2.51
   6 -11   1    4.63    1.68
   6 -11   1    3.06    2.78
   6 -11   1    3.73    2.88
  -6 -11  -1   11.27    5.41
   5 -11   1    3.43    1.93
   5  11   1    5.67    4.73
   5  11   1    4.40    2.61
   5  11   1    2.32    2.32
   5 -11   1    3.93    2.37
   5 -11   1    3.66    2.65
  -5 -11  -1    3.32    2.13
   5 -11   1   -0.76    3.13
  -5 -11  -1    4.60    2.44
   4 -11   1   22.52    4.17
   4  11   1   29.20    5.90
   4  11   1   15.99    7.89
   4  11   1   34.04    6.72
   4 -11   1   25.00    5.53
  -4 -11  -1   24.75    5.54
   4 -11   1   25.79    8.92
   3  11   1    2.15    3.72
   3 -11   1    2.43    1.68
   3  11   1    5.26    2.98
   3  11   1    3.78    1.91
   3 -11   1    4.27    2.66
  -3 -11  -1    0.90    0.93
   3 -11   1    4.42    2.98
  -3 -11  -1    4.54    2.84
   2  11   1   40.24   23.33
  -2  11  -1   20.04    3.29
   2 -11   1   28.65    5.84
   2  11   1   53.82   38.47
   2  11   1   35.00    6.29
   2 -11   1   13.85    2.14
   2 -11   1   11.72    3.87
  -2 -11  -1   27.58    4.66
  -2 -11  -1   26.86    7.31
   1  11   1   -2.08    3.25
  -1  11  -1   -0.28    1.83
   1 -11   1   -3.80    1.61
   1  11   1   -0.26    1.67
   1  11   1    1.22    0.44
   1 -11   1    2.14    1.55
   1 -11   1   -0.65    2.65
  -1 -11  -1   -2.87    1.73
  -1 -11  -1   -2.33    2.14
   1  11  -1    4.82    3.23
   1  11  -1    0.57    0.56
  -1  11   1    0.82    1.23
  -1 -11   1    4.25    2.02
  -1  11   1   -1.04    1.22
   1 -11  -1   -2.93    1.39
  -1 -11   1   -1.54    2.03
   1 -11  -1    0.24    1.13
  -1 -11   1    3.03    2.02
   2  11  -1   98.25   12.46
   2  11  -1   81.44    7.36
  -2  11   1   80.14    9.65
   2 -11  -1   75.54    8.45
  -2 -11   1   78.79    9.28
   2 -11  -1   76.15    7.22
   3  11  -1    0.95    1.21
   3 -11  -1    1.59    2.33
  -3 -11   1    0.62    0.84
   3 -11  -1   -0.84    1.91
  -3 -11   1    0.24    2.10
   3 -11  -1    3.10    1.98
   4 -11  -1   33.74    5.58
   4  11  -1   50.74    8.12
   4 -11  -1   41.17   26.15
   4  11  -1   43.77    6.64
   4 -11  -1   39.39    8.36
   4 -11  -1   31.76    7.72
  -4 -11   1   34.64    7.93
   4 -11  -1   36.98    7.55
   5 -11  -1   -1.26    2.29
   5  11  -1   -0.14    4.24
   5  11  -1    1.68    0.95
  -5 -11   1    2.71    1.78
  -5 -11   1    5.12    3.37
   6 -11  -1   78.49    5.13
   6  11  -1   95.86   15.19
   6 -11  -1   70.02   10.90
   6 -11  -1   84.04   14.34
  -6 -11   1   89.02   12.27
   7 -11  -1    0.38    1.57
   7  11  -1    2.22    2.46
   7  11  -1    7.00    1.70
   7 -11  -1   -0.78    3.12
   7 -11  -1   -0.67    3.66
  -7 -11   1   -0.60    3.45
  -7 -11   1    3.74    3.67
   8 -11  -1   43.35    8.56
   8  11  -1   42.34    8.24
   8  11  -1   41.86    8.24
   8 -11  -1   40.95    7.14
  -8 -11   1   36.37    6.05
  -8 -11   1   49.12   11.34
   9  11  -1    4.64    4.06
   9  11  -1    3.58    3.06
   9  11  -1    6.11    2.83
   9 -11  -1    6.25    5.32
   9 -11  -1    1.35    3.25
  -9 -11   1    9.19    6.71
  10 -11  -1  289.13  195.84
  10 -11  -1  232.32   18.30
 -10 -11   1  270.89   33.25
  11 -11  -1    7.57    5.37
  11  11  -1    3.24    5.63
  11 -11  -1    3.62    3.44
  11  11  -1   -4.92    6.72
  11  11  -1   11.66    4.16
  11 -11  -1   -0.31    5.50
 -11 -11   1   -2.45    6.34
 -11  11   1   11.17    8.43
  12 -11  -1   35.00    9.31
  12 -11  -1   43.22   30.74
  12  11  -1   40.63   11.05
  12  11  -1   42.91   30.64
  12 -11  -1   39.30    9.35
 -12 -11   1   41.17    9.26
 -12 -11   1   44.87   12.45
 -12  11   1   54.08   15.23
  13 -11  -1   14.91    6.60
  13  11  -1   28.72    9.91
  13 -11  -1   21.86    6.98
  13  11  -1   22.12    9.20
  13  11  -1   18.29    7.69
  13 -11  -1   20.32   10.66
 -13  11   1   18.33    8.20
  14 -11  -1  224.55   21.88
  14  11  -1  298.48   12.77
  14  11  -1  292.28   36.82
  14 -11  -1  184.81  151.16
 -14 -11   1  213.29   21.47
  15  11  -1   11.39    6.61
  15 -11  -1   -0.91    7.40
  15  11  -1    3.39    4.75
  15  11  -1    7.36    5.19
  15 -11  -1   -1.67    6.83
 -15 -11   1    8.21    6.53
 -15 -11   1    4.96    8.12
 -15  11   1   -2.23    6.38
  16  11  -1   92.93   26.36
  16 -11  -1   86.47   12.55
  16  11  -1   58.24   14.52
  16 -11  -1   69.92   13.96
 -16 -11   1   71.95   20.20
 -16  11   1   68.72   16.58
  17  11  -1   -0.97    4.00
  17 -11  -1    3.03    4.03
  17  11  -1   12.90    7.67
  17  11  -1   -0.10    5.36
  17 -11  -1   -3.98    7.19
 -17 -11   1    6.94    5.53
 -17 -11   1    9.45    6.97
 -17  11   1    5.60    7.06
  18  11  -1   44.64   14.67
  18 -11  -1   32.03    9.22
  18  11  -1   58.77   14.21
  18  11  -1   21.14    8.66
  18 -11  -1   21.42    8.84
 -18 -11   1   29.84   10.77
 -18 -11   1   33.67   29.61
 -18  11   1   35.64   12.34
  19  11  -1   20.24    9.95
  19 -11  -1   -1.16    8.14
  19  11  -1   16.37    7.65
  19 -11  -1    6.07    5.94
 -19 -11   1   10.18    7.83
 -19  11   1    9.73    7.65
  20  11  -1   33.66   10.56
  20 -11  -1   23.62    8.94
 -20 -11   1    4.93    5.55
 -20  11   1   14.15    8.39
  18  12   1    7.98    5.41
  18 -12   1   20.02   16.21
  18  12   1   21.59    8.65
  18  12   1   15.99    6.67
  18 -12   1   13.87    7.48
 -18 -12  -1   13.10    6.23
 -18 -12  -1    7.24    4.86
 -18  12  -1   22.58    9.87
  17  12   1    8.76    5.86
  17 -12   1    2.79    4.76
  17  12   1    9.71    6.31
  17  12   1    6.64    6.34
  17 -12   1   12.04    8.29
 -17 -12  -1   19.14   10.17
 -17 -12  -1    8.21    6.66
 -17  12  -1   22.25   11.03
  16 -12   1  565.42   43.02
 -16 -12  -1  581.05   46.03
  15  12   1    7.34    4.76
  15 -12   1    1.86    5.76
  15  12   1   -1.55    7.96
  15  12   1    3.86    3.41
  15 -12   1   10.01    5.73
 -15 -12  -1    4.47    4.34
 -15 -12  -1   10.66    6.58
 -15  12  -1   -3.14    8.20
  14 -12   1  402.50   40.60
 -14 -12  -1  352.15   22.67
 -14 -12  -1  399.75   42.11
  13  12   1    0.72    4.15
  13 -12   1   -0.98    6.01
  13  12   1    7.13    5.03
  13  12   1    4.01    5.04
  13 -12   1   17.71    8.11
  13 -12   1   -0.38    6.43
 -13 -12  -1    4.26    3.57
 -13  12  -1   -0.94    6.63
 -12 -12  -1  989.22   49.60
  11  12   1    2.68    4.57
  11 -12   1   -4.41    6.04
  11  12   1    3.80    3.90
  11  12   1    4.40    4.47
  11 -12   1    3.73    3.92
  11 -12   1    6.01    6.70
 -11 -12  -1    6.94    4.18
 -11 -12  -1   10.32    8.13
  10 -12   1 1068.20   34.35
 -10 -12  -1 1048.84   34.30
   9 -12   1    2.75    2.13
   9  12   1    1.34    6.19
   9 -12   1    7.61    3.78
   9  12   1    7.10    5.42
   9  12   1    1.50    2.69
   9 -12   1   -3.40    5.33
   9 -12   1   -0.86    4.89
  -9 -12  -1    3.79    5.09
  -9 -12  -1    3.56    6.54
   8 -12   1 1228.48   33.73
   8 -12   1 1254.54   35.58
   8  12   1 1174.36   32.36
   8 -12   1 1207.87   33.76
   8 -12   1 1308.66   36.68
  -8 -12  -1 1199.97   33.47
   7 -12   1    1.02    2.10
   7  12   1    0.90    3.34
   7 -12   1    0.90    2.29
   7  12   1    9.48    4.57
   7  12   1   -2.67    3.16
   7 -12   1    3.16    2.83
   7 -12   1    2.01    2.64
  -7 -12  -1    3.62    2.41
   7 -12   1   -2.23    2.78
  -7 -12  -1   -2.44    5.17
   6 -12   1  977.54   15.84
   6  12   1  961.17   19.90
   6  12   1  942.36   17.04
   6  12   1  990.49   16.31
   6 -12   1  979.43   18.32
   6 -12   1 1008.48   17.40
   6 -12   1  980.02   16.99
   5 -12   1    4.49    2.14
   5  12   1   10.80    4.37
   5  12   1    7.05    2.07
   5  12   1    7.57    5.26
   5 -12   1    3.12    2.23
   5 -12   1    4.77    2.42
  -5 -12  -1    8.57    3.85
   5 -12   1    5.52    2.09
  -5 -12  -1    7.37    5.51
   4 -12   1 5137.20   75.47
   4  12   1 4962.41   76.45
   4 -12   1 5117.65   75.79
   4  12   1 5013.29   78.40
   4  12   1 5200.65   77.50
   4 -12   1 5425.33   80.73
  -4 -12  -1 4999.01   74.20
   4 -12   1 5398.81   80.48
   3  12   1   42.52    6.55
   3 -12   1   40.32    7.40
   3  12   1   43.28    6.82
   3  12   1   39.60    5.39
   3 -12   1   42.60    8.11
  -3 -12  -1   33.00    5.08
   3 -12   1   47.20    8.35
  -3 -12  -1   36.59    5.74
   1  12   1   24.52    4.81
  -1  12  -1   17.92    3.33
   1  12   1   16.66    3.38
   1  12   1   22.76    2.99
   1 -12   1   23.04    4.24
   1 -12   1   17.89    3.65
  -1 -12  -1   24.91    5.50
   0  12  -1 1649.59   25.85
   0  12   1 1691.89   26.74
   0  12   1 1617.33   25.76
   0 -12   1 1662.50   25.50
   0 -12   1 1669.29   26.36
   0 -12  -1 1611.34   24.79
   1  12  -1    4.17    2.10
  -1  12   1   -0.14    3.03
   1  12  -1    2.28    1.42
  -1  12   1   -0.02    2.09
  -1 -12   1   -1.95    1.40
  -1  12   1    5.03    2.34
   1 -12  -1   -2.69    1.34
  -1 -12   1    5.41    2.65
   1 -12  -1    5.58    3.55
  -1 -12   1    5.49    3.66
   2  12  -1 2476.92   38.23
  -2  12   1 2277.69   35.09
   2  12  -1 2415.71   36.80
  -2  12   1 2303.48   35.56
   2 -12  -1 2447.37   36.96
  -2 -12   1 2377.59   36.32
   2 -12  -1 2442.57   37.41
   3  12  -1    7.61    2.68
   3 -12  -1    5.78    2.16
  -3 -12   1    8.98    3.57
   3 -12  -1    3.86    2.17
  -3 -12   1    2.16    1.91
   3 -12  -1    5.97    2.88
   4 -12  -1  669.82   12.26
   4  12  -1  641.00   12.06
   4 -12  -1  626.12   12.52
   4  12  -1  657.58   11.16
   4 -12  -1  676.03   12.63
  -4 -12   1  621.94   10.60
   4 -12  -1  674.74   11.50
  -4 -12   1  659.89   15.26
   4 -12  -1  652.83   11.20
   5 -12  -1    9.25    4.10
   5  12  -1    5.17    3.31
   5  12  -1    6.79    2.71
  -5 -12   1    4.02    2.81
  -5 -12   1    6.33    3.26
   6 -12  -1 1858.14   30.67
   6 -12  -1 1934.17   30.38
   6 -12  -1 1878.28   29.24
  -6 -12   1 1890.89   30.22
   7  12  -1    8.56    5.94
   7 -12  -1    9.42    3.03
   7  12  -1   12.58    3.57
   7  12  -1    6.46    2.15
   7 -12  -1   12.87    3.74
   7 -12  -1   10.23    3.28
  -7 -12   1   14.67    5.57
  -7 -12   1   10.15    4.67
   8  12  -1  803.74   21.55
   8 -12  -1  922.34   23.59
   8  12  -1  857.99   21.52
   8 -12  -1  907.04   23.00
  -8 -12   1  886.74   23.02
  -8 -12   1  907.37   24.35
   9  12  -1   18.83    6.45
   9 -12  -1   18.07    8.28
   9  12  -1   13.69    4.16
   9  12  -1   11.12    3.84
   9 -12  -1   15.04    6.25
   9 -12  -1   12.95    4.59
  -9 -12   1   15.74    5.70
  -9 -12   1   14.23    5.27
  10 -12  -1 2597.99   76.09
 -10 -12   1 2620.28   76.84
  11 -12  -1   18.18    6.65
  11  12  -1   25.00    7.97
  11 -12  -1   21.40    8.50
  11  12  -1   24.86    6.38
  11  12  -1   17.76    7.22
  11 -12  -1   11.06    4.93
 -11 -12   1   22.90    9.69
 -11 -12   1   26.21    7.29
 -11  12   1    8.77    5.91
  12 -12  -1  191.87   29.98
  12  12  -1  182.53   21.35
  12  12  -1  244.00   15.06
  12 -12  -1  167.40   17.17
 -12 -12   1  152.56   20.23
 -12 -12   1  186.60   34.84
  13 -12  -1   16.56    6.98
  13  12  -1   16.84   10.22
  13 -12  -1    4.76    4.04
  13  12  -1    5.78    5.07
  13  12  -1   19.23    6.07
  13 -12  -1   25.58    8.08
 -13 -12   1   22.08    7.79
 -13 -12   1   23.13    9.94
 -13  12   1   16.07    6.18
  14 -12  -1  385.99   17.05
 -14 -12   1  377.00   21.29
  15  12  -1   14.22    6.33
  15 -12  -1    6.69    5.99
  15  12  -1   22.42    8.94
  15  12  -1   14.00    6.56
  15 -12  -1   25.40    8.77
 -15 -12   1    8.09    4.19
 -15 -12   1   18.83    9.45
 -15  12   1   13.91    7.73
  16 -12  -1  103.58   19.28
 -16 -12   1   86.07   22.84
 -16  12   1  107.29   14.12
  17  12  -1   22.26    9.04
  17 -12  -1   13.98    7.40
  17  12  -1   -3.66    8.96
  17  12  -1   12.85    7.47
  17 -12  -1    8.90    8.48
 -17 -12   1   16.31    8.99
 -17 -12   1    2.11    4.88
 -17  12   1   11.26   10.65
  18 -12  -1   14.29    8.76
 -18 -12   1   13.43    8.61
 -18 -12   1    9.44    6.50
  19  12  -1   12.68    8.63
  19 -12  -1   27.65   21.85
  19  12  -1   10.70    7.83
  19 -12  -1   15.43    7.61
 -19 -12   1   16.03    8.07
 -19  12   1   25.74   13.11
 -19  12   1   16.47    6.83
  20 -12  -1    4.55    6.85
 -20 -12   1    5.91    5.05
  18  13   1    8.83    5.09
  18 -13   1   26.33   10.75
  18  13   1    6.12   10.04
  18  13   1   31.47   12.72
  18 -13   1   19.53    9.62
 -18 -13  -1   10.72    7.46
 -18  13  -1   15.66    9.08
  17  13   1   17.82   10.25
  17 -13   1    5.25    4.72
  17  13   1   -3.49    8.53
  17  13   1    6.16    4.99
  17 -13   1   12.48    7.98
 -17 -13  -1    4.70    8.39
 -17 -13  -1   21.13   11.84
 -17  13  -1   26.30   11.15
  16 -13   1  389.85   34.63
 -16 -13  -1  384.90   73.87
 -16  13  -1  398.24   63.97
  15  13   1    4.76    4.02
  15 -13   1    8.36    6.72
  15  13   1    8.24    6.61
  15  13   1   10.75    6.14
  15 -13   1    9.37    5.77
 -15 -13  -1   -1.37    6.15
 -15 -13  -1    5.62    4.89
 -15  13  -1   -0.46    7.44
  14 -13   1  420.16   44.52
 -14 -13  -1  383.69   33.91
  13  13   1   21.21   10.07
  13 -13   1    5.91    4.45
  13  13   1   18.23    8.91
  13  13   1    5.96    4.58
  13 -13   1   14.91    6.47
  13 -13   1    7.61    5.09
 -13 -13  -1    2.05    3.62
 -13 -13  -1   17.75    9.56
 -13  13  -1   17.97    9.98
  12  13   1  479.68   25.96
 -12 -13  -1  500.49   64.84
  11  13   1   12.43    5.54
  11 -13   1   15.47    6.11
  11  13   1    9.84    6.30
  11  13   1   11.28    4.15
  11 -13   1    9.21    4.26
  11 -13   1   12.51    5.32
 -11 -13  -1    3.94    6.73
 -11 -13  -1   -0.03    7.59
  10 -13   1  287.68  200.02
  10  13   1  260.51   24.63
  10 -13   1  234.91   15.35
 -10 -13  -1  357.41   35.46
   9 -13   1    3.77    2.65
   9  13   1   -1.04    5.44
   9 -13   1   17.20    5.96
   9  13   1    5.92    3.25
   9  13   1    4.26    2.63
   9 -13   1    3.73    3.56
   9 -13   1   20.10    6.86
  -9 -13  -1    3.34    3.98
  -9 -13  -1    8.24    4.66
   8  13   1  161.18   28.19
   8 -13   1  165.56   25.20
   8  13   1  160.19   23.79
   8 -13   1  161.76   19.74
   8 -13   1  118.24   15.89
  -8 -13  -1  140.53   15.42
   7 -13   1    1.83    1.94
   7  13   1    5.78    4.31
   7 -13   1    4.28    2.66
   7  13   1    6.63    4.18
   7  13   1    1.56    1.77
   7 -13   1    4.24    2.96
   7 -13   1   11.36    5.57
  -7 -13  -1    4.17    3.34
   7 -13   1    3.72    3.56
  -7 -13  -1    3.79    5.29
   6 -13   1   18.72    5.92
   6  13   1   23.53    7.08
   6  13   1   13.62    6.30
   6  13   1   15.13    4.14
   6 -13   1   16.89    6.43
   6 -13   1   18.00    5.96
   5 -13   1    2.00    1.74
   5  13   1    4.61    2.94
   5 -13   1    3.06    2.75
   5  13   1   -3.78    3.62
   5  13   1   -0.34    2.22
   5 -13   1    1.87    2.19
   5 -13   1    5.10    1.43
  -5 -13  -1   -1.83    3.02
   5 -13   1    2.65    3.10
  -5 -13  -1    0.91    2.42
   4 -13   1    2.39    1.86
   4  13   1    4.48    4.25
   4 -13   1    9.51    3.38
   4  13   1   -0.21    2.50
   4  13   1    5.55    1.13
   4 -13   1    6.58    1.93
  -4 -13  -1    5.44    2.56
   4 -13   1    6.03    1.89
   3  13   1    1.72    2.66
   3 -13   1    1.59    1.23
   3  13   1   -0.68    3.14
   3  13   1    3.25    2.05
   3 -13   1    2.73    1.81
  -3 -13  -1    0.09    1.34
   3 -13   1    4.08    3.02
  -3 -13  -1    2.33    2.29
   2  13   1    7.77    5.18
  -2  13  -1   10.34    1.95
   2 -13   1   12.71    1.88
   2  13   1   17.23    5.13
   2  13   1   14.82    2.59
   2 -13   1   12.40    2.59
  -2 -13  -1   16.77    2.29
  -2 -13  -1   16.25    2.97
   1  13   1    4.01    2.98
  -1  13  -1    0.45    2.44
   1  13   1    1.25    2.06
   1  13   1    0.59    0.40
   1 -13   1   -0.69    1.62
   1 -13   1    2.65    2.22
  -1 -13  -1   -1.31    1.42
  -1 -13  -1    4.31    2.55
   0  13  -1    4.00    2.97
   0  13  -1    0.19    1.04
   0  13   1   -2.83    2.51
   0 -13   1    7.04    2.53
   0 -13  -1   -2.06    1.23
   0 -13   1    7.75    4.75
   0 -13  -1    4.64    2.49
   1  13  -1   -1.85    2.82
  -1  13   1    0.73    1.48
   1  13  -1    0.66    0.44
  -1  13   1   -1.72    2.17
  -1 -13   1   -3.62    1.40
  -1  13   1   -0.32    1.19
   1 -13  -1   -2.59    1.32
  -1 -13   1    2.28    1.87
   1 -13  -1    2.21    1.52
  -2  13   1   53.45    9.56
   2  13  -1   39.47    7.59
  -2  13   1   45.80    8.66
  -2 -13   1   41.08   25.40
   3  13  -1   -0.90    3.15
   3  13  -1   -1.29    1.84
   3 -13  -1    2.25    1.69
  -3 -13   1    7.83    2.95
   3 -13  -1   -0.89    1.71
  -3 -13   1    2.29    2.56
   3 -13  -1    1.26    1.89
   4 -13  -1   82.81   12.39
   4  13  -1   81.51   12.98
   4 -13  -1   72.20   10.01
   4  13  -1   73.14    7.67
   4 -13  -1   71.34    7.78
  -4 -13   1   61.38    7.53
   4 -13  -1   70.77   12.66
  -4 -13   1   74.51    9.01
   4 -13  -1   73.94    7.51
  -4 -13   1   84.51   16.21
   5 -13  -1    2.26    2.75
   5  13  -1    8.39    4.05
   5 -13  -1    3.02    2.27
   5  13  -1    2.35    2.05
  -5 -13   1    1.41    1.84
  -5 -13   1    1.73    2.32
   6  13  -1  330.75   13.82
   6 -13  -1  289.47   16.68
   6 -13  -1  351.03   78.75
  -6 -13   1  369.77   18.59
   7  13  -1    8.43    3.59
   7 -13  -1   13.22    8.46
   7  13  -1    4.09    2.54
   7 -13  -1    5.96    3.06
   7 -13  -1    8.87    3.58
  -7 -13   1    6.62    3.83
  -7 -13   1   11.48    5.65
   8 -13  -1  529.44   23.10
   8  13  -1  488.64   21.29
   8 -13  -1  525.01   23.21
   8 -13  -1  671.73   38.39
  -8 -13   1  506.87   22.38
  -8 -13   1  603.83   27.20
   9  13  -1   16.08    5.81
   9 -13  -1   11.95    4.02
   9  13  -1    8.01    5.65
   9  13  -1    5.14    2.24
   9 -13  -1    3.78    3.70
   9 -13  -1    4.03    3.05
  -9 -13   1    7.66    4.42
  -9 -13   1   10.41    9.59
  10  13  -1  863.10   43.52
  10 -13  -1  834.35   25.81
  11 -13  -1   12.59    5.39
  11 -13  -1   17.32    7.08
  11  13  -1   14.30    7.99
  11  13  -1   14.09    6.99
  11 -13  -1   13.69    5.42
 -11 -13   1    6.80    4.59
 -11 -13   1   31.55   10.25
 -11  13   1    7.79    6.15
  12 -13  -1  386.00   21.71
  13 -13  -1    3.60    3.17
  13  13  -1   11.18    5.96
  13 -13  -1    5.94    3.82
  13  13  -1   -1.10    6.44
  13  13  -1   11.53    5.38
  13 -13  -1   -0.35    6.10
 -13 -13   1   -2.01    5.23
 -13 -13   1    5.83    4.36
  14 -13  -1  417.97   18.36
 -14 -13   1  508.84   22.13
 -14 -13   1  446.34   58.43
  15  13  -1   -6.81    6.84
  15 -13  -1   12.61   10.01
  15  13  -1   10.98    6.34
  15  13  -1    6.96    4.75
  15 -13  -1   -2.03    6.75
 -15 -13   1    6.01    5.18
 -15 -13   1    6.27    5.48
 -15  13   1    6.68    4.69
  16  13  -1  271.82   28.44
  16 -13  -1  301.43   18.49
 -16 -13   1  281.84   21.50
 -16 -13   1  278.01   50.65
  17  13  -1   15.00    8.30
  17 -13  -1   25.28    9.73
  17  13  -1   -2.32    8.54
  17 -13  -1   11.44    9.21
 -17 -13   1    2.24    5.94
 -17 -13   1   27.70   11.60
 -17  13   1    6.18    5.69
  18  13  -1  240.82   45.20
  18 -13  -1  231.15   41.05
  18  13  -1  287.51   30.69
  18 -13  -1  166.75   38.59
 -18 -13   1  247.60   18.83
 -18 -13   1  229.89   37.83
 -18  13   1  217.62   33.44
  19  13  -1   20.50   10.33
  19 -13  -1   17.32    9.17
  19  13  -1   11.60    6.77
  19 -13  -1   13.02    7.71
 -19 -13   1   10.73    8.28
 -19  13   1    8.02    6.25
 -19 -13   1    9.65    6.31
 -19  13   1    4.54    5.25
  18  14   1   10.64    6.35
  18 -14   1    6.62    4.83
  18  14   1   33.81   13.01
  18  14   1   -0.93    3.62
  18 -14   1    2.29    4.09
 -18 -14  -1    3.47    4.03
 -18 -14  -1    6.55    6.34
 -18  14  -1    4.43    7.93
  17  14   1   64.13   13.25
  17 -14   1   56.62   14.10
  17  14   1   70.86   17.23
  17  14   1   57.38   13.82
  17 -14   1   43.77   12.08
 -17 -14  -1   72.46   19.27
 -17 -14  -1   60.30   18.13
 -17  14  -1   75.02   20.17
  16  14   1   18.18    6.58
  16  14   1    3.64    4.24
  16 -14   1   13.35    7.51
 -16  14  -1    5.81    7.66
  15  14   1   -0.55    6.78
  15 -14   1   30.15   12.82
  15  14   1   -0.72    9.06
  15  14   1    7.33    6.42
  15 -14   1   23.85   10.96
 -15 -14  -1   17.68    9.21
 -15 -14  -1   12.39   12.19
 -15  14  -1   11.95    6.79
  14  14   1    4.31    5.83
  14  14   1    6.39    4.33
 -14  14  -1   11.22   10.32
  13  14   1   30.36   10.52
  13 -14   1   37.14   10.42
  13  14   1   22.84    9.18
  13 -14   1   24.90   10.72
  13 -14   1   25.44    8.99
 -13 -14  -1   15.68    8.18
 -13 -14  -1   22.47    8.17
 -13  14  -1   18.91    8.89
  12  14   1    4.29    4.95
  12 -14   1   16.49    7.12
  12  14   1   14.41    8.40
  12  14   1    3.72    3.53
  12 -14   1    7.63    5.90
  12 -14   1   17.03    7.78
  11  14   1   14.06    7.43
  11 -14   1   28.75    9.50
  11  14   1   16.35    6.42
  11  14   1   12.66    4.80
  11 -14   1   11.32    6.61
  11 -14   1   20.59    7.34
 -11 -14  -1   15.48    8.22
 -11 -14  -1   26.16   11.20
  10  14   1   25.00    8.54
  10 -14   1    9.90    5.50
  10  14   1    9.36    4.78
  10  14   1    2.21    5.02
  10 -14   1    5.82    4.04
  10 -14   1    1.65    4.56
 -10 -14  -1   13.34   10.14
   9  14   1   34.79    8.30
   9 -14   1   51.92    8.19
   9  14   1   48.45    6.16
   9  14   1   38.13   25.74
   9 -14   1   37.10    8.85
   9 -14   1   49.05    9.22
  -9 -14  -1   39.29    9.48
  -9 -14  -1   42.38    8.00
   8 -14   1   -0.19    2.03
   8  14   1   -0.33    6.08
   8 -14   1    8.10    3.63
   8  14   1    3.46    2.72
   8  14   1   -2.89    3.50
   8 -14   1    3.99    2.88
   8 -14   1    1.49    3.10
  -8 -14  -1    0.28    3.12
   8 -14   1    4.23    3.63
  -8 -14  -1    8.42    7.00
   7 -14   1   33.31    8.19
   7  14   1   46.88   23.63
   7 -14   1   47.19    6.33
   7  14   1   42.37    7.97
   7  14   1   45.06    8.07
   7 -14   1   37.44   10.40
   7 -14   1   58.72   11.47
  -7 -14  -1   32.58    8.26
   7 -14   1   44.13    8.62
  -7 -14  -1   40.50   10.48
   6 -14   1    2.58    1.69
   6  14   1    3.13    2.21
   6  14   1    5.81    3.26
   6 -14   1   -3.76    3.81
   6 -14   1    4.34    2.89
   6 -14   1    5.46    3.23
  -6 -14  -1    3.56    3.15
   5 -14   1   -0.05    1.63
   5  14   1   -8.19    6.16
   5 -14   1    2.66    2.15
   5  14   1    7.80    3.07
   5  14   1    1.16    1.53
   5 -14   1    4.09    3.31
   5 -14   1   -1.92    7.35
  -5 -14  -1    2.07    1.79
   5 -14   1    2.73    2.53
  -5 -14  -1   -0.57    3.70
   4  14   1    3.54    4.65
   4 -14   1    1.06    2.71
   4  14   1   -3.13    3.25
   4  14   1   -0.27    1.76
   4 -14   1    4.09    2.52
  -4 -14  -1   -0.37    2.18
   4 -14   1    5.69    2.12
   3  14   1  319.56  191.25
  -3  14  -1  276.31   16.01
   3 -14   1  298.04   17.05
   3  14   1  311.69  186.47
   3  14   1  310.92  185.96
   3 -14   1  302.35   17.52
  -3 -14  -1  289.36   16.64
   3 -14   1  313.47  187.84
   2  14   1   -1.28    4.62
  -2  14  -1    0.36    1.74
   2 -14   1    4.97    2.96
   2  14   1   -5.41    3.30
   2  14   1   -0.18    1.24
   2 -14   1    1.95    1.44
  -2 -14  -1    6.30    2.86
   2 -14   1    5.99    2.97
  -2 -14  -1    1.53    0.97
   0  14  -1    3.14    1.90
   0  14   1   -2.28    3.53
   0  14  -1   -0.10    1.11
   0  14   1    0.82    1.10
   0 -14   1    4.92    2.41
   0 -14  -1   -1.07    1.19
   0 -14   1    1.64    1.26
   0 -14  -1    2.13    1.87
   1  14  -1    6.68    2.88
  -1  14   1    6.12    3.33
   1  14  -1    4.99    2.37
  -1  14   1    5.47    3.67
  -1 -14   1   -2.92    1.39
  -1  14   1    7.19    2.61
   1 -14  -1   -0.35    1.25
  -1 -14   1    9.41    3.39
   1 -14  -1    4.17    1.99
   2  14  -1   -1.78    3.16
  -2  14   1    2.03    1.75
   2  14  -1    0.49    1.02
  -2  14   1    2.15    1.69
  -2 -14   1   -1.53    1.49
   2 -14  -1    0.60    0.72
  -2 -14   1   -0.96    1.80
   2 -14  -1    2.33    1.66
   3  14  -1   50.30    9.06
   3  14  -1   53.18    7.10
   3 -14  -1   39.55    6.35
   3 -14  -1   41.61    7.27
  -3 -14   1   42.69    8.25
   3 -14  -1   29.03    6.08
   4 -14  -1   -0.05    2.51
   4  14  -1    3.62    2.22
   4 -14  -1    0.35    1.74
  -4 -14   1    1.17    1.18
   4 -14  -1    2.75    2.14
  -4 -14   1   -0.35    2.52
   4 -14  -1   -1.00    2.26
  -4 -14   1    3.99    2.51
   5 -14  -1   85.70   11.06
   5  14  -1   92.07   13.22
   5 -14  -1   77.28   11.27
   5  14  -1   76.89    3.84
  -5 -14   1   86.52    9.71
  -5 -14   1   88.01   13.35
   6  14  -1    4.55    2.70
   6  14  -1    3.19    2.74
   6 -14  -1    6.61    3.61
   6 -14  -1    3.38    1.90
  -6 -14   1   13.53    4.83
   7  14  -1  162.93   24.24
   7 -14  -1  144.74   86.91
   7  14  -1  140.99   84.62
   7 -14  -1  157.37   11.89
   7 -14  -1  149.65   90.24
  -7 -14   1  171.35   16.22
  -7 -14   1  170.82   22.37
   8 -14  -1   21.36    6.91
   8  14  -1    8.86    4.17
   8 -14  -1   10.32    7.27
  -8 -14   1   12.74    6.26
  -8 -14   1    9.97    4.99
   9  14  -1   63.76    9.73
   9 -14  -1   73.48   50.98
   9  14  -1   59.52    7.64
   9  14  -1   59.08   14.26
   9 -14  -1   63.62    9.44
   9 -14  -1   51.23    7.85
  -9 -14   1   57.40   12.32
  -9 -14   1   68.87   12.85
  10 -14  -1   13.59    5.70
  10  14  -1   -0.37    3.24
  10  14  -1   10.32    5.55
  10 -14  -1    2.36    4.37
  10 -14  -1   27.37   14.32
 -10 -14   1   15.68    6.75
  11 -14  -1   62.95   14.93
  11  14  -1   74.57   13.22
  11 -14  -1   74.85   52.52
  11  14  -1   76.36    9.66
  11  14  -1   60.50   14.02
  11 -14  -1   55.31   11.63
 -11 -14   1   66.62   13.81
 -11 -14   1   85.60   12.11
 -11  14   1   76.50   14.19
  12 -14  -1   12.57    4.03
  12 -14  -1   12.93    4.84
  12  14  -1    4.21    3.76
  12  14  -1   10.54    7.79
  12 -14  -1   22.12    8.30
 -12 -14   1   16.12    7.78
 -12  14   1    4.85    3.91
  13  14  -1   64.41   12.46
  13 -14  -1   76.14    7.48
  13  14  -1   78.47   10.49
  13  14  -1   44.39   13.22
  13 -14  -1   57.75   14.64
 -13 -14   1   60.38   14.02
 -13 -14   1   72.07   12.98
 -13  14   1   69.18    9.22
  14  14  -1    9.05    5.75
  14 -14  -1    5.12    5.33
 -14  14   1    7.61    8.28
  15  14  -1   26.75   11.28
  15 -14  -1   48.98   13.89
  15  14  -1   36.12   11.67
  15  14  -1   19.21    9.04
  15 -14  -1   23.18    9.84
 -15 -14   1   31.81   14.46
 -15 -14   1   19.18    9.77
 -15  14   1   24.74   10.68
  16  14  -1   12.22   11.74
  16 -14  -1   10.00    8.19
 -16 -14   1   17.00    8.10
 -16  14   1    7.19    5.95
  17  14  -1   17.83    7.69
  17 -14  -1   27.93    8.30
  17  14  -1   17.66    8.61
  17 -14  -1   33.63   12.29
 -17 -14   1   10.70    6.39
 -17 -14   1   15.30    7.78
 -17  14   1   17.76    7.54
  18  14  -1   26.88   11.12
  18 -14  -1   16.92    8.53
 -18 -14   1   22.55   21.25
 -18 -14   1   24.86   15.00
 -18  14   1   20.66   10.41
  19  14  -1   30.76   11.78
  19 -14  -1   20.35    8.12
  19  14  -1   18.58    8.80
  19 -14  -1   12.73    7.62
 -19 -14   1    6.11    4.97
 -19  14   1    7.59   10.18
 -19 -14   1   21.11   11.56
 -19  14   1   24.37   11.99
  18  15   1   28.46   10.03
  18 -15   1    8.84    3.74
 -18 -15  -1    9.87    6.05
 -18 -15  -1    6.28    5.39
 -18  15  -1    2.81    4.60
  17  15   1   31.66   13.96
  17 -15   1   11.67    7.11
 -17 -15  -1   31.44   10.83
 -17 -15  -1   26.40   13.16
 -17  15  -1   27.50   10.95
  16  15   1   12.08    8.36
  16 -15   1   35.01   11.05
  16  15   1   18.61    6.64
  16  15   1   14.42    5.60
  16 -15   1   18.73    8.69
 -16 -15  -1   32.08   12.35
 -16 -15  -1    8.75   10.66
 -16  15  -1   17.47    7.93
  15 -15   1   27.41    9.92
  15  15   1   14.97   10.31
  15  15   1   18.91    8.32
  15 -15   1   20.82    8.92
 -15 -15  -1   20.11    8.50
 -15 -15  -1   15.87    7.45
  14  15   1   26.84   10.34
  14 -15   1   22.37   10.51
  14  15   1   22.81    8.60
  14  15   1   25.67   10.43
  14 -15   1   12.92    6.81
 -14 -15  -1   20.72    9.97
 -14 -15  -1   27.95   20.64
 -14  15  -1   21.93    8.99
  13 -15   1   17.41    8.27
  13 -15   1   17.50   11.41
 -13 -15  -1   26.92   10.13
 -13 -15  -1   22.70   14.79
  12  15   1   13.48    7.18
  12 -15   1   -0.15    5.69
  12  15   1   18.66    7.46
  12  15   1   16.10    6.32
  12 -15   1    2.66    3.38
  12 -15   1    6.58    5.57
 -12 -15  -1   20.76    7.93
 -12 -15  -1   29.92   11.65
  11  15   1   32.07   10.40
  11 -15   1   25.47    7.72
  11  15   1   25.13    8.06
  11 -15   1   24.25    8.11
  11 -15   1   18.74    7.70
 -11 -15  -1   19.58    6.38
 -11 -15  -1   23.53    7.62
  10  15   1   12.43    6.27
  10 -15   1   13.06    5.99
  10  15   1   16.18   11.41
  10  15   1   -1.63    4.12
  10 -15   1    7.93    4.87
  10 -15   1    7.11    6.07
 -10 -15  -1   16.49    7.73
 -10 -15  -1    7.33    6.38
   9  15   1  221.25   21.35
   9 -15   1  237.18   18.66
   9  15   1  252.47   30.12
   9 -15   1  205.16   13.72
   9 -15   1  216.86   23.25
  -9 -15  -1  243.37   20.37
   8 -15   1    3.65    2.42
   8  15   1   -0.31    4.31
   8 -15   1    8.02    3.24
   8  15   1   11.36    8.31
   8  15   1    5.57    1.56
   8 -15   1    6.96    4.58
   8 -15   1    7.15    4.00
  -8 -15  -1    3.41    2.78
   8 -15   1   -0.59    3.81
  -8 -15  -1    2.00    4.37
   7 -15   1  873.35   24.22
   7  15   1  849.97   31.18
   7 -15   1  877.33   24.41
   7  15   1  842.80   24.18
   7  15   1  877.69   24.19
   7 -15   1  872.15   25.11
   7 -15   1  859.23   24.21
  -7 -15  -1  871.37   26.04
   6 -15   1    1.40    1.60
   6  15   1    0.94    3.68
   6  15   1   -3.48    3.62
   6  15   1    2.70    1.76
   6 -15   1   -1.34    3.79
   6 -15   1   -1.85    4.18
   6 -15   1   -2.36    3.89
  -6 -15  -1    0.62    1.86
   5 -15   1 1045.93   24.98
   5  15   1 1085.45   31.45
   5 -15   1 1041.33   25.76
   5  15   1 1003.31   26.54
   5  15   1 1028.84   24.76
   5 -15   1 1072.88   26.68
   5 -15   1 1049.94   26.26
  -5 -15  -1 1016.39   25.35
   5 -15   1 1050.62   26.60
  -5 -15  -1 1009.43   26.50
   4  15   1    4.52    3.81
   4 -15   1    6.33    2.65
   4  15   1   -0.72    2.88
   4  15   1    3.44    2.14
   4 -15   1    3.27    2.70
  -4 -15  -1    5.50    2.69
   4 -15   1    5.92    2.53
   3  15   1  197.90   12.05
  -3  15  -1  192.60   11.29
   3 -15   1  181.01   10.75
   3  15   1  205.84   15.01
   3  15   1  197.78   11.57
   3 -15   1  195.80   11.81
  -3 -15  -1  198.56   12.28
   3 -15   1  164.80   10.34
   2  15   1    7.35    5.72
  -2  15  -1    9.01    2.67
   2 -15   1   15.37    3.85
   2  15   1   11.66    3.38
   2  15   1    8.50    2.35
   2 -15   1    9.21    3.62
  -2 -15  -1   15.59    3.83
   2 -15   1    7.97    2.78
  -2 -15  -1    5.50    1.82
  -1  15  -1    7.97    3.16
   1  15   1    9.85    4.18
  -1  15  -1   12.44    2.05
   1 -15   1   14.51    2.50
   1 -15   1   13.74    2.75
  -1 -15  -1    9.47    3.97
   0  15  -1   -1.59    2.46
   0  15   1    7.02    3.98
   0  15  -1    3.19    1.67
   0  15   1    5.97    3.28
   0 -15   1    8.70    3.25
   0 -15  -1   -0.97    1.17
   0 -15   1    5.99    2.57
   0 -15  -1    5.54    3.88
  -1  15   1   36.31    8.74
  -1  15   1   28.18    5.09
   1 -15  -1   16.07    2.68
  -1 -15   1   35.67    6.42
   1 -15  -1   36.97    5.87
   2  15  -1    1.79    2.61
  -2  15   1    4.34    2.76
   2  15  -1    2.99    1.59
  -2  15   1    6.67    3.13
  -2 -15   1   -1.79    1.28
   2 -15  -1    4.21    2.22
  -2 -15   1    3.37    1.98
   2 -15  -1    2.49    2.21
   4  15  -1   13.14    9.14
   4  15  -1    9.67    3.01
   4 -15  -1    7.96    2.77
  -4 -15   1    7.95    2.62
   4 -15  -1   16.17    4.51
  -4 -15   1    7.42    4.90
   4 -15  -1    7.69    2.78
  -4 -15   1   18.43    5.82
   5 -15  -1  326.73   15.94
   5 -15  -1  287.07   16.75
   5  15  -1  301.76   18.76
  -5 -15   1  285.06   16.47
  -5 -15   1  300.66   18.05
  -5 -15   1  306.99   18.55
   6 -15  -1   27.53    7.42
   6  15  -1   32.10    5.65
   6  15  -1   28.16    8.00
   6 -15  -1   25.95    6.98
   6 -15  -1   21.40    5.91
  -6 -15   1   19.14    5.75
   7  15  -1  257.37   17.28
   7 -15  -1  245.72   13.75
   7  15  -1  229.21   12.32
   7 -15  -1  261.92   14.76
   7 -15  -1  237.10   13.14
  -7 -15   1  267.65   15.84
   8  15  -1   61.17    8.26
   8 -15  -1   46.58    7.55
   8  15  -1   57.06    7.29
   8 -15  -1   49.16    9.40
   8 -15  -1   49.30   10.73
  -8 -15   1   53.38   10.97
  -8 -15   1   72.92   51.04
   9  15  -1   60.84   10.18
   9 -15  -1   50.81   11.56
   9  15  -1   45.35    7.17
   9 -15  -1   21.53    6.92
   9 -15  -1   43.67   13.12
  -9 -15   1   52.17    8.47
  -9 -15   1   45.70    9.13
  10 -15  -1   50.00    8.77
  10  15  -1   56.77    7.62
  10 -15  -1   56.85    9.12
  10  15  -1   57.12    7.97
  10  15  -1   43.15   11.91
  10 -15  -1   61.13    8.45
  10 -15  -1   49.70   10.97
 -10 -15   1   59.07   12.17
 -10 -15   1   58.64   13.20
  11 -15  -1    8.17    4.89
  11 -15  -1   11.52    7.42
  11  15  -1    2.36    5.88
  11  15  -1    7.53    4.91
  11 -15  -1   -1.92    4.58
 -11 -15   1    6.31    5.68
 -11 -15   1   13.14   11.40
  12 -15  -1   22.24    7.72
  12 -15  -1   31.54    9.64
  12  15  -1   29.05   17.82
  12  15  -1   23.57    9.01
  12 -15  -1   21.33    6.85
 -12 -15   1   40.97   11.69
 -12 -15   1   30.52    9.00
 -12  15   1   37.31   10.32
  13 -15  -1   27.68    9.29
  13  15  -1    8.18    7.96
  13  15  -1   -1.62    5.23
  13 -15  -1    3.58    3.83
 -13 -15   1    5.36    3.79
 -13  15   1    1.62    6.10
  14  15  -1   26.54   11.39
  14 -15  -1   25.04    9.13
  14  15  -1   19.54    8.25
  14 -15  -1   33.98   24.82
 -14 -15   1   42.17   12.34
 -14 -15   1   39.07   10.29
 -14  15   1   30.29   13.88
  15 -15  -1   37.65   12.72
  15 -15  -1    7.52    6.16
 -15 -15   1   21.05    9.02
 -15 -15   1   11.91    9.43
  16  15  -1   35.49   13.37
  16 -15  -1   27.68   21.59
  16  15  -1   44.42   10.90
  16 -15  -1   21.93    8.83
 -16 -15   1   17.36    7.78
 -16 -15   1   36.51   12.28
 -16  15   1   24.19    9.47
  17 -15  -1   36.61   11.35
  17 -15  -1   18.43    8.45
 -17 -15   1   44.00   36.53
 -17 -15   1   28.11   11.20
  18  15  -1   49.34   12.05
  18 -15  -1   47.67   11.38
  18  15  -1   47.99    9.33
  18 -15  -1   25.08    9.11
 -18 -15   1   33.51   12.36
 -18 -15   1   38.92   14.33
 -18  15   1   35.54   10.73
  19 -15  -1   25.25   11.17
  19 -15  -1   19.38    9.55
 -19 -15   1   38.08   14.34
 -19 -15   1   27.49   15.05
 -19  15   1   43.38   12.75
  18  16   1    7.07    3.99
  18 -16   1   11.55    7.65
 -18 -16  -1   16.64    5.83
  17 -16   1  191.92   31.07
  17  16   1  222.91   28.73
  17 -16   1  159.28   40.46
 -17 -16  -1  137.11   34.52
 -17  16  -1  167.29   36.90
  16 -16   1   29.73   10.59
  16 -16   1   26.20    9.30
 -16 -16  -1   20.86   10.46
 -16 -16  -1   18.78   12.53
 -16  16  -1   17.68    9.59
  15  16   1  159.80   28.77
  15 -16   1  168.39   29.72
  15  16   1  215.92   27.60
  15 -16   1  170.09   37.57
 -15  16  -1  172.21   35.70
  14  16   1   30.95    8.80
  14 -16   1   36.30   11.58
  14  16   1   12.56    5.98
  14 -16   1   31.51    8.83
  14 -16   1   20.97    7.72
 -14 -16  -1   11.08    5.61
 -14 -16  -1   33.91   11.65
 -14  16  -1   35.92   12.61
  13  16   1  203.36   30.07
  13 -16   1  187.59   30.97
  13  16   1  169.65   29.43
  13 -16   1  159.72   39.81
  13 -16   1  160.20   40.03
 -13 -16  -1  189.05   22.41
 -13 -16  -1  202.55   26.22
  12 -16   1   20.56    8.89
  12  16   1   12.03    3.83
  12 -16   1    9.38    5.65
  12 -16   1    4.17    4.40
 -12 -16  -1   20.52    9.08
 -12 -16  -1   29.91   12.27
  11  16   1  207.06   29.01
  11 -16   1  190.46   28.44
  11  16   1  180.27   23.13
  11 -16   1  179.55   35.21
  11 -16   1  157.93   29.09
 -11 -16  -1  173.31   16.62
 -11 -16  -1  167.46   25.42
  10  16   1   24.44    9.02
  10 -16   1    5.17    4.62
  10  16   1   16.87    5.43
  10  16   1   19.20    5.99
  10 -16   1   13.34    4.38
  10 -16   1    9.96    5.06
 -10 -16  -1   20.34    7.92
 -10 -16  -1   12.76    7.54
   9  16   1  243.08   34.34
   9  16   1  251.03   25.86
   9 -16   1  224.30   15.31
   9 -16   1  211.26   19.43
  -9 -16  -1  205.10   27.98
   8  16   1   13.48    7.33
   8 -16   1   11.81    3.88
   8  16   1    7.58    4.23
   8  16   1    7.26    3.10
   8 -16   1    4.92    3.09
   8 -16   1    8.33    3.58
  -8 -16  -1    5.53    2.69
   8 -16   1   -0.19    4.37
  -8 -16  -1   12.68    5.24
   7 -16   1  202.16   11.69
   7  16   1  217.50   19.73
   7  16   1  219.06   14.66
   7 -16   1  188.99   11.75
   7 -16   1  205.11   23.84
   7 -16   1  208.29   20.39
  -7 -16  -1  214.66   32.13
   6 -16   1    0.56    1.45
   6  16   1   -6.70    5.86
   6  16   1    2.17    1.99
   6  16   1    1.62    1.45
   6 -16   1    2.91    2.74
   6 -16   1   -0.22    2.89
   6 -16   1   -3.55    4.34
  -6 -16  -1    5.05    4.17
   5  16   1   68.42   13.86
   5 -16   1   43.42    7.45
   5  16   1   50.81   13.38
   5  16   1   55.37    7.25
   5 -16   1   51.28   14.75
   5 -16   1   47.42    8.66
  -5 -16  -1   50.88    8.50
   5 -16   1   58.57   27.30
   4  16   1    3.72    3.20
   4 -16   1   -0.22    1.47
   4  16   1   -1.41    3.00
   4  16   1   -1.17    1.60
   4 -16   1    1.84    1.72
  -4 -16  -1   -1.20    2.09
   4 -16   1    4.36    2.91
   3  16   1    2.93    2.71
  -3  16  -1    0.45    1.16
   3 -16   1   -0.26    1.73
   3  16   1    1.24    1.94
   3  16   1    0.37    1.01
   3 -16   1    4.83    2.46
  -3 -16  -1    1.91    1.88
   3 -16   1   -2.18    3.48
   2  16   1   -0.16    2.94
  -2  16  -1    0.80    1.28
   2  16   1   -3.38    2.29
   2  16   1    1.57    1.11
   2 -16   1    1.95    1.79
  -2 -16  -1    7.06    1.57
   2 -16   1   -1.44    3.11
  -2 -16  -1   -1.20    2.50
   1  16   1   12.84    4.57
  -1  16  -1    3.93    2.07
   1  16   1    6.10    1.88
  -1  16  -1    5.88    1.38
   1 -16   1    5.43    1.15
   1 -16   1    6.35    1.83
  -1 -16  -1   -1.23    1.29
   1 -16   1    5.76    2.79
  -1 -16  -1    5.67    2.65
   0  16  -1   -0.83    2.72
   0  16   1    3.28    2.42
   0  16  -1   -0.72    1.15
   0  16   1   -2.83    2.45
   0 -16   1    5.02    2.46
   0 -16  -1   -0.86    1.21
   0 -16   1    0.62    1.34
   0 -16  -1    2.29    2.13
  -1  16   1   54.78    9.80
   2  16  -1   -4.77    3.33
  -2  16   1    5.37    2.65
   2  16  -1   -1.10    1.39
  -2  16   1    0.59    1.32
  -2 -16   1   -1.49    1.07
   2 -16  -1   -1.70    1.41
  -2 -16   1    2.23    1.88
   2 -16  -1    0.92    1.61
   4  16  -1    1.92    4.26
   4  16  -1   -0.91    2.26
   4 -16  -1    1.03    1.64
  -4 -16   1    5.94    2.39
   4 -16  -1    1.18    1.58
  -4 -16   1    3.96    2.45
   4 -16  -1   -0.57    2.63
  -4 -16   1    1.19    2.03
   5 -16  -1  221.01   13.29
   5  16  -1  243.29   16.13
  -5 -16   1  230.39   13.51
  -5 -16   1  233.44   16.87
  -5 -16   1  256.71   18.66
   6  16  -1    7.65    3.86
   6  16  -1    0.97    2.58
   6 -16  -1    5.80    3.81
   6 -16  -1    1.70    1.35
  -6 -16   1    3.62    3.10
   7 -16  -1  455.95   19.63
   7  16  -1  437.35   18.82
   7 -16  -1  481.03   20.95
   7 -16  -1  474.90   20.51
   7 -16  -1  434.88   19.15
  -7 -16   1  468.92   21.47
   8  16  -1   23.49    7.22
   8 -16  -1   18.55    5.90
   8  16  -1    8.04    4.85
   8 -16  -1    4.59    3.01
   8 -16  -1   17.19    9.30
  -8 -16   1   29.07    7.81
  -8 -16   1   22.25    7.20
   9  16  -1  373.78   22.49
   9 -16  -1  403.18   20.85
   9  16  -1  388.19   22.01
   9 -16  -1  385.15   21.50
  -9 -16   1  420.14   31.24
  -9 -16   1  416.49   22.37
  10 -16  -1   27.04    7.05
  10  16  -1   22.25   10.47
  10 -16  -1   24.09   17.39
  10  16  -1   30.16   11.17
  10 -16  -1   23.71    8.37
  10 -16  -1   16.46    9.10
 -10 -16   1   33.52    8.48
 -10 -16   1   16.35    7.84
  11 -16  -1  427.83   21.11
  11  16  -1  375.85   20.72
  11  16  -1  459.75   33.84
  11 -16  -1  396.96   21.42
 -11 -16   1  407.82   34.88
  12 -16  -1    5.59    3.85
  12  16  -1   16.91   10.53
  12 -16  -1   15.99    6.20
 -12 -16   1   21.23   10.96
 -12 -16   1   12.77    7.63
 -12  16   1   24.82    8.41
  13  16  -1  296.33   12.39
  13 -16  -1  272.84   12.77
  13  16  -1  303.19   31.91
  13 -16  -1  288.94   28.48
 -13 -16   1  255.03   26.98
 -13 -16   1  283.25   34.55
 -13  16   1  275.54   10.34
  14 -16  -1   22.21   12.30
  14  16  -1   29.77   24.01
  14 -16  -1   14.82   13.04
 -14 -16   1   26.08    8.80
 -14 -16   1   29.92   24.46
  15  16  -1  201.64   24.47
  15 -16  -1  198.94   23.33
  15  16  -1  222.34   20.47
  15 -16  -1  207.11   15.27
 -15 -16   1  178.48   29.07
 -15 -16   1  188.65   34.21
  16 -16  -1   38.21   14.78
  16  16  -1   25.88    9.50
  16 -16  -1    8.81    6.29
 -16 -16   1   17.64   11.32
 -16 -16   1   21.73    9.32
  17  16  -1  171.34   28.79
  17  16  -1  175.02   20.02
  17 -16  -1  104.28   27.64
 -17 -16   1  145.80   28.67
 -17 -16   1  138.58   32.43
 -17  16   1  144.33   33.93
  18 -16  -1   47.57   16.26
  18  16  -1   45.69   14.60
  18 -16  -1   19.03    8.10
 -18 -16   1   43.59   13.60
 -18 -16   1   37.66   12.20
  19 -16  -1  103.88   22.04
 -19 -16   1   69.69   23.60
 -19 -16   1  109.26   22.88
 -19  16   1   78.37   15.14
  17  17   1    7.99    5.74
  17 -17   1   21.38    9.00
  17  17   1   21.66   10.49
 -17  17  -1   31.07   12.90
  16 -17   1   89.97   15.65
  16  17   1  114.22   18.50
  16 -17   1   88.37   27.44
 -16 -17  -1   93.66   21.42
 -16  17  -1   90.41   20.05
  15  17   1   15.47    6.68
  15 -17   1   29.83    8.51
 -15  17  -1   23.58   12.16
  14  17   1  160.35   30.26
  14 -17   1  193.07   31.84
  14  17   1  214.75   21.70
  14 -17   1  177.90   34.47
  14 -17   1  133.94   27.04
 -14 -17  -1  164.26   22.33
 -14  17  -1  162.14   18.60
  13  17   1   11.12    8.32
  13  17   1   26.07   11.99
  13  17   1   15.00    6.45
  13 -17   1   27.69   12.84
  13 -17   1   11.33    7.78
 -13 -17  -1    1.39    5.85
 -13 -17  -1   21.68   19.02
  12 -17   1  151.36   19.52
  12  17   1  167.95   21.53
  12  17   1  130.65   16.58
  12 -17   1  124.09   20.77
  12 -17   1  119.32   28.43
 -12 -17  -1  120.21   20.99
 -12 -17  -1  170.42   26.84
  11  17   1   15.61    6.98
  11 -17   1    9.07    5.44
  11  17   1    2.44    3.89
  11  17   1    5.13    4.04
  11 -17   1   20.78    8.40
  11 -17   1   13.20    7.81
 -11 -17  -1   12.61    5.72
 -11 -17  -1   17.46    9.23
  10  17   1  151.72   20.14
  10 -17   1  162.75   20.10
  10  17   1  144.69   14.93
  10  17   1  122.97   84.07
  10 -17   1  154.77   20.37
  10 -17   1  137.66   29.10
 -10 -17  -1  117.70   21.95
 -10 -17  -1  145.29   17.18
   9  17   1   14.42    6.59
   9 -17   1    3.33    5.75
   9  17   1   -5.60    5.60
   9  17   1    7.55    4.73
   9 -17   1    1.92    3.01
   9 -17   1    7.42    4.16
  -9 -17  -1    3.26    3.07
  -9 -17  -1    8.76    4.99
   8  17   1  150.84   21.78
   8 -17   1  143.17    6.36
   8  17   1  151.38   20.96
   8  17   1  153.36   11.09
   8 -17   1  142.36   20.53
   8 -17   1  152.25   18.05
  -8 -17  -1  133.97   16.14
   7 -17   1    2.31    2.20
   7  17   1   -2.05    7.67
   7 -17   1    3.59    2.60
   7  17   1    4.06    2.70
   7  17   1    0.32    1.44
   7 -17   1    3.76    3.31
   7 -17   1    5.45    2.47
   7 -17   1    6.50    4.63
  -7 -17  -1    5.66    4.77
   6 -17   1   86.10    7.20
   6  17   1   72.95   50.11
   6  17   1   77.98   13.77
   6  17   1   87.57    7.69
   6 -17   1   80.05   11.77
   6 -17   1   78.49   11.58
  -6 -17  -1   71.96   49.17
   6 -17   1   94.70   15.88
  -6 -17  -1   99.27   12.70
   5  17   1    2.93    5.01
   5 -17   1    1.43    2.47
   5  17   1   -0.56    2.31
   5  17   1    2.68    1.69
   5 -17   1    1.87    2.13
   5 -17   1    6.84    2.89
  -5 -17  -1    2.61    2.28
   5 -17   1    4.92    3.18
  -5 -17  -1    5.44    2.95
   4  17   1   20.27    6.63
  -4  17  -1   14.73    4.26
   4 -17   1   12.35    7.79
   4  17   1   16.08    5.83
   4  17   1   17.91    5.36
   4 -17   1   10.63    4.23
  -4 -17  -1   16.83    5.11
   4 -17   1   11.12    4.20
   3  17   1    3.10    3.75
  -3  17  -1    0.83    1.51
   3 -17   1    1.65    1.10
   3  17   1   -0.14    1.93
   3  17   1   -0.98    1.23
   3 -17   1   -1.95    2.60
  -3 -17  -1    2.88    1.94
   3 -17   1    1.57    2.51
  -2  17  -1   17.37    4.37
   2  17   1   10.33    3.02
   2 -17   1   19.43    5.09
  -2 -17  -1   13.28    8.35
   2 -17   1   13.47    4.13
  -2 -17  -1   20.92    6.00
   1  17   1    7.91    4.52
  -1  17  -1   -0.43    1.69
   1  17   1    1.38    1.41
  -1  17  -1    0.61    1.14
   1 -17   1    3.46    2.16
   1 -17   1    2.67    2.17
  -1 -17  -1   -0.68    1.11
   1 -17   1   -0.87    1.89
  -1 -17  -1    0.82    1.59
   0  17   1   35.19    7.26
   0  17  -1   23.61    5.52
   0 -17   1   31.39    5.16
   1  17  -1    4.66    2.69
  -1  17   1    8.08    3.79
   1  17  -1    0.54    0.99
  -1  17   1   -1.25    1.99
  -1 -17   1   -1.87    1.14
  -1  17   1    0.07    0.94
   1 -17  -1    2.82    1.79
  -1 -17   1    3.59    2.19
   1 -17  -1    0.45    1.54
   2  17  -1   20.62    6.42
  -2  17   1   18.63    5.15
   2  17  -1   18.52    4.67
  -2  17   1   21.90    5.60
  -2 -17   1   11.01    2.69
   2 -17  -1   16.65    4.64
  -2 -17   1   23.58    6.03
   2 -17  -1   22.34    5.64
  -2 -17   1   17.74    4.73
   3  17  -1    5.16    3.96
  -3  17   1    1.95    2.36
   3  17  -1   -0.92    1.79
  -3 -17   1   -2.67    1.32
   3 -17  -1    2.65    1.90
  -3 -17   1    0.95    1.65
   3 -17  -1   -0.57    3.13
  -3 -17   1    3.91    2.35
   5  17  -1    4.43    3.05
   5 -17  -1    6.06    3.38
   5  17  -1    0.43    1.60
   5 -17  -1    1.87    1.88
  -5 -17   1    0.73    2.17
  -5 -17   1    0.73    1.60
   6  17  -1  298.22   16.97
  -6 -17   1  291.16   15.36
   6 -17  -1  277.77   14.92
   6 -17  -1  303.27   19.91
  -6 -17   1  304.52   17.49
   7  17  -1   20.13    7.88
   7  17  -1    7.94    3.79
   7 -17  -1   27.44   12.54
   7 -17  -1   12.80    6.34
   7 -17  -1   10.05    4.00
  -7 -17   1   15.11    6.17
   8 -17  -1  643.33  431.22
   8 -17  -1  579.11   26.31
  -8 -17   1  565.30   25.72
   9  17  -1   15.76    6.97
   9 -17  -1   10.31    4.64
   9  17  -1   10.75    4.56
   9 -17  -1    3.19    3.33
   9 -17  -1    5.36    5.59
  -9 -17   1   13.09    5.96
  -9 -17   1   11.98    8.32
  10 -17  -1  318.38   17.81
  10  17  -1  323.03   18.50
  10 -17  -1  303.38   17.93
  10 -17  -1  276.17   29.65
 -10 -17   1  363.43   29.71
 -10 -17   1  363.18   33.97
  11 -17  -1   18.63    6.44
  11  17  -1   16.45    5.55
  11 -17  -1   12.80    5.40
  12 -17  -1  109.97   17.83
  12  17  -1   87.48   13.24
  12 -17  -1   78.05   12.97
 -12 -17   1   97.05   16.67
 -12 -17   1  112.14   17.08
  13  17  -1    6.99    5.22
  13 -17  -1    9.08    4.43
  13  17  -1    1.44    2.35
  13 -17  -1    1.84    4.07
 -13  17   1    9.57    6.19
  14 -17  -1  193.50   23.54
  14  17  -1  213.14   25.55
  14 -17  -1  134.30   28.43
 -14 -17   1  151.81   15.64
 -14 -17   1  169.24   25.49
  15  17  -1   21.09    9.61
  15 -17  -1   13.32    6.47
  15  17  -1   -1.79    6.41
  15 -17  -1   14.90    7.89
 -15 -17   1   25.16   11.57
 -15  17   1   16.42    7.03
  16 -17  -1  161.22   21.82
  16 -17  -1  104.38   29.51
 -16 -17   1  163.99   17.17
 -16 -17   1  137.93   25.27
 -16  17   1  150.34   23.73
  17  17  -1   34.01   11.33
  17 -17  -1   27.84   10.76
 -17 -17   1   23.14    7.69
 -17 -17   1   41.62   14.97
 -17  17   1   17.62    7.32
  18  17  -1  208.29   31.09
  18 -17  -1  218.63   33.76
  18  17  -1  247.34   33.71
  18 -17  -1  138.86   40.26
 -18 -17   1  181.04   28.64
 -18 -17   1  203.69   45.97
 -18  17   1  215.01   37.39
  19 -17  -1   13.95    5.75
  19  17  -1   15.56    9.02
  19 -17  -1   11.34    6.12
 -19 -17   1   19.34   11.22
 -19 -17   1   39.08   11.87
 -19  17   1   14.03    7.29
  17  18   1   24.22   10.24
  17  18   1   29.12   11.35
  17 -18   1   11.62    6.61
 -17 -18  -1   19.46   11.53
 -17  18  -1   10.42    6.40
  16  18   1   29.84   11.40
  16 -18   1   28.12   11.54
  16  18   1   45.21   39.66
  16 -18   1   15.47    7.55
 -16 -18  -1   39.52   12.35
 -16  18  -1   33.35   10.00
  15  18   1   23.80    9.08
  15 -18   1   38.53   10.94
  15  18   1   13.64    8.64
  15 -18   1   15.10    6.85
 -15 -18  -1   22.91   10.39
 -15  18  -1   35.37   13.68
  14  18   1   11.41    7.58
  14 -18   1   12.26    5.98
  14  18   1   12.07    7.93
  14 -18   1   14.51    8.14
  14 -18   1   14.77   12.40
 -14 -18  -1   33.64   12.05
 -14  18  -1    3.29    5.43
  13  18   1    2.42    5.91
  13 -18   1   11.79    6.16
  13  18   1   11.94    5.62
  13 -18   1    2.67    3.41
  13 -18   1   11.38    7.51
 -13 -18  -1   11.51    5.98
 -13 -18  -1    7.80    6.34
  12  18   1    7.11    8.00
  12 -18   1   -5.40    4.95
  12  18   1    6.87    4.91
  12 -18   1   13.85    4.96
  12 -18   1   10.16    5.34
 -12 -18  -1   14.08    6.79
  11  18   1   -5.25    7.92
  11 -18   1   -1.48    4.53
  11  18   1   12.66    6.16
  11  18   1    9.98    4.76
  11 -18   1    4.74    3.64
  11 -18   1    8.47    5.55
 -11 -18  -1    5.36    4.73
 -11 -18  -1    9.75    6.44
  10  18   1   10.03    5.21
  10 -18   1   11.00    6.08
  10  18   1    5.51    3.60
  10  18   1    9.00    4.45
  10 -18   1   22.96    7.76
  10 -18   1    6.25    3.68
 -10 -18  -1    9.71    8.09
 -10 -18  -1    4.61    4.14
   9  18   1   10.70    8.48
   9 -18   1    3.17    4.25
   9  18   1    9.85    4.95
   9  18   1    7.47    4.32
   9 -18   1    5.28    3.20
   9 -18   1    5.51    3.90
  -9 -18  -1    6.31    4.11
  -9 -18  -1   16.63    6.15
   8  18   1  125.88   15.09
   8 -18   1  109.53   20.45
   8  18   1  130.32   19.46
   8  18   1  132.05   16.81
   8 -18   1  122.17   27.15
   8 -18   1  119.21   18.35
  -8 -18  -1  131.28   15.97
   8 -18   1  118.39   19.66
   7  18   1   27.36    9.00
   7  18   1    7.97    3.63
   7  18   1    4.81    2.86
   7 -18   1    9.21    4.61
   7 -18   1    4.42    3.62
   7 -18   1    8.71    4.02
  -7 -18  -1   11.91    7.49
   6  18   1  595.29   27.58
   6  18   1  575.47   25.89
   6  18   1  607.01   26.84
   6 -18   1  607.26   27.27
   6 -18   1  579.36   28.11
   6 -18   1  631.25   34.35
  -6 -18  -1  591.93   27.33
   5  18   1   -0.12    3.39
   5 -18   1   -1.59    2.17
   5  18   1    4.77    3.85
   5  18   1    1.36    1.31
   5 -18   1    2.83    2.24
   5 -18   1    4.99    3.68
  -5 -18  -1    4.18    3.94
   5 -18   1    5.24    3.20
  -5 -18  -1    6.10    4.05
   4  18   1  415.82   19.40
  -4  18  -1  406.03   17.11
   4 -18   1  392.99   16.84
   4  18   1  390.84   17.89
   4  18   1  400.18   16.77
   4 -18   1  398.98   17.29
  -4 -18  -1  396.16   16.76
   4 -18   1  414.48   18.48
   3  18   1   -0.18    4.82
  -3  18  -1   -0.26    1.73
   3 -18   1    1.89    1.48
   3  18   1    1.36    1.79
   3  18   1   -0.27    1.20
   3 -18   1    5.91    1.72
  -3 -18  -1    0.90    1.38
   3 -18   1    3.89    2.88
  -2  18  -1  166.32   11.43
   2  18   1  167.81   13.97
   2 -18   1  170.58   12.08
   2 -18   1  163.14   10.99
   1  18   1    3.69    3.21
  -1  18  -1    4.50    2.30
   1  18   1    9.24    3.42
  -1  18  -1    9.12    2.50
   1 -18   1    9.56    3.36
   1 -18   1    8.42    2.68
  -1 -18  -1   -0.75    1.10
   1 -18   1    5.57    2.19
  -1 -18  -1    6.73    2.20
   0 -18   1   37.65    4.77
   1  18  -1    9.35    3.25
  -1  18   1    8.33    3.72
   1  18  -1    5.63    1.26
  -1  18   1   13.78    3.69
  -1 -18   1   -0.26    1.05
  -1  18   1    7.65    2.17
   1 -18  -1    9.82    2.82
  -1 -18   1    9.52    3.56
   1 -18  -1   13.06    8.05
  -1 -18   1   10.58    3.25
   2  18  -1   25.14    7.77
  -2  18   1   25.77    7.09
   2  18  -1   10.17    2.68
  -2  18   1   23.54    5.58
  -2 -18   1   20.02    4.41
   2 -18  -1   18.65    4.65
  -2 -18   1   20.08    4.80
   2 -18  -1   18.82    4.73
  -2 -18   1   21.31    5.34
   3  18  -1   11.01    4.92
  -3  18   1   22.26    6.56
   3  18  -1   14.64    3.62
  -3  18   1   20.26    5.78
  -3 -18   1    3.97    1.95
   3 -18  -1   15.26    4.02
  -3 -18   1   17.26    4.80
   3 -18  -1   15.29    3.91
  -3 -18   1   13.47    4.54
   5  18  -1   24.56   15.19
   5  18  -1   19.21    5.60
   5 -18  -1   18.27    6.09
  -5 -18   1   19.06    5.45
  -5 -18   1   13.01    4.08
  -5 -18   1   18.16    5.89
   6  18  -1  203.10   11.39
  -6 -18   1  209.31   11.77
   6 -18  -1  186.19   12.11
   6 -18  -1  238.11   23.59
  -6 -18   1  225.16   13.72
   7  18  -1   32.33    8.04
   7  18  -1   32.25   10.14
   7 -18  -1   33.09    9.66
   7 -18  -1   39.43   10.21
   7 -18  -1   39.90   10.73
  -7 -18   1   36.61    9.64
   8  18  -1  124.01   17.96
   8 -18  -1  128.47    9.76
   8 -18  -1  109.20    9.15
   9  18  -1   47.11    8.64
   9 -18  -1   41.05    7.81
   9  18  -1   37.80   26.50
   9 -18  -1   39.92    5.65
   9 -18  -1   39.01    8.24
  -9 -18   1   38.96    8.80
  -9 -18   1   45.15    8.77
  10 -18  -1  155.20  109.70
  10  18  -1  144.69   17.03
  10 -18  -1  137.02   16.10
  10 -18  -1  135.95   12.97
 -10 -18   1  159.21   24.24
 -10 -18   1  160.86   21.55
  11  18  -1   41.92   11.02
  11 -18  -1   45.33    7.19
  11  18  -1   40.95   11.40
  11 -18  -1   34.43   10.81
 -11 -18   1   36.00   10.16
 -11 -18   1   59.54   12.82
  12 -18  -1  142.62   21.46
  12  18  -1  141.44   17.32
  12 -18  -1  129.86   17.39
 -12 -18   1  114.20   10.50
 -12 -18   1  129.33   17.82
  13  18  -1   42.40   10.89
  13 -18  -1   31.64   10.47
  13  18  -1   28.91   10.08
 -13 -18   1   29.50   10.90
 -13 -18   1   35.78   14.33
 -13  18   1   19.53    8.98
  14 -18  -1   48.13   13.27
  14  18  -1   33.23    9.85
  14 -18  -1   22.59    8.91
 -14 -18   1   22.47    8.65
 -14  18   1   15.30    8.68
  15  18  -1   22.50   11.01
  15 -18  -1   20.59    8.08
  15  18  -1   38.39   12.12
  15 -18  -1   26.18    9.62
 -15 -18   1   36.22   14.09
 -15 -18   1   37.04   12.53
 -15  18   1   33.80   10.03
  16 -18  -1   21.37    8.79
 -16 -18   1   26.99    8.51
 -16 -18   1   47.13   18.13
 -16  18   1   23.79    8.89
  17  18  -1   34.49   11.06
  17 -18  -1   13.32    8.16
  17  18  -1   43.77   13.36
  17 -18  -1   16.76    6.57
 -17 -18   1   28.86    9.79
 -17 -18   1   39.88   15.54
 -17  18   1   19.94    7.87
  18  18  -1   10.59    6.12
  18  18  -1    7.99    7.84
  18 -18  -1   14.00    5.63
 -18 -18   1   27.30   12.85
 -18  18   1   -0.24    7.79
  19  18  -1   14.28    8.77
  19 -18  -1   26.09   10.74
  19  18  -1   36.87   12.33
  19 -18  -1   16.52    6.39
 -19 -18   1   13.07    7.95
 -19 -18   1   31.32   12.99
 -19  18   1   10.85    7.85
  17  19   1    6.61    6.17
  17 -19   1   13.47    7.02
 -17 -19  -1   16.68    9.07
  16  19   1   22.67   11.16
  16  19   1    9.52    6.43
  16 -19   1   20.90    8.74
 -16 -19  -1   13.41   11.99
 -16  19  -1   13.47    5.92
  15 -19   1   16.80    7.75
  15  19   1   18.22   11.12
  15 -19   1    9.09    5.50
 -15 -19  -1   11.96    6.91
 -15  19  -1    2.79    7.03
  14  19   1   31.98   10.43
  14 -19   1   30.82   10.61
  14  19   1   14.06    7.43
  14 -19   1   19.93    8.41
  14 -19   1   16.36    7.97
 -14 -19  -1   21.23    9.21
 -14  19  -1   17.57    7.82
  13  19   1   10.90    9.17
  13 -19   1    8.74    5.05
  13  19   1    5.49    4.32
  13 -19   1    1.67    3.66
  13 -19   1   -0.78    3.82
 -13 -19  -1    7.29    8.18
  12  19   1   20.91    9.66
  12 -19   1   24.26    7.66
  12  19   1   30.46    8.90
  12 -19   1   12.83    7.13
  12 -19   1   22.96    8.93
 -12 -19  -1   16.34   10.33
 -12 -19  -1   21.59    8.59
  11  19   1    5.14    7.85
  11 -19   1   -0.29    2.66
  11  19   1   -3.37    6.37
  11 -19   1    4.15    3.62
  11 -19   1    0.82    4.38
 -11 -19  -1   -0.65    4.04
 -11 -19  -1    7.50    4.07
  10  19   1   12.08    5.85
  10 -19   1    6.32    4.12
  10  19   1    8.41    4.63
  10 -19   1    9.44    4.83
  10 -19   1    3.50    3.67
 -10 -19  -1   10.47    5.46
 -10 -19  -1   12.44    6.16
   9  19   1   10.15    9.76
   9 -19   1    6.51    4.58
   9  19   1   11.00    4.17
   9 -19   1    4.92    4.25
   9 -19   1    6.20    3.30
  -9 -19  -1    5.34    4.19
   9 -19   1    6.46    3.83
  -9 -19  -1   10.90    4.91
   8  19   1   15.25    6.56
   8 -19   1   22.07    7.14
   8  19   1   27.50    6.67
   8 -19   1   26.67    6.90
   8 -19   1   38.55    8.77
  -8 -19  -1   26.91    7.01
   7  19   1    3.98    4.61
   7  19   1   -0.81    4.22
   7  19   1    5.32    2.08
   7 -19   1    4.28    3.01
   7 -19   1    3.44    3.34
   7 -19   1    3.49    2.75
  -7 -19  -1    8.01    4.82
   6  19   1   58.45   13.61
   6 -19   1   69.07   13.70
   6 -19   1    8.65    4.59
   6 -19   1   75.03   11.69
  -6 -19  -1   69.54   13.52
   5  19   1    4.06    3.53
   5 -19   1    0.82    1.58
   5  19   1   -1.88    4.10
   5  19   1    1.56    1.47
   5 -19   1    4.72    2.03
   5 -19   1    5.72    3.70
  -5 -19  -1    1.41    2.20
   5 -19   1   -3.51    4.50
  -5 -19  -1    2.67    2.55
   4  19   1   -1.64    6.19
  -4  19  -1    4.38    2.17
   4 -19   1    6.65    2.45
   4  19   1    2.92    2.45
   4  19   1    4.82    2.25
   4 -19   1    2.98    2.33
  -4 -19  -1    1.53    1.78
   4 -19   1    5.54    3.83
  -4 -19  -1    7.13    4.76
  -3  19  -1    2.37    1.53
   3  19   1    3.64    3.02
   3 -19   1   -1.12    2.28
   3 -19   1   -1.35    2.70
  -3 -19  -1    3.19    1.84
   3 -19   1  -11.22    4.99
   2  19   1    2.97    2.99
  -2  19  -1    7.31    2.98
   2  19   1    6.68    2.93
  -2  19  -1    3.90    1.81
   2 -19   1    8.11    3.23
  -2 -19  -1   -2.24    1.30
   2 -19   1    3.68    1.94
   1  19   1    1.05    2.30
  -1  19  -1   -2.85    2.71
   1  19   1    3.47    2.51
  -1  19  -1    2.02    1.34
   1 -19   1    2.30    1.69
   1 -19   1    3.14    2.54
  -1 -19  -1   -0.68    1.10
   1 -19   1    4.21    2.36
  -1 -19  -1    0.90    1.79
   1  19  -1    4.40    3.42
  -1  19   1   -1.60    3.63
   1  19  -1    0.56    1.01
  -1  19   1    1.51    1.12
  -1 -19   1    1.80    1.20
  -1  19   1    0.05    0.94
   1 -19  -1    2.56    1.83
  -1 -19   1    1.67    1.67
   1 -19  -1    0.68    2.80
  -1 -19   1    0.81    1.29
   2  19  -1  123.64    7.25
  -2  19   1  120.09   14.99
  -2  19   1  107.77    6.42
  -2 -19   1  106.16    3.56
   2 -19  -1  110.15    5.75
  -2 -19   1  105.95    6.74
   2 -19  -1  120.08   12.15
  -2 -19   1  114.32   12.43
   3  19  -1    0.77    3.15
  -3  19   1   -1.03    3.04
   3  19  -1   -0.63    2.32
  -3  19   1    1.83    1.42
  -3 -19   1    4.54    1.30
   3 -19  -1   -2.62    1.94
  -3 -19   1    2.32    1.81
   3 -19  -1   -1.38    3.68
  -3 -19   1    3.19    2.13
   5  19  -1    1.87    3.46
   5  19  -1    0.72    1.97
   5 -19  -1    1.62    1.65
  -5 -19   1    3.45    2.28
  -5 -19   1    2.62    2.20
  -5 -19   1    6.84    4.07
   6  19  -1  179.78   11.62
   6  19  -1  159.97    9.54
  -6 -19   1  181.55   10.04
   6 -19  -1  145.53    8.35
   6 -19  -1  196.01   14.82
  -6 -19   1  150.63   19.71
   7  19  -1   17.99    7.06
   7 -19  -1    5.68    2.58
   7  19  -1    8.29    3.73
   7 -19  -1   -3.13    3.90
  -7 -19   1    6.40    3.94
   7 -19  -1   -0.27    3.41
   7 -19  -1    4.05    4.29
  -7 -19   1   18.44   10.62
   8  19  -1  145.71   97.16
   8 -19  -1  125.16   12.68
   8  19  -1  128.42   17.75
   8 -19  -1  101.75   21.97
   8 -19  -1  107.70   10.30
  -8 -19   1  106.96   14.14
   8 -19  -1  115.43    7.49
  -8 -19   1  119.41   16.02
   9  19  -1   26.11    8.82
   9 -19  -1   11.51    5.86
   9  19  -1    6.35    4.51
   9 -19  -1    7.25    4.28
   9 -19  -1   10.17    4.88
  -9 -19   1   12.43    7.64
  -9 -19   1    5.44    5.00
  10  19  -1   23.19   15.93
  10 -19  -1   20.10    6.41
  10  19  -1   14.33    4.81
  10 -19  -1   19.46    8.02
  10 -19  -1   14.08    7.20
 -10 -19   1   29.82   11.16
 -10 -19   1   24.20   17.52
  11 -19  -1   10.92    5.85
  11  19  -1    8.39    5.81
  11 -19  -1   11.90    5.80
  11 -19  -1    9.26    6.18
 -11 -19   1   15.21    7.22
 -11 -19   1   13.96    7.95
  12  19  -1   72.76    8.72
  12 -19  -1   48.96   13.19
  12  19  -1   59.40    9.39
  12 -19  -1   45.03   13.25
 -12 -19   1   63.12   12.01
  13 -19  -1   14.19    4.61
  13  19  -1   16.71    7.85
  13 -19  -1    7.86    7.00
 -13 -19   1   10.95    6.38
 -13 -19   1   22.66   12.07
 -13  19   1   26.66    9.23
  14  19  -1   63.02   13.97
  14 -19  -1   47.49   16.28
  14  19  -1   65.50   12.16
  14 -19  -1   51.28   35.58
 -14 -19   1   39.91   10.20
 -14 -19   1   56.86   12.91
 -14  19   1   47.70   12.53
  15 -19  -1   17.16   10.09
  15  19  -1    8.28    6.08
  15 -19  -1   13.76    8.54
 -15 -19   1   17.73    9.22
 -15 -19   1   18.42   10.91
 -15  19   1   23.08    8.43
  16 -19  -1   35.19    9.55
  16  19  -1   44.56    9.11
  16 -19  -1   28.71    9.10
 -16 -19   1   41.59   11.67
 -16 -19   1   28.78    9.94
 -16  19   1   29.19   10.64
  17 -19  -1   36.05   11.60
  17  19  -1   26.02   11.87
  17 -19  -1   11.00    7.00
 -17 -19   1   21.02   11.01
  18  19  -1   62.73   18.92
  18 -19  -1   35.50   14.45
  18  19  -1   50.71   12.08
  18 -19  -1   25.92   11.40
 -18 -19   1   50.54   12.36
 -18 -19   1   55.22   15.00
 -18  19   1   45.13   13.97
  17  20   1  160.06   26.17
  17  20   1  164.21   24.90
  17 -20   1  104.90   29.40
 -17 -20  -1  145.59   39.17
 -17  20  -1  135.82   24.35
  16  20   1   11.43    6.98
  16 -20   1    7.59    6.77
 -16 -20  -1   13.17    7.10
 -16  20  -1    8.02    5.29
  15 -20   1  311.33   28.21
 -15 -20  -1  272.50   59.98
 -15  20  -1  261.28   53.01
  14  20   1    8.91    7.14
  14  20   1   14.38    7.56
  14 -20   1    1.12    3.73
  14 -20   1    5.75    6.73
 -14 -20  -1   12.06    8.65
  13  20   1  264.30   21.96
 -13 -20  -1  211.99   34.06
  12  20   1    0.49    4.26
  12 -20   1   10.19    4.69
  12  20   1    9.81    5.46
  12 -20   1    4.07    4.81
  12 -20   1   10.74    6.05
 -12 -20  -1   12.49    6.34
  11 -20   1  124.88   21.31
  11  20   1  144.44   18.35
  11 -20   1  158.18   23.30
  11 -20   1  160.05  115.47
 -11 -20  -1  136.60   26.05
  10  20   1   14.62    8.93
  10 -20   1   -0.86    4.18
  10  20   1  -11.96    5.50
  10 -20   1    0.64    2.55
  10 -20   1    7.39    5.05
 -10 -20  -1   -1.90    4.06
 -10 -20  -1    8.26    5.02
   9  20   1  226.62   13.45
   9 -20   1  221.93  148.50
   9  20   1  200.64   25.66
   9 -20   1  272.49   17.27
   9 -20   1  208.31    8.11
  -9 -20  -1  202.57    7.92
   9 -20   1  215.77   15.30
  -9 -20  -1  205.29   24.83
   8  20   1    2.37    3.86
   8 -20   1   -1.87    3.85
   8  20   1    4.67    3.36
   8 -20   1    3.56    3.81
   8 -20   1    2.50    3.01
  -8 -20  -1    1.84    3.88
   8 -20   1    7.73    5.01
  -8 -20  -1    2.74    4.08
   7  20   1  196.42   14.56
   7  20   1  206.24   15.41
   7 -20   1  201.77   56.58
   7 -20   1  148.79   10.85
   7 -20   1  188.14   16.68
  -7 -20  -1  194.47   30.55
   6  20   1  -11.20    7.58
   6 -20   1   -3.45    2.76
   6  20   1   -1.39    4.06
   6 -20   1    5.53    3.14
   6 -20   1    3.51    3.39
  -6 -20  -1    3.06    3.15
   6 -20   1    0.78    3.18
  -6 -20  -1   12.08    6.21
   5  20   1  162.70   10.92
  -5  20  -1  130.01   12.31
   5 -20   1  154.21    8.62
   5  20   1  145.01    9.06
   5 -20   1  161.67   33.37
   5 -20   1  134.50   14.62
  -5 -20  -1  154.83   14.31
   5 -20   1  169.00   12.10
  -5 -20  -1  188.58   17.95
   4  20   1    0.94    3.37
  -4  20  -1   -0.10    1.73
   4 -20   1   -0.99    1.68
   4  20   1   -1.96    3.28
   4 -20   1    2.32    2.74
  -4 -20  -1    0.56    1.43
   4 -20   1    3.58    2.84
  -4 -20  -1    1.82    3.06
   3  20   1   55.60   17.49
  -3  20  -1   77.41    9.42
   3  20   1   78.92   14.56
   3 -20   1   71.04   14.74
   3 -20   1   53.26   11.02
  -3 -20  -1   79.81   10.09
   3 -20   1   70.57   13.71
   2  20   1   -0.05    5.05
  -2  20  -1    2.89    2.34
   2  20   1    1.65    1.72
  -2  20  -1    0.02    1.00
   2 -20   1    1.08    2.25
  -2 -20  -1   -3.11    1.28
   2 -20   1    3.75    2.30
   1  20   1   12.22    4.80
  -1  20  -1    3.90    2.30
   1  20   1    7.62    4.15
  -1  20  -1    3.94    1.85
   1 -20   1    8.36    2.98
   1 -20   1    6.49    2.64
  -1 -20  -1   -1.60    1.35
   1 -20   1    5.69    3.86
  -1 -20  -1    7.88    3.10
   0  20  -1   -1.19    3.02
   0  20   1    3.88    3.17
   0  20  -1    0.24    0.95
   0  20   1    0.08    1.79
   0 -20   1   -2.93    1.41
   0 -20  -1   -1.52    1.24
   0 -20   1    2.79    2.10
   0 -20   1    1.02    1.98
   0 -20  -1   -0.77    2.24
   1  20  -1   64.79   10.34
  -1  20   1   65.88   14.05
   1  20  -1   55.43    6.51
  -1  20   1   62.53    8.10
  -1 -20   1   67.37    4.50
   1 -20  -1   50.21    9.35
  -1 -20   1   58.46    6.85
   1 -20  -1   60.79    7.98
  -1 -20   1   73.91    9.02
   2  20  -1   -3.16    3.98
  -2  20   1    3.27    4.07
   2  20  -1   -0.96    1.42
  -2  20   1    1.42    1.37
  -2  20   1    1.15    1.21
   2 -20  -1    2.67    1.58
  -2 -20   1    0.07    1.66
   2 -20  -1    2.94    2.09
  -2 -20   1    2.47    2.30
   3  20  -1  284.31   16.02
  -3  20   1  287.43   15.90
   3  20  -1  264.05   21.04
  -3  20   1  277.75   15.73
  -3 -20   1  249.25   12.72
   3 -20  -1  225.62   11.79
  -3 -20   1  239.74   13.09
   3 -20  -1  261.92   15.49
  -3 -20   1  281.53   25.33
   4  20  -1    2.71    5.98
  -4  20   1    4.04    2.56
   4  20  -1    2.81    2.15
  -4  20   1    5.19    2.96
   4 -20  -1    0.67    1.59
  -4 -20   1   -2.63    1.17
   4 -20  -1    0.48    1.28
  -4 -20   1   -0.64    2.19
  -4 -20   1   -2.38    3.85
   5  20  -1  316.02   21.63
   5  20  -1  289.53   15.32
   5 -20  -1  324.60  194.55
  -5 -20   1  313.94   16.66
  -5 -20   1  313.37   17.78
   6  20  -1    3.77    4.97
   6  20  -1    3.49    3.90
  -6 -20   1    4.14    2.57
   6 -20  -1   -5.70    2.51
   6 -20  -1    2.30    2.05
  -6 -20   1    0.76    6.08
   7  20  -1  501.68   26.82
   7 -20  -1  522.31   28.34
   7 -20  -1  547.73   24.86
  -7 -20   1  600.67   28.44
   8  20  -1    3.71    4.94
   8 -20  -1    7.19    3.22
   8  20  -1   -3.13    4.29
   8 -20  -1    0.03    2.76
   8 -20  -1    5.47    4.00
  -8 -20   1    2.67    3.52
   8 -20  -1    1.59    1.83
  -8 -20   1   -0.62    5.62
   9  20  -1  480.39   25.45
   9 -20  -1  505.00   25.81
   9  20  -1  449.66   27.11
   9 -20  -1  473.38   24.89
   9 -20  -1  459.41   25.46
  -9 -20   1  488.93   40.93
  10  20  -1   -2.64    7.73
  10 -20  -1   -1.88    5.95
  10  20  -1   -3.33    4.87
  10 -20  -1   -6.46    5.54
  10 -20  -1    8.12    4.04
 -10 -20   1    7.55    5.47
 -10 -20   1   -3.20    4.64
  11 -20  -1  462.78   23.60
  11 -20  -1  490.69   22.24
 -11 -20   1  474.83   29.65
 -11 -20   1  433.53   27.42
  12  20  -1    7.68    8.19
  12 -20  -1    7.79    4.90
  12  20  -1    2.34    2.86
  12 -20  -1    4.39    3.45
 -12 -20   1    7.06    4.82
 -12 -20   1   10.63    7.80
  13 -20  -1  330.21   15.62
  13  20  -1  318.43   20.06
  13 -20  -1  315.30   18.20
 -13 -20   1  303.40   14.38
 -13 -20   1  363.68   18.77
  14  20  -1   10.29    6.45
  14 -20  -1    6.88    6.76
  14  20  -1   20.10    9.32
 -14 -20   1   11.12    6.62
 -14 -20   1    9.57    9.04
 -14  20   1   10.96    7.08
  15  20  -1  343.06   44.40
  15 -20  -1  286.62   35.45
  15  20  -1  338.74   27.84
  15 -20  -1  195.08   51.50
 -15 -20   1  241.11   39.44
 -15  20   1  261.22   33.21
  16 -20  -1   10.79    5.87
  16  20  -1   12.63    7.60
  16 -20  -1   -2.67    6.28
 -16 -20   1    7.64    7.10
 -16  20   1    7.02    6.31
  17  20  -1  375.40   31.56
  17 -20  -1  265.83   35.99
  17  20  -1  312.65   49.60
  17 -20  -1  301.67   40.06
 -17 -20   1  282.69   50.62
 -17  20   1  272.60   23.69
  18  20  -1   12.63    7.42
  18 -20  -1   11.83    5.37
  18  20  -1    7.02    5.44
  18 -20  -1    7.17    4.59
 -18 -20   1   10.84    6.91
 -18  20   1   15.92    6.89
  17  21   1   22.98    8.50
  17  21   1   15.21   10.00
  17 -21   1    4.02    5.63
 -17 -21  -1   18.65   11.12
 -17  21  -1   13.32    7.96
  16  21   1   12.67    7.39
  16 -21   1   14.54    6.12
 -16 -21  -1   12.57    8.26
 -16  21  -1    9.90    6.69
  15 -21   1  104.60   20.31
 -15  21  -1  153.72   24.03
  14  21   1    6.44    7.41
  14  21   1   17.42    8.96
  14 -21   1   14.86    6.60
  14 -21   1    0.52    3.65
 -14 -21  -1   -6.61    7.14
  13  21   1  208.21   21.87
  13 -21   1  176.04   34.43
 -13 -21  -1  178.73   31.73
  12  21   1   11.20    5.99
  12  21   1   17.89    8.85
  12 -21   1   -0.57    4.82
  12 -21   1   -2.07    5.85
 -12 -21  -1    3.93    4.90
  11  21   1  244.33   29.51
  11 -21   1  210.69   29.43
 -11 -21  -1  279.69   23.71
  10  21   1    8.83    6.07
  10 -21   1    8.60    4.84
  10  21   1    3.57    4.82
  10 -21   1    3.64    6.40
  10 -21   1    7.84    4.50
 -10 -21  -1    6.88    4.77
   9 -21   1  636.34   25.85
   9  21   1  644.28   29.06
   9 -21   1  621.01   30.88
   9 -21   1  605.91   24.90
  -9 -21  -1  645.97   28.31
   8  21   1   -1.48    6.02
   8 -21   1    3.79    2.62
   8  21   1    3.45    2.89
   8 -21   1    9.43    5.09
   8 -21   1    4.39    3.94
   8 -21   1   -2.70    4.46
  -8 -21  -1    5.03    7.31
   7  21   1 1094.57   34.21
   7 -21   1 1089.89   34.86
   7 -21   1 1050.78   32.99
   7 -21   1 1014.20   34.07
  -7 -21  -1 1133.69   37.35
   6  21   1   14.79    6.80
   6 -21   1    0.19    2.97
   6  21   1    5.74    2.97
   6 -21   1    3.53    3.01
   6 -21   1    5.07    3.54
  -6 -21  -1    4.80    3.00
   6 -21   1    1.66    4.28
  -6 -21  -1    1.95    3.04
   5  21   1 1499.12   45.24
   5 -21   1 1443.00   38.32
   5  21   1 1435.85   45.62
   5 -21   1 1476.53   39.85
  -5 -21  -1 1463.23   38.97
   5 -21   1 1534.35   41.75
  -5 -21  -1 1613.12   43.78
  -4  21  -1    4.53    1.94
   4 -21   1   -0.68    1.83
   4  21   1    0.09    3.62
   4 -21   1   -0.63    2.36
  -4 -21  -1    1.42    1.57
   4 -21   1    1.46    2.38
  -4 -21  -1    0.88    2.55
   3  21   1 5861.41 3927.94
  -3  21  -1 5689.47  149.16
   3  21   1 5809.76 3893.28
   3 -21   1 5692.97 3815.01
  -3 -21  -1 5252.94  137.25
   3 -21   1 5999.69 4020.56
   2  21   1   -4.97    5.18
  -2  21  -1   -0.03    2.66
   2  21   1    1.17    2.30
  -2  21  -1    2.37    1.28
   2 -21   1    2.34    1.47
  -2 -21  -1   -3.76    1.32
   2 -21   1    4.37    3.11
   0  21  -1   -0.09    3.08
   0  21   1    9.63    4.96
   0  21  -1    2.67    1.57
   0  21   1    4.09    2.38
   0 -21   1   -1.53    1.29
   0 -21  -1   -1.87    1.24
   0 -21   1    5.21    2.37
   0 -21   1    2.66    2.22
   0 -21  -1    6.56    2.82
   1  21  -1  840.29   21.50
   1  21  -1  770.03   18.42
  -1  21   1  791.87   20.50
  -1 -21   1  797.04   18.78
   1 -21  -1  767.04  459.24
  -1 -21   1  804.40   22.84
   1 -21  -1  791.81   19.69
  -1 -21   1  778.79   21.15
   2  21  -1    7.20    2.78
  -2  21   1   17.45    5.22
   2  21  -1   16.97    4.76
  -2  21   1   12.59    3.81
  -2  21   1   11.34    4.38
   2 -21  -1   14.14    4.09
  -2 -21   1   10.29    3.67
   2 -21  -1    6.70    2.25
  -2 -21   1   13.99    4.86
   3  21  -1 1983.20   48.49
  -3  21   1 1937.08   46.55
   3 -21  -1 1990.43   47.30
  -3 -21   1 2036.51   48.80
  -3 -21   1 2029.43   48.97
   4  21  -1    6.34    3.17
  -4  21   1   11.73    5.14
   4  21  -1   14.06    4.04
  -4  21   1   12.46    3.83
   4 -21  -1   15.50    4.56
  -4 -21   1   12.00    4.09
  -4 -21   1   11.04    4.20
   5  21  -1 1061.29   29.62
   5  21  -1 1030.73   27.84
   5 -21  -1 1032.41   28.00
  -5 -21   1 1030.88   28.09
   6  21  -1   11.10    4.34
   6  21  -1   15.85    5.10
   6 -21  -1   18.77    6.10
   6 -21  -1   14.98    4.77
  -6 -21   1   18.74    7.18
   7  21  -1 1415.98   44.99
   7  21  -1 1340.92   45.69
   7 -21  -1 1429.41   46.52
   7 -21  -1 1385.18   45.01
   7 -21  -1 1335.05   40.62
   8  21  -1    6.66    4.80
   8 -21  -1    8.73    4.61
   8  21  -1   12.10    4.63
   8 -21  -1    5.83    2.98
   8 -21  -1   12.64    5.07
  -8 -21   1   16.32    6.27
   8 -21  -1    9.03    4.58
  -8 -21   1   12.31    5.59
   9  21  -1  603.86   21.75
   9 -21  -1  610.84   20.52
   9  21  -1  537.80   32.35
   9 -21  -1  608.75   30.02
   9 -21  -1  559.96   33.78
  10  21  -1    9.52    8.61
  10 -21  -1    3.97    3.85
  10  21  -1    4.79    3.54
  10 -21  -1   13.87    5.12
  10 -21  -1    6.36    3.99
 -10 -21   1    3.93    4.48
 -10 -21   1   14.29    6.09
  11  21  -1  161.50    5.79
  11 -21  -1  115.15   20.95
 -11 -21   1  218.28   31.51
  12  21  -1   17.92    8.66
  12 -21  -1   21.92    9.39
  12  21  -1   20.87    8.14
  12 -21  -1    6.80    4.43
 -12 -21   1   14.34    5.92
 -12 -21   1   21.06    9.95
  13 -21  -1   31.97   15.81
  13  21  -1   36.46   10.70
  13 -21  -1   25.48   12.23
  14  21  -1   13.09    8.36
  14 -21  -1   17.17    7.73
  14  21  -1   22.41    7.73
  14 -21  -1   14.32   10.88
 -14 -21   1   11.55    6.65
 -14 -21   1   29.96   10.54
 -14  21   1   16.10    8.25
  15 -21  -1   33.29   17.59
  15  21  -1   35.63   11.35
 -15  21   1   46.90   11.17
  16  21  -1   24.02    9.58
  16 -21  -1    8.45    8.73
  16  21  -1   22.35    7.40
  16 -21  -1   25.15   10.14
 -16 -21   1    9.42    8.94
 -16  21   1   17.03    7.23
  17  21  -1   21.08    9.15
  18  21  -1   20.42   10.68
  18 -21  -1   11.83    8.56
 -18 -21   1   28.39   12.94
 -18  21   1   13.83    7.72
  16  22   1   12.27    9.21
  16  22   1   -1.34    7.64
  16 -22   1   17.16    9.49
 -16 -22  -1   18.71   10.18
 -16  22  -1    5.17    7.44
  15  22   1   11.50   10.51
  15 -22   1   32.91    9.83
 -15 -22  -1   39.90   15.32
 -15  22  -1   49.89   12.15
  14  22   1   15.24    8.17
  14  22   1   -2.36    7.62
  14 -22   1    0.76    4.52
  14 -22   1    3.78    7.72
 -14 -22  -1    5.57    6.11
  13  22   1   24.16    9.83
  13  22   1   25.81    9.27
  13 -22   1    5.30    6.29
  13 -22   1    7.40    6.83
 -13 -22  -1   25.65   13.51
  12  22   1  -11.51    8.32
  12  22   1   -8.29    6.11
  12 -22   1   -2.96    5.13
  12 -22   1   -0.52    6.09
 -12 -22  -1    5.31    7.31
  11  22   1    6.76    5.65
  11  22   1    6.07    4.74
  11 -22   1    0.67    3.66
  11 -22   1   -1.26    6.18
 -11 -22  -1   15.17    9.23
  10  22   1   -4.38    7.63
  10  22   1    7.50    4.68
  10 -22   1    7.18    4.15
  10 -22   1    8.60    4.71
 -10 -22  -1   -7.45    6.12
   9  22   1   -2.86    9.16
   9  22   1    0.82    3.29
   9 -22   1   -2.38    5.32
   9 -22   1    7.88    4.63
  -9 -22  -1    4.08    5.95
   8  22   1   -0.75    5.10
   8  22   1    7.35    4.26
   8 -22   1    1.25    3.61
   8 -22   1   -7.34    4.78
   8 -22   1    3.15    2.85
  -8 -22  -1   -6.63    6.50
   7  22   1   14.96    7.48
   7  22   1   -2.98    4.40
   7 -22   1    2.84    3.00
   7 -22   1   -0.15    5.87
   7 -22   1   -0.34   12.52
  -7 -22  -1   16.97    7.38
   6  22   1  -11.43    7.01
   6  22   1   -2.91    3.96
   6 -22   1    3.85    2.95
   6 -22   1    7.55    5.18
   6 -22   1   -0.61    4.54
  -6 -22  -1   -1.78    2.85
   5  22   1    9.29    4.78
   5  22   1   14.89    5.10
   5 -22   1   13.86    5.59
   5 -22   1   11.00    6.20
   5 -22   1   14.44    5.10
  -5 -22  -1   13.37    7.63
   4  22   1    7.59    3.80
  -4  22  -1    2.88    2.45
   4  22   1   -2.79    3.23
   4 -22   1   -2.59    3.18
   4 -22   1    2.47    3.01
  -4 -22  -1    1.22    2.04
   3  22   1   26.51    9.13
  -3  22  -1   19.21   10.67
   3  22   1   18.25    6.07
   3 -22   1   17.87    5.53
   3 -22   1   18.05    6.27
   3 -22   1   34.99   16.18
   2  22   1    2.31    2.76
  -2  22  -1    4.59    2.05
   2  22   1    0.45    2.85
   2 -22   1    2.47    1.92
  -2 -22  -1   -4.14    1.32
   2 -22   1    1.35    2.13
   1  22   1   13.35    6.26
  -1  22  -1   10.05    5.25
   1  22   1    3.73    2.79
   1 -22   1    9.41    3.42
  -1 -22  -1   -1.73    1.37
   1 -22   1    8.43    3.99
   0  22  -1   -3.65    3.58
   0  22   1    2.49    3.01
   0  22   1    2.91    2.13
   0 -22   1   -1.65    1.14
   0 -22  -1   -1.79    1.25
   0 -22   1    2.01    2.17
   0 -22   1    3.71    3.23
   0 -22  -1    1.31    1.70
   1  22  -1   60.34   10.90
  -1  22   1   64.20   14.92
  -1  22   1   56.47   34.69
   1 -22  -1   51.31    7.22
  -1 -22   1   62.81    7.78
   1 -22  -1   45.99    7.08
  -1 -22   1   49.08   10.76
   2  22  -1   -0.15    4.18
  -2  22   1   -2.59    3.92
   2  22  -1    1.37    1.11
  -2  22   1    0.81    1.35
   2 -22  -1    0.18    1.74
  -2 -22   1    3.18    2.09
  -2 -22   1   -1.10    4.46
   3  22  -1   75.09   11.25
  -3  22   1   85.52   12.18
   3  22  -1   62.45    3.62
  -3  22   1   63.44    8.33
   3 -22  -1   47.58   10.37
  -3 -22   1   63.71    7.43
  -3 -22   1   67.63   11.30
   4  22  -1    4.99    2.78
  -4  22   1    2.78    2.33
   4  22  -1   -4.91    2.29
  -4  22   1   -0.95    1.52
   4 -22  -1    0.28    1.56
  -4 -22   1   -0.25    1.44
  -4 -22   1    1.56    2.48
   5  22  -1  111.24   16.90
  -5  22   1   88.73   12.45
   5  22  -1   95.97   12.52
   5 -22  -1  100.90    7.85
  -5 -22   1   87.84   12.58
   5 -22  -1   97.99   13.26
   6  22  -1    4.20    3.38
   6  22  -1   -2.51    2.97
   6 -22  -1    3.06    2.24
  -6 -22   1    6.48    2.91
   7  22  -1   30.54    8.32
   7  22  -1    5.56    2.29
   7 -22  -1  110.38   25.93
   7 -22  -1  133.85   28.06
   8  22  -1    5.61    6.61
   8 -22  -1    5.59    5.67
   8  22  -1    2.75    3.52
   8 -22  -1   11.67    5.46
   8 -22  -1    4.18    3.87
  -8 -22   1    4.20    3.59
  -8 -22   1    2.74    3.88
   9  22  -1    8.05    4.63
   9 -22  -1   54.45   18.33
   9  22  -1   76.60   13.22
   9 -22  -1   60.11   16.77
   9 -22  -1   22.56    7.44
  10  22  -1   27.21   17.16
  10 -22  -1    8.90    5.14
  10  22  -1    4.64    3.28
  10 -22  -1    6.90    4.34
  10 -22  -1    2.74    4.74
 -10 -22   1   -1.72    4.90
 -10 -22   1    8.61    4.74
  11  22  -1   12.76    6.04
  11  22  -1   30.11   10.05
  11 -22  -1   23.08    8.40
  11 -22  -1   12.96   10.15
 -11 -22   1   18.74    6.37
 -11 -22   1   28.30    9.76
  12  22  -1   -7.53    8.52
  12  22  -1    7.21    5.63
  12 -22  -1    6.76    4.25
 -12 -22   1    5.89    3.98
 -12 -22   1   12.95    5.53
  13  22  -1   45.53   13.62
  13 -22  -1   21.97    9.95
  13  22  -1   15.76    8.77
  13 -22  -1   15.43    8.70
 -13 -22   1   29.61   13.44
 -13 -22   1   24.10   11.72
  14  22  -1   13.05    8.59
  14 -22  -1    4.61    4.57
  14  22  -1   -0.21    6.55
  14 -22  -1    6.47    5.24
 -14 -22   1    8.36    6.49
 -14  22   1    6.86    5.74
  15  22  -1  103.48   16.75
  15 -22  -1   61.31   16.16
 -15 -22   1   81.70   18.87
 -15  22   1   98.51   15.05
  16  22  -1    3.60    7.35
  16  22  -1  -11.25    7.58
  16 -22  -1   10.85    6.80
 -16 -22   1   -5.36    7.21
 -16  22   1    8.39    6.17
  17  22  -1  137.58   25.94
  17  22  -1  131.16   23.53
  17 -22  -1   77.66   20.57
 -17 -22   1  104.49   24.76
  18  22  -1    6.57    5.22
  18 -22  -1    1.63    4.51
 -18 -22   1    6.08    5.29
 -18  22   1    9.98    5.71
  16  23   1   58.93   13.97
  16 -23   1   37.15   13.41
 -16 -23  -1   32.17   13.70
  15  23   1   13.84    9.45
  15  23   1   11.51   11.66
  15 -23   1    0.19    5.04
 -15 -23  -1   16.12   10.66
 -15  23  -1   -1.48    7.08
  14  23   1   63.66   10.94
  14 -23   1   72.54   17.21
  13  23   1   -1.19    8.35
  13  23   1    5.85    4.08
  13 -23   1    2.52    6.83
  13 -23   1    4.95    5.47
 -13 -23  -1   -4.64    8.43
  12  23   1   61.50   24.85
  12  23   1   73.61   51.21
  12 -23   1   58.67   12.90
  12 -23   1   14.51    6.80
 -12 -23  -1   52.72   13.93
  11  23   1   -4.37    7.91
  11  23   1    4.29    7.58
  11 -23   1   -2.36    4.70
  11 -23   1    9.13    5.27
 -11 -23  -1   -3.07    6.09
  10  23   1   75.79   13.70
  10 -23   1   47.54   12.82
  10 -23   1   50.73   12.56
 -10 -23  -1   67.70   13.10
   9  23   1   16.89    7.52
   9  23   1   -0.63    4.90
   9 -23   1    3.30    3.61
   9 -23   1    6.90    3.63
   9 -23   1   -1.42    4.42
  -9 -23  -1   -1.89    5.52
   8  23   1  125.65   27.89
   8  23   1   19.45    6.77
   8 -23   1   92.68   17.45
   8 -23   1   61.66   13.72
   8 -23   1   84.28   23.20
  -8 -23  -1   81.29   14.06
   7  23   1    6.98    6.94
   7  23   1    4.15    4.23
   7 -23   1    1.50    3.66
   7 -23   1    1.72    3.29
   7 -23   1    2.93    2.85
  -7 -23  -1    0.81    4.56
   6  23   1   42.76   31.63
   6  23   1   25.28    7.62
   6 -23   1   32.57    6.54
   6 -23   1   31.38    8.85
   6 -23   1   21.23   10.32
  -6 -23  -1   42.21   10.75
   5  23   1    6.60    3.62
   5  23   1   -2.48    3.58
   5 -23   1    2.49    2.48
   5 -23   1    4.19    3.45
  -5 -23  -1    0.52    2.00
   4  23   1   23.72    8.52
   4  23   1   20.40    6.52
   4 -23   1   27.35    7.03
   4 -23   1   29.40    8.17
  -4 -23  -1   31.24    8.23
   3  23   1    3.87    2.90
  -3  23  -1   -0.29    2.74
   3  23   1   -1.87    2.84
   3 -23   1    1.34    1.61
   3 -23   1   -0.33    2.60
   3 -23   1   -4.91    5.12
  -3 -23  -1    0.38    1.87
   2  23   1    1.59    4.14
  -2  23  -1   -0.42   28.45
   2  23   1   -2.07   21.29
   2 -23   1    2.86    1.96
   2 -23   1   -1.76    9.55
  -1  23  -1    2.27    1.93
   1  23   1   -3.07    4.94
   1  23   1    3.87    1.94
   1 -23   1   11.11    3.55
   1 -23   1    2.66    3.05
   0  23  -1    7.34    3.10
   0  23   1   10.81    7.77
   0  23   1    8.30    4.91
   0 -23  -1   -2.35    1.19
   0 -23   1   10.61    7.68
   0 -23   1   11.25    4.19
   1  23  -1    2.97    2.65
  -1  23   1    1.39    3.45
  -1  23   1    1.61    1.64
   1 -23  -1    6.80    2.85
  -1 -23   1   -0.33    2.10
  -1 -23   1    5.95    4.12
   2  23  -1  124.97   22.03
  -2  23   1  124.58   20.27
  -2  23   1  104.74    8.04
   2 -23  -1   96.69   15.79
  -2 -23   1  106.81   10.35
  -2 -23   1  110.26   15.05
   3  23  -1   -8.38    4.27
  -3  23   1    5.90    3.61
  -3  23   1   -0.04    2.14
   3 -23  -1    0.57    1.44
  -3 -23   1    1.26    1.44
  -3 -23   1    4.68    3.22
   4  23  -1  124.09   21.74
  -4  23   1  135.09   14.00
   4  23  -1  109.62    9.23
  -4  23   1  126.28    6.69
   4 -23  -1   99.96    3.30
  -4 -23   1  143.46   11.48
  -4 -23   1  135.05   18.60
   5  23  -1   -0.65    3.53
  -5  23   1    2.20    2.11
   5  23  -1   -2.45    2.72
  -5  23   1    3.80    2.82
   5 -23  -1    6.14    2.66
  -5 -23   1    2.60    2.90
   5 -23  -1   -3.90    3.54
  -5 -23   1    5.63    2.80
   6  23  -1  321.44   19.72
   6  23  -1  301.64   17.56
   6 -23  -1  302.03   18.28
  -6 -23   1  344.50   46.94
   7  23  -1   -6.70    6.81
   7  23  -1   -2.18    3.35
   7 -23  -1   -1.53    3.43
   7 -23  -1   -0.81    3.78
   7 -23  -1   -0.20    2.26
  -7 -23   1    4.00    6.31
   8  23  -1  249.31   16.31
   8 -23  -1  292.95   18.37
   8  23  -1  259.80   16.13
   8 -23  -1  291.67   22.42
   8 -23  -1  186.05   31.76
  -8 -23   1  257.41   21.21
   8 -23  -1  253.72   22.89
  -8 -23   1  278.58   37.10
   9  23  -1   11.91    4.71
   9 -23  -1    2.25    3.31
   9  23  -1    3.84    3.39
   9 -23  -1    1.41    2.81
   9 -23  -1   -1.60    4.31
  -9 -23   1   10.99    4.97
  -9 -23   1    3.21    5.78
  10 -23  -1  238.59   13.12
  10  23  -1  188.40   20.71
  10 -23  -1  154.08   32.04
  10 -23  -1  177.53   20.32
 -10 -23   1  168.57   28.36
  11  23  -1   11.01    5.66
  11 -23  -1   -1.60    4.38
  11  23  -1    7.90    6.06
  11 -23  -1   10.70    4.90
  11 -23  -1    1.93    3.35
 -11 -23   1   -8.61    4.82
 -11 -23   1   -0.48    4.70
  12  23  -1  355.61   27.52
  12  23  -1  282.54   15.46
  13  23  -1    3.90    4.53
  13  23  -1   -4.68    6.02
  13 -23  -1   12.61    7.83
 -13 -23   1    7.59    5.78
  14  23  -1  120.96   26.74
  14  23  -1  166.92   15.05
  14 -23  -1   92.37   29.71
 -14 -23   1  126.89   21.81
 -14  23   1  114.47   82.15
  15  23  -1   11.15    6.22
  15  23  -1   -2.11    6.34
  15 -23  -1   -4.52    5.39
 -15 -23   1   -1.16    5.06
 -15  23   1   -0.41    6.09
  16  23  -1   77.38   17.16
  16  23  -1   46.58    8.92
  16 -23  -1   42.73   22.84
 -16 -23   1   68.85   21.41
 -16  23   1   51.79   15.72
  17  23  -1  -10.66    7.00
  17 -23  -1    4.19    5.20
 -17 -23   1    5.44    6.86
 -17  23   1   12.57    7.37
  18  23  -1   30.19   11.90
  18 -23  -1   28.27   12.56
 -18 -23   1   28.70   12.33
 -18  23   1   38.69   13.31
  16  24   1   45.55   13.65
  16 -24   1   23.41    8.76
 -16 -24  -1   44.54   13.75
 -16  24  -1   44.58   15.76
  15  24   1    1.94    4.88
  15  24   1    6.21    5.07
  15 -24   1   -0.61    6.08
 -15 -24  -1    9.28    5.94
 -15  24  -1   10.27    6.63
  14  24   1  179.84   19.04
  14  24   1  184.67   23.21
  14 -24   1   92.36   30.10
 -14 -24  -1  169.83   36.14
  13  24   1   13.45    9.82
  13  24   1    8.51    6.11
  13 -24   1   11.68    7.14
  13 -24   1    0.90    3.35
 -13 -24  -1   19.47    8.71
  12  24   1  334.85   28.60
  12 -24   1  320.73   19.97
  12 -24   1  264.93   35.53
  11  24   1    4.61    4.91
  11  24   1   -4.63    5.38
  11 -24   1    7.85    6.23
  11 -24   1   -3.40    4.61
 -11 -24  -1   -8.98    6.79
  10  24   1  686.20   27.89
  10 -24   1  761.97   29.38
  10 -24   1  708.92   29.38
 -10 -24  -1  781.67   50.89
   9  24   1    7.15    5.52
   9 -24   1   -4.88    4.01
   9 -24   1   -6.06    4.27
   9 -24   1   -4.89    4.28
  -9 -24  -1    7.79    4.92
   8  24   1 1661.24   64.86
   8 -24   1 1542.63   61.19
   8 -24   1 1611.23   63.57
   7  24   1    1.52    4.34
   7  24   1    3.96    4.11
   7 -24   1    9.54    5.77
   7 -24   1    5.77    4.50
   7 -24   1    7.39    4.51
  -7 -24  -1    2.83    3.66
   6  24   1 1660.85   52.27
   6  24   1 1599.87   49.46
   6 -24   1 1601.88   49.91
   6 -24   1 1613.59   50.32
  -6 -24  -1 1606.57   51.69
   5  24   1    3.95    2.69
   5 -24   1    6.73    3.99
   5 -24   1    3.89    4.26
  -5 -24  -1    4.54    3.47
   4  24   1 1762.96   56.57
   4  24   1 1696.63   49.90
   4 -24   1 1667.29   51.11
   4 -24   1 1719.47   52.07
  -4 -24  -1 1730.28   50.65
   3  24   1    3.37    3.19
  -3  24  -1    1.40    1.90
   3  24   1    0.68    1.66
   3 -24   1   -2.06    2.28
   3 -24   1    5.63    2.02
   3 -24   1    1.96    2.54
  -3 -24  -1    0.21    3.08
   2  24   1 3840.94  102.96
  -2  24  -1 3746.77   98.67
   2  24   1 3718.93   98.18
   2 -24   1 3737.53   98.62
  -1  24  -1    1.81    3.35
   1  24   1   -7.47    5.53
   1  24   1    2.99    2.09
   1 -24   1    2.81    3.63
   0  24  -1 3417.30   90.64
   0  24   1 3454.51   92.16
   0 -24   1 3417.60   89.63
   0 -24   1 3327.03   88.63
   1  24  -1    4.09    1.97
  -1  24   1    7.23    4.20
  -1  24   1    5.99    3.29
  -1 -24   1    4.42    2.48
  -1 -24   1    3.16    2.78
   2  24  -1 4665.38  122.12
  -2  24   1 4429.15  116.26
  -2 -24   1 4552.52  120.02
   3  24  -1   12.03    5.05
  -3  24   1    3.34    3.84
  -3  24   1    2.05    1.64
   3 -24  -1    4.51    2.08
  -3 -24   1   -1.61    2.06
  -3 -24   1    4.29    4.65
   4  24  -1 1831.07   55.25
  -4  24   1 1793.81   52.92
   4 -24  -1 1765.39   51.36
  -4 -24   1 1727.24   51.83
  -4 -24   1 1733.02   53.15
   5  24  -1    8.52    4.72
  -5  24   1    6.50    3.93
  -5  24   1    3.98    3.15
  -5 -24   1    3.82    2.83
   5 -24  -1    7.61    3.56
  -5 -24   1    6.92    3.72
   6  24  -1 2421.71   71.32
  -6  24   1 2422.53   70.32
   6  24  -1 2392.96   69.17
   6 -24  -1 2368.19   69.47
   7  24  -1    7.45    5.11
   7  24  -1    5.75    2.90
   7 -24  -1    7.96    4.29
   7 -24  -1    3.10    2.55
   7 -24  -1   -0.56    3.81
  -7 -24   1   -0.24    5.22
   8  24  -1 1000.08   20.49
   8  24  -1  959.48   17.63
   8 -24  -1  980.64   20.99
   8 -24  -1  984.79   18.56
  -8 -24   1  995.43   20.08
   8 -24  -1 1001.83   22.65
   9  24  -1   -3.10    6.70
   9  24  -1    2.33    3.12
   9 -24  -1    4.62    3.69
   9 -24  -1   10.29    4.76
   9 -24  -1    2.63    4.15
  -9 -24   1   11.62    6.46
  10  24  -1  636.18   31.13
  10 -24  -1  563.82   28.63
 -10 -24   1  639.14   32.64
  11  24  -1    3.43    4.84
  11  24  -1    7.22    4.45
  11 -24  -1   -1.25    4.54
  11 -24  -1    6.09    5.11
 -11 -24   1   -5.21    6.09
  12  24  -1  897.91   37.18
  12  24  -1  862.42   32.98
  12 -24  -1  875.70   35.09
  13  24  -1   15.37    6.68
  13  24  -1   20.31    9.03
  13 -24  -1    8.88    5.95
 -13 -24   1    5.82    5.04
  14  24  -1    8.63    5.70
  14 -24  -1   21.79   10.92
 -14 -24   1   61.58   12.75
 -14  24   1   49.11   11.36
  15  24  -1    6.53    8.10
  15  24  -1   27.03    8.09
  15 -24  -1    9.15    5.89
 -15 -24   1   10.31    5.54
 -15  24   1   16.14    7.81
  16  24  -1   36.41   10.58
  16 -24  -1   15.73    6.92
 -16 -24   1   43.74   16.44
 -16  24   1   25.41   10.69
  17  24  -1   -0.35    8.75
  17  24  -1    5.35    5.21
  17 -24  -1    8.31    5.66
 -17 -24   1   22.04   11.49
 -17  24   1   12.92    6.09
  16  25   1   41.22   11.03
  16 -25   1   31.63   10.91
 -16 -25  -1   43.39   15.01
 -16  25  -1   48.32   14.80
  15  25   1   13.97    6.22
  15  25   1   -0.88    6.41
  15 -25   1   14.93    3.61
 -15 -25  -1    5.03    5.14
 -15  25  -1    4.47    5.20
  14  25   1   73.38   15.36
  14  25   1   74.27   14.50
  14 -25   1   43.34   17.43
 -14 -25  -1   64.56   17.24
  13  25   1   14.69   11.18
  13  25   1   10.00    5.65
  13 -25   1    7.30    5.31
  13 -25   1    4.08    4.66
 -13 -25  -1    1.61    7.96
  12  25   1   78.24   10.99
  12 -25   1   53.31   14.13
  12 -25   1   39.18   14.64
  11  25   1   -6.14    7.60
  11  25   1   16.85    7.66
  11 -25   1   -3.93    5.05
  11 -25   1    3.19    3.14
 -11 -25  -1    3.12    4.71
  10  25   1   48.69   15.26
  10  25   1   48.65   15.04
  10 -25   1   29.97   25.23
  10 -25   1   27.97   10.00
   9  25   1   -2.59    5.77
   9 -25   1    5.07    4.37
   9 -25   1    6.79    4.03
   9 -25   1    5.10    3.98
  -9 -25  -1    9.98    6.25
   8  25   1   45.14   14.53
   8  25   1   56.57   15.00
   8 -25   1   69.06   14.39
   7  25   1   -3.33    7.87
   7  25   1   -0.50    4.73
   7 -25   1   -2.21    4.31
   7 -25   1    2.57    2.52
   7 -25   1   -0.36    4.54
  -7 -25  -1    1.41    2.85
   6  25   1   42.27   13.68
   6  25   1   38.51   10.90
   6 -25   1   37.29   14.92
   6 -25   1   33.19    9.87
   6 -25   1   19.79    7.48
  -6 -25  -1   55.04   11.85
   5  25   1    5.08    5.36
   5 -25   1    7.74    3.63
   5 -25   1   -0.13    4.74
  -5 -25  -1    0.10    4.34
   4  25   1   -4.49    6.24
   4  25   1    9.08    4.86
   4 -25   1   -1.98    2.83
   4 -25   1    4.33    3.24
   4 -25   1    1.95    4.31
  -4 -25  -1    6.78    3.67
   3  25   1    3.20    4.01
   3  25   1    3.73    2.68
   3 -25   1   -2.21    2.75
   3 -25   1    3.66    3.00
  -3 -25  -1    6.89    5.36
   2  25   1   23.81    9.06
  -2  25  -1   18.82    7.96
   2  25   1   16.89    5.75
   2 -25   1   19.93    8.04
  -1  25  -1   -0.77    3.09
   1  25   1    8.50    4.01
   1  25   1    3.46    2.47
   1 -25   1   -0.15    3.98
   0  25  -1   33.95   10.62
   0  25   1   29.79   10.29
   0  25   1   21.80   15.24
   0 -25   1   23.20    6.69
   0 -25   1   21.93   15.23
   1  25  -1    3.90    3.54
  -1  25   1   -0.20    4.71
  -1 -25   1    3.10    2.93
  -1 -25   1   -0.09    4.66
   2  25  -1   97.23   17.04
  -2  25   1   78.37    5.99
  -2 -25   1   83.79   28.44
   3  25  -1    0.54    2.10
  -3  25   1    5.39    2.18
  -3 -25   1    3.42    2.36
   4  25  -1  112.80    6.06
  -4  25   1  148.19   23.26
   4 -25  -1   89.76    5.37
  -4 -25   1  166.15   13.24
   4 -25  -1   84.93   16.29
  -4 -25   1  152.58   20.93
   5  25  -1    5.04    3.82
  -5  25   1   -7.82    3.29
  -5 -25   1    0.98    1.59
   5 -25  -1    5.73    3.02
  -5 -25   1    2.38    2.44
   6  25  -1  207.78   33.88
  -6  25   1  172.14   12.85
   6 -25  -1  164.36   24.84
  -6 -25   1  169.71   21.33
   7  25  -1   -0.57    6.75
   7  25  -1    4.30    3.71
   7 -25  -1    5.08    3.04
   7 -25  -1   -0.75    3.26
   7 -25  -1    2.40    2.73
  -7 -25   1    3.24    4.79
   8  25  -1  102.68   13.61
   8 -25  -1  123.90   11.43
   8 -25  -1   92.06   13.99
   8 -25  -1   75.72   17.42
  -8 -25   1  111.10   19.60
   9  25  -1    9.65    5.66
   9  25  -1    0.94    2.29
   9 -25  -1    1.68    2.39
   9 -25  -1    5.58    3.22
   9 -25  -1    2.18    2.58
  -9 -25   1   -0.45    5.50
  10  25  -1  121.21    9.38
  10  25  -1  146.43   15.14
  10 -25  -1   91.10   16.92
 -10 -25   1  124.43   32.86
  11  25  -1   -1.32    8.24
  11  25  -1   11.26    3.79
  11 -25  -1    8.30    5.00
  11 -25  -1   -8.94    4.56
 -11 -25   1    5.10    4.92
  12  25  -1  255.86   34.19
  12  25  -1  263.20   21.62
  12 -25  -1  225.61    9.09
  13  25  -1    4.46    8.89
  13  25  -1   12.07    6.50
  13 -25  -1    4.29    3.81
 -13 -25   1   15.35   10.06
  14  25  -1   78.26   18.81
  14  25  -1   84.99   12.09
  14 -25  -1   37.05   12.63
 -14 -25   1   83.26   17.99
 -14  25   1   62.23   13.70
  15  25  -1    1.15    8.63
  15  25  -1    9.04    6.02
  15 -25  -1    4.76    3.95
 -15 -25   1    9.17    5.93
 -15  25   1    6.01    4.57
  16  25  -1  164.12   19.23
  16 -25  -1   64.84   33.91
 -16 -25   1  130.57   36.12
 -16  25   1  123.97   32.03
  17  25  -1    5.11    4.82
  17 -25  -1   16.99    7.88
 -17 -25   1   14.64    8.97
 -17  25   1    8.05    6.15
  15  26   1   13.93    8.57
  15  26   1   20.87    8.24
  15 -26   1   22.57    9.21
 -15 -26  -1    9.15    6.56
 -15  26  -1    5.90    4.62
  14  26   1   -1.91    9.34
  14  26   1    4.37    4.87
  14 -26   1   -1.82    5.84
  14 -26   1    8.02    4.91
 -14 -26  -1   14.73    7.93
  13  26   1    1.87    7.46
  13  26   1   14.91    6.60
  13 -26   1   -0.68    5.30
  13 -26   1    4.61    5.58
 -13 -26  -1   13.22    5.76
  12  26   1   -2.00    6.75
  12  26   1    3.05    4.17
  12 -26   1   -1.51    4.72
  12 -26   1    7.94    5.74
 -12 -26  -1    5.69    5.00
  11  26   1  -13.15    7.22
  11  26   1   -0.67    2.87
  11 -26   1   -1.18    4.48
  11 -26   1    5.76    3.85
 -11 -26  -1   12.21    8.61
  10  26   1    5.21    4.67
  10  26   1    2.44    5.53
  10 -26   1   -1.37    4.36
  10 -26   1   -2.79    5.15
 -10 -26  -1   19.21   11.54
   9  26   1    1.10    3.85
   9 -26   1   10.51    4.40
   9 -26   1   -1.55    4.21
   9 -26   1   -4.42    4.88
  -9 -26  -1    9.23    4.27
   8  26   1    4.44    6.37
   8  26   1    2.95    3.02
   8 -26   1   -1.00    3.58
   8 -26   1    4.63    3.16
   8 -26   1    8.28    6.02
  -8 -26  -1    3.57    3.05
   7  26   1   -3.86    7.79
   7  26   1    3.01    2.60
   7 -26   1   -0.54    2.71
   7 -26   1    4.22    3.24
   7 -26   1   -3.75    5.27
  -7 -26  -1    2.57    4.09
   6  26   1   12.38    7.21
   6  26   1    4.07    2.87
   6 -26   1    7.09    5.53
   6 -26   1    3.13    3.67
  -6 -26  -1    5.52    3.40
   5  26   1    7.71    8.99
   5  26   1    2.75    2.01
   5 -26   1    3.89    3.28
   5 -26   1    1.52    2.58
  -5 -26  -1    7.37    3.79
   4  26   1   -1.50    5.92
   4  26   1   -0.99    3.14
   4 -26   1   -6.14    3.25
   4 -26   1    4.85    3.54
  -4 -26  -1    3.51    4.46
   3  26   1    1.97    2.84
   3  26   1    3.09    2.14
   3 -26   1    5.27    3.45
   3 -26   1   -2.89    4.72
  -3 -26  -1    5.61    4.53
   2  26   1   -4.56    5.49
  -2  26  -1   -0.57    3.02
   2 -26   1   -3.01    3.97
  -2 -26  -1   -0.30    2.84
  -1  26  -1   -3.12    3.37
   1  26   1    1.78    3.74
   1 -26   1    7.97    3.57
   0  26  -1    9.14    4.26
   0  26   1    4.24    2.99
   0 -26   1    4.43    2.70
   0 -26   1   -1.24    3.56
   1  26  -1   15.56    4.96
  -1  26   1   15.74    5.73
  -1 -26   1   19.77    5.38
  -1 -26   1   20.76    5.94
   2  26  -1   -0.31    4.74
  -2  26   1    2.16    3.47
  -2 -26   1    2.22    1.79
  -2 -26   1    2.89    5.64
   3  26  -1   46.03    7.40
  -3  26   1   31.48    7.82
  -3 -26   1   42.74    7.42
   4  26  -1    5.06    4.07
  -4  26   1    3.39    2.64
   4 -26  -1   -1.40    4.80
  -4 -26   1    4.17    3.46
   5  26  -1   68.37   10.37
  -5  26   1   54.81    8.76
   5 -26  -1   48.28    8.83
  -5 -26   1   59.86   12.32
   6  26  -1   -3.74    6.12
  -6  26   1    0.39    1.92
   6 -26  -1    4.58    2.83
  -6 -26   1   -4.13    6.19
   7  26  -1   84.27   12.30
   7 -26  -1   60.58   12.06
   7 -26  -1   66.73   14.74
  -7 -26   1   72.83   18.36
   8  26  -1    4.86    7.97
   8 -26  -1   -2.95    3.62
   8 -26  -1   -0.38    3.12
  -8 -26   1    6.76    3.91
   9  26  -1   48.93   12.33
   9 -26  -1   48.20   11.07
   9 -26  -1   39.13   10.69
  -9 -26   1   50.34   12.30
  10  26  -1    5.38    7.95
  10 -26  -1    6.99    4.02
  10 -26  -1   -1.83    3.69
 -10 -26   1   -2.33    4.24
  11  26  -1   15.48    9.12
  11 -26  -1   14.34    7.41
  11 -26  -1    7.94    5.10
 -11 -26   1   24.61    8.10
  12  26  -1    7.12    6.15
  12  26  -1    4.60    4.56
  12 -26  -1    2.29    4.54
  13  26  -1   40.22   13.67
  13  26  -1   45.98   10.00
 -13 -26   1   52.40   12.98
  14  26  -1    1.02    4.29
  14  26  -1   -1.83    5.10
  14 -26  -1   -0.39    4.67
 -14 -26   1   15.37    6.50
 -14  26   1   -9.08    4.74
  15  26  -1   13.29    7.26
  15  26  -1   10.82    7.49
  15 -26  -1    5.78    5.44
 -15 -26   1   -0.39    3.55
 -15  26   1   10.20    7.38
  16  26  -1   10.50    6.95
  16  26  -1    7.94    7.30
  16 -26  -1    6.04    6.39
 -16 -26   1    7.29    6.86
 -16  26   1   -4.47    5.58
  17  26  -1   24.19    8.51
  17 -26  -1    8.17    5.60
 -17 -26   1   13.17    8.59
 -17  26   1   16.91    9.36
  15  27   1   19.58   10.76
  15  27   1   -2.24    6.58
  15 -27   1    8.30    5.19
 -15 -27  -1   -0.27    5.58
  14  27   1    8.69    6.08
  14  27   1    8.28    5.21
  14 -27   1    8.72    6.88
  14 -27   1   12.19    6.58
 -14 -27  -1    6.81    7.16
  13  27   1   45.90   13.82
  13  27   1   47.52   12.96
  13 -27   1   38.18   12.11
 -13 -27  -1   33.11   10.31
  12  27   1   19.84   11.23
  12  27   1    1.25    3.31
  12 -27   1    8.74    5.63
  12 -27   1   11.18    7.71
 -12 -27  -1   -0.84    5.89
  11  27   1   22.53    9.49
  11  27   1   30.89    9.29
  11 -27   1   16.35    6.83
  11 -27   1   21.25    8.57
 -11 -27  -1   30.16    9.47
  10  27   1    5.02    4.78
  10  27   1   13.11    5.76
  10 -27   1    0.00    5.11
  10 -27   1    4.85    3.29
  10 -27   1    6.33    4.53
 -10 -27  -1    1.62    3.95
   9  27   1  261.82   38.10
   9  27   1  210.14   15.68
   9 -27   1  199.23   18.91
   9 -27   1  223.41   14.37
  -9 -27  -1  201.89   22.77
   8  27   1   10.32    5.52
   8  27   1   -0.78    4.22
   8 -27   1   10.49    2.99
   8 -27   1   -3.60    4.80
  -8 -27  -1    5.38    4.11
   7  27   1  154.99   17.00
   7  27   1  125.11   14.60
   7 -27   1  137.23   11.92
   7 -27   1  138.80    7.79
  -7 -27  -1  125.62   19.96
   6  27   1    3.29    3.81
   6  27   1    0.51    2.32
   6 -27   1    3.13    2.71
   6 -27   1    0.11    5.53
  -6 -27  -1   -3.44    3.78
   5  27   1  102.98   15.00
   5  27   1   78.64   12.00
   5 -27   1   88.10   14.45
   5 -27   1   92.56   14.78
  -5 -27  -1   89.19   14.73
   4  27   1   -2.83    6.48
   4 -27   1    2.74    3.48
   4 -27   1    4.76    3.38
  -4 -27  -1    5.05    3.99
   3  27   1  354.88   19.63
   3 -27   1  358.64   18.21
   3 -27   1  370.71   26.12
  -3 -27  -1  377.97   19.39
   2  27   1   -0.38    5.63
   2 -27   1    1.58    2.63
  -2 -27  -1   -1.49    2.74
  -1  27  -1  112.29    9.51
   1  27   1  120.95   15.39
   1 -27   1  103.86   14.98
   0  27  -1    1.38    1.98
   0  27   1    1.60    2.23
   0 -27   1    3.05    2.56
   0 -27   1    8.49    5.58
   1  27  -1  665.37   21.21
  -1  27   1  728.94   39.12
  -1 -27   1  645.12   20.97
   2  27  -1    8.15    4.64
  -2  27   1    7.81    4.91
  -2 -27   1   12.23    5.16
   3  27  -1    7.26    4.62
  -3  27   1    2.19    2.33
   3 -27  -1   -4.01    2.71
  -3 -27   1    1.92    2.77
   4  27  -1   15.02    6.62
  -4  27   1    9.64    4.10
   4 -27  -1   10.49    3.71
  -4 -27   1   13.76    5.31
   5  27  -1  293.20   16.67
  -5  27   1  308.90   16.58
   5 -27  -1  291.06   19.62
  -5 -27   1  293.68   17.66
   6  27  -1    3.49    4.64
   6 -27  -1    6.61    3.20
  -6 -27   1   13.45    4.41
   7  27  -1  247.51   14.16
   7 -27  -1  235.73   20.06
  -7 -27   1  240.35   36.48
   8  27  -1   -0.63    6.73
   8 -27  -1    5.86    3.87
   8 -27  -1   -0.99    3.86
  -8 -27   1    3.13    3.71
   9  27  -1  187.17   24.82
   9 -27  -1  160.37    6.08
  -9 -27   1  169.57   23.32
  10  27  -1   11.22    5.97
  10 -27  -1    9.01    5.20
 -10 -27   1    1.07    3.54
  11  27  -1   23.71    9.20
  11 -27  -1    6.19    4.98
 -11 -27   1   15.61    7.06
  12  27  -1    6.61    6.48
  12 -27  -1    8.19    6.25
 -12 -27   1   10.25    6.66
  13  27  -1   46.09   11.71
  13 -27  -1   33.10   12.81
 -13 -27   1   51.95   12.49
  14  27  -1   -2.18    9.69
  14 -27  -1    3.98    5.03
 -14 -27   1    2.09    3.16
  15  27  -1   40.76   14.51
  15 -27  -1    9.34    6.15
 -15 -27   1   29.53    9.49
 -15  27   1   31.36    9.74
  16  27  -1   14.61    8.97
  16 -27  -1    2.29    3.12
 -16 -27   1   16.76    7.43
  17 -27  -1   12.57    7.37
 -17 -27   1    5.52    6.41
  15  28   1   25.99   10.55
 -15 -28  -1   12.20    6.81
  14  28   1   -2.92    9.07
  14  28   1    3.12    3.54
  14 -28   1    8.57    5.48
 -14 -28  -1   -3.13    6.10
  13  28   1   85.11   20.73
  13  28   1   79.65   14.58
  13 -28   1   54.32   21.61
 -13 -28  -1   78.34   21.40
  12  28   1    7.36    6.28
  12  28   1   10.71    5.70
  12 -28   1   12.07    6.57
 -12 -28  -1    4.30    5.16
  11  28   1   74.53   11.90
  11  28   1   86.05   12.79
  11 -28   1   78.68   18.35
 -11 -28  -1   91.84   14.77
  10  28   1   16.53    9.37
  10  28   1   -4.03    4.86
  10 -28   1    6.47    4.26
  10 -28   1   -1.63    4.77
 -10 -28  -1   13.76    6.96
   9  28   1   99.09   13.49
   9  28   1   80.03   14.72
   9 -28   1   81.91   17.58
   9 -28   1   80.98   15.63
  -9 -28  -1   78.92   15.75
   8  28   1    2.12    4.58
   8 -28   1    3.88    3.16
   8 -28   1    5.27    3.35
  -8 -28  -1    6.80    5.99
   7  28   1   50.08   12.06
   7 -28   1   45.04   12.30
   7 -28   1   46.82   12.66
  -7 -28  -1   36.38    8.96
   6  28   1    3.32    4.65
   6 -28   1    1.05    1.88
   6 -28   1    8.08    4.61
  -6 -28  -1    1.57    1.76
   5  28   1   27.71   10.19
   5 -28   1   28.67    9.02
   5 -28   1   20.00    6.64
  -5 -28  -1    9.64    5.12
   4  28   1   -4.05    6.56
   4 -28   1   -0.11    3.01
   4 -28   1   -0.95    4.50
  -4 -28  -1   -0.12    2.11
   3  28   1   17.62    6.30
   3 -28   1   17.71    5.04
   3 -28   1   15.81    6.08
  -3 -28  -1   22.15    6.99
   2  28   1    1.70    3.02
   2 -28   1    6.27    3.18
  -2 -28  -1    5.30    3.41
  -1  28  -1    0.60    1.79
   1  28   1    8.67    4.01
   1 -28   1    3.62    2.61
  -1 -28  -1   -1.08    2.55
   0  28  -1    6.55    3.74
   0  28   1    7.49    4.45
   0 -28   1    2.67    3.18
   1  28  -1   21.61    8.58
  -1  28   1   18.79    7.61
  -1 -28   1    9.27    4.56
   2  28  -1    8.32    4.54
  -2  28   1   -1.42    3.94
   2 -28  -1   -4.04    2.35
  -2 -28   1    3.68    3.32
   3  28  -1   69.77   12.07
  -3  28   1   70.94    9.48
   3 -28  -1   73.80   10.36
  -3 -28   1   57.72    9.53
   4  28  -1   -4.10    5.30
  -4  28   1    5.89    3.54
   4 -28  -1    1.75    2.06
  -4 -28   1    3.22    4.18
   5  28  -1  185.63   24.80
  -5  28   1  138.00   10.30
   5 -28  -1  134.31    6.21
  -5 -28   1  149.78   23.29
   6  28  -1   -0.81    3.92
   6 -28  -1    2.47    2.96
  -6 -28   1    0.99    3.36
   7  28  -1  125.84   16.77
   7 -28  -1   78.34   11.32
  -7 -28   1   94.32   12.93
   8  28  -1   12.95    6.67
   8 -28  -1    4.80    3.49
  -8 -28   1   11.37    5.63
   9  28  -1  108.77   15.39
  -9 -28   1  115.27   22.68
  10  28  -1   -3.29    8.49
  10 -28  -1    3.04    3.54
 -10 -28   1   -3.89    5.25
  11  28  -1  154.86   18.93
 -11 -28   1  133.38   19.62
  12  28  -1    6.64    6.43
 -12 -28   1    4.63    4.50
  13  28  -1  146.34   17.81
 -13 -28   1  135.49   25.47
  14  28  -1    7.08    7.86
 -14 -28   1   14.42    7.94
  15  28  -1   21.40   11.88
 -15 -28   1   49.36   16.02
  16  28  -1    8.22    8.19
 -16 -28   1   13.27    8.71
  14  29   1   20.76   10.08
  14 -29   1    2.20    6.54
  13  29   1   -3.04    9.30
  13 -29   1    4.37    5.12
 -13 -29  -1   -3.26    6.49
  12  29   1    5.24    6.97
  12 -29   1   -7.10    4.96
 -12 -29  -1    5.32    5.58
  11  29   1    4.09    7.81
 -11 -29  -1   11.19    8.82
  10  29   1   12.36   10.37
  10 -29   1   12.50    6.96
  10 -29   1    8.33    5.72
 -10 -29  -1   10.84    6.29
   9  29   1    4.09    6.94
   9 -29   1    4.94    4.20
   9 -29   1    3.45    4.07
  -9 -29  -1    4.24    3.55
   8  29   1   13.42    8.24
   8 -29   1   19.87   18.04
   8 -29   1    1.95    5.50
  -8 -29  -1    4.86    3.61
   7  29   1   -4.52    7.43
   7 -29   1    1.53    3.08
   7 -29   1    2.80    3.53
  -7 -29  -1    5.91    3.67
   6  29   1   20.64    8.12
   6 -29   1   17.67    6.23
   6 -29   1   22.79    8.82
  -6 -29  -1   22.86    7.63
   5  29   1    3.03    3.26
   5 -29   1    1.21    3.58
   5 -29   1    3.10    2.60
  -5 -29  -1    5.37    2.68
   4  29   1    7.92    6.68
   4 -29   1   11.84    7.73
  -4 -29  -1    7.40    4.29
   3  29   1   -1.59    6.85
   3 -29   1    5.58    5.54
  -3 -29  -1   -3.46    3.07
   2  29   1    5.42    7.57
   2 -29   1   12.58    3.97
  -2 -29  -1    5.57    3.47
  -1  29  -1    4.91    2.99
   1  29   1   -3.63    5.56
   1 -29   1    3.49    4.56
  -1 -29  -1    0.96    1.85
   0  29  -1    6.80    4.91
   0  29   1   -0.82    4.70
   0 -29   1    2.49    2.68
   0 -29  -1    1.83    1.93
   1  29  -1   -1.44    4.24
  -1  29   1    3.20    6.11
   1 -29  -1    1.90    1.79
  -1 -29   1    0.00    4.34
   2  29  -1   55.80   10.34
  -2  29   1   40.18   11.14
   2 -29  -1   40.10   10.34
  -2 -29   1   46.66    9.55
   3  29  -1    5.83    3.10
  -3  29   1    4.38    3.49
   3 -29  -1    7.01    3.73
  -3 -29   1    2.36    3.35
   4  29  -1  108.96   14.21
  -4  29   1   86.67   11.49
   4 -29  -1   76.13   51.60
  -4 -29   1   89.93   11.43
   5  29  -1   -0.82    6.78
   5 -29  -1   -3.14    3.46
  -5 -29   1    6.03    5.59
   6  29  -1   47.56   12.74
   6 -29  -1   28.37    9.21
  -6 -29   1   35.52   10.09
   7  29  -1    5.42    5.26
   7 -29  -1    1.91    2.03
  -7 -29   1   11.92    7.45
   8  29  -1    3.96    4.46
   8 -29  -1    5.05    3.49
  -8 -29   1    3.78    4.16
   9  29  -1   11.90    8.08
   9 -29  -1    2.54    3.10
  -9 -29   1    8.23    5.15
  10  29  -1   46.57   13.33
 -10 -29   1   12.56    8.00
  11  29  -1    5.63    6.13
 -11 -29   1   -0.21    6.25
 -12 -29   1    6.43    4.32
  13  29  -1    1.25    8.95
 -13 -29   1    2.78    7.76
  14  29  -1   -0.01    8.90
 -14 -29   1   -2.22    7.28
  15  29  -1   -0.40    5.02
 -15 -29   1    7.03    6.67
 -16 -29   1   17.84    8.39
  14  30   1  -11.38    8.49
  14 -30   1   12.49    6.87
  13  30   1   22.73   10.31
  13 -30   1    6.68    5.45
  12  30   1  127.07   20.79
  12 -30   1  119.60   30.84
  11  30   1    9.39    6.53
  11 -30   1   -5.65    4.53
  10  30   1  102.71   16.02
  10 -30   1   71.31   16.86
  10 -30   1   57.86   13.13
   9  30   1    7.70    5.93
   9 -30   1    7.92    5.67
   9 -30   1   15.74    8.46
   8  30   1  176.16   30.61
   8 -30   1  147.04   26.32
   8 -30   1  178.73   12.01
   7  30   1    9.91    5.79
   7 -30   1    2.33    2.49
   7 -30   1    5.54    3.47
  -7 -30  -1    4.09    3.54
   6  30   1   10.71    4.74
   6 -30   1   10.39    8.25
  -6 -30  -1   23.61    8.10
   5  30   1    4.67    6.24
   5 -30   1    5.69    4.07
  -5 -30  -1    2.09    2.35
   4  30   1   49.46    5.84
   4 -30   1   49.53    7.71
   3  30   1    2.09    3.88
   3 -30   1    2.67    3.40
   2  30   1   -4.03    6.21
   2 -30   1    2.31    3.15
   1  30   1    4.83    5.45
   1 -30   1    2.47    2.26
   0  30  -1   33.45    8.13
   0  30   1   26.34    7.34
   0 -30   1   27.67    7.74
   1  30  -1   -3.79    4.10
  -1  30   1    4.43    4.76
  -1 -30   1    1.06    2.18
   2  30  -1  121.68   81.15
  -2  30   1  115.41   22.49
  -2 -30   1  119.04   13.72
   3  30  -1    4.68    6.05
  -3  30   1    4.84    3.18
  -3 -30   1    2.70    3.26
   4  30  -1   23.14    8.08
  -4  30   1   14.87    5.86
  -4 -30   1    9.55    5.71
   5  30  -1   -4.01    6.24
  -5 -30   1    9.16    5.51
   6  30  -1  154.07   26.83
  -6 -30   1  113.54   14.65
   7  30  -1    5.84    5.52
  -7 -30   1    9.40    4.75
   8  30  -1  190.42   29.45
  -8 -30   1  170.65   19.83
   9  30  -1   10.14    5.97
  -9 -30   1   -1.03    4.92
  10  30  -1  150.98   21.24
 -10 -30   1  128.31   21.74
  11  30  -1   15.36    9.88
 -11 -30   1    4.00    4.66
 -12 -30   1  114.08   24.71
  13  30  -1   10.33    7.20
 -13 -30   1   16.72    6.30
  14  30  -1  159.55   30.87
 -14 -30   1  142.71   30.89
  15  30  -1   15.06   10.52
 -15 -30   1    8.55    6.12
 -16 -30   1   11.19    6.76
  13  31   1    5.69    6.30
  13 -31   1    5.72    5.07
  12  31   1   13.77    6.53
  11  31   1    5.46    5.46
  11 -31   1    3.23    3.49
  10  31   1   -2.94    8.74
  10 -31   1   12.28    6.57
  10 -31   1    7.42    4.45
   9  31   1   17.46    9.47
   9 -31   1    0.13    2.76
   8  31   1   -1.28    8.15
   7  31   1   -0.78    7.32
   7 -31   1    5.71    3.72
   6  31   1   -0.96    6.84
   6 -31   1    5.10    5.01
   5  31   1   -1.47    6.76
   5 -31   1    9.60    4.41
   4  31   1    8.75    7.02
   3  31   1   -0.20    6.74
   3 -31   1    4.20    3.30
   2  31   1   13.03    6.49
   2 -31   1    8.42    4.66
   1  31   1    4.00    4.15
   1 -31   1    2.81    4.10
   0  31  -1    7.50    4.52
   0  31   1    7.11    4.37
   0 -31   1    4.16    4.56
   1  31  -1    1.26    2.36
  -1  31   1    3.52    3.64
  -1 -31   1    4.05    3.14
   2  31  -1    3.13    2.82
  -2  31   1    6.14    5.36
  -2 -31   1   -0.13    4.36
   3  31  -1    2.17    2.71
  -3  31   1   -1.41    4.13
  -3 -31   1    2.31    3.53
   4  31  -1   21.49    8.22
  -4 -31   1    6.37    3.52
   5  31  -1   10.64    5.22
  -5 -31   1    1.99    3.02
   6  31  -1   -0.56    5.58
  -6 -31   1   -1.37    2.33
   7  31  -1    3.79    4.35
  -7 -31   1   -5.73    3.93
   8  31  -1    1.77    4.08
  -8 -31   1    4.49    5.15
   9  31  -1   14.17    7.88
  -9 -31   1    2.52    6.05
  10  31  -1    2.91    4.20
 -10 -31   1    2.30    5.19
  11  31  -1    6.38    6.34
 -11 -31   1   11.06    7.36
  12  31  -1   11.65    9.81
 -12 -31   1    6.85    5.41
  13  31  -1   16.08    9.68
 -13 -31   1   11.59   10.51
  14  31  -1    4.78    5.54
 -14 -31   1    7.76    8.62
  15  31  -1   -3.06    8.50
 -15 -31   1   -5.99    5.50
  13  32   1   16.96   12.06
  12  32   1   -1.23    8.63
  11  32   1   78.26   18.67
  10  32   1   -5.80    8.35
  10 -32   1    2.54    2.51
   9  32   1   54.98   12.98
   9 -32   1   39.16   12.16
   8  32   1   -3.04    5.51
   8 -32   1    0.09    5.27
   7  32   1   20.02    9.97
   7 -32   1    4.72    3.73
   6  32   1   10.05    6.21
   6 -32   1    0.66    2.92
   5  32   1    3.37    3.67
   5 -32   1   -2.48    3.85
   4  32   1   11.36    3.99
   4 -32   1    7.83    4.23
   3  32   1   15.91    6.93
   3 -32   1    5.87    3.52
   2  32   1    5.53    5.02
   2 -32   1   -1.61    3.27
   1  32   1    2.07    3.32
   1 -32   1    8.24    3.99
   0  32   1    0.92    3.33
   0 -32   1    4.94    3.45
   1  32  -1   -0.05    4.46
  -1  32   1   -1.94    5.21
  -1 -32   1    7.56    3.52
   2  32  -1    8.61    5.44
  -2  32   1   -0.52    4.32
  -2 -32   1    1.29    2.88
   3  32  -1   22.07    7.77
  -3  32   1   10.30    4.98
  -3 -32   1   14.22    5.81
   4  32  -1    5.79    4.23
  -4 -32   1   -3.63    4.04
   5  32  -1   37.38   10.20
  -5 -32   1   32.61   10.33
   6  32  -1    6.83    4.21
  -6 -32   1   -7.20    3.70
   7  32  -1   16.91    8.04
  -7 -32   1   13.74    6.00
   8  32  -1   -0.59    6.87
  -8 -32   1    2.56    2.96
   9  32  -1   47.42   14.43
  -9 -32   1   44.82   13.64
  10  32  -1    1.23    5.48
 -10 -32   1   -1.38    6.18
  11  32  -1   71.00   12.44
 -11 -32   1   33.88   11.66
  12  32  -1   34.43   12.02
 -12 -32   1    5.65    5.98
  13  32  -1   90.42   16.72
 -13 -32   1   58.84   15.60
  14  32  -1    7.54    6.87
 -14 -32   1    8.49    8.16
 -15 -32   1   23.89    8.98
  12  33   1    6.78    9.10
  11  33   1    2.68    5.92
  10  33   1    1.14    7.26
  10 -33   1   10.07    5.96
   9  33   1   14.42    9.20
   8  33   1   -1.67    7.72
   8 -33   1    3.89    3.62
   7  33   1   97.58   12.98
   7 -33   1   96.91   12.79
   6  33   1   -1.56    6.96
   6 -33   1    0.51    3.56
   5  33   1   12.34    7.61
   5 -33   1   -5.09    4.07
   4  33   1   -1.76    6.49
   4 -33   1    3.94    3.85
   3  33   1   18.98    8.54
   3 -33   1   22.22   16.37
   2  33   1   -3.28    4.46
   2 -33   1   -2.55    3.54
   1  33   1   94.27   15.55
   1 -33   1   86.08    9.57
   0  33   1   -0.83    5.61
   0 -33   1   -0.56    3.29
   1  33  -1  125.81    7.61
  -1  33   1  117.37   19.68
  -1 -33   1  114.22   11.62
   2  33  -1   -7.02    4.08
  -2  33   1    0.34    2.26
  -2 -33   1    7.73    4.16
   3  33  -1   21.58    8.24
  -3 -33   1   19.44    6.86
   4  33  -1   14.23    4.92
  -4 -33   1    7.49    4.54
   5  33  -1  111.10   23.12
  -5 -33   1   73.00   10.67
   6  33  -1    6.80    4.16
  -6 -33   1    8.12    4.21
   7  33  -1   76.32   14.84
  -7 -33   1   57.77   11.00
   8  33  -1    7.53    6.04
  -8 -33   1    0.75    3.03
   9  33  -1   11.53    6.02
  -9 -33   1    3.30    4.54
  10  33  -1   -4.11    7.24
 -10 -33   1   -0.09    3.10
  11  33  -1   25.76   12.27
 -11 -33   1   15.68    7.66
  12  33  -1   11.78    9.64
 -12 -33   1    3.93    5.31
  13  33  -1   10.09    7.74
 -13 -33   1   12.35    7.36
  14  33  -1   -2.38    8.42
 -14 -33   1    6.77    4.42
  12  34   1   -4.72    8.21
  11  34   1   19.81   11.43
  10  34   1   26.91   13.65
  10 -34   1    4.39    4.18
   9  34   1   29.42    9.75
   9 -34   1   11.01    5.92
   8  34   1    8.20    6.19
   8 -34   1   -1.30    4.61
   7  34   1   12.37    9.04
   7 -34   1   16.25    7.09
   6  34   1    8.62    6.46
   6 -34   1    5.75    4.44
   5  34   1   17.60    8.13
   5 -34   1   11.50    5.55
   4  34   1    0.49    4.58
   4 -34   1    0.89    2.91
   3  34   1    5.27    4.31
   3 -34   1   -1.61    3.81
   2  34   1    2.67    3.95
   2 -34   1   -0.34    3.67
   1  34   1   -2.28    5.70
   1 -34   1    4.47    3.81
   0  34   1    2.99    3.36
   0 -34   1   -2.86    3.47
  -1  34   1   -0.32    4.81
  -1 -34   1    5.50    4.09
   2  34  -1   13.95    5.06
  -2  34   1    1.85    5.20
  -2 -34   1   -1.00    4.08
   3  34  -1    8.05    3.89
  -3 -34   1    1.55    4.52
   4  34  -1    2.59    4.02
  -4 -34   1    3.96    3.49
   5  34  -1   16.21    8.94
  -5 -34   1    5.80    3.63
   6  34  -1    4.78    4.35
  -6 -34   1    4.94    3.68
   7  34  -1    7.40    4.77
  -7 -34   1    6.70    5.49
   8  34  -1    8.75    6.56
  -8 -34   1    5.85    4.07
   9  34  -1    6.65    5.87
  -9 -34   1    7.84    5.51
  10  34  -1   17.38    8.02
 -10 -34   1   -2.49    5.11
  11  34  -1   12.50    6.99
 -11 -34   1    9.31    5.39
  12  34  -1   -9.94    7.83
 -12 -34   1    2.48    4.15
  13  34  -1   14.16    7.66
 -13 -34   1    4.98    5.99
  12  35   1   23.31   12.50
  11  35   1    9.40    7.55
  10  35   1   -0.70    8.09
   9  35   1    5.36    6.25
   8  35   1   11.99    8.87
   7  35   1    7.00    5.26
   7 -35   1    4.09    3.44
   6  35   1    0.01    3.53
   6 -35   1   -1.73    4.17
   5  35   1   -1.17    6.51
   5 -35   1    2.82    2.87
   4  35   1    5.62    4.34
   4 -35   1   -2.64    4.04
   3  35   1    6.66    5.99
   3 -35   1    5.03    4.50
   2  35   1    2.27    3.18
   2 -35   1    7.41    4.66
   1  35   1   -4.06    5.44
   1 -35   1    2.62    4.19
   0  35   1   12.37    6.86
   0 -35   1    3.65    3.41
  -1  35   1    5.72    4.55
   2  35  -1    9.36    6.91
  -2 -35   1    4.01    3.62
   3  35  -1   -1.48    5.01
  -3 -35   1    2.47    3.40
   4  35  -1   10.39    7.42
  -4 -35   1    3.96    3.89
   5  35  -1    2.17    4.46
  -5 -35   1   -4.49    4.53
   6  35  -1    1.55    6.93
  -6 -35   1   14.30    8.50
   7  35  -1   -4.75    5.83
  -7 -35   1    5.30    3.74
  -8 -35   1    9.35    5.60
   9  35  -1    5.11    5.07
  -9 -35   1   -2.88    4.66
  10  35  -1   25.10   10.03
  11  35  -1   18.69    8.79
 -11 -35   1    8.67    4.94
  12  35  -1   27.14   10.72
  13  35  -1   11.34    7.74
  11  36   1   11.40    9.39
  10  36   1   38.05   12.26
   9  36   1  -16.28    7.88
   8  36   1  153.82   26.45
   7  36   1    5.88    4.28
   6  36   1    3.37    4.03
   5  36   1    4.89    5.62
   4  36   1   43.93   11.53
   3  36   1   -2.73    6.45
   2  36   1   12.74    6.29
   1  36   1   -2.56    5.11
   0  36   1  250.59   37.08
  -1  36   1    6.09    4.45
   3  36  -1   -4.48    5.14
   4  36  -1   85.18   20.37
   5  36  -1    7.76    5.52
   6  36  -1   65.12   13.94
   7  36  -1    2.44    4.01
   8  36  -1   40.21   12.02
   9  36  -1   -2.49    6.76
  10  36  -1  100.13   15.70
  11  36  -1   16.58   15.13
  12  36  -1   66.12   18.97
  13  36  -1   22.80   10.04
  11  37   1    8.33    6.81
  10  37   1   10.83    6.75
   9  37   1    2.84    5.03
   8  37   1    3.35    4.74
   7  37   1   18.35   11.14
   6  37   1    3.22    8.77
   5  37   1   13.53    8.16
   4  37   1   -3.06    7.10
   3  37   1    6.54    5.90
   2  37   1   13.47    6.31
   1  37   1    8.63    5.52
   0  37   1    0.37    3.24
   3  37  -1    4.14    4.04
   4  37  -1    5.33    4.27
   5  37  -1   -0.31    3.12
   6  37  -1    2.64    4.71
   7  37  -1   12.14    7.57
   8  37  -1   -1.02    6.11
   9  37  -1   12.99    6.55
  10  37  -1   -0.51    7.42
  11  37  -1   -2.47    7.12
  12  37  -1    6.02    4.56
  10  38   1   15.20    9.85
   9  38   1   20.09   12.59
   8  38   1    7.80    7.24
   7  38   1   -0.44    7.44
   6  38   1    3.40    4.05
   5  38   1   -0.82    6.54
   4  38   1   -2.25    4.65
   3  38   1   16.65   10.73
   2  38   1  -10.10    5.63
   1  38   1   12.16    7.28
   0  38   1   -1.71    5.21
   4  38  -1    3.84    3.74
   5  38  -1   10.23    5.35
   6  38  -1   -3.48    5.64
   7  38  -1   -5.44    6.62
   8  38  -1   -6.54    6.25
   9  38  -1   21.32   11.43
  10  38  -1   -1.97    5.46
  11  38  -1   19.45    9.96
  12  38  -1   11.40    7.89
  10  39   1   16.08    8.26
   9  39   1   33.76   11.63
   8  39   1    6.72    5.34
   7  39   1   16.63   15.45
   6  39   1    2.87    3.74
   5  39   1   -5.08    6.08
   4  39   1    7.13    6.05
   3  39   1    8.83    6.13
   2  39   1   -0.54    5.55
   1  39   1   39.71   15.33
   5  39  -1   15.21    6.26
   6  39  -1   -2.48    5.66
   7  39  -1   17.99    5.84
   8  39  -1   12.46    6.44
   9  39  -1   47.44   13.03
  10  39  -1    8.89    8.73
  11  39  -1    4.78    5.93
   9  40   1  -18.10    7.30
   8  40   1    9.73    5.51
   7  40   1    8.74   10.83
   6  40   1    8.10    4.90
   5  40   1   18.19    7.07
   4  40   1    7.27    7.79
   3  40   1   12.21    7.52
   2  40   1   -1.46    5.16
   1  40   1    2.23    3.10
   5  40  -1   11.41    6.49
   6  40  -1    6.03    4.87
   7  40  -1    1.28    4.26
   8  40  -1  -13.43    6.60
   9  40  -1   15.43    4.70
  10  40  -1   10.52    9.77
  11  40  -1    3.33    4.51
   8  41   1   14.67    7.33
   7  41   1    4.63    6.44
   6  41   1   16.66    4.89
   5  41   1    0.61    3.22
   4  41   1   12.47    7.21
   3  41   1   -8.29    5.55
   2  41   1   14.60    6.95
   6  41  -1   44.36   14.17
   7  41  -1   13.07    9.15
   8  41  -1   12.12    6.29
   9  41  -1    2.04    4.19
  10  41  -1   19.94   10.27
   8  42   1  179.39   34.48
   7  42   1    8.46    8.04
   6  42   1  165.56   34.77
   5  42   1   -0.56    6.31
   4  42   1  122.34   25.81
   3  42   1    5.57    6.53
   7  42  -1    2.21    4.61
   8  42  -1   46.20   13.49
   9  42  -1   10.04    7.88
   7  43   1   -0.05    7.68
   6  43   1    4.19    4.66
   5  43   1   -9.64    6.16
   4  43   1   -6.05    6.83
   3  43   1    2.28    4.18
   7  43  -1   -2.32    6.53
   8  43  -1    2.86    4.81
   6  44   1    9.35    5.77
   5  44   1    3.33    4.24
   4  44   1   -0.72    6.66
   5  45   1  404.12   56.41
   4  45   1    7.28    6.72
  18   0   2  149.08   36.24
 -18   0  -2  100.88   24.90
  17   0   2   12.02    6.79
  17   0   2   -0.71    7.19
 -17   0  -2   12.83    7.15
  16   0   2  248.28   46.11
  15   0   2   11.77    6.04
  15   0   2   14.35    7.34
 -15   0  -2   15.67    9.48
  14   0   2  462.74   30.95
  13   0   2    4.66    4.39
  13   0   2   14.13    5.65
  13   0   2    3.57    4.59
  11   0   2    5.68    5.04
  11   0   2   -2.57    6.50
  11   0   2    9.94    6.20
 -11   0  -2    3.30    3.72
   9   0   2    6.65    2.94
   9   0   2    6.80    4.30
   9   0   2    6.99    3.64
   8   0   2 1063.75   26.48
   8   0   2 1049.36   26.72
   8   0   2 1064.77   27.99
   7   0   2    4.07    2.85
   7   0   2    8.33    3.31
   7   0   2    4.70    3.24
   7   0   2    5.14    3.09
  -7   0  -2   14.33    6.01
   6   0   2 7563.14  112.13
   6   0   2 8057.96  119.91
   6   0   2 8001.42  118.94
   5   0   2   17.12    3.30
   5   0   2   24.16    4.50
   5   0   2   25.99    5.88
   5   0   2   21.38    5.85
   4   0   2 3789.38   57.54
   4   0   2 3786.69   57.87
   4   0   2 4020.67   61.24
   4   0   2 3818.78   58.29
   3   0   2   22.03    4.46
   3   0   2   24.21    4.60
   1   0   2   22.39    7.57
   1   0   2   30.28    6.07
   1   0   2   30.80    7.00
   1   0   2   23.60    4.95
   1   0  -2   29.93    5.33
  -1   0   2   36.72    7.22
  -1   0   2   37.07    7.03
  -1   0   2   35.35    7.08
  -1   0   2   37.01    6.40
   3   0  -2   57.36    8.94
   3   0  -2   52.33    6.07
  -3   0   2   58.36   10.16
  -3   0   2   55.19   10.08
  -3   0   2   50.16    5.10
  -5   0   2   96.11   11.50
  -6   0   2  253.83   16.22
   7   0  -2   80.62   15.42
   7   0  -2  112.12   15.23
   7   0  -2   91.35    8.84
  -7   0   2   90.58   10.98
  -7   0   2   95.21   15.12
   8   0  -2 1015.82   24.65
   8   0  -2  984.35   16.44
  -8   0   2  981.90   17.78
   9   0  -2  112.67   17.97
   9   0  -2  125.59   19.67
   9   0  -2  112.58   18.21
  -9   0   2  106.38    8.09
  -9   0   2  127.48   77.85
  10   0  -2 1355.72   38.04
  11   0  -2   68.03   11.97
  11   0  -2   74.55   11.09
  11   0  -2   80.64   15.18
 -11   0   2   93.75   14.70
  12   0  -2 1194.62   43.73
  13   0  -2   49.06   13.96
  13   0  -2   84.95   12.08
  13   0  -2   73.26   15.57
 -13   0   2   60.02   14.72
 -13   0   2   70.72   16.45
  15   0  -2   37.76    8.89
  15   0  -2   56.21   13.18
  15   0  -2   43.60   12.12
 -15   0   2   52.23   14.85
 -15   0   2   57.12   14.35
  16   0  -2   66.93   23.76
  16   0  -2   66.97   10.83
 -16   0   2   73.62   12.00
  17   0  -2   43.77   11.19
  17   0  -2   53.51   14.22
  17   0  -2   36.51   14.59
 -17   0   2   55.84   12.44
 -17   0   2   43.65   11.91
  18   0  -2   27.15   12.23
  19   0  -2   15.98    8.35
  19   0  -2    9.25    6.65
  19   0  -2    4.08    5.34
 -19   0   2   25.19   10.30
 -19   0   2   23.19    7.78
  20   0  -2   42.14   15.05
 -20   0   2    8.47    6.74
 -20   0   2   18.55   10.79
 -21   0   2   -0.13    7.24
  18  -1   2   81.64   14.36
  18   1   2  111.85   15.66
  18   1   2   89.61   18.23
 -18   1  -2   75.75   13.03
  17  -1   2   11.96    6.37
  17   1   2   11.88    7.59
  17  -1   2   -5.98    7.20
  17   1   2    6.51    5.30
 -17  -1  -2   -0.99    8.48
 -17   1  -2    3.07    6.14
  16  -1   2   72.47   13.76
  15  -1   2    2.84    5.40
  15   1   2   14.67    7.29
  15   1   2   -4.22    7.23
  15  -1   2    3.45    3.92
 -15  -1  -2    1.65    4.07
 -15   1  -2    1.65    7.73
  14   1   2  112.31   14.65
 -14   1  -2  108.98   21.83
  13  -1   2    5.60    3.72
  13   1   2   -0.32    3.02
  13  -1   2    8.67    4.76
  13   1   2   13.38    4.12
  13   1   2   10.13    4.52
  13  -1   2    8.54    5.41
 -13  -1  -2    1.78    3.70
  12   1   2  159.21   20.45
  11  -1   2    7.91    5.70
  11  -1   2    8.33    7.39
  11   1   2    7.68    7.23
  11  -1   2   12.55    6.72
  11  -1   2   -1.04    5.67
 -11  -1  -2   12.66    6.03
  10  -1   2  233.30   23.98
  10   1   2  259.94   33.60
  10   1   2  247.35   31.17
  10   1   2  232.78   27.60
  10  -1   2  210.26   13.52
  10   1   2  172.14   11.53
  10  -1   2  248.11   93.64
 -10   1  -2  252.66   38.02
   9  -1   2    0.29    3.92
   9   1   2    6.77    2.53
   9  -1   2    0.18    6.35
   9   1   2    5.75    3.32
   9   1   2    6.86    5.20
   9  -1   2   10.69    5.17
   9   1   2    2.27    3.32
   9  -1   2   -0.49    4.87
  -9   1  -2    7.85    7.11
   8  -1   2   44.64    8.41
   8   1   2   53.47    9.41
   8  -1   2   52.07    7.94
   8   1   2   53.91   10.04
   8  -1   2   36.47    8.16
   8   1   2   50.85   10.05
   8  -1   2   58.80   12.13
   7   1   2    1.49    2.00
   7  -1   2   -2.15    4.75
   7   1   2   -0.27    1.99
   7   1   2    1.79    3.16
   7  -1   2    1.63    2.26
   7  -1   2    2.01    3.54
  -7  -1  -2    6.45    3.47
   6  -1   2  130.86   84.91
   6   1   2   77.67   12.03
   6  -1   2  117.62    6.21
  -6  -1  -2  110.79    8.39
   5  -1   2    1.33    1.32
   5  -1   2    6.26    4.34
   5   1   2    3.43    3.44
   5   1   2   -1.94    3.65
   5  -1   2    4.95    2.81
   5  -1   2    7.10    2.98
   4  -1   2   10.88    2.39
   4   1   2   17.00    3.73
   4  -1   2   11.57    2.29
   4   1   2   10.54    2.77
   4   1   2   15.24    3.69
   4  -1   2   20.63    6.18
   4   1   2   18.74   11.81
   4  -1   2   10.54    2.17
   3  -1   2    4.53    2.86
   3   1   2    0.46    2.28
   3   1   2   -0.57    3.26
   3   1   2    2.87    2.11
   3  -1   2    4.29    2.26
   3  -1   2    1.77    1.63
   2  -1   2    3.97    3.02
   2   1   2   -1.42    3.18
   2  -1   2    6.29    3.82
   2   1   2    5.10    2.59
   2   1   2    5.10    3.37
   2  -1   2    2.60    2.30
   1  -1   2    5.17    2.56
   1   1   2    2.15    1.73
   1  -1   2    4.51    2.73
   1   1   2    6.02    2.57
   1   1   2    1.05    0.96
   1  -1   2    4.21    3.20
   1   1   2    0.66    1.13
   1  -1   2    5.86    2.62
   0   1   2  123.02    8.13
   0  -1   2  130.95    8.56
   0   1   2  123.83   23.35
   0  -1   2  106.34    8.79
   0   1   2  139.80   24.73
   0   1   2  124.82    8.32
   0  -1   2  140.64   25.14
   0   1   2  129.18    9.19
   0  -1   2  129.55    9.33
   1  -1  -2    1.54    0.85
   1   1  -2   -0.30    1.53
  -1   1   2    1.38    0.95
  -1  -1   2    3.29    2.08
  -1  -1   2   -1.41    2.04
  -1   1   2   -0.15    2.18
  -1  -1   2    2.80    1.90
  -1   1   2    0.46    1.06
  -1   1   2   -0.55    1.40
  -1  -1   2    3.08    1.82
   2  -1  -2  531.92  326.97
   2   1  -2  497.35   22.03
  -2  -1   2  517.25   23.00
  -2   1   2  500.11   22.65
  -2  -1   2  525.16   23.35
  -2   1   2  525.42   23.53
  -2  -1   2  546.73  336.07
  -2   1   2  532.31  327.20
   3  -1  -2    3.22    1.96
   3   1  -2    2.49    2.15
   3  -1  -2   -0.40    2.63
   3   1  -2    5.08    2.60
  -3  -1   2    2.23    2.32
  -3   1   2    3.74    2.27
  -3  -1   2    4.37    2.53
  -3   1   2    2.04    1.48
  -3  -1   2   -0.19    2.20
  -3   1   2    2.43    1.66
  -4  -1   2 1342.93   23.37
  -4   1   2 1321.73   23.12
  -5  -1   2    4.37    2.62
  -5   1   2    7.02    3.71
  -6  -1   2  584.89   11.19
  -6   1   2  569.07   11.32
   7  -1  -2   11.17    3.75
   7   1  -2    8.35    4.55
   7  -1  -2    7.78    3.77
   7   1  -2   12.26    2.71
   7   1  -2    8.90    5.41
   7  -1  -2    9.97    2.83
  -7  -1   2   10.07    2.75
  -7   1   2   20.61    8.55
  -7  -1   2   10.01    3.71
  -7   1   2    8.75    4.57
   8  -1  -2  813.57  486.62
   8   1  -2  819.97  490.51
   8   1  -2  788.22   31.14
   8   1  -2  755.42   32.25
   8  -1  -2  791.67   33.19
  -8  -1   2  861.78   16.62
  -8  -1   2  800.48   31.46
  -8   1   2  800.46   31.02
   9  -1  -2   12.09    5.75
   9   1  -2   14.87    6.62
   9   1  -2   15.77    4.12
   9   1  -2   15.07    7.77
   9  -1  -2   17.88    8.17
  -9  -1   2   18.21    7.56
  -9  -1   2   28.44   11.37
  10   1  -2 1058.19   26.87
  10   1  -2  983.35   24.86
 -10  -1   2 1205.39   31.21
  11  -1  -2   10.34    8.24
  11  -1  -2   28.57    8.83
  11   1  -2    7.45    5.30
  11  -1  -2    5.47    5.71
 -11  -1   2   14.55    6.12
 -11   1   2   19.96    9.18
  12   1  -2 1042.04   32.06
 -12   1   2  895.85   30.88
  13  -1  -2   14.15    6.04
  13   1  -2   22.89    8.80
  13  -1  -2   10.18    6.02
 -13  -1   2   17.61    6.95
 -13  -1   2   14.47    8.52
  15   1  -2   21.29    9.77
  15  -1  -2   14.78    7.76
  15   1  -2   19.08    8.73
 -15   1   2   14.56    7.00
 -15  -1   2   14.14    8.96
  16   1  -2  177.45   21.34
  16  -1  -2  159.26   16.70
  16  -1  -2  163.48   25.86
 -16  -1   2  161.53  116.77
 -16   1   2  141.59   33.52
 -16  -1   2  179.70   29.16
  17  -1  -2   24.35   10.94
  17   1  -2   10.87    5.37
  17   1  -2   16.13    7.92
  17   1  -2    9.48    6.76
  17  -1  -2    6.05    5.18
 -17  -1   2    2.88    5.36
 -17   1   2    3.09    8.86
 -17   1   2   17.70    8.45
  18  -1  -2  219.14   37.38
  18   1  -2  244.82   26.01
  18   1  -2  174.79   46.48
  18  -1  -2  214.53   32.95
 -18  -1   2  245.32   21.29
 -18   1   2  205.00   43.85
 -18  -1   2  234.67   44.30
  19  -1  -2    8.78    5.47
  19   1  -2    7.00    5.32
  19  -1  -2   14.24   10.54
  19   1  -2   14.09    7.22
  19   1  -2   13.02    7.72
  19  -1  -2   11.47    6.17
 -19  -1   2   12.26    7.58
 -19   1   2    7.23    6.11
 -19  -1   2   12.48    8.90
 -19   1   2    8.99    6.36
  20  -1  -2   67.96   20.11
  20   1  -2   90.68   16.11
 -20  -1   2   84.90   22.69
 -20   1   2   81.85   23.44
 -20  -1   2   96.64   22.84
 -20   1   2   81.58   19.38
  21   1  -2   -0.31    5.18
  18  -2   2   15.87    9.74
  18   2   2   12.45    9.64
  18   2   2   15.75    7.25
  18  -2   2    2.06    4.71
 -18  -2  -2   -6.22    6.81
 -18  -2  -2   -4.33    7.80
 -18   2  -2   -1.44    7.69
  17  -2   2   18.66    9.55
  17   2   2    4.36    6.93
  17   2   2   16.83    5.07
  17  -2   2    9.30    5.43
 -17  -2  -2    6.77    8.09
 -17   2  -2   17.12    9.26
  16  -2   2    7.29    7.28
  16   2   2   28.82   10.46
  16   2   2   -3.36    6.39
  16  -2   2    4.53    8.24
 -16  -2  -2   11.81    7.29
 -16   2  -2   11.45    7.00
  15   2   2   -3.25    4.20
  15  -2   2   -7.06    7.33
  15   2   2    0.17    4.74
  15   2   2   -3.74    6.85
  15  -2   2   -3.39    8.75
 -15  -2  -2    6.15    4.94
 -15   2  -2   17.98    7.98
  14   2   2    3.97    4.64
  14  -2   2   -6.79    7.30
  14   2   2   12.87    6.08
  14   2   2    5.24    5.47
  14  -2   2   -0.20    7.18
 -14  -2  -2    9.70    5.79
  13  -2   2   64.21   11.55
  13   2   2   23.91    9.06
  13  -2   2   37.56   12.30
 -13  -2  -2   47.15   12.62
  12  -2   2    8.54    4.99
  12   2   2    4.62    3.73
  12  -2   2   -0.38    7.23
  12   2   2   17.69    7.23
  12   2   2   -3.19    4.69
  12  -2   2   -1.58    5.37
 -12   2  -2    7.94    6.07
  11  -2   2  116.46   21.23
  11   2   2  109.35   19.69
  11  -2   2  146.12   16.10
  11   2   2   97.19   11.74
  11  -2   2   71.67   13.72
  10  -2   2   -2.69    4.64
  10   2   2    2.91    3.70
  10  -2   2    9.19    4.97
  10   2   2    4.16    3.82
  10  -2   2    4.47    4.89
  10  -2   2   -2.06    5.26
   9  -2   2   45.11    9.28
   9   2   2   50.20   10.50
   9  -2   2   49.90    8.66
   9   2   2   47.06   10.82
   9  -2   2   65.66    8.52
  -9  -2  -2   56.26    7.65
   8  -2   2    5.27    2.91
   8   2   2    2.95    2.38
   8  -2   2    8.16    4.82
   8   2   2    6.23    4.06
   8  -2   2    2.17    2.58
   8   2   2    6.88    4.15
   8  -2   2   -1.02    4.22
  -8  -2  -2    1.31    3.86
  -8   2  -2    5.10    4.41
   7   2   2    1.85    2.19
   7  -2   2    2.28    3.68
   7   2   2   -5.89    4.87
   7  -2   2   -2.82    3.88
   7   2   2    3.09    2.06
   7  -2   2    2.95    2.60
  -7  -2  -2    1.69    4.52
   6  -2   2    2.96    2.71
   6  -2   2    9.08    3.64
   6   2   2   -3.82    4.75
   6   2   2    0.65    1.79
   6  -2   2   -3.65    4.73
   6   2   2    3.53    2.41
   6  -2   2    0.19    2.01
  -6  -2  -2    9.95    4.08
   5  -2   2  128.04    9.93
   5  -2   2  126.22   13.76
   5   2   2  147.68   19.47
   5   2   2  107.07    7.99
   5  -2   2  126.54   18.46
   5  -2   2  122.59   18.58
  -5  -2  -2  130.73   15.52
   4  -2   2    1.93    1.94
   4  -2   2   -4.54    3.91
   4   2   2   -4.45    3.53
   4   2   2    3.00    2.48
   4  -2   2    2.33    1.76
   4  -2   2    2.05    1.74
   3  -2   2  107.39    9.40
   3   2   2   97.31    6.92
   3   2   2  114.04    7.77
   2  -2   2   -0.71    1.87
   2   2   2   -1.32    2.62
   2  -2   2   -0.94    2.81
   2   2   2   -0.92    2.89
   2   2   2    0.16    1.57
   1  -2   2  146.75    9.65
   1   2   2  122.77    8.35
   1  -2   2  131.18   11.07
   1   2   2  147.33   23.22
   1   2   2  136.84   10.93
   1   2   2  142.30   10.94
   1  -2   2  140.90   11.06
   0   2   2    4.55    2.69
   0  -2   2    1.80    1.84
   0   2   2   -2.47    2.50
   0  -2   2   -0.24    1.73
   0   2   2    2.20    2.01
   0   2   2    3.38    2.08
   0  -2   2   -0.80    2.14
   0   2   2    2.45    1.64
   0  -2   2    0.13    2.35
   1  -2  -2  175.17   11.18
   1   2  -2  181.46   11.41
  -1   2   2  174.23   13.44
  -1  -2   2  149.28   29.42
  -1  -2   2  184.56   11.79
  -1   2   2  178.82   13.45
  -1  -2   2  205.55   29.37
  -1   2   2  170.82   10.84
  -1  -2   2  188.04   12.02
   2  -2  -2   -0.22    2.19
   2   2  -2    1.32    0.85
  -2  -2   2    2.06    1.63
  -2   2   2    1.67    1.05
  -2  -2   2   -0.43    1.42
  -2   2   2    3.31    2.43
  -2  -2   2    3.75    1.99
  -2   2   2    2.09    1.42
   3   2  -2  420.94   19.38
   3   2  -2  433.39   19.57
  -3  -2   2  416.91   18.76
  -3   2   2  424.30   19.19
  -3   2   2  400.42   17.94
  -3  -2   2  412.98   18.63
   4   2  -2   13.47    2.94
  -4   2   2   12.01    3.05
  -4  -2   2   16.71    5.82
   6   2  -2    9.05    3.94
  -6   2   2    2.91    3.29
  -6  -2   2    3.08    2.58
   7  -2  -2  464.91   21.25
   7   2  -2  513.51   26.43
   7  -2  -2  432.03   19.81
   7   2  -2  520.31   23.76
   7  -2  -2  502.91   22.86
  -7  -2   2  484.81   22.53
  -7  -2   2  490.30   23.12
   8  -2  -2   13.72    5.71
   8   2  -2    8.31    4.04
   8  -2  -2   16.47    4.78
   8   2  -2   12.97    5.89
   8  -2  -2   32.21   10.80
  -8  -2   2   14.18    8.25
  -8   2   2   14.99    5.15
  -8  -2   2   11.67    4.39
  -8   2   2   16.61    5.77
   9  -2  -2 1020.11   17.99
   9   2  -2 1018.40   18.70
   9  -2  -2  951.23   16.45
  -9  -2   2  975.74   18.34
  10  -2  -2   26.32    8.77
  10   2  -2   28.92    6.10
  10  -2  -2   23.04    6.65
  10   2  -2   19.33    7.62
  10  -2  -2   30.25   11.65
 -10   2   2   14.34    5.65
  11  -2  -2  423.74   28.32
  11  -2  -2  428.99   21.69
 -11  -2   2  391.92   20.65
 -11  -2   2  446.74   22.20
  12  -2  -2   81.42   10.70
  12   2  -2   20.73    7.81
  12   2  -2   22.84    9.61
 -12   2   2   19.36    9.62
 -12   2   2   29.88   10.24
  13  -2  -2  363.75   31.46
  13  -2  -2  391.12   42.45
  13  -2  -2  350.27   19.60
 -13   2   2  337.72   28.08
 -13  -2   2  325.05   21.21
  14   2  -2   21.64    8.66
  14   2  -2   35.15   10.64
  14  -2  -2   46.98   19.81
 -14  -2   2   62.51   11.50
 -14   2   2   72.54   26.52
  15  -2  -2  109.32   17.43
  15   2  -2  117.06   19.83
  15  -2  -2  105.24   14.46
  15   2  -2   82.96   33.67
  15   2  -2   95.64   18.05
  15  -2  -2  102.01   84.46
 -15  -2   2  102.18   85.74
 -15   2   2  114.03   24.52
 -15  -2   2   94.95   17.87
  16   2  -2    8.08    5.40
  16   2  -2    0.87    3.75
 -16  -2   2   49.48   15.88
 -16   2   2    8.21    4.25
 -16  -2   2   16.30    8.38
 -16   2   2    3.49    4.12
  17  -2  -2   97.77   11.21
  17  -2  -2   73.80   15.25
  17   2  -2  102.05   19.86
  17   2  -2   46.22   18.16
 -17  -2   2   70.78   14.48
 -17   2   2   69.69   17.21
 -17  -2   2   97.18   18.26
 -17   2   2   64.68   13.68
  18   2  -2   42.45   14.16
  18   2  -2   26.93    9.37
  18   2  -2    7.71    7.01
  18  -2  -2    7.75    6.96
 -18  -2   2   35.35   13.97
 -18   2   2    7.60    4.52
  19  -2  -2   23.14    8.68
  19   2  -2   25.12   10.45
  19  -2  -2   25.91   10.77
  19   2  -2   26.63   10.01
  19  -2  -2   11.91    6.99
 -19  -2   2   21.46    8.07
 -19   2   2   16.76    9.42
 -19  -2   2   15.92    7.62
 -19   2   2   20.54    7.58
  20  -2  -2   21.13   12.43
 -20  -2   2    3.84    9.27
 -20   2   2   14.80    6.61
 -20  -2   2    4.25    4.60
 -20   2   2   12.73    8.86
  18  -3   2   15.64    7.15
  18   3   2   -1.38    8.51
  18   3   2   16.31    8.62
  18  -3   2   -5.65    6.94
 -18  -3  -2    9.38    6.21
 -18  -3  -2   11.64    7.21
  17  -3   2  109.86   16.84
  17   3   2   58.41   15.82
  17   3   2   60.43   16.90
  17  -3   2   42.95   12.41
 -17  -3  -2   50.46   16.03
 -17   3  -2   91.09   23.30
  16  -3   2    9.40    6.13
  16   3   2   -2.75    8.13
  16   3   2   -8.07    6.82
  16  -3   2    3.02    5.45
 -16  -3  -2   -5.91    7.13
 -16   3  -2    9.98    8.84
  15   3   2   47.07    9.48
  15   3   2   58.39   13.88
  15   3   2   68.70   51.55
  14   3   2   -0.72    4.94
  14  -3   2   15.76    8.51
  14   3   2   22.05   11.83
  14   3   2   13.48    6.00
  14  -3   2   11.81    5.88
 -14  -3  -2   -4.16    7.38
 -14   3  -2   -3.02    7.57
  12  -3   2    4.50    3.93
  12   3   2    8.36    5.84
  12  -3   2    2.46    3.69
  12   3   2   -1.78    6.48
  12   3   2    6.22    7.28
  12  -3   2   -7.43    5.97
  12  -3   2   -2.05    6.43
 -12  -3  -2    7.26    5.39
 -12   3  -2   -3.27    7.03
  11   3   2 1117.44   23.78
  11  -3   2 1030.49   23.11
 -11  -3  -2  958.47   21.79
  10  -3   2    6.87    4.60
  10   3   2   10.45    4.69
  10  -3   2   14.96    6.89
  10   3   2   -0.93    6.24
  10   3   2    4.17    2.62
  10  -3   2    4.14    4.05
  10  -3   2    2.52    4.48
 -10  -3  -2   13.82    5.61
 -10   3  -2    2.92    4.61
   9  -3   2  948.29   31.49
   9   3   2  956.82   29.97
  -9  -3  -2  992.97   31.49
   8   3   2    3.94    4.57
   8  -3   2   11.53    6.68
   8   3   2    4.22    4.15
   8   3   2    5.83    4.29
   8  -3   2   -0.87    3.52
   8   3   2    5.56    3.44
   8  -3   2    3.38    2.92
  -8  -3  -2   -5.39    6.11
   7   3   2  965.99   24.32
   7  -3   2  938.52   24.85
   7   3   2  961.37   28.83
   7  -3   2  978.44   44.53
  -7  -3  -2  976.48   26.15
   6  -3   2    3.17    2.51
   6   3   2    0.93    2.18
   6  -3   2   -1.28    3.83
   6   3   2    0.84    2.22
   6  -3   2    6.14    2.42
   6   3   2    1.74    1.67
   6  -3   2    2.44    2.04
  -6  -3  -2    2.14    2.66
   5  -3   2  531.09  326.48
   5   3   2  543.09  333.99
   5  -3   2  476.46   25.71
   5   3   2  540.81  332.50
   5  -3   2  559.60   11.38
  -5  -3  -2  532.51  327.43
   4  -3   2   10.06    2.65
   4   3   2   11.01    2.92
   4   3   2    9.97    2.71
   4  -3   2    8.43    3.46
   4   3   2   12.03    2.91
   4  -3   2    5.49    4.01
   4  -3   2    2.34    2.66
   3  -3   2 1809.07   27.70
   3   3   2 1801.18   28.16
   3   3   2 1902.50   29.55
   3   3   2 1785.24   27.66
   2  -3   2   10.78    2.01
   2   3   2   14.18    3.33
   2  -3   2   10.22    1.49
   2   3   2   13.28    3.06
   0   3   2   19.46   12.32
   0  -3   2   19.15   11.89
   0   3   2   16.80    2.80
   0  -3   2   20.41    3.90
   0   3   2   18.44    3.42
   0  -3   2   16.48    2.66
   0  -3   2   20.28    3.97
  -1   3   2 2112.49   32.95
  -1  -3   2 2074.48   31.37
  -1  -3   2 2066.32   31.59
  -1   3   2 2010.57   30.86
  -1  -3   2 1947.76   29.81
  -1   3   2 2036.25   30.64
  -1  -3   2 2079.90   31.97
   2  -3  -2   41.20   26.18
   2   3  -2   42.72    4.13
  -2   3   2   40.84   25.24
  -2  -3   2   47.25    7.98
  -2   3   2   44.33    4.60
  -2  -3   2   51.13    9.09
  -2   3   2   45.97    4.65
  -2  -3   2   51.77    7.59
   3   3  -2 1732.63   26.56
   3   3  -2 1753.48   26.80
  -3  -3   2 1716.65   26.55
  -3   3   2 1730.56   26.87
  -3   3   2 1671.55   25.57
  -3  -3   2 1691.42   27.03
   4   3  -2   85.75   52.90
  -4  -3   2   90.40   13.13
  -4   3   2   97.04   15.47
   5   3  -2 1761.83   27.83
  -5   3   2 1783.14   28.14
   6   3  -2  107.60   14.73
  -6   3   2   83.38   15.60
   7  -3  -2  439.60   21.11
   7   3  -2  455.72   22.98
   7  -3  -2  483.92   22.53
   7  -3  -2  420.07   20.47
  -7  -3   2  449.89   21.36
   8  -3  -2   80.46    5.64
   8   3  -2   66.01   12.56
   8  -3  -2   79.45    9.52
   8   3  -2   76.91   10.88
   8   3  -2   76.75   13.99
   8  -3  -2   73.42   10.94
  -8  -3   2   71.91   11.42
  -8   3   2   80.54    7.19
  -8  -3   2   71.52    7.14
   9  -3  -2 2537.65   44.71
   9   3  -2 2522.50   39.75
   9   3  -2 2363.97   42.67
   9  -3  -2 2473.13   38.13
  -9   3   2 2369.16   44.22
  -9  -3   2 2487.49   39.61
  10  -3  -2   75.50   14.43
  10   3  -2   87.32   14.37
  10  -3  -2  100.92   16.73
  10   3  -2   80.79   12.91
  10  -3  -2   95.03   12.83
 -10  -3   2   94.82   13.87
 -10   3   2   91.09    8.11
 -10  -3   2   99.30   16.17
  11  -3  -2  338.12   20.21
  11  -3  -2  303.01   41.29
 -11  -3   2  307.76   30.13
  12  -3  -2   69.06   46.64
  12   3  -2   60.95   11.69
  12  -3  -2   60.82    7.48
  12   3  -2   86.56   11.99
  12   3  -2   72.10    7.96
  12  -3  -2   69.41   46.50
 -12  -3   2   68.92   46.53
 -12   3   2   67.48   45.93
 -12  -3   2   67.23   45.48
 -12   3   2   88.28   14.06
  13  -3  -2  254.16   26.23
  13  -3  -2  234.01   25.59
  13   3  -2  186.64   12.59
  13  -3  -2  168.62   15.97
 -13   3   2  178.63   13.94
  14  -3  -2  109.72   16.99
  14   3  -2  113.60   24.60
  14  -3  -2  115.55   18.51
  14   3  -2   99.88   11.38
  14   3  -2   89.21   13.51
  14  -3  -2  104.25   14.84
 -14  -3   2  109.23   25.77
 -14   3   2   97.42   22.03
 -14  -3   2  102.84   16.90
  15   3  -2   61.53   11.03
  15  -3  -2   57.71   17.36
 -15  -3   2   56.17   16.55
  16  -3  -2   52.82    8.86
  16   3  -2   45.10   11.41
  16  -3  -2   47.45   12.42
  16   3  -2   35.47    8.87
  16   3  -2   38.83    9.03
  16  -3  -2   37.49   10.39
 -16  -3   2   56.40   11.36
 -16   3   2   53.34   10.02
 -16  -3   2   62.58   12.21
 -16   3   2   38.63   10.59
  17   3  -2   18.29    8.98
  17  -3  -2   20.33   10.59
 -17  -3   2   14.69    8.27
  18  -3  -2   38.58   12.26
  18   3  -2   27.21   10.86
  18  -3  -2   27.45   21.84
  18   3  -2   13.08    7.95
  18   3  -2   32.01   11.25
  18  -3  -2   24.92   12.02
 -18  -3   2   22.84    8.96
 -18   3   2   54.61   11.01
 -18  -3   2   34.19   13.24
 -18   3   2   44.98   12.23
  19  -3  -2   16.48   10.79
 -19  -3   2   19.79    7.76
 -19   3   2   16.93    8.19
 -19  -3   2   45.29   16.20
 -19   3   2   40.65   15.33
  20  -3  -2   22.18    8.81
  20   3  -2   30.73   10.72
 -20  -3   2   31.28   13.97
 -20   3   2   26.01   11.02
 -20  -3   2   16.50    8.89
 -20   3   2   21.25   10.71
  18  -4   2   12.44    7.19
  18   4   2   44.35   15.07
  18   4   2   11.93   10.20
  18  -4   2   12.81    6.57
 -18  -4  -2   27.91   11.63
 -18  -4  -2    5.59    6.03
  17  -4   2  160.33   21.54
  17   4   2  197.80   31.38
  17  -4   2  138.34   39.37
 -17  -4  -2  182.52   31.66
 -17  -4  -2  188.99   39.69
  16  -4   2   22.96   19.93
  16   4   2   26.52    9.02
  16   4   2   18.91    8.05
  16  -4   2    7.07    7.71
 -16  -4  -2   16.98    5.78
 -16   4  -2    3.58    8.84
  15  -4   2  151.55   22.52
  15   4   2  132.92   27.01
 -15  -4  -2  139.82   24.96
  14   4   2    7.84    7.23
  14  -4   2   18.03    7.94
  14   4   2    4.13    8.23
  14   4   2   14.55    7.20
  14  -4   2   21.39   10.95
 -14  -4  -2   20.23   10.06
 -14   4  -2   13.45    9.48
  13   4   2  298.62   20.68
 -13  -4  -2  322.10   23.98
  12  -4   2   19.19    6.92
  12   4   2   22.21   10.11
  12  -4   2    8.69    5.92
  12  -4   2    5.00    3.98
  12  -4   2    7.81    5.81
 -12  -4  -2   24.30    9.10
 -12   4  -2   14.19    8.88
  11   4   2  391.35   21.51
  11  -4   2  424.07   23.05
  11  -4   2  508.96   14.91
 -11  -4  -2  471.43   36.64
  10  -4   2    5.97    4.82
  10   4   2    7.18    5.10
  10  -4   2   11.14    6.36
  10   4   2   14.53    7.43
  10   4   2   20.04    7.03
  10  -4   2    8.44    5.46
  10  -4   2   14.49    7.09
 -10  -4  -2    8.99    4.13
 -10   4  -2   17.81    7.42
   9   4   2  261.69   23.38
   9  -4   2  321.63   27.94
   9   4   2  375.21   23.32
   9  -4   2  315.41   56.46
  -9  -4  -2  303.33   26.64
   8   4   2    7.11    5.11
   8  -4   2   -4.09    5.55
   8   4   2    4.04    3.99
   8   4   2    7.59    3.34
   8  -4   2    8.54    4.48
   8   4   2    5.62    4.51
   8  -4   2    4.12    2.75
  -8  -4  -2    6.09    6.72
   7  -4   2  177.91   15.65
   7   4   2  167.15   11.51
   7  -4   2  172.10   21.75
   7  -4   2  175.80   16.31
  -7  -4  -2  169.34   16.29
   6  -4   2    4.45    3.23
   6   4   2   -1.18    4.09
   6  -4   2    7.19    3.92
   6   4   2    6.46    3.74
   6   4   2    7.73    2.54
   6  -4   2    3.83    3.04
   6   4   2    6.23    2.74
   6  -4   2    7.74    3.86
  -6  -4  -2   -1.56    4.48
   5  -4   2   84.37    7.48
   5   4   2   84.32   10.70
   5  -4   2   81.45    8.09
   5   4   2   73.44    9.96
   5   4   2   99.36   12.04
   5  -4   2   97.26   10.37
   5   4   2   96.20   12.20
   5  -4   2   82.02   12.41
  -5  -4  -2   81.82    6.25
   4  -4   2    4.20    2.67
   4   4   2   -0.22    3.59
   4  -4   2   -0.48    3.31
   4   4   2    2.67    1.87
   4  -4   2   -2.80    3.15
   4  -4   2   -1.48    2.88
   3  -4   2    4.59    2.52
   3   4   2    5.31    2.60
   2  -4   2    6.48    2.29
   2   4   2   -1.22    3.20
   2  -4   2    3.20    1.93
   2   4   2   -1.73    2.12
  -2  -4  -2    1.31    1.18
   1  -4   2   -1.41    1.46
   1   4   2   16.60  128.31
   1  -4   2    7.49    2.85
   1   4   2   10.42    1.98
   1   4   2    5.31    2.55
   0   4  -2    1.40    0.42
   0   4   2    3.36    2.10
   0  -4   2    1.90    1.93
   0  -4   2   -0.69    2.02
   0   4   2   -0.79    2.01
  -1   4   2  184.50   11.72
  -1  -4   2  179.94   11.41
  -1  -4   2  193.88   14.99
  -1   4   2  184.43   12.41
  -1  -4   2  187.01   12.29
  -1   4   2  177.79   11.05
  -1  -4   2  202.82   26.56
   2   4  -2    1.26    0.65
  -2   4   2    2.53    1.53
  -2  -4   2    1.68    2.59
  -2  -4   2    2.19    1.98
  -2  -4   2   -0.01    2.24
  -2   4   2    1.05    0.54
   3   4  -2  526.43   23.92
  -3  -4   2  543.69  334.23
  -3   4   2  502.79   28.88
  -3   4   2  515.79   23.25
  -4   4   2   12.74    3.25
  -4   4   2    7.01    3.08
   5   4  -2  842.11   14.16
  -5   4   2  947.76   16.21
  -5   4   2  917.18   15.16
   6   4  -2   23.12    4.58
  -6   4   2   14.52    2.81
  -6   4   2   14.42    3.38
   7   4  -2  982.40   18.24
   7  -4  -2  985.46   17.57
   7   4  -2  984.22   16.92
   7  -4  -2 1028.71   17.92
  -7  -4   2  971.75   16.98
  -7   4   2  976.81   17.02
   8  -4  -2   13.08    9.54
   8   4  -2   11.31    6.48
   8  -4  -2   16.89    5.08
   8   4  -2   24.02    6.00
   8  -4  -2   15.85    6.01
  -8  -4   2   21.48    7.07
  -8  -4   2    9.81    5.48
   9   4  -2 1776.46   28.75
   9  -4  -2 1749.96   29.35
  -9  -4   2 1790.72   29.48
  10  -4  -2   19.32    6.40
  10   4  -2   12.96    6.29
  10   4  -2   25.93    4.08
  10  -4  -2   26.13    7.75
 -10  -4   2   26.93    6.21
 -10  -4   2   21.65    6.99
  11  -4  -2 1076.88   30.20
  11   4  -2 1100.76   31.15
  11  -4  -2 1051.73   29.58
  11   4  -2 1082.60   31.07
  12  -4  -2   28.08    8.07
  12   4  -2   12.26    5.35
  12   4  -2   24.17    6.48
  12  -4  -2   25.14    7.87
 -12  -4   2   10.59    6.16
  13  -4  -2 1243.39   39.41
  14   4  -2   59.75   13.03
  14   4  -2   55.88    7.95
  14  -4  -2   30.40    8.80
 -14  -4   2   61.10   11.91
 -14   4   2   45.57   11.06
 -14  -4   2   75.85   15.12
  15  -4  -2  256.50    9.37
  15   4  -2  257.79   20.77
  15   4  -2  280.30   28.34
  15   4  -2  264.72   27.55
  15  -4  -2  289.29   22.49
 -15  -4   2  265.38   25.91
 -15  -4   2  298.47   37.63
 -15   4   2  265.83   39.59
  16  -4  -2   24.63   10.89
  16   4  -2   50.95   42.20
  16   4  -2   19.02   10.17
  16  -4  -2   38.79   11.72
 -16  -4   2   40.76   12.04
 -16  -4   2   40.73   12.59
 -16   4   2   47.75   15.33
  17   4  -2  265.16   20.04
  17  -4  -2  280.43   28.08
  17   4  -2  297.42   26.73
  17   4  -2  190.98   42.45
  17  -4  -2  283.46   13.17
 -17  -4   2  252.06   37.30
 -17   4   2  257.24   27.60
 -17  -4   2  264.97   36.62
  18   4  -2    1.93    3.40
  18  -4  -2   25.72   10.83
  18   4  -2   17.99    7.81
  18   4  -2   12.83    8.37
  18  -4  -2   18.38    8.29
 -18  -4   2   17.57    8.06
 -18   4   2   18.69    8.67
 -18  -4   2   15.11    7.36
 -18   4   2   20.26    8.91
  19  -4  -2  231.81   31.02
  19   4  -2  252.61   34.95
  19  -4  -2  134.05   52.08
 -19  -4   2  213.40   38.67
 -19   4   2  196.42   35.81
 -19  -4   2  231.57   42.70
 -19   4   2  218.73   43.15
  20  -4  -2   29.75   12.87
  20   4  -2   29.29   11.49
  20  -4  -2   21.50    9.82
 -20  -4   2   13.50    9.08
 -20   4   2   15.43    8.35
 -20  -4   2   16.80   11.48
 -20   4   2   10.39    5.57
  21   4  -2  113.10   20.74
  18  -5   2    9.62    6.78
  18   5   2   21.00    6.42
 -18  -5  -2   18.85   11.34
  17  -5   2   26.86   12.56
  17   5   2    5.37    4.92
 -17  -5  -2   15.57    8.89
 -17   5  -2   16.07    3.64
  16   5   2    6.67    5.17
  16  -5   2   37.00   12.05
  16   5   2    1.83    5.00
  16   5   2   15.66    7.63
  16  -5   2    6.25    8.36
 -16   5  -2   13.03    6.96
  15   5   2   19.10    9.11
  15  -5   2   20.47    9.44
  15   5   2  -11.03    6.04
  15  -5   2   21.46   11.10
 -15  -5  -2   11.04    6.94
 -15   5  -2   -1.16    7.41
  14   5   2   26.85   11.97
  14  -5   2   37.57   10.93
  14   5   2   15.06    7.52
  14   5   2   17.26    7.56
  14  -5   2   12.53    6.34
 -14  -5  -2   32.95   11.18
 -14   5  -2   14.86    8.81
  13  -5   2    6.45    4.69
  13   5   2    2.36    4.97
  13   5   2    1.63    4.97
  13  -5   2   15.10    9.69
 -13   5  -2   -3.00    6.63
  12   5   2   52.88   13.04
  12  -5   2   36.68   10.27
  12   5   2   35.70   11.47
  12   5   2   39.07   10.01
  12  -5   2   43.01   10.91
  12  -5   2   35.02   29.58
 -12  -5  -2   38.58   11.02
 -12   5  -2   47.17   12.64
  11   5   2   19.21    8.78
  11   5   2   10.27    8.10
  11  -5   2   20.86    7.53
  11  -5   2   21.15    8.60
 -11   5  -2   -3.32    6.17
  10  -5   2   29.94    9.43
  10   5   2   44.99    8.27
  10  -5   2   52.66    9.85
  10   5   2   50.31   10.12
  10   5   2   41.06    9.12
  10  -5   2   36.02    8.13
  10  -5   2   40.20   10.23
 -10  -5  -2   45.00   10.95
 -10   5  -2   39.89   12.97
   9  -5   2   -1.48    5.03
   9   5   2   15.75    7.43
   9   5   2    2.75    5.75
   9  -5   2    7.03    4.35
   9  -5   2    1.68    2.64
   8   5   2   73.89    6.99
   8  -5   2   74.77    9.59
   8   5   2   82.66   10.30
   8   5   2   76.86   11.05
   8  -5   2   81.66   11.42
   8   5   2   77.54   17.38
   8  -5   2   81.67   13.03
  -8  -5  -2   85.84   15.75
   7  -5   2   -0.24    2.34
   7   5   2    3.25    4.33
   7   5   2    1.69    2.12
   7   5   2   -0.93    3.63
   7  -5   2    9.18    3.65
   7   5   2    6.68    3.15
   7  -5   2    5.23    2.86
  -7  -5  -2    8.51    3.73
   6  -5   2   33.46    5.93
   6   5   2   45.90    7.74
   6  -5   2   39.78    6.80
   6   5   2   27.06    8.57
   6   5   2   50.66    7.19
   6  -5   2   42.19    5.92
   6   5   2   36.94    5.77
   6  -5   2   44.06    8.70
  -6  -5  -2   33.60    6.90
   5  -5   2    3.34    2.68
   5   5   2    5.73    2.19
   5  -5   2    5.96    2.40
   5   5   2    3.97    3.85
   5   5   2    2.71    2.05
   5  -5   2    5.43    3.13
   5   5   2    5.30    2.08
   5  -5   2    7.06    3.04
   5  -5   2   -2.20    3.34
  -5  -5  -2    2.85    3.59
   4  -5   2   54.97    6.55
   4   5   2   52.86    9.49
   4   5   2   74.39   13.87
   4  -5   2   64.26   10.00
   4   5   2   63.40    7.18
   4  -5   2   54.03    6.28
   4  -5   2   51.88    9.78
   3  -5   2    7.20    3.10
   3  -5   2   -2.90    2.93
   3   5   2    3.27    2.69
   3   5   2    2.28    1.79
  -3  -5  -2   -0.89    3.20
   2  -5   2   47.84    9.10
  -2  -5  -2   43.14    7.53
   1  -5   2   -0.34    1.60
   1   5   2    1.55    0.87
  -1  -5  -2    2.26    1.96
   0   5  -2   88.24    5.81
   0  -5   2  103.63    7.16
   0   5   2   88.31    6.45
   0  -5   2  108.64   13.43
   0   5   2   95.29    6.25
   0  -5  -2   92.48    6.87
   1   5  -2   -0.72    1.39
  -1  -5   2    8.03    3.22
  -1   5   2   -0.34    2.71
  -1  -5   2   -0.07    2.53
  -1   5   2    1.27    0.63
   2   5  -2  350.64   16.04
  -2   5   2  333.89   15.79
  -2  -5   2  351.50   17.10
  -2   5   2  325.77   14.96
  -2  -5   2  344.52   15.77
  -2   5   2  347.37   15.85
  -2   5   2  335.24   14.74
   3   5  -2    6.76    3.02
   3   5  -2    1.32    1.27
  -3  -5   2   10.03    2.88
  -3   5   2    2.35    2.28
  -3   5   2    3.96    2.72
  -3   5   2    1.82    1.45
  -4  -5   2  489.97   22.12
  -4   5   2  478.34   22.33
  -5   5   2    3.71    2.36
  -5   5   2    8.92    4.15
   6  -5  -2  560.32   10.70
   6  -5  -2  551.62   11.04
  -6  -5   2  542.90  333.76
  -6   5   2  539.56  331.75
   7   5  -2   11.11    3.84
   7  -5  -2   16.81    5.63
   7   5  -2   32.08    6.25
   7  -5  -2   11.44    4.22
  -7  -5   2   14.19    4.21
  -7  -5   2   14.80    4.29
  -7   5   2   16.60    5.71
   8  -5  -2  222.19   14.03
   8   5  -2  246.10   23.08
   8  -5  -2  227.20   15.20
   8   5  -2  220.28   13.51
   8  -5  -2  243.53   19.01
  -8  -5   2  232.96   14.94
  -8  -5   2  235.70   15.30
   9   5  -2   38.61   12.80
   9  -5  -2   36.86    8.87
   9   5  -2   19.87    7.79
   9  -5  -2   33.62   12.63
  -9  -5   2   35.26   12.33
  10  -5  -2  301.85   20.64
  10   5  -2  281.56   24.44
  10  -5  -2  279.96   16.51
  10   5  -2  278.67   17.47
  10  -5  -2  265.52   24.63
 -10  -5   2  292.62   17.76
 -10  -5   2  283.84   16.97
  11  -5  -2   45.01   10.60
  11   5  -2   18.46    8.99
  11   5  -2   29.34    9.22
  11  -5  -2   24.31   16.47
  12  -5  -2   57.03    8.75
  12  -5  -2   79.25   12.17
  12   5  -2   67.48   45.73
  12   5  -2   65.32   11.85
  12  -5  -2   56.61   10.69
 -12  -5   2   67.10   46.01
  13  -5  -2   47.57    9.19
  13  -5  -2   73.65   15.93
  13   5  -2   42.22   12.88
  13  -5  -2   49.49   18.71
 -13  -5   2   91.96   22.00
  14  -5  -2  240.50   29.87
 -14  -5   2  272.07   27.34
 -14   5   2  308.49   39.46
  15  -5  -2   13.24    6.23
  15   5  -2   34.76   29.37
  15   5  -2   12.64    7.81
 -15   5   2    8.66    6.32
  16  -5  -2  133.04   17.60
  16   5  -2   68.60    9.71
  16  -5  -2  107.75   20.62
 -16  -5   2  129.16   26.19
 -16   5   2  138.94   17.05
 -16   5   2  127.44   22.53
  17   5  -2   23.41   10.80
  17   5  -2    8.74    6.42
  17  -5  -2    4.81    4.87
 -17   5   2    9.11    6.66
 -17  -5   2   33.32   13.30
 -17   5   2   16.91    8.45
  18  -5  -2   -2.73    5.18
 -18  -5   2   -0.25    8.28
 -18  -5   2   13.63    8.68
  19  -5  -2   20.43    8.97
 -19  -5   2   52.12   18.96
 -19   5   2   10.30    9.80
 -19   5   2   13.83    7.27
  20  -5  -2    5.95    5.82
 -20  -5   2   14.68    6.71
 -20   5   2   -3.08    8.59
 -20  -5   2    8.89    7.36
 -20   5   2   15.08    7.37
  18  -6   2   29.47   11.64
  18   6   2   24.58    8.70
 -18  -6  -2   17.43   10.84
 -18  -6  -2   10.28    9.75
  17  -6   2   11.62    7.44
  17   6   2   32.49   11.24
  17   6   2    7.83    6.05
  17  -6   2    7.40    9.97
 -17  -6  -2   19.67   10.20
 -17  -6  -2    5.48    4.15
 -17   6  -2   23.52    9.48
  16   6   2    4.10    5.73
  16  -6   2    8.40    6.41
  16   6   2   15.05    7.47
  16   6   2   17.88    7.43
  16  -6   2   16.49   10.50
 -16  -6  -2    1.01    4.22
 -16  -6  -2   14.43    7.28
 -16   6  -2    6.52    7.50
  15   6   2    4.20    4.10
  15  -6   2   14.29    8.53
  15   6   2   10.76    6.73
  15   6   2   23.53   10.92
  15  -6   2   -2.89    7.85
 -15  -6  -2   -0.31    8.93
 -15   6  -2   10.89    7.79
  14  -6   2   27.27   12.34
  14   6   2   25.62   10.70
  14   6   2   11.77    7.02
  14  -6   2   10.12    6.64
 -14  -6  -2   14.27    8.53
 -14   6  -2   25.71   12.48
  13  -6   2    7.37    4.62
  13   6   2   14.14    4.74
  13   6   2    8.18    4.80
  13  -6   2    8.15    4.45
  13  -6   2    3.94    5.15
 -13  -6  -2   29.01   12.19
 -13   6  -2   15.07    8.47
  12  -6   2   14.81    8.63
  12   6   2    2.17    2.72
  12  -6   2    6.25    4.76
  12  -6   2   10.31    5.96
 -12  -6  -2   -0.16    3.02
 -12   6  -2    8.72    5.32
  11  -6   2    9.01    4.69
  11   6   2   21.87    7.23
  11  -6   2   20.40    7.55
  11   6   2    8.22    6.67
  11   6   2    8.86    4.68
  11  -6   2   12.47    5.42
  11  -6   2    4.37    5.11
 -11  -6  -2   13.93    6.00
 -11   6  -2   17.47    7.51
  10  -6   2   -1.63    3.13
  10  -6   2    5.14    4.07
  10   6   2    4.95    3.53
  10  -6   2    3.49    5.84
  10  -6   2   15.80   10.47
 -10  -6  -2   -6.82    6.94
   9   6   2    7.82    5.41
   9  -6   2    6.25    3.54
   9   6   2    5.22    3.12
   9   6   2    8.89    4.09
   9  -6   2    7.83    3.98
   9  -6   2    6.93    3.25
  -9  -6  -2   23.74    7.92
   8  -6   2  141.45   22.36
   8   6   2  141.09   17.60
   8  -6   2  110.89   13.13
   8  -6   2  142.31   17.27
  -8  -6  -2  154.97   17.90
   7  -6   2    4.11    3.41
   7   6   2   10.84    6.10
   7  -6   2    6.39    3.75
   7   6   2   13.67    6.78
   7   6   2    3.90    2.39
   7  -6   2    4.87    2.96
   7   6   2    5.82    4.05
   7  -6   2   -0.78    4.57
  -7  -6  -2    6.86    4.03
   6  -6   2   12.55    4.13
   6   6   2   15.33    4.48
   6  -6   2   20.88    6.08
   6   6   2   12.75    4.04
   6   6   2   17.70    5.72
   6  -6   2   23.46    5.94
   6   6   2   19.39    5.85
   6  -6   2   17.55    4.81
  -6  -6  -2   20.25    6.90
   5  -6   2    3.84    2.40
   5   6   2    7.01    3.02
   5  -6   2    6.39    1.95
   5   6   2    4.22    4.08
   5   6   2    8.40    3.16
   5  -6   2   -0.20    4.02
   5   6   2    6.74    2.96
   5  -6   2   -0.97    3.65
   5  -6   2    4.37    4.27
  -5  -6  -2    3.59    3.19
   4  -6   2 1001.88   15.92
   4   6   2 1036.21   17.64
   4   6   2 1003.25   19.16
   4   6   2 1036.19   17.03
   4  -6   2 1058.95   17.83
   4   6   2 1036.94   16.88
   4  -6   2 1010.34   17.11
   4  -6   2 1042.88   17.61
   3  -6   2   -0.86    1.51
   3  -6   2    4.90    2.81
   3   6   2    4.29    2.71
   3   6   2    4.60    2.42
   3  -6   2    1.91    2.01
   3   6   2    2.68    2.03
  -3  -6  -2    3.77    2.43
   1  -6   2   11.21    2.07
   1  -6   2   13.18    2.94
   1   6   2   11.43    2.38
   1   6   2   12.16    2.49
  -1  -6  -2    7.65    3.18
   0   6  -2 2293.72   34.35
   0   6   2 2427.41   37.31
   1   6  -2   28.80    4.74
  -1   6   2   31.88    6.85
  -1  -6   2   31.20    6.14
  -1   6   2   29.51    5.74
  -1  -6   2   27.22    6.77
  -1   6   2   29.73    4.02
  -2   6   2 2216.64   34.65
  -2  -6   2 2241.99   34.31
  -2  -6   2 2332.50   36.20
  -2   6   2 2221.07   33.52
   3   6  -2   50.12    8.79
   3   6  -2   66.44    9.69
  -3  -6   2   52.33    9.04
  -3  -6   2   59.14   10.51
  -3   6   2   59.06    9.42
  -3   6   2   49.83    5.73
   4  -6  -2   58.69    9.93
   4   6  -2   58.09   11.87
   4  -6  -2   71.08   13.50
   4   6  -2   65.21    6.99
  -4  -6   2   55.30    6.67
  -4  -6   2   69.29   13.57
  -4   6   2   61.08    6.83
  -4   6   2   56.56    7.29
   5   6  -2   97.26   13.69
  -5   6   2   77.65    8.39
   6  -6  -2  213.92   10.82
   6  -6  -2  201.67   13.27
  -6  -6   2  210.58   10.75
   7   6  -2   88.95   14.74
   7  -6  -2  105.56   17.88
   7  -6  -2  100.02    8.99
  -7  -6   2  104.11   18.02
  -7  -6   2  100.25   18.17
  -7   6   2   99.10    9.35
   8   6  -2  450.15   18.61
   8  -6  -2  507.58   20.89
   8  -6  -2  454.56   18.31
  -8  -6   2  449.93   18.80
  -8  -6   2  407.69   17.29
   9   6  -2  118.71    7.38
   9  -6  -2  151.33   23.90
   9   6  -2  117.72   11.14
   9  -6  -2  124.42   15.83
  -9  -6   2  133.29   19.81
  -9  -6   2  106.12   15.65
  -9   6   2  141.78   21.75
  10  -6  -2   94.40   11.43
  10   6  -2   75.01    9.41
  10   6  -2   85.71   16.17
  10  -6  -2   91.98    8.98
 -10  -6   2  101.22   21.49
  11  -6  -2   94.76   13.75
  11   6  -2   86.03   20.49
  11  -6  -2  111.40   14.26
  11   6  -2  111.01   12.33
  11  -6  -2   99.35   16.36
 -11  -6   2  111.86   16.62
 -11  -6   2  111.61   19.78
 -11   6   2  110.05   22.56
[truncated: 2,187,473 more chars]
