# Supplementary material for: Dielectric and ferroelectric sensing based on molecular recognition in Cu(1,10-phenlothroline)2SeO4·(diol) systems
Source: Nat Commun. 2017 Feb 20;8:14551. doi: 10.1038/ncomms14551 (PMC5321740; doi:10.1038/ncomms14551)
Supplement: Supplementary Data 2 — The cif file for compound 1 at 303 K. [file ncomms14551-s3.cif]

 
data_glycol-T303K
 
_audit_creation_method            'SHELXL-2014/7'
_shelx_SHELXL_version_number      '2014/7'
_chemical_name_systematic         ?
_chemical_name_common             ?
_chemical_melting_point           ?
_chemical_formula_moiety          ?
_chemical_formula_sum
 'C26 H22 Cu N4 O6 Se' 
_chemical_formula_weight          628.97

loop_
 _atom_type_symbol
 _atom_type_description
 _atom_type_scat_dispersion_real
 _atom_type_scat_dispersion_imag
 _atom_type_scat_source
 'C'  'C'   0.0033   0.0016
 'International Tables Vol C Tables 4.2.6.8 and 6.1.1.4'
 'H'  'H'   0.0000   0.0000
 'International Tables Vol C Tables 4.2.6.8 and 6.1.1.4'
 'N'  'N'   0.0061   0.0033
 'International Tables Vol C Tables 4.2.6.8 and 6.1.1.4'
 'O'  'O'   0.0106   0.0060
 'International Tables Vol C Tables 4.2.6.8 and 6.1.1.4'
 'Cu'  'Cu'   0.3201   1.2651
 'International Tables Vol C Tables 4.2.6.8 and 6.1.1.4'
 'Se'  'Se'  -0.0929   2.2259
 'International Tables Vol C Tables 4.2.6.8 and 6.1.1.4'
 
_space_group_crystal_system       monoclinic
_space_group_IT_number            15
_space_group_name_H-M_alt         'C 2/c'
_space_group_name_Hall            '-C 2yc'
 
_shelx_space_group_comment
;
The symmetry employed for this shelxl refinement is uniquely defined
by the following loop, which should always be used as a source of
symmetry information in preference to the above space-group names.
They are only intended as comments.
;
 
loop_
 _space_group_symop_operation_xyz
 'x, y, z'
 '-x, y, -z+1/2'
 'x+1/2, y+1/2, z'
 '-x+1/2, y+1/2, -z+1/2'
 '-x, -y, -z'
 'x, -y, z-1/2'
 '-x+1/2, -y+1/2, -z'
 'x+1/2, -y+1/2, z-1/2'
 
_cell_length_a                    17.86(3)
_cell_length_b                    12.16(3)
_cell_length_c                    13.17(3)
_cell_angle_alpha                 90
_cell_angle_beta                  120.79(3)
_cell_angle_gamma                 90
_cell_volume                      2458(9)
_cell_formula_units_Z             4
_cell_measurement_temperature     303(2)
_cell_measurement_reflns_used           2911
_cell_measurement_theta_min             2.3152
_cell_measurement_theta_max             27.6609
 
_exptl_crystal_description        block
_exptl_crystal_colour             blue
_exptl_crystal_density_meas       ?
_exptl_crystal_density_method     ?
_exptl_crystal_density_diffrn     1.700          
_exptl_crystal_F_000              1268
_exptl_transmission_factor_min    ?
_exptl_transmission_factor_max    ?
_exptl_crystal_size_max           0.32
_exptl_crystal_size_mid           0.18
_exptl_crystal_size_min           0.15
_exptl_absorpt_coefficient_mu     2.421
_exptl_absorpt_correction_type          'Multi-scan'
_exptl_absorpt_correction_T_max         1.0000
_exptl_absorpt_correction_T_min         0.7216

_exptl_absorpt_process_details    ?
_exptl_absorpt_special_details    ?
_diffrn_ambient_temperature       303(2)
_diffrn_radiation_wavelength      0.71073
_diffrn_radiation_type            MoK\a
_diffrn_source                    ?
_diffrn_measurement_device_type   'Rigaku satrun 724'
_diffrn_measurement_method        ?
_diffrn_detector_area_resol_mean  ?
_diffrn_reflns_number             12740
_diffrn_reflns_av_unetI/netI      0.0888
_diffrn_reflns_av_R_equivalents   0.0844
_diffrn_reflns_limit_h_min        -21
_diffrn_reflns_limit_h_max        20
_diffrn_reflns_limit_k_min        -15
_diffrn_reflns_limit_k_max        11
_diffrn_reflns_limit_l_min        -16
_diffrn_reflns_limit_l_max        17
_diffrn_reflns_theta_min          3.203
_diffrn_reflns_theta_max          27.578
_diffrn_reflns_theta_full         25.242
_diffrn_measured_fraction_theta_max   0.951
_diffrn_measured_fraction_theta_full  0.973
_diffrn_reflns_Laue_measured_fraction_max    0.951
_diffrn_reflns_Laue_measured_fraction_full   0.973
_diffrn_reflns_point_group_measured_fraction_max   0.951
_diffrn_reflns_point_group_measured_fraction_full  0.973
_reflns_number_total              2705
_reflns_number_gt                 1892
_reflns_threshold_expression      'I > 2\s(I)'
_reflns_Friedel_coverage          0.000
_reflns_Friedel_fraction_max      .
_reflns_Friedel_fraction_full     .
 
_reflns_special_details
;
 Reflections were merged by SHELXL according to the crystal
 class for the calculation of statistics and refinement.
 
 _reflns_Friedel_fraction is defined as the number of unique
 Friedel pairs measured divided by the number that would be
 possible theoretically, ignoring centric projections and
 systematic absences.
;
 
_computing_data_collection        ?
_computing_cell_refinement        ?
_computing_data_reduction         ?
_computing_structure_solution     ?
_computing_structure_refinement 'SHELXL-2014/7 (Sheldrick, 2014)'
_computing_molecular_graphics     ?
_computing_publication_material   ?
_refine_special_details           ?
_refine_ls_structure_factor_coef  Fsqd
_refine_ls_matrix_type            full
_refine_ls_weighting_scheme       calc
_refine_ls_weighting_details
'w=1/[\s^2^(Fo^2^)+(0.0654P)^2^+12.5915P] where P=(Fo^2^+2Fc^2^)/3'
_atom_sites_solution_primary      ?
_atom_sites_solution_secondary    ?
_atom_sites_solution_hydrogens    mixed
_refine_ls_hydrogen_treatment     constr
_refine_ls_extinction_method      none
_refine_ls_extinction_coef        .
_refine_ls_number_reflns          2705
_refine_ls_number_parameters      186
_refine_ls_number_restraints      0
_refine_ls_R_factor_all           0.0953
_refine_ls_R_factor_gt            0.0697
_refine_ls_wR_factor_ref          0.1735
_refine_ls_wR_factor_gt           0.1620
_refine_ls_goodness_of_fit_ref    1.059
_refine_ls_restrained_S_all       1.059
_refine_ls_shift/su_max           0.000
_refine_ls_shift/su_mean          0.000
 
loop_
 _atom_site_label
 _atom_site_type_symbol
 _atom_site_fract_x
 _atom_site_fract_y
 _atom_site_fract_z
 _atom_site_U_iso_or_equiv
 _atom_site_adp_type
 _atom_site_occupancy
 _atom_site_site_symmetry_order  
 _atom_site_calc_flag
 _atom_site_refinement_flags_posn
 _atom_site_refinement_flags_adp
 _atom_site_refinement_flags_occupancy
 _atom_site_disorder_assembly
 _atom_site_disorder_group
C1 C 0.4168(4) 0.3093(5) 0.3958(6) 0.0432(15) Uani 1 1 d . . . . .
H1A H 0.4643 0.3529 0.4460 0.052 Uiso 1 1 calc R U . . .
C2 C 0.3526(4) 0.2906(6) 0.4249(6) 0.0478(16) Uani 1 1 d . . . . .
H2A H 0.3582 0.3209 0.4933 0.057 Uiso 1 1 calc R U . . .
C3 C 0.2821(4) 0.2277(5) 0.3525(6) 0.0436(15) Uani 1 1 d . . . . .
H3A H 0.2393 0.2147 0.3711 0.052 Uiso 1 1 calc R U . . .
C4 C 0.2744(4) 0.1825(5) 0.2491(5) 0.0338(13) Uani 1 1 d . . . . .
C5 C 0.2020(4) 0.1178(5) 0.1653(6) 0.0433(15) Uani 1 1 d . . . . .
H5A H 0.1569 0.1031 0.1791 0.052 Uiso 1 1 calc R U . . .
C6 C 0.1975(4) 0.0780(5) 0.0685(6) 0.0444(16) Uani 1 1 d . . . . .
H6A H 0.1492 0.0367 0.0158 0.053 Uiso 1 1 calc R U . . .
C7 C 0.2655(4) 0.0975(5) 0.0436(5) 0.0354(13) Uani 1 1 d . . . . .
C8 C 0.2651(5) 0.0582(5) -0.0577(5) 0.0429(16) Uani 1 1 d . . . . .
H8A H 0.2186 0.0163 -0.1135 0.051 Uiso 1 1 calc R U . . .
C9 C 0.3323(5) 0.0816(6) -0.0732(5) 0.0480(17) Uani 1 1 d . . . . .
H9A H 0.3324 0.0565 -0.1398 0.058 Uiso 1 1 calc R U . . .
C10 C 0.4020(5) 0.1441(5) 0.0120(5) 0.0436(15) Uani 1 1 d . . . . .
H10A H 0.4477 0.1598 -0.0002 0.052 Uiso 1 1 calc R U . . .
C11 C 0.3377(3) 0.1597(4) 0.1239(5) 0.0291(12) Uani 1 1 d . . . . .
C12 C 0.3417(3) 0.2033(4) 0.2275(4) 0.0279(11) Uani 1 1 d . . . . .
N1 N 0.4131(3) 0.2677(4) 0.3001(4) 0.0318(10) Uani 1 1 d . . . . .
N2 N 0.4063(3) 0.1819(4) 0.1089(4) 0.0318(10) Uani 1 1 d . . . . .
Cu1 Cu 0.5000 0.27916(8) 0.2500 0.0324(3) Uani 1 2 d S T P . .
Se1 Se 0.48956(9) 0.54577(8) 0.26731(12) 0.0252(3) Uani 0.5 1 d . . P . .
O1 O 0.4694(6) 0.4288(6) 0.1897(7) 0.045(2) Uani 0.5 1 d . . P . .
O2 O 0.4138(3) 0.6159(4) 0.2008(5) 0.0617(14) Uani 1 1 d . . . . .
O3 O 0.4996(6) 0.5202(7) 0.3927(7) 0.042(2) Uani 0.5 1 d . . P . .
O4 O 0.4449(4) 0.8214(5) 0.3077(6) 0.0810(19) Uani 1 1 d . . . . .
H4C H 0.4361 0.7609 0.2708 0.097 Uiso 1 1 d R U . . .
C13 C 0.4587(6) 0.9049(7) 0.2469(10) 0.083(3) Uani 1 1 d . . . . .
H13A H 0.4529 0.9735 0.2783 0.100 Uiso 1 1 d R U . . .
H13B H 0.4133 0.9021 0.1653 0.100 Uiso 1 1 d R U . . .
 
loop_
 _atom_site_aniso_label
 _atom_site_aniso_U_11
 _atom_site_aniso_U_22
 _atom_site_aniso_U_33
 _atom_site_aniso_U_23
 _atom_site_aniso_U_13
 _atom_site_aniso_U_12
C1 0.040(3) 0.052(4) 0.041(3) -0.019(3) 0.024(3) -0.014(3)
C2 0.053(4) 0.056(4) 0.038(3) -0.007(3) 0.027(3) 0.001(3)
C3 0.042(4) 0.053(4) 0.046(4) 0.005(3) 0.030(3) 0.005(3)
C4 0.033(3) 0.038(3) 0.033(3) 0.002(2) 0.019(3) 0.000(2)
C5 0.026(3) 0.055(4) 0.047(4) 0.001(3) 0.017(3) -0.004(3)
C6 0.036(3) 0.047(4) 0.039(3) -0.001(3) 0.011(3) -0.009(3)
C7 0.035(3) 0.038(3) 0.027(3) 0.000(2) 0.011(2) -0.002(2)
C8 0.051(4) 0.044(3) 0.026(3) -0.006(2) 0.014(3) -0.006(3)
C9 0.064(5) 0.057(4) 0.027(3) -0.010(3) 0.026(3) -0.008(3)
C10 0.055(4) 0.046(4) 0.036(3) -0.006(3) 0.028(3) -0.007(3)
C11 0.027(3) 0.029(3) 0.027(3) 0.000(2) 0.011(2) 0.001(2)
C12 0.027(3) 0.029(3) 0.026(3) 0.003(2) 0.013(2) 0.002(2)
N1 0.036(3) 0.034(2) 0.029(2) -0.0065(19) 0.020(2) -0.005(2)
N2 0.039(3) 0.031(2) 0.029(2) -0.0040(18) 0.021(2) -0.003(2)
Cu1 0.0357(6) 0.0336(5) 0.0346(5) 0.000 0.0229(5) 0.000
Se1 0.0211(8) 0.0295(5) 0.0259(8) 0.0009(4) 0.0126(4) 0.0019(4)
O1 0.071(6) 0.032(4) 0.037(5) -0.008(3) 0.031(5) 0.000(4)
O2 0.046(3) 0.069(3) 0.078(4) -0.026(3) 0.038(3) -0.009(2)
O3 0.044(5) 0.052(5) 0.023(4) 0.000(4) 0.012(4) 0.001(4)
O4 0.124(5) 0.069(4) 0.096(5) -0.014(3) 0.090(5) 0.002(4)
C13 0.095(7) 0.056(5) 0.108(8) 0.008(5) 0.059(7) 0.026(5)
 
_geom_special_details
;
 All esds (except the esd in the dihedral angle between two l.s. planes)
 are estimated using the full covariance matrix.  The cell esds are taken
 into account individually in the estimation of esds in distances, angles
 and torsion angles; correlations between esds in cell parameters are only
 used when they are defined by crystal symmetry.  An approximate (isotropic)
 treatment of cell esds is used for estimating esds involving l.s. planes.
;
 
loop_
 _geom_bond_atom_site_label_1
 _geom_bond_atom_site_label_2
 _geom_bond_distance
 _geom_bond_site_symmetry_2
 _geom_bond_publ_flag
C1 N1 1.328(8) . ?
C1 C2 1.401(10) . ?
C1 H1A 0.9300 . ?
C2 C3 1.360(9) . ?
C2 H2A 0.9300 . ?
C3 C4 1.407(9) . ?
C3 H3A 0.9300 . ?
C4 C12 1.394(8) . ?
C4 C5 1.431(8) . ?
C5 C6 1.326(10) . ?
C5 H5A 0.9300 . ?
C6 C7 1.431(9) . ?
C6 H6A 0.9300 . ?
C7 C11 1.399(7) . ?
C7 C8 1.414(9) . ?
C8 C9 1.346(10) . ?
C8 H8A 0.9300 . ?
C9 C10 1.398(9) . ?
C9 H9A 0.9300 . ?
C10 N2 1.321(8) . ?
C10 H10A 0.9300 . ?
C11 N2 1.363(8) . ?
C11 C12 1.431(8) . ?
C12 N1 1.380(7) . ?
N1 Cu1 1.978(5) . ?
N2 Cu1 2.114(5) . ?
Cu1 O1 1.949(9) 2_655 ?
Cu1 O1 1.949(9) . ?
Cu1 N1 1.978(5) 2_655 ?
Cu1 N2 2.114(5) 2_655 ?
Se1 Se1 0.722(2) 2_655 ?
Se1 O2 1.453(6) . ?
Se1 O1 1.568(9) 2_655 ?
Se1 O3 1.598(9) . ?
Se1 O1 1.680(8) . ?
Se1 O2 1.772(6) 2_655 ?
Se1 O3 2.235(10) 2_655 ?
O1 O1 1.393(17) 2_655 ?
O1 Se1 1.568(9) 2_655 ?
O2 Se1 1.772(6) 2_655 ?
O3 Se1 2.235(10) 2_655 ?
O4 C13 1.392(11) . ?
O4 H4C 0.8499 . ?
C13 C13 1.435(18) 2_655 ?
C13 H13A 0.9601 . ?
C13 H13B 0.9599 . ?
 
loop_
 _geom_angle_atom_site_label_1
 _geom_angle_atom_site_label_2
 _geom_angle_atom_site_label_3
 _geom_angle
 _geom_angle_site_symmetry_1
 _geom_angle_site_symmetry_3
 _geom_angle_publ_flag
N1 C1 C2 123.2(6) . . ?
N1 C1 H1A 118.4 . . ?
C2 C1 H1A 118.4 . . ?
C3 C2 C1 119.5(6) . . ?
C3 C2 H2A 120.2 . . ?
C1 C2 H2A 120.2 . . ?
C2 C3 C4 119.7(6) . . ?
C2 C3 H3A 120.1 . . ?
C4 C3 H3A 120.1 . . ?
C12 C4 C3 117.3(5) . . ?
C12 C4 C5 118.3(6) . . ?
C3 C4 C5 124.4(6) . . ?
C6 C5 C4 122.0(6) . . ?
C6 C5 H5A 119.0 . . ?
C4 C5 H5A 119.0 . . ?
C5 C6 C7 121.2(6) . . ?
C5 C6 H6A 119.4 . . ?
C7 C6 H6A 119.4 . . ?
C11 C7 C8 116.9(6) . . ?
C11 C7 C6 118.6(6) . . ?
C8 C7 C6 124.4(6) . . ?
C9 C8 C7 119.8(6) . . ?
C9 C8 H8A 120.1 . . ?
C7 C8 H8A 120.1 . . ?
C8 C9 C10 119.3(6) . . ?
C8 C9 H9A 120.3 . . ?
C10 C9 H9A 120.3 . . ?
N2 C10 C9 123.5(6) . . ?
N2 C10 H10A 118.3 . . ?
C9 C10 H10A 118.3 . . ?
N2 C11 C7 123.2(5) . . ?
N2 C11 C12 117.0(5) . . ?
C7 C11 C12 119.8(5) . . ?
N1 C12 C4 123.3(5) . . ?
N1 C12 C11 116.6(5) . . ?
C4 C12 C11 120.1(5) . . ?
C1 N1 C12 116.9(5) . . ?
C1 N1 Cu1 128.6(4) . . ?
C12 N1 Cu1 114.4(4) . . ?
C10 N2 C11 117.3(5) . . ?
C10 N2 Cu1 132.2(4) . . ?
C11 N2 Cu1 110.5(4) . . ?
O1 Cu1 O1 41.9(5) 2_655 . ?
O1 Cu1 N1 95.6(3) 2_655 2_655 ?
O1 Cu1 N1 92.0(3) . 2_655 ?
O1 Cu1 N1 92.0(3) 2_655 . ?
O1 Cu1 N1 95.6(3) . . ?
N1 Cu1 N1 171.9(3) 2_655 . ?
O1 Cu1 N2 144.3(3) 2_655 . ?
O1 Cu1 N2 103.5(3) . . ?
N1 Cu1 N2 94.1(2) 2_655 . ?
N1 Cu1 N2 81.4(2) . . ?
O1 Cu1 N2 103.5(3) 2_655 2_655 ?
O1 Cu1 N2 144.2(3) . 2_655 ?
N1 Cu1 N2 81.4(2) 2_655 2_655 ?
N1 Cu1 N2 94.1(2) . 2_655 ?
N2 Cu1 N2 111.9(3) . 2_655 ?
Se1 Se1 O2 104.0(3) 2_655 . ?
Se1 Se1 O1 86.0(4) 2_655 2_655 ?
O2 Se1 O1 150.4(4) . 2_655 ?
Se1 Se1 O3 146.3(4) 2_655 . ?
O2 Se1 O3 108.3(4) . . ?
O1 Se1 O3 70.5(5) 2_655 . ?
Se1 Se1 O1 68.6(4) 2_655 . ?
O2 Se1 O1 106.7(4) . . ?
O1 Se1 O1 50.7(6) 2_655 . ?
O3 Se1 O1 109.9(5) . . ?
Se1 Se1 O2 52.7(3) 2_655 2_655 ?
O2 Se1 O2 110.6(4) . 2_655 ?
O1 Se1 O2 97.6(4) 2_655 2_655 ?
O3 Se1 O2 105.6(4) . 2_655 ?
O1 Se1 O2 115.6(4) . 2_655 ?
Se1 Se1 O3 23.4(3) 2_655 2_655 ?
O2 Se1 O3 90.9(3) . 2_655 ?
O1 Se1 O3 87.9(4) 2_655 2_655 ?
O3 Se1 O3 158.4(5) . 2_655 ?
O1 Se1 O3 53.4(4) . 2_655 ?
O2 Se1 O3 75.3(3) 2_655 2_655 ?
O1 O1 Se1 68.8(4) 2_655 2_655 ?
O1 O1 Se1 60.5(3) 2_655 . ?
Se1 O1 Se1 25.39(15) 2_655 . ?
O1 O1 Cu1 69.1(2) 2_655 . ?
Se1 O1 Cu1 135.9(6) 2_655 . ?
Se1 O1 Cu1 128.0(5) . . ?
Se1 O2 Se1 23.29(12) . 2_655 ?
Se1 O3 Se1 10.32(13) . 2_655 ?
C13 O4 H4C 109.8 . . ?
O4 C13 C13 116.5(8) . 2_655 ?
O4 C13 H13A 107.2 . . ?
C13 C13 H13A 108.1 2_655 . ?
O4 C13 H13B 108.8 . . ?
C13 C13 H13B 108.5 2_655 . ?
H13A C13 H13B 107.3 . . ?
 
loop_
 _geom_torsion_atom_site_label_1
 _geom_torsion_atom_site_label_2
 _geom_torsion_atom_site_label_3
 _geom_torsion_atom_site_label_4
 _geom_torsion
 _geom_torsion_site_symmetry_1
 _geom_torsion_site_symmetry_2
 _geom_torsion_site_symmetry_3
 _geom_torsion_site_symmetry_4
 _geom_torsion_publ_flag
N1 C1 C2 C3 -0.5(11) . . . . ?
C1 C2 C3 C4 -0.2(10) . . . . ?
C2 C3 C4 C12 1.3(9) . . . . ?
C2 C3 C4 C5 -178.3(6) . . . . ?
C12 C4 C5 C6 -0.3(9) . . . . ?
C3 C4 C5 C6 179.3(6) . . . . ?
C4 C5 C6 C7 0.5(10) . . . . ?
C5 C6 C7 C11 0.1(9) . . . . ?
C5 C6 C7 C8 -179.8(6) . . . . ?
C11 C7 C8 C9 -0.2(9) . . . . ?
C6 C7 C8 C9 179.7(6) . . . . ?
C7 C8 C9 C10 0.4(10) . . . . ?
C8 C9 C10 N2 0.3(11) . . . . ?
C8 C7 C11 N2 -0.8(8) . . . . ?
C6 C7 C11 N2 179.3(5) . . . . ?
C8 C7 C11 C12 179.1(5) . . . . ?
C6 C7 C11 C12 -0.8(8) . . . . ?
C3 C4 C12 N1 -1.8(8) . . . . ?
C5 C4 C12 N1 177.8(5) . . . . ?
C3 C4 C12 C11 180.0(5) . . . . ?
C5 C4 C12 C11 -0.4(8) . . . . ?
N2 C11 C12 N1 2.6(7) . . . . ?
C7 C11 C12 N1 -177.4(5) . . . . ?
N2 C11 C12 C4 -179.1(5) . . . . ?
C7 C11 C12 C4 0.9(8) . . . . ?
C2 C1 N1 C12 0.0(9) . . . . ?
C2 C1 N1 Cu1 -176.6(5) . . . . ?
C4 C12 N1 C1 1.2(8) . . . . ?
C11 C12 N1 C1 179.4(5) . . . . ?
C4 C12 N1 Cu1 178.2(4) . . . . ?
C11 C12 N1 Cu1 -3.5(6) . . . . ?
C9 C10 N2 C11 -1.3(9) . . . . ?
C9 C10 N2 Cu1 -178.7(5) . . . . ?
C7 C11 N2 C10 1.5(8) . . . . ?
C12 C11 N2 C10 -178.4(5) . . . . ?
C7 C11 N2 Cu1 179.5(4) . . . . ?
C12 C11 N2 Cu1 -0.4(6) . . . . ?
Se1 Se1 O1 O1 103.0(8) 2_655 . . 2_655 ?
O2 Se1 O1 O1 -158.2(7) . . . 2_655 ?
O3 Se1 O1 O1 -41.0(9) . . . 2_655 ?
O2 Se1 O1 O1 78.3(8) 2_655 . . 2_655 ?
O3 Se1 O1 O1 123.4(10) 2_655 . . 2_655 ?
O2 Se1 O1 Se1 98.8(4) . . . 2_655 ?
O1 Se1 O1 Se1 -103.0(8) 2_655 . . 2_655 ?
O3 Se1 O1 Se1 -144.0(4) . . . 2_655 ?
O2 Se1 O1 Se1 -24.7(4) 2_655 . . 2_655 ?
O3 Se1 O1 Se1 20.4(4) 2_655 . . 2_655 ?
Se1 Se1 O1 Cu1 118.8(8) 2_655 . . . ?
O2 Se1 O1 Cu1 -142.4(6) . . . . ?
O1 Se1 O1 Cu1 15.82(19) 2_655 . . . ?
O3 Se1 O1 Cu1 -25.2(8) . . . . ?
O2 Se1 O1 Cu1 94.1(7) 2_655 . . . ?
O3 Se1 O1 Cu1 139.2(9) 2_655 . . . ?
O1 Se1 O2 Se1 -107.1(8) 2_655 . . 2_655 ?
O3 Se1 O2 Se1 170.3(4) . . . 2_655 ?
O1 Se1 O2 Se1 -71.5(4) . . . 2_655 ?
O2 Se1 O2 Se1 55.0(2) 2_655 . . 2_655 ?
O3 Se1 O2 Se1 -19.6(3) 2_655 . . 2_655 ?
O2 Se1 O3 Se1 -162.9(7) . . . 2_655 ?
O1 Se1 O3 Se1 48.4(7) 2_655 . . 2_655 ?
O1 Se1 O3 Se1 80.9(6) . . . 2_655 ?
O2 Se1 O3 Se1 -44.3(5) 2_655 . . 2_655 ?
O3 Se1 O3 Se1 45.0(2) 2_655 . . 2_655 ?
 
_refine_diff_density_max    1.278
_refine_diff_density_min   -0.871
_refine_diff_density_rms    0.115

_shelx_res_file
;

    1.res created by SHELXL-2014/7


TITL 1 in C2/c
CELL 0.71073  17.8609  12.1638  13.1685  90.000 120.793  90.000
ZERR   4   0.0279   0.0279   0.0302   0.000   0.025   0.000
LATT 7
SYMM -X, Y, 0.5-Z
SFAC C  H  N  O  Cu Se
UNIT 104 88 16 24 4 4
L.S. 10
ACTA
BOND $H
FMAP 2
PLAN 0
CONF

omit -1   1   1
omit 1   1   0
omit    2   0   0
omit  -1   1  10
omit -3   1  10

WGHT    0.065400   12.591500
FVAR       0.39084
C1    1    0.416804    0.309268    0.395841    11.00000    0.04049    0.05190 =
         0.04136   -0.01869    0.02395   -0.01419
AFIX  43
H1A   2    0.464332    0.352925    0.446014    11.00000   -1.20000
AFIX   0
C2    1    0.352624    0.290560    0.424904    11.00000    0.05341    0.05596 =
         0.03849   -0.00732    0.02675    0.00056
AFIX  43
H2A   2    0.358176    0.320887    0.493265    11.00000   -1.20000
AFIX   0
C3    1    0.282132    0.227738    0.352467    11.00000    0.04246    0.05304 =
         0.04567    0.00521    0.02997    0.00535
AFIX  43
H3A   2    0.239258    0.214715    0.371149    11.00000   -1.20000
AFIX   0
C4    1    0.274350    0.182538    0.249143    11.00000    0.03256    0.03834 =
         0.03311    0.00202    0.01866   -0.00032
C5    1    0.202018    0.117750    0.165278    11.00000    0.02647    0.05456 =
         0.04651    0.00120    0.01694   -0.00434
AFIX  43
H5A   2    0.156876    0.103100    0.179079    11.00000   -1.20000
AFIX   0
C6    1    0.197453    0.077993    0.068487    11.00000    0.03568    0.04714 =
         0.03947   -0.00094    0.01140   -0.00855
AFIX  43
H6A   2    0.149168    0.036673    0.015830    11.00000   -1.20000
AFIX   0
C7    1    0.265491    0.097524    0.043597    11.00000    0.03479    0.03802 =
         0.02652   -0.00044    0.01080   -0.00228
C8    1    0.265118    0.058221   -0.057684    11.00000    0.05055    0.04379 =
         0.02623   -0.00612    0.01381   -0.00579
AFIX  43
H8A   2    0.218597    0.016320   -0.113472    11.00000   -1.20000
AFIX   0
C9    1    0.332298    0.081619   -0.073157    11.00000    0.06379    0.05667 =
         0.02736   -0.00981    0.02615   -0.00843
AFIX  43
H9A   2    0.332354    0.056491   -0.139818    11.00000   -1.20000
AFIX   0
C10   1    0.401983    0.144080    0.012015    11.00000    0.05542    0.04636 =
         0.03574   -0.00582    0.02822   -0.00686
AFIX  43
H10A  2    0.447737    0.159843   -0.000190    11.00000   -1.20000
AFIX   0
C11   1    0.337704    0.159705    0.123857    11.00000    0.02661    0.02885 =
         0.02733   -0.00005    0.01058    0.00147
C12   1    0.341663    0.203327    0.227453    11.00000    0.02737    0.02949 =
         0.02614    0.00321    0.01322    0.00173
N1    3    0.413082    0.267680    0.300092    11.00000    0.03598    0.03394 =
         0.02940   -0.00650    0.01961   -0.00512
N2    3    0.406275    0.181903    0.108936    11.00000    0.03896    0.03140 =
         0.02946   -0.00399    0.02064   -0.00329
CU1   5    0.500000    0.279160    0.250000    10.50000    0.03569    0.03362 =
         0.03465    0.00000    0.02291    0.00000
SE1   6    0.489556    0.545767    0.267308    10.50000    0.02115    0.02948 =
         0.02586    0.00092    0.01260    0.00194
O1    4    0.469368    0.428806    0.189689    10.50000    0.07108    0.03167 =
         0.03724   -0.00824    0.03052   -0.00013
O2    4    0.413847    0.615948    0.200778    11.00000    0.04620    0.06945 =
         0.07813   -0.02587    0.03809   -0.00902
O3    4    0.499554    0.520217    0.392708    10.50000    0.04369    0.05195 =
         0.02288   -0.00003    0.01217    0.00119
O4    4    0.444900    0.821370    0.307690    11.00000    0.12383    0.06945 =
         0.09616   -0.01411    0.08978    0.00242
AFIX   3
H4C   2    0.436070    0.760942    0.270830    11.00000   -1.20000
AFIX   0
C13   1    0.458707    0.904910    0.246887    11.00000    0.09531    0.05626 =
         0.10824    0.00784    0.05894    0.02624
AFIX   3
H13A  2    0.452897    0.973480    0.278316    11.00000   -1.20000
H13B  2    0.413337    0.902090    0.165257    11.00000   -1.20000

AFIX   0
HKLF 4

REM  1 in C2/c
REM R1 =  0.0697 for    1892 Fo > 4sig(Fo)  and  0.0953 for all    2705 data
REM    186 parameters refined using      0 restraints

END

WGHT      0.0654     12.5815

REM Highest difference peak  1.278,  deepest hole -0.871,  1-sigma level  0.115
Q1    1   0.5000  0.8119  0.2500  10.50000  0.05    1.28
Q2    1   0.5000  0.6348  0.2500  10.50000  0.05    0.85
Q3    1   0.5000  0.3698  0.2500  10.50000  0.05    0.58
Q4    1   0.5265  0.1834  0.2139  11.00000  0.05    0.51
Q5    1   0.3485  0.8848  0.2372  11.00000  0.05    0.44
Q6    1   0.4393  0.3221  0.2369  11.00000  0.05    0.42
Q7    1   0.4414  0.6274  0.2984  11.00000  0.05    0.42
Q8    1   0.4303  0.5761  0.2511  11.00000  0.05    0.41
Q9    1   0.4993  0.2532  0.3575  11.00000  0.05    0.40
Q10   1   0.4776  0.7246  0.2924  11.00000  0.05    0.36
Q11   1   0.1130  0.0201 -0.0978  11.00000  0.05    0.36
Q12   1   0.4628  0.4600  0.3113  11.00000  0.05    0.35
Q13   1   0.4131  0.2772  0.2151  11.00000  0.05    0.34
Q14   1   0.2730  0.0115  0.0479  11.00000  0.05    0.32
Q15   1   0.3620  0.7171  0.1528  11.00000  0.05    0.32
Q16   1   0.4589  0.1923  0.1573  11.00000  0.05    0.30
Q17   1   0.5233  0.7298  0.3271  11.00000  0.05    0.30
Q18   1   0.4660  1.0536  0.3186  11.00000  0.05    0.29
Q19   1   0.1580  0.1791  0.2639  11.00000  0.05    0.29
Q20   1   0.3973  0.1796  0.4367  11.00000  0.05    0.29
;
_shelx_res_checksum   21746

_shelx_hkl_file
;
   0   0   1   -2.28    4.75
   0   0   3   10.76   12.29
   0   0  -3    6.06    9.00
   0   0   3    5.54   12.64
   0   0  -3    2.65    8.96
   0   0  -3    8.53   12.51
   0   0  -3    8.40   18.95
   0   0   4 4095.85  148.41
   0   0   4 4662.84  164.91
   0   0  -4 4726.70  166.04
   0   0   5    1.12   10.18
   0   0   5    2.35    7.49
   0   0  -5   -4.02   19.76
   0   0   6 5532.56  229.12
   0   0   6 5783.64  757.53
   0   0  -6 5693.21  745.40
   0   0   7    8.93   23.53
   0   0   7   12.26   17.27
   0   0  -7   -5.88   24.65
   0   0   8 1260.75  161.55
   0   0   8 1037.94   95.91
   0   0  -8 1064.50  111.35
   0   0   9    6.97   34.95
   0   0   9   -1.01   24.33
   0   0  -9  -10.54   32.22
   0   0  10  581.32   75.34
   0   0  10  450.05  102.35
   0   0 -10  538.72   78.14
   0   0  11   13.36   12.98
   0   0  11  -13.67   25.17
   0   0 -11   30.14   50.40
   0   0  12  272.72  132.39
   0   0  12  241.39  116.00
   0   0 -12  317.37   70.76
   0   0  13   13.36   20.44
   0   0  13   18.84   34.39
   0   0 -13    7.55   34.10
   0   0  14   89.23  100.04
   0   0  14   48.89   71.62
   0   0 -14   86.18   95.87
  -1  -1  15   44.37   44.96
   1   1 -15   40.52   32.81
  -1  -1  14   74.29   38.78
  -1  -1  14    8.40   20.41
   1   1 -14   98.67   61.53
  -1  -1  13   84.27   31.25
  -1  -1  13   65.29   44.53
   1   1 -13   60.08   40.20
  -1  -1  12   98.10   43.54
  -1  -1  12   53.61   41.51
   1   1 -12  135.24   58.79
  -1  -1  11   68.04   43.15
  -1  -1  11   56.69   24.03
   1   1 -11   47.57   37.09
  -1  -1  10  278.25   69.03
  -1  -1  10   85.64   59.50
   1   1 -10  225.19   65.75
  -1  -1   9  253.21   46.40
  -1  -1   9  330.30   82.35
   1   1  -9  328.80   58.50
  -1  -1   8  493.55   97.30
  -1  -1   8  299.62  113.81
   1   1  -8  316.34   59.80
  -1  -1   7 1108.51   70.39
  -1  -1   7 1346.96   71.93
   1   1  -7 1271.62   68.81
  -1  -1   6  728.68   64.02
  -1  -1   6  877.29   66.95
   1   1  -6  931.36  129.12
  -1  -1   5  478.08   42.02
  -1  -1   5  654.16   50.59
   1   1  -5  601.97   45.99
  -1  -1   4  745.24   42.61
  -1  -1   4  921.58   40.99
   1   1  -4  816.59   34.43
  -1  -1   3  451.27   94.34
   1   1  -3  431.34   87.31
  -1  -1   3  495.90   35.39
   1   1  -3  461.87   94.28
  -1  -1   3  489.88   25.21
   1   1  -3  442.32   85.64
  -1  -1   2 1406.26   51.15
   1   1  -2 1403.88   56.47
  -1  -1   2 1644.25   58.73
   1   1  -2 1620.36   58.80
  -1  -1   2 1634.01   57.22
   1   1  -2 1582.04   55.73
  -1  -1   1    2.63    8.33
   1   1  -1   -7.77    8.98
  -1  -1   1  471.34   90.23
   1   1  -1   -1.58    7.75
  -1  -1   1  408.79   79.00
   1   1  -1   -1.56    3.99
  -1  -1   0   -2.20    5.19
  -1  -1   0   -1.36    6.13
   1   1   0   -2.51    5.67
  -1  -1   0   -2.16    4.49
   1   1   1  160.43   19.86
  -1  -1  -1  144.81   20.41
  -1  -1  -1  136.26   19.37
  -1  -1  -1  141.35   19.03
  -1  -1  -1  170.41   20.05
   1   1   1  176.98   20.23
   1   1   2 4539.26  159.67
  -1  -1  -2 4766.02  164.98
   1   1   2 4764.37  165.69
  -1  -1  -2 4606.12  158.99
  -1  -1  -2 4614.29  162.31
   1   1   2 4620.48  161.13
   1   1   3   26.71   14.33
   1   1   3   13.32   19.81
  -1  -1  -3   12.75   20.90
   1   1   4  521.12   44.12
   1   1   4  530.63   46.69
  -1  -1  -4  541.82   50.23
   1   1   5  501.53   45.28
   1   1   5  467.52   48.22
  -1  -1  -5  484.47   56.68
   1   1   6  659.95   73.22
   1   1   6  719.93   56.91
  -1  -1  -6  532.26   60.26
   1   1   7  628.45   69.72
   1   1   7  628.90   62.38
  -1  -1  -7  609.22   70.07
   1   1   8  336.49  115.99
   1   1   8  351.62   67.45
  -1  -1  -8  341.03   63.45
   1   1   9  121.16   77.34
   1   1   9  114.21   73.29
  -1  -1  -9  119.36   56.47
   1   1  10  273.89   74.78
   1   1  10  219.65   65.35
  -1  -1 -10  279.85   67.48
   1   1  11   -1.34   31.12
   1   1  11    5.84   19.65
  -1  -1 -11   26.85   31.99
   1   1  12   45.26   39.08
   1   1  12    9.93   26.82
  -1  -1 -12   64.35   36.28
   1   1  13   64.53   50.02
   1   1  13   26.36   34.56
  -1  -1 -13   47.66   38.11
   1   1  14   22.19   28.37
   1   1  14    6.79   24.67
  -1  -1 -14   21.14   47.34
  -2  -2  15   42.91   42.21
  -2  -2  15   39.71   68.86
   2   2 -15   80.26   49.80
  -2  -2  14   69.27   54.07
  -2  -2  14  116.58   62.38
   2   2 -14   91.25   35.23
  -2  -2  13   81.58   49.54
  -2  -2  13   61.16   45.09
   2   2 -13   49.41   28.40
  -2  -2  12  100.39   53.75
  -2  -2  12   99.19   63.95
   2   2 -12  107.37   50.67
  -2  -2  11   67.97   58.71
  -2  -2  11   91.90   51.89
   2   2 -11   72.14   46.08
  -2  -2  10  122.17  195.18
  -2  -2  10  221.12   58.25
   2   2 -10  243.60   69.77
  -2  -2   9  157.80   82.06
  -2  -2   9  147.71  125.92
   2   2  -9  160.91   65.47
  -2  -2   8   87.15   91.46
  -2  -2   8  200.46   74.96
   2   2  -8  179.52   72.65
  -2  -2   7  175.41   78.68
   2   2  -7  285.79   47.74
  -2  -2   6   46.92   38.21
  -2  -2   5   50.03   30.64
  -2  -2   5    8.17   12.35
  -2  -2   5   -2.34   12.50
  -2  -2   4  164.80   36.16
  -2  -2   4  163.66   32.23
   2   2  -4  155.71   20.74
   2   2  -4  145.23   16.79
  -2  -2   3   -7.17   22.62
   2   2  -3   28.05   23.16
  -2  -2   3    8.34    7.92
   2   2  -3   -0.41   14.11
   2   2  -3    5.91   12.16
  -2  -2   2 1813.68   76.07
   2   2  -2 1648.02   68.61
  -2  -2   2 1872.96   76.73
   2   2  -2 1696.57   67.20
  -2  -2   2 1839.55   65.36
   2   2  -2 1691.97   61.20
  -2  -2   1  167.15   23.66
   2   2  -1  162.23   24.45
  -2  -2   1  154.17   19.21
   2   2  -1  166.18   20.54
  -2  -2   1  152.93   17.32
   2   2  -1  161.05   23.93
  -2  -2   0    4.08    8.10
  -2  -2   0   -3.19   15.86
   2   2   0   26.19   21.94
  -2  -2   0    2.18   12.24
   2   2   0    5.78   14.70
   2   2   1 9293.18 1770.67
   2   2   2  494.16   30.20
  -2  -2  -2  388.92   77.79
  -2  -2  -2  483.03   75.10
   2   2   2  467.98   92.11
   2   2   3  257.36   36.26
   2   2   3  260.37   32.96
  -2  -2  -3  275.21   38.16
   2   2   4  244.07   29.88
   2   2   4  255.90   35.54
  -2  -2  -4  253.07   35.94
   2   2   5   28.91   32.20
   2   2   5   17.74   39.49
  -2  -2  -5   26.94   35.39
   2   2   6   53.94   26.37
   2   2   6   59.01   23.02
  -2  -2  -6   27.44   28.38
   2   2   7  107.08   62.95
   2   2   7    9.02   17.32
  -2  -2  -7   36.68   34.81
   2   2   8  127.61   77.86
   2   2   8  136.68   53.72
  -2  -2  -8  231.35   73.03
   2   2   9  302.70   69.42
   2   2   9  225.32  117.69
  -2  -2  -9  229.29   84.44
   2   2  10   16.21   21.95
   2   2  10   90.24   49.46
  -2  -2 -10   49.37   47.67
   2   2  11   45.84   32.92
   2   2  11   14.30   39.04
  -2  -2 -11   25.68   44.27
   2   2  12    5.28   15.81
   2   2  12    6.94   29.04
  -2  -2 -12   23.46   36.13
   2   2  13   18.21   22.15
   2   2  13   10.82   23.75
  -2  -2 -13    1.75   33.60
  -3  -3  15   55.77   46.87
  -3  -3  15   19.85   26.72
   3   3 -15   36.32   26.53
  -3  -3  14    6.34   38.33
  -3  -3  14   22.81   38.05
   3   3 -14   17.93   28.25
  -3  -3  13   89.55  137.52
  -3  -3  13  129.85  129.52
   3   3 -13  200.32   51.86
  -3  -3  12   49.84   57.63
  -3  -3  12   33.26   28.03
   3   3 -12   59.72   38.66
  -3  -3  11  304.08  107.18
  -3  -3  11  239.84   94.77
   3   3 -11  303.34   55.41
  -3  -3  10   15.06   73.62
  -3  -3  10   14.79   34.84
   3   3 -10   37.94   31.64
  -3  -3   9  733.95  103.12
  -3  -3   9  711.47  110.23
   3   3  -9  752.75   80.77
  -3  -3   8  330.56  111.77
  -3  -3   8  312.09   56.02
   3   3  -8  268.07   47.78
  -3  -3   7 2445.47  114.14
  -3  -3   7 2372.22  109.60
  -3  -3   7 2459.41  107.46
  -3  -3   6  916.45   68.83
  -3  -3   6  942.17   49.99
  -3  -3   5 1358.41   78.12
  -3  -3   5 1213.76   54.07
  -3  -3   4  778.87   47.63
  -3  -3   4  772.87   37.73
  -3  -3   4  786.64   42.24
   3   3  -4  774.44   30.80
  -3  -3   3 6939.32  241.49
  -3  -3   3 7070.80 1347.94
  -3  -3   2  247.47   38.44
  -3  -3   2  233.38   34.07
   3   3  -2  235.25   30.80
  -3  -3   2  349.43   34.97
   3   3  -2  329.58   33.58
  -3  -3   1 2631.16   97.56
   3   3  -1 2743.49   99.36
  -3  -3   1 2792.53  101.84
   3   3  -1 2613.51   94.51
   3   3  -1 2702.44   96.17
  -3  -3   0   36.84   16.50
  -3  -3   0   52.44   33.38
   3   3   0   51.35   18.60
  -3  -3   0   44.90   13.84
   3   3   0   44.09   13.32
   3   3   1   21.26   24.86
  -3  -3  -1   27.52   23.64
  -3  -3  -1   15.58   18.81
   3   3   1   28.44   13.15
   3   3   2  107.74   30.16
  -3  -3  -2  130.71   38.84
  -3  -3  -2  133.95   41.48
   3   3   3 3579.50  174.36
  -3  -3  -3 3055.74  139.54
  -3  -3  -3 3670.93  154.80
   3   3   4  204.92   35.28
  -3  -3  -4  185.49   39.24
  -3  -3  -4  193.60   37.49
   3   3   5 1601.13   93.61
  -3  -3  -5 1509.15   96.86
  -3  -3  -5 1488.09  131.39
   3   3   6  254.20   94.89
  -3  -3  -6  235.69   83.50
   3   3   7 1252.61   88.50
  -3  -3  -7 1196.15  163.95
   3   3   8  174.65   51.81
  -3  -3  -8  203.77  121.45
   3   3   9 1240.01  159.03
  -3  -3  -9 1152.99  128.58
   3   3  10   69.90   49.00
  -3  -3 -10   65.57   50.87
   3   3  11   25.53   29.81
  -3  -3 -11   68.97   57.70
   3   3  12   28.68   37.88
  -3  -3 -12   29.12   31.71
  -3  -3 -12   -8.49   33.93
   3   3  13   59.37   49.12
  -3  -3 -13   39.44   55.31
  -3  -3 -13   72.09   60.24
  -4  -4  15   35.38   30.15
  -4  -4  15    9.81   11.85
   4   4 -15   24.81   34.52
  -4  -4  14   16.15   26.59
  -4  -4  14   23.45   23.93
   4   4 -14   15.95   27.07
  -4  -4  13   52.29   90.57
  -4  -4  13  117.75   98.98
   4   4 -13  214.82   60.63
  -4  -4  12  153.02  132.19
  -4  -4  12  141.66   72.06
   4   4 -12  155.03   44.37
  -4  -4  11  296.91   80.72
  -4  -4  11  291.31  102.80
   4   4 -11  270.12   42.58
  -4  -4  10  119.21  182.94
  -4  -4  10  261.69   75.55
   4   4 -10  237.48   56.64
  -4  -4   9  807.73   76.33
  -4  -4   9  873.92  118.36
   4   4  -9  854.32   72.26
  -4  -4   8  745.32   87.75
  -4  -4   8  769.88   74.36
  -4  -4   8  604.80   36.98
  -4  -4   7 1512.96   99.66
  -4  -4   7 1414.11  120.65
  -4  -4   7 1265.33   79.12
  -4  -4   6   19.57   20.80
  -4  -4   6   39.19   53.33
  -4  -4   6    3.44    8.57
  -4  -4   5 1026.48   66.93
  -4  -4   5  732.60   52.55
  -4  -4   4   44.28   31.17
  -4  -4   4   35.61   16.02
  -4  -4   4   31.10   16.56
   4   4  -4   25.87   11.20
  -4  -4   3  457.98   47.12
  -4  -4   3  363.65   44.66
  -4  -4   3  346.90   28.71
   4   4  -3  479.03   34.17
  -4  -4   2  250.64   39.10
  -4  -4   2  233.34   29.70
  -4  -4   2  231.51   20.73
   4   4  -2  201.72   33.94
  -4  -4   1  558.89   45.68
  -4  -4   1  597.05   49.53
  -4  -4   1  511.72   37.95
   4   4  -1  570.06   40.08
  -4  -4   0 1719.58   82.83
  -4  -4   0 1826.10   84.73
  -4  -4   0 1777.91   79.27
   4   4   1 3574.37  151.36
  -4  -4  -1 3678.63  159.78
  -4  -4  -1 3638.54  151.63
   4   4   2 1878.96   96.98
  -4  -4  -2 1971.20   99.18
   4   4   3 1735.45  116.45
  -4  -4  -3 1810.83   97.02
   4   4   4  915.97   63.91
  -4  -4  -4  761.38   66.48
  -4  -4  -4 1021.74   75.00
   4   4   5 1035.02   99.38
  -4  -4  -5 1052.25   98.45
  -4  -4  -5 1004.28  102.80
   4   4   6  852.24   81.12
  -4  -4  -6  837.46   73.14
  -4  -4  -6  847.09   81.32
   4   4   7  845.54  100.02
  -4  -4  -7  880.16   89.58
  -4  -4  -7  878.76   84.67
   4   4   8  699.72   65.18
  -4  -4  -8  624.14   65.74
  -4  -4  -8  564.32   59.41
   4   4   9  513.92  155.04
  -4  -4  -9  405.82  116.12
  -4  -4  -9  408.47   70.39
   4   4  10   34.76   42.02
  -4  -4 -10   23.28   36.94
  -4  -4 -10   25.91   36.78
   4   4  11   12.72   20.84
  -4  -4 -11   51.58   42.42
  -4  -4 -11   16.16   36.25
   4   4  12   40.99   33.16
  -4  -4 -12   11.46   35.33
  -4  -4 -12   34.07   47.32
  -5  -5  15   10.37   30.94
  -5  -5  15   14.40   14.77
   5   5 -15    9.10   22.19
  -5  -5  14  108.81   81.33
  -5  -5  14   72.66   64.70
   5   5 -14  112.15   53.16
  -5  -5  13  119.34   60.37
  -5  -5  13   95.88   77.69
   5   5 -13  121.24   46.44
  -5  -5  12  106.85  122.01
  -5  -5  12  115.39   71.59
   5   5 -12  129.74   43.34
  -5  -5  11  109.25   83.12
  -5  -5  11  137.60   96.09
   5   5 -11  212.22   40.41
  -5  -5  10   76.61   81.00
  -5  -5  10   84.21   34.53
   5   5 -10   23.88   28.97
  -5  -5   9  398.32   60.97
  -5  -5   9  356.15   45.37
  -5  -5   9  362.54   40.82
  -5  -5   8  320.36   51.95
  -5  -5   8  333.62   52.04
  -5  -5   8  350.47   86.31
  -5  -5   7  298.99   62.01
  -5  -5   7  112.97   55.10
  -5  -5   7   44.35   25.12
  -5  -5   6 1513.74  105.08
  -5  -5   6 1393.46   79.02
  -5  -5   6 1464.77   76.00
  -5  -5   5 1064.57   78.45
  -5  -5   5  954.23   58.60
  -5  -5   5 1126.53   54.51
  -5  -5   4  194.22   35.08
  -5  -5   4  199.26   25.29
   5   5  -4  192.54   21.94
  -5  -5   3  367.00   57.63
  -5  -5   3  302.22   41.12
  -5  -5   3  193.65   46.46
   5   5  -3  177.55   44.46
  -5  -5   2 1133.83   76.11
  -5  -5   2 1214.46   66.51
  -5  -5   2 1116.57   52.37
   5   5  -2 1141.76   54.50
  -5  -5   1  356.05   47.05
  -5  -5   1  282.53   32.96
  -5  -5   1  320.17   33.02
  -5  -5   0  346.37   45.83
  -5  -5   0  385.67   48.59
  -5  -5   0  392.84   46.76
  -5  -5  -1  730.59   57.13
  -5  -5  -1  783.80   51.67
   5   5   2   15.19   21.62
  -5  -5  -2   29.43   33.32
  -5  -5  -2   11.28   27.86
   5   5   3  267.48   79.10
  -5  -5  -3  297.58   48.57
  -5  -5  -3  283.74   52.00
   5   5   4  421.31  100.56
  -5  -5  -4  485.75   81.39
  -5  -5  -4  454.12   76.41
   5   5   5  246.59   49.00
  -5  -5  -5  217.62   48.57
  -5  -5  -5  264.69   45.94
   5   5   6  186.29  106.94
  -5  -5  -6  134.91   58.13
  -5  -5  -6  156.04   49.01
   5   5   7   94.37   60.07
  -5  -5  -7  110.24   48.74
  -5  -5  -7  110.81   52.28
   5   5   8  133.25   82.73
  -5  -5  -8  103.32   69.85
  -5  -5  -8  163.50   58.32
   5   5   9    0.51   19.94
  -5  -5  -9   25.70   32.88
  -5  -5  -9   52.72   37.78
   5   5  10   12.87   30.35
  -5  -5 -10   13.40   26.52
  -5  -5 -10   33.74   36.57
   5   5  11    6.26   30.65
  -5  -5 -11   45.30   57.60
  -5  -5 -11   43.68   50.74
  -6  -6  15   94.97   58.05
  -6  -6  15   88.50   54.00
  -6  -6  14   -1.10   32.43
  -6  -6  14   -0.06   19.99
   6   6 -14   18.54   26.67
  -6  -6  13  219.90  113.85
  -6  -6  13  191.61  114.97
   6   6 -13  182.68   97.36
  -6  -6  12   34.76   41.43
  -6  -6  12   38.77   33.58
   6   6 -12   47.79   27.65
  -6  -6  11  521.89   75.96
  -6  -6  11  507.94   76.14
   6   6 -11  609.08   70.79
  -6  -6  10   60.83   44.09
  -6  -6  10   49.60   34.21
  -6  -6   9  540.91  105.75
  -6  -6   9  433.68  105.59
  -6  -6   9  488.08   48.61
  -6  -6   8  216.51   50.60
  -6  -6   8  221.43   34.50
  -6  -6   8  242.74   39.33
  -6  -6   7  534.30   82.41
  -6  -6   7  549.75   67.05
  -6  -6   7  531.23   64.38
  -6  -6   6  745.43   94.26
  -6  -6   6  713.55   69.59
  -6  -6   6  753.08   64.25
  -6  -6   5  311.64   60.46
  -6  -6   5  200.95   46.70
  -6  -6   5  334.90   32.53
  -6  -6   4  511.00   62.94
  -6  -6   4  547.32   56.75
  -6  -6   4  514.35   47.59
  -6  -6   3  133.35   49.45
  -6  -6   3   97.75   20.42
  -6  -6   2  152.60   37.35
  -6  -6   2  161.81   43.08
  -6  -6   2  141.51   28.21
  -6  -6   1  318.20   54.67
  -6  -6   1  296.10   51.40
  -6  -6   1  323.93   40.57
  -6  -6   0  237.49   57.09
  -6  -6   0  202.52   45.23
  -6  -6   0  195.28   36.57
  -6  -6  -1  376.35   49.16
  -6  -6  -1  435.07   68.88
  -6  -6  -1  407.27   52.86
   6   6   2  106.89   46.15
  -6  -6  -2   86.03   40.24
  -6  -6  -2   87.67   43.01
   6   6   3  133.48   46.76
  -6  -6  -3  149.19   59.36
  -6  -6  -3  149.52   50.48
   6   6   4   50.61   34.48
  -6  -6  -4   66.36   38.02
  -6  -6  -4   47.70   38.80
   6   6   5  102.12   78.30
  -6  -6  -5   95.59   36.19
  -6  -6  -5  113.36   51.65
   6   6   6   95.20   53.70
  -6  -6  -6   74.48   46.11
  -6  -6  -6   98.21   52.89
   6   6   7   49.47   35.06
  -6  -6  -7   30.12   40.55
  -6  -6  -7   33.56   37.21
   6   6   8   62.48   36.49
  -6  -6  -8   52.55   31.57
  -6  -6  -8   31.69   37.65
   6   6   9    8.61   19.81
  -6  -6  -9   40.07   37.01
  -6  -6  -9   48.97   54.63
   6   6  10   12.35   23.60
  -6  -6 -10    7.10   37.22
  -6  -6 -10   -3.96   32.83
  -7  -7  15   -5.00   31.97
  -7  -7  15   21.93   20.31
  -7  -7  14   -5.09   33.47
  -7  -7  14   -4.70   20.28
  -7  -7  13   54.58   53.99
  -7  -7  13   33.01   28.66
  -7  -7  12   20.45   30.08
  -7  -7  12   26.68   25.55
   7   7 -12   19.92   23.36
  -7  -7  11   -0.96   32.53
  -7  -7  11    6.90   73.63
  -7  -7  10  270.59   77.65
  -7  -7  10  239.32   70.09
  -7  -7  10  230.55   49.03
  -7  -7   9  128.75   65.31
  -7  -7   9  252.22   61.02
  -7  -7   9  153.37   26.66
  -7  -7   8  324.72   74.09
  -7  -7   8  281.57   77.16
  -7  -7   8  317.69   73.02
  -7  -7   7  974.54   93.01
  -7  -7   7 1023.31   82.79
  -7  -7   7 1087.45   58.75
  -7  -7   6  220.70   48.29
  -7  -7   6  179.56   39.09
  -7  -7   6  229.69   58.64
  -7  -7   5  229.62   51.62
  -7  -7   5  238.26   48.35
  -7  -7   5  208.27   30.06
  -7  -7   4  793.25   94.03
  -7  -7   4  774.94   82.97
  -7  -7   4  673.97   58.96
  -7  -7   3  912.46  112.12
  -7  -7   3  912.39   93.47
  -7  -7   3  864.95   72.03
  -7  -7   2 1334.00  123.81
  -7  -7   2 1277.29  117.63
  -7  -7   2 1299.74  107.89
  -7  -7   1 1124.98  105.31
  -7  -7   1 1163.21  110.39
  -7  -7   1 1067.82   92.30
  -7  -7   0  827.54   77.89
  -7  -7   0  834.15   79.38
  -7  -7   0  803.90   67.02
  -7  -7  -1  713.00   87.27
  -7  -7  -1  826.94   81.31
  -7  -7  -1  766.87   88.94
  -7  -7  -2  360.88   53.28
  -7  -7  -2  364.24   60.55
   7   7   3  444.77   68.42
  -7  -7  -3  462.11   58.37
  -7  -7  -3  479.27   72.23
   7   7   4  107.51   37.20
  -7  -7  -4  132.02   46.44
  -7  -7  -4  161.50   46.01
   7   7   5  337.58   55.78
  -7  -7  -5  324.28   81.05
  -7  -7  -5  383.83   61.66
   7   7   6  191.79  102.54
  -7  -7  -6  176.90   48.64
  -7  -7  -6  212.80   59.86
   7   7   7  350.90   58.98
  -7  -7  -7  257.60   70.44
  -7  -7  -7  308.18   58.86
   7   7   8   85.37   74.97
  -7  -7  -8   65.70   48.24
  -7  -7  -8   73.11   44.12
   7   7   9  101.68   82.53
  -7  -7  -9  148.54   58.93
  -7  -7  -9  121.97   45.47
  -8  -8  14   30.30   43.70
  -8  -8  14   24.86   23.18
  -8  -8  13   70.48   53.59
  -8  -8  13   20.60   21.61
  -8  -8  12   -4.81   30.84
  -8  -8  12   17.70   29.92
  -8  -8  11  188.49   74.69
  -8  -8  10   23.76   34.02
  -8  -8  10   20.76   28.31
  -8  -8   9  299.50   77.87
  -8  -8   9  220.50   36.66
  -8  -8   9  255.78   61.08
  -8  -8   8    7.26   34.70
  -8  -8   8   -2.02   24.96
  -8  -8   7  603.65  113.96
  -8  -8   7  394.33   54.28
  -8  -8   7  646.01   64.60
  -8  -8   6   46.22   52.45
  -8  -8   6  112.23   51.86
  -8  -8   6  101.28   39.55
  -8  -8   5  908.50  109.21
  -8  -8   5  896.35   98.01
  -8  -8   5  931.00   54.69
  -8  -8   4  234.16   67.45
  -8  -8   4  148.69   55.78
  -8  -8   4   84.05   36.80
  -8  -8   3 1220.23   94.19
  -8  -8   3 1314.96   93.46
  -8  -8   3 1291.51   74.21
  -8  -8   2   92.52   31.37
  -8  -8   2  204.24   52.61
  -8  -8   2  140.93   33.35
  -8  -8   1  770.03   79.59
  -8  -8   1  937.36   85.80
  -8  -8   1  750.19   59.30
  -8  -8   0  202.99   79.72
  -8  -8   0  169.09   55.71
  -8  -8   0  140.59   51.03
  -8  -8  -1  984.92  101.26
  -8  -8  -1 1084.10  109.93
  -8  -8  -1 1006.40  127.34
  -8  -8  -2  173.55   50.85
  -8  -8  -2  192.44   96.58
  -8  -8  -2  169.38   37.85
  -8  -8  -3  469.68  109.51
  -8  -8  -3  533.71   69.98
   8   8   4  146.33   41.92
  -8  -8  -4  159.49  112.34
  -8  -8  -4  123.91   39.95
   8   8   5  333.44   53.28
  -8  -8  -5  350.16   56.05
  -8  -8  -5  322.62   53.21
   8   8   6   62.64   51.21
  -8  -8  -6   29.20   36.69
  -8  -8  -6   20.87   46.22
   8   8   7  267.15   48.85
  -8  -8  -7  205.69  158.84
  -8  -8  -7  274.72   64.82
   8   8   8   39.59   45.20
  -8  -8  -8    3.50   20.09
  -8  -8  -8    6.65   32.69
  -9  -9  14  224.65   57.99
  -9  -9  14  205.85   36.07
  -9  -9  13   -6.40   33.66
  -9  -9  13   -1.44   20.92
  -9  -9  12  203.06  136.59
  -9  -9  12  240.02   43.45
  -9  -9  11   -2.17   31.34
  -9  -9  11   15.20   13.71
  -9  -9  10  130.21   56.76
  -9  -9  10  152.67   84.35
  -9  -9   9   56.85   34.18
  -9  -9   9   46.94   34.70
  -9  -9   8  158.71   66.91
  -9  -9   8  147.12   54.33
  -9  -9   7   13.09   33.40
  -9  -9   7    1.34   26.97
  -9  -9   6  114.38   46.32
  -9  -9   6  112.20   40.63
  -9  -9   6  112.94   57.17
  -9  -9   5  104.72   52.89
  -9  -9   5   95.72   30.84
  -9  -9   5   70.43   14.12
  -9  -9   4  337.36   52.51
  -9  -9   4  423.37   75.73
  -9  -9   4  365.19   37.81
  -9  -9   3   19.86   31.60
  -9  -9   3    4.20   33.61
  -9  -9   3    2.13   14.27
  -9  -9   2   55.81   39.22
  -9  -9   2   19.90   35.86
  -9  -9   2    2.67   16.29
  -9  -9   1  142.48   42.19
  -9  -9   1  192.18  118.23
  -9  -9   1  149.11   33.39
  -9  -9   0    6.34   33.94
  -9  -9   0   21.45   36.39
  -9  -9   0   -2.71   21.08
  -9  -9  -1  170.35   55.53
  -9  -9  -1  114.98   34.45
  -9  -9  -1  149.44   36.35
  -9  -9  -2   30.04   34.79
  -9  -9  -2   33.25   44.28
  -9  -9  -2   22.23   20.03
  -9  -9  -3   62.44   52.45
  -9  -9  -3   39.05   31.90
  -9  -9  -3   38.98   41.54
  -9  -9  -4   13.48   27.22
  -9  -9  -4    3.58   30.28
  -9  -9  -4   22.39   38.29
  -9  -9  -5   23.15   42.91
  -9  -9  -5   28.41   41.23
   9   9   6    2.33   28.81
  -9  -9  -6   10.86   35.54
  -9  -9  -6   21.84   48.15
   9   9   7   84.03   58.49
  -9  -9  -7   58.11   39.65
  -9  -9  -7   78.03   42.56
 -10 -10  13   18.69   31.82
 -10 -10  13   61.09   37.63
 -10 -10  12   27.37   33.80
 -10 -10  12   26.32   23.31
 -10 -10  11  111.44   50.24
 -10 -10  11  101.27   59.59
 -10 -10  10   39.99   39.87
 -10 -10  10   21.54   31.25
 -10 -10   9   -1.25   30.32
 -10 -10   9   -3.13   21.06
 -10 -10   8   -4.70   30.44
 -10 -10   8   71.18   43.83
 -10 -10   7  114.18   46.25
 -10 -10   7  113.21   37.27
 -10 -10   6  109.85   55.30
 -10 -10   6  152.21   58.20
 -10 -10   5  361.95   66.62
 -10 -10   5  410.64   62.07
 -10 -10   4  485.42   76.14
 -10 -10   4  593.03   88.33
 -10 -10   3  122.54   52.14
 -10 -10   3  112.95   43.15
 -10 -10   3  112.21   37.67
 -10 -10   2   19.90   31.55
 -10 -10   2   16.64   16.71
 -10 -10   2   51.48   24.30
 -10 -10   1   97.37   44.73
 -10 -10   1   43.29   47.26
 -10 -10   1   65.39   21.96
 -10 -10   0  120.89   50.24
 -10 -10   0  149.58  124.28
 -10 -10   0  176.01   33.12
 -10 -10  -1   60.04   47.44
 -10 -10  -1   55.17   37.34
 -10 -10  -1   40.97   29.79
 -10 -10  -2  166.26   40.76
 -10 -10  -2  213.38   58.20
 -10 -10  -2  193.96   98.70
 -10 -10  -3   15.18   30.24
 -10 -10  -3   20.27   34.15
 -10 -10  -3   24.44   16.99
 -10 -10  -4  107.83   49.30
 -10 -10  -4   51.73   42.58
 -10 -10  -4   79.48   43.39
 -10 -10  -5   13.75   30.01
 -10 -10  -5   -3.29   33.49
 -10 -10  -5   10.61   24.55
 -11 -11  12    8.43   29.38
 -11 -11  12   30.47   30.41
 -11 -11  11   30.18   46.05
 -11 -11  11   11.53   17.80
 -11 -11  10   25.83   35.48
 -11 -11  10   -3.45   19.53
 -11 -11   9   31.70   57.59
 -11 -11   9   10.33   14.93
 -11 -11   8   48.80   43.72
 -11 -11   8   24.24   33.15
 -11 -11   7    4.37   28.78
 -11 -11   7   19.71   27.11
 -11 -11   6   97.15   52.77
 -11 -11   6   38.98   40.57
 -11 -11   5   14.23   36.75
 -11 -11   4  109.90   58.03
 -11 -11   4   63.57   39.60
 -11 -11   3   85.72   50.86
 -11 -11   3   97.13   50.32
 -11 -11   2  390.57   61.77
 -11 -11   2  309.94   45.61
 -11 -11   1   30.45   28.88
 -11 -11   1   17.02   23.37
 -11 -11   0  278.26   59.20
 -11 -11   0  252.85  152.64
 -11 -11  -1    1.87   31.31
 -11 -11  -1   17.36   33.88
 -11 -11  -1   20.56   24.09
 -11 -11  -2  233.90   67.71
 -11 -11  -2  225.04  135.32
 -11 -11  -2  272.68   44.78
 -11 -11  -3    1.83   30.84
 -11 -11  -3   26.96   35.57
 -11 -11  -3   10.03   19.90
 -12 -12  10    4.60   44.70
 -12 -12  10   -1.99   19.97
 -12 -12   9   23.59   44.77
 -12 -12   9   14.60   15.94
 -12 -12   8    0.19   33.69
 -12 -12   8   24.96   31.39
 -12 -12   7   52.88   42.80
 -12 -12   7   30.38   26.77
 -12 -12   6   72.02   46.05
 -12 -12   5   26.43   31.24
 -12 -12   5    4.55   30.13
 -12 -12   4   54.62   40.20
 -12 -12   4   78.46   42.95
 -12 -12   3   59.12   50.85
 -12 -12   2  130.96   44.21
 -12 -12   2  158.40   45.99
 -12 -12   1   27.62   30.26
 -12 -12   1   52.59   46.66
 -12 -12   0   86.03   47.33
 -12 -12   0   84.26   59.56
 -12 -12  -1   38.15   31.32
 -12 -12  -1   14.32   31.68
 -13 -13   6   25.68   30.57
 -13 -13   5   14.05   29.16
 -13 -13   4   26.90   40.53
 -13 -13   4   32.86   38.96
 -14 -12   2   37.04   43.72
 -14 -12   2   25.49   29.35
 -14 -12   3   25.00   32.53
 -14 -12   3   43.88   45.96
 -14 -12   4   63.05   44.54
 -14 -12   4   63.40   31.31
 -14 -12   5   31.11   36.13
 -14 -12   6   74.69   39.71
 -14 -12   7   40.06   58.45
 -14 -12   7   15.83   21.11
 -14 -12   8   29.24   45.45
 -14 -12   8    3.29   22.16
 -13 -11  -1   48.34   45.40
 -13 -11  -1   34.58   52.84
 -13 -11   0  230.37   47.14
 -13 -11   0  201.54   50.19
 -13 -11   1    0.31   32.95
 -13 -11   1   44.04   44.18
 -13 -11   2  177.10   58.10
 -13 -11   2  177.54  157.77
 -13 -11   3    9.28   31.53
 -13 -11   3   12.55   28.32
 -13 -11   4  124.44   49.36
 -13 -11   5   50.64   35.91
 -13 -11   6   44.68   48.15
 -13 -11   6  125.41   56.52
 -13 -11   7   48.12   58.44
 -13 -11   7   22.73   24.88
 -13 -11   8   84.61   66.50
 -13 -11   8   32.21   33.93
 -13 -11   9    8.98   33.64
 -13 -11   9   29.63   31.74
 -13 -11  10   27.75   48.34
 -13 -11  10    3.17   25.06
 -13 -11  11   71.32   34.17
 -13 -11  11   31.01   30.92
 -12 -10  -3   49.81   45.78
 -12 -10  -3   53.57   47.11
 -12 -10  -3   46.16   29.42
 -12 -10  -2   54.67   48.13
 -12 -10  -2   35.34   47.36
 -12 -10  -2   52.47   40.67
 -12 -10  -1   91.29   56.83
 -12 -10  -1  106.38   48.95
 -12 -10  -1   53.47   24.81
 -12 -10   0   67.71   57.37
 -12 -10   0   19.33   42.90
 -12 -10   1   76.52   42.16
 -12 -10   1   79.48   75.82
 -12 -10   2   65.73   52.78
 -12 -10   2   36.76   28.65
 -12 -10   3  103.71   51.47
 -12 -10   3  102.91   51.55
 -12 -10   4    5.55   29.59
 -12 -10   5   -6.05   28.58
 -12 -10   5    5.87   40.72
 -12 -10   6   48.95   42.62
 -12 -10   6    5.31   25.82
 -12 -10   7   42.79   42.20
 -12 -10   7   51.25   32.76
 -12 -10   8   52.06   56.79
 -12 -10   8   32.35   20.76
 -12 -10   9  192.65   69.75
 -12 -10   9  163.37   78.94
 -12 -10  10   61.02   62.66
 -12 -10  10   11.91   28.52
 -12 -10  11   47.03   45.78
 -12 -10  11   25.93   17.59
 -12 -10  12   15.44   32.10
 -12 -10  12   16.93   20.02
 -12 -10  13   46.70   45.83
 -12 -10  13   41.42   26.20
 -11  -9  -5   12.90   31.78
 -11  -9  -5    8.86   25.63
 -11  -9  -5    4.10   26.88
 -11  -9  -4   -5.56   30.63
 -11  -9  -4    9.55   29.78
 -11  -9  -4    9.51   27.05
 -11  -9  -3   12.19   32.91
 -11  -9  -3   13.57   33.25
 -11  -9  -3   17.39   23.08
 -11  -9  -2   19.32   30.13
 -11  -9  -2   -6.57   36.36
 -11  -9  -2    7.19   23.00
 -11  -9  -1   39.34   28.34
 -11  -9  -1   12.56   30.81
 -11  -9  -1   30.64   13.39
 -11  -9   0   64.69   47.48
 -11  -9   0   60.08   43.21
 -11  -9   0   57.82   29.50
 -11  -9   1   83.28   56.12
 -11  -9   1   49.14   36.92
 -11  -9   1   50.67   28.51
 -11  -9   2   29.58   29.77
 -11  -9   2   49.35   40.13
 -11  -9   2   34.03   22.06
 -11  -9   3    9.53   29.12
 -11  -9   3   -8.61   28.60
 -11  -9   3    7.17    7.48
 -11  -9   4    0.29   30.83
 -11  -9   4   83.13   45.24
 -11  -9   5  129.96   45.13
 -11  -9   5  132.18   37.42
 -11  -9   6  130.75   44.97
 -11  -9   6  150.58   52.75
 -11  -9   7   20.36   32.15
 -11  -9   7   33.55   37.98
 -11  -9   8  265.88   62.66
 -11  -9   8  224.32   48.05
 -11  -9   9   49.37   65.86
 -11  -9   9   21.28   22.02
 -11  -9  10  110.58   64.19
 -11  -9  10   71.82   44.48
 -11  -9  11   46.56   36.56
 -11  -9  11   59.85   46.65
 -11  -9  12  188.32   48.89
 -11  -9  12  160.90   53.99
 -11  -9  13   17.90   34.69
 -11  -9  13   12.25   13.45
 -11  -9  14  165.86   64.65
 -11  -9  14  166.82   26.14
  10   8   7   98.74   46.49
 -10  -8  -7   95.73   47.41
 -10  -8  -7  122.59   54.54
  10   8   6  153.56   58.35
 -10  -8  -6   92.80   30.78
 -10  -8  -6   88.40   39.68
  10   8   5  224.40   56.14
 -10  -8  -5  243.92   74.35
 -10  -8  -5  294.78   63.16
 -10  -8  -4   15.97   35.50
 -10  -8  -4   19.63   28.77
 -10  -8  -3  385.94   66.27
 -10  -8  -3  372.74   54.80
 -10  -8  -3  406.75   70.21
 -10  -8  -2    2.87   31.77
 -10  -8  -2   10.13   42.56
 -10  -8  -2   24.11   38.65
 -10  -8  -1  482.13   60.82
 -10  -8  -1  566.61   74.15
 -10  -8  -1  534.36   64.08
 -10  -8   0    1.27   31.31
 -10  -8   0   12.83   34.30
 -10  -8   0    6.61   10.94
 -10  -8   1  559.07   68.80
 -10  -8   1  483.11  125.27
 -10  -8   1  563.89   59.68
 -10  -8   2   70.51   45.39
 -10  -8   2   -4.94   31.20
 -10  -8   3 1315.40  130.96
 -10  -8   3 1084.43   97.10
 -10  -8   3 1193.00  100.54
 -10  -8   4    6.28   31.96
 -10  -8   4   25.17   31.39
 -10  -8   4   -2.27    9.87
 -10  -8   5  919.29  106.10
 -10  -8   5  916.99  104.67
 -10  -8   5  725.95   67.94
 -10  -8   6   82.84   41.07
 -10  -8   6   77.24   42.03
 -10  -8   6   78.07   18.72
 -10  -8   7  367.67   67.54
 -10  -8   7  254.04   46.53
 -10  -8   8   18.01   44.79
 -10  -8   8   41.41   28.49
 -10  -8   9  152.91   61.49
 -10  -8   9  212.98   55.71
 -10  -8  10   19.30   33.82
 -10  -8  10   26.32   24.05
 -10  -8  11   36.18   33.13
 -10  -8  11   16.05   22.73
 -10  -8  12   85.48   62.38
 -10  -8  12   87.88   37.85
 -10  -8  13   49.81   64.37
 -10  -8  13   64.62   41.95
 -10  -8  14   11.92   34.35
 -10  -8  14   -7.17   17.96
   9   7   8   26.69   39.57
  -9  -7  -8   62.41   60.65
  -9  -7  -8   28.08   31.04
   9   7   7   68.30   74.62
  -9  -7  -7  107.68   55.25
  -9  -7  -7  128.50   46.88
   9   7   6  101.51   95.97
  -9  -7  -6  140.51   57.27
  -9  -7  -6  202.14   50.93
   9   7   5  181.85  102.24
  -9  -7  -5  233.27   55.91
  -9  -7  -5  216.45   58.82
   9   7   4  602.89   90.12
  -9  -7  -4  522.77   74.45
  -9  -7  -4  592.26   84.61
   9   7   3  184.05   46.96
  -9  -7  -3  189.89   94.30
  -9  -7  -3  185.11   45.23
  -9  -7  -2  277.06   48.01
  -9  -7  -2  277.09   57.80
  -9  -7  -2  313.41   48.33
  -9  -7  -1  469.48   58.93
  -9  -7  -1  396.60   56.61
  -9  -7  -1  515.57   64.77
  -9  -7   0  394.43   56.67
  -9  -7   0  350.75   38.22
  -9  -7   0  402.42   53.14
  -9  -7   1  616.45   74.28
  -9  -7   1  616.74   71.52
  -9  -7   1  580.62   58.07
  -9  -7   2 1103.38   87.98
  -9  -7   2 1227.31  101.14
  -9  -7   2 1104.92   74.88
  -9  -7   3  289.57   70.68
  -9  -7   3  378.56   62.21
  -9  -7   3  266.49   36.54
  -9  -7   4 1476.59  123.51
  -9  -7   4 1550.37  118.82
  -9  -7   4 1442.00   88.37
  -9  -7   5  462.62   70.92
  -9  -7   5  710.45   88.77
  -9  -7   5  662.44   61.06
  -9  -7   6  605.90   70.03
  -9  -7   6  689.88   73.90
  -9  -7   6  570.60   38.31
  -9  -7   7  197.36   52.77
  -9  -7   7  167.40   38.76
  -9  -7   7  340.53   35.48
  -9  -7   8  361.09   60.08
  -9  -7   8  382.72   52.28
  -9  -7   8  363.24   42.70
  -9  -7   9  193.25   54.36
  -9  -7   9  231.46   39.02
  -9  -7  10   51.94   33.95
  -9  -7  10   43.28   34.68
  -9  -7  11   45.96   35.21
  -9  -7  11   35.87   31.15
  -9  -7  12   62.17   42.69
  -9  -7  12   63.88   46.65
  -9  -7  13  174.90   65.99
  -9  -7  13  125.01   83.04
  -9  -7  14   28.72   44.04
  -9  -7  14   15.83   19.12
  -9  -7  15   64.49   37.25
  -9  -7  15   43.21   65.01
   8   6   9   11.09   24.83
  -8  -6  -9   25.53   35.55
  -8  -6  -9    4.20   34.04
   8   6   8   38.98   30.97
  -8  -6  -8    7.74   37.04
  -8  -6  -8   35.58   34.76
   8   6   7   51.92   33.06
  -8  -6  -7   63.12   57.37
  -8  -6  -7   25.41   46.10
   8   6   6   14.71   15.99
  -8  -6  -6    5.99   31.36
  -8  -6  -6   44.35   47.63
   8   6   5   20.10   23.18
  -8  -6  -5   31.85   47.57
  -8  -6  -5   34.19   46.99
   8   6   4    2.52   15.17
  -8  -6  -4   43.99   48.42
  -8  -6  -4    2.66   33.20
   8   6   3  124.77   54.78
  -8  -6  -3  155.76   60.53
  -8  -6  -3  158.03   52.53
   8   6   2   67.68   48.50
  -8  -6  -2   43.03   53.49
  -8  -6  -2   24.02   25.93
  -8  -6  -1  154.06   51.50
  -8  -6  -1  140.65   71.65
  -8  -6  -1  153.99   44.04
  -8  -6   0   78.08   45.56
  -8  -6   0   63.07   26.40
  -8  -6   0   65.92   32.09
  -8  -6   1  331.89   63.23
  -8  -6   1  310.34   56.36
  -8  -6   1  293.37   76.22
  -8  -6   2  277.17   44.92
  -8  -6   2  374.68  103.95
  -8  -6   2  293.69   43.76
  -8  -6   3  163.73   48.95
  -8  -6   3   36.99   40.74
  -8  -6   4  552.98   95.54
  -8  -6   4  583.06   56.92
  -8  -6   4  496.00   59.28
   8   6  -4  499.86   58.94
  -8  -6   5   80.60   48.00
  -8  -6   5   81.57   33.40
  -8  -6   5  157.79   22.34
   8   6  -5   64.21   11.61
  -8  -6   6   77.82   39.71
  -8  -6   6   94.02   32.75
   8   6  -6   73.04   10.85
  -8  -6   7  322.77   78.12
  -8  -6   7  196.84   43.63
  -8  -6   7   80.30   17.68
  -8  -6   8   51.44   41.79
  -8  -6   8   46.25   21.12
  -8  -6   8   40.08   20.28
  -8  -6   9  356.61   53.80
  -8  -6   9  404.75   47.97
  -8  -6   9  434.90   39.23
  -8  -6  10   26.47   29.87
  -8  -6  10   30.32   28.73
   8   6 -10   16.93   11.45
  -8  -6  11  252.65   55.93
  -8  -6  11  240.42   36.02
   8   6 -11  249.94   26.49
  -8  -6  12   37.24   41.92
  -8  -6  12   22.11   22.64
   8   6 -12   37.93   34.44
  -8  -6  13   33.45   66.70
  -8  -6  13   37.65   39.84
  -8  -6  14   24.55   26.45
  -8  -6  14   15.00   20.07
  -8  -6  15  141.43   99.46
  -8  -6  15  118.85   91.21
   7   5  10   73.13   39.15
  -7  -5 -10   59.90   46.93
  -7  -5 -10   60.38   54.57
   7   5   9   95.09   36.80
  -7  -5  -9   25.65   47.17
  -7  -5  -9   26.97   35.36
   7   5   8   12.28   26.40
  -7  -5  -8   15.44   33.88
  -7  -5  -8   13.14   34.00
   7   5   7   65.62   64.16
  -7  -5  -7   73.81   38.84
  -7  -5  -7   58.69   43.71
   7   5   6  207.33   35.86
  -7  -5  -6  240.29   60.16
  -7  -5  -6  232.96   55.73
   7   5   5   34.19   27.07
  -7  -5  -5   17.56   32.74
  -7  -5  -5   18.82   34.64
   7   5   4   35.32   56.99
  -7  -5  -4   43.22   32.88
  -7  -5  -4   31.46   43.13
   7   5   3  169.12   37.64
  -7  -5  -3  177.22   47.16
  -7  -5  -3  172.96   44.34
   7   5   2  258.52   56.23
  -7  -5  -2  268.68   53.01
  -7  -5  -2  259.16   50.66
  -7  -5  -1  689.87   91.84
  -7  -5  -1  655.95   65.97
  -7  -5   0 1500.88   99.43
  -7  -5   0 1587.18   91.10
  -7  -5   0 1640.26   93.21
  -7  -5   1  420.64   53.46
  -7  -5   1  346.85   38.32
  -7  -5   2 1390.46   89.84
  -7  -5   2 1360.89  105.39
  -7  -5   2 1307.43   62.34
  -7  -5   3  343.98   57.73
  -7  -5   3  379.45   58.03
  -7  -5   3  408.40   38.51
   7   5  -3  417.30   40.83
  -7  -5   4  557.83   74.68
  -7  -5   4  576.70   60.12
  -7  -5   4  574.58   50.59
   7   5  -4  590.71   52.98
  -7  -5   5  694.60   79.99
  -7  -5   5  639.65   65.70
  -7  -5   5  651.69   58.87
   7   5  -5  607.55   55.13
  -7  -5   6  296.83   38.54
  -7  -5   6  321.49   42.87
  -7  -5   6  311.43   28.12
   7   5  -6  292.79   26.89
  -7  -5   7  392.02   78.07
  -7  -5   7  415.43   61.57
  -7  -5   7  350.30   44.05
  -7  -5   8  330.32   70.39
  -7  -5   8  253.64  102.03
  -7  -5   8  288.99   62.15
  -7  -5   9  515.76   77.57
  -7  -5   9  493.35   52.19
   7   5  -9  534.41   50.17
  -7  -5  10   86.97   56.47
  -7  -5  10  114.26   85.83
   7   5 -10   93.73   39.36
  -7  -5  11  230.36   51.71
  -7  -5  11  223.63   41.19
   7   5 -11  169.08   96.22
  -7  -5  12   97.54   58.17
  -7  -5  12   97.76   46.62
   7   5 -12   98.21   32.99
  -7  -5  13  270.01  147.88
  -7  -5  13  270.31   48.99
   7   5 -13  273.56   39.88
  -7  -5  14   31.35   31.79
  -7  -5  14   -0.89   20.56
   7   5 -14   17.07   26.58
  -7  -5  15  107.13   67.93
  -7  -5  15   81.02   41.02
   6   4  11   98.65   48.03
  -6  -4 -11   89.22   79.02
  -6  -4 -11   95.01   52.60
   6   4  10  130.73   72.84
  -6  -4 -10   94.12   75.54
  -6  -4 -10  165.20   60.59
   6   4   9  155.02  120.45
  -6  -4  -9  206.38   99.52
  -6  -4  -9  213.64   60.33
   6   4   8  206.58   48.79
  -6  -4  -8  194.69   65.23
  -6  -4  -8  217.43   44.89
   6   4   7  621.18   58.70
  -6  -4  -7  659.25   66.76
  -6  -4  -7  739.35   75.20
   6   4   6  357.12   82.99
  -6  -4  -6  379.31  136.38
  -6  -4  -6  346.13   51.65
   6   4   5 1313.20  101.16
  -6  -4  -5 1483.08  102.76
  -6  -4  -5 1476.97   97.04
   6   4   4 1027.97  103.44
  -6  -4  -4 1104.02   90.78
  -6  -4  -4 1021.01   88.12
   6   4   3 1300.00   80.60
  -6  -4  -3 1321.42   88.98
  -6  -4  -3 1344.01   88.14
   6   4   2  361.11   46.14
  -6  -4  -2  389.99   56.89
  -6  -4  -2  402.88   46.27
   6   4   1  697.00   72.35
  -6  -4  -1  713.80  103.37
  -6  -4  -1  747.80   49.42
  -6  -4   0 1659.73   85.65
  -6  -4   0 1826.18   95.29
  -6  -4   0 1793.88   82.91
  -6  -4   1 1514.54   80.45
  -6  -4   1 1534.17   71.40
   6   4  -1 1558.02   69.09
  -6  -4   2 1209.23   70.44
  -6  -4   2 1152.72   51.76
   6   4  -2 1199.01   54.00
  -6  -4   3  217.09   31.39
  -6  -4   3  291.47   36.99
  -6  -4   3  196.80   38.90
   6   4  -3  231.37   22.58
  -6  -4   4 2178.61  114.77
  -6  -4   4 2203.61  106.35
  -6  -4   4 1530.46   66.25
   6   4  -4 1954.35   79.54
  -6  -4   5  951.57   79.15
  -6  -4   5  922.49   53.91
  -6  -4   5  636.92   58.21
   6   4  -5  761.17   35.98
  -6  -4   6  970.74   63.33
  -6  -4   6  932.97   51.07
  -6  -4   6  920.74   42.81
   6   4  -6  828.41   39.11
  -6  -4   7 1184.04   88.01
  -6  -4   7 1028.02   82.32
  -6  -4   7  686.61   66.77
  -6  -4   8  893.26  108.16
  -6  -4   8  812.62   73.54
  -6  -4   9 1133.57  100.16
  -6  -4   9 1072.31   92.49
   6   4  -9  908.83   74.23
  -6  -4  10  164.66   66.84
  -6  -4  10    8.06   34.48
   6   4 -10   84.21   34.16
  -6  -4  11  708.27  120.38
  -6  -4  11  636.68  110.91
   6   4 -11  508.32   62.55
  -6  -4  12   19.23   39.06
  -6  -4  12   57.27   34.55
   6   4 -12   56.80   29.32
  -6  -4  13  102.68   56.95
  -6  -4  13  154.19   67.70
   6   4 -13  188.62   47.43
  -6  -4  14   39.80   73.82
  -6  -4  14   32.31   20.10
   6   4 -14   43.39   34.23
  -6  -4  15   -0.86   28.10
  -6  -4  15   33.15   29.90
   6   4 -15   25.33   18.94
   5   3  12   11.35   15.77
  -5  -3 -12   15.11   48.29
  -5  -3 -12   30.80   34.42
   5   3  11  451.94   55.34
  -5  -3 -11  434.92   59.08
  -5  -3 -11  435.07   63.81
   5   3  10   16.59   24.93
  -5  -3 -10   15.51   27.23
  -5  -3 -10   17.89   29.65
   5   3   9  358.10   77.73
  -5  -3  -9  449.94  113.10
   5   3   8   61.69   41.72
  -5  -3  -8   19.19   39.14
   5   3   7  745.15   87.99
  -5  -3  -7  772.91  112.54
   5   3   6  143.70   32.96
  -5  -3  -6  163.92   63.66
   5   3   5 2072.57  171.46
  -5  -3  -5 2052.53  172.28
  -5  -3  -5 2013.00  171.88
   5   3   4  260.92   54.18
  -5  -3  -4  270.27   50.83
  -5  -3  -4  300.53  102.80
   5   3   3  907.14   56.33
  -5  -3  -3 1036.68   73.27
   5   3   2 1320.09   92.90
  -5  -3  -2 1348.83   81.83
   5   3   1 2795.80  121.64
  -5  -3  -1 2891.01  125.30
  -5  -3  -1 2947.46  124.09
  -5  -3   0  426.98   40.63
  -5  -3   0  456.00   39.20
   5   3   0  447.35   36.22
  -5  -3   1 2099.45   85.33
  -5  -3   1 2099.01   81.82
  -5  -3   1 2067.24   75.10
   5   3  -1 2098.23   75.51
  -5  -3   2  187.46   43.36
   5   3  -2   51.60   29.69
  -5  -3   2  170.17   20.56
   5   3  -2   53.56    9.74
  -5  -3   3  888.50   48.19
   5   3  -3  686.41   30.03
  -5  -3   3  848.65   31.31
   5   3  -3  685.66   26.04
  -5  -3   4  575.37   46.56
  -5  -3   4  592.79   47.41
   5   3  -4  570.26   38.52
  -5  -3   5 1457.74   77.26
  -5  -3   5 1276.16   65.19
  -5  -3   5 1249.79   54.38
   5   3  -5 1123.66   49.64
  -5  -3   6   88.72   40.74
  -5  -3   6   66.64   49.33
  -5  -3   6   68.50   16.52
   5   3  -6   63.45   14.65
  -5  -3   7 1806.12   95.26
  -5  -3   7 1960.47   90.98
   5   3  -7 1658.93   81.11
  -5  -3   8  192.94   56.14
  -5  -3   8  182.49   42.90
   5   3  -8  189.20   44.35
  -5  -3   9 1402.65  106.37
  -5  -3   9 1451.05  113.72
   5   3  -9 1417.48  102.43
  -5  -3  10  106.64   69.23
  -5  -3  10   86.37   23.30
   5   3 -10  133.22   42.29
  -5  -3  11  592.58   75.39
  -5  -3  11  597.31   87.73
   5   3 -11  622.85   71.97
  -5  -3  12  167.38  117.78
  -5  -3  12  183.66   37.65
   5   3 -12  190.18   44.02
  -5  -3  13  115.75  149.00
  -5  -3  13  111.46  101.74
   5   3 -13  209.42   45.80
  -5  -3  14   40.50   31.48
  -5  -3  14   55.37   45.33
   5   3 -14   28.45   38.55
  -5  -3  15   18.39   27.13
  -5  -3  15   30.57   29.26
   5   3 -15   16.59   24.94
   4   2  12   32.49   42.05
   4   2  12   17.90   30.04
  -4  -2 -12   32.91   47.29
   4   2  11  119.22   86.55
   4   2  11  121.25   52.84
  -4  -2 -11  119.06   81.60
   4   2  10   28.24   28.74
   4   2  10   33.28   39.67
  -4  -2 -10   30.16   37.04
   4   2   9   41.00   28.50
   4   2   9   32.06   43.11
  -4  -2  -9   21.54   32.37
   4   2   8  123.17   80.37
   4   2   8  118.13   48.03
  -4  -2  -8  112.72   52.97
   4   2   7   78.21   79.96
   4   2   7   47.00   76.66
  -4  -2  -7   97.63   56.16
   4   2   6    6.24   15.04
   4   2   6   13.25   27.19
  -4  -2  -6   50.52   51.24
   4   2   5   47.25   36.74
   4   2   5    8.93   23.65
  -4  -2  -5   28.93   41.61
   4   2   4  156.74   29.98
   4   2   4  151.51   39.14
  -4  -2  -4  141.03   37.67
   4   2   3  219.18   57.43
   4   2   3  259.09   43.00
  -4  -2  -3  223.39   32.03
   4   2   2  620.55   47.91
  -4  -2  -2  681.18   53.48
  -4  -2  -2  700.75   60.38
   4   2   1  346.20   39.31
  -4  -2  -1  375.14   75.99
  -4  -2  -1  353.29   38.63
   4   2   1  341.87   36.35
   4   2   0 2414.17   90.46
  -4  -2   0 2281.56   88.09
  -4  -2   0 2551.40   93.34
   4   2   0 2553.50   92.27
   4   2   0 2447.16   88.30
  -4  -2   1  270.32   37.72
  -4  -2   1  320.91   54.21
   4   2  -1  274.60   29.43
  -4  -2   1  307.16   38.31
   4   2  -1  279.27   28.68
  -4  -2   2  166.14   34.18
   4   2  -2  319.57   37.52
  -4  -2   2  314.42   41.20
   4   2  -2   67.51   16.80
  -4  -2   2  198.27   19.17
   4   2  -2   69.66    9.88
  -4  -2   3  219.45   32.05
   4   2  -3  217.49   26.97
   4   2  -3  219.45   27.05
  -4  -2   3  253.77   24.16
   4   2  -3  229.65   22.02
  -4  -2   4   45.62   34.73
  -4  -2   4   27.26    8.16
   4   2  -4   33.46   10.95
  -4  -2   4   34.89   18.07
   4   2  -4   27.81   17.21
  -4  -2   5 1169.70   60.21
  -4  -2   5 1058.90   48.70
   4   2  -5 1031.04   44.20
  -4  -2   6 1249.36   75.13
  -4  -2   6 1234.70   69.44
   4   2  -6 1345.50   64.52
  -4  -2   7   20.15   37.83
  -4  -2   7    1.89   11.35
   4   2  -7    7.36   13.16
  -4  -2   8   69.76   76.31
  -4  -2   8   43.68   55.90
   4   2  -8  118.18   35.42
  -4  -2   9   16.79   50.57
  -4  -2   9    7.26   21.34
   4   2  -9    4.89   22.10
  -4  -2  10  704.56  108.77
  -4  -2  10  704.41   75.82
   4   2 -10  739.32   72.83
  -4  -2  11   30.13   39.82
  -4  -2  11   54.65   47.20
   4   2 -11   58.95   40.26
  -4  -2  12  366.48   69.00
  -4  -2  12  312.97   52.47
   4   2 -12  366.04   58.80
  -4  -2  13   59.47   35.95
  -4  -2  13   45.61   43.01
   4   2 -13   54.84   40.92
  -4  -2  14  154.37   90.71
  -4  -2  14  127.61   72.46
   4   2 -14  167.55   58.92
  -4  -2  15    8.25   19.38
  -4  -2  15    2.77   28.08
   4   2 -15   28.54   31.85
   3   1  13    5.04   18.37
   3   1  13    3.07   29.25
  -3  -1 -13   23.45   20.88
   3   1  12   13.96   64.59
   3   1  12    5.70   24.57
  -3  -1 -12   15.09   33.04
   3   1  11   78.29   63.15
   3   1  11   68.44   91.84
  -3  -1 -11   87.80   66.52
   3   1  10  217.90  116.86
   3   1  10  253.62  102.23
  -3  -1 -10  215.73   72.91
   3   1   9   13.72   32.28
   3   1   9    7.36   15.70
  -3  -1  -9    2.74   35.29
   3   1   8  776.63  141.05
   3   1   8  836.09   80.89
  -3  -1  -8  769.25   88.70
   3   1   7  319.85   51.06
   3   1   7  296.36   35.31
  -3  -1  -7  257.33   47.43
   3   1   6  612.05   76.58
   3   1   6  558.16   67.02
  -3  -1  -6  603.21   73.85
   3   1   5  263.76   34.32
   3   1   5  300.80   38.82
  -3  -1  -5  272.46   44.45
   3   1   4  157.30   40.45
   3   1   4  133.15   36.82
  -3  -1  -4  170.39   51.12
   3   1   3  282.87   28.40
   3   1   3  303.13   36.50
  -3  -1  -3  243.90   28.52
   3   1   2 1272.85   53.00
   3   1   2 1310.88   53.45
  -3  -1  -2 1201.84   52.03
   3   1   1   54.91   30.83
  -3  -1  -1   55.02   37.53
   3   1   1   49.06   18.18
  -3  -1  -1   57.44   27.24
  -3  -1  -1   71.27   29.20
   3   1   1   41.74   14.12
   3   1   0 3362.06  115.96
  -3  -1   0 4219.66  146.08
  -3  -1   0 4167.91  142.14
  -3  -1   1  459.63   89.10
   3   1  -1  509.79   27.10
  -3  -1   1  510.26   23.86
   3   1  -1  533.90   27.99
  -3  -1   1  526.64   19.59
   3   1  -1  539.73   24.64
  -3  -1   2 1498.06   57.24
   3   1  -2 1415.03   57.86
  -3  -1   2 1506.88   53.78
   3   1  -2 1421.11   54.98
  -3  -1   3  270.30   48.03
   3   1  -3  268.36   40.14
  -3  -1   3  241.23   28.48
   3   1  -3  248.72   29.23
   3   1  -3  220.12   22.28
   3   1  -3  269.50   32.20
  -3  -1   4 2848.12  106.82
   3   1  -4 2738.03  101.38
   3   1  -4 2947.75  102.10
   3   1  -4 2919.95  100.62
   3   1  -4 3026.54  106.10
  -3  -1   5  186.58   28.26
  -3  -1   5  176.60   22.09
   3   1  -5  154.31   22.10
   3   1  -5  172.92   20.20
   3   1  -5  173.45   24.44
  -3  -1   6 3517.05  151.62
  -3  -1   6 3615.69  153.18
   3   1  -6 3491.32  146.62
  -3  -1   7  495.08   92.29
  -3  -1   7  482.17   46.21
   3   1  -7  509.92   60.58
  -3  -1   8  688.18   78.66
  -3  -1   8  472.14   53.32
   3   1  -8  400.77   52.97
  -3  -1   9  273.11   46.88
  -3  -1   9  327.44   74.84
   3   1  -9  300.57   55.72
  -3  -1  10   93.37   59.85
  -3  -1  10  117.65   27.90
   3   1 -10  216.08   57.31
  -3  -1  11  236.92   82.35
  -3  -1  11  278.83   64.49
   3   1 -11  234.53   58.31
  -3  -1  12   66.48   67.04
  -3  -1  12   52.37   43.82
   3   1 -12  138.68   55.22
  -3  -1  13  212.58  120.33
  -3  -1  13  147.21   89.45
   3   1 -13  189.34   51.24
  -3  -1  14   97.13   82.40
  -3  -1  14   20.16   29.04
   3   1 -14   73.95   53.89
  -3  -1  15   61.00   57.98
  -3  -1  15   43.48   58.22
   3   1 -15   52.58   36.23
   2   0  13   -4.37   32.70
   2   0  13   15.35   16.27
  -2   0 -13  -17.62   31.26
   2   0  12  176.26  131.66
   2   0  12  197.87  143.75
  -2   0 -12  245.99   61.23
   2   0  11   17.36   33.51
   2   0  11   12.10   21.69
  -2   0 -11    7.95   34.44
   2   0  10  584.09   73.71
   2   0  10  638.34   94.78
  -2   0 -10  602.03   80.72
   2   0   9    7.12   16.26
   2   0   9  -12.62   28.79
  -2   0  -9    3.51   34.46
   2   0   8 1728.21  102.76
   2   0   8 1711.02  110.87
  -2   0  -8 1741.72  110.70
   2   0   7   18.65   22.84
   2   0   7   12.23   23.15
  -2   0  -7  -11.00   30.26
   2   0   6 2308.36  135.91
   2   0   6 2460.61  139.12
  -2   0  -6 2203.81  122.96
   2   0   5    6.62   23.75
   2   0   5   -1.27   20.86
  -2   0  -5   22.84   24.24
   2   0   4 3217.71  136.57
   2   0   4 3606.68  149.92
  -2   0  -4 3167.83  136.11
   2   0   3   -7.26   15.41
   2   0   3   -3.81   16.91
  -2   0  -3    2.74   18.95
   2   0   1    1.21    9.27
  -2   0  -1    0.73    5.76
   2   0   1    2.14    5.91
  -2   0  -1    2.63    8.31
   2   0   1    1.55    4.14
  -2   0  -1    2.72    6.14
  -2   0   0   49.77    6.05
  -2   0   0   19.70   13.56
  -2   0   0    8.08   11.23
  -2   0   1   -0.77    4.34
   2   0  -1   -1.79    3.46
  -2   0   1   -1.32    2.36
  -2   0   3   18.17   24.67
   2   0  -3   34.04   25.20
  -2   0   3    5.12   10.35
   2   0  -3    1.86    7.07
   2   0  -3   20.33   20.56
  -2   0   3   25.39   17.19
   2   0  -4 8753.42 1668.24
   2   0  -4 9999.98 1905.11
  -2   0   5   -4.47   20.01
   2   0  -5   -2.83   15.98
  -2   0   6  831.17   64.22
   2   0  -6  814.58   68.85
  -2   0   7    9.41   15.15
  -2   0   7   -1.54   17.63
   2   0  -7   -0.44   24.17
  -2   0   8 2136.14  139.58
  -2   0   8 1954.83  119.29
   2   0  -8 2128.51  124.02
  -2   0   9   -0.28   29.14
  -2   0   9   -5.46   21.56
   2   0  -9  -11.32   33.37
  -2   0  10  640.79  165.04
  -2   0  10  453.44   57.82
   2   0 -10  682.25   79.08
  -2   0  11   14.52   23.29
  -2   0  11   -0.79   25.34
   2   0 -11   14.04   29.22
  -2   0  12  269.57   52.07
  -2   0  12  135.95   76.09
   2   0 -12  282.37   60.01
  -2   0  13   13.65   35.07
  -2   0  13   -2.13   22.84
   2   0 -13   13.61   19.14
  -2   0  14  218.53  149.36
  -2   0  14  190.78  147.03
   2   0 -14  131.92  144.27
  -2   0  15   -6.15   31.10
  -2   0  15    5.84   20.85
   2   0 -15   22.62   27.84
   1  -1  14   44.33   33.82
   1  -1  14   21.36   32.24
  -1   1 -14   89.53   54.68
   1  -1  13   46.11   55.99
   1  -1  13   17.33   37.41
  -1   1 -13   55.57   53.51
   1  -1  12   82.04   50.41
   1  -1  12   77.34   76.59
  -1   1 -12    7.65   34.49
   1  -1  11    8.08   24.58
   1  -1  11   12.13   21.57
  -1   1 -11   17.05   32.49
   1  -1  10  240.11   45.32
   1  -1  10  281.21  138.02
  -1   1 -10  275.99   66.71
   1  -1   9  114.76   67.43
   1  -1   9  132.43   66.45
  -1   1  -9  145.97   53.82
   1  -1   8  257.11   92.22
   1  -1   8  100.32   51.67
  -1   1  -8  131.44   52.24
   1  -1   7  657.17   73.65
   1  -1   7  680.38   71.42
  -1   1  -7  616.72   74.69
   1  -1   6  669.68   69.24
   1  -1   6  624.94   67.13
  -1   1  -6  533.78   64.25
   1  -1   5  477.95   45.61
   1  -1   5  499.14   44.76
  -1   1  -5  523.67   55.98
   1  -1   4  555.13   44.64
   1  -1   4  536.80   43.96
   1  -1   4  556.66   44.89
   1  -1   3   13.11   16.18
  -1   1  -3   18.15   18.04
   1  -1   3   23.61   16.39
   1  -1   3   36.66   24.98
  -1   1  -3   20.12   18.63
  -1   1  -2 4222.03  148.52
   1  -1   2 3771.49  134.11
  -1   1  -2 4077.84  141.43
   1  -1   2 4570.94  156.51
  -1   1  -2 4299.50  147.06
   1  -1   1  179.68   29.15
  -1   1  -1  163.16   21.18
   1  -1   1  181.06   22.58
  -1   1  -1  141.74   18.59
   1  -1   1  175.05   20.37
  -1   1  -1  187.77   23.48
   1  -1   0   -0.48    6.67
  -1   1   0   -1.85    3.68
   1  -1   0   -8.17    6.20
  -1   1   0   -3.89    6.09
   1  -1  -1    1.29    2.05
  -1   1   1   -5.43    4.61
   1  -1  -1  -13.52    9.72
  -1   1   1  -13.68    9.50
  -1   1   2 1795.90   62.90
   1  -1  -2 1589.71   59.16
  -1   1   2 1559.92   55.14
   1  -1  -2 1643.24   58.10
   1  -1  -2 1574.79   57.73
  -1   1   2 1714.50   64.67
  -1   1   3  503.62   35.81
   1  -1  -3  471.96   94.22
  -1   1   3  509.02   28.37
   1  -1  -3  467.28   92.05
   1  -1  -3  520.99   40.07
  -1   1   3  478.30   95.82
  -1   1   4  946.80   45.04
  -1   1   4  941.45   41.14
   1  -1  -4  830.88   33.62
   1  -1  -4  900.31   46.10
  -1   1   5  600.04   48.23
  -1   1   5  641.35   77.40
   1  -1  -5  601.96   52.91
  -1   1   6  970.28   65.56
   1  -1  -6  917.88  129.37
  -1   1   7 1294.06   79.43
   1  -1  -7 1272.22   71.72
  -1   1   8  446.01   97.36
  -1   1   8  392.81   79.33
   1  -1  -8  336.34   59.35
  -1   1   9  308.38   50.95
  -1   1   9  340.67   47.66
   1  -1  -9  279.65   57.81
  -1   1  10  233.47   53.39
  -1   1  10  214.46   51.69
   1  -1 -10  201.77   50.15
  -1   1  11   32.36   41.40
  -1   1  11   35.82   54.54
   1  -1 -11   60.47   45.29
  -1   1  12   13.77   77.08
  -1   1  12   80.14   95.25
   1  -1 -12  136.51   48.20
  -1   1  13   70.05   58.81
  -1   1  13   60.42   50.84
   1  -1 -13   52.46   46.37
  -1   1  14   27.79   28.42
  -1   1  14   12.11   24.18
   1  -1 -14   79.00   49.51
  -1   1  15   44.74   29.13
   1  -1 -15   66.85   51.56
   0  -2  14   33.52   43.51
   0  -2  14    7.85   21.40
   0   2 -14   39.05   34.43
   0  -2  13   10.75   40.00
   0  -2  13   17.05   14.38
   0   2 -13   29.10   44.72
   0  -2  12   56.72   30.19
   0  -2  12   36.66   77.29
   0   2 -12   45.81   39.86
   0  -2  11   28.22   39.34
   0  -2  11   33.65   40.99
   0   2 -11   42.03   33.12
   0  -2  10   95.57   49.96
   0  -2  10   15.70   22.11
   0   2 -10    1.18   29.76
   0  -2   9  236.43  111.08
   0  -2   9  228.62  100.30
   0   2  -9  254.98   45.48
   0  -2   8  383.01  137.84
   0  -2   8  371.46   99.10
   0   2  -8  397.31   62.34
   0  -2   7   86.93   95.24
   0  -2   7   26.66   32.50
   0   2  -7   55.48   27.82
   0  -2   6    4.09   22.82
   0  -2   6    2.62   18.98
   0  -2   5    5.16   18.33
   0  -2   5   -2.48   19.09
   0  -2   5   23.54   19.77
   0  -2   4    9.86   10.93
   0  -2   4    4.64    7.46
   0  -2   4    5.02    9.05
   0  -2   3    1.64   19.64
   0   2  -3    5.80   14.88
   0  -2   3    5.08    9.38
   0   2  -3    3.42    9.57
   0  -2   3    0.43    8.86
   0   2  -3    4.04   14.43
   0  -2   2 1856.65   81.65
   0   2  -2 1736.19   73.51
   0  -2   2 1947.92   78.34
   0   2  -2 1840.20   72.21
   0  -2   2 1816.16   70.34
   0   2  -2 1815.90   68.46
   0  -2   1 1236.20   48.98
   0   2  -1 1182.90   47.43
   0  -2   1  985.61   40.52
   0   2  -1 1000.60   40.08
   0  -2   1 1187.18   43.19
   0   2  -1 1189.73   44.47
   0  -2   0 2735.34   95.42
   0   2   0 2688.88   93.53
   0  -2   0 2731.46   94.94
   0   2   0 2644.26   92.46
   0  -2   0 2664.97   92.29
   0   2   0 2790.41   97.83
   0   2   1 1298.61   47.55
   0  -2  -1 1233.77   45.29
   0  -2  -1 1209.71   46.19
   0   2   1 1194.40   46.50
   0  -2  -1 1217.85   45.60
   0   2   1 1258.16   52.51
   0   2   2 1800.52   71.39
   0  -2  -2 1752.82   65.90
   0  -2  -2 1856.78   73.24
   0   2   2 1797.77   70.45
   0  -2  -2 1895.50   80.06
   0   2   2 1922.31   74.08
   0   2   3   -3.36   18.48
   0  -2  -3   -4.10   14.76
   0  -2  -3    0.70    6.81
   0  -2  -3   -1.75   20.74
   0  -2  -3    3.66   22.50
   0   2   4    6.82    9.21
   0   2   4    0.61   15.65
   0  -2  -4   -2.25   21.06
   0   2   5    8.65   18.83
   0   2   5    3.98   10.85
   0  -2  -5   14.56   34.47
   0   2   6    5.39   17.89
   0   2   6    7.72   20.04
   0  -2  -6    3.48   16.75
   0   2   7   28.77   17.77
   0   2   7   17.64   17.83
   0  -2  -7    8.31   24.68
   0   2   8  331.09  123.61
   0   2   8  327.13   89.31
   0  -2  -8  353.02  180.79
   0   2   9  201.91   42.97
   0   2   9  208.83   42.63
   0  -2  -9  230.92  141.08
   0   2  10   38.46   36.15
   0   2  10   68.94   46.46
   0  -2 -10   33.60   37.97
   0   2  11   30.75   60.07
   0   2  11   39.26   33.68
   0  -2 -11   68.36   49.48
   0   2  12   36.65   53.68
   0   2  12   39.15   50.89
   0  -2 -12   67.24   53.08
   0   2  13   11.99   27.14
   0   2  13   20.54   26.91
   0  -2 -13   21.38   32.60
   0   2  14   60.19   42.37
   0   2  14   -6.14   23.13
   0  -2 -14   -0.94   31.69
  -1  -3  14   16.05   25.72
  -1  -3  14    6.42   14.78
   1   3 -14   28.27   41.36
  -1  -3  13   48.86   62.23
  -1  -3  13   38.08   57.66
   1   3 -13   43.63   39.68
  -1  -3  12   40.30   42.43
  -1  -3  12   22.46   20.03
   1   3 -12   41.27   43.14
  -1  -3  11  172.58  148.52
  -1  -3  11  275.04  101.01
   1   3 -11  297.42   62.03
  -1  -3  10   24.96   33.38
  -1  -3  10   53.33   45.63
   1   3 -10   11.54   23.20
  -1  -3   9 1281.97  110.69
  -1  -3   9 1299.54  119.48
   1   3  -9 1287.13   94.10
  -1  -3   8  394.70  133.60
  -1  -3   8  434.31   89.85
   1   3  -8  440.15   73.45
  -1  -3   7 1550.28   99.97
  -1  -3   7 1327.54   89.35
  -1  -3   7 1492.94   92.54
  -1  -3   6   14.22   24.19
  -1  -3   6   12.09   26.15
  -1  -3   6    7.80    9.45
  -1  -3   5 5208.73  217.22
  -1  -3   5 5030.77  216.13
  -1  -3   4  149.06   33.30
  -1  -3   4  165.42   44.56
  -1  -3   3 3755.02  134.16
  -1  -3   3 3813.78  133.98
   1   3  -3 3556.26  125.00
  -1  -3   2 2171.87   84.51
   1   3  -2 2098.72   78.84
  -1  -3   2 2149.47   86.06
   1   3  -2 2214.18   84.84
  -1  -3   2 2201.35   79.08
   1   3  -2 2147.69   75.86
  -1  -3   1 1994.90   89.50
   1   3  -1 1938.92   72.55
  -1  -3   1 1971.79   80.56
   1   3  -1 1885.79   69.95
  -1  -3   1 1944.14   74.42
   1   3  -1 1898.69   70.23
  -1  -3   0 1798.63  111.31
   1   3   0 1697.96   66.58
  -1  -3   0 2088.24   82.57
   1   3   0 2118.07   80.97
   1   3   2  668.91   33.86
  -1  -3  -2  697.64   40.51
  -1  -3  -2  647.54   32.15
   1   3   3 2672.76  101.34
  -1  -3  -3 3051.63  112.81
  -1  -3  -3 2784.34  108.30
   1   3   4  344.88   48.59
  -1  -3  -4  348.78   41.88
  -1  -3  -4  370.85   45.11
   1   3   5 1991.83   97.97
  -1  -3  -5 2099.21  100.05
  -1  -3  -5 1843.78   94.23
   1   3   6   20.16   24.23
  -1  -3  -6   18.22   39.72
   1   3   7 2428.09  235.81
  -1  -3  -7 2081.57  175.39
   1   3   8   65.14   36.49
   1   3   8   66.96   37.41
  -1  -3  -8  105.82   54.04
   1   3   9   75.32   75.36
   1   3   9  109.97   43.27
  -1  -3  -9   76.39   44.61
   1   3  10   80.45  111.63
  -1  -3 -10  112.06   62.68
   1   3  11  233.94  106.88
  -1  -3 -11  214.94   65.71
   1   3  12   22.74   49.35
  -1  -3 -12   10.08   32.61
   1   3  13   53.91   36.40
  -1  -3 -13   56.13   44.72
  -1  -3 -13   94.67   59.21
   1   3  14   18.88   32.82
  -1  -3 -14   12.55   23.06
  -1  -3 -14   19.77   33.75
  -2  -4  14  102.53   75.06
  -2  -4  14   81.01   81.55
   2   4 -14  132.07   55.92
  -2  -4  13   28.74   58.39
  -2  -4  13   45.66   75.21
   2   4 -13   90.58   51.80
  -2  -4  12  184.13  108.90
  -2  -4  12  146.89   70.98
   2   4 -12  144.89   48.40
  -2  -4  11  321.57  144.45
  -2  -4  11  376.20  111.88
   2   4 -11  387.32   60.59
  -2  -4  10   50.76   51.72
  -2  -4  10   78.53   89.41
   2   4 -10   75.69   35.02
  -2  -4   9  334.97   82.84
  -2  -4   9  376.98   52.29
  -2  -4   8  228.17   48.39
  -2  -4   8  225.26   94.18
  -2  -4   8  293.57  107.75
  -2  -4   7 1610.13  106.78
  -2  -4   7 1531.00   95.00
  -2  -4   7 1127.67   81.17
  -2  -4   6  597.14   66.30
  -2  -4   6  644.76   72.39
  -2  -4   6  561.55   75.82
  -2  -4   5 2380.97  117.42
  -2  -4   5 2286.23  105.73
  -2  -4   5 2046.26   94.63
  -2  -4   4  161.56   40.81
  -2  -4   4  166.88   39.76
  -2  -4   4  181.61   39.09
  -2  -4   3 1435.07   74.94
  -2  -4   3 1385.28   68.78
  -2  -4   3 1452.13   67.08
  -2  -4   2  100.57   23.69
  -2  -4   2   60.15   24.84
   2   4  -2   54.10   11.52
  -2  -4   1 1691.85   73.42
  -2  -4   1 1723.06   72.46
   2   4  -1 1651.91   63.02
  -2  -4   0 1976.32   80.52
  -2  -4   0 2036.43   95.11
  -2  -4   0 1894.02   76.33
   2   4   0 1957.29   75.23
   2   4   2 2029.49   89.72
  -2  -4  -2 2027.47   98.46
  -2  -4  -2 2021.25   92.54
   2   4   3 5120.12  218.94
  -2  -4  -3 5288.55  220.42
  -2  -4  -3 5293.73  220.80
   2   4   4  982.18   55.00
  -2  -4  -4 1010.87   72.15
  -2  -4  -4 1092.92   73.40
   2   4   5 1614.60   93.75
  -2  -4  -5 1476.57   91.48
  -2  -4  -5 1607.84  100.10
   2   4   6 1174.70  111.03
  -2  -4  -6 1164.26  110.34
  -2  -4  -6 1218.60  116.56
   2   4   7 1615.34  144.63
  -2  -4  -7 1704.67  185.97
  -2  -4  -7 1561.54  126.93
   2   4   8  203.72   79.12
  -2  -4  -8  236.16  151.47
  -2  -4  -8  244.24   73.85
   2   4   9 1208.03  113.13
  -2  -4  -9 1100.27  147.34
  -2  -4  -9  915.51   83.82
   2   4  10  213.24   48.01
  -2  -4 -10  186.27  129.95
  -2  -4 -10  190.47   54.17
   2   4  11  135.67   88.20
  -2  -4 -11  139.61   94.18
  -2  -4 -11  119.18   44.85
   2   4  12   18.75   28.49
  -2  -4 -12    6.85   20.44
  -2  -4 -12   -1.34   33.87
   2   4  13   19.08   25.11
  -2  -4 -13   42.53   33.60
  -2  -4 -13   66.18   62.74
  -3  -5  14  107.91   75.99
  -3  -5  14   88.30   60.83
   3   5 -14   90.31   33.28
  -3  -5  13   23.54   45.48
  -3  -5  13   35.13   40.79
   3   5 -13   47.26   40.89
  -3  -5  12  121.45   90.99
  -3  -5  12  117.48   78.57
   3   5 -12   79.92   70.67
  -3  -5  11   92.31   67.22
  -3  -5  11   63.90   87.68
   3   5 -11   57.26   39.42
  -3  -5  10  179.71   43.54
  -3  -5  10  168.73  107.16
  -3  -5   9  254.92   71.87
  -3  -5   9  223.73   45.59
  -3  -5   9   16.20   34.03
  -3  -5   8  649.10   80.87
  -3  -5   8  698.16   78.33
  -3  -5   8  760.88   99.99
  -3  -5   7  336.62   65.92
  -3  -5   7  376.76   80.11
  -3  -5   7  441.57   71.22
  -3  -5   6  600.64   74.96
  -3  -5   6  590.47   58.48
  -3  -5   6  576.10   53.54
  -3  -5   5  230.63   43.88
  -3  -5   5  220.74   59.33
  -3  -5   5  116.44   42.77
  -3  -5   4  964.29   67.80
  -3  -5   4 1001.74   67.48
  -3  -5   4  952.87   64.42
  -3  -5   3  199.56   74.45
  -3  -5   3  104.73   40.22
  -3  -5   3  193.53   44.02
  -3  -5   2  141.96   42.20
  -3  -5   2  129.85   31.49
  -3  -5   2  163.96   34.62
  -3  -5   1  619.57   47.95
  -3  -5   1  660.49   56.82
  -3  -5   1  650.77   51.15
  -3  -5   0 1800.17   84.83
  -3  -5   0 1114.12   56.02
  -3  -5   0 1673.45   76.59
  -3  -5  -1  221.12   40.63
  -3  -5  -1  181.86   48.52
   3   5   2 5780.16  758.45
  -3  -5  -2 4807.93  203.15
   3   5   3 1079.35   65.79
  -3  -5  -3 1077.82   66.76
  -3  -5  -3  967.19   58.89
   3   5   4  431.46   52.74
  -3  -5  -4  456.52   52.73
  -3  -5  -4  446.41   55.67
   3   5   5   37.77   19.63
  -3  -5  -5   50.87   38.63
  -3  -5  -5   56.12   39.62
   3   5   6  416.61   54.62
  -3  -5  -6  433.98   60.07
  -3  -5  -6  457.35   64.50
   3   5   7    7.00   24.89
  -3  -5  -7   38.45   50.47
  -3  -5  -7   34.10   37.32
   3   5   8  603.46   70.55
  -3  -5  -8  597.91   69.42
  -3  -5  -8  584.80   75.44
   3   5   9   19.56   35.29
  -3  -5  -9   41.13   35.22
  -3  -5  -9   44.40   35.78
   3   5  10  140.48   74.17
  -3  -5 -10   96.85   71.36
  -3  -5 -10  158.87   55.12
   3   5  11    9.89   18.03
  -3  -5 -11   36.04   36.54
  -3  -5 -11   24.32   34.96
   3   5  12   16.96   24.20
  -3  -5 -12   -5.56   33.39
  -3  -5 -12   35.98   49.20
  -4  -6  14    1.35   20.08
  -4  -6  14   -0.16   24.21
   4   6 -14   14.59   30.55
  -4  -6  13  122.26   67.99
  -4  -6  13  123.53   73.47
   4   6 -13   92.65   95.10
  -4  -6  12   33.27   38.82
  -4  -6  12   25.31   30.89
   4   6 -12   22.41   31.40
  -4  -6  11  165.44  154.16
  -4  -6  11  137.37  105.52
   4   6 -11  150.81   38.33
  -4  -6  10   29.69   43.82
  -4  -6  10   22.13   26.64
  -4  -6  10   20.16   28.49
  -4  -6   9   79.79  139.19
  -4  -6   9  206.19   62.74
  -4  -6   9  142.22   82.01
  -4  -6   8  251.90   46.79
  -4  -6   8  253.29   36.72
  -4  -6   8  280.80   50.25
  -4  -6   7  193.44   65.42
  -4  -6   7  103.91   86.16
  -4  -6   7   72.94   47.52
  -4  -6   6  136.17   51.36
  -4  -6   6  140.52   78.87
  -4  -6   6  133.33   37.62
  -4  -6   5  405.70   73.61
  -4  -6   5  470.01   62.24
  -4  -6   5  389.23   62.41
  -4  -6   4  118.97   27.12
  -4  -6   4  124.36   38.01
  -4  -6   4  130.65   28.48
  -4  -6   3   63.99   37.61
  -4  -6   3   99.33   42.90
  -4  -6   2  630.28   67.52
  -4  -6   2  694.33   72.36
  -4  -6   2  639.36   59.10
  -4  -6   1  262.27   49.27
  -4  -6   1  271.64   60.83
  -4  -6   1  246.95   33.34
  -4  -6   0 1045.09   62.08
  -4  -6   0 1137.17   65.73
  -4  -6   0 1044.15   56.17
  -4  -6  -1  215.61   34.63
  -4  -6  -1  267.94  101.33
  -4  -6  -1  204.10   42.37
   4   6   2  289.05   42.13
  -4  -6  -2  264.06   45.99
  -4  -6  -2  287.11   56.35
   4   6   3   28.60   32.30
  -4  -6  -3   15.07   31.91
  -4  -6  -3   21.74   24.31
   4   6   4   89.56   48.66
  -4  -6  -4   88.22   41.87
  -4  -6  -4  122.43   57.79
   4   6   5  154.29   49.52
  -4  -6  -5  176.31   34.03
  -4  -6  -5  177.86   30.84
   4   6   6   59.87   29.82
  -4  -6  -6   67.76   38.58
  -4  -6  -6   44.38   40.20
   4   6   7  102.40   42.91
  -4  -6  -7   84.33   42.05
  -4  -6  -7   90.65   45.79
   4   6   8   26.10   55.03
  -4  -6  -8   94.54   53.85
  -4  -6  -8   36.21   39.65
   4   6   9   19.26   19.71
  -4  -6  -9    9.92   38.01
  -4  -6  -9   13.54   38.45
   4   6  10   32.58   28.77
  -4  -6 -10   38.39   42.74
  -4  -6 -10   20.26   39.17
   4   6  11   14.32   25.62
  -4  -6 -11   17.59   33.33
  -4  -6 -11   26.04   34.50
  -5  -7  14   98.04   52.00
  -5  -7  14   52.84   42.66
   5   7 -14   60.29   49.20
  -5  -7  13  -11.56   32.19
  -5  -7  13    6.25   16.65
   5   7 -13   14.26   29.86
  -5  -7  12  100.52   77.14
  -5  -7  12   77.20   97.45
   5   7 -12  170.64   43.13
  -5  -7  11   55.29   39.49
  -5  -7  11    4.33   56.50
  -5  -7  10   61.35  128.98
  -5  -7  10  104.86   79.21
  -5  -7  10  132.02   63.63
  -5  -7   9  302.35   80.43
  -5  -7   9  322.88   48.22
  -5  -7   9  296.65  102.45
  -5  -7   8  244.08   70.11
  -5  -7   8  240.42   57.50
  -5  -7   8  192.71   76.90
  -5  -7   7  320.40   67.27
  -5  -7   7  299.60   61.08
  -5  -7   7  432.56   36.12
  -5  -7   6 1258.92  124.85
  -5  -7   6 1303.32   95.84
  -5  -7   6 1300.81   98.25
  -5  -7   5  155.01   61.19
  -5  -7   5   73.52   33.22
  -5  -7   5  117.13   53.55
  -5  -7   4  755.90   70.66
  -5  -7   4  805.66   83.13
  -5  -7   4  732.01   28.38
  -5  -7   3   54.91   51.64
  -5  -7   3  151.28   43.01
  -5  -7   2 1251.22   84.74
  -5  -7   2 1349.05   83.82
  -5  -7   2 1272.47   74.67
  -5  -7   1  796.01   69.22
  -5  -7   1  795.42   61.86
  -5  -7   1  800.64   54.19
  -5  -7   0  260.74   37.05
  -5  -7   0  242.98   46.62
  -5  -7   0  248.21   42.11
  -5  -7  -1  940.92   93.96
  -5  -7  -1 1000.29  103.16
  -5  -7  -1  895.88   90.85
  -5  -7  -2  742.19   83.02
  -5  -7  -2  814.51   62.18
  -5  -7  -2  801.09   68.08
   5   7   3  400.94   56.74
  -5  -7  -3  350.56   70.28
  -5  -7  -3  400.90   72.55
   5   7   4  391.48  109.98
  -5  -7  -4  349.77  114.28
  -5  -7  -4  397.61   66.46
   5   7   5  532.70   84.43
  -5  -7  -5  493.72   67.71
  -5  -7  -5  588.99   97.47
   5   7   6  199.30  106.26
  -5  -7  -6  188.28   56.41
  -5  -7  -6  213.56   56.48
   5   7   7  526.37   84.75
  -5  -7  -7  470.00   71.57
  -5  -7  -7  531.75   87.67
   5   7   8   89.42   60.37
  -5  -7  -8   86.18   57.48
  -5  -7  -8   88.04   53.42
   5   7   9   65.68   50.46
  -5  -7  -9  103.74   60.92
  -5  -7  -9  144.50   59.75
   5   7  10   80.34   49.77
  -5  -7 -10  112.75   58.21
  -5  -7 -10   98.83   48.37
  -6  -8  14   60.23   51.74
  -6  -8  14   56.31   50.31
  -6  -8  13   56.08   67.89
  -6  -8  13   34.19   35.90
  -6  -8  12   53.84   63.43
  -6  -8  12   26.53   38.45
  -6  -8  11   80.80  182.57
  -6  -8  11  176.36   54.41
  -6  -8  11  147.10   36.08
  -6  -8  10   53.50   49.74
  -6  -8  10   24.95   23.37
  -6  -8  10   28.58   18.05
  -6  -8   9  253.31   68.52
  -6  -8   9  246.10   63.85
  -6  -8   9  304.05   52.08
  -6  -8   8  101.13   44.13
  -6  -8   8  122.97   65.98
  -6  -8   8  114.94   51.97
  -6  -8   7  907.91   95.46
  -6  -8   7  809.84   80.85
  -6  -8   7  980.17   91.82
  -6  -8   6   47.37   44.73
  -6  -8   6   62.89   39.35
  -6  -8   6   32.44   13.16
  -6  -8   5 1008.18  104.88
  -6  -8   5 1066.34  108.26
  -6  -8   5 1063.51   71.27
  -6  -8   4  739.93   90.47
  -6  -8   4  807.52   69.61
  -6  -8   4  684.12   82.52
  -6  -8   3  880.08   95.73
  -6  -8   3  848.62   92.64
  -6  -8   3  840.73   67.95
  -6  -8   2  305.68   52.58
  -6  -8   2  299.45   51.03
  -6  -8   2  256.27   36.41
  -6  -8   1 1766.04  125.64
  -6  -8   1 1756.00  166.61
  -6  -8   1 1688.24  106.68
  -6  -8   0  284.27   61.03
  -6  -8   0  227.52   43.16
  -6  -8   0  274.41   55.41
  -6  -8  -1 1064.18   85.81
  -6  -8  -1 1119.35   87.83
  -6  -8  -1  958.28   67.34
  -6  -8  -2  310.28   60.82
  -6  -8  -2  357.55   53.55
  -6  -8  -2  311.05   61.61
  -6  -8  -3  173.30   51.10
  -6  -8  -3  171.68   40.87
   6   8   4  161.78   39.86
  -6  -8  -4  174.28  131.05
  -6  -8  -4  159.28   50.79
   6   8   5  529.10   85.02
  -6  -8  -5  392.62   64.51
  -6  -8  -5  539.92   79.37
   6   8   6   17.20   27.37
  -6  -8  -6   23.99   48.41
  -6  -8  -6   47.41   49.33
   6   8   7  210.85  120.54
  -6  -8  -7  320.10   64.14
  -6  -8  -7  215.50   59.83
   6   8   8   23.20   30.85
  -6  -8  -8   37.33   49.30
  -6  -8  -8    7.63   36.08
   6   8   9  232.09   67.13
  -6  -8  -9  221.35   58.26
  -6  -8  -9  231.14   45.97
  -7  -9  13   29.23   47.45
  -7  -9  13   -2.77   25.22
  -7  -9  12  181.87   61.95
  -7  -9  12  153.17   99.88
  -7  -9  11   30.41   42.47
  -7  -9  11    7.50   21.53
  -7  -9  10  256.59   61.63
  -7  -9  10  291.86  131.24
  -7  -9  10  271.43   38.48
  -7  -9   9   42.52   51.24
  -7  -9   9   11.38   32.63
  -7  -9   9    8.14    7.49
  -7  -9   8  139.45   44.33
  -7  -9   8  140.21   60.35
  -7  -9   8  137.44   35.38
  -7  -9   7   69.78   44.56
  -7  -9   7   -7.81   26.13
  -7  -9   7    5.46   12.61
  -7  -9   6  111.99   41.45
  -7  -9   6  121.28   50.38
  -7  -9   6  111.46   63.43
  -7  -9   5  105.80   47.71
  -7  -9   5  130.53   56.18
  -7  -9   5  104.09   42.29
  -7  -9   4  236.86   78.98
  -7  -9   4  187.42   70.68
  -7  -9   4  135.51   42.74
  -7  -9   3   56.46   28.54
  -7  -9   3   73.44   52.84
  -7  -9   3   69.79   41.25
  -7  -9   2  132.56   53.68
  -7  -9   2  115.51   52.02
  -7  -9   2  147.82   42.97
  -7  -9   1  200.01   51.72
  -7  -9   1  238.34   56.91
  -7  -9   1  213.94   49.77
  -7  -9   0   18.67   50.30
  -7  -9   0   37.64   58.36
  -7  -9   0   11.80   21.95
  -7  -9  -1  128.42   50.79
  -7  -9  -1  118.87   60.02
  -7  -9  -1   95.25   34.24
  -7  -9  -2   72.70   45.82
  -7  -9  -2   75.94   47.56
  -7  -9  -2   78.46   39.08
  -7  -9  -3  148.90   42.85
  -7  -9  -3  171.87   42.00
  -7  -9  -3  160.74   44.93
  -7  -9  -4    3.14   37.56
  -7  -9  -4   12.79   30.09
   7   9   5   35.50   28.86
  -7  -9  -5   32.01   39.55
  -7  -9  -5   72.87   38.78
   7   9   6   21.08   42.65
  -7  -9  -6    1.58   21.39
  -7  -9  -6   16.04   33.01
   7   9   7    2.57   27.29
  -7  -9  -7   23.43   36.83
  -7  -9  -7   16.54   37.88
   7   9   8   46.63   45.62
  -7  -9  -8   -9.49   34.88
  -7  -9  -8   38.79   45.37
  -8 -10  13   71.49   45.31
  -8 -10  13   53.63   49.03
  -8 -10  12    7.88   33.67
  -8 -10  12   15.92   12.54
  -8 -10  11   54.51   31.13
  -8 -10  11   91.08   52.46
  -8 -10  10   59.26   40.82
  -8 -10  10   58.88   37.05
  -8 -10   9   84.92   63.65
  -8 -10   9   99.42   65.96
  -8 -10   8   27.92   53.61
  -8 -10   8   42.27   55.01
  -8 -10   7  131.42   54.98
  -8 -10   7  158.51   49.96
  -8 -10   7  133.11   30.71
  -8 -10   6   21.96   27.61
  -8 -10   6    4.53   15.53
  -8 -10   5  239.58   51.16
  -8 -10   5  233.54   50.50
  -8 -10   5  195.34   20.71
  -8 -10   4   67.60   50.26
  -8 -10   4    6.63   31.25
  -8 -10   3  157.09   47.28
  -8 -10   3  153.09   45.23
  -8 -10   3  132.48   19.28
  -8 -10   2  243.80   41.11
  -8 -10   2  424.94   71.01
  -8 -10   2  328.11   41.06
  -8 -10   1   91.98   37.64
  -8 -10   1   71.82   35.63
  -8 -10   1   77.27   29.43
  -8 -10   0  233.82   63.88
  -8 -10   0  187.99  118.83
  -8 -10   0  183.21   36.10
  -8 -10  -1  109.51   45.36
  -8 -10  -1   66.30   37.18
  -8 -10  -1   83.28   31.70
  -8 -10  -2   59.72   43.66
  -8 -10  -2   60.37   37.11
  -8 -10  -2   69.18   37.57
  -8 -10  -3   99.62   67.92
  -8 -10  -3  106.95   63.09
  -8 -10  -3   97.33   44.87
  -8 -10  -4  192.04   59.80
  -8 -10  -4  177.53  135.32
  -8 -10  -4  202.17   50.05
  -8 -10  -5   -7.87   29.40
  -8 -10  -5    2.22   24.66
  -8 -10  -5   12.58   40.93
  -8 -10  -6   65.19   76.61
  -8 -10  -6  103.05   52.39
  -8 -10  -7   -7.97   29.55
  -9 -11  12   44.48   46.13
  -9 -11  12   14.79   26.22
  -9 -11  11   31.78   47.27
  -9 -11  11   21.55   29.22
  -9 -11  10   75.66   48.85
  -9 -11  10   44.25   36.01
  -9 -11   9  105.57   56.02
  -9 -11   9  113.61   52.67
  -9 -11   8   74.59   56.99
  -9 -11   8   77.85   38.40
  -9 -11   7   34.64   54.00
  -9 -11   7   34.94   26.60
  -9 -11   6  701.16   98.45
  -9 -11   6  823.97  114.92
  -9 -11   5    2.14   36.12
  -9 -11   5   26.12   33.76
  -9 -11   4  677.46  114.11
  -9 -11   4  569.16  113.25
  -9 -11   3   -5.33   34.30
  -9 -11   3    1.67   12.39
  -9 -11   2  383.23   89.23
  -9 -11   2  371.30   55.42
  -9 -11   2  346.09   73.75
  -9 -11   1   19.98   34.90
  -9 -11   1   -3.70   34.74
  -9 -11   1   26.07   24.51
  -9 -11   0  420.25   69.28
  -9 -11   0  368.52  117.10
  -9 -11   0  392.71   50.01
  -9 -11  -1   16.09   38.22
  -9 -11  -1   -5.22   38.30
  -9 -11  -1    4.25   20.27
  -9 -11  -2  547.21   92.03
  -9 -11  -2  532.56   69.06
  -9 -11  -2  533.10   73.66
  -9 -11  -3   39.08   41.66
  -9 -11  -3    7.59   37.87
  -9 -11  -3    8.91   23.37
  -9 -11  -4  278.72   50.55
  -9 -11  -4  276.69   61.15
  -9 -11  -4  270.61   70.48
  -9 -11  -5   20.72   42.68
  -9 -11  -5    0.10   20.13
  -9 -11  -5    7.75   24.16
 -10 -12  10    5.32   33.98
 -10 -12  10   32.65   40.34
 -10 -12   9   21.42   47.30
 -10 -12   9   -1.10   26.32
 -10 -12   8   18.88   33.55
 -10 -12   8    0.61   26.58
 -10 -12   7   62.03   50.07
 -10 -12   7   75.73   46.18
 -10 -12   6    0.55   32.78
 -10 -12   6    4.39   30.81
 -10 -12   5   16.60   32.73
 -10 -12   4   89.67   66.93
 -10 -12   3  106.94   56.10
 -10 -12   2  151.85   57.65
 -10 -12   2  137.45   48.87
 -10 -12   1   45.11   32.30
 -10 -12   1   65.74   47.46
 -10 -12   0  142.87   54.71
 -10 -12   0  184.90   60.75
 -10 -12  -1   25.39   46.08
 -10 -12  -1   -0.38   33.71
 -10 -12  -1   17.65   26.48
 -10 -12  -2  230.61   69.85
 -10 -12  -2  170.03  115.92
 -10 -12  -2  203.79   30.75
 -10 -12  -3   13.68   31.41
 -10 -12  -3   -3.69   20.35
 -10 -12  -3   16.50   30.50
 -11 -13   8   10.52   33.68
 -11 -13   8    1.56   27.77
 -11 -13   7    1.39   26.71
 -11 -13   6   25.17   58.36
 -11 -13   6   15.43   28.88
 -11 -13   5   52.30   45.82
 -11 -13   4   23.36   31.32
 -11 -13   3    5.40   32.60
 -11 -13   2   -2.04   32.46
 -11 -13   2   -5.83   31.24
 -11 -13   1    4.12   30.92
 -11 -13   1    5.82   31.61
 -11 -13   0   19.73   33.34
 -11 -13   0   -6.65   32.47
 -15 -11   1   14.78   30.45
 -15 -11   2   50.50   41.17
 -15 -11   2  139.09   52.44
 -15 -11   3   32.96   30.27
 -15 -11   3    2.46   25.36
 -15 -11   4   37.81   29.16
 -15 -11   4   77.82   43.70
 -15 -11   5   22.17   25.24
 -15 -11   6   10.01   25.37
 -15 -11   7   25.77   34.43
 -15 -11   8    3.66   27.63
 -15 -11   8    7.33   20.36
 -15 -11   9   22.13   41.07
 -15 -11   9   10.46   13.91
 -15 -11  10    5.07   31.34
 -14 -10  -1   23.72   29.68
 -14 -10  -1   11.23   31.15
 -14 -10   0   19.91   30.14
 -14 -10   0   11.34   13.55
 -14 -10   1   68.44   37.62
 -14 -10   1   76.74   32.14
 -14 -10   2   12.34   31.06
 -14 -10   2   18.38   32.16
 -14 -10   3   68.58   45.13
 -14 -10   3   35.98   20.48
 -14 -10   4   34.64   33.50
 -14 -10   4    4.16   26.11
 -14 -10   5    1.95   25.25
 -14 -10   6   76.33   45.61
 -14 -10   6   99.31   43.63
 -14 -10   7   50.87   30.56
 -14 -10   8   37.34   32.92
 -14 -10   8   41.74   28.63
 -14 -10   9  117.77   56.15
 -14 -10   9   71.36   31.90
 -14 -10  10   46.14   52.26
 -14 -10  10   20.36   29.97
 -14 -10  11  176.47   51.79
 -14 -10  11  135.56   81.52
 -14 -10  12  111.13   46.87
 -13  -9  -3   10.99   38.78
 -13  -9  -3   -9.66   28.78
 -13  -9  -3   17.09   28.02
 -13  -9  -2   20.43   27.75
 -13  -9  -2   18.14   18.16
 -13  -9  -2   26.71   25.67
 -13  -9  -1   80.37   53.53
 -13  -9  -1   47.97   59.82
 -13  -9   0   15.30   33.76
 -13  -9   0   35.44   30.46
 -13  -9   1   61.17   43.41
 -13  -9   1   72.79   66.32
 -13  -9   2   39.92   27.96
 -13  -9   2   61.79   51.55
 -13  -9   3   39.31   40.87
 -13  -9   3   42.05   42.81
 -13  -9   4   25.34   41.42
 -13  -9   4   42.09   39.64
 -13  -9   5   43.22   28.93
 -13  -9   5   80.08   32.04
 -13  -9   6  183.63   62.43
 -13  -9   6  151.54   43.23
 -13  -9   7  152.32   54.22
 -13  -9   7  144.70   43.14
 -13  -9   8  170.14   50.36
 -13  -9   8  203.11   50.99
 -13  -9   9   12.24   33.34
 -13  -9   9   13.68   19.62
 -13  -9  10  126.38   58.00
 -13  -9  10  139.62   64.71
 -13  -9  11   13.52   32.98
 -13  -9  11   12.13   12.11
 -13  -9  12   91.28   56.02
 -13  -9  12   63.01   51.21
 -13  -9  13   17.64   40.10
 -12  -8  -5   75.39   33.02
 -12  -8  -5   92.38   45.25
 -12  -8  -4    7.35   28.75
 -12  -8  -4   19.96   29.30
 -12  -8  -4   40.12   38.66
 -12  -8  -3  192.40   61.57
 -12  -8  -3  142.21  110.20
 -12  -8  -3  149.22  101.28
 -12  -8  -2   11.23   30.44
 -12  -8  -2    8.82   31.69
 -12  -8  -2    6.71   22.54
 -12  -8  -1  305.13   65.90
 -12  -8  -1  259.29  178.67
 -12  -8  -1  295.54   54.85
 -12  -8   0  146.40   70.62
 -12  -8   0   21.95   67.95
 -12  -8   0   74.37   33.03
 -12  -8   1  862.59  106.36
 -12  -8   1  834.70   93.62
 -12  -8   1  803.69   75.75
 -12  -8   2   18.99   30.35
 -12  -8   2   36.75   27.64
 -12  -8   2  103.49   23.28
 -12  -8   3   15.08   33.09
 -12  -8   3   -2.61   28.37
 -12  -8   4   37.69   33.37
 -12  -8   4    3.18   28.64
 -12  -8   5   73.83   28.38
 -12  -8   5   92.05   39.94
 -12  -8   6   68.91   47.44
 -12  -8   6   36.44   28.64
 -12  -8   7  197.51   46.66
 -12  -8   7  226.62   33.93
 -12  -8   8   24.09   35.75
 -12  -8   8   26.66   21.50
 -12  -8   9   27.97   34.78
 -12  -8   9   66.52   55.51
 -12  -8  10    2.59   32.07
 -12  -8  10   26.96   15.29
 -12  -8  11   -9.45   34.10
 -12  -8  11   24.94   24.92
 -12  -8  12   68.91   52.62
 -12  -8  12   60.34   28.17
 -12  -8  13   -1.64   27.49
 -12  -8  13    9.99    9.45
 -12  -8  14   61.58   66.76
  11   7   7   99.54   93.47
 -11  -7  -7   95.44   85.93
 -11  -7  -7   94.09   41.54
  11   7   6   87.28   42.49
 -11  -7  -6   85.45   50.30
 -11  -7  -6   73.19   43.28
  11   7   5  144.86   29.81
 -11  -7  -5  132.29   55.37
 -11  -7  -5  142.80   43.83
  11   7   4  168.00   51.22
 -11  -7  -4  140.62   52.61
 -11  -7  -4  112.32   38.17
 -11  -7  -3  413.10   66.27
 -11  -7  -3  410.33   69.00
 -11  -7  -2  243.60   45.25
 -11  -7  -2  219.59   51.16
 -11  -7  -2  268.50   55.24
 -11  -7  -1  180.41   55.24
 -11  -7  -1  249.66   59.50
 -11  -7  -1  231.04   65.34
 -11  -7   0  630.10   61.68
 -11  -7   0  604.00   52.61
 -11  -7   0  611.44   60.29
 -11  -7   1  167.00   42.05
 -11  -7   1  346.94   65.88
 -11  -7   1  261.14   36.71
 -11  -7   2  352.40   48.67
 -11  -7   2  361.30   63.95
 -11  -7   2  353.77   34.74
 -11  -7   3 1344.10  104.39
 -11  -7   3 1377.32  107.97
 -11  -7   3 1290.52   84.37
 -11  -7   4 1213.49  110.83
 -11  -7   4 1320.76  106.47
 -11  -7   4 1117.13   72.87
 -11  -7   5  692.77   96.22
 -11  -7   5  688.46   70.26
 -11  -7   6  410.93   74.49
 -11  -7   6  354.86   36.33
 -11  -7   7  140.41   61.29
 -11  -7   7  242.17   47.74
 -11  -7   8  299.19   47.21
 -11  -7   8  324.20   48.57
 -11  -7   9  180.22   70.18
 -11  -7   9  164.24   43.58
 -11  -7  10  241.67   64.18
 -11  -7  10  226.60   37.29
 -11  -7  11   41.27   47.97
 -11  -7  11   14.39   30.00
 -11  -7  12   40.66   57.24
 -11  -7  12   14.16   12.69
 -11  -7  13   24.36   38.35
 -11  -7  13   18.50   14.73
 -11  -7  14   20.51   27.59
 -11  -7  14   43.72   29.97
 -11  -7  15   59.75   31.55
  10   6   8    8.58   14.85
 -10  -6  -8   11.21   34.51
 -10  -6  -8  -11.24   30.57
  10   6   7   58.50   65.11
 -10  -6  -7   79.64   46.98
 -10  -6  -7   69.23   38.46
  10   6   6    2.76   18.43
 -10  -6  -6   16.00   33.12
 -10  -6  -6    2.51   31.46
  10   6   5   62.36   37.67
 -10  -6  -5   97.00   52.32
 -10  -6  -5   77.74   52.67
  10   6   4   56.30   36.15
 -10  -6  -4   64.56   33.91
 -10  -6  -4   81.13   38.87
  10   6   3   14.43   25.62
 -10  -6  -3    0.91   31.88
 -10  -6  -3   -2.38   27.31
 -10  -6  -2  114.09   56.34
 -10  -6  -2   99.47   47.36
 -10  -6  -1    2.94   29.82
 -10  -6  -1   40.42   32.62
 -10  -6  -1   -4.41   23.92
 -10  -6   0   89.44   45.68
 -10  -6   0  136.80   39.50
 -10  -6   0   82.25   25.31
 -10  -6   1  208.64   41.73
 -10  -6   1   72.49   42.20
 -10  -6   1   70.05   25.09
 -10  -6   2  649.15   77.69
 -10  -6   2  699.50   76.37
 -10  -6   2  686.26   69.34
 -10  -6   3  748.33   97.03
 -10  -6   3  716.97   76.77
 -10  -6   3  703.94   65.41
 -10  -6   4   64.29   32.95
 -10  -6   4   35.82   21.40
 -10  -6   4   72.66   11.13
  10   6  -4   53.11   13.08
 -10  -6   5  221.15   65.61
 -10  -6   5   76.92   39.59
 -10  -6   5   73.25   13.78
 -10  -6   6   26.75   33.07
 -10  -6   6   33.92   18.47
  10   6  -6   17.54   11.92
 -10  -6   7  112.72   44.59
 -10  -6   7  118.59   35.93
 -10  -6   7  111.52    9.41
 -10  -6   8   14.69   39.47
 -10  -6   8    5.25   19.67
 -10  -6   9  632.42   90.94
 -10  -6   9  496.31   62.30
 -10  -6  10   28.36   34.93
 -10  -6  10   34.67   19.43
 -10  -6  11  272.99   67.82
 -10  -6  11  202.42   31.21
 -10  -6  12    2.15   29.96
 -10  -6  12   -1.21   18.23
 -10  -6  13  273.15   50.67
 -10  -6  13  307.19   45.84
 -10  -6  14    3.92   29.43
 -10  -6  14   15.63   14.96
 -10  -6  15  132.12  132.16
 -10  -6  15  105.08   91.40
   9   5   9   37.88   28.25
  -9  -5  -9   38.69   50.34
  -9  -5  -9   32.28   33.89
   9   5   8    9.08   34.93
  -9  -5  -8   14.42   37.16
  -9  -5  -8    4.70   34.58
   9   5   7   74.29   59.74
  -9  -5  -7   90.44   52.75
  -9  -5  -7   96.38   53.52
   9   5   6   68.97   73.12
  -9  -5  -6   85.86   46.98
  -9  -5  -6   87.95   49.81
   9   5   5  408.47   54.42
  -9  -5  -5  536.85   82.46
  -9  -5  -5  479.79   72.71
   9   5   4  175.42   38.13
  -9  -5  -4  173.84   52.59
  -9  -5  -4  196.78   55.43
   9   5   3  192.82   45.42
  -9  -5  -3  186.19   63.20
  -9  -5  -3  232.31   59.53
   9   5   2  169.45   38.39
  -9  -5  -2  181.15   33.67
  -9  -5  -2  170.65   48.78
  -9  -5  -1  259.27  126.76
  -9  -5  -1  232.60   52.31
  -9  -5   0  293.63   53.14
  -9  -5   0  317.13   51.63
  -9  -5   0  333.96   51.03
  -9  -5   1  153.74   38.60
  -9  -5   1   19.08   28.26
  -9  -5   1   32.39   29.25
  -9  -5   2  462.08   60.91
  -9  -5   2  491.73   56.35
  -9  -5   2  490.08   46.96
  -9  -5   3  158.57   38.38
  -9  -5   3  117.14   22.84
   9   5  -3   99.47   17.99
  -9  -5   4  795.89   74.25
  -9  -5   4  784.17   57.90
  -9  -5   4  735.24   20.39
   9   5  -4  723.22   56.30
  -9  -5   5  263.73   50.94
  -9  -5   5  109.94   36.33
  -9  -5   5  117.75   17.57
  -9  -5   6   70.22   36.11
  -9  -5   6   72.30   22.99
  -9  -5   6   74.01    7.87
   9   5  -6   71.79    8.79
  -9  -5   7  287.89   69.64
  -9  -5   7  170.61   38.06
  -9  -5   8  276.01   49.42
  -9  -5   8  327.71   55.71
   9   5  -8  319.85   34.64
  -9  -5   9  437.93   75.05
  -9  -5   9  441.53   44.03
   9   5  -9  395.38   33.74
  -9  -5  10  131.84   45.87
  -9  -5  10  160.68   30.63
   9   5 -10  234.95   29.94
  -9  -5  11  157.77   45.64
  -9  -5  11  145.76   28.71
   9   5 -11  205.89   31.54
  -9  -5  12   94.85   34.05
  -9  -5  12   80.41   60.62
   9   5 -12   71.61   17.89
  -9  -5  13  137.74   72.24
  -9  -5  13   63.64   44.64
  -9  -5  14   -1.49   24.70
  -9  -5  14   28.33   26.38
  -9  -5  15  116.35   69.02
  -9  -5  15   71.67   51.60
  -9  -5  16   15.94   29.92
  -9  -5  16    5.51   10.60
   8   4  10   30.33   27.79
  -8  -4 -10   20.95   47.34
  -8  -4 -10    9.55   38.25
   8   4   9  123.61   92.38
  -8  -4  -9  153.06   53.75
  -8  -4  -9  208.39   71.50
   8   4   8  105.02  114.08
  -8  -4  -8  109.41   46.84
  -8  -4  -8   84.04   47.09
   8   4   7  462.31   69.83
  -8  -4  -7  440.90   78.94
  -8  -4  -7  438.70   71.83
   8   4   6   82.11   49.88
  -8  -4  -6  104.37   69.40
  -8  -4  -6   81.52   41.66
   8   4   5  967.79  132.74
  -8  -4  -5 1023.24  106.49
  -8  -4  -5 1002.04  104.42
   8   4   4  108.79   59.91
  -8  -4  -4  137.15  117.05
  -8  -4  -4  139.38   79.08
   8   4   3 1155.75   99.08
  -8  -4  -3 1198.80   94.32
  -8  -4  -3 1282.56   96.81
   8   4   2  419.73   61.24
  -8  -4  -2  468.61   79.46
  -8  -4  -2  485.04   76.36
   8   4   1  948.81   75.18
  -8  -4  -1 1039.20   79.14
  -8  -4  -1  943.16   63.59
  -8  -4   0 1586.92   91.16
  -8  -4   0 1770.21  111.16
  -8  -4   0 1701.26   96.32
  -8  -4   1 1043.43   73.45
  -8  -4   1  966.53  101.73
  -8  -4   1  875.30   47.91
  -8  -4   2 1848.01   95.05
  -8  -4   2 2154.14  101.92
  -8  -4   2 1953.31   83.29
   8   4  -2 2040.96   85.71
  -8  -4   3  876.03   69.08
  -8  -4   3 1014.65   63.70
  -8  -4   3  893.11   41.34
   8   4  -3  658.37   57.54
  -8  -4   4  858.19   62.22
  -8  -4   4  897.81   54.02
  -8  -4   5  346.58   57.97
  -8  -4   5   76.78   27.81
  -8  -4   5   71.40   12.16
   8   4  -5   77.85   13.43
  -8  -4   6 2355.09  139.00
  -8  -4   6 2346.40  126.18
   8   4  -6 2117.30  102.44
  -8  -4   7  956.40   88.42
  -8  -4   7  902.96   58.65
   8   4  -7  893.66   48.56
  -8  -4   8  391.79   70.73
  -8  -4   8  407.91   79.08
   8   4  -8  306.58   36.87
   8   4  -8  352.08   57.57
  -8  -4   9 1237.80  106.57
  -8  -4   9 1176.31  101.38
   8   4  -9 1307.87   83.27
  -8  -4  10  306.17   84.08
  -8  -4  10  319.92   57.40
   8   4 -10  266.73   51.52
  -8  -4  11   71.59   52.07
  -8  -4  11   49.61   52.85
   8   4 -11   92.72   32.75
  -8  -4  12   81.58   41.18
  -8  -4  12   85.38   56.57
   8   4 -12  134.69   30.63
  -8  -4  13   15.10   27.49
  -8  -4  13    2.52   40.04
   8   4 -13   41.65   24.97
  -8  -4  14    3.70   42.33
  -8  -4  14   12.45   20.33
   8   4 -14   65.87   38.28
  -8  -4  15   24.20   26.27
  -8  -4  15   22.01   36.41
  -8  -4  16   10.18   24.80
  -8  -4  16    1.08   13.62
   7   3  11   20.82   27.72
  -7  -3 -11   34.94   42.49
  -7  -3 -11   21.12   36.69
   7   3  10  -14.53   28.72
  -7  -3 -10    3.54   22.19
  -7  -3 -10   30.96   26.37
   7   3   9  301.55  119.94
  -7  -3  -9  213.03  140.15
  -7  -3  -9  232.77  127.32
   7   3   8   -0.85   23.14
  -7  -3  -8   13.53   21.76
  -7  -3  -8   37.96   23.38
   7   3   7  579.56   72.63
  -7  -3  -7  541.87   66.95
  -7  -3  -7  571.72   75.14
   7   3   6   39.49   44.47
  -7  -3  -6    9.40   30.81
  -7  -3  -6   61.88   47.45
   7   3   5  936.00   88.80
  -7  -3  -5  986.29   78.37
  -7  -3  -5  972.63   86.84
   7   3   4   72.01   36.70
  -7  -3  -4   95.35   52.02
  -7  -3  -4   77.32   34.35
   7   3   3 1595.46  138.83
  -7  -3  -3 1674.67  155.80
  -7  -3  -3 1733.98  145.31
   7   3   2  170.82   86.26
  -7  -3  -2  171.09   41.55
  -7  -3  -2  187.18   39.54
   7   3   1  599.41   67.19
  -7  -3  -1  648.32   67.21
   7   3   0  154.08   38.38
  -7  -3   0   53.82   30.44
  -7  -3   1  460.91   51.84
  -7  -3   1  517.09   81.40
  -7  -3   1  506.60   42.60
   7   3  -1  474.29   36.01
  -7  -3   2   20.46   21.27
  -7  -3   2   10.76   13.25
   7   3  -2    1.04    5.13
  -7  -3   3  646.25   67.36
  -7  -3   3  662.23   52.06
  -7  -3   3  608.33   40.97
   7   3  -3  532.64   36.62
  -7  -3   4  115.72   53.09
  -7  -3   4  134.60   42.52
  -7  -3   4   35.50    7.38
  -7  -3   5 4210.91  184.23
  -7  -3   5 4235.00  174.00
  -7  -3   6  112.96   35.90
  -7  -3   6   81.06   15.43
   7   3  -6   81.06   19.10
  -7  -3   7 1468.80   80.69
  -7  -3   7 1454.25   69.89
   7   3  -7  899.88   45.30
   7   3  -7 1237.85   56.91
  -7  -3   8  104.98   42.42
  -7  -3   8  121.37   31.01
   7   3  -8  172.09   34.02
  -7  -3   9 1056.54   96.17
  -7  -3   9  761.68   79.59
   7   3  -9  852.26   62.59
  -7  -3  10  234.47   49.83
  -7  -3  10  279.79   38.63
   7   3 -10  308.87   45.40
  -7  -3  11  610.27   80.20
  -7  -3  11  631.19   80.03
   7   3 -11  635.22   77.23
  -7  -3  12   83.80   46.37
  -7  -3  12   85.85   54.77
   7   3 -12   96.24   40.68
  -7  -3  13   85.54   65.66
  -7  -3  13   10.11   36.63
   7   3 -13  115.66   41.72
  -7  -3  14   87.33   47.99
  -7  -3  14   62.75   40.69
   7   3 -14   82.59   43.25
  -7  -3  15   12.30   23.54
  -7  -3  15   21.91   18.13
   7   3 -15   22.26   16.09
  -7  -3  16   91.24   63.29
  -7  -3  16   57.85   67.09
   7   3 -16   71.63   58.94
   6   2  11    4.48   20.00
  -6  -2 -11   -1.08   40.12
   6   2  10   62.39   37.16
   6   2  10   17.49   33.34
  -6  -2 -10   94.85   53.62
   6   2   9   48.87   31.04
   6   2   9   88.20   63.79
  -6  -2  -9   62.05   54.50
   6   2   8   30.86   16.92
   6   2   8   27.43   43.06
  -6  -2  -8   47.64   52.82
   6   2   7  107.36   70.22
   6   2   7  132.43   53.13
  -6  -2  -7   94.53   60.57
   6   2   6   60.36   31.82
   6   2   6   58.06   44.31
  -6  -2  -6   60.32   47.98
   6   2   5   12.99   19.14
   6   2   5    3.21   22.61
  -6  -2  -5    5.89   35.39
   6   2   4  264.44   31.72
   6   2   4  276.11   46.32
  -6  -2  -4  269.18   42.23
   6   2   3  285.79   37.28
   6   2   3  334.50   43.74
   6   2   2   13.99   15.18
  -6  -2  -2    9.90   22.29
   6   2   1  244.41   51.61
  -6  -2  -1  240.38   26.69
  -6  -2  -1  257.59   32.99
   6   2   0  934.21  128.70
  -6  -2   0  854.07   59.59
  -6  -2   0  789.26   58.67
  -6  -2   1  158.11   26.40
  -6  -2   1  180.41   27.73
  -6  -2   1  179.28   20.79
  -6  -2   1  168.47   22.79
  -6  -2   2  459.34   95.90
  -6  -2   2  251.79   28.21
   6   2  -2  254.17   30.45
  -6  -2   2  289.46   30.48
  -6  -2   2  249.55   25.51
  -6  -2   3   94.91   28.37
  -6  -2   3   62.50   12.30
   6   2  -3   63.38   10.69
  -6  -2   4   13.31   21.22
  -6  -2   4    7.31   12.69
  -6  -2   5  232.53   41.82
  -6  -2   5  202.85   34.43
   6   2  -5  221.67   23.45
   6   2  -5  169.93   33.57
  -6  -2   6  392.98   46.97
  -6  -2   6  392.63   36.19
   6   2  -6  380.79   27.07
   6   2  -6  428.13   35.86
  -6  -2   7  186.86   41.81
  -6  -2   7  179.30   40.94
   6   2  -7  106.02   20.02
   6   2  -7  166.89   32.90
  -6  -2   8  384.75   56.66
  -6  -2   8  307.89   38.90
   6   2  -8  369.49   46.36
  -6  -2   9   36.80   27.87
  -6  -2   9   18.85   51.57
   6   2  -9   94.89   29.18
  -6  -2  10  679.75   67.55
  -6  -2  10  756.38   58.74
   6   2 -10  763.73   65.64
  -6  -2  11   23.20   31.89
  -6  -2  11    0.55   18.79
   6   2 -11   63.80   35.21
  -6  -2  12  372.54   82.04
  -6  -2  12  330.55   52.25
   6   2 -12  386.59   51.30
  -6  -2  13  207.80   41.88
  -6  -2  13  168.77   37.35
   6   2 -13  247.40   53.15
  -6  -2  14   87.08   58.03
  -6  -2  14   43.91   58.85
   6   2 -14   62.77   60.71
  -6  -2  15   30.60   25.98
  -6  -2  15   -1.12   15.65
   6   2 -15   18.98   39.85
  -6  -2  16   80.38   49.52
  -6  -2  16   77.83   76.14
   6   2 -16   77.79   64.50
   5   1  12   30.60   25.99
   5   1  12    4.50   28.95
  -5  -1 -12   94.42   56.78
   5   1  11   96.41   50.30
   5   1  11  113.32   34.75
  -5  -1 -11  102.70   48.62
   5   1  10   96.69  127.67
   5   1  10   83.87   73.11
  -5  -1 -10  134.07   64.27
   5   1   9  371.46   67.86
   5   1   9  448.66  125.02
  -5  -1  -9  401.56   63.61
   5   1   8  442.52  123.31
   5   1   8  370.65  112.63
  -5  -1  -8  403.71   64.89
   5   1   7   42.56   33.22
   5   1   7   39.47   52.68
  -5  -1  -7   46.43   46.45
   5   1   6  457.51   58.88
   5   1   6  419.43  123.74
  -5  -1  -6  426.70   68.93
   5   1   5  147.33   33.68
   5   1   5  132.05   78.72
  -5  -1  -5  140.77   34.48
   5   1   4  167.83   36.84
   5   1   4  176.25   33.19
  -5  -1  -4  192.64   39.60
   5   1   3 3142.50  145.80
   5   1   3 3236.69  146.52
  -5  -1  -3 3029.20  133.85
   5   1   2  409.19   37.07
   5   1   2  423.55   38.10
  -5  -1  -2  419.41   41.96
   5   1   1  196.68   23.23
   5   1   1  210.19   27.37
  -5  -1  -1  193.72   27.50
   5   1   0 2578.54   93.96
  -5  -1   0 2380.13   85.41
  -5  -1   0 2512.26   88.90
  -5  -1   1  566.11   26.12
  -5  -1   1  491.53   30.11
  -5  -1   1  567.74   24.29
  -5  -1   1  563.18   28.93
  -5  -1   2 1776.79   69.98
   5   1  -2 1456.10   55.56
  -5  -1   2 1582.40   57.79
   5   1  -2 1565.64   58.13
  -5  -1   2 1590.50   55.34
  -5  -1   3 1492.76   60.66
   5   1  -3 1432.64   55.34
  -5  -1   3 1601.75   56.49
   5   1  -3 1555.56   55.72
  -5  -1   4 1700.72   72.46
  -5  -1   4 1645.33   58.70
   5   1  -4 1624.00   58.98
   5   1  -4 1696.81   58.91
  -5  -1   5 1128.53   59.39
  -5  -1   5 1198.75   52.01
   5   1  -5 1160.46   49.89
   5   1  -5 1187.68   49.60
   5   1  -5 1124.80   48.79
  -5  -1   6  593.63   53.71
  -5  -1   6  603.18   46.96
   5   1  -6  551.17   41.84
   5   1  -6  563.22   39.40
   5   1  -6  602.40   48.23
  -5  -1   7  639.68   66.90
  -5  -1   7  697.15   65.94
   5   1  -7  665.35   68.57
  -5  -1   8  891.23   66.77
  -5  -1   8  695.18   66.29
   5   1  -8  613.92   64.17
  -5  -1   9  339.00   52.88
  -5  -1   9  339.32   43.46
   5   1  -9  335.88   53.18
  -5  -1  10  197.68   54.59
  -5  -1  10   17.56   16.77
   5   1 -10  159.37   42.88
  -5  -1  11  242.92   65.07
  -5  -1  11  261.18   86.16
   5   1 -11  246.08   49.37
  -5  -1  12   81.93  124.37
  -5  -1  12   42.03   39.65
   5   1 -12   30.62   28.49
  -5  -1  13   34.49   27.03
  -5  -1  13   28.57   25.19
   5   1 -13   29.83   23.31
  -5  -1  14   59.77   57.46
  -5  -1  14   67.43   46.01
   5   1 -14   88.89  117.16
  -5  -1  15   62.77   48.44
  -5  -1  15   56.14   49.66
   5   1 -15   66.09   48.13
  -5  -1  16   35.36   39.46
  -5  -1  16   16.58   31.56
   5   1 -16   48.55   39.20
   4   0  12   83.70   80.28
   4   0  12   78.12   80.13
  -4   0 -12  129.90   60.77
   4   0  11   -3.50   35.66
   4   0  11   -5.04   30.52
  -4   0 -11   34.29   35.92
   4   0  10 1924.66   97.05
   4   0  10 1724.39  195.53
  -4   0 -10 1789.53  193.65
   4   0   9    6.52   14.77
   4   0   9    3.32   20.20
  -4   0  -9    6.47   35.68
   4   0   8 1127.37  112.82
   4   0   8 1195.59  131.64
  -4   0  -8 1153.40  118.14
   4   0   7   -2.29   27.56
   4   0   7   -8.92   28.49
  -4   0  -7   44.00   51.56
   4   0   6 1705.83  161.54
   4   0   6 1608.02  161.63
  -4   0  -6 1825.05  161.40
   4   0   5   11.94   16.78
   4   0   5    5.40   15.42
  -4   0  -5   -1.57   18.53
   4   0   4 5565.57  234.85
   4   0   4 5832.61  764.05
  -4   0  -4 5454.86  227.70
   4   0   3   14.55   21.27
   4   0   3    4.89   15.61
  -4   0  -3  -10.28   19.02
   4   0   2 2544.14   98.98
   4   0   2 2601.42   95.82
   4   0   1    3.14    4.61
  -4   0  -1    0.24    7.98
   4   0   1   -1.66   14.22
  -4   0  -1   -1.12    9.57
   4   0   1   -3.43   13.67
  -4   0  -1   -0.69    9.06
   4   0   0 5051.83  172.46
  -4   0   0 5151.14  176.53
  -4   0   0 5762.68  194.99
  -4   0   0 5292.51  178.85
  -4   0   1    4.67   11.23
  -4   0   1    7.62   10.77
   4   0  -1    5.32    8.46
   4   0  -1    8.97    9.62
  -4   0   3    5.69   18.83
   4   0  -3   19.24   20.14
  -4   0   3    2.89    6.50
   4   0  -3    9.73    8.79
   4   0  -3   13.20   18.01
  -4   0   3   46.93   20.04
  -4   0   4 2482.37   91.52
   4   0  -4 2404.33   89.04
  -4   0   4 2758.93   95.19
   4   0  -4 2439.59   84.41
   4   0  -4 2446.01   88.66
  -4   0   4 2502.16   90.65
  -4   0   5    0.14   20.47
  -4   0   5    3.58    9.91
   4   0  -5    0.97    6.43
   4   0  -5   -3.03   11.71
  -4   0   5    2.31   10.90
  -4   0   6 3026.96  132.10
  -4   0   6 1901.92   80.20
   4   0  -6 2915.70  122.68
  -4   0   7   -0.78   11.31
  -4   0   7   -3.57   12.97
   4   0  -7   -3.27   17.97
  -4   0   8  837.39   91.62
  -4   0   8  365.50   40.60
   4   0  -8  575.69   64.66
  -4   0   9   -4.88   29.24
  -4   0   9   14.64   19.35
   4   0  -9    6.54   23.19
  -4   0  10  923.94   85.72
  -4   0  10  978.38   68.88
   4   0 -10 1119.08  120.37
  -4   0  11   16.25   26.86
  -4   0  11   -1.24   19.13
   4   0 -11  -10.63   34.50
  -4   0  12  389.01  123.69
  -4   0  12  372.45   75.44
   4   0 -12  385.14  111.18
  -4   0  13   14.28   12.27
  -4   0  13    9.86   27.95
   4   0 -13    3.51   28.64
  -4   0  14  386.62  104.89
  -4   0  14  329.61   87.23
   4   0 -14  347.48   57.34
  -4   0  15  -13.62   26.63
  -4   0  15    8.36   23.45
   4   0 -15    1.41   30.37
   3  -1  13   17.95   24.37
   3  -1  13   -1.45   24.98
  -3   1 -13   10.83   31.59
   3  -1  12   51.45   39.62
   3  -1  12    6.74   15.95
  -3   1 -12   63.72   53.28
   3  -1  11   85.71   50.88
   3  -1  11   68.78   90.74
  -3   1 -11   86.79   56.10
   3  -1  10  273.89   53.23
   3  -1  10  235.72  131.85
  -3   1 -10  261.32   59.65
   3  -1   9    6.48   19.35
   3  -1   9   16.03   21.01
  -3   1  -9    4.71   34.56
   3  -1   8  753.75   89.61
   3  -1   8  860.37   91.38
  -3   1  -8  816.94   82.12
   3  -1   7  334.72   52.28
   3  -1   7  339.88   65.01
  -3   1  -7  306.94   45.53
   3  -1   6  563.13   61.08
   3  -1   6  545.60   63.14
  -3   1  -6  589.19   70.53
   3  -1   5  290.94   33.93
   3  -1   5  257.99   43.06
  -3   1  -5  287.41   40.67
   3  -1   4  142.97   37.96
   3  -1   4  148.80   41.10
   3  -1   4  123.71   30.74
   3  -1   3  253.58   24.48
   3  -1   3  303.33   65.86
   3  -1   3  266.06   29.72
   3  -1   2 1360.48   54.73
  -3   1  -2 1146.12   45.23
   3  -1   2 1330.69   56.56
   3  -1   2 1307.22   53.52
   3  -1   1   52.09   29.91
  -3   1  -1   49.01   11.77
   3  -1   1   61.94   30.55
  -3   1  -1   53.26   11.58
   3  -1   1   61.26   28.64
  -3   1  -1   61.83   32.82
  -3   1   1  490.40   17.18
  -3   1   1  481.93   17.40
   3  -1  -1  544.26   23.86
  -3   1   1  498.71   18.59
   3  -1  -1  496.89   23.69
  -3   1   1  471.71   91.92
  -3   1   2 1529.23   54.72
   3  -1  -2 1602.51   59.26
  -3   1   2 1464.70   50.08
   3  -1  -2 1663.90   62.84
  -3   1   2 1357.60   51.65
   3  -1  -3    2.35    5.42
   3  -1  -3  265.32   40.68
  -3   1   4 3071.41  108.65
   3  -1  -4 2770.76   97.76
   3  -1  -4 2770.45   96.20
   3  -1  -4 2810.24  101.08
  -3   1   5  168.05   22.89
  -3   1   5  201.36   37.72
   3  -1  -5  166.70   19.58
   3  -1  -5  185.72   29.55
  -3   1   6 3627.12  150.76
  -3   1   6 3650.44  156.27
   3  -1  -6 3424.67  144.97
  -3   1   7  481.35   52.00
  -3   1   7  524.45   52.35
   3  -1  -7  469.00   55.00
  -3   1   8  607.41   66.38
  -3   1   8  532.27   63.20
   3  -1  -8  536.77   70.16
  -3   1   9  270.29   54.18
  -3   1   9  299.29   48.57
   3  -1  -9  281.77   69.19
  -3   1  10  175.91  108.00
  -3   1  10  203.53   41.39
   3  -1 -10  128.30   35.03
  -3   1  11  227.50   58.32
  -3   1  11  216.08   33.79
   3  -1 -11  221.07   48.82
  -3   1  12   15.74   26.85
  -3   1  12  117.60   82.90
   3  -1 -12   89.55   39.84
  -3   1  13  223.69  116.24
  -3   1  13  155.00   96.68
   3  -1 -13  193.22   65.30
  -3   1  14   43.96  122.50
  -3   1  14   48.06   36.17
   3  -1 -14   79.15   42.72
  -3   1  15   83.75   54.96
  -3   1  15   65.41   42.01
   3  -1 -15   56.94   41.18
   2  -2  13   14.49   27.45
   2  -2  13    2.04   33.02
  -2   2 -13   33.19   30.64
   2  -2  12   37.65   31.08
   2  -2  12   -5.22   23.44
  -2   2 -12   15.27   32.11
   2  -2  11   -2.85   34.32
   2  -2  11   -9.47   26.85
  -2   2 -11  -18.88   32.42
   2  -2  10   34.06   38.92
   2  -2  10   56.53   46.46
  -2   2 -10   74.96   51.19
   2  -2   9  239.66  111.41
   2  -2   9  233.64   80.76
  -2   2  -9  291.79   68.60
   2  -2   8  191.85   94.83
   2  -2   8  120.90   54.72
  -2   2  -8  187.97   58.62
   2  -2   7    3.97   22.29
   2  -2   7   62.76   28.41
  -2   2  -7  134.46   44.87
   2  -2   6   52.25   41.27
   2  -2   6   58.89   41.73
   2  -2   6   61.14   32.42
   2  -2   5   94.76   21.28
   2  -2   5   15.90   27.89
   2  -2   5   34.86   15.09
   2  -2   4  274.79   50.69
   2  -2   4  199.69   45.18
   2  -2   4  243.56   33.74
   2  -2   3  265.68   29.74
   2  -2   3  292.28   38.78
   2  -2   3  266.99   50.53
   2  -2   2  508.44   29.62
  -2   2  -2  470.39   92.18
   2  -2   2  521.02   33.37
  -2   2  -2  494.19   38.81
   2  -2   2  494.27   29.67
   2  -2   0   57.88   23.94
  -2   2   0    1.11    6.87
   2  -2   0    9.14   14.06
  -2   2   0    3.66    9.67
   2  -2   0   37.35   35.81
  -2   2   0    5.49    7.37
   2  -2  -1    4.25    5.25
   2  -2  -1  204.50   34.36
   2  -2  -1  158.11   33.61
  -2   2   2 1862.12   67.05
   2  -2  -2 1919.40   67.30
   2  -2  -2 1826.99   72.32
  -2   2   2 1773.81   67.01
   2  -2  -2 1635.67   74.84
  -2   2   2 1695.84   73.28
  -2   2   3    9.24   12.46
   2  -2  -3    5.71   13.11
   2  -2  -3    6.36   12.21
   2  -2  -3    5.10   14.20
   2  -2  -3  -10.90   23.04
  -2   2   3    9.45   17.04
  -2   2   4  148.68   20.48
   2  -2  -4  146.52   18.77
   2  -2  -4  143.18   16.61
   2  -2  -4  166.82   37.26
   2  -2  -4  157.28   31.66
  -2   2   5   -6.31   19.24
  -2   2   5    0.71   13.69
   2  -2  -5   -6.68   21.71
  -2   2   6   36.25   42.25
  -2   2   6   38.97   24.48
   2  -2  -6   24.07   26.11
  -2   2   7  211.69   38.83
  -2   2   7  198.43   30.88
   2  -2  -7  169.34   36.31
  -2   2   8  129.16   63.69
  -2   2   8  129.44   31.93
   2  -2  -8  123.03   39.70
  -2   2   9  101.98   49.68
  -2   2   9   72.89   36.20
   2  -2  -9   75.03   38.77
  -2   2  10  203.14   79.30
  -2   2  10  252.43  109.55
   2  -2 -10  231.71   57.06
  -2   2  11   95.16   57.33
  -2   2  11   67.04   53.30
   2  -2 -11  118.19   47.65
  -2   2  12  117.96   58.05
  -2   2  12  128.10   45.83
   2  -2 -12  147.98   59.39
  -2   2  13   41.70   32.87
  -2   2  13   79.83   33.14
   2  -2 -13   49.25   43.60
  -2   2  14   81.80   61.41
  -2   2  14   98.57   45.14
   2  -2 -14  110.55   47.36
  -2   2  15   43.36   49.63
   2  -2 -15   53.15   48.48
   1  -3  14   10.32   20.99
  -1   3 -14   39.14   42.04
   1  -3  13   33.91   28.68
   1  -3  13   55.50   36.69
  -1   3 -13   90.21   51.64
   1  -3  12   16.19   23.96
   1  -3  12    2.44   30.97
  -1   3 -12   15.66   31.67
   1  -3  11  251.17  156.57
   1  -3  11  243.84   97.95
  -1   3 -11  256.64  111.36
   1  -3  10  113.31   71.47
   1  -3  10  115.81   65.58
  -1   3 -10  128.30   63.20
   1  -3   9  233.02   60.55
   1  -3   9  179.61  101.59
  -1   3  -9  146.07   39.80
   1  -3   8  102.10   75.62
   1  -3   8   61.30   47.31
  -1   3  -8  108.85   44.32
   1  -3   7 2529.90  205.90
   1  -3   7 2522.78  207.58
   1  -3   7 2665.41   81.90
   1  -3   6   33.01   18.26
   1  -3   6   25.60   35.56
   1  -3   6   51.10   28.72
   1  -3   5 2159.58  138.66
   1  -3   5 2101.47  123.68
   1  -3   5 2277.70  106.35
   1  -3   4  391.54   39.16
   1  -3   4  357.05   36.52
   1  -3   4  356.27   33.28
   1  -3   3 3023.30  112.47
   1  -3   3 2411.62   93.11
   1  -3   3 2942.40  109.15
   1  -3   2  756.03   41.80
   1  -3   2  718.51   36.36
   1  -3   2  700.62   35.04
   1  -3   0 2013.32   76.25
   1  -3   0 2162.75   87.17
  -1   3   0 2048.85   76.40
   1  -3   0 2106.93   81.49
  -1   3   0 1949.41   75.59
   1  -3  -1 2009.54   74.93
   1  -3  -1 1970.74   72.77
   1  -3  -1 2049.37   84.81
  -1   3   1 1909.94   71.57
   1  -3  -1 1970.21   77.46
  -1   3   1 1904.96   72.59
  -1   3   2 2283.44   81.53
   1  -3  -2 2207.81   78.78
   1  -3  -2 2153.43   81.63
  -1   3   2 2146.85   80.29
   1  -3  -2 1706.94   72.78
  -1   3   2 2109.10   78.39
  -1   3   4  168.11   40.69
   1  -3  -4  159.83   37.86
   1  -3  -4  166.35   46.98
  -1   3   5 5125.90  214.43
   1  -3  -5 4908.99  203.95
   1  -3  -5 5010.33  214.67
  -1   3   6   14.93   21.73
   1  -3  -6   38.10   37.92
   1  -3  -6   20.83   37.76
  -1   3   7 1154.40   77.24
   1  -3  -7 1114.85   84.02
  -1   3   8  395.38   73.14
   1  -3  -8  308.92   62.20
  -1   3   9 1216.70  125.46
   1  -3  -9 1275.95   92.77
  -1   3  10    6.78   17.42
   1  -3 -10   47.97   40.28
  -1   3  11  145.99   91.27
   1  -3 -11  248.81   60.19
  -1   3  12   34.06   31.89
   1  -3 -12   26.11   34.69
  -1   3  13   36.02   36.59
   1  -3 -13    4.79   20.60
   1  -3 -13   37.78   47.66
  -1   3  14   16.34   27.26
   1  -3 -14    1.02   26.06
   1  -3 -14   -4.95   31.86
   0  -4  14   -1.90   21.01
   0  -4  14    6.60   31.27
   0   4 -14   -2.63   31.37
   0  -4  13   56.70   68.33
   0  -4  13   76.56   61.00
   0   4 -13   78.32   50.52
   0  -4  12   39.57   38.86
   0  -4  12   58.53   36.13
   0   4 -12   45.43   37.64
   0  -4  11   77.41  146.56
   0  -4  11  151.94   83.22
   0   4 -11  101.17   92.29
   0  -4  10  105.42   71.74
   0  -4  10  102.84   45.33
   0   4 -10  150.76   49.66
   0  -4   9  266.06   85.43
   0  -4   9  125.69  114.62
   0  -4   8  434.49   90.30
   0  -4   8  449.70   78.41
   0  -4   8  516.26  124.54
   0  -4   7  597.81   63.52
   0  -4   7  631.61  140.07
   0  -4   7  640.50   97.48
   0  -4   6 1124.24   77.47
   0  -4   6 1092.97   83.28
   0  -4   6 1154.27   67.40
   0  -4   5 1763.06   89.11
   0  -4   5 1711.62   87.80
   0  -4   4  426.21   48.53
   0  -4   4  418.08   42.22
   0  -4   4  432.75   63.71
   0  -4   3 1734.96   83.97
   0  -4   3 1916.41   94.46
   0  -4   3 1666.75   77.39
   0  -4   2 2075.76   81.46
   0  -4   1 1323.13   56.89
   0  -4   1 1489.88   68.45
   0  -4   1 1390.54   58.54
   0  -4   0   47.77   16.60
   0  -4   0   33.89   15.91
   0  -4   0   46.18   29.25
   0   4   0   29.12   10.81
   0  -4  -1 1278.81   52.45
   0  -4  -1 1391.39   58.47
   0  -4  -1 1323.96   57.66
   0  -4  -1 1311.22   58.64
   0   4   2 2032.12   77.05
   0  -4  -2 2002.68   75.73
   0  -4  -2 2021.85   84.12
   0   4   3 1781.99   81.23
   0  -4  -3 1665.07   78.65
   0  -4  -3 1731.61   83.49
   0   4   4  404.21   45.95
   0  -4  -4  408.48   44.55
   0  -4  -4  433.91   51.35
   0   4   5 1478.89   78.78
   0  -4  -5 1472.14   82.41
   0  -4  -5 1322.26   72.05
   0   4   6 1198.48   91.25
   0  -4  -6 1129.98  100.85
   0  -4  -6 1179.21   86.48
   0   4   7  482.87   75.52
   0  -4  -7  268.36   56.47
   0  -4  -7  575.95   61.30
   0   4   8  430.94   51.22
   0  -4  -8  420.00   65.95
   0  -4  -8  420.71   54.50
   0   4   9  167.92   91.96
   0  -4  -9   38.78   58.99
   0  -4  -9  144.97   61.87
   0   4  10  108.89   53.95
   0  -4 -10   83.29   73.57
   0  -4 -10  141.38   55.88
   0   4  11   41.14   95.11
   0  -4 -11  125.47  107.46
   0  -4 -11  208.88   60.19
   0   4  12   37.44   58.65
   0  -4 -12   29.39   42.37
   0  -4 -12   53.22   57.96
   0   4  13   28.23   38.22
   0  -4 -13   67.26   37.75
   0  -4 -13   56.52   45.28
   0   4  14    7.81   19.77
   0  -4 -14   19.27   31.70
   0  -4 -14   65.24   57.42
  -1  -5  14   15.97   33.17
  -1  -5  14   -0.43   23.99
   1   5 -14    3.89   27.21
  -1  -5  13   29.53   26.00
  -1  -5  13   25.23   38.71
   1   5 -13   30.50   30.87
  -1  -5  12  110.72   73.05
  -1  -5  12   74.72   48.81
   1   5 -12   72.08   41.46
  -1  -5  11   40.22   41.15
  -1  -5  11   61.72   55.06
   1   5 -11   88.14   60.10
  -1  -5  10   91.22   39.81
  -1  -5  10  105.08   45.32
  -1  -5   9  438.63   62.92
  -1  -5   9  461.43  116.27
  -1  -5   9  440.88  152.09
  -1  -5   8   14.46   52.38
  -1  -5   8   32.28   27.56
  -1  -5   8   -2.12   22.11
  -1  -5   7  220.63  112.82
  -1  -5   7  103.53   64.18
  -1  -5   7  186.38   57.21
  -1  -5   6 1160.17   97.48
  -1  -5   6 1178.80  103.43
  -1  -5   6 1171.82   75.70
  -1  -5   5  531.21   64.25
  -1  -5   5  552.51   63.33
  -1  -5   5  471.88   78.67
  -1  -5   4  681.36   71.72
  -1  -5   4  689.07   70.29
  -1  -5   4  677.54   63.28
  -1  -5   3  114.42   35.64
  -1  -5   3  140.43   42.82
  -1  -5   3  169.02   44.70
  -1  -5   2   10.48   20.89
  -1  -5   2    4.30   22.84
  -1  -5   1   36.53   20.92
  -1  -5   1   22.76   34.29
  -1  -5   1   44.66   28.65
  -1  -5   0  448.60   41.90
  -1  -5   0  411.08   42.39
  -1  -5   0  390.19   40.11
  -1  -5  -1   50.67   30.01
  -1  -5  -1   19.68   17.47
  -1  -5  -1   13.28   20.74
   1   5   2  296.85   36.49
  -1  -5  -2   24.30   33.57
  -1  -5  -2  232.62   39.94
   1   5   3  888.23   56.59
  -1  -5  -3  834.86   63.75
  -1  -5  -3  895.57   63.87
   1   5   4  394.58   45.35
  -1  -5  -4  394.85   52.05
  -1  -5  -4  413.01   56.63
   1   5   5  210.20   45.06
  -1  -5  -5  126.23   40.10
  -1  -5  -5  167.82   56.06
   1   5   6  846.16   81.21
  -1  -5  -6  865.79   91.17
  -1  -5  -6  907.51  106.87
   1   5   7 1092.58   87.83
  -1  -5  -7 1150.99   92.28
  -1  -5  -7 1169.82  114.15
   1   5   8 1075.45   92.05
  -1  -5  -8  994.77   89.60
  -1  -5  -8 1093.17  106.41
   1   5   9    5.56   23.50
  -1  -5  -9   12.66   29.79
  -1  -5  -9   43.83   34.71
   1   5  10   92.98  105.20
  -1  -5 -10  123.46   83.87
  -1  -5 -10  140.33   54.22
   1   5  11   11.72   19.47
  -1  -5 -11   37.03   28.60
  -1  -5 -11   36.12   35.47
   1   5  12   23.73   46.69
  -1  -5 -12   42.86   25.08
  -1  -5 -12   91.37   55.77
   1   5  13   18.40   37.04
  -1  -5 -13   21.17   36.83
  -1  -5 -13    8.57   37.40
  -2  -6  14   46.95   39.46
  -2  -6  14   26.40   22.94
   2   6 -14   59.16   41.57
  -2  -6  13   52.91   55.01
  -2  -6  13   41.08   28.58
   2   6 -13   32.76   30.88
  -2  -6  12   44.61   54.10
  -2  -6  12    1.25   16.10
   2   6 -12    8.46   27.28
  -2  -6  11   17.92   36.11
  -2  -6  11   19.57   40.62
   2   6 -11   13.97   36.64
  -2  -6  10   36.56   30.59
  -2  -6  10   -4.55   24.47
  -2  -6  10   21.05   36.33
  -2  -6   9  102.33   51.36
  -2  -6   9  102.19   59.52
  -2  -6   9   56.32   28.87
  -2  -6   8  209.61   40.94
  -2  -6   8  220.26   36.81
  -2  -6   8  218.76   52.27
  -2  -6   7  217.72   62.84
  -2  -6   7  178.37   74.89
  -2  -6   7   68.74   47.63
  -2  -6   6  278.72   62.49
  -2  -6   6  275.00   43.46
  -2  -6   6  286.81   44.14
  -2  -6   5   86.95   43.65
  -2  -6   5   99.52   67.52
  -2  -6   5  179.09   40.00
  -2  -6   4 1699.49   91.85
  -2  -6   4 1767.52   96.38
  -2  -6   4 1725.12   83.69
  -2  -6   3   97.51   33.38
  -2  -6   3  129.70   45.66
  -2  -6   3  161.83   30.10
  -2  -6   2  774.84   56.67
  -2  -6   2  836.32   58.25
  -2  -6   2  780.13   41.82
  -2  -6   1   31.04   24.94
  -2  -6   1   38.24   30.50
  -2  -6   1   15.87   23.78
  -2  -6   0   10.24   23.79
  -2  -6   0   18.34   27.10
  -2  -6   0   21.86   32.34
  -2  -6  -1  148.41   29.12
  -2  -6  -1  186.14   98.45
  -2  -6  -2 4074.31  177.12
   2   6   3  442.91   49.42
  -2  -6  -3  450.24   46.13
  -2  -6  -3  442.89   61.29
   2   6   4  327.09   43.99
  -2  -6  -4  361.57   62.83
  -2  -6  -4  329.08   54.53
   2   6   5  228.27   94.66
  -2  -6  -5  208.55   47.87
  -2  -6  -5  235.87   56.17
   2   6   6   65.06   41.51
  -2  -6  -6   55.51   30.83
  -2  -6  -6   49.79   46.47
   2   6   7   52.24   21.84
  -2  -6  -7   65.34   31.00
  -2  -6  -7   83.27   58.29
   2   6   8  263.53   59.12
  -2  -6  -8  286.24   71.22
  -2  -6  -8  283.84   49.61
   2   6   9    8.13   15.47
  -2  -6  -9   18.69   35.79
  -2  -6  -9   18.27   36.16
   2   6  10    9.17   20.43
  -2  -6 -10   26.62   48.27
  -2  -6 -10   40.69   46.75
   2   6  11   16.59   14.44
  -2  -6 -11    7.44   33.91
  -2  -6 -11    4.75   36.46
   2   6  12   20.70   43.59
  -2  -6 -12   23.11   31.24
  -2  -6 -12   32.29   49.40
  -3  -7  14   35.64   39.33
  -3  -7  14   27.22   31.95
   3   7 -14   28.46   32.91
  -3  -7  13   55.16   45.89
  -3  -7  13   32.41   40.26
   3   7 -13   76.29   39.13
  -3  -7  12   33.80   51.24
  -3  -7  12   52.38   33.49
   3   7 -12   61.32   37.55
  -3  -7  11   43.33   76.99
  -3  -7  11   30.82   91.58
  -3  -7  11   53.41   27.75
  -3  -7  10  354.16   68.71
  -3  -7  10  296.90   89.37
  -3  -7  10  384.85   81.90
  -3  -7   9  133.03   68.50
  -3  -7   9   98.19   47.24
  -3  -7   9  185.89   40.42
  -3  -7   8  142.91   69.80
  -3  -7   8   97.38   59.74
  -3  -7   8  102.70   68.95
  -3  -7   7  384.81   80.64
  -3  -7   7  369.23   49.63
  -3  -7   7  397.24   86.72
  -3  -7   6  479.37   83.82
  -3  -7   6  385.99   54.44
  -3  -7   6  416.84   99.14
  -3  -7   5    7.97   29.74
  -3  -7   5   52.62  112.41
  -3  -7   4 1083.23   81.05
  -3  -7   4 1072.34   81.77
  -3  -7   4 1012.90   66.96
  -3  -7   3   51.43   26.17
  -3  -7   3  172.78   38.39
  -3  -7   3   59.67   40.12
  -3  -7   2 1212.39   70.13
  -3  -7   2 1253.10   74.67
  -3  -7   2 1198.59   76.78
  -3  -7   1 1304.20   75.10
  -3  -7   1 1405.96   81.03
  -3  -7   1 1334.77   68.51
  -3  -7   0 1386.11   87.00
  -3  -7   0 1450.47   86.91
  -3  -7   0 1331.61   82.89
  -3  -7  -1 3469.17   70.48
  -3  -7  -1 3050.71  160.78
  -3  -7  -1 3432.81  175.52
  -3  -7  -2 2671.17  145.95
  -3  -7  -2 2852.56  156.12
  -3  -7  -2 2778.07  152.74
   3   7   3 1285.22  123.52
  -3  -7  -3 1187.19  108.31
  -3  -7  -3 1202.52  113.69
   3   7   4 1449.01  120.86
  -3  -7  -4 1510.11  106.56
  -3  -7  -4 1538.59  117.16
   3   7   5  875.00   70.14
  -3  -7  -5  983.70   99.25
  -3  -7  -5 1061.82   99.28
   3   7   6  324.36   54.00
  -3  -7  -6  303.34   53.52
  -3  -7  -6  337.62   68.91
   3   7   7  680.99   76.03
  -3  -7  -7  775.80   91.61
  -3  -7  -7  786.68   88.30
   3   7   8  225.82   46.93
  -3  -7  -8  293.66  108.61
  -3  -7  -8  298.72   71.59
   3   7   9   91.48   89.19
  -3  -7  -9  121.25   70.44
  -3  -7  -9  118.41   70.14
   3   7  10   73.98   63.16
  -3  -7 -10   78.66   34.58
  -3  -7 -10   69.27   52.60
   3   7  11   19.37   26.83
  -3  -7 -11   29.13   48.72
  -3  -7 -11   60.16   46.52
  -4  -8  13  100.91   83.51
  -4  -8  13   83.31   81.70
   4   8 -13  145.41   39.79
  -4  -8  12   40.95   36.67
  -4  -8  12   43.62   49.99
  -4  -8  11  132.95   79.00
  -4  -8  11   65.58   39.51
  -4  -8  11   78.61  112.07
  -4  -8  10   60.08   44.14
  -4  -8  10   57.98   44.44
  -4  -8  10   33.31   29.04
  -4  -8   9  404.46   65.22
  -4  -8   9  323.33   87.86
  -4  -8   9  424.57   81.66
  -4  -8   8   25.11   53.00
  -4  -8   8   46.77   52.74
  -4  -8   8   14.63   12.06
  -4  -8   7 1425.11  117.41
  -4  -8   7 1335.21  111.69
  -4  -8   7 1467.05  160.73
  -4  -8   6   20.51   31.26
  -4  -8   6   -0.44   22.79
  -4  -8   5 1001.92   87.24
  -4  -8   5 1183.69  112.89
  -4  -8   5 1188.44   82.77
  -4  -8   4  131.88   55.64
  -4  -8   4  114.84   40.42
  -4  -8   4  115.38   39.34
  -4  -8   3 1902.03  169.83
  -4  -8   3 2054.81  184.62
  -4  -8   3 1727.18  141.41
  -4  -8   2  325.39   56.17
  -4  -8   2  393.67   72.85
  -4  -8   2  313.32   44.05
  -4  -8   1 1318.94  120.18
  -4  -8   1 1384.82  126.16
  -4  -8   1 1245.93  138.89
  -4  -8   0  278.40   61.07
  -4  -8   0  321.18  140.22
  -4  -8   0  248.39   51.25
  -4  -8  -1 1125.45   95.19
  -4  -8  -1 1166.12   90.94
  -4  -8  -1 1083.55   82.76
  -4  -8  -2  438.77   68.46
  -4  -8  -2  348.02   57.60
  -4  -8  -2  408.00   57.85
  -4  -8  -3 2953.07  159.05
  -4  -8  -3 2946.65  182.49
   4   8   4 1172.66  105.48
  -4  -8  -4 1059.50   99.20
  -4  -8  -4 1138.99  108.52
   4   8   5  627.66   69.00
  -4  -8  -5  627.09   87.33
  -4  -8  -5  626.88   89.92
   4   8   6   27.45   31.28
  -4  -8  -6   24.72   46.53
  -4  -8  -6   40.17   56.17
   4   8   7  553.23   77.11
  -4  -8  -7  540.18   84.77
  -4  -8  -7  607.01   95.92
   4   8   8    8.43   26.69
  -4  -8  -8    6.78   27.71
  -4  -8  -8   -1.34   38.64
   4   8   9  127.95  108.20
  -4  -8  -9  183.45   95.67
  -4  -8  -9  153.04   58.14
   4   8  10   57.46   59.89
  -4  -8 -10   93.94   45.18
  -4  -8 -10   60.22   41.58
  -5  -9  13   -4.40   28.91
  -5  -9  13   18.08   14.41
  -5  -9  12  222.41   61.17
  -5  -9  12  213.91   59.83
  -5  -9  12  204.22   39.08
  -5  -9  11    0.53   32.42
  -5  -9  11   12.29   28.67
  -5  -9  11   14.04   10.91
  -5  -9  10  181.58   42.15
  -5  -9  10  192.92   91.80
  -5  -9  10  205.71   53.82
  -5  -9   9   12.44   32.60
  -5  -9   9   -2.33   16.37
  -5  -9   9   10.48    9.51
  -5  -9   8  218.24   50.23
  -5  -9   8  182.81   26.84
  -5  -9   8  212.36   25.79
  -5  -9   7    1.09   38.04
  -5  -9   7    5.47   18.64
  -5  -9   7   11.30   24.46
  -5  -9   6   64.96   52.72
  -5  -9   6   23.49   32.40
  -5  -9   6   25.54   25.00
  -5  -9   5  158.09   46.08
  -5  -9   5  160.56   60.87
  -5  -9   5  176.58   70.19
  -5  -9   4   -0.21   32.19
  -5  -9   4   -6.27   36.14
  -5  -9   4    7.67   15.82
  -5  -9   3  736.56   80.49
  -5  -9   3  749.62   75.06
  -5  -9   3  686.37   54.92
  -5  -9   2   24.70   24.70
  -5  -9   2   71.87   47.96
  -5  -9   2   18.11   53.92
  -5  -9   1  337.39   66.08
  -5  -9   1  321.44   52.12
  -5  -9   1  256.73   30.10
  -5  -9   0  104.54   47.28
  -5  -9   0  130.85   59.86
  -5  -9   0  103.04   35.18
  -5  -9  -1  107.77   50.29
  -5  -9  -1   88.81   54.63
  -5  -9  -1   88.35   46.66
  -5  -9  -2   28.37   45.95
  -5  -9  -2   -8.96   37.23
  -5  -9  -2   22.58   40.65
  -5  -9  -3  342.21   60.36
  -5  -9  -3  331.83   55.72
  -5  -9  -3  368.19   89.88
  -5  -9  -4   34.56   44.15
  -5  -9  -4   23.06   46.84
   5   9   5  105.39   40.80
  -5  -9  -5   95.14   70.50
  -5  -9  -5   70.70   44.63
   5   9   6    2.76   26.52
  -5  -9  -6   -1.02   40.52
  -5  -9  -6    1.13   36.46
   5   9   7   19.00   36.82
  -5  -9  -7   21.26   38.33
  -5  -9  -7   11.52   36.36
   5   9   8   -0.52   28.08
  -5  -9  -8   29.65   35.42
  -5  -9  -8   -1.63   35.30
   5   9   9   89.51   72.75
  -5  -9  -9  149.49   52.38
  -5  -9  -9  125.29   54.24
  -6 -10  13   37.04   42.40
  -6 -10  13   54.30   35.78
  -6 -10  12  112.06   49.15
  -6 -10  12   64.43   49.93
  -6 -10  11   63.81   44.73
  -6 -10  11   96.18   47.30
  -6 -10  10   19.78   46.01
  -6 -10  10   21.14   30.50
  -6 -10  10   17.41   25.85
  -6 -10   9   71.00   54.93
  -6 -10   9   65.66   38.24
  -6 -10   9   64.06   37.65
  -6 -10   8   41.32   47.35
  -6 -10   8   39.61   30.56
  -6 -10   8   84.16   30.71
  -6 -10   7   13.82   32.62
  -6 -10   7   23.61   27.95
  -6 -10   7    9.74   22.48
  -6 -10   6   82.79   74.33
  -6 -10   6   14.60   28.29
  -6 -10   6   27.11   64.34
  -6 -10   5  178.06   55.80
  -6 -10   5  158.52   51.98
  -6 -10   5  152.38   32.79
  -6 -10   4   38.46   36.18
  -6 -10   4   80.73   54.19
  -6 -10   4   78.12   32.78
  -6 -10   3  132.79   52.63
  -6 -10   3  174.24   58.63
  -6 -10   3  131.08   20.05
  -6 -10   2  120.58   56.38
  -6 -10   2  139.56   57.63
  -6 -10   2  174.72   35.80
  -6 -10   1   52.95   31.59
  -6 -10   1   36.51   38.78
  -6 -10   1   30.37   19.82
  -6 -10   0  146.81   44.22
  -6 -10   0  168.97   47.25
  -6 -10   0  124.88   23.34
  -6 -10  -1    4.96   34.21
  -6 -10  -1  -15.55   33.73
  -6 -10  -1   14.72   21.76
  -6 -10  -2  178.46   57.56
  -6 -10  -2  161.00   49.36
  -6 -10  -2  156.79   44.93
  -6 -10  -3   -1.28   33.85
  -6 -10  -3    1.34   38.97
  -6 -10  -3   18.17   28.43
  -6 -10  -4    3.86   32.83
  -6 -10  -4    8.00   20.28
  -6 -10  -4   21.30   31.21
  -6 -10  -5   37.67   47.69
  -6 -10  -5   11.98   24.44
  -6 -10  -5   12.00   30.04
  -6 -10  -6  145.35   51.33
  -6 -10  -6  155.83   61.10
   6  10   7   14.77   26.58
  -6 -10  -7   14.29   24.77
  -6 -10  -7   19.40   34.57
   6  10   8  101.95   51.83
  -6 -10  -8   30.96   72.05
  -6 -10  -8  106.07   62.79
  -7 -11  12   33.38   32.00
  -7 -11  12   29.79   29.44
  -7 -11  11   11.00   29.19
  -7 -11  11   23.20   12.59
  -7 -11  10   94.17   53.39
  -7 -11  10  104.38   57.43
  -7 -11   9   28.61   36.19
  -7 -11   9   11.50   18.10
  -7 -11   8  174.39   60.45
  -7 -11   8  127.34   57.07
  -7 -11   7   42.44   49.59
  -7 -11   7   -7.59   27.52
  -7 -11   7    6.25   14.25
  -7 -11   6  427.34  103.51
  -7 -11   6  296.46   62.09
  -7 -11   6  268.54   51.63
  -7 -11   5   92.67   50.77
  -7 -11   5  117.83   54.21
  -7 -11   5   84.47   53.06
  -7 -11   4  505.74   85.69
  -7 -11   4  405.93   73.21
  -7 -11   4  406.42   45.45
  -7 -11   3  113.91   42.85
  -7 -11   3  134.18   50.14
  -7 -11   3  128.39   60.68
  -7 -11   2  125.33   53.17
  -7 -11   2  142.78   60.10
  -7 -11   2  135.29   47.01
  -7 -11   1   72.99   48.34
  -7 -11   1   69.53   40.15
  -7 -11   1   65.63   47.64
  -7 -11   0  461.79   64.11
  -7 -11   0  501.06   72.93
  -7 -11   0  501.23   61.25
  -7 -11  -1   96.17   47.76
  -7 -11  -1   67.36   36.10
  -7 -11  -1   71.57   33.21
  -7 -11  -2  605.53   69.02
  -7 -11  -2  529.02   59.57
  -7 -11  -2  509.84   59.90
  -7 -11  -3  142.97   35.42
  -7 -11  -3  107.00  101.73
  -7 -11  -3  140.97   43.39
  -7 -11  -4  187.48   59.25
  -7 -11  -4  189.83   56.44
  -7 -11  -4  210.63   52.09
  -7 -11  -5   20.02   40.32
  -7 -11  -5   21.88   38.35
  -7 -11  -5   20.53   39.13
  -7 -11  -6  140.10   41.79
  -7 -11  -6  163.38  114.36
  -7 -11  -6  144.89  119.68
  -8 -12  11   14.42   30.87
  -8 -12  11   11.37   24.37
  -8 -12  10   12.37   31.17
  -8 -12  10   24.51   63.71
  -8 -12   9   26.25   44.48
  -8 -12   9   44.36   37.87
  -8 -12   8   64.94   59.38
  -8 -12   8   22.27   37.17
  -8 -12   7   92.07   47.72
  -8 -12   7  101.73   53.83
  -8 -12   6  251.12   57.07
  -8 -12   5  336.88   50.67
  -8 -12   5  361.98   57.46
  -8 -12   4  161.32   50.16
  -8 -12   4  104.41   70.35
  -8 -12   3   16.49   35.30
  -8 -12   3   11.00   16.72
  -8 -12   2  133.45   59.18
  -8 -12   2  182.03   60.92
  -8 -12   2  141.95   90.43
  -8 -12   1   24.84   32.85
  -8 -12   1   20.96   36.87
  -8 -12   1   20.45   19.09
  -8 -12   0  287.93   67.01
  -8 -12   0  292.74  197.05
  -8 -12   0  307.91   64.96
  -8 -12  -1   91.91   46.93
  -8 -12  -1   67.89   60.22
  -8 -12  -1   70.05   34.29
  -8 -12  -2  224.91   64.04
  -8 -12  -2  219.91  169.27
  -8 -12  -2  213.22   49.09
  -8 -12  -3   21.27   41.04
  -8 -12  -3   18.12   24.87
  -8 -12  -3    2.80   27.49
  -8 -12  -4  135.84   39.98
  -8 -12  -4  162.72  105.01
  -8 -12  -4  184.33   40.90
  -8 -12  -5   19.83   29.99
  -8 -12  -5   15.36   25.82
  -9 -13   9   74.95   44.18
  -9 -13   9   30.67   24.78
  -9 -13   8   86.26   56.06
  -9 -13   8   60.75   41.49
  -9 -13   7   13.27   30.14
  -9 -13   7   38.10   30.45
  -9 -13   6  239.86   61.80
  -9 -13   6  230.46   60.25
  -9 -13   5   25.62   41.09
  -9 -13   4   19.39   29.44
  -9 -13   3    7.87   30.20
  -9 -13   3   -6.71   32.38
  -9 -13   2    6.22   34.89
  -9 -13   1    9.10   28.96
  -9 -13   1   39.46   47.29
  -9 -13   0    4.22   29.03
  -9 -13   0   22.70   32.81
  -9 -13   0    5.68   14.47
  -9 -13  -1   18.38   30.01
  -9 -13  -1    9.44   32.86
  -9 -13  -1   22.06   24.89
  -9 -13  -2   13.00   30.56
  -9 -13  -2    7.16   23.50
  -9 -13  -2    2.68   19.30
 -10 -14   6   41.56   45.27
 -10 -14   6   -2.75   31.80
 -10 -14   5   13.06   45.11
 -10 -14   4   66.83   34.46
 -10 -14   3   41.60   52.04
 -10 -14   3   87.88   59.33
 -10 -14   2   -5.63   30.03
 -10 -14   2    4.57   33.26
 -16 -10   1   -3.89   31.95
 -16 -10   2   15.26   32.18
 -16 -10   2   23.98   19.18
 -16 -10   3   64.68   49.65
 -16 -10   3   72.54   36.54
 -16 -10   4    4.62   28.22
 -16 -10   5   45.91   36.86
 -16 -10   5   61.10   39.32
 -16 -10   6   66.01   50.58
 -16 -10   6   23.04   21.70
 -16 -10   7   34.50   41.52
 -16 -10   7   12.67   19.42
 -16 -10   8   38.09   29.36
 -16 -10   9  111.79   54.30
 -16 -10  10  103.96   62.46
 -16 -10  11   97.33   56.68
 -15  -9  -1    8.01   31.03
 -15  -9  -1   12.63   21.98
 -15  -9   0   13.92   43.88
 -15  -9   0   18.66   48.04
 -15  -9   1    5.40   28.79
 -15  -9   1   -3.30   28.37
 -15  -9   2   37.42   31.63
 -15  -9   2   55.07   37.99
 -15  -9   3    2.11   30.76
 -15  -9   3    9.68   26.66
 -15  -9   4   81.97   43.12
 -15  -9   4   55.89   35.49
 -15  -9   5   26.88   42.45
 -15  -9   6    6.20   32.80
 -15  -9   6   12.66   22.65
 -15  -9   7   37.24   48.55
 -15  -9   7   19.91   32.73
 -15  -9   8   70.74   45.56
 -15  -9   8   79.47   32.54
 -15  -9   9   24.02   33.22
 -15  -9   9   -5.68   15.63
 -15  -9  10  291.78   60.44
 -15  -9  10  265.01   27.50
 -15  -9  11   13.09   31.62
 -15  -9  12  186.10   58.35
 -15  -9  13    5.50   31.97
 -14  -8  -3   30.99   43.52
 -14  -8  -3   73.69   39.62
 -14  -8  -3   95.56   30.09
 -14  -8  -2   21.92   41.25
 -14  -8  -2    1.23   17.50
 -14  -8  -1  177.73   47.39
 -14  -8  -1  138.25   88.16
 -14  -8   0   18.50   44.27
 -14  -8   0   26.73   21.23
 -14  -8   1  128.74   64.15
 -14  -8   1  202.38   69.61
 -14  -8   2    9.10   29.14
 -14  -8   2   -9.55   27.93
 -14  -8   3  102.88   37.23
 -14  -8   3  149.31   98.85
 -14  -8   4   47.30   41.83
 -14  -8   4   33.98   40.26
 -14  -8   5   66.38   39.80
 -14  -8   5   67.08   29.89
 -14  -8   6   -5.22   29.92
 -14  -8   6    8.01   21.97
 -14  -8   7   13.07   30.28
 -14  -8   7   43.00   38.04
 -14  -8   8   21.93   31.03
 -14  -8   8   -4.23   17.73
 -14  -8   9   41.19   45.84
 -14  -8   9   10.80   16.94
 -14  -8  10    9.47   36.42
 -14  -8  10   11.68   12.78
 -14  -8  11   -4.10   33.54
 -14  -8  11   21.23   21.31
 -14  -8  12   45.92   41.99
 -14  -8  13   -2.50   31.25
 -14  -8  14   51.72   60.57
  13   7   5  115.35   41.51
 -13  -7  -5  104.95   79.39
 -13  -7  -5  156.40   48.29
 -13  -7  -4  134.72  136.27
 -13  -7  -4  170.13   47.84
 -13  -7  -3  125.68   46.59
 -13  -7  -3  148.42   59.00
 -13  -7  -3  181.92   50.17
 -13  -7  -2  159.24   46.69
 -13  -7  -2  217.97   50.88
 -13  -7  -2  172.57   34.62
 -13  -7  -1  212.28   65.50
 -13  -7  -1  129.19  118.28
 -13  -7  -1  219.91   45.10
 -13  -7   0   96.44   39.79
 -13  -7   0  122.37   31.04
 -13  -7   0  134.50   38.36
 -13  -7   1   33.04   39.53
 -13  -7   1  124.49   88.31
 -13  -7   1  141.65   26.00
 -13  -7   2  283.48   49.27
 -13  -7   2  310.65   53.37
 -13  -7   2  252.43   42.12
 -13  -7   3   -1.61   27.33
 -13  -7   3   -2.07   27.02
 -13  -7   4    7.08   29.10
 -13  -7   4    3.69   26.91
 -13  -7   5  127.29   36.18
 -13  -7   5  159.47   34.68
 -13  -7   6  227.46   62.38
 -13  -7   6  152.97   36.47
 -13  -7   7   40.69   40.42
 -13  -7   7   82.86   29.66
 -13  -7   8  221.06   62.22
 -13  -7   8  205.06   37.02
 -13  -7   9   31.43   33.13
 -13  -7   9   83.53   38.28
 -13  -7  10   23.12   31.57
 -13  -7  10   23.04   19.52
 -13  -7  11   28.86   46.68
 -13  -7  11   24.60   38.74
 -13  -7  12   61.83   61.08
 -13  -7  12   33.90   32.45
 -13  -7  13   11.64   31.44
 -13  -7  14    6.11   30.28
 -13  -7  15   43.14   45.53
  12   6   6   28.07   34.26
 -12  -6  -6   45.52   32.35
 -12  -6  -6   51.50   45.02
  12   6   5   49.39   46.72
 -12  -6  -5   25.94   31.08
 -12  -6  -5   12.32   26.92
  12   6   4   91.37   48.12
 -12  -6  -4   59.52   44.24
 -12  -6  -4   77.30   37.80
  12   6   3   43.26   39.33
 -12  -6  -3   77.26   46.55
 -12  -6  -3   25.08   23.58
 -12  -6  -2  106.62   58.81
 -12  -6  -2  110.85   31.17
 -12  -6  -1   16.32   28.28
 -12  -6  -1   39.68   33.00
 -12  -6  -1   10.26   28.91
 -12  -6   0    8.15   27.22
 -12  -6   0   15.80   25.12
 -12  -6   0    5.51   20.19
 -12  -6   1   36.62   41.17
 -12  -6   1   31.39   26.85
 -12  -6   1   68.29   37.02
 -12  -6   2   74.33   41.32
 -12  -6   2   65.53   39.78
 -12  -6   2   63.13   25.70
 -12  -6   3   30.05   42.32
 -12  -6   3  194.85   41.89
 -12  -6   3  200.89   32.20
 -12  -6   4  591.16   73.30
 -12  -6   4  603.52  109.02
 -12  -6   4  552.58   37.88
 -12  -6   5  430.17   66.52
 -12  -6   5  295.20   60.07
 -12  -6   6   -2.85   32.51
 -12  -6   6   16.29   24.41
 -12  -6   7  400.51   53.20
 -12  -6   7  427.49   51.27
 -12  -6   8   79.39   45.41
 -12  -6   8   88.51   30.40
 -12  -6   9  289.63   60.20
 -12  -6   9  342.26   38.15
 -12  -6  10   47.15   50.16
 -12  -6  10   24.48   23.78
 -12  -6  11  189.10   48.85
 -12  -6  11  186.63   26.60
 -12  -6  12   59.19   41.40
 -12  -6  12   50.15   53.21
 -12  -6  13  269.09   57.74
 -12  -6  13  254.82   29.33
 -12  -6  14   23.56   41.94
 -12  -6  15  116.70   44.03
  11   5   7   91.23   61.12
 -11  -5  -7  103.48   43.73
 -11  -5  -7  104.63   40.13
  11   5   6   46.37   33.15
 -11  -5  -6   69.09   56.53
 -11  -5  -6   46.16   38.67
  11   5   5   30.88   28.58
 -11  -5  -5   17.17   48.68
 -11  -5  -5   22.53   32.69
  11   5   4   92.80   56.47
 -11  -5  -4   83.74   33.54
 -11  -5  -4   97.25   37.94
  11   5   3   29.00   28.61
 -11  -5  -3   20.97   31.11
 -11  -5  -3   -8.53   25.36
  11   5   2   75.70   26.87
 -11  -5  -2   69.14   29.43
 -11  -5  -2   99.59   32.09
 -11  -5  -1   93.19   72.52
 -11  -5  -1   57.55   38.24
 -11  -5   0  156.95   47.39
 -11  -5   0  213.33   87.68
 -11  -5   0  192.15   42.69
 -11  -5   1   18.53   32.78
 -11  -5   1   25.88   25.94
 -11  -5   2 1183.81   93.29
 -11  -5   2 1191.36  148.94
 -11  -5   2 1154.57   75.16
 -11  -5   3  339.24   48.75
 -11  -5   3  374.76   55.53
 -11  -5   3  291.91   19.94
 -11  -5   3  248.79   34.21
 -11  -5   4  157.66   41.28
 -11  -5   4  170.50   36.48
 -11  -5   4  178.08   20.44
 -11  -5   4  153.28   19.66
 -11  -5   5  115.98   44.81
 -11  -5   5  177.70   43.52
 -11  -5   6  150.23   40.14
 -11  -5   6  159.79   43.64
 -11  -5   7  182.51   57.09
 -11  -5   7  105.86   22.25
 -11  -5   8  604.68   93.95
 -11  -5   8  538.39   44.20
 -11  -5   9  230.23   73.70
 -11  -5   9  233.21   59.70
 -11  -5  10   20.83   35.74
 -11  -5  10   34.14   17.10
 -11  -5  11  391.65   62.08
 -11  -5  11  348.64   57.74
 -11  -5  12  331.70   71.90
 -11  -5  12  331.78   53.02
 -11  -5  13   53.54   43.67
 -11  -5  13   59.13   40.76
 -11  -5  14  141.21   55.82
 -11  -5  14   90.28   72.93
 -11  -5  15  152.91   40.98
 -11  -5  16   19.88   36.31
  10   4   8   61.71   37.47
 -10  -4  -8   56.32   34.72
 -10  -4  -8   68.09   42.03
  10   4   7  297.28   57.20
 -10  -4  -7  278.51   70.92
 -10  -4  -7  276.69   63.71
  10   4   6  207.17   47.66
 -10  -4  -6  268.92   72.59
 -10  -4  -6  244.52   60.58
  10   4   5  662.24  108.21
 -10  -4  -5  722.78   94.55
 -10  -4  -5  714.03   85.10
  10   4   4   63.32   40.43
 -10  -4  -4   89.56   58.93
 -10  -4  -4   82.08   36.51
  10   4   3  666.62  108.60
 -10  -4  -3  703.29   87.84
 -10  -4  -3  685.66   83.45
  10   4   2  391.89   73.35
 -10  -4  -2  422.71   62.68
 -10  -4  -2  430.40   58.23
  10   4   1  965.86   79.06
 -10  -4  -1  990.18   88.10
 -10  -4  -1  901.83   74.37
 -10  -4   0  414.93   57.60
 -10  -4   0  476.31   71.18
 -10  -4   0  421.99   52.59
 -10  -4   1 2507.19  203.73
 -10  -4   1 2644.93  101.59
 -10  -4   1 2741.65   57.54
 -10  -4   2  939.02   79.80
 -10  -4   2  921.23   62.48
 -10  -4   2  930.64   55.74
 -10  -4   3 1492.56   96.52
 -10  -4   3 1652.84   94.88
 -10  -4   3 1364.76   72.83
 -10  -4   3 1508.83   79.16
 -10  -4   4  851.82   74.20
 -10  -4   4  697.67   62.75
 -10  -4   4  768.66   39.31
 -10  -4   4  847.37   42.79
 -10  -4   5  775.58   55.50
 -10  -4   5 1014.30   75.46
 -10  -4   6  837.85   93.85
 -10  -4   6  701.77   63.32
 -10  -4   7  974.83  108.16
 -10  -4   7  892.10   76.18
 -10  -4   8  811.25   60.52
 -10  -4   8  784.26   76.46
  10   4  -8  718.57   61.05
  10   4  -8  619.95   53.56
 -10  -4   9  727.91   83.74
 -10  -4   9  642.65   61.79
 -10  -4  10  143.47   67.50
 -10  -4  10  197.81   54.80
  10   4 -10  136.70   46.69
 -10  -4  11  347.12   58.06
 -10  -4  11  355.15   61.36
  10   4 -11  371.41   51.82
 -10  -4  12   72.79   41.19
 -10  -4  12   54.47   44.52
  10   4 -12   46.46   30.55
 -10  -4  13   95.62   51.10
 -10  -4  13   66.78   50.08
 -10  -4  14    0.68   43.00
 -10  -4  14    9.84   20.16
 -10  -4  15   42.18   24.94
 -10  -4  16    4.92   32.49
   9   3   9   75.31   79.93
  -9  -3  -9   92.44   69.91
  -9  -3  -9   92.21   41.06
   9   3   8   69.24   43.16
  -9  -3  -8   65.18   61.10
  -9  -3  -8   57.66   34.01
   9   3   7  365.70  129.75
  -9  -3  -7  356.51   55.35
  -9  -3  -7  346.40   50.99
   9   3   6   13.76   19.47
  -9  -3  -6    6.29   32.02
  -9  -3  -6   33.29   45.80
   9   3   5  268.32   41.45
  -9  -3  -5  300.69   55.76
  -9  -3  -5  320.46   65.23
   9   3   4   39.84   38.34
  -9  -3  -4   64.60   60.31
  -9  -3  -4   74.21   49.53
   9   3   3  698.73  107.47
  -9  -3  -3  779.31   63.76
  -9  -3  -3  783.27   74.68
   9   3   2    1.21   26.94
  -9  -3  -2   26.16   41.09
  -9  -3  -2    7.26   27.89
   9   3   1 1574.50  151.91
  -9  -3  -1 1721.49  142.23
  -9  -3  -1 1677.35  138.31
  -9  -3   0   34.85   35.36
  -9  -3   0   39.92   24.52
  -9  -3   1 1748.44   88.88
  -9  -3   1 1797.17   86.74
  -9  -3   1 1758.81   83.18
  -9  -3   2  438.12   61.82
  -9  -3   2  403.98   48.59
  -9  -3   2  326.72   32.61
  -9  -3   2  300.52   36.53
  -9  -3   3 1879.34   86.20
  -9  -3   3 1761.16   72.89
  -9  -3   3 1590.92   66.93
  -9  -3   4  108.08   34.93
  -9  -3   4   26.04   17.56
  -9  -3   5  188.35   38.06
  -9  -3   5  117.91   27.20
  -9  -3   6  435.99   54.26
  -9  -3   6  406.26   40.96
  -9  -3   7  701.98   88.22
  -9  -3   7  519.64   55.83
   9   3  -7  375.19   29.63
   9   3  -7  434.36   34.83
  -9  -3   8   83.65   23.24
  -9  -3   8    3.52   15.23
   9   3  -8    0.37    4.28
  -9  -3   9  701.44   86.90
  -9  -3   9  466.04   58.71
   9   3  -9  690.93   71.58
  -9  -3  10  226.88   56.17
  -9  -3  10  194.66   28.39
   9   3 -10  208.01   32.88
  -9  -3  11  122.49   62.65
  -9  -3  11  209.30   43.83
   9   3 -11  115.16   32.12
  -9  -3  12   34.42   68.07
  -9  -3  12   16.84   36.86
   9   3 -12   33.85   38.46
  -9  -3  13   52.30   29.28
  -9  -3  13   26.56   51.48
   9   3 -13   54.21   64.77
  -9  -3  14  119.51   91.32
  -9  -3  14  127.96   58.52
   9   3 -14   98.29   40.24
  -9  -3  15   28.14   28.85
  -9  -3  15    6.10   20.63
  -9  -3  16  164.53  115.45
   8   2  10   15.16   23.09
  -8  -2 -10   49.30   45.19
   8   2   9   68.79   47.23
  -8  -2  -9   41.10   29.67
   8   2   8   23.94   35.35
   8   2   8    3.72   28.32
  -8  -2  -8   32.36   48.31
   8   2   7   83.60   54.06
   8   2   7   72.95   62.60
  -8  -2  -7   75.63   52.04
   8   2   6   17.63   28.03
   8   2   6    7.44   24.96
  -8  -2  -6   20.32   32.33
   8   2   5  268.94   54.58
   8   2   5  305.50   64.94
  -8  -2  -5  318.47   71.48
   8   2   4  116.85   29.36
   8   2   4  164.94   45.23
  -8  -2  -4  155.14   48.60
   8   2   3   41.03   26.31
  -8  -2  -3   33.36   34.49
   8   2   2   80.48   54.20
  -8  -2  -2   80.94   31.50
  -8  -2  -2   93.16   36.07
   8   2   1  132.21   26.82
  -8  -2  -1  171.10   58.48
  -8  -2  -1  158.71   32.52
   8   2   0  253.09   38.79
  -8  -2   0   94.38   29.52
  -8  -2   0   68.45   25.17
  -8  -2   1   10.14   18.76
  -8  -2   1    5.70   19.98
  -8  -2   1   11.49    7.48
  -8  -2   1    6.63   11.70
  -8  -2   2  166.48   41.63
  -8  -2   2  161.36   32.23
  -8  -2   2  172.03   39.10
  -8  -2   3  142.26   37.77
  -8  -2   3  149.48   31.81
   8   2  -3  160.73   33.52
  -8  -2   3  161.87   31.98
  -8  -2   3  145.16   28.85
  -8  -2   4 1436.09   82.43
  -8  -2   4 1293.66   56.79
   8   2  -4 1351.76   59.71
  -8  -2   5  225.47   39.60
  -8  -2   5  147.04   33.68
   8   2  -5   12.13    9.98
  -8  -2   6  473.99   53.63
  -8  -2   6  473.93   45.01
   8   2  -6  422.88   39.16
   8   2  -6  479.47   40.71
   8   2  -6  511.24   45.61
  -8  -2   7  115.61   38.32
  -8  -2   7   11.38   28.60
  -8  -2   8  605.23   74.98
  -8  -2   8  544.99   49.90
   8   2  -8  455.19   38.20
   8   2  -8  556.08   49.71
  -8  -2   9  327.16   56.92
  -8  -2   9  278.21   41.12
   8   2  -9  301.53   43.56
  -8  -2  10 1410.46  101.24
  -8  -2  10 1359.48   79.83
   8   2 -10 1320.79   77.56
  -8  -2  11   64.79   45.87
  -8  -2  11   51.08   41.23
   8   2 -11   72.88   43.88
  -8  -2  12  726.08   70.88
  -8  -2  12  768.28   61.31
   8   2 -12  760.23   59.91
  -8  -2  13   18.82   27.12
  -8  -2  13   32.97   20.71
   8   2 -13   21.75   18.33
  -8  -2  14  155.31   82.60
  -8  -2  14  137.45   41.09
   8   2 -14  151.05   41.62
  -8  -2  15   70.80   41.51
  -8  -2  15   49.01   33.61
   8   2 -15   49.30   27.52
  -8  -2  16  120.96   92.36
  -8  -2  16  111.43   93.26
   8   2 -16  128.05   34.89
   7   1  11   25.29   28.79
   7   1  11   -9.44   29.34
  -7  -1 -11   31.86   37.34
   7   1  10  109.40  107.56
   7   1  10   99.28   43.83
  -7  -1 -10  137.23   51.28
   7   1   9   11.36   27.48
   7   1   9   -2.75   28.34
  -7  -1  -9    6.68   38.49
   7   1   8  338.15   85.91
   7   1   8  307.89   68.85
  -7  -1  -8  349.88   82.83
   7   1   7   12.13   22.28
   7   1   7    6.93   16.75
  -7  -1  -7    6.86   34.73
   7   1   6  569.08   60.17
   7   1   6  517.42   77.02
  -7  -1  -6  621.78   79.24
   7   1   5   14.66   29.12
   7   1   5   48.12   28.40
  -7  -1  -5   14.10   35.83
   7   1   4 1166.80  130.50
   7   1   4 1207.82  110.66
  -7  -1  -4 1253.66  119.24
   7   1   3   23.73   25.46
   7   1   3   29.36   24.08
  -7  -1  -3   60.44   38.42
   7   1   2  679.34   99.24
   7   1   2  638.78   69.94
  -7  -1  -2  669.77   66.62
   7   1   1  267.35   36.38
   7   1   1  275.92   34.40
  -7  -1  -1  274.75   43.10
   7   1   0 1668.91   77.08
  -7  -1   0 1526.19   72.69
  -7  -1   1  951.65   42.10
  -7  -1   1  975.08   48.86
  -7  -1   1 1002.35   43.81
  -7  -1   1  971.26   46.81
  -7  -1   2  845.34   62.31
  -7  -1   2  463.46   33.82
  -7  -1   2  502.31   39.73
  -7  -1   2  523.43   37.84
  -7  -1   3 5225.07  209.95
   7   1  -3 5727.27  225.44
  -7  -1   4 1602.27   72.25
  -7  -1   4 1334.93   57.18
  -7  -1   5 2103.18   91.71
  -7  -1   6  588.10   54.69
  -7  -1   6  651.69   47.45
   7   1  -6  731.89   51.04
   7   1  -6  623.28   42.51
   7   1  -6  662.23   47.75
  -7  -1   7  722.77   49.76
  -7  -1   7  773.19   39.50
   7   1  -7  684.83   60.97
   7   1  -7  707.78   93.98
   7   1  -7  680.85   63.40
  -7  -1   8  500.93   62.65
  -7  -1   8  308.01   52.90
   7   1  -8  375.21   41.78
  -7  -1   9   94.24   68.12
  -7  -1   9  119.14   33.39
   7   1  -9   91.95   21.52
  -7  -1  10  279.88   61.33
  -7  -1  10   17.48   26.49
   7   1 -10  120.99   37.97
  -7  -1  11  370.36   51.75
  -7  -1  11  403.55   79.89
   7   1 -11  420.15   56.52
  -7  -1  12  164.37   83.39
  -7  -1  12  113.76   43.47
   7   1 -12  111.86   70.70
  -7  -1  13   72.80   35.74
  -7  -1  13   57.32   44.22
   7   1 -13   72.30   31.78
  -7  -1  14   42.72   19.25
  -7  -1  14   25.80   17.17
   7   1 -14   24.01   34.41
  -7  -1  15   21.99   23.46
  -7  -1  15   13.30   57.30
   7   1 -15   31.83   28.22
  -7  -1  16   68.67   31.47
  -7  -1  16   32.54   44.88
   7   1 -16   89.96   41.99
   6   0  11   10.17   26.29
   6   0  11    1.51   15.33
  -6   0 -11   23.71   35.96
   6   0  10  287.59  162.41
   6   0  10  358.46   90.85
  -6   0 -10  411.74   82.19
   6   0   9   11.01   25.26
   6   0   9   13.36   18.55
  -6   0  -9    4.46   34.96
   6   0   8  682.46  174.67
   6   0   8  747.31  111.43
  -6   0  -8  836.73   99.82
   6   0   7   12.50   31.83
   6   0   7   -5.36   27.67
  -6   0  -7   13.41   33.48
   6   0   6 1734.98  112.60
   6   0   6 1753.73  104.12
  -6   0  -6 1867.20  123.05
   6   0   5    7.93   20.00
   6   0   5   10.42   13.18
  -6   0  -5   -1.72   27.37
   6   0   4 1798.78  107.52
   6   0   4 1760.40  101.04
  -6   0  -4 1879.36  112.18
   6   0   3    6.45   15.97
   6   0   3    4.75   16.96
  -6   0  -3   10.99   25.67
   6   0   2 5632.28  241.14
   6   0   2 5722.31  239.98
   6   0   1    3.54    7.08
   6   0   1    2.91    8.75
   6   0   1   -0.57   16.16
   6   0   0 1023.12   42.91
  -6   0   0  987.05   39.77
   6   0   0 1077.96   44.11
  -6   0   0 1010.28   44.85
   6   0   0 1080.34   48.51
   6   0  -1   15.74   13.43
  -6   0   1    0.99    4.59
   6   0  -1    2.02    5.79
  -6   0   1    3.23    4.27
   6   0  -1    9.80   10.90
  -6   0   1   -3.00    9.44
  -6   0   2  365.26   71.94
  -6   0   2  377.08   73.46
   6   0  -2  391.74   76.17
  -6   0   2  580.16   26.38
  -6   0   3   -4.01   13.20
   6   0  -3    2.17   10.44
  -6   0   3    2.85    3.42
  -6   0   3   -0.58    4.18
  -6   0   4  532.63   30.17
   6   0  -4  770.87   35.18
  -6   0   4  606.07   22.91
   6   0  -4  692.32   25.24
  -6   0   4  507.85   23.24
  -6   0   5   -3.32   17.27
  -6   0   5   -0.37    5.38
   6   0  -5    4.11    5.16
   6   0  -5   -1.93    9.49
  -6   0   5    1.60    7.70
  -6   0   6 4312.41  178.14
   6   0  -6 4424.47  177.41
   6   0  -6 4565.34  183.83
  -6   0   6 4108.49  164.73
  -6   0   7   -1.82   20.20
  -6   0   7   -1.15   10.48
   6   0  -7   -2.55    6.74
   6   0  -7   -1.21   15.12
  -6   0   8 2102.60  127.35
  -6   0   8 1940.53  117.03
   6   0  -8 1989.55  108.35
  -6   0   9    1.51   22.31
  -6   0   9   -9.45   13.68
   6   0  -9   -0.69   19.42
  -6   0  10 1501.17  139.99
  -6   0  10 1187.45   82.76
   6   0 -10 1438.70   97.27
  -6   0  11  -14.18   30.92
  -6   0  11    0.65   19.04
   6   0 -11   -2.86   22.17
  -6   0  12  433.51  158.89
  -6   0  12  325.37  118.44
   6   0 -12  428.39   56.90
  -6   0  13    6.63   24.47
  -6   0  13    6.33   14.28
   6   0 -13    8.84   23.30
  -6   0  14   77.18   97.35
  -6   0  14   59.05   38.13
   6   0 -14  144.26   52.53
  -6   0  15   -3.10   29.73
  -6   0  15   10.85   12.87
   6   0 -15   -4.43   28.59
  -6   0  16   31.03   39.82
  -6   0  16    3.21   17.55
   6   0 -16   83.99   45.58
   5  -1  12   24.04   49.59
   5  -1  12   47.13   73.04
  -5   1 -12   86.30   53.25
   5  -1  11  111.32   76.23
   5  -1  11   92.73   91.77
  -5   1 -11  111.33   35.68
   5  -1  10   98.42   52.56
   5  -1  10   70.59   67.27
  -5   1 -10  119.48   64.76
   5  -1   9  420.68   69.00
   5  -1   9  430.49   60.86
  -5   1  -9  414.64   74.52
   5  -1   8  363.02  115.13
   5  -1   8  379.49   89.77
  -5   1  -8  327.93   94.91
   5  -1   7   38.40   38.75
   5  -1   7   31.65   40.04
  -5   1  -7   46.20   41.30
   5  -1   6  421.84   94.56
   5  -1   6  443.85   91.83
  -5   1  -6  444.15   71.00
   5  -1   5  134.34   41.72
   5  -1   5  171.69  103.83
  -5   1  -5  157.26   55.50
   5  -1   4  153.07   40.12
   5  -1   4  165.81   75.89
   5  -1   4  163.86   36.82
   5  -1   3 3116.74  146.92
   5  -1   3 3163.57  140.58
   5  -1   3 3365.27  141.28
   5  -1   2  474.37   39.45
   5  -1   2  414.17   33.62
   5  -1   2  444.62   39.38
   5  -1   1  200.48   22.25
  -5   1  -1  205.77   26.95
   5  -1   1  220.27   43.41
   5  -1   1  218.58   30.52
  -5   1   0 2372.34   86.68
   5  -1   0 2555.57   91.96
   5  -1   0 2515.98   89.45
  -5   1   0 2486.11   90.85
   5  -1  -1  524.33   22.81
  -5   1   1  543.26   22.52
   5  -1  -1  574.63   24.77
  -5   1   1  580.43   24.66
   5  -1  -1  611.86   27.06
  -5   1   2 1566.54   55.79
   5  -1  -2 1480.40   52.35
  -5   1   2 1496.64   53.18
   5  -1  -2 1533.48   57.73
  -5   1   3 1699.53   61.84
   5  -1  -3 1497.37   54.76
   5  -1  -3 1494.32   55.22
  -5   1   3 1510.03   56.72
  -5   1   4 1661.59   64.13
   5  -1  -4 1565.69   59.70
   5  -1  -4 1754.28   60.46
   5  -1  -4 1745.76   67.59
  -5   1   4 1530.47   58.89
  -5   1   6  602.86   52.42
  -5   1   6  630.23   48.82
   5  -1  -6  571.73   40.63
   5  -1  -6  575.43   51.43
  -5   1   7  664.78   67.20
  -5   1   7  666.71   61.47
   5  -1  -7  686.63   71.29
  -5   1   8  752.77   53.34
  -5   1   8  662.20   60.36
   5  -1  -8  711.73   66.08
  -5   1   9  331.40   49.96
  -5   1   9  349.95   45.44
   5  -1  -9  389.23   59.52
  -5   1  10   73.35   37.74
  -5   1  10  142.57   31.46
   5  -1 -10  209.29   50.38
  -5   1  11  293.38   67.23
  -5   1  11  235.62   50.78
   5  -1 -11  273.60   60.29
  -5   1  12   28.18  100.09
  -5   1  12   19.72   16.77
   5  -1 -12  102.62   36.67
  -5   1  13   20.67   35.17
  -5   1  13    8.04   44.71
   5  -1 -13   38.95   30.24
  -5   1  14   38.91   49.61
  -5   1  14   39.26   36.02
   5  -1 -14  102.73   53.69
  -5   1  15   60.87   42.72
  -5   1  15   78.54   34.78
   5  -1 -15   66.71   40.50
  -5   1  16   42.60   34.14
  -5   1  16   17.65   29.20
   5  -1 -16   71.09   44.50
   4  -2  12   21.72   37.00
   4  -2  12   11.51   24.19
  -4   2 -12   47.52   46.04
   4  -2  11  145.15   69.38
   4  -2  11  125.32   90.27
  -4   2 -11  141.78   58.45
   4  -2  10   31.53   58.23
   4  -2  10   24.79   41.78
  -4   2 -10   48.75   55.24
   4  -2   9   13.63   18.60
   4  -2   9   43.57   47.05
  -4   2  -9   38.97   35.35
   4  -2   8  108.72   67.15
   4  -2   8   96.20   63.26
  -4   2  -8  145.65   56.48
   4  -2   7   81.09   38.70
   4  -2   7   72.66   43.70
  -4   2  -7   99.87   49.89
   4  -2   6   16.23   28.04
   4  -2   6   -5.31   22.79
   4  -2   5   21.87   25.28
   4  -2   5   14.45   23.94
   4  -2   5   28.38   19.41
   4  -2   4  173.38   36.01
   4  -2   4  161.89   30.36
   4  -2   4  150.90   32.15
   4  -2   3  364.57   45.85
   4  -2   3  272.73   34.33
   4  -2   3  239.74   34.32
   4  -2   2  699.97   51.11
   4  -2   2  714.68   53.04
   4  -2   2  686.12   53.74
   4  -2   1  366.42   72.51
  -4   2  -1  330.59   33.47
   4  -2   1  365.89   75.38
   4  -2   1  367.72   73.43
  -4   2   0 2442.49   84.56
   4  -2   0 2460.00   88.86
   4  -2   0 2437.86   87.03
  -4   2   0 2334.69   83.70
   4  -2  -1  281.68   29.20
   4  -2  -1  279.03   38.70
  -4   2   1  268.82   29.29
   4  -2  -2  128.57   23.06
  -4   2   2   58.07   10.64
   4  -2  -2  224.40   25.80
   4  -2  -3  246.70   24.52
  -4   2   3  239.32   24.28
   4  -2  -3  304.07   36.60
  -4   2   3  296.67   36.85
  -4   2   4   28.54   16.14
   4  -2  -4   29.41   16.47
   4  -2  -4    2.86    6.90
   4  -2  -4   34.95   12.74
   4  -2  -4   28.81   18.89
  -4   2   5 1158.75   53.46
   4  -2  -5 1059.15   46.82
   4  -2  -5 1133.29   52.70
   4  -2  -5 1126.10   59.38
  -4   2   6 1245.56   62.40
  -4   2   6 1274.97   60.43
   4  -2  -6 1267.03   73.89
  -4   2   7    1.84    7.45
  -4   2   7    0.30   13.71
   4  -2  -7   13.12   35.42
  -4   2   8   38.18   60.77
  -4   2   8   74.91   43.22
   4  -2  -8   65.20   34.46
  -4   2   9   58.97   31.99
  -4   2   9   16.53   28.76
   4  -2  -9   25.99   45.27
  -4   2  10  703.45   75.44
  -4   2  10  639.69   70.41
   4  -2 -10  668.74   72.51
  -4   2  11   43.06   46.42
  -4   2  11   26.01   30.93
   4  -2 -11   14.74   36.24
  -4   2  12  367.59  103.86
  -4   2  12  341.40   51.79
   4  -2 -12  335.57   58.30
  -4   2  13   60.59   27.24
  -4   2  13   79.87   37.90
   4  -2 -13   85.89   53.64
  -4   2  14  141.00   81.74
  -4   2  14  114.94   30.29
   4  -2 -14  191.90   55.91
  -4   2  15   18.40   18.11
   4  -2 -15   23.86   29.82
   3  -3  13   44.10   44.06
   3  -3  13   43.99   82.82
  -3   3 -13   63.68   43.10
   3  -3  12   55.02   48.26
   3  -3  12   26.41   28.50
  -3   3 -12   36.03   44.08
   3  -3  11   23.89   17.41
   3  -3  11    2.46   23.59
  -3   3 -11   34.98   32.35
   3  -3  10   56.81   46.55
   3  -3  10   42.59   58.87
  -3   3 -10   38.62   41.30
   3  -3   9 1361.25  174.91
   3  -3   9 1360.42  154.51
  -3   3  -9 1346.82  113.17
   3  -3   8  187.16   42.48
   3  -3   8  191.85   62.33
  -3   3  -8  260.85   67.64
   3  -3   7 1190.38  107.83
   3  -3   7 1152.07  167.99
   3  -3   7 1281.54   87.66
   3  -3   6  185.65   44.05
   3  -3   6  175.81   90.48
   3  -3   6  236.71   45.62
   3  -3   5 1568.78   91.56
   3  -3   5 1712.65  120.73
   3  -3   4  209.59   35.86
   3  -3   4  190.48   25.87
   3  -3   4  203.72   30.87
   3  -3   3 3978.19  169.26
   3  -3   3 3792.13  181.27
   3  -3   3 3888.37  160.53
   3  -3   2  126.98   30.61
  -3   3  -2  123.45   27.99
   3  -3   2  131.77   31.29
   3  -3   2  122.49   34.99
   3  -3   1   19.20   10.08
  -3   3  -1   26.32   12.92
   3  -3   1    9.90   39.62
   3  -3   1   83.06   21.71
   3  -3   0   52.51   17.73
  -3   3   0   29.47    6.47
   3  -3   0   63.09   34.17
  -3   3   0   37.38   14.01
   3  -3   0   50.40   36.32
   3  -3  -1 2684.13   95.77
   3  -3  -1 2671.54   99.57
  -3   3   1 2505.85   90.09
  -3   3   2  247.89   24.95
   3  -3  -2  245.13   24.17
   3  -3  -2  230.45   24.93
   3  -3  -2  243.69   33.88
  -3   3   2  208.71   28.74
  -3   3   3 6797.94  230.19
   3  -3  -3 6894.19  236.94
  -3   3   4  805.05   38.96
   3  -3  -4  753.12   32.02
   3  -3  -4  772.37   54.62
   3  -3  -4  785.38   40.56
  -3   3   5 1283.81   62.90
   3  -3  -5 1300.43   66.14
   3  -3  -5 1205.23   68.42
  -3   3   6  904.43   47.14
   3  -3  -6  927.36   53.39
   3  -3  -6  868.19   56.82
  -3   3   7 2277.65  113.15
   3  -3  -7 2145.29   98.86
   3  -3  -7 2003.02  100.63
  -3   3   8  150.94   26.64
   3  -3  -8  146.45   32.42
   3  -3  -8  192.04   47.82
  -3   3   9  767.97   89.03
   3  -3  -9  724.97   88.67
  -3   3  10   10.22   34.12
   3  -3 -10   58.39   57.57
  -3   3  11  212.39   71.71
   3  -3 -11  243.45   57.92
  -3   3  12   51.99   32.46
   3  -3 -12   59.42   41.00
  -3   3  13  100.63   41.09
   3  -3 -13   74.03   64.44
   3  -3 -13  146.33   58.62
  -3   3  14    9.54   28.86
   3  -3 -14   20.14   23.17
   3  -3 -14    4.89   32.59
  -3   3  15   43.35   53.80
   3  -3 -15   26.70   25.67
   3  -3 -15   48.39   51.58
   2  -4  13   26.14   24.45
   2  -4  13    6.32   14.36
  -2   4 -13   56.23   53.08
   2  -4  12   16.37   29.76
   2  -4  12   17.29   31.19
  -2   4 -12   12.11   28.54
   2  -4  11  120.60  125.82
   2  -4  11  141.10  135.81
  -2   4 -11  157.85   84.67
   2  -4  10  183.42   39.37
   2  -4  10  194.38  135.80
  -2   4 -10  290.08   79.62
   2  -4   9 1324.38  122.21
   2  -4   9 1200.89  114.91
  -2   4  -9 1200.80  114.94
   2  -4   8  209.50   69.77
   2  -4   8  265.94   88.91
   2  -4   8  273.33   62.63
   2  -4   7 1720.03  148.35
   2  -4   7 1817.15  159.11
   2  -4   7 1804.14  135.42
   2  -4   6 1299.33  113.74
   2  -4   6 1294.60  127.36
   2  -4   6 1233.61  103.60
   2  -4   5 1614.18  111.07
   2  -4   5 1255.61   99.12
   2  -4   5 1616.87   91.43
   2  -4   4 1088.12   66.89
   2  -4   4 1087.06   56.79
   2  -4   4 1028.03   54.47
   2  -4   3 5360.84  217.74
   2  -4   3 5690.62  236.44
   2  -4   3 5542.51  227.92
   2  -4   2 2098.18   91.80
   2  -4   2 2118.41  107.03
   2  -4   2 2138.08  119.91
   2  -4   0 1901.69   69.62
  -2   4   0 1949.12   71.30
   2  -4   0 1974.73   80.80
   2  -4   0 1934.80   73.86
   2  -4  -1 1798.52   65.02
   2  -4  -1 1792.10   66.62
   2  -4  -1 1722.48   67.36
   2  -4  -1 1738.12   70.62
  -2   4   2   43.63    9.73
   2  -4  -2   88.56   14.60
   2  -4  -2   61.73   35.04
   2  -4  -2   87.37   24.62
  -2   4   3 1284.32   59.21
   2  -4  -3 1169.33   51.09
   2  -4  -3 1267.07   63.18
   2  -4  -3 1192.33   65.17
  -2   4   4  186.50   42.03
   2  -4  -4  163.49   35.52
   2  -4  -4  171.71   50.86
  -2   4   5 1934.42  103.67
   2  -4  -5 1967.02   93.58
   2  -4  -5 1875.48   97.75
  -2   4   6  580.76   75.21
   2  -4  -6  581.30   67.42
   2  -4  -6  581.77   71.76
  -2   4   7 1266.59   92.72
   2  -4  -7 1147.03   80.76
   2  -4  -7 1557.37  101.22
  -2   4   8  136.93   30.76
   2  -4  -8  129.69   38.40
   2  -4  -8  224.32   57.07
  -2   4   9  376.08   50.02
   2  -4  -9   93.94   54.54
   2  -4  -9  255.67   56.06
  -2   4  10   70.25   47.45
   2  -4 -10   93.18   67.52
   2  -4 -10   83.29   69.98
  -2   4  11  349.15   60.83
   2  -4 -11  348.84   66.57
   2  -4 -11  332.50   64.39
  -2   4  12  138.29   74.09
   2  -4 -12  114.48   99.22
   2  -4 -12  152.46   56.76
  -2   4  13   43.97   33.02
   2  -4 -13   37.84   31.81
   2  -4 -13   57.60   55.96
  -2   4  14   97.39   76.96
   2  -4 -14   84.29   72.75
   2  -4 -14  134.14   57.77
   1  -5  13   29.59   18.80
   1  -5  13   18.10   29.42
  -1   5 -13   36.39   33.88
   1  -5  12   59.61   34.28
   1  -5  12   41.38   38.39
  -1   5 -12   48.63   42.50
   1  -5  11   55.22   47.50
   1  -5  11   34.47   18.00
  -1   5 -11   45.16   58.57
   1  -5  10  135.91   64.26
   1  -5  10  135.97   65.12
   1  -5   9   42.54   34.93
   1  -5   9   87.20   47.20
   1  -5   9   19.53   26.80
   1  -5   8 1116.67   89.79
   1  -5   8 1132.36  104.11
   1  -5   8 1116.22   82.81
   1  -5   7 1045.81  124.24
   1  -5   7 1129.58  104.64
   1  -5   7 1063.25  136.09
   1  -5   6  851.55   89.34
   1  -5   6  853.16   90.36
   1  -5   6  853.41   75.05
   1  -5   5  251.14   39.76
   1  -5   5  206.58   42.99
   1  -5   5  201.30   49.61
   1  -5   4  416.27   58.69
   1  -5   4  302.19   40.43
   1  -5   4  372.64   43.76
   1  -5   3  977.20   62.70
   1  -5   3  917.50  141.86
   1  -5   3  898.92   67.97
   1  -5   2  260.46   37.01
   1  -5   2  274.86   40.01
   1  -5   2  271.67   35.79
   1  -5   1   50.53   22.41
   1  -5   1   80.60   38.61
   1  -5   1   46.76   39.55
   1  -5   0  386.50   33.30
  -1   5   0  384.73   31.41
   1  -5   0  415.90   35.34
   1  -5   0  392.14   40.97
   1  -5  -1   24.84   24.82
   1  -5  -1   35.31   19.21
   1  -5  -1   28.43   17.67
   1  -5  -1   31.72   22.32
   1  -5  -2    5.11   13.34
   1  -5  -2   36.95   28.08
  -1   5   3   14.93   41.24
   1  -5  -3   17.22   19.71
   1  -5  -3   51.04   29.05
  -1   5   4  720.92   43.33
   1  -5  -4  679.62   76.16
  -1   5   5  520.53   63.66
   1  -5  -5  354.45   46.93
   1  -5  -5  356.83   45.86
  -1   5   6 1209.13   76.94
   1  -5  -6 1201.88   84.72
   1  -5  -6 1110.08   83.34
  -1   5   7  152.80   63.87
   1  -5  -7  120.64   38.64
   1  -5  -7  136.50   55.23
  -1   5   8    8.51   16.72
   1  -5  -8   19.49   33.59
   1  -5  -8   27.74   39.49
  -1   5   9  480.29   68.45
   1  -5  -9  452.39   66.45
   1  -5  -9  412.99   72.33
  -1   5  10   79.53   42.51
   1  -5 -10  112.55   40.59
   1  -5 -10   87.25   43.40
  -1   5  11    6.76   28.46
   1  -5 -11   28.23   39.13
   1  -5 -11   75.62   51.41
  -1   5  12   85.75   51.65
   1  -5 -12   77.71   63.71
   1  -5 -12   82.58   40.21
  -1   5  13   23.67   31.48
   1  -5 -13   33.80   28.73
   1  -5 -13   12.88   30.08
  -1   5  14    2.81   19.15
   1  -5 -14   29.78   41.08
   1  -5 -14   -4.81   33.27
   0  -6  13   27.06   32.00
   0  -6  13   11.89   24.55
   0   6 -13   29.90   33.26
   0  -6  12    3.98   16.80
   0  -6  12   20.39   43.92
   0   6 -12   21.61   25.56
   0  -6  11   -0.65   31.30
   0  -6  11   23.21   44.13
   0   6 -11   30.58   47.49
   0  -6  10  173.39  110.21
   0  -6  10  225.17   50.93
   0  -6  10  233.16   38.54
   0  -6   9   59.56   90.65
   0  -6   9   95.72   89.09
   0  -6   9   70.33   85.59
   0  -6   8  253.76   58.77
   0  -6   8  294.80   65.69
   0  -6   8  304.55   58.24
   0  -6   7  540.36   67.69
   0  -6   7  494.39  132.03
   0  -6   7  471.67  115.27
   0  -6   6  141.63   44.55
   0  -6   6  149.98   62.41
   0  -6   6  148.74   50.09
   0  -6   5   34.47   27.90
   0  -6   5   52.10   65.90
   0  -6   5   58.22   23.36
   0  -6   4  618.44   62.78
   0  -6   4  691.90   72.14
   0  -6   4  726.93   71.02
   0  -6   3  287.99   47.17
   0  -6   3  344.30   60.83
   0  -6   2  323.19   43.58
   0  -6   2  330.44   48.15
   0  -6   1   70.23   24.82
   0  -6   1   55.50   34.15
   0  -6   1   57.32   38.11
   0  -6   0  649.38   57.77
   0  -6   0  688.45   73.07
   0  -6   0  640.44   49.76
   0  -6  -1   78.38   29.02
   0  -6  -1   74.40   35.35
   0  -6  -1   82.84   39.18
   0  -6  -2  356.15   47.61
   0  -6  -2  317.06   37.04
   0  -6  -2  318.30   46.76
   0   6   3  386.59   47.73
   0  -6  -3  294.44   43.89
   0  -6  -3  264.11   46.28
   0   6   4  612.96   91.73
   0  -6  -4  655.78   63.88
   0  -6  -4  655.22   65.76
   0   6   5   -0.54   21.16
   0  -6  -5   62.80   32.16
   0  -6  -5   65.89   41.21
   0   6   6  129.41   28.04
   0  -6  -6  149.67   59.75
   0  -6  -6  150.56   45.22
   0   6   7  494.30  137.07
   0  -6  -7  479.92   63.20
   0  -6  -7  495.24  133.81
   0   6   8  276.54   59.00
   0  -6  -8  297.15   70.12
   0  -6  -8  272.22   70.94
   0   6   9   56.80   59.66
   0  -6  -9  109.76   46.59
   0  -6  -9   90.58   48.99
   0   6  10  207.43   38.58
   0  -6 -10  222.76   42.82
   0  -6 -10  211.79   62.72
   0   6  11    2.65    7.95
   0  -6 -11   30.36   42.28
   0  -6 -11   16.76   51.70
   0   6  12    6.71   12.20
   0  -6 -12   20.87   29.17
   0  -6 -12   13.08   34.69
   0   6  13   23.42   29.23
   0  -6 -13    2.35   30.65
   0  -6 -13   53.30   63.96
  -1  -7  13    8.13   18.44
  -1  -7  13   12.62   21.89
   1   7 -13   34.51   44.84
  -1  -7  12   57.29   52.78
  -1  -7  12   32.29   31.92
   1   7 -12   35.93   40.65
  -1  -7  11   12.65   37.56
  -1  -7  11   40.70   50.52
  -1  -7  11   55.43   39.53
  -1  -7  10   38.83   78.87
  -1  -7  10   52.18   32.65
  -1  -7  10   79.32   40.59
  -1  -7   9   67.14   39.12
  -1  -7   9   25.55   95.55
  -1  -7   9   60.59   39.15
  -1  -7   8   69.37   38.53
  -1  -7   8   60.20   30.90
  -1  -7   8   45.67   86.32
  -1  -7   7   91.12   81.23
  -1  -7   7   49.34  112.85
  -1  -7   7   63.25  105.81
  -1  -7   6  185.31   55.63
  -1  -7   6  160.49   77.62
  -1  -7   6  171.63   86.85
  -1  -7   5  373.05   81.63
  -1  -7   5  409.83   64.97
  -1  -7   5  358.39   51.10
  -1  -7   4 1189.45   79.24
  -1  -7   4 1311.58   98.29
  -1  -7   4 1192.39   84.66
  -1  -7   3  585.72   69.36
  -1  -7   3  629.05   83.67
  -1  -7   3  608.00   57.69
  -1  -7   2 1185.64   72.86
  -1  -7   2 1078.96   76.94
  -1  -7   2 1122.09   59.57
  -1  -7   1  496.30   61.10
  -1  -7   1  492.70   57.02
  -1  -7   1  434.69   46.85
  -1  -7   0 1969.16   97.83
  -1  -7   0 1986.11   94.23
  -1  -7  -1  650.55   72.42
  -1  -7  -1  592.53  110.10
  -1  -7  -2  616.50   58.15
  -1  -7  -2  605.24   64.16
  -1  -7  -2  652.62   61.58
  -1  -7  -3 2116.64  119.25
  -1  -7  -3 2097.91  121.35
   1   7   4  946.82  100.29
  -1  -7  -4  950.83  126.74
  -1  -7  -4  910.70   98.74
   1   7   5  660.35   73.43
  -1  -7  -5  634.86   74.66
  -1  -7  -5  663.66   86.98
   1   7   6  720.07   62.46
  -1  -7  -6  705.83   78.03
  -1  -7  -6  728.31   80.10
   1   7   7   69.00   42.13
  -1  -7  -7   96.89   59.25
  -1  -7  -7   88.80   69.49
   1   7   8  533.63   56.57
  -1  -7  -8  503.97   69.73
  -1  -7  -8  615.27   84.40
   1   7   9  254.85   48.87
  -1  -7  -9  291.03   87.65
  -1  -7  -9  291.74   66.63
   1   7  10   47.78   37.91
  -1  -7 -10   52.84   45.17
  -1  -7 -10   38.77   35.75
   1   7  11   58.18   34.28
  -1  -7 -11   93.11   49.83
  -1  -7 -11   53.52   46.43
   1   7  12   25.00   17.78
  -1  -7 -12   28.57   50.08
  -1  -7 -12   -0.05   35.24
  -2  -8  13   35.43   44.00
  -2  -8  13   18.13   28.57
   2   8 -13   32.03   26.19
  -2  -8  12   28.62   39.94
  -2  -8  12   43.60   43.01
  -2  -8  11  122.00   86.13
  -2  -8  11  100.63   74.18
  -2  -8  11  169.70   42.99
  -2  -8  10   12.02   28.11
  -2  -8  10   29.54   42.92
  -2  -8  10   23.80   11.77
  -2  -8   9  418.55   67.02
  -2  -8   9  551.04   94.64
  -2  -8   9  583.41   70.36
  -2  -8   8   40.42   45.60
  -2  -8   8   29.38   13.86
  -2  -8   8   28.43   34.53
  -2  -8   7   76.04   44.08
  -2  -8   7   60.45  102.33
  -2  -8   7   45.03  110.12
  -2  -8   6  122.14   43.54
  -2  -8   6  105.77   62.96
  -2  -8   6   88.47   57.16
  -2  -8   5 1031.92   92.68
  -2  -8   5  999.39  101.49
  -2  -8   5 1131.31   80.24
  -2  -8   4   80.23   40.63
  -2  -8   4  102.21   37.48
  -2  -8   4   66.27   61.41
  -2  -8   3 1111.02  108.10
  -2  -8   3 1209.69  126.19
  -2  -8   3 1071.36   93.04
  -2  -8   2  279.91   53.30
  -2  -8   2  318.75   64.10
  -2  -8   2  256.79   50.95
  -2  -8   1 3043.31  165.34
  -2  -8   1 2862.34  169.47
  -2  -8   1 3032.85  190.63
  -2  -8   0  128.54   37.89
  -2  -8   0  113.59   42.75
  -2  -8   0  127.93   78.00
  -2  -8  -1 2383.64  193.14
  -2  -8  -1 2378.70  193.15
  -2  -8  -1 2235.25  180.38
  -2  -8  -2  342.55   53.32
  -2  -8  -2  373.91   63.55
  -2  -8  -2  339.31   62.19
  -2  -8  -3 1057.42   82.69
  -2  -8  -3 1159.27   94.41
  -2  -8  -3  996.50   74.15
   2   8   4   23.69   37.27
  -2  -8  -4   36.55   37.50
  -2  -8  -4   32.69   48.85
   2   8   5 1229.95  108.75
  -2  -8  -5 1217.84  100.73
  -2  -8  -5 1334.21  119.31
   2   8   6    8.38   15.81
  -2  -8  -6   20.07   34.77
  -2  -8  -6   28.31   40.71
   2   8   7  877.86   99.62
  -2  -8  -7 1009.29   80.91
  -2  -8  -7  927.10  108.44
   2   8   8   15.62   29.88
  -2  -8  -8   60.22   43.31
  -2  -8  -8   36.43   33.84
   2   8   9  209.06   96.69
  -2  -8  -9  226.52   54.51
  -2  -8  -9  329.39   78.81
   2   8  10   16.58   29.92
  -2  -8 -10   17.80   26.52
  -2  -8 -10   28.15   56.32
   2   8  11   56.87   62.26
  -2  -8 -11   84.38   45.58
  -2  -8 -11   67.34   45.04
  -3  -9  13   33.11   44.66
  -3  -9  13   40.08   34.37
   3   9 -13   14.77   21.56
  -3  -9  12   12.93   39.21
  -3  -9  12   50.04   38.18
  -3  -9  12   35.05   31.39
  -3  -9  11   11.10   31.23
  -3  -9  11   28.06   31.46
  -3  -9  11    9.12   14.93
  -3  -9  10   76.00   52.85
  -3  -9  10   40.97   40.05
  -3  -9  10   68.04   58.04
  -3  -9   9   30.79   38.97
  -3  -9   9   39.77   44.63
  -3  -9   8   31.33   32.56
  -3  -9   8   22.84   33.68
  -3  -9   8   18.60    9.66
  -3  -9   7   50.47   34.13
  -3  -9   7   60.09   96.66
  -3  -9   7   69.44   30.84
  -3  -9   6    1.01   30.31
  -3  -9   6   13.08   38.56
  -3  -9   6   12.57   22.28
  -3  -9   5   98.43   48.87
  -3  -9   5  125.82   50.36
  -3  -9   5  115.35   64.94
  -3  -9   4   17.92   34.97
  -3  -9   4   28.08   31.64
  -3  -9   4   12.82   15.61
  -3  -9   3  152.69   51.65
  -3  -9   3  175.12   48.02
  -3  -9   3  131.14   26.29
  -3  -9   2   -6.84   33.07
  -3  -9   2    9.94   36.21
  -3  -9   2    1.60   10.02
  -3  -9   1   19.36   31.97
  -3  -9   1   54.96   55.39
  -3  -9   1   20.04   25.48
  -3  -9   0   94.53   44.97
  -3  -9   0   83.41   44.94
  -3  -9   0   82.26   63.69
  -3  -9  -1  313.43   52.05
  -3  -9  -1  264.80   50.34
  -3  -9  -1  271.30   47.25
  -3  -9  -2   47.54   37.26
  -3  -9  -2   53.38   38.35
  -3  -9  -2   24.21   39.32
  -3  -9  -3  130.74   49.79
  -3  -9  -3  132.79   44.79
  -3  -9  -3  132.29   55.22
  -3  -9  -4   54.70   31.26
  -3  -9  -4   68.56   32.49
  -3  -9  -4  110.48   40.00
   3   9   5    8.40   24.90
  -3  -9  -5    7.07   36.65
  -3  -9  -5   20.74   34.96
   3   9   6   15.20   26.34
  -3  -9  -6    4.78   22.81
  -3  -9  -6   21.81   39.24
   3   9   7   37.47   21.68
  -3  -9  -7   17.46   27.05
  -3  -9  -7   39.38   54.59
   3   9   8   -5.51   25.41
  -3  -9  -8    8.23   26.29
  -3  -9  -8    9.62   39.37
   3   9   9   -3.14   25.59
  -3  -9  -9   17.54   48.29
  -3  -9  -9   30.53   48.94
   3   9  10   11.64   23.27
  -3  -9 -10    8.20   36.34
  -3  -9 -10   22.64   33.36
  -4 -10  12   17.71   29.75
  -4 -10  12    3.94   14.86
  -4 -10  12   30.27   22.61
  -4 -10  11  131.69   64.04
  -4 -10  11   70.49   49.93
  -4 -10  11   92.98   66.01
  -4 -10  10   19.47   33.25
  -4 -10  10   11.05   27.61
  -4 -10   9  214.34   45.04
  -4 -10   9  175.73  105.56
  -4 -10   9  182.07  104.31
  -4 -10   8   31.25   46.13
  -4 -10   8   17.93   28.28
  -4 -10   8   30.92   29.58
  -4 -10   7  142.28   43.28
  -4 -10   7  128.81   48.40
  -4 -10   7  131.67   27.51
  -4 -10   6  230.40   48.13
  -4 -10   6  272.00  164.47
  -4 -10   6  224.71   52.74
  -4 -10   5   70.25   37.66
  -4 -10   5  102.38   49.33
  -4 -10   5   82.45   44.50
  -4 -10   4   31.88   31.17
  -4 -10   4   37.27   37.83
  -4 -10   4   28.81   22.58
  -4 -10   3  126.38   56.18
  -4 -10   3  155.08   59.52
  -4 -10   3  125.25   67.73
  -4 -10   2  135.85   47.58
  -4 -10   2  131.40   67.16
  -4 -10   2  126.06   43.15
  -4 -10   1    7.28   30.33
  -4 -10   1    9.56   36.66
  -4 -10   1   20.18   23.16
  -4 -10   0  188.64   52.06
  -4 -10   0  202.96   45.91
  -4 -10   0  186.71   83.43
  -4 -10  -1   34.35   24.20
  -4 -10  -1   23.01   38.16
  -4 -10  -1   28.68   33.88
  -4 -10  -2  341.91   50.44
  -4 -10  -2  275.09   40.20
  -4 -10  -2  309.90   56.86
  -4 -10  -3  339.01   57.04
  -4 -10  -3  321.75   52.47
  -4 -10  -3  284.10   53.66
  -4 -10  -4  103.77   45.57
  -4 -10  -4  143.10   51.93
  -4 -10  -4  141.90   50.33
  -4 -10  -5  271.91   52.58
  -4 -10  -5  254.58  165.52
  -4 -10  -5  310.95   85.26
  -4 -10  -6  106.52   72.35
  -4 -10  -6  135.50   89.57
   4  10   7   15.09   28.14
  -4 -10  -7   10.69   36.83
  -4 -10  -7   31.01   54.37
   4  10   8   55.74   46.00
  -4 -10  -8    1.14   25.10
  -4 -10  -8    5.96   35.57
   4  10   9   16.52   26.67
  -4 -10  -9  -17.37   36.28
  -4 -10  -9   40.06   52.35
  -5 -11  11   15.07   31.11
  -5 -11  11    4.77   24.44
  -5 -11  10  105.59   68.65
  -5 -11  10   83.64   45.91
  -5 -11  10   72.77   91.08
  -5 -11   9    4.80   33.04
  -5 -11   9   -7.14   27.23
  -5 -11   9    5.80    6.94
  -5 -11   8  275.83   76.60
  -5 -11   8  186.37  181.08
  -5 -11   8  322.10   43.42
  -5 -11   7    8.50   32.86
  -5 -11   7   -0.30   18.66
  -5 -11   7    4.94    9.61
  -5 -11   6  353.95   59.05
  -5 -11   6  370.62   64.94
  -5 -11   6  368.84   47.80
  -5 -11   5   37.36   33.39
  -5 -11   5   37.49   34.81
  -5 -11   5   23.31   23.83
  -5 -11   4  635.93   97.23
  -5 -11   4  539.43   85.15
  -5 -11   4  522.65   56.71
  -5 -11   3   47.47   36.22
  -5 -11   3   61.30   56.66
  -5 -11   3   52.77   40.30
  -5 -11   2  829.08   83.58
  -5 -11   2  891.27  118.96
  -5 -11   2  743.40   76.05
  -5 -11   1  110.92   46.80
  -5 -11   1   82.22   48.27
  -5 -11   1   74.50   56.31
  -5 -11   0  699.44   86.52
  -5 -11   0  654.87   80.97
  -5 -11   0  557.63   66.79
  -5 -11  -1   17.45   31.36
  -5 -11  -1   12.92   38.19
  -5 -11  -1    7.66   27.42
  -5 -11  -2  430.43   79.28
  -5 -11  -2  381.90   56.88
  -5 -11  -2  451.11   64.84
  -5 -11  -3   80.48   41.62
  -5 -11  -3   48.14   53.88
  -5 -11  -3   83.68   40.51
  -5 -11  -4 1163.95   75.89
  -5 -11  -4 1070.35  123.99
  -5 -11  -4 1199.84   82.33
  -5 -11  -5  118.22   32.23
  -5 -11  -5  174.84   51.41
  -5 -11  -5  171.76   53.24
  -5 -11  -6  372.13   68.85
  -5 -11  -6  296.61   47.69
  -5 -11  -6  321.79   68.28
  -5 -11  -7   22.96   37.18
  -5 -11  -7    2.20   31.43
  -5 -11  -8  280.42   68.17
  -6 -12  11   17.91   41.25
  -6 -12  11   11.15   28.50
  -6 -12  10   58.36   41.86
  -6 -12  10   32.00   45.79
  -6 -12   9   47.75   44.91
  -6 -12   9   15.30   22.96
  -6 -12   8  118.24   52.04
  -6 -12   8  107.41   51.34
  -6 -12   7   42.96   33.33
  -6 -12   7   15.87   29.26
  -6 -12   7   23.10   29.35
  -6 -12   6  119.63   64.32
  -6 -12   6  142.94   45.25
  -6 -12   6  187.40   26.52
  -6 -12   5   49.40   33.37
  -6 -12   5   45.74   31.43
  -6 -12   5   37.65   26.81
  -6 -12   4  240.35   60.48
  -6 -12   4  254.87   49.59
  -6 -12   4  216.73   64.49
  -6 -12   3   52.83   40.45
  -6 -12   3   53.42   37.35
  -6 -12   3   43.46   21.93
  -6 -12   2  415.92   73.28
  -6 -12   2  432.94   83.59
  -6 -12   2  420.23   52.36
  -6 -12   1   41.24   51.97
  -6 -12   1   13.92   37.25
  -6 -12   1    9.49   17.59
  -6 -12   0  322.44   57.92
  -6 -12   0  353.15   78.77
  -6 -12   0  313.38   51.15
  -6 -12  -1   39.45   54.43
  -6 -12  -1   -8.29   37.20
  -6 -12  -1   19.50   21.13
  -6 -12  -2  444.01   51.86
  -6 -12  -2  459.18   58.27
  -6 -12  -2  445.35   62.05
  -6 -12  -3    7.31   31.62
  -6 -12  -3   14.86   36.48
  -6 -12  -3   17.13   24.86
  -6 -12  -4  524.41   65.71
  -6 -12  -4  466.78   59.16
  -6 -12  -4  444.05   67.06
  -6 -12  -5   22.56   42.33
  -6 -12  -5  -22.81   39.71
  -6 -12  -5  -13.67   30.99
  -6 -12  -6  166.55   49.91
  -6 -12  -6  171.24   57.20
  -6 -12  -6  219.42   51.88
  -7 -13   9   11.08   31.25
  -7 -13   9   30.94   34.38
  -7 -13   8   30.08   56.33
  -7 -13   8   -0.22   26.59
  -7 -13   7   79.54   53.46
  -7 -13   7   -2.88   25.82
  -7 -13   6   44.60   46.56
  -7 -13   6   36.69   31.63
  -7 -13   5  103.55   58.06
  -7 -13   5   74.33   48.61
  -7 -13   4   15.93   45.04
  -7 -13   4   40.11   48.73
  -7 -13   4   15.33   20.25
  -7 -13   3   34.94   44.26
  -7 -13   3   15.53   38.02
  -7 -13   3    1.39   11.28
  -7 -13   2    4.51   36.57
  -7 -13   2    9.77   11.48
  -7 -13   1   20.41   41.78
  -7 -13   1   24.24   52.06
  -7 -13   1   19.49   23.17
  -7 -13   0   22.85   29.67
  -7 -13   0   10.82   39.44
  -7 -13   0   24.94   24.41
  -7 -13  -1   20.90   41.76
  -7 -13  -1   57.76   54.71
  -7 -13  -1   12.79   17.03
  -7 -13  -2   10.51   29.20
  -7 -13  -2    5.37   35.89
  -7 -13  -2   14.38   34.97
  -7 -13  -3   53.29   40.94
  -7 -13  -3    5.27   35.67
  -7 -13  -3   35.82   34.28
  -7 -13  -4   85.70   39.70
  -7 -13  -4   58.28   35.46
  -7 -13  -4   61.00   36.70
  -8 -14   7  103.20   46.67
  -8 -14   7   73.35   29.08
  -8 -14   6   19.47   30.99
  -8 -14   6   39.19   40.20
  -8 -14   5  124.76   49.50
  -8 -14   4    8.20   33.76
  -8 -14   3   65.94   34.55
  -8 -14   2   47.04   41.80
  -8 -14   2   24.84   47.14
  -8 -14   1   30.85   29.93
  -8 -14   1   43.35   34.23
  -8 -14   0   32.19   50.32
  -8 -14   0   21.55   46.64
  -8 -14   0    5.15   10.39
  -8 -14  -1  116.32   46.96
  -8 -14  -1  120.69   50.18
  -8 -14  -1  105.14   61.13
 -18 -10   6   28.23   37.33
 -17  -9   1   -6.10   27.24
 -17  -9   2    5.53   27.98
 -17  -9   2   16.23   25.57
 -17  -9   3   -0.94   25.32
 -17  -9   3    1.40   25.88
 -17  -9   4   64.92   33.89
 -17  -9   4   27.39   26.44
 -17  -9   5   -0.86   19.34
 -17  -9   6  197.47   32.44
 -17  -9   8  287.32   59.75
 -17  -9   9  -18.53   28.41
 -17  -9  10  207.60   58.57
 -17  -9  11    6.86   29.63
 -16  -8  -1   63.20   47.71
 -16  -8  -1   39.22   52.96
 -16  -8   0   -0.56   25.62
 -16  -8   0   14.78   23.86
 -16  -8   1   91.06   35.59
 -16  -8   1   95.64   38.15
 -16  -8   2   -6.22   27.91
 -16  -8   2   10.44   16.62
 -16  -8   3   92.23   47.78
 -16  -8   3   96.41   40.60
 -16  -8   4   -2.71   28.20
 -16  -8   4    9.79   14.58
 -16  -8   5   21.74   19.44
 -16  -8   6   48.03   30.74
 -16  -8   8  199.31   54.69
 -16  -8   8  152.00   33.46
 -16  -8   9   10.74   30.91
 -16  -8  10   94.87   61.25
 -16  -8  11   23.63   29.78
 -16  -8  12   41.11   42.79
 -16  -8  13   19.62   28.78
 -15  -7  -3  133.88   43.19
 -15  -7  -3  185.28   48.62
 -15  -7  -2   90.95   38.10
 -15  -7  -2   83.57   60.82
 -15  -7  -1  188.58   48.54
 -15  -7  -1  257.80   47.51
 -15  -7   0  221.06   52.28
 -15  -7   0  188.10   47.56
 -15  -7   1   59.23   27.63
 -15  -7   1  169.85   51.95
 -15  -7   2   55.45   26.42
 -15  -7   2   65.53   37.85
 -15  -7   3  103.58   49.35
 -15  -7   3   28.19   36.22
 -15  -7   4  171.13   40.66
 -15  -7   4  181.92   38.60
 -15  -7   5   97.88   40.40
 -15  -7   5   74.66   30.88
 -15  -7   6  220.87   54.98
 -15  -7   6  259.54   45.79
 -15  -7   7   87.17   48.81
 -15  -7   7  191.91   44.02
 -15  -7   8   10.72   31.65
 -15  -7   8    1.24   15.19
 -15  -7   9   33.50   53.25
 -15  -7   9    5.85   15.88
 -15  -7  10  216.47   51.18
 -15  -7  11  112.85   34.18
 -15  -7  12   41.09   32.12
 -15  -7  13   41.43   51.40
 -15  -7  14   27.11   39.46
  14   6   5   41.42   47.69
 -14  -6  -5   48.89   47.68
 -14  -6  -5   72.04   44.56
 -14  -6  -4   32.09   28.06
 -14  -6  -4   47.00   39.86
 -14  -6  -3   72.00   43.37
 -14  -6  -3   64.81   32.99
 -14  -6  -2   50.17   26.78
 -14  -6  -2   62.47   38.19
 -14  -6  -2   65.74   26.84
 -14  -6  -1   20.00   33.47
 -14  -6  -1   -9.62   28.27
 -14  -6  -1   75.86   46.87
 -14  -6   0   35.13   26.33
 -14  -6   0   31.43   24.64
 -14  -6   0   17.12   22.27
 -14  -6   1   11.43   27.74
 -14  -6   1   -1.32   29.26
 -14  -6   1   64.03   20.77
 -14  -6   2    7.94   24.35
 -14  -6   2   -2.50   25.75
 -14  -6   3   48.87   44.50
 -14  -6   3   43.11   32.51
 -14  -6   4    2.78   25.31
 -14  -6   4   -4.63   20.18
 -14  -6   5  363.95   55.56
 -14  -6   5  300.09   33.78
 -14  -6   6   -6.43   27.43
 -14  -6   6    9.19   26.86
 -14  -6   7  182.09   57.93
 -14  -6   7   93.11   22.98
 -14  -6   8   18.54   28.65
 -14  -6   8   27.14   21.54
 -14  -6   9  119.56   47.95
 -14  -6   9   76.57   49.58
 -14  -6  10   33.84   42.16
 -14  -6  10    6.34   16.73
 -14  -6  11  242.07   56.40
 -14  -6  12   29.37   39.92
 -14  -6  13  236.38   58.75
 -14  -6  14    6.00   28.83
 -14  -6  15  198.23   54.87
  13   5   6   15.45   19.46
 -13  -5  -6   11.10   28.89
 -13  -5  -6   79.87   49.85
  13   5   5   20.19   22.10
 -13  -5  -5   56.81   42.76
 -13  -5  -5   51.70   28.84
  13   5   4   29.17   26.80
 -13  -5  -4   31.92   32.03
 -13  -5  -4   16.80   25.15
  13   5   3  104.15   57.69
 -13  -5  -3   58.33   47.59
 -13  -5  -3   31.76   40.90
 -13  -5  -2   78.82   46.97
 -13  -5  -2   77.32   32.58
 -13  -5  -1   29.52   27.30
 -13  -5  -1   74.08   57.49
 -13  -5  -1   74.88   36.29
 -13  -5   0  209.22   45.99
 -13  -5   0  232.94   39.39
 -13  -5   0  252.01   44.12
 -13  -5   1   54.50   43.18
 -13  -5   1   49.30   44.39
 -13  -5   1   53.85   28.19
 -13  -5   2  208.52   48.09
 -13  -5   2  196.31   58.36
 -13  -5   2  208.55   29.57
 -13  -5   3  171.27   55.34
 -13  -5   3   98.75   38.89
 -13  -5   3  146.48   21.56
 -13  -5   4   27.84   41.19
 -13  -5   4   19.38   25.67
 -13  -5   4   31.47   11.63
 -13  -5   5  125.57   56.04
 -13  -5   5  121.10   40.43
 -13  -5   6  130.64   55.50
 -13  -5   6  107.07   30.69
 -13  -5   7  127.40   48.56
 -13  -5   7  107.52   34.35
 -13  -5   8   45.46   29.88
 -13  -5   8   54.81   27.50
 -13  -5   9   29.60   30.69
 -13  -5   9   21.51   25.96
 -13  -5  10   27.91   26.34
 -13  -5  10   29.42   20.64
 -13  -5  11  396.12   74.44
 -13  -5  11  332.31   37.53
 -13  -5  12  109.90   49.60
 -13  -5  13  216.60   32.86
 -13  -5  14   77.52   41.93
 -13  -5  15   78.36   39.49
 -13  -5  16   16.36   19.16
  12   4   7  143.26   40.81
 -12  -4  -7  122.02  104.16
 -12  -4  -7  156.79   47.24
  12   4   6   92.42   68.30
 -12  -4  -6   92.25   72.34
 -12  -4  -6   92.02   49.99
  12   4   5  233.99   59.45
 -12  -4  -5  219.15   62.71
 -12  -4  -5  234.25  125.40
  12   4   4  296.82   69.22
 -12  -4  -4  304.33   63.74
 -12  -4  -4  337.32  156.26
  12   4   3  552.82  130.95
 -12  -4  -3  607.24   79.75
 -12  -4  -3  553.86   73.12
  12   4   2  234.24   45.60
 -12  -4  -2  249.08   55.41
 -12  -4  -2  223.57   32.78
 -12  -4  -1 1041.23  104.94
 -12  -4  -1  832.79   83.81
 -12  -4   0  306.25   59.77
 -12  -4   0  321.44   61.48
 -12  -4   0  312.90   52.59
 -12  -4   1  336.44   47.41
 -12  -4   1  347.10   42.99
 -12  -4   1  259.31   36.39
 -12  -4   2  838.71   67.51
 -12  -4   2  899.65   65.42
 -12  -4   2  784.49   52.59
 -12  -4   3 1331.61  110.58
 -12  -4   3 1391.28   93.77
 -12  -4   3 1241.12   76.61
 -12  -4   4  148.78   29.15
 -12  -4   4  216.29   36.29
 -12  -4   4  212.57   29.38
 -12  -4   5  327.17   51.01
 -12  -4   5  674.86   67.32
 -12  -4   6  244.69   52.44
 -12  -4   6  244.22   37.46
 -12  -4   7  405.36   89.77
 -12  -4   7  352.43   41.06
 -12  -4   8   73.51   51.33
 -12  -4   8   57.61   43.39
 -12  -4   9  412.66   79.24
 -12  -4   9  332.62   62.78
 -12  -4  10   27.34   31.38
 -12  -4  10    5.85    7.37
 -12  -4  11   54.04   29.10
 -12  -4  11   54.38   31.54
 -12  -4  12  206.07   40.82
 -12  -4  12  191.16   23.55
 -12  -4  13  158.17   54.73
 -12  -4  14   22.48   41.86
 -12  -4  15   16.66   31.20
 -12  -4  16   -5.72   27.56
  11   3   8   42.96   30.49
 -11  -3  -8   30.54   32.64
 -11  -3  -8   39.60   41.88
  11   3   7  107.02   75.05
 -11  -3  -7   98.95   39.66
 -11  -3  -7  125.00   90.96
  11   3   6   36.03   44.66
 -11  -3  -6   18.76   29.51
 -11  -3  -6   46.09   44.06
  11   3   5  540.94   82.44
 -11  -3  -5  537.12  103.40
 -11  -3  -5  615.00   92.54
  11   3   4    9.59   15.01
 -11  -3  -4    2.56   29.99
 -11  -3  -4   38.11   37.54
  11   3   3  778.59  121.03
 -11  -3  -3  828.93   80.02
 -11  -3  -3  905.36   77.15
  11   3   2    6.49   35.25
 -11  -3  -2   37.93   42.87
 -11  -3  -2   17.49   33.45
  11   3   1 1365.28   99.22
 -11  -3  -1 1376.27  123.17
 -11  -3  -1 1328.71   88.13
 -11  -3   0    0.01   27.74
 -11  -3   0    1.55   21.00
 -11  -3   1 1726.88  146.20
 -11  -3   1 1824.68  155.46
 -11  -3   1 1734.40  138.87
 -11  -3   2  680.69   67.60
 -11  -3   2  715.27   68.79
 -11  -3   2  658.20   58.27
 -11  -3   3  232.51   53.18
 -11  -3   3  409.31   50.29
 -11  -3   3  226.32   36.30
 -11  -3   4   73.91   29.91
 -11  -3   4  176.90   31.70
 -11  -3   4   68.79   14.39
 -11  -3   5  211.19   57.47
 -11  -3   5  165.21   30.01
 -11  -3   6   19.37   27.10
 -11  -3   6  131.00   22.41
 -11  -3   7  577.44   68.95
 -11  -3   7  179.68   35.09
 -11  -3   8  186.15   49.22
 -11  -3   8  134.88   36.12
 -11  -3   9  280.57   54.34
  11   3  -9  226.17   12.74
 -11  -3  10  522.42   70.81
 -11  -3  10  521.18   43.87
 -11  -3  11  192.72   58.27
 -11  -3  11   30.20   50.94
  11   3 -11   79.64   19.96
 -11  -3  12  372.38   67.41
 -11  -3  12  312.01   42.08
 -11  -3  13   40.23   43.16
 -11  -3  13    2.45   10.66
 -11  -3  14  142.41   68.36
 -11  -3  15   42.51   37.32
 -11  -3  16  129.39   73.81
  10   2   9   14.40   25.45
 -10  -2  -9  -10.58   32.21
 -10  -2  -9   16.38   51.10
  10   2   8   42.47   31.01
 -10  -2  -8   52.59   32.19
  10   2   7   13.72   22.66
 -10  -2  -7   24.40   32.38
  10   2   6  104.00   64.78
 -10  -2  -6  108.53   55.73
  10   2   5   39.64   28.96
 -10  -2  -5   69.26   44.74
  10   2   4   11.01   26.26
 -10  -2  -4   14.71   31.77
  10   2   3  157.36   46.20
 -10  -2  -3  138.49   48.86
 -10  -2  -3  191.18   58.71
  10   2   2   21.69   21.91
 -10  -2  -2    3.06   14.32
 -10  -2  -2   -0.82   24.29
  10   2   1  510.80  100.82
 -10  -2  -1  566.54   96.18
 -10  -2  -1  482.69   70.99
  10   2   0   96.15   22.81
 -10  -2   0    1.97   23.54
 -10  -2   0    7.88   20.12
 -10  -2   1  154.88   44.62
 -10  -2   1  126.86   32.60
 -10  -2   1  148.46   31.47
 -10  -2   2   30.03   29.53
 -10  -2   2    3.45   14.44
 -10  -2   2   12.46   17.08
 -10  -2   3  819.73   48.50
 -10  -2   3  827.25   42.56
 -10  -2   3  884.55   40.69
 -10  -2   3  887.99   42.36
 -10  -2   4  180.83   33.22
 -10  -2   4  307.11   35.87
 -10  -2   4  334.69   29.63
 -10  -2   4  202.16   19.39
 -10  -2   5   15.21   26.85
 -10  -2   5   16.28   14.90
  10   2  -5    7.12    7.88
 -10  -2   6  365.41   50.75
 -10  -2   6  298.86   32.03
 -10  -2   7  420.40   55.93
 -10  -2   7  433.01   38.45
  10   2  -7  410.11   36.01
 -10  -2   8  945.73   98.50
 -10  -2   8  966.01   78.56
 -10  -2   9 1072.09   86.02
 -10  -2   9 1078.07   70.29
  10   2  -9 1034.71   62.38
 -10  -2  10  418.84   64.30
 -10  -2  10  422.99   34.69
  10   2 -10  394.90   28.44
 -10  -2  11   30.35   30.80
 -10  -2  11    1.23   15.76
  10   2 -11   53.17   22.39
 -10  -2  12  152.11   71.93
 -10  -2  12  128.94   26.32
  10   2 -12  117.96   25.29
 -10  -2  13    8.28   19.83
 -10  -2  13    9.15    9.42
  10   2 -13   19.96   19.94
 -10  -2  14  252.05   33.15
 -10  -2  14  260.81   31.51
  10   2 -14  256.03   40.84
 -10  -2  15   70.07   42.18
 -10  -2  16  233.65  127.81
   9   1  10   84.86   82.19
   9   1  10   98.72   64.26
  -9  -1 -10   88.75   45.66
   9   1   9  -11.68   25.61
   9   1   9    1.91   29.56
  -9  -1  -9   19.77   35.79
   9   1   8  197.70   37.43
   9   1   8  191.13   51.20
  -9  -1  -8  217.29   62.37
   9   1   7   12.24   31.17
   9   1   7    1.75   28.84
  -9  -1  -7   35.04   34.22
   9   1   6  445.12   53.91
   9   1   6  420.04   53.02
  -9  -1  -6  453.36   73.90
   9   1   5   -7.65   22.38
   9   1   5   -4.10   27.32
  -9  -1  -5   18.30   33.99
   9   1   4  360.68   80.22
   9   1   4  422.33   54.03
  -9  -1  -4  381.32   58.30
   9   1   3   15.47   25.28
   9   1   3    7.41   22.60
  -9  -1  -3   -2.86   26.99
   9   1   2  740.13   68.22
   9   1   2  654.75   63.24
  -9  -1  -2  738.53   96.75
   9   1   1  531.03   53.77
   9   1   1  547.69   53.85
  -9  -1  -1  578.57   62.84
   9   1   0 1465.96   69.16
  -9  -1   0 1223.07   65.82
  -9  -1   1  778.75   45.04
  -9  -1   1  757.90   45.66
  -9  -1   2 3103.11  134.00
  -9  -1   2 2850.51  120.96
  -9  -1   2 3315.05  140.31
  -9  -1   3 2180.94   99.33
  -9  -1   3 2205.46   91.02
  -9  -1   3 2175.60   91.40
  -9  -1   5 2223.97  101.73
  -9  -1   5 2395.83   97.35
   9   1  -5 2408.99   96.99
  -9  -1   6  391.02   47.33
  -9  -1   6  205.23   22.78
   9   1  -6  192.79   18.95
  -9  -1   7  845.04   51.35
  -9  -1   7  884.69   45.39
   9   1  -7  772.69   35.83
   9   1  -7  876.71   40.44
  -9  -1   8  309.95   47.42
  -9  -1   8   11.04   20.27
   9   1  -8   21.05   12.66
  -9  -1   9  886.07   95.19
  -9  -1   9  842.92   72.08
   9   1  -9  787.62   70.36
  -9  -1  10  308.71   53.79
  -9  -1  10  262.69   35.53
   9   1 -10  251.24   39.20
  -9  -1  11  521.84   69.94
  -9  -1  11  487.75   48.60
   9   1 -11  453.50   54.20
  -9  -1  12   33.12   18.46
  -9  -1  12   49.97   39.34
   9   1 -12   72.19   32.65
  -9  -1  13  134.86   85.17
  -9  -1  13   99.88   34.79
   9   1 -13  112.41   25.95
  -9  -1  14  103.52   55.68
  -9  -1  14   38.53   50.57
   9   1 -14   87.01   39.09
  -9  -1  15  113.36   80.20
   9   1 -15  103.43   31.00
  -9  -1  16   29.55   30.76
   9   1 -16   85.74   39.65
   8   0  10  192.71   99.92
   8   0  10  220.93  118.14
  -8   0 -10  227.94   59.68
   8   0   9   36.68   36.25
   8   0   9   -1.26   27.95
  -8   0  -9    7.72   38.49
   8   0   8  473.14   48.83
   8   0   8  525.37   58.74
  -8   0  -8  579.96   74.83
   8   0   7   10.57   19.53
   8   0   7    4.89   12.38
  -8   0  -7    1.45   37.33
   8   0   6 1187.84  105.30
   8   0   6 1247.90   87.07
  -8   0  -6 1345.35  110.62
   8   0   5   22.03   31.66
  -8   0  -5    5.58   33.15
   8   0   4  949.76   89.02
   8   0   4  982.65   76.18
  -8   0  -4 1028.05   82.24
   8   0   3   -0.77   10.97
   8   0   3   -0.69   22.72
  -8   0  -3    5.60   23.93
   8   0   2  782.47   54.67
   8   0   2  855.47   54.78
  -8   0  -2  905.21   68.19
   8   0   1    1.57   17.60
   8   0   1   11.55   13.58
   8   0   1   11.41   24.01
   8   0   0 1625.39   88.61
   8   0   0 1583.90   76.74
   8   0   0 1722.29   81.88
   8   0  -1   21.42   18.74
   8   0  -1    1.67    9.25
   8   0  -1    9.79   12.13
  -8   0   2 1596.93   74.73
  -8   0   2 1518.56   70.17
   8   0  -2 1305.81   58.94
  -8   0   2 1733.68   74.75
  -8   0   3   -0.75    7.12
   8   0  -3    2.28    8.37
  -8   0   3   68.89   15.00
   8   0  -4 6828.27  900.26
  -8   0   4 6722.61  263.07
  -8   0   5   43.31   23.40
   8   0  -5   25.32   10.41
  -8   0   5    9.02   11.35
  -8   0   6 2076.77   94.69
   8   0  -6 2079.47   82.99
   8   0  -6 1885.89   81.36
  -8   0   6 1410.71   62.38
  -8   0   7    3.03   22.36
   8   0  -7    1.62    5.85
   8   0  -7    4.11   10.91
  -8   0   7    1.56    8.36
  -8   0   8 2171.50  118.50
   8   0  -8 1696.79   95.00
   8   0  -8 2088.67  108.85
  -8   0   9   14.31   19.13
  -8   0   9   -0.81    9.02
   8   0  -9   10.55   15.66
  -8   0  10 1394.85  119.96
  -8   0  10 1101.95   78.05
   8   0 -10 1298.43   92.09
  -8   0  11    9.98   15.83
  -8   0  11    6.14    9.92
   8   0 -11    9.39   31.34
  -8   0  12  457.55   74.55
  -8   0  12  254.94   34.36
   8   0 -12  337.24   52.80
  -8   0  13    0.16   17.25
  -8   0  13    4.88    6.92
   8   0 -13    9.49   22.19
  -8   0  14   55.19   44.61
  -8   0  14   32.85   28.24
   8   0 -14  121.57   55.95
  -8   0  15   21.20   33.69
  -8   0  15   -3.49   15.05
   8   0 -15    6.46   25.54
  -8   0  16   25.39   31.82
   8   0 -16   38.38   33.52
   7  -1  11   24.18   29.87
   7  -1  11    8.07   14.42
  -7   1 -11   22.67   36.58
   7  -1  10  107.94   72.02
   7  -1  10  141.16  142.55
  -7   1 -10  139.28   63.84
   7  -1   9   15.49   32.09
   7  -1   9   10.08   26.36
  -7   1  -9   24.02   35.52
   7  -1   8  320.95   58.43
   7  -1   8  348.09   74.50
  -7   1  -8  377.46   81.11
   7  -1   7   -5.38   26.80
   7  -1   7   10.62   16.44
  -7   1  -7   18.46   21.64
   7  -1   6  590.15   84.95
   7  -1   6  657.04   67.34
  -7   1  -6  623.14   86.21
   7  -1   5   38.28   47.17
   7  -1   5   38.92   33.37
  -7   1  -5    8.57   37.06
   7  -1   4 1200.96  121.14
   7  -1   4 1242.42  126.12
   7  -1   3   20.68   29.17
   7  -1   3   23.39   21.51
   7  -1   3   26.24   23.71
   7  -1   2  715.47   98.50
   7  -1   2  692.96   78.03
   7  -1   2  644.17   65.39
   7  -1   1  278.15   31.58
   7  -1   1  275.17   36.32
   7  -1   1  270.56   32.42
   7  -1   0 1688.73   75.15
  -7   1   0 1411.10   61.36
   7  -1   0 1606.51   73.44
   7  -1   0 1565.37   70.64
   7  -1  -1  905.25  120.80
  -7   1   1  942.02  126.12
   7  -1  -1 1003.36   44.93
  -7   1   1  990.16   44.38
   7  -1  -1 1013.91   47.37
  -7   1   2  497.63   35.10
  -7   1   2  492.94   35.35
   7  -1  -2  493.89   40.67
  -7   1   2  500.55   36.68
   7  -1  -2  525.37   42.87
  -7   1   2  779.08   56.18
  -7   1   3 4903.02  194.12
  -7   1   4 1287.68   56.83
   7  -1  -4 1525.06   64.44
   7  -1  -4 1564.65   68.43
  -7   1   4 1427.63   63.70
  -7   1   5 2804.79  117.07
   7  -1  -5 2588.99  107.18
   7  -1  -5 2429.18  101.51
  -7   1   5 2626.09  108.00
  -7   1   7    8.27    9.54
  -7   1   8  294.32   37.66
  -7   1   8  569.53   52.15
   7  -1  -8  720.26   71.01
  -7   1   9  106.82   65.76
  -7   1   9    7.71    9.65
   7  -1  -9  108.68   30.58
  -7   1  10   17.92   29.95
  -7   1  10   38.41   31.62
   7  -1 -10  162.77   37.12
  -7   1  11  377.82   66.07
  -7   1  11  383.29   40.21
   7  -1 -11  393.06   52.61
  -7   1  12  121.90   63.57
  -7   1  12   85.50   58.89
   7  -1 -12  131.78   34.16
  -7   1  13   61.27   53.89
  -7   1  13   62.11   41.88
   7  -1 -13   78.66   30.12
  -7   1  14   26.41   40.88
  -7   1  14   17.99   20.98
   7  -1 -14   82.18   54.01
  -7   1  15   49.00   28.91
  -7   1  15   40.05   25.62
   7  -1 -15   26.62   28.37
  -7   1  16   59.64   44.60
  -7   1  16   75.15   28.63
   7  -1 -16   89.15   51.94
   6  -2  11   11.16   19.07
   6  -2  11  -13.64   31.17
  -6   2 -11    4.95   36.55
   6  -2  10   82.46   44.67
   6  -2  10   76.84   73.65
  -6   2 -10  109.12   50.78
   6  -2   9   18.35   33.40
   6  -2   9   34.47   35.83
  -6   2  -9   40.19   44.94
   6  -2   8   17.12   39.09
   6  -2   8   16.55   42.51
  -6   2  -8   20.50   46.16
   6  -2   7  109.53   71.49
   6  -2   7   87.53   77.35
  -6   2  -7  126.37   53.86
   6  -2   6   44.61   37.69
   6  -2   6   59.09   36.83
  -6   2  -6   63.31   41.81
   6  -2   5   11.60   22.43
   6  -2   5    1.47   17.62
   6  -2   5   -6.47   24.92
   6  -2   4  273.53   56.77
   6  -2   4  270.70   62.20
   6  -2   4  265.09   30.72
   6  -2   3  333.47   40.94
   6  -2   3  350.25   43.08
   6  -2   3  359.50   44.78
   6  -2   2   19.27   13.92
   6  -2   2   14.33   23.60
   6  -2   2    7.70    9.74
   6  -2   1  266.26   36.65
  -6   2  -1  250.24   21.34
   6  -2   1  270.34   30.18
   6  -2   1  259.05   28.17
   6  -2   0  809.83   54.94
  -6   2   0  743.23   51.44
   6  -2   0  821.46   58.62
   6  -2   0  826.73   60.69
  -6   2   1  149.63   15.92
   6  -2  -1  160.96   21.04
  -6   2   1  157.24   19.91
   6  -2  -1  176.36   34.56
  -6   2   2  225.47   21.63
  -6   2   2  238.86   23.25
   6  -2  -2  259.25   28.01
  -6   2   2  350.50   35.27
  -6   2   3   78.26   10.19
   6  -2  -3   69.15    9.63
  -6   2   3   -0.43    3.86
   6  -2  -3   64.17   14.73
  -6   2   3   60.12   13.68
  -6   2   4    4.83    7.91
  -6   2   5  168.15   36.87
   6  -2  -5  168.39   36.24
   6  -2  -5  232.02   29.70
  -6   2   6  390.67   34.96
   6  -2  -6  369.30   26.89
   6  -2  -6  383.14   39.68
   6  -2  -6  382.84   39.86
  -6   2   7  126.37   29.63
   6  -2  -7  133.51   21.45
   6  -2  -7  124.29   44.51
   6  -2  -7  105.44   31.34
  -6   2   8  299.73   57.33
  -6   2   8  389.61   42.22
   6  -2  -8  374.68   48.27
  -6   2   9   51.43   34.51
  -6   2   9   47.72   20.31
   6  -2  -9   46.82   25.98
  -6   2  10  686.22   56.82
  -6   2  10  759.79   52.83
   6  -2 -10  631.03   58.13
  -6   2  11   20.86   26.65
  -6   2  11    6.76   23.24
   6  -2 -11   30.08   43.31
  -6   2  12  390.38   68.14
  -6   2  12  345.91   41.44
   6  -2 -12  357.38   52.98
  -6   2  13  183.11   56.77
  -6   2  13  164.45   26.28
   6  -2 -13  212.77   47.61
  -6   2  14   72.49   35.36
  -6   2  14   88.70   28.93
   6  -2 -14   79.85   46.55
  -6   2  15    9.96   12.23
   6  -2 -15   -3.66   29.34
  -6   2  16  142.73   80.88
   6  -2 -16   88.78   31.08
   5  -3  12    4.88   12.42
   5  -3  12    7.93   32.41
  -5   3 -12    1.83   31.94
   5  -3  11  515.54   82.54
   5  -3  11  451.64   56.02
  -5   3 -11  489.77   80.41
   5  -3  10   24.53   31.99
   5  -3  10   21.70   29.37
  -5   3 -10   29.44   43.50
   5  -3   9  422.79   94.58
   5  -3   9  344.62   82.47
  -5   3  -9  414.79   85.73
   5  -3   8   48.73   40.26
   5  -3   8   50.10   50.68
  -5   3  -8   39.83   42.30
   5  -3   7  776.57   95.13
   5  -3   7  747.23   94.78
   5  -3   6  141.70   32.30
   5  -3   6  141.40   26.03
   5  -3   6  147.63   39.66
   5  -3   5 2169.15  181.51
   5  -3   5 2137.91  189.79
   5  -3   5 1765.56  150.26
   5  -3   4  229.71   42.96
   5  -3   4  244.01   73.32
   5  -3   4  275.39   71.47
   5  -3   3 1044.39   77.16
   5  -3   3 1034.31   74.54
   5  -3   3  993.31   56.35
   5  -3   2 1393.62   66.51
   5  -3   2 1385.41   90.16
   5  -3   2 1349.68   70.79
   5  -3   1 2959.59  122.45
  -5   3  -1 2869.31  117.33
   5  -3   1 3042.74  130.14
   5  -3   1 3022.98  130.27
   5  -3   0  452.07   38.13
  -5   3   0  419.06   30.44
   5  -3   0  461.65   35.98
   5  -3   0  534.02   45.57
   5  -3  -1 2229.77   82.47
  -5   3   1 2048.11   76.28
   5  -3  -1 2070.22   86.73
   5  -3  -2   85.54   17.66
  -5   3   2   47.04    8.75
   5  -3  -2  185.99   28.26
  -5   3   3  149.42   17.32
  -5   3   6   62.24   17.05
   5  -3  -6    5.15    4.68
   5  -3  -6   55.93   24.10
   5  -3  -6   83.46   49.98
  -5   3   7 1742.67   93.09
   5  -3  -7 1477.05   75.39
   5  -3  -7 1626.74   87.75
  -5   3   8  136.43   30.30
   5  -3  -8  141.14   29.89
   5  -3  -8  193.39   52.12
  -5   3   9 1455.80  110.40
   5  -3  -9  999.05   81.98
   5  -3  -9 1303.38   96.12
  -5   3  10  107.42   52.95
   5  -3 -10   79.87   47.51
   5  -3 -10  138.03   53.44
  -5   3  11  438.65   73.69
   5  -3 -11  453.20   60.39
   5  -3 -11  577.01   82.07
  -5   3  12  211.30   60.92
   5  -3 -12  165.34   30.41
   5  -3 -12  150.35   53.95
  -5   3  13  142.27  178.25
   5  -3 -13  104.49   65.90
   5  -3 -13  203.80   52.42
  -5   3  14   23.94   36.74
   5  -3 -14   32.16   37.35
   5  -3 -14   35.95   29.77
  -5   3  15   23.50   32.36
   5  -3 -15    5.91   22.61
   5  -3 -15   18.43   28.45
   4  -4  12   21.46   18.69
   4  -4  12    8.79   22.55
  -4   4 -12   23.22   52.27
   4  -4  11   36.84   43.64
   4  -4  11   35.63   51.38
  -4   4 -11   24.32   25.41
   4  -4  10   -0.26   22.45
   4  -4  10   31.40   33.35
  -4   4 -10   46.85   49.01
   4  -4   9  422.54  128.44
   4  -4   9  495.32   88.57
  -4   4  -9  525.09   82.65
   4  -4   8  702.30   73.15
   4  -4   8  648.59   74.05
   4  -4   8  760.19   64.71
   4  -4   7  873.64  134.50
   4  -4   7  810.92  124.54
   4  -4   7  890.59  184.68
   4  -4   6  923.33   74.24
   4  -4   6  974.89   84.89
   4  -4   6  878.36   76.51
   4  -4   5 1153.82   99.71
   4  -4   5 1198.60  105.83
   4  -4   5 1180.52  107.17
   4  -4   4 1056.72   72.18
   4  -4   4  971.67   73.03
   4  -4   4  946.33   74.70
   4  -4   3 1792.36   94.62
   4  -4   3 1753.14   96.46
   4  -4   3 1758.30  111.55
   4  -4   2 2062.80   94.83
   4  -4   2 2042.53   97.72
   4  -4   2 1553.30   75.19
   4  -4   1 3783.52  153.09
  -4   4  -1 3597.15  145.99
   4  -4   1 3624.46  159.21
   4  -4   1 3747.99  161.97
   4  -4   0 1935.80   80.89
  -4   4   0 1647.43   69.35
   4  -4   0 1970.11   86.79
   4  -4   0 1795.05   77.94
  -4   4   1  567.29   39.64
   4  -4  -1  565.45   43.82
   4  -4  -1  537.15   44.39
   4  -4  -2  229.53   16.89
   4  -4  -2  226.10   22.88
   4  -4  -2  227.54   62.17
  -4   4   3    3.04    4.50
  -4   4   4   34.77   22.28
   4  -4  -4   24.46    8.95
   4  -4  -4   29.11   21.22
  -4   4   4   30.30   12.60
   4  -4  -4   18.62   22.29
  -4   4   5  687.16   55.01
   4  -4  -5 1005.58   63.63
  -4   4   6    5.06   16.50
   4  -4  -6   14.90   19.36
   4  -4  -6    7.01   24.32
  -4   4   7 1224.24  103.69
   4  -4  -7  967.72   67.44
   4  -4  -7 1491.95   93.69
  -4   4   8  569.72   75.82
   4  -4  -8  578.21   44.07
   4  -4  -8  776.31   83.75
  -4   4   9  367.47   62.30
   4  -4  -9  595.76  114.89
   4  -4  -9  567.07   75.19
  -4   4  10  158.57   91.70
   4  -4 -10  136.20   42.98
   4  -4 -10  237.95   61.90
  -4   4  11  301.03   54.80
   4  -4 -11   75.23   34.16
   4  -4 -11  335.98   64.01
  -4   4  12  151.56  114.74
   4  -4 -12  125.02   82.38
   4  -4 -12  146.00   57.11
  -4   4  13   54.98   69.24
   4  -4 -13  100.13   47.20
   4  -4 -13  195.99   53.29
  -4   4  14   14.91   24.71
   4  -4 -14   17.43   24.98
   4  -4 -14    2.01   32.87
  -4   4  15   16.91   30.64
   4  -4 -15   40.42   30.51
   4  -4 -15    1.96   35.53
   3  -5  12    4.59   21.91
   3  -5  12   13.77   28.97
  -3   5 -12   19.24   21.73
   3  -5  11    0.07   20.47
   3  -5  11   23.44   53.29
  -3   5 -11   28.45   30.52
   3  -5  10  106.70   62.31
   3  -5  10  105.57   61.28
  -3   5 -10  123.35   58.12
   3  -5   9   54.19   31.14
   3  -5   9   54.93   54.27
   3  -5   9   56.48   30.41
   3  -5   8  608.22   76.57
   3  -5   8  680.00   79.11
   3  -5   8  609.45   56.37
   3  -5   7   80.76   52.92
   3  -5   7   61.76   63.86
   3  -5   7    9.16   28.56
   3  -5   6  457.64   56.93
   3  -5   6  395.65   54.36
   3  -5   6  418.46   59.91
   3  -5   5   38.10   56.68
   3  -5   5   53.61   51.11
   3  -5   5   46.19   32.18
   3  -5   4  438.82   42.33
   3  -5   4  424.74   54.09
   3  -5   4  425.62   42.61
   3  -5   3 1053.91   61.54
   3  -5   3 1081.22   59.92
   3  -5   3 1024.79   96.58
   3  -5   2 3898.72  160.58
   3  -5   2 6202.57  813.16
   3  -5   2 5854.60  769.91
   3  -5   1  104.89   30.71
  -3   5  -1   81.52   20.13
   3  -5   1  103.91   31.62
   3  -5   1  202.54   39.42
  -3   5   0 1660.96   70.87
   3  -5   0 1783.07   89.93
   3  -5   0 1714.31   81.17
   3  -5  -1  610.07   45.28
   3  -5  -1  674.62   54.89
   3  -5  -1  529.08   47.49
   3  -5  -2  128.68   26.66
   3  -5  -2  189.38   41.96
   3  -5  -2  199.29   58.12
   3  -5  -2  129.66   36.05
  -3   5   3  112.61   29.00
   3  -5  -3   27.81   20.85
   3  -5  -3   21.18   20.52
   3  -5  -3  161.64   51.22
  -3   5   4  966.89   48.80
   3  -5  -4  889.79   48.91
   3  -5  -4  866.55   61.98
  -3   5   5   48.57   22.70
   3  -5  -5   50.71   29.24
   3  -5  -5  125.15   62.48
  -3   5   6  567.08   49.82
   3  -5  -6  579.51   56.36
   3  -5  -6  555.96   60.27
  -3   5   7  103.49   85.70
   3  -5  -7  111.26   62.05
   3  -5  -7  241.23   59.40
  -3   5   8  704.92   84.77
   3  -5  -8  586.24   71.51
   3  -5  -8  709.15   89.71
  -3   5   9   41.46   25.77
   3  -5  -9  145.17   43.92
   3  -5  -9  142.18   55.17
  -3   5  10  201.36  119.04
   3  -5 -10  149.28   27.23
   3  -5 -10  182.33   50.02
  -3   5  11   -0.99   47.27
   3  -5 -11   47.59   36.78
   3  -5 -11  144.84   58.96
  -3   5  12   99.63   78.45
   3  -5 -12   90.51   72.84
   3  -5 -12  104.90   48.20
  -3   5  13   31.50   36.02
   3  -5 -13   28.15   30.39
   3  -5 -13   23.23   34.75
  -3   5  14   79.12   64.61
   3  -5 -14   76.29   33.74
   3  -5 -14   48.07   47.44
   2  -6  12   24.24   32.97
   2  -6  12   14.73   28.33
  -2   6 -12   36.00   30.30
   2  -6  11    4.06   20.02
   2  -6  11    5.28   17.87
  -2   6 -11   -1.59   28.42
   2  -6  10    8.83   31.93
   2  -6  10   36.13   34.55
   2  -6  10   32.60   39.15
   2  -6   9    7.98   12.73
   2  -6   9   26.85   28.29
   2  -6   9    6.90   20.22
   2  -6   8  287.47   41.18
   2  -6   8  281.81   52.63
   2  -6   8  334.76  104.94
   2  -6   7   77.95   63.73
   2  -6   7   43.57   37.08
   2  -6   7   50.29   32.95
   2  -6   6   53.39   37.67
   2  -6   6   61.51   34.93
   2  -6   6   62.33   50.47
   2  -6   5  196.64   39.56
   2  -6   5  231.17   57.09
   2  -6   5  219.40   41.68
   2  -6   4  314.65   48.84
   2  -6   4  374.39   63.52
   2  -6   4  364.88   67.34
   2  -6   3  476.86   55.85
   2  -6   3  479.93   53.68
   2  -6   3  453.92   78.51
   2  -6   2 3975.07  168.47
   2  -6   2 3985.44  175.60
   2  -6   2 3943.67  173.72
   2  -6   1  141.01   30.31
   2  -6   1  160.91   34.89
   2  -6   1  143.95   50.17
   2  -6   0    2.43   15.19
   2  -6   0    2.86   24.30
   2  -6   0   -1.04   15.39
   2  -6  -1   32.39   30.02
   2  -6  -1   61.68   33.65
   2  -6  -1    4.77   52.40
   2  -6  -2  872.16   47.80
   2  -6  -2  775.85   48.71
   2  -6  -2  835.32   56.13
   2  -6  -3  101.59   76.33
   2  -6  -3  164.77   40.30
  -2   6   4 1741.51   86.50
   2  -6  -4 1698.53   86.23
   2  -6  -4 1449.49   76.98
  -2   6   5   99.01   35.08
   2  -6  -5   72.24   29.99
  -2   6   6  274.20   45.02
   2  -6  -6  245.03   55.36
  -2   6   7  170.41   42.91
   2  -6  -7   97.42   40.59
   2  -6  -7  241.99   56.37
  -2   6   8  245.25   37.89
   2  -6  -8  241.33  152.10
   2  -6  -8  222.67   54.29
  -2   6   9   -0.22   22.85
   2  -6  -9   55.49   33.91
   2  -6  -9   76.71   45.91
  -2   6  10   19.56   26.72
   2  -6 -10   13.35   29.53
   2  -6 -10    1.06   35.10
  -2   6  11   22.23   28.79
   2  -6 -11   28.12   29.06
   2  -6 -11   15.59   35.40
  -2   6  12   -0.84   24.93
   2  -6 -12   23.98   40.58
   2  -6 -12    4.21   33.83
  -2   6  13   34.66   34.42
   2  -6 -13   37.77   28.24
   2  -6 -13   18.62   32.04
  -2   6  14   17.91   38.58
   2  -6 -14   26.69   27.26
   2  -6 -14   28.62   45.46
   1  -7  12   12.19   35.16
   1  -7  12   14.11   25.60
  -1   7 -12   60.82   38.67
   1  -7  11   88.42   49.95
   1  -7  11   66.91   50.96
   1  -7  10   48.65   27.88
   1  -7  10   24.43   43.34
   1  -7  10   42.91   45.55
   1  -7   9  275.19   88.22
   1  -7   9  299.22   81.06
   1  -7   9  305.39   65.44
   1  -7   8  532.69   63.39
   1  -7   8  522.69   71.00
   1  -7   8  499.07   92.16
   1  -7   7  101.43   69.63
   1  -7   7   80.99   44.79
   1  -7   7   73.16   86.17
   1  -7   6  724.17   72.59
   1  -7   6  673.07   70.97
   1  -7   6  688.52   65.26
   1  -7   5  663.49   75.71
   1  -7   5  580.75   67.69
   1  -7   5  678.09   78.12
   1  -7   4  930.75   86.43
   1  -7   4  893.11   98.65
   1  -7   4  958.58   91.11
   1  -7   3 2152.23  119.06
   1  -7   3 2162.38  128.74
   1  -7   3 2086.86  144.64
   1  -7   2  649.68   73.63
   1  -7   2  661.34   67.86
   1  -7   2  631.08   59.17
   1  -7   1  561.47   64.41
   1  -7   1  588.38   63.73
   1  -7   1  615.07   61.07
   1  -7   0 1899.04   94.40
   1  -7   0 2033.54  104.52
   1  -7   0 1996.74  103.41
   1  -7  -1  488.07   55.04
   1  -7  -1  470.88   59.84
   1  -7  -1  506.99   58.72
   1  -7  -2 1225.96   68.28
   1  -7  -2 1128.96   67.44
   1  -7  -2 1133.60   69.78
   1  -7  -3  577.02   62.12
   1  -7  -3  541.10   76.70
   1  -7  -3  619.39   67.59
  -1   7   4 1206.12   81.02
   1  -7  -4 1156.47   80.19
   1  -7  -4 1159.87   80.91
  -1   7   5  431.11  117.52
   1  -7  -5  401.43  106.56
   1  -7  -5  410.11   77.99
  -1   7   6  153.63   37.89
   1  -7  -6   -0.30   33.99
   1  -7  -6  156.33   46.36
  -1   7   7  104.66   64.73
   1  -7  -7  127.32   56.54
   1  -7  -7  153.24   75.45
  -1   7   8   38.15   80.74
   1  -7  -8   67.74   48.42
   1  -7  -8   59.08   36.14
  -1   7   9   -6.90   23.77
   1  -7  -9   50.26   41.31
   1  -7  -9    5.59   37.56
  -1   7  10   64.97   43.60
   1  -7 -10   54.76   41.28
   1  -7 -10   45.68   40.78
  -1   7  11   21.60   22.72
   1  -7 -11   28.41   29.63
   1  -7 -11   50.51   52.95
  -1   7  12   41.88   23.73
   1  -7 -12   39.95   39.62
   1  -7 -12   45.69   44.61
  -1   7  13    6.95   22.22
   1  -7 -13   17.83   29.09
   1  -7 -13   13.65   35.40
   0  -8  12   27.97   26.55
   0  -8  12   -4.28   29.68
   0  -8  11   35.95   62.29
   0  -8  11   26.19   42.17
   0  -8  11   85.09   35.20
   0  -8  10   34.93   32.95
   0  -8  10   21.91   39.79
   0  -8  10   14.84   20.02
   0  -8   9   85.57  140.87
   0  -8   9  103.87   90.22
   0  -8   9  137.10  127.70
   0  -8   8   63.71   34.09
   0  -8   8   57.11   75.19
   0  -8   8   34.85   60.09
   0  -8   7 1188.71  123.73
   0  -8   7 1097.62  139.05
   0  -8   7 1123.08  125.41
   0  -8   6  745.27   82.79
   0  -8   6  732.18  100.62
   0  -8   6  832.40   90.75
   0  -8   5  906.38   68.83
   0  -8   5  961.22   73.23
   0  -8   5  945.39   68.19
   0  -8   4  132.31   46.31
   0  -8   4  104.10   57.25
   0  -8   4  127.08   81.63
   0  -8   3 1101.64  111.12
   0  -8   3 1078.96  112.13
   0  -8   3 1018.91   89.56
   0  -8   2  156.41   44.99
   0  -8   2  202.55   58.06
   0  -8   2  137.63   29.97
   0  -8   1 1944.83  117.31
   0  -8   1 2295.97  139.25
   0  -8   1 2102.95  131.64
   0  -8   0 1355.88   80.02
   0  -8   0 1443.10  105.32
   0  -8   0 1453.03   90.90
   0  -8  -1 1965.87  109.26
   0  -8  -1 2121.07  125.11
   0  -8  -1 2079.81  122.17
   0  -8  -2  167.48   38.91
   0  -8  -2  140.04   30.40
   0  -8  -2  156.67   48.08
   0  -8  -3 1012.93   91.40
   0  -8  -3  986.46   89.20
   0  -8  -3  990.54   95.40
   0  -8  -4  103.37   38.67
   0  -8  -4  111.81   48.53
   0   8   5  946.06   79.71
   0  -8  -5  891.52   74.05
   0  -8  -5  885.67   81.68
   0   8   6  820.92   73.88
   0  -8  -6  792.68  114.15
   0  -8  -6  838.81  157.92
   0   8   7 1101.80  113.56
   0  -8  -7 1095.75   99.59
   0  -8  -7 1153.72  110.16
   0   8   8   41.34   24.98
   0  -8  -8   28.17   27.12
   0  -8  -8   15.28   37.14
   0   8   9  123.36   79.24
   0  -8  -9  148.16   76.94
   0  -8  -9  229.54   67.22
   0   8  10    5.27   15.71
   0  -8 -10    7.45   30.15
   0  -8 -10   19.27   35.21
   0   8  11   22.99   33.21
   0  -8 -11   90.72   67.29
   0  -8 -11   57.13   52.65
   0   8  12    5.93   23.69
   0  -8 -12   29.49   42.44
   0  -8 -12   35.33   50.17
  -1  -9  12    2.92   23.95
  -1  -9  12   -3.32   28.03
  -1  -9  12   17.89   31.91
  -1  -9  11   33.28   42.76
  -1  -9  11   40.88   30.56
  -1  -9  11    3.24   10.10
  -1  -9  10   34.72   38.20
  -1  -9  10   27.72   39.94
  -1  -9  10   17.20   21.46
  -1  -9   9   33.02   30.15
  -1  -9   9   36.13   21.95
  -1  -9   9    7.65   16.54
  -1  -9   8   23.42   30.06
  -1  -9   8   14.42   19.46
  -1  -9   8   17.49   24.06
  -1  -9   7  515.97   74.56
  -1  -9   7  498.00   66.28
  -1  -9   7  509.59  103.23
  -1  -9   6  152.18   48.41
  -1  -9   6  176.14   89.76
  -1  -9   6  142.37   24.46
  -1  -9   5   64.58   35.62
  -1  -9   5   91.87   41.99
  -1  -9   5   78.49   40.95
  -1  -9   4    4.57   30.54
  -1  -9   4    7.87   34.43
  -1  -9   4    7.90   20.76
  -1  -9   3   84.19   45.68
  -1  -9   3   92.08   40.99
  -1  -9   3   74.33   44.92
  -1  -9   2   24.76   24.16
  -1  -9   2    0.70   31.57
  -1  -9   2   17.85   20.37
  -1  -9   1  542.11   63.99
  -1  -9   1  575.04   68.60
  -1  -9   1  610.97   69.93
  -1  -9   0  180.98   37.46
  -1  -9   0  188.45   46.43
  -1  -9   0  166.35   41.88
  -1  -9  -1  120.14   31.74
  -1  -9  -1   97.86   31.50
  -1  -9  -1  112.40   65.38
  -1  -9  -2   24.22   32.76
  -1  -9  -2    0.17   34.96
  -1  -9  -2   14.55   30.77
  -1  -9  -3   45.12   45.39
  -1  -9  -3    6.50   36.70
  -1  -9  -3   34.18   32.99
  -1  -9  -4   62.87   33.07
  -1  -9  -4   49.12   46.09
  -1  -9  -4   49.80   48.25
   1   9   5   47.44   29.94
  -1  -9  -5   22.99   37.48
  -1  -9  -5   85.07   64.58
   1   9   6  150.57   41.58
  -1  -9  -6  113.46   79.03
  -1  -9  -6  145.05   45.08
   1   9   7   33.30   41.99
  -1  -9  -7   19.42   23.29
  -1  -9  -7   53.18   56.53
   1   9   8    7.47   15.50
  -1  -9  -8   13.97   20.40
  -1  -9  -8   24.16   53.81
   1   9   9   10.42   29.07
  -1  -9  -9   27.63   33.48
  -1  -9  -9   55.42   62.02
   1   9  10   11.15   20.94
  -1  -9 -10   21.55   32.28
  -1  -9 -10   18.35   39.29
   1   9  11   -1.83   24.38
  -1  -9 -11    2.09   34.63
  -1  -9 -11   12.84   36.44
  -2 -10  12   19.62   18.73
  -2 -10  12    7.20   31.43
  -2 -10  11   47.90   43.66
  -2 -10  11   51.40   39.09
  -2 -10  11   52.69   47.81
  -2 -10  10    2.83   27.79
  -2 -10  10    8.21   16.16
  -2 -10  10   21.06   17.62
  -2 -10   9  147.58   57.98
  -2 -10   9  121.76   62.35
  -2 -10   9   85.38   67.59
  -2 -10   8   33.67   43.28
  -2 -10   8    4.51   19.91
  -2 -10   8   21.42   11.80
  -2 -10   7    8.54   30.83
  -2 -10   7   -1.32   32.36
  -2 -10   7    1.36   14.46
  -2 -10   6   25.86   43.65
  -2 -10   6   49.87   54.75
  -2 -10   6   16.46   26.58
  -2 -10   5   30.08   46.70
  -2 -10   5   42.13   31.91
  -2 -10   5   46.69   24.88
  -2 -10   4  137.72   49.10
  -2 -10   4  114.07   32.97
  -2 -10   4  105.91   65.26
  -2 -10   3  113.24   60.02
  -2 -10   3  125.86   63.80
  -2 -10   3  110.29   70.44
  -2 -10   2  296.46   68.71
  -2 -10   2  275.32   64.97
  -2 -10   2  294.41   62.14
  -2 -10   1  100.50   38.83
  -2 -10   1  134.83   66.02
  -2 -10   1  106.13   67.11
  -2 -10   0  284.45   54.35
  -2 -10   0  331.82   82.40
  -2 -10   0  296.21   51.95
  -2 -10  -1   15.10   30.16
  -2 -10  -1   -0.01   35.31
  -2 -10  -1    5.69   20.13
  -2 -10  -2  117.39   35.65
  -2 -10  -2  144.03   93.26
  -2 -10  -2  121.26   45.39
  -2 -10  -3   -1.17   32.03
  -2 -10  -3   20.40   27.81
  -2 -10  -3    3.41   32.19
  -2 -10  -4  587.80   65.11
  -2 -10  -4  590.66   63.54
  -2 -10  -4  533.02   64.14
  -2 -10  -5  130.50   34.77
  -2 -10  -5  147.65   33.04
  -2 -10  -5  134.50   43.97
  -2 -10  -6  159.62  127.99
  -2 -10  -6  179.60   57.55
   2  10   7   83.50   49.76
  -2 -10  -7   23.81   48.52
  -2 -10  -7   87.09   52.72
   2  10   8   35.18   40.95
  -2 -10  -8    9.91   34.85
  -2 -10  -8   56.56   47.09
   2  10   9  -11.32   25.65
  -2 -10  -9  -15.57   33.83
  -2 -10  -9   21.30   33.64
   2  10  10   17.12   42.27
  -2 -10 -10   -3.52   33.80
  -2 -10 -10   47.22   45.94
  -3 -11  11  -17.94   29.87
  -3 -11  11    5.00   27.38
  -3 -11  11    3.99   10.25
  -3 -11  10  157.49   66.57
  -3 -11  10   99.36   40.14
  -3 -11  10   67.92   62.02
  -3 -11   9   22.00   28.60
  -3 -11   9   49.28   28.52
  -3 -11   9   32.71   22.95
  -3 -11   8  361.00   68.40
  -3 -11   8  359.63   78.64
  -3 -11   8  354.87  136.30
  -3 -11   7   32.54   48.10
  -3 -11   7   22.48   23.49
  -3 -11   7   31.33   29.84
  -3 -11   6   29.05   33.05
  -3 -11   6   33.68   73.83
  -3 -11   6   21.75   17.26
  -3 -11   5   38.91   26.07
  -3 -11   5   52.94   44.05
  -3 -11   5   34.29   11.08
  -3 -11   4  650.84   91.13
  -3 -11   4  649.56   85.72
  -3 -11   4  609.01   75.43
  -3 -11   3   53.20   44.82
  -3 -11   3   42.76   44.37
  -3 -11   3   20.76   22.63
  -3 -11   2  703.20   73.38
  -3 -11   2  815.47   88.36
  -3 -11   2  751.71   71.91
  -3 -11   1    9.20   31.38
  -3 -11   1   12.16   49.81
  -3 -11   1   -1.30   23.81
  -3 -11   0  863.40   72.87
  -3 -11   0  839.08   87.01
  -3 -11   0  854.81   75.89
  -3 -11  -1   20.12   30.64
  -3 -11  -1    2.39   35.22
  -3 -11  -1   36.82   28.88
  -3 -11  -2  993.80   66.52
  -3 -11  -2  941.69   97.76
  -3 -11  -2  970.66   63.14
  -3 -11  -3   74.07   45.04
  -3 -11  -3   65.98   48.67
  -3 -11  -3   63.67   35.36
  -3 -11  -4  722.95   95.14
  -3 -11  -4  726.12   92.29
  -3 -11  -4  637.85   90.87
  -3 -11  -5    3.91   29.73
  -3 -11  -5   32.18   39.52
  -3 -11  -5   -9.38   31.88
  -3 -11  -6  624.98   65.58
  -3 -11  -6  669.86   61.48
  -3 -11  -6  644.81   69.62
  -3 -11  -7    2.93   22.07
  -3 -11  -7   20.28   35.73
   3  11   8  122.51   42.43
  -3 -11  -8   95.84   64.33
  -3 -11  -8   88.31   52.09
   3  11   9   46.32   31.69
  -3 -11  -9    2.93   29.59
  -3 -11  -9   73.75   50.66
  -4 -12  10   58.97   51.21
  -4 -12  10   14.81   23.46
  -4 -12  10   19.58   21.56
  -4 -12   9   52.61   27.97
  -4 -12   9   53.15   30.54
  -4 -12   9   36.38   47.80
  -4 -12   8   74.69   49.82
  -4 -12   8   48.44   40.57
  -4 -12   8   34.15   30.82
  -4 -12   7   40.93   46.59
  -4 -12   7    8.20   17.50
  -4 -12   7   19.27   11.67
  -4 -12   6  183.97   80.43
  -4 -12   6   91.32   51.28
  -4 -12   6   78.11   52.15
  -4 -12   5   36.26   48.24
  -4 -12   5   38.93   34.08
  -4 -12   5   36.36   30.78
  -4 -12   4  218.17   47.05
  -4 -12   4  252.61   52.15
  -4 -12   4  216.93   54.24
  -4 -12   3   33.01   31.86
  -4 -12   3   30.74   33.78
  -4 -12   3   33.07   16.91
  -4 -12   2  297.26   50.30
  -4 -12   2  448.35   80.45
  -4 -12   2  355.06   86.27
  -4 -12   1   40.26   43.51
  -4 -12   1   54.99   53.59
  -4 -12   1   42.49   33.52
  -4 -12   0  269.74   42.58
  -4 -12   0  290.49   68.37
  -4 -12   0  323.70   89.70
  -4 -12  -1   34.11   31.30
  -4 -12  -1    6.96   38.45
  -4 -12  -1   11.66   16.13
  -4 -12  -2  285.73   50.36
  -4 -12  -2  250.46  126.95
  -4 -12  -2  247.61   47.10
  -4 -12  -3   39.46   43.09
  -4 -12  -3   -5.83   39.21
  -4 -12  -3    0.68   27.14
  -4 -12  -4   71.00   36.73
  -4 -12  -4  111.28   53.45
  -4 -12  -4   70.40   36.64
  -4 -12  -5   90.05   38.65
  -4 -12  -5  126.44   84.14
  -4 -12  -5  115.41   51.47
  -4 -12  -6  168.82   54.84
  -4 -12  -6  130.84   90.77
  -4 -12  -6  191.58   44.14
  -4 -12  -7   12.34   26.26
  -4 -12  -7   -0.93   37.27
  -4 -12  -7   25.89   32.95
  -5 -13   9   17.00   31.93
  -5 -13   9    7.67   18.92
  -5 -13   8   37.56   42.71
  -5 -13   8    6.54   12.37
  -5 -13   7   49.33   54.02
  -5 -13   7   22.27   51.44
  -5 -13   7   24.37   21.60
  -5 -13   6   77.72   60.60
  -5 -13   6    6.55   28.83
  -5 -13   5   25.26   32.84
  -5 -13   5   27.64   33.43
  -5 -13   5   24.28   13.84
  -5 -13   4   38.00   47.15
  -5 -13   4    2.90   35.89
  -5 -13   4    8.31   18.11
  -5 -13   3    0.78   31.19
  -5 -13   3    6.89   39.71
  -5 -13   3   -1.80   18.07
  -5 -13   2    9.10   31.11
  -5 -13   2   17.43   39.28
  -5 -13   2    3.76   17.19
  -5 -13   1   53.17   64.91
  -5 -13   1   13.14   19.46
  -5 -13   0   17.23   29.78
  -5 -13   0   27.65   37.52
  -5 -13   0   12.68   14.79
  -5 -13  -1    5.57   28.94
  -5 -13  -1   -3.91   36.00
  -5 -13  -1   12.09   16.98
  -5 -13  -2   90.45   37.81
  -5 -13  -2   73.83   47.29
  -5 -13  -2   94.23   40.04
  -5 -13  -3    9.70   26.10
  -5 -13  -3  -16.15   33.43
  -5 -13  -3   17.62   26.31
  -5 -13  -4    3.62   25.71
  -5 -13  -4    9.46   34.83
  -5 -13  -4    8.42   29.04
  -5 -13  -5   -0.56   28.88
  -5 -13  -5   23.98   37.26
  -5 -13  -5   12.71   29.92
  -6 -14   7   23.79   33.89
  -6 -14   7   28.94   44.60
  -6 -14   6   36.18   34.25
  -6 -14   6   49.94   55.26
  -6 -14   5  150.82   53.60
  -6 -14   5  148.05   53.10
  -6 -14   4   36.61   44.33
  -6 -14   4   16.31   20.80
  -6 -14   3  109.13   48.82
  -6 -14   3   77.50   47.86
  -6 -14   2   28.75   34.58
  -6 -14   2   22.10   31.47
  -6 -14   1  112.66   53.28
  -6 -14   1   67.04   49.51
  -6 -14   0   46.50   37.18
  -6 -14   0   70.10   59.31
  -6 -14   0   34.31   28.02
  -6 -14  -1   72.61   40.45
  -6 -14  -1  121.88   61.28
  -6 -14  -1   63.80   42.63
  -6 -14  -2    9.10   29.54
  -6 -14  -2   15.45   35.47
  -6 -14  -2   21.76   26.02
  -6 -14  -3  108.19   46.24
  -6 -14  -3   50.08   35.26
  -6 -14  -3  108.41   43.95
  -7 -15   4   -2.28   34.38
  -7 -15   3  197.65   63.38
  -7 -15   2   -9.06   31.27
 -19  -9   6   57.39   27.96
 -19  -9   7   14.13   25.89
 -18  -8   2   15.01   37.33
 -18  -8   2    4.71   12.68
 -18  -8   3   31.36   23.79
 -18  -8   3   27.43   21.20
 -18  -8   4   23.23   27.20
 -18  -8   4    2.67   14.93
 -18  -8   9    1.73   27.79
 -18  -8  10   21.75   28.92
 -18  -8  11    1.59   27.47
 -18  -8  12   20.77   30.10
 -17  -7  -1   35.31   39.76
 -17  -7   0   15.16   26.19
 -17  -7   0    8.16   16.76
 -17  -7   1  108.91   55.72
 -17  -7   1  176.10   86.36
 -17  -7   2   89.58   39.96
 -17  -7   2   85.48   35.75
 -17  -7   3    8.35   25.30
 -17  -7   3   11.30   14.09
 -17  -7   4   91.90   41.14
 -17  -7   4  120.21   28.36
 -17  -7   5   55.67   34.71
 -17  -7   5   10.52   21.19
 -17  -7   6   71.73   32.17
 -17  -7   9  112.38   50.59
 -17  -7  10   74.62   28.57
 -17  -7  11  102.48   54.92
 -17  -7  12   26.60   43.01
 -17  -7  13   25.78   49.72
 -17  -7  14   54.13   46.95
 -16  -6  -3   12.62   38.10
 -16  -6  -3   25.32   36.33
 -16  -6  -2    8.10   27.18
 -16  -6  -2   21.63   39.40
 -16  -6  -1   24.54   26.03
 -16  -6  -1   39.19   33.73
 -16  -6   0   69.74   43.64
 -16  -6   0   67.14   41.38
 -16  -6   1   18.88   36.21
 -16  -6   1   11.16   26.54
 -16  -6   2    2.31   27.77
 -16  -6   2    2.90   23.65
 -16  -6   3   55.84   38.12
 -16  -6   3   59.20   30.87
 -16  -6   4   23.56   38.17
 -16  -6   4   20.32   15.36
 -16  -6   5  162.70   37.24
 -16  -6   5  133.54   24.94
 -16  -6   6   31.02   22.36
 -16  -6   7  392.58   69.92
 -16  -6   7  396.11   54.43
 -16  -6   8  267.46   51.07
 -16  -6   9  621.07   75.09
 -16  -6  10   62.97   28.47
 -16  -6  11  542.44   58.92
 -16  -6  12   28.12   39.05
 -16  -6  13  264.01   63.74
 -16  -6  14   40.48   44.62
 -16  -6  15  189.96   49.49
  15   5   4   21.26   36.66
 -15  -5  -4   15.70   25.52
 -15  -5  -4   14.30   26.92
 -15  -5  -3   67.36   59.76
 -15  -5  -3   55.96   34.51
 -15  -5  -2  195.99   43.33
 -15  -5  -2  174.53  123.70
 -15  -5  -2  244.72   43.42
 -15  -5  -1   -4.29   25.62
 -15  -5  -1   71.42   55.11
 -15  -5  -1   14.27   29.75
 -15  -5   0   65.97   36.81
 -15  -5   0   55.11   35.84
 -15  -5   0   65.52   34.95
 -15  -5   1    2.29   27.26
 -15  -5   1   70.92   47.93
 -15  -5   2   63.05   34.86
 -15  -5   2   42.48   26.94
 -15  -5   3    7.84   25.04
 -15  -5   3   27.40   21.65
 -15  -5   4   64.75   43.35
 -15  -5   4   55.53   41.70
 -15  -5   5   76.02   33.41
 -15  -5   5   87.49   61.73
 -15  -5   6   59.63   47.37
 -15  -5   6   66.74   25.27
 -15  -5   7  250.93   48.14
 -15  -5   7  265.86   27.19
 -15  -5   8   48.40   30.36
 -15  -5   8   50.01   20.96
 -15  -5   9  505.34   75.02
 -15  -5  10   19.50   41.68
 -15  -5  11  197.41   46.60
 -15  -5  12   87.01   46.11
 -15  -5  13  220.12   47.72
 -15  -5  14   63.38   60.09
 -15  -5  15  296.26   49.13
  14   4   5  101.10   91.76
 -14  -4  -5  187.79   55.55
 -14  -4  -5  204.46   54.74
  14   4   4   69.13   35.27
 -14  -4  -4   98.38   41.56
 -14  -4  -4   86.83   59.97
  14   4   3  343.21   57.41
 -14  -4  -3  287.35   48.90
 -14  -4  -3  238.12  145.18
  14   4   2  378.70   62.69
 -14  -4  -2  338.99   55.05
 -14  -4  -2  335.55   86.73
 -14  -4  -1  453.56   65.24
 -14  -4  -1  468.65   68.46
 -14  -4   0  420.91   60.04
 -14  -4   0  432.75  108.61
 -14  -4   0  416.03   56.83
 -14  -4   1  611.00   75.03
 -14  -4   1  589.58   60.91
 -14  -4   1  602.08   53.69
 -14  -4   2   -1.44   24.81
 -14  -4   2    7.70   15.54
 -14  -4   2    0.63   13.49
 -14  -4   3   34.87   39.36
 -14  -4   3   12.79   23.27
 -14  -4   3    5.52   14.82
 -14  -4   4   20.70   26.81
 -14  -4   4   43.21   20.96
 -14  -4   5  539.48   75.48
 -14  -4   5  558.20   54.94
 -14  -4   6  110.13   62.23
 -14  -4   6  106.24   41.78
 -14  -4   7  210.30   54.80
 -14  -4   7  183.68   35.46
 -14  -4   8  197.92   48.83
 -14  -4   8  177.56   26.36
 -14  -4   9  546.79   85.86
 -14  -4   9  453.34   33.56
 -14  -4  10   55.10   41.41
 -14  -4  11   88.13   47.33
 -14  -4  12   97.09   38.21
 -14  -4  13   49.22   50.00
 -14  -4  14   15.29   25.38
 -14  -4  15   69.80   40.84
 -14  -4  16   19.65   20.85
  13   3   6   43.48   40.54
 -13  -3  -6   59.82   40.58
 -13  -3  -6   63.39   49.83
  13   3   5  250.03   44.05
 -13  -3  -5  246.44   50.24
 -13  -3  -5  275.78   67.46
  13   3   4   50.95   36.61
 -13  -3  -4   91.18   39.65
 -13  -3  -4  142.80   56.36
  13   3   3  385.84   52.38
 -13  -3  -3  393.35   69.57
 -13  -3  -3  410.75   66.13
  13   3   2   44.38   35.43
 -13  -3  -2   26.20   38.57
 -13  -3  -2    1.49   31.10
  13   3   1  964.26   90.75
 -13  -3  -1  897.04   75.28
 -13  -3  -1  952.94   75.62
 -13  -3   0   43.37   27.40
 -13  -3   0   37.87   30.38
 -13  -3   0   96.22   32.62
 -13  -3   1 1113.85   98.90
 -13  -3   1 1204.28   92.15
 -13  -3   1  896.60   70.53
 -13  -3   2  145.91   40.42
 -13  -3   2  478.15   56.01
 -13  -3   2  400.11   40.35
 -13  -3   3 1170.34   86.70
 -13  -3   3 1115.70  102.87
 -13  -3   3  841.51   52.61
 -13  -3   4   41.92   41.34
 -13  -3   4   14.75   27.61
 -13  -3   4   48.94   13.03
 -13  -3   5  364.31   60.51
 -13  -3   5  409.34   46.51
 -13  -3   6  122.23   44.69
 -13  -3   6   84.98   17.35
 -13  -3   7  246.77   50.66
 -13  -3   7   90.65   19.27
 -13  -3   8  152.16   52.28
 -13  -3   8  149.05   15.53
 -13  -3   9   69.27   47.18
 -13  -3   9   11.38   15.69
 -13  -3  10   35.40   29.36
 -13  -3  10    2.74    7.84
 -13  -3  11   96.65   40.36
 -13  -3  12  336.82   60.11
 -13  -3  13   56.75   38.20
 -13  -3  14  136.94   62.63
 -13  -3  15   28.75   31.45
 -13  -3  16   91.15   22.24
  12   2   7   50.61   60.82
 -12  -2  -7   85.44   74.91
 -12  -2  -7  128.66   54.08
  12   2   6    6.07   19.98
 -12  -2  -6    6.95   42.64
 -12  -2  -6    9.61   33.13
  12   2   5    9.53   27.07
 -12  -2  -5   14.43   24.49
 -12  -2  -5   59.47   43.99
  12   2   4   26.28   36.36
 -12  -2  -4    8.92   28.63
 -12  -2  -4    5.09   26.10
  12   2   3   70.50   35.96
 -12  -2  -3   99.07   67.57
 -12  -2  -3  159.93   46.88
  12   2   2   41.34   33.88
 -12  -2  -2    7.86   36.89
 -12  -2  -2    5.42   24.30
  12   2   1  273.28   53.18
 -12  -2  -1  230.18  108.09
 -12  -2  -1  285.71   54.96
 -12  -2   0  133.15   69.44
 -12  -2   0  162.37   40.03
 -12  -2   1  123.91   34.06
 -12  -2   1   23.93   24.62
 -12  -2   1   12.98   27.02
 -12  -2   2  535.87   86.03
 -12  -2   2  402.28   59.01
 -12  -2   2  414.20   57.90
 -12  -2   3   33.90   23.00
 -12  -2   3  107.85   28.59
 -12  -2   3   68.24   24.24
 -12  -2   3   32.47   17.19
 -12  -2   4   99.52   32.40
 -12  -2   4  137.83   24.22
 -12  -2   4  138.07   12.75
 -12  -2   4   82.92   13.92
 -12  -2   5   22.74   29.15
 -12  -2   5   34.53   21.93
 -12  -2   6  421.43   62.85
 -12  -2   6  364.01   45.59
  12   2  -6  344.71   40.91
 -12  -2   7  322.80   52.69
 -12  -2   7  310.36   44.57
  12   2  -7  307.81   36.27
 -12  -2   8  524.75   68.39
 -12  -2   8  514.66   47.27
 -12  -2   9   73.52   42.14
 -12  -2   9    9.79   10.94
 -12  -2  10  180.55   58.68
 -12  -2  10  102.77   26.56
  12   2 -10   80.22   17.98
 -12  -2  11  762.64   78.47
 -12  -2  11  793.22   72.03
 -12  -2  12  246.15   41.74
 -12  -2  13  102.82   54.22
 -12  -2  14  524.24  126.40
 -12  -2  15   19.71   25.47
 -12  -2  16  184.48   63.19
  11   1   8   92.40   55.55
  11   1   8   -1.51   26.49
 -11  -1  -8  119.10   51.73
  11   1   7    7.96   39.54
  11   1   7    7.13   26.84
 -11  -1  -7   48.40   49.59
  11   1   6  384.27   85.86
  11   1   6  368.92   50.65
 -11  -1  -6  451.71   70.42
  11   1   5   10.28   15.46
  11   1   5   29.26   35.52
 -11  -1  -5   18.79   32.92
  11   1   4  353.00   48.94
  11   1   4  367.87   59.61
 -11  -1  -4  408.59   66.36
  11   1   3   42.57   41.99
  11   1   3   44.02   28.77
 -11  -1  -3   65.08   41.93
  11   1   2  781.09   55.91
  11   1   2  703.06   55.00
 -11  -1  -2  812.79   74.90
  11   1   1  100.17   64.98
 -11  -1  -1  119.42   69.84
  11   1   0 1665.28  135.93
 -11  -1   0 1582.80  132.94
 -11  -1   0 1334.65  114.43
 -11  -1   1  304.92   49.40
 -11  -1   1  309.76   44.89
 -11  -1   2  583.31   59.10
 -11  -1   2  436.69   50.23
 -11  -1   2  458.58   47.80
 -11  -1   3  157.97   35.60
 -11  -1   3  150.95   30.87
 -11  -1   3  148.04   24.22
 -11  -1   4  831.50   50.94
 -11  -1   4  854.92   48.54
 -11  -1   4  879.62   49.49
 -11  -1   4 1060.36   54.78
 -11  -1   5  108.64   29.55
 -11  -1   5  108.61   16.50
 -11  -1   5  111.84   17.71
 -11  -1   5  117.11   18.02
 -11  -1   6  326.87   42.58
 -11  -1   6  104.87   18.27
 -11  -1   7  722.36   71.48
 -11  -1   7  741.09   15.76
  11   1  -7  722.08   56.03
 -11  -1   8  235.26   48.46
  11   1  -8   12.68    8.62
  11   1  -8   19.85   11.01
  11   1  -8   20.56    8.45
 -11  -1   9  120.93   39.08
 -11  -1   9  118.73   17.54
  11   1  -9   87.61   10.18
  11   1  -9  101.13    8.23
 -11  -1  10  355.03   53.91
  11   1 -10  346.44   29.13
 -11  -1  11  122.03   41.81
  11   1 -11  145.58   25.52
 -11  -1  12  205.74   49.84
 -11  -1  12  189.89   28.31
  11   1 -12  171.85   29.53
 -11  -1  13  264.60   38.08
  11   1 -13  244.84   32.08
 -11  -1  14   34.29   22.94
 -11  -1  15  198.22  103.54
 -11  -1  16   29.44   34.12
 -11  -1  17   20.30   23.85
  10   0   9   11.98   19.29
  10   0   9   26.15   42.10
 -10   0  -9    2.53   35.32
  10   0   8  255.58  125.78
  10   0   8  282.33   50.57
 -10   0  -8  326.46   66.64
  10   0   7    1.28   11.40
  10   0   7    6.44   17.70
 -10   0  -7   16.27   50.49
  10   0   6  261.09   38.58
  10   0   6  272.17   41.56
 -10   0  -6  328.49   67.61
  10   0   5   12.07   17.05
  10   0   5   16.84   21.31
 -10   0  -5    8.28   32.27
  10   0   4  814.94   79.69
  10   0   4  816.58   87.99
 -10   0  -4  871.36  104.16
  10   0   3    4.13   18.15
  10   0   3   22.71   15.96
 -10   0  -3   22.28   29.05
  10   0   2 1835.60   56.69
  10   0   2 1813.23  137.44
 -10   0  -2 1844.50   71.16
  10   0   1   33.88   24.11
  10   0   1   -2.73   15.94
  10   0   0 3114.26  160.99
  10   0   0 2990.77  169.08
  10   0   0 3453.61  174.18
  10   0  -1    3.26   14.50
  10   0  -1    2.09   13.46
 -10   0   2 2207.52  100.95
 -10   0   2 1757.63   79.77
  10   0  -2 1652.33   82.19
 -10   0   3   -9.87   14.52
 -10   0   3    1.72    8.59
 -10   0   3    0.41    4.21
  10   0  -3    0.74    6.73
 -10   0   4  601.14   57.28
 -10   0   4  248.33   26.66
 -10   0   4  252.04   24.64
 -10   0   4  379.95   36.73
 -10   0   5    3.92   14.60
 -10   0   5    0.95    2.25
  10   0  -5   -2.88    5.75
 -10   0   5    2.63    5.13
 -10   0   6 1295.30   66.22
 -10   0   6  761.00   37.61
 -10   0   7   -5.38   18.62
 -10   0   7    0.16    6.68
 -10   0   8 2082.12  166.15
  10   0  -8 1144.92   87.03
  10   0  -8 1865.71  143.85
 -10   0   8 1385.30  107.74
 -10   0   9   11.65   23.51
 -10   0   9    0.72    7.47
  10   0  -9    6.78    8.06
  10   0  -9   -2.63   11.11
 -10   0  10  247.58   48.97
 -10   0  10  107.25   21.05
  10   0 -10  309.58   37.60
 -10   0  11   22.98   25.21
 -10   0  11    2.24    6.28
  10   0 -11    6.73   19.01
 -10   0  12   69.68   24.89
 -10   0  12   34.38   22.40
  10   0 -12   86.40   28.20
 -10   0  13    2.03   12.83
 -10   0  13    9.23   14.06
  10   0 -13   -8.89   14.77
 -10   0  14   76.11   43.13
  10   0 -14   63.06   23.11
 -10   0  15   -6.15   24.66
  10   0 -15    1.03   18.56
 -10   0  16   40.27   31.77
 -10   0  17    6.63   11.36
   9  -1  10   75.73   61.76
   9  -1  10   77.03   72.83
  -9   1 -10  106.04   57.62
   9  -1   9   13.75   20.08
   9  -1   9   -6.75   28.82
  -9   1  -9   -2.31   29.74
   9  -1   8  222.80   40.57
   9  -1   8  218.03   80.65
  -9   1  -8  223.96   64.25
   9  -1   7   -2.54   24.99
   9  -1   7   14.23   29.29
  -9   1  -7   -3.92   31.50
   9  -1   6  382.40   50.47
   9  -1   6  457.05   56.02
  -9   1  -6  493.86   86.19
   9  -1   5    2.53   15.68
   9  -1   5   11.70   28.08
  -9   1  -5    8.04   32.23
   9  -1   4  379.74   41.85
   9  -1   4  391.44   58.20
  -9   1  -4  464.46   67.59
   9  -1   3   16.25   17.61
   9  -1   3    6.31   26.91
   9  -1   2  763.19   68.43
   9  -1   2  719.34   67.65
   9  -1   2  856.45   79.05
   9  -1   1  566.95   57.47
   9  -1   1  520.67   48.83
   9  -1   1  630.64   65.46
   9  -1   0 1550.25   73.54
   9  -1   0 1234.12   62.38
   9  -1   0 1483.16   76.15
   9  -1  -1  702.15   97.81
   9  -1  -1  775.69   41.26
   9  -1  -1  754.44   42.63
  -9   1   2 2995.79  126.75
  -9   1   2 3067.68  126.33
   9  -1  -2 2575.61  112.98
  -9   1   2 2456.17  111.93
   9  -1  -2 2362.78  117.44
  -9   1   3 2185.70   91.27
  -9   1   3 2215.50   93.18
  -9   1   3 2148.35   88.05
  -9   1   3 2180.92   91.67
  -9   1   4   31.05   21.38
   9  -1  -4   26.40   14.47
  -9   1   4    0.28    2.43
   9  -1  -4    0.33   10.11
  -9   1   4   27.00   12.59
  -9   1   5 2353.09   99.54
   9  -1  -5 2087.04   87.17
  -9   1   5 2124.31   88.84
  -9   1   6  214.78   34.36
   9  -1  -6  177.25   30.59
  -9   1   6  180.96   28.60
  -9   1   7  877.39   55.66
   9  -1  -7 1068.99   43.64
   9  -1  -7  881.87   36.89
   9  -1  -7  794.29   43.52
  -9   1   8   87.62   42.43
   9  -1  -8   16.57   11.49
  -9   1   9    7.84    8.36
  -9   1  10  232.62   51.73
  -9   1  10   24.01   20.42
   9  -1 -10  302.34   41.39
  -9   1  11  504.64   54.68
  -9   1  11  507.79   42.24
   9  -1 -11  442.70   43.30
  -9   1  12   19.67   41.04
  -9   1  12   48.27   40.22
   9  -1 -12   50.38   31.30
  -9   1  13  140.68   85.73
  -9   1  13  102.03   18.96
   9  -1 -13  110.39   34.65
  -9   1  14   51.04   55.42
  -9   1  14   58.74   46.85
   9  -1 -14   62.54   38.55
  -9   1  15   94.65   64.20
   9  -1 -15   90.60   38.37
  -9   1  16   35.50   40.33
   9  -1 -16   87.02   41.53
   8  -2  10   -1.81   25.67
   8  -2  10   11.30   23.25
  -8   2 -10   36.02   51.35
   8  -2   9   45.62   44.88
   8  -2   9   56.80   49.69
  -8   2  -9   38.11   36.04
   8  -2   8   48.93   41.90
   8  -2   8   31.07   52.83
  -8   2  -8   22.14   60.37
   8  -2   7   85.41   55.85
   8  -2   7   59.42   51.52
  -8   2  -7   82.32   53.47
   8  -2   6   20.09   28.05
   8  -2   6   24.59   25.11
  -8   2  -6   48.86   47.05
   8  -2   5  252.03   63.45
   8  -2   5  280.51   73.43
   8  -2   4  137.34   43.34
   8  -2   4  121.28   27.32
   8  -2   4  142.21   40.24
   8  -2   3   44.98   23.23
   8  -2   3   48.70   30.82
   8  -2   3   43.31   28.28
   8  -2   2   89.50   61.50
   8  -2   2   96.31   44.85
   8  -2   2   93.91   55.66
   8  -2   1  141.35   25.27
   8  -2   1  160.10   33.29
   8  -2   1  152.18   51.18
   8  -2   0  156.94   26.23
  -8   2   0  116.34   22.24
   8  -2   0   64.88   42.01
   8  -2   0   83.65   24.51
   8  -2  -1    7.39    5.33
  -8   2   1    5.82   11.54
   8  -2  -1    4.72   16.26
   8  -2  -1    6.07   14.51
  -8   2   2  154.90   31.96
  -8   2   2  159.60   32.91
   8  -2  -2  174.46   45.20
  -8   2   2  328.02   28.40
   8  -2  -2  318.27   33.02
  -8   2   3  139.20   27.37
  -8   2   3  141.28   29.18
  -8   2   3  159.10   32.37
   8  -2  -3  152.25   42.73
  -8   2   4 1463.20   61.55
   8  -2  -4 1358.04   56.33
   8  -2  -4 1302.06   72.24
  -8   2   5  154.29   34.33
   8  -2  -5  185.56   37.68
   8  -2  -5  121.96   30.27
   8  -2  -6    4.12    6.16
  -8   2   7   21.08   17.21
   8  -2  -7   18.05   11.78
   8  -2  -7   75.25   47.72
  -8   2   8  536.16   60.07
   8  -2  -8  483.45   40.58
   8  -2  -8  552.60   49.05
   8  -2  -8  615.61   65.32
  -8   2   9  278.64   43.47
   8  -2  -9  288.28   42.08
   8  -2  -9  346.65   55.20
  -8   2  10 1454.07   96.32
   8  -2 -10 1274.83   80.40
  -8   2  11   62.44   38.37
   8  -2 -11   59.80   26.29
  -8   2  12  821.45   63.08
   8  -2 -12  704.26   65.51
  -8   2  13   14.29   23.85
   8  -2 -13   26.96   30.33
  -8   2  14  156.88  121.65
   8  -2 -14  159.40   42.83
  -8   2  15   50.13   27.38
   8  -2 -15   47.03   26.76
  -8   2  16  129.75   83.31
   8  -2 -16  148.84   38.20
   7  -3  11   30.14   35.07
  -7   3 -11   38.46   45.89
   7  -3  10   14.70   17.97
   7  -3  10   14.74   23.34
  -7   3 -10   20.15   34.17
   7  -3   9  233.13  126.91
   7  -3   9  264.90   40.21
  -7   3  -9  193.99   42.22
   7  -3   8   10.43   37.14
   7  -3   8   19.73   41.39
  -7   3  -8   30.04   32.09
   7  -3   7  633.29   76.93
   7  -3   7  610.89   71.08
  -7   3  -7  665.89   86.98
   7  -3   6   20.76   38.56
   7  -3   6   18.08   19.85
   7  -3   6   30.01   39.81
   7  -3   5  979.23   82.62
   7  -3   5  967.32   78.07
   7  -3   5  981.39   93.30
   7  -3   4   69.66   46.35
   7  -3   4   70.87   41.84
   7  -3   4   69.22   41.08
   7  -3   3 1813.27  149.54
   7  -3   3 1789.49  150.36
   7  -3   3 1717.17  146.22
   7  -3   2  179.80   34.45
   7  -3   2  162.09   67.15
   7  -3   2  192.81   71.63
   7  -3   1  642.02   59.65
   7  -3   1  644.58   66.72
   7  -3   1  557.67   53.33
   7  -3   0   32.20   22.53
  -7   3   0   32.05   17.87
   7  -3   0   41.62   42.08
   7  -3   0   46.48   29.52
  -7   3   1  476.83   34.09
   7  -3  -1  516.85   55.70
   7  -3  -1  471.73   68.22
   7  -3  -2   -1.41    6.76
  -7   3   2    5.81    9.44
   7  -3  -2   42.81   21.17
   7  -3  -3  622.64   43.57
  -7   3   3  594.36   48.37
   7  -3  -3  639.84   53.86
  -7   3   4   38.18   13.46
   7  -3  -4   93.89   19.72
   7  -3  -4  113.56   31.72
   7  -3  -5 4221.16  167.76
   7  -3  -5 3868.08  158.66
  -7   3   6   96.30   18.54
   7  -3  -6  130.52   23.71
   7  -3  -6    0.92    6.24
   7  -3  -6   -0.71    8.86
   7  -3  -6   90.99   28.61
  -7   3   7  977.90   62.40
   7  -3  -7  912.18   47.17
   7  -3  -7 1415.39   74.57
  -7   3   8  134.09   31.42
   7  -3  -8  121.84   23.52
   7  -3  -8  163.45   46.63
  -7   3   9 1097.42  110.21
   7  -3  -9  612.79   63.60
   7  -3  -9  995.74   75.10
  -7   3  10  293.09   65.40
   7  -3 -10  283.15   37.17
   7  -3 -10  240.93   43.43
  -7   3  11  350.97   52.80
   7  -3 -11  337.59   46.98
   7  -3 -11  591.43   71.86
  -7   3  12   98.52   40.14
   7  -3 -12   80.77   58.21
   7  -3 -12   98.01   37.12
  -7   3  13    8.23   18.74
   7  -3 -13   13.30   26.39
   7  -3 -13    6.56   25.77
  -7   3  14   80.58   50.46
   7  -3 -14   52.71   45.03
   7  -3 -14  106.07   44.74
  -7   3  15   21.25   26.12
   7  -3 -15   21.88   19.26
   7  -3 -15   13.15   29.82
  -7   3  16   73.07   90.12
   7  -3 -16   97.60   84.16
   6  -4  11   85.96   81.04
   6  -4  11   92.32   67.20
  -6   4 -11  102.32   59.14
   6  -4  10   98.85   64.65
   6  -4  10  100.74   70.93
  -6   4 -10  213.82   70.30
   6  -4   9  222.40   63.29
   6  -4   9  185.49  129.07
  -6   4  -9  240.00   58.03
   6  -4   8  209.52   94.71
   6  -4   8  228.61   80.15
   6  -4   7  702.89   65.85
   6  -4   7  740.44   68.84
   6  -4   7  757.88   65.91
   6  -4   6  396.71   50.52
   6  -4   6  411.86  125.54
   6  -4   6  379.21   82.79
   6  -4   5 1474.82  101.76
   6  -4   5 1409.78  107.34
   6  -4   5 1426.09   98.51
   6  -4   4 1130.83  102.60
   6  -4   4 1132.44  117.90
   6  -4   4 1034.16  104.41
   6  -4   3 1346.71   87.29
   6  -4   3 1404.01   94.68
   6  -4   3 1261.79   82.86
   6  -4   2  396.23   40.25
   6  -4   2  389.11   41.13
   6  -4   2  368.26   44.40
   6  -4   1  709.48   95.85
  -6   4  -1  685.61   62.62
   6  -4   1  757.36   49.75
   6  -4   1  691.06   69.33
   6  -4   0 1820.45   80.84
   6  -4   0 1897.78   92.18
  -6   4   1 1401.96   56.67
   6  -4  -1 1625.17   80.36
   6  -4  -2 1237.10   64.74
   6  -4  -2 1246.19   84.45
   6  -4  -3  330.08   29.93
  -6   4   3  195.18   39.40
   6  -4  -3  198.52   45.72
  -6   4   7  623.65   76.73
   6  -4  -7  809.37   56.84
   6  -4  -7  997.74   71.24
  -6   4   8  578.56   58.60
   6  -4  -8  567.78   71.04
   6  -4  -8  767.23   80.67
  -6   4   9 1106.85   95.06
   6  -4  -9  645.94   78.81
   6  -4  -9 1007.23   85.81
  -6   4  10   96.26   46.62
   6  -4 -10   55.39   38.77
   6  -4 -10   73.05   39.80
  -6   4  11  698.93   84.92
   6  -4 -11  544.10   78.64
   6  -4 -11  596.73   76.20
  -6   4  12   37.78   28.30
   6  -4 -12   56.80   35.61
   6  -4 -12   43.40   42.01
  -6   4  13   44.97   74.41
   6  -4 -13  131.62   66.68
   6  -4 -13  162.14   51.47
  -6   4  14   53.04   53.19
   6  -4 -14   47.79   35.14
   6  -4 -14   67.01   47.23
  -6   4  15   30.13   33.61
   6  -4 -15   27.75   22.25
   6  -4 -15   84.05   56.58
   5  -5  11   26.34   26.94
   5  -5  11   40.69   38.48
  -5   5 -11   35.83   42.24
   5  -5  10   16.99   17.78
   5  -5  10   18.47   37.33
  -5   5 -10   39.36   51.80
   5  -5   9   45.38   41.06
   5  -5   9   17.98   23.34
   5  -5   8  125.54   62.13
   5  -5   8  110.08   85.29
   5  -5   8  125.15   43.61
   5  -5   7   98.61   75.30
   5  -5   7   96.65   44.65
   5  -5   7   84.37   79.16
   5  -5   6  126.92   49.62
   5  -5   6  136.03   93.58
   5  -5   6  150.43   88.08
   5  -5   5  270.05   67.19
   5  -5   5  247.60   41.08
   5  -5   5  260.19   44.84
   5  -5   4  452.98   57.40
   5  -5   4  442.16   60.06
   5  -5   4  438.98   95.97
   5  -5   3  275.80   76.86
   5  -5   3  277.92   40.41
   5  -5   3  278.36   37.00
   5  -5   2   26.06   23.83
   5  -5   2   24.87   15.22
   5  -5   2   14.88   16.82
   5  -5   1  751.26   44.13
  -5   5  -1  752.03   43.11
   5  -5   1  755.49   50.08
   5  -5   1  716.18   98.68
   5  -5   0  408.34   38.38
  -5   5   0  361.55   35.20
   5  -5   0  380.79   46.19
   5  -5   0  364.30   37.92
  -5   5   1  372.79   28.75
   5  -5  -1  389.39   36.95
   5  -5  -1  357.95   41.77
   5  -5  -2 1148.07   49.27
   5  -5  -2 1171.65   62.74
   5  -5  -2 1253.40   72.36
   5  -5  -3  228.51   19.93
   5  -5  -3  345.91   35.99
  -5   5   4  198.94   21.30
   5  -5  -4  204.33   22.48
   5  -5  -4  191.66   64.83
   5  -5  -4  190.88   36.71
  -5   5   6 1457.15   83.31
   5  -5  -6 1394.57   78.22
   5  -5  -6 1413.93   88.03
  -5   5   7   20.08   24.63
  -5   5   8  360.94  101.48
   5  -5  -8  300.10   41.03
   5  -5  -8  324.48   64.76
  -5   5   9  368.18   55.82
   5  -5  -9  205.86   36.33
   5  -5  -9  409.02   61.01
  -5   5  10   13.77   50.49
   5  -5 -10   58.11   35.18
   5  -5 -10   39.09   32.00
  -5   5  11   78.52   82.91
   5  -5 -11  194.21   44.81
   5  -5 -11  174.55   45.84
  -5   5  12  126.15   90.97
   5  -5 -12  131.55   38.27
   5  -5 -12  111.85   44.00
  -5   5  13  104.64  110.16
   5  -5 -13  128.06   43.32
   5  -5 -13   87.58   54.40
  -5   5  14   64.90   84.40
   5  -5 -14   97.45   38.77
   5  -5 -14   99.27   45.15
  -5   5  15   30.82   42.63
   5  -5 -15   51.81   33.82
   5  -5 -15   16.88   35.33
   4  -6  11   11.34   16.24
   4  -6  11    0.21   18.62
  -4   6 -11    2.90   28.20
   4  -6  10   62.58   32.41
   4  -6  10   81.58   48.19
   4  -6   9   16.74   33.63
   4  -6   9   19.91   15.02
   4  -6   9   29.26   28.82
   4  -6   8   41.39   47.19
   4  -6   8   27.10   51.72
   4  -6   8   38.58   51.90
   4  -6   7  131.35   87.96
   4  -6   7  111.42   77.03
   4  -6   7   94.00   43.75
   4  -6   6   59.81   30.46
   4  -6   6   70.25   42.54
   4  -6   6   61.18   39.13
   4  -6   5  167.28   43.53
   4  -6   5  174.75  101.36
   4  -6   5  151.68   81.39
   4  -6   4   91.79   59.80
   4  -6   4   87.38   59.80
   4  -6   4   95.03   94.23
   4  -6   3   36.25   24.87
   4  -6   3   34.39   23.98
   4  -6   3   28.92   28.33
   4  -6   2  279.98   36.98
   4  -6   2  245.90   42.14
   4  -6   2  240.53   50.08
   4  -6   1  245.76   34.37
   4  -6   1  212.96   30.94
   4  -6   1  211.63   27.90
   4  -6   0 1088.75   55.06
  -4   6   0 1078.16   51.57
   4  -6   0 1137.27   62.60
   4  -6   0 1162.29   62.16
   4  -6  -1  160.11   25.44
   4  -6  -1  238.62   45.85
   4  -6  -1  182.52   55.33
   4  -6  -2  650.69   56.53
   4  -6  -2  634.12   57.23
   4  -6  -2  667.30   76.25
   4  -6  -2  650.43   64.57
   4  -6  -3    8.21    9.37
   4  -6  -3   93.42   25.00
   4  -6  -3  114.20   29.74
  -4   6   4  129.77   22.48
   4  -6  -4  128.98   25.06
   4  -6  -4  112.03   41.32
  -4   6   5  374.91   38.21
   4  -6  -5  363.28   44.50
   4  -6  -5  390.58   52.34
  -4   6   6  140.47   24.14
   4  -6  -6  143.97   32.00
   4  -6  -6   95.59   37.30
  -4   6   7    7.00   28.42
   4  -6  -7   99.66   63.83
   4  -6  -7   97.28  124.19
  -4   6   8  240.42   32.98
   4  -6  -8  230.51   32.73
   4  -6  -8  235.33   50.31
  -4   6   9   39.07   66.60
   4  -6  -9   90.52   33.38
   4  -6  -9  192.37   73.38
  -4   6  10   -1.22   21.64
   4  -6 -10   12.93   21.38
   4  -6 -10   21.25   38.64
  -4   6  11  122.22   95.86
   4  -6 -11  179.89   56.10
   4  -6 -11  173.84   66.16
  -4   6  12   33.65   33.96
   4  -6 -12   18.40   23.70
   4  -6 -12   34.74   50.37
  -4   6  13  111.83  109.13
   4  -6 -13  131.52   57.36
   4  -6 -13  159.48   59.11
  -4   6  14    9.35   14.48
   4  -6 -14   20.03   25.09
   4  -6 -14   10.05   32.63
   3  -7  11   10.09   37.37
   3  -7  11   32.69   48.06
   3  -7  10   93.18   51.77
   3  -7  10   67.37   51.88
   3  -7  10   97.62   47.61
   3  -7   9  120.48  136.63
   3  -7   9  150.13  120.07
   3  -7   9  105.73  152.43
   3  -7   8  265.94  138.72
   3  -7   8  251.81   55.81
   3  -7   8  258.29   51.81
   3  -7   7  699.96  101.77
   3  -7   7  705.30   78.61
   3  -7   7  661.50   67.48
   3  -7   6  298.31   49.19
   3  -7   6  331.13   51.66
   3  -7   6  280.95   69.68
   3  -7   5 1018.28   75.00
   3  -7   5  950.29   78.91
   3  -7   5  984.37   65.03
   3  -7   4 1474.81  101.10
   3  -7   4 1526.10  110.39
   3  -7   4 1502.47  132.72
   3  -7   3 1286.21  110.90
   3  -7   3 1275.88  118.42
   3  -7   3 1284.98  146.66
   3  -7   2 2916.35  154.61
   3  -7   2 2787.73  162.15
   3  -7   2 2860.37  180.78
   3  -7   1 3474.62   72.32
   3  -7   1 3503.87   90.84
   3  -7   1 3411.60  203.35
   3  -7   0 1314.82   76.39
   3  -7   0 1371.24   94.48
   3  -7   0 1402.25   91.49
   3  -7  -1 1273.34   67.63
   3  -7  -1 1331.89   88.92
   3  -7  -1 1336.08   88.95
   3  -7  -2 1225.07   64.77
   3  -7  -2 1138.72   68.67
   3  -7  -2 1236.01   70.16
   3  -7  -3  160.93   36.94
   3  -7  -3  201.00   45.20
   3  -7  -3  197.17   46.66
   3  -7  -4  935.89   60.41
   3  -7  -4  935.16   70.07
  -3   7   5   -0.25   17.42
   3  -7  -5   77.98   36.44
   3  -7  -5  127.15   51.84
  -3   7   6  398.11   45.14
   3  -7  -6  399.17   52.74
   3  -7  -6  468.17   72.62
  -3   7   7  244.92   46.76
   3  -7  -7   35.70   30.93
   3  -7  -7  354.57   59.62
  -3   7   8   97.93   55.29
   3  -7  -8  100.26   62.81
   3  -7  -8  120.55   56.32
  -3   7   9   97.19   48.44
   3  -7  -9  117.84   72.58
   3  -7  -9   43.64   31.52
  -3   7  10  286.94   51.72
   3  -7 -10  280.57   58.64
   3  -7 -10  336.07   73.03
  -3   7  11   33.90   41.63
   3  -7 -11   88.14   44.91
   3  -7 -11   97.95   60.30
  -3   7  12   11.09   41.84
   3  -7 -12   63.83   43.22
   3  -7 -12   41.12   49.14
  -3   7  13   44.85   43.41
   3  -7 -13   36.74   33.46
   3  -7 -13   67.11   55.79
  -3   7  14    0.88   31.92
   3  -7 -14   10.78   20.32
   3  -7 -14   -2.17   31.21
   2  -8  11   86.83   47.38
   2  -8  11   54.51   82.74
   2  -8  11  139.20   48.13
   2  -8  10   15.64   13.61
   2  -8  10   13.31   33.00
   2  -8  10   25.46   25.30
   2  -8   9  243.32  129.59
   2  -8   9  310.96   85.72
   2  -8   9  262.95   59.84
   2  -8   8   23.15   36.72
   2  -8   8   26.91   22.62
   2  -8   8   17.01   22.63
   2  -8   7  905.74   92.73
   2  -8   7  860.94   99.65
   2  -8   7  914.76  104.15
   2  -8   6   21.54   18.67
   2  -8   6    5.26   15.05
   2  -8   6    6.11   28.79
   2  -8   5 1303.26   98.07
   2  -8   5 1243.75  112.65
   2  -8   5 1256.63  103.30
   2  -8   4   17.42   28.48
   2  -8   4   23.54   28.71
   2  -8   4   31.48   44.39
   2  -8   3 1077.57   76.56
   2  -8   3 1040.13   86.31
   2  -8   3 1151.33   89.25
   2  -8   2  380.32   58.60
   2  -8   2  376.83   64.30
   2  -8   2  387.39   63.29
   2  -8   1 2309.69  186.81
   2  -8   1 2322.21  192.67
   2  -8   1 2450.65  198.83
   2  -8   0  120.23   27.98
   2  -8   0  119.67   43.97
   2  -8   0  123.04   70.92
   2  -8  -1 3035.66  158.14
   2  -8  -1 3101.08  170.34
   2  -8  -1 3071.60  185.12
   2  -8  -2  263.94   45.20
   2  -8  -2  270.92   50.58
   2  -8  -2  275.98   58.37
   2  -8  -3 1099.12   98.97
   2  -8  -3 1068.96   96.86
   2  -8  -3 1081.07  102.44
   2  -8  -4   78.58   22.82
   2  -8  -4   99.94   78.12
   2  -8  -4   86.81   50.40
  -2   8   5 1071.57   79.22
   2  -8  -5  936.74   77.97
   2  -8  -5 1035.56   84.35
  -2   8   6  137.89   31.59
   2  -8  -6  130.95   49.12
   2  -8  -6  102.08   48.46
  -2   8   7   18.73   41.43
   2  -8  -7   55.74   50.35
   2  -8  -7  118.95   61.57
  -2   8   8   25.37   44.32
   2  -8  -8   32.23   42.63
   2  -8  -8   29.76   51.23
  -2   8   9  459.12   98.19
   2  -8  -9  345.71  124.96
   2  -8  -9  469.56   80.10
  -2   8  10    3.38   14.84
   2  -8 -10   39.43   27.12
   2  -8 -10   22.81   37.04
  -2   8  11   79.91   45.15
   2  -8 -11  102.13   82.02
   2  -8 -11  124.16   60.46
  -2   8  12    8.18   33.48
   2  -8 -12    9.54   17.40
   2  -8 -12   28.41   36.77
  -2   8  13   28.58   28.80
   2  -8 -13   26.79   28.91
   2  -8 -13   26.27   38.76
   1  -9  11   11.46   18.37
   1  -9  11   15.90   33.38
   1  -9  11   11.14   28.33
   1  -9  10   15.67   23.20
   1  -9  10   25.75   28.95
   1  -9  10   25.27   25.65
   1  -9   9   27.80   39.86
   1  -9   9    8.36   41.56
   1  -9   9   46.42   72.34
   1  -9   8   -3.41   27.27
   1  -9   8   -0.24   27.57
   1  -9   8   -0.32   23.46
   1  -9   7   25.76   26.52
   1  -9   7   12.82   39.23
   1  -9   7   30.71   26.74
   1  -9   6  148.95   89.57
   1  -9   6  162.97   93.32
   1  -9   6  166.35   40.05
   1  -9   5   53.34   30.59
   1  -9   5   36.89   51.48
   1  -9   5   50.60   38.21
   1  -9   4   51.97   24.65
   1  -9   4   61.54   38.08
   1  -9   4   54.62   23.18
   1  -9   3   44.75   29.64
   1  -9   3   34.66   35.96
   1  -9   3   11.91   24.76
   1  -9   2   21.13   20.03
   1  -9   2   13.99   41.88
   1  -9   2   19.13   23.03
   1  -9   1  103.58   27.02
   1  -9   1  120.19   39.76
   1  -9   1  113.21   76.85
   1  -9   0  179.29   39.59
   1  -9   0  210.66   66.83
   1  -9   0  188.97   35.83
   1  -9  -1  508.68   62.15
   1  -9  -1  589.04   76.28
   1  -9  -1  537.64   65.68
   1  -9  -2   11.26   21.20
   1  -9  -2   11.44   33.46
   1  -9  -2    2.89   18.59
   1  -9  -3   93.00   30.58
   1  -9  -3  109.07   40.83
   1  -9  -3   79.95   36.32
   1  -9  -4    3.48   19.61
   1  -9  -4    1.20   31.30
   1  -9  -4    3.27   34.98
   1  -9  -5   72.11   39.18
   1  -9  -5   82.83   44.30
  -1   9   6  138.56   30.38
   1  -9  -6  132.07   39.14
   1  -9  -6  152.48   47.59
  -1   9   7  553.69   67.75
   1  -9  -7  508.18   66.20
   1  -9  -7  576.16   79.14
  -1   9   8    6.70   17.61
   1  -9  -8   -9.10   30.27
   1  -9  -8    7.06   34.49
  -1   9   9   13.93   21.57
   1  -9  -9   -1.99   28.97
   1  -9  -9   19.77   46.52
  -1   9  10    4.61   34.15
   1  -9 -10   11.69   25.71
   1  -9 -10   28.57   36.14
  -1   9  11   -1.26   24.45
   1  -9 -11  -13.07   26.68
   1  -9 -11  -14.87   35.74
  -1   9  12   -0.36   26.00
   1  -9 -12   17.17   29.75
   1  -9 -12   28.65   44.72
   0 -10  11    0.57   17.44
   0 -10  11   18.19   37.51
   0 -10  11   12.15   12.27
   0 -10  10   -4.22   23.00
   0 -10  10    6.81   26.66
   0 -10  10    6.98   24.07
   0 -10   9   71.68   32.61
   0 -10   9   43.39   27.28
   0 -10   9   74.81   48.49
   0 -10   8   54.73   50.39
   0 -10   8   48.80   45.51
   0 -10   8   54.05   35.94
   0 -10   7  200.63  137.96
   0 -10   7  237.83   83.90
   0 -10   7  210.55   38.49
   0 -10   6   26.67   37.15
   0 -10   6   -5.43   29.97
   0 -10   6   13.61   22.21
   0 -10   5  214.85   44.01
   0 -10   5  208.27  121.79
   0 -10   5  203.49   39.80
   0 -10   4  129.38   35.91
   0 -10   4  112.62   60.09
   0 -10   4  100.59   71.04
   0 -10   3   80.52   36.70
   0 -10   3  104.94   37.64
   0 -10   3   82.58   37.18
   0 -10   2   65.87   27.15
   0 -10   2   97.45   58.47
   0 -10   2   85.07   49.56
   0 -10   1   30.88   30.19
   0 -10   1   10.36   32.29
   0 -10   1   32.73   26.17
   0 -10   0   17.66   29.06
   0 -10   0   14.35   34.68
   0 -10   0    1.93   14.63
   0 -10  -1   48.78   36.95
   0 -10  -1   31.88   52.23
   0 -10  -1   16.07   20.22
   0 -10  -2   62.28   27.38
   0 -10  -2   40.02   30.98
   0 -10  -2   76.71   40.25
   0 -10  -3   81.39   38.58
   0 -10  -3   57.50   30.46
   0 -10  -3   93.69   43.12
   0 -10  -4  142.09   40.57
   0 -10  -4  126.01   87.16
   0 -10  -4  118.03   49.13
   0 -10  -5  208.98   48.46
   0 -10  -5  265.68  130.61
   0 -10  -5  166.73   44.70
   0 -10  -6   23.30   45.09
   0 -10  -6   34.51   51.91
   0  10   7  223.32   46.56
   0 -10  -7  211.89   47.87
   0 -10  -7  210.09   52.20
   0  10   8   19.97   32.01
   0 -10  -8   27.88   35.47
   0 -10  -8   56.34   52.17
   0  10   9   58.48   44.87
   0 -10  -9   40.81   45.84
   0 -10  -9   79.84   62.25
   0  10  10   -4.77   24.24
   0 -10 -10   -1.17   15.60
   0 -10 -10   32.01   36.41
   0  10  11   -1.25   26.60
   0 -10 -11   19.95   34.05
   0 -10 -11   36.96   38.49
  -1 -11  10  105.93   44.03
  -1 -11  10   73.35   56.42
  -1 -11  10   61.31   82.80
  -1 -11   9   22.37   24.62
  -1 -11   9    4.22   16.15
  -1 -11   9    1.91   14.56
  -1 -11   8   87.98   45.42
  -1 -11   8   94.27   82.77
  -1 -11   8   71.18   46.42
  -1 -11   7   27.25   43.61
  -1 -11   7   21.01   39.76
  -1 -11   7   16.35   22.55
  -1 -11   6  443.98   83.96
  -1 -11   6  409.29   60.71
  -1 -11   6  424.09   56.09
  -1 -11   5  310.18   60.29
  -1 -11   5  342.52   59.11
  -1 -11   5  320.75   73.89
  -1 -11   4  456.15   60.93
  -1 -11   4  480.36   73.19
  -1 -11   4  450.55   51.57
  -1 -11   3   44.67   27.59
  -1 -11   3   32.56   33.28
  -1 -11   3   60.73   34.07
  -1 -11   2 1838.51  119.01
  -1 -11   2 1962.63  102.49
  -1 -11   2 1800.84  146.94
  -1 -11   1   28.37   23.01
  -1 -11   1   24.91   33.96
  -1 -11   1   13.37   21.91
  -1 -11   0 1454.18  128.25
  -1 -11   0 1515.27  143.30
  -1 -11   0 1580.71   73.09
  -1 -11  -1   99.65   39.39
  -1 -11  -1   98.01   46.60
  -1 -11  -1  106.27   49.69
  -1 -11  -2  966.40   72.51
  -1 -11  -2  917.57   70.45
  -1 -11  -2  967.98  124.20
  -1 -11  -3    8.54   24.40
  -1 -11  -3    8.45   27.78
  -1 -11  -3   19.55   29.14
  -1 -11  -4  931.69  103.03
  -1 -11  -4  830.01   89.35
  -1 -11  -4  916.62   97.06
  -1 -11  -5   14.01   26.82
  -1 -11  -5   34.83   54.35
  -1 -11  -5   15.09   34.97
  -1 -11  -6  526.54   49.23
  -1 -11  -6  491.55   46.55
  -1 -11  -6  565.43   78.77
  -1 -11  -7   69.58   46.11
  -1 -11  -7   78.49   34.48
   1  11   8  228.38   52.88
  -1 -11  -8  232.37   53.71
  -1 -11  -8  208.67   52.75
   1  11   9   -3.91   25.31
  -1 -11  -9   32.99   39.41
  -1 -11  -9   15.10   31.08
   1  11  10   93.82   56.60
  -1 -11 -10   55.38   54.05
  -2 -12  10   18.60   27.79
  -2 -12  10   27.41   35.63
  -2 -12  10   13.15   15.00
  -2 -12   9    2.82   16.66
  -2 -12   9   28.67   27.13
  -2 -12   9    9.63   12.71
  -2 -12   8  108.97   51.35
  -2 -12   8  116.74   52.37
  -2 -12   8   59.05   98.10
  -2 -12   7   86.23   58.52
  -2 -12   7   66.27   37.51
  -2 -12   7   70.26   40.81
  -2 -12   6  501.57   66.10
  -2 -12   6  558.82   78.38
  -2 -12   6  475.38   71.20
  -2 -12   5   59.38   26.85
  -2 -12   5   63.17   37.34
  -2 -12   5   89.90   51.68
  -2 -12   4  363.43   63.55
  -2 -12   4  378.23   71.81
  -2 -12   4  364.57   58.83
  -2 -12   3   36.12   23.80
  -2 -12   3   39.89   36.11
  -2 -12   3   38.07   27.84
  -2 -12   2  220.64   38.30
  -2 -12   2  179.07   54.04
  -2 -12   2  216.13   92.89
  -2 -12   1   29.23   28.43
  -2 -12   1   43.11   58.04
  -2 -12   1   16.42   17.69
  -2 -12   0  438.37   65.22
  -2 -12   0  465.81   64.82
  -2 -12   0  430.38   56.93
  -2 -12  -1   20.72   27.06
  -2 -12  -1   23.86   39.86
  -2 -12  -1   28.73   31.02
  -2 -12  -2  317.54   65.31
  -2 -12  -2  283.93   58.43
  -2 -12  -2  300.39   51.17
  -2 -12  -3   15.37   30.72
  -2 -12  -3  -13.22   36.54
  -2 -12  -3   13.49   28.91
  -2 -12  -4  240.87   53.50
  -2 -12  -4  186.95  129.47
  -2 -12  -4  209.80   49.89
  -2 -12  -5   -1.65   28.69
  -2 -12  -5   12.80   38.72
  -2 -12  -5   10.73   31.70
  -2 -12  -6  131.80   45.46
  -2 -12  -6  123.06  102.55
  -2 -12  -6  144.23   56.37
  -2 -12  -7    3.55   23.10
  -2 -12  -7   27.68   29.87
  -2 -12  -7   13.08   31.40
  -2 -12  -8   59.71   40.34
  -2 -12  -8   80.54   50.09
  -2 -12  -8   67.10   51.98
  -3 -13   9   19.81   27.23
  -3 -13   9   14.18   33.38
  -3 -13   9    8.60   15.37
  -3 -13   8   16.80   25.52
  -3 -13   8   11.74   23.54
  -3 -13   8   10.22    9.64
  -3 -13   7   -4.62   26.02
  -3 -13   7    8.69   19.31
  -3 -13   7    4.49   12.03
  -3 -13   6   75.66   36.28
  -3 -13   6   74.47   54.58
  -3 -13   6   46.02   29.97
  -3 -13   5   12.81   31.55
  -3 -13   5   21.16   36.77
  -3 -13   5   19.52   16.93
  -3 -13   4  196.46   59.59
  -3 -13   4  195.55   49.65
  -3 -13   4  191.89   35.12
  -3 -13   3   19.11   31.54
  -3 -13   3   30.17   32.94
  -3 -13   3    3.94    7.43
  -3 -13   2    5.02   31.40
  -3 -13   2   24.60   33.69
  -3 -13   2   35.33   20.82
  -3 -13   1    5.02   32.91
  -3 -13   1    2.44   10.48
  -3 -13   0   -0.88   29.45
  -3 -13   0   -0.77   36.57
  -3 -13   0    3.72   19.10
  -3 -13  -1    8.44   30.20
  -3 -13  -1   21.63   48.82
  -3 -13  -1   -1.25   26.21
  -3 -13  -2   -0.87   30.40
  -3 -13  -2   16.74   37.02
  -3 -13  -2   29.34   28.30
  -3 -13  -3   17.16   39.03
  -3 -13  -3   13.28   33.70
  -3 -13  -3    2.57   25.72
  -3 -13  -4   17.78   25.92
  -3 -13  -4   -4.78   35.14
  -3 -13  -4   25.07   43.41
  -3 -13  -5   25.31   36.09
  -3 -13  -5    7.51   35.27
  -3 -13  -5   11.63   29.17
  -3 -13  -6   -1.44   23.52
  -3 -13  -6    7.02   33.83
  -3 -13  -6   12.33   29.40
  -4 -14   7   49.53   39.71
  -4 -14   7   43.22   34.86
  -4 -14   7   41.87   29.07
  -4 -14   6   -3.74   26.51
  -4 -14   6    6.12   17.98
  -4 -14   6   23.52   21.97
  -4 -14   5   -5.72   27.15
  -4 -14   5   -9.95   33.99
  -4 -14   5   11.78    8.75
  -4 -14   4   38.59   51.10
  -4 -14   4    1.45   10.95
  -4 -14   3  203.48   73.97
  -4 -14   3  119.42   90.43
  -4 -14   2   -7.61   36.98
  -4 -14   2   -8.39   20.14
  -4 -14   1  121.05   44.03
  -4 -14   1  145.47   54.41
  -4 -14   1  155.50   63.18
  -4 -14   0    4.63   33.72
  -4 -14   0   -6.45   23.13
  -4 -14  -1   65.74   50.74
  -4 -14  -1   71.64   37.08
  -4 -14  -1   67.13   26.58
  -4 -14  -2   14.07   24.97
  -4 -14  -2    3.74   35.46
  -4 -14  -2   17.22   11.50
  -4 -14  -3  172.87   49.53
  -4 -14  -3  147.19   49.30
  -4 -14  -3  115.28   76.31
  -4 -14  -4   31.31   35.37
  -4 -14  -4   12.73   35.05
  -4 -14  -4   23.55   27.53
  -5 -15   5   59.57   41.80
  -5 -15   5   77.76   44.14
  -5 -15   4   33.39   47.93
  -5 -15   4   16.71   33.29
  -5 -15   4   10.36   11.76
  -5 -15   3  118.59   61.76
  -5 -15   3   56.48   52.24
  -5 -15   2   12.94   37.85
  -5 -15   2   22.06   25.92
  -5 -15   1  190.04   59.84
  -5 -15   1  138.98   86.00
  -5 -15   0  -12.74   26.80
  -5 -15   0   12.78   35.65
  -5 -15   0   13.60   17.80
  -5 -15  -1  210.50   49.19
  -5 -15  -1  254.53   60.34
  -5 -15  -1  212.96  114.17
 -20  -8   7   52.35   48.11
 -19  -7   2   57.88   40.34
 -19  -7   3   20.16   29.85
 -19  -7   4   40.41   39.90
 -19  -7   5   11.79   28.23
 -19  -7   6   30.18   29.06
 -19  -7   7  110.50   46.81
 -19  -7   9    7.14   30.54
 -19  -7  10   22.41   43.98
 -19  -7  11   52.75   43.81
 -19  -7  12   22.11   47.50
 -18  -6   0   -7.33   27.91
 -18  -6   0   21.22   31.61
 -18  -6   1   -1.06   30.66
 -18  -6   1   -2.35   19.86
 -18  -6   2   41.97   35.15
 -18  -6   2   -3.82   18.93
 -18  -6   3   62.71   41.45
 -18  -6   3  107.45   38.09
 -18  -6   4   21.08   36.39
 -18  -6   4    2.46   21.97
 -18  -6   5   93.14   45.14
 -18  -6   7  291.49   55.37
 -18  -6   8   45.29   50.00
 -18  -6  10   78.28   46.89
 -18  -6  11  330.53   67.57
 -18  -6  12   35.24   44.23
 -18  -6  13  215.27   45.85
 -18  -6  14   33.46   41.33
 -17  -5  -2   -2.03   26.89
 -17  -5  -2   11.47   12.30
 -17  -5  -1   37.48   29.34
 -17  -5  -1  120.41   42.86
 -17  -5   0  100.75   42.91
 -17  -5   0  114.44   43.08
 -17  -5   1   -4.90   28.99
 -17  -5   1   60.55   55.96
 -17  -5   2   61.53   36.32
 -17  -5   2   61.48   26.26
 -17  -5   3    8.76   25.92
 -17  -5   3   10.64   24.47
 -17  -5   4   63.80   42.21
 -17  -5   4   21.29   19.49
 -17  -5   5   68.03   38.45
 -17  -5   5   50.92   44.47
 -17  -5   6   46.04   23.88
 -17  -5   8   67.14   41.42
 -17  -5   9  485.76   74.37
 -17  -5  10   88.81   52.58
 -17  -5  11  231.96   53.76
 -17  -5  12   20.85   28.79
 -17  -5  13  250.02   40.84
 -17  -5  14   43.21   39.59
 -17  -5  15  135.61   57.86
 -16  -4  -3   91.15   39.07
 -16  -4  -3   80.95   26.83
 -16  -4  -2   53.63   33.73
 -16  -4  -2   28.65   28.42
 -16  -4  -1  643.05   87.61
 -16  -4  -1  682.69   70.18
 -16  -4  -1  738.00   58.10
 -16  -4   0   87.97   51.67
 -16  -4   0  139.37   46.64
 -16  -4   0  130.72   51.25
 -16  -4   1  177.12   39.00
 -16  -4   1  279.56   51.01
 -16  -4   2  125.39   46.38
 -16  -4   2  103.37  100.91
 -16  -4   3  166.19   37.25
 -16  -4   3  297.87   47.76
 -16  -4   4   59.00   36.83
 -16  -4   4   91.96   23.32
 -16  -4   5  194.82   33.21
 -16  -4   5  373.03   45.41
 -16  -4   6   39.91   29.29
 -16  -4   6   33.59   16.47
 -16  -4   7   11.16   27.12
 -16  -4   8   34.04   38.33
 -16  -4   9   95.95   30.06
 -16  -4  10    1.36   29.19
 -16  -4  11   35.22   27.10
 -16  -4  12   27.00   28.50
 -16  -4  13   40.26   50.40
 -16  -4  14   28.26   29.10
 -16  -4  15    7.80   29.04
 -16  -4  16   32.25   48.11
  15   3   5   89.69   65.03
 -15  -3  -5   79.15   60.39
 -15  -3  -5   74.06   47.57
  15   3   4   15.99   19.34
 -15  -3  -4   28.80   30.15
 -15  -3  -4   26.12   42.27
  15   3   3  176.03   44.27
 -15  -3  -3  175.28   53.71
 -15  -3  -3  160.53   48.16
  15   3   2   25.03   36.62
 -15  -3  -2   45.42   40.03
 -15  -3  -2   -2.25   19.82
 -15  -3  -1  331.39   53.58
 -15  -3  -1  372.94   56.85
 -15  -3   0   78.30   32.23
 -15  -3   0  109.85   38.15
 -15  -3   0  115.07   42.66
 -15  -3   1  191.64   42.92
 -15  -3   1  260.45   84.66
 -15  -3   1  236.73   31.11
 -15  -3   2    1.00   22.78
 -15  -3   2   12.45   20.42
 -15  -3   2   18.94   40.16
 -15  -3   3   59.51   39.85
 -15  -3   3   28.79   26.87
 -15  -3   3   33.95   36.18
 -15  -3   4   82.92   39.98
 -15  -3   4  130.70   62.94
 -15  -3   5  106.67   37.10
 -15  -3   5  113.13   29.35
 -15  -3   6  124.99   32.24
 -15  -3   6  123.07   18.84
 -15  -3   7  141.57   46.73
 -15  -3   7   67.65   23.12
 -15  -3   8  238.34   39.03
 -15  -3   9  238.23   44.30
 -15  -3  10  209.75   43.12
 -15  -3  11  115.90   54.20
 -15  -3  12  422.52   68.89
 -15  -3  13   46.20   53.82
 -15  -3  14  213.08   53.39
 -15  -3  15   20.59   31.16
 -15  -3  16   69.98   51.66
  14   2   6    9.14   18.89
 -14  -2  -6   22.75   41.81
 -14  -2  -6   27.45   54.85
  14   2   5   41.75   38.56
 -14  -2  -5   17.14   29.77
 -14  -2  -5   57.86   45.93
  14   2   4   21.50   22.71
 -14  -2  -4   10.06   23.44
 -14  -2  -4   27.30   39.05
  14   2   3    7.58   25.51
 -14  -2  -3   17.02   24.06
 -14  -2  -3   27.30   20.63
  14   2   2   12.13   22.47
 -14  -2  -2   31.82   37.06
 -14  -2  -2    4.94   21.12
  14   2   1   51.95   23.90
 -14  -2  -1   78.30   35.14
 -14  -2  -1  103.33   42.33
 -14  -2   0   91.80   36.53
 -14  -2   0   78.33   32.57
 -14  -2   1  451.05   60.79
 -14  -2   1  642.43   70.07
 -14  -2   1  667.80   66.74
 -14  -2   2  101.26   38.50
 -14  -2   2  138.67   45.17
 -14  -2   2  211.53   41.97
 -14  -2   3   62.18   34.19
 -14  -2   3  149.71   28.42
 -14  -2   3   77.15   22.37
 -14  -2   4  143.60   21.88
 -14  -2   4  142.82   65.04
 -14  -2   4  201.86   24.02
 -14  -2   5   81.10   35.66
 -14  -2   5   50.16   13.57
 -14  -2   6  252.87   39.04
 -14  -2   6  245.83   18.07
 -14  -2   7   52.32   44.73
 -14  -2   7   28.14   12.61
 -14  -2   8  373.28   49.49
 -14  -2   9   61.00   36.22
 -14  -2  10 1101.75  103.45
 -14  -2  11   36.29   35.61
 -14  -2  12  617.58   86.98
 -14  -2  13  113.31   63.74
 -14  -2  14  206.29   95.45
 -14  -2  15   49.65   30.34
 -14  -2  16  408.28   80.37
  13   1   7   29.64   36.33
 -13  -1  -7   49.07   53.91
  13   1   6   76.31   61.47
 -13  -1  -6   93.30   53.57
  13   1   5   75.73   70.81
 -13  -1  -5   84.23   37.52
  13   1   4  168.71  107.49
 -13  -1  -4  222.17   53.71
  13   1   3   47.68   45.90
 -13  -1  -3   58.16   34.50
  13   1   2  383.79   47.29
 -13  -1  -2  343.49   63.84
  13   1   1  237.96   26.75
 -13  -1  -1  252.07   64.01
 -13  -1  -1  259.35   37.80
  13   1   0  251.54   53.30
 -13  -1   0  140.46   75.53
 -13  -1   0   90.25   50.33
 -13  -1   1 1173.89   76.89
 -13  -1   1 1115.13   73.17
 -13  -1   1 1266.73   83.02
 -13  -1   2  805.29   58.38
 -13  -1   2  761.86   78.07
 -13  -1   2  516.54   57.62
 -13  -1   3   47.52   21.91
 -13  -1   3   48.34   14.61
 -13  -1   3   49.84   19.14
 -13  -1   4  247.34   42.28
 -13  -1   4  115.73   22.23
 -13  -1   5   94.29   28.36
 -13  -1   5   89.18   13.05
 -13  -1   5   85.95    8.20
 -13  -1   6   99.25   33.94
 -13  -1   6   81.40   11.01
 -13  -1   6   80.60    7.87
 -13  -1   7    3.90    4.76
 -13  -1   9  708.70   59.50
 -13  -1  10  734.16   87.59
 -13  -1  11  636.88   59.54
 -13  -1  12   46.34   31.72
 -13  -1  13  535.25   73.67
 -13  -1  14   77.16   45.77
 -13  -1  15  202.58   62.97
 -13  -1  16  159.70  112.41
 -13  -1  17   96.87   95.53
  12   0   8  205.09  118.63
 -12   0  -8  256.79   65.21
  12   0   7   -5.64   21.61
  12   0   7   27.38   26.64
 -12   0  -7   -9.04   31.53
  12   0   6  605.55   99.73
  12   0   6  700.15   62.46
 -12   0  -6  755.43   75.87
  12   0   5   23.47   30.49
  12   0   5    3.74   24.41
 -12   0  -5   29.83   55.34
  12   0   4  576.81   74.74
  12   0   4  570.86   70.24
 -12   0  -4  677.67   82.90
  12   0   3   24.35   20.25
  12   0   3   22.53   20.35
 -12   0  -3   -0.52   19.00
  12   0   2  805.00   72.62
  12   0   2  820.44   81.96
 -12   0  -2  918.80   91.27
  12   0   1   47.22   31.55
  12   0   1   78.87   36.08
 -12   0  -1   61.75   39.62
  12   0   0 3328.53   89.97
  12   0   0 3253.83  157.87
  12   0  -1    1.23   17.67
 -12   0   2 1765.92  144.66
 -12   0   2 1989.25  162.43
  12   0  -2 1561.74  142.19
 -12   0   3   12.54   24.71
 -12   0   3    6.46   12.21
  12   0  -3    4.11    8.08
 -12   0   4 1181.04   99.27
 -12   0   4  924.50   76.53
 -12   0   4  843.29   69.86
  12   0  -4  641.80   63.51
 -12   0   5    9.13   22.56
 -12   0   5   -0.42    3.32
 -12   0   5    1.48    5.84
  12   0  -5    3.80    3.99
 -12   0   5   14.89   10.52
 -12   0   6 2181.92  173.95
 -12   0   6 1358.62  106.03
 -12   0   7    3.33   17.45
 -12   0   7    4.35    7.92
 -12   0   8  729.74   77.16
 -12   0   8  408.28   40.82
 -12   0   9   -5.52   20.76
  12   0  -9    2.84    4.04
  12   0  -9    3.62    8.89
 -12   0  10  361.20   61.78
 -12   0  10   48.52   13.97
  12   0 -10  252.69   43.46
 -12   0  11    4.58   12.19
  12   0 -11   -1.99   11.86
 -12   0  12  217.21  105.04
  12   0 -12  231.62   30.61
 -12   0  13   12.73   16.07
  12   0 -13    7.00   17.79
 -12   0  14   62.50   40.64
 -12   0  15   -0.93   24.73
 -12   0  16   48.44   32.29
 -12   0  17   12.39    8.36
  11  -1   8   51.45   38.00
  11  -1   8   69.29   63.77
 -11   1  -8   92.68   45.95
  11  -1   7   16.05   30.14
  11  -1   7   12.45   33.06
 -11   1  -7   21.45   36.82
  11  -1   6  407.25   57.31
  11  -1   6  388.41  117.90
 -11   1  -6  434.81   57.01
  11  -1   5   -3.15   21.51
  11  -1   5    4.53   22.77
 -11   1  -5   16.98   31.13
  11  -1   4  313.35   94.40
  11  -1   4  343.27   83.19
 -11   1  -4  365.25   68.65
  11  -1   3   54.29   20.24
  11  -1   3   49.66   37.13
 -11   1  -3   56.97   34.85
  11  -1   2  821.07   50.97
  11  -1   2  936.71   73.93
  11  -1   1  100.65   22.63
  11  -1   1  115.68   52.08
  11  -1   1  119.90   31.10
  11  -1   0 1730.15  138.40
  11  -1   0 1641.01  132.48
  11  -1   0 1787.35  151.00
  11  -1  -1  303.80   42.06
  11  -1  -1  300.28   42.91
  11  -1  -1  307.58   41.53
 -11   1   2  431.66   41.62
  11  -1  -2  427.02   43.24
  11  -1  -2  476.39   63.58
 -11   1   3  145.64   28.75
 -11   1   3  138.64   22.70
  11  -1  -3  139.99   38.37
 -11   1   4 1046.84   59.96
 -11   1   4  840.42   45.12
 -11   1   4  609.26   49.56
  11  -1  -4 1100.89   68.50
 -11   1   5  118.42   27.99
  11  -1  -5  115.41   19.44
 -11   1   5   96.04   16.71
 -11   1   6  164.61   34.64
  11  -1  -6   92.47   23.51
 -11   1   6   75.88   16.35
 -11   1   7  773.04   56.06
  11  -1  -7  664.52   54.03
 -11   1   8   26.55   31.40
 -11   1   9  115.63   49.24
  11  -1  -9   66.08    5.25
  11  -1  -9  113.73   14.39
  11  -1  -9  132.04   32.91
 -11   1  10  256.42   38.39
  11  -1 -10  307.41   31.62
 -11   1  11  154.41   75.08
  11  -1 -11  102.31   52.53
 -11   1  12  198.95   35.03
  11  -1 -12  164.71   25.15
 -11   1  13  281.53   57.81
  11  -1 -13  264.10   31.53
 -11   1  14   34.79   27.74
  11  -1 -14   32.29   26.33
 -11   1  15  192.98   63.05
  11  -1 -15  178.78   44.06
 -11   1  16   25.69   31.54
 -11   1  17   -1.17   27.79
  10  -2   9   25.48   30.13
  10  -2   9   -4.18   28.30
 -10   2  -9   10.51   32.39
  10  -2   8   30.18   41.01
  10  -2   8   16.28   31.74
 -10   2  -8   44.09   41.10
  10  -2   7   -1.28   26.26
  10  -2   7   12.05   19.07
 -10   2  -7   10.48   20.62
  10  -2   6   81.51   56.85
  10  -2   6   86.87   61.07
 -10   2  -6  152.22   61.21
  10  -2   5   55.45   41.64
  10  -2   5   56.35   37.93
 -10   2  -5   67.75   50.19
  10  -2   4   24.39   13.81
  10  -2   4   22.76   27.64
  10  -2   3  150.18   57.44
  10  -2   3  162.81   49.33
  10  -2   3  145.30   38.33
  10  -2   2    1.68   18.48
  10  -2   2    5.32   19.29
  10  -2   2   21.44   18.76
  10  -2   1  514.39   62.03
  10  -2   1  455.09   62.52
  10  -2   1  558.08   71.69
  10  -2   0  158.74   23.38
  10  -2   0   22.65   39.68
  10  -2   0   26.82   27.26
  10  -2  -1  215.13   33.53
  10  -2  -1  132.95   28.69
  10  -2  -1  164.32   31.33
 -10   2   2    0.22    9.60
  10  -2  -2    9.56   12.77
 -10   2   3  798.00   38.81
 -10   2   3  866.57   41.23
  10  -2  -3  863.55   39.80
 -10   2   3  853.40   40.06
  10  -2  -3  897.97   49.48
 -10   2   4  192.32   20.44
 -10   2   4  265.28   25.19
  10  -2  -4  343.44   38.06
 -10   2   5   12.25   11.59
  10  -2  -5   20.38   11.31
 -10   2   6  330.74   36.36
  10  -2  -6  329.81   31.92
  10  -2  -6  281.27   32.97
 -10   2   7  423.92   42.11
  10  -2  -7  403.53   40.87
  10  -2  -8    1.28    3.95
 -10   2   9 1157.68   85.11
  10  -2  -9 1011.17   59.52
  10  -2  -9 1014.61   73.46
 -10   2  10  410.54   43.33
  10  -2 -10  395.85   23.37
  10  -2 -10  384.95   44.67
 -10   2  11   14.42   18.21
  10  -2 -11   11.21   16.56
  10  -2 -11    4.43   20.09
 -10   2  12  162.42   96.61
  10  -2 -12  127.95   23.78
  10  -2 -12  124.15   31.41
 -10   2  13   17.99   19.20
  10  -2 -13    6.97    8.73
  10  -2 -13    0.77   19.92
 -10   2  14  312.80   41.48
  10  -2 -14  241.92   41.47
 -10   2  15   74.72   66.67
  10  -2 -15   47.17   26.74
 -10   2  16  185.43  124.20
  10  -2 -16  184.84   48.96
   9  -3   9  102.50   73.37
   9  -3   9  100.36   86.96
  -9   3  -9  172.45   58.99
   9  -3   8   70.91   56.25
   9  -3   8   26.06   31.89
  -9   3  -8   56.69   40.63
   9  -3   7  316.28  118.56
   9  -3   7  337.32   36.56
  -9   3  -7  332.03   62.94
   9  -3   6   17.70   16.04
   9  -3   6   34.79   45.04
   9  -3   5  270.57   35.69
   9  -3   5  343.20   50.19
   9  -3   5  298.87   42.30
   9  -3   4   41.01   56.07
   9  -3   4   23.21   21.48
   9  -3   4   40.45   24.28
   9  -3   3  769.45   58.32
   9  -3   3  720.41  115.87
   9  -3   3  769.71   76.12
   9  -3   2    2.91   11.81
   9  -3   2    8.61   22.92
   9  -3   2    9.34   12.99
   9  -3   1 1856.82  146.10
   9  -3   1 1747.80  145.64
   9  -3   1 1606.34  154.70
   9  -3   0  160.35   28.92
  -9   3   0   26.95   17.85
   9  -3   0   40.51   28.31
   9  -3   0  103.43   47.32
  -9   3   1 1670.85   73.48
   9  -3  -1 1837.33   90.66
   9  -3  -1 1991.34   91.23
  -9   3   2  264.43   24.66
  -9   3   2  444.33   40.54
   9  -3  -2  290.46   35.69
   9  -3  -2  287.29   35.68
   9  -3  -3 1360.94   62.51
  -9   3   3 1851.81   79.57
   9  -3  -3 1888.27   84.21
  -9   3   4    1.92    4.70
   9  -3  -4   19.79   17.77
  -9   3   5  137.35   20.65
   9  -3  -5  111.66   16.47
   9  -3  -5  119.41   18.30
  -9   3   5  112.05   17.32
   9  -3  -5  116.26   37.56
  -9   3   6  315.15   30.39
   9  -3  -6  413.43   36.62
   9  -3  -6  257.89   22.72
  -9   3   7  224.56   42.76
   9  -3  -7  234.87   33.48
   9  -3  -7  568.91   56.58
  -9   3   8   -0.46   14.95
   9  -3  -8    0.63    4.29
   9  -3  -8    0.24    4.46
  -9   3   9  602.53   74.85
   9  -3  -9  452.16   45.33
   9  -3  -9  669.99   72.23
  -9   3  10  248.53   54.88
   9  -3 -10  190.72   24.17
   9  -3 -10  190.41   33.37
  -9   3  11   32.25   44.86
   9  -3 -11   36.96   26.75
   9  -3 -11  122.32   35.00
  -9   3  12   21.15   19.34
   9  -3 -12   72.53   28.71
   9  -3 -12   67.20   27.63
  -9   3  13   80.77   51.66
   9  -3 -13   81.82   47.17
   9  -3 -13  136.63   39.77
  -9   3  14  102.47   75.57
   9  -3 -14   93.18   36.63
  -9   3  15   30.12   23.30
   9  -3 -15   14.28   26.40
  -9   3  16  105.58   99.58
   9  -3 -16  151.88   43.65
   8  -4  10   26.16   32.46
   8  -4  10   24.23   44.51
  -8   4 -10   25.12   43.11
   8  -4   9  136.66   77.29
   8  -4   9  109.73  123.49
  -8   4  -9  185.58   57.67
   8  -4   8  129.85   95.20
   8  -4   8   90.55   70.18
  -8   4  -8  117.15   52.18
   8  -4   7  500.98   71.48
   8  -4   7  575.39   78.13
   8  -4   6   91.25   62.34
   8  -4   6   87.61   73.19
   8  -4   6   73.02   28.88
   8  -4   5 1035.61   90.87
   8  -4   5 1046.04  105.39
   8  -4   5 1022.03   97.82
   8  -4   4  119.02   77.61
   8  -4   4  131.55   77.28
   8  -4   4  107.07   61.48
   8  -4   3 1144.65   94.61
   8  -4   3 1309.89  114.28
   8  -4   3 1194.87   80.48
   8  -4   2  448.01   56.89
   8  -4   2  453.64   61.33
   8  -4   2  411.98   63.12
   8  -4   1 1027.34   57.37
   8  -4   1 1066.73   68.79
   8  -4   1  949.04   58.81
   8  -4   0 1715.47   95.44
  -8   4   0 1570.84   81.88
   8  -4   0 1879.95  105.08
   8  -4   0 1712.30   95.01
   8  -4  -1 1102.37   86.78
   8  -4  -1  952.39   50.53
   8  -4  -2 1994.82   91.62
   8  -4  -2 2116.16  115.67
   8  -4  -3  924.38   47.55
  -8   4   3  784.01   37.55
   8  -4  -3  955.05   57.23
  -8   4   4    0.43    6.38
   8  -4  -5  308.78   33.34
  -8   4   5  101.02   18.86
   8  -4  -5  342.42   45.27
  -8   4   6 2307.06  117.67
   8  -4  -6 2336.05  115.05
   8  -4  -6 1988.51   97.35
   8  -4  -6 2213.80  119.29
   8  -4  -7  203.82   32.10
   8  -4  -7    3.34   11.92
  -8   4   8  281.60   37.19
   8  -4  -8    8.27   18.41
   8  -4  -8  444.74   66.98
  -8   4   9  976.41   85.66
   8  -4  -9 1074.73   73.87
   8  -4  -9 1138.63   83.99
  -8   4  10  199.11   42.33
   8  -4 -10  181.40   41.49
   8  -4 -10  270.02   58.79
  -8   4  11   23.13   21.12
   8  -4 -11   85.89   31.66
   8  -4 -11  160.76   39.50
  -8   4  12   74.74   43.23
   8  -4 -12   97.81   24.29
   8  -4 -12  100.19   43.29
  -8   4  13   17.06   12.66
   8  -4 -13   27.30   27.85
   8  -4 -13   17.08   26.48
  -8   4  14    9.83   35.86
   8  -4 -14   17.21   16.84
   8  -4 -14    3.41   29.03
  -8   4  15    3.70   27.59
   8  -4 -15   23.39   40.05
  -8   4  16    7.15   17.51
   8  -4 -16   25.49   44.98
   7  -5  10   61.59   33.24
   7  -5  10   63.32   51.94
  -7   5 -10   60.86   52.00
   7  -5   9   60.78   46.67
   7  -5   9   63.43   56.15
  -7   5  -9   60.63   51.01
   7  -5   8    4.94   38.53
   7  -5   8   16.66   38.60
   7  -5   8   24.74   29.62
   7  -5   7   64.46   45.30
   7  -5   7   89.48   65.42
   7  -5   7  114.87   59.06
   7  -5   6  242.21   52.89
   7  -5   6  222.01   55.53
   7  -5   6  188.03   31.20
   7  -5   5   39.00   24.41
   7  -5   5   36.39   54.68
   7  -5   5   33.79   27.69
   7  -5   4   61.71   34.08
   7  -5   4   56.13   41.29
   7  -5   4   39.69   29.26
   7  -5   3  170.65   47.04
   7  -5   3  192.07   81.12
   7  -5   3  146.89   45.43
   7  -5   2  241.33   43.38
   7  -5   2  258.15   45.18
   7  -5   2  238.43   46.82
   7  -5   1  733.17   44.90
   7  -5   1  757.73   46.33
   7  -5   1  702.32   99.00
  -7   5   0 1496.28   77.93
   7  -5   0 1674.18  107.28
   7  -5   0 1572.25  110.12
  -7   5   1  380.32   34.05
   7  -5  -1  493.36   54.93
   7  -5  -1  456.44   49.46
   7  -5  -2 1469.94   71.58
   7  -5  -2 1221.22   75.76
   7  -5  -3  476.28   51.94
   7  -5  -3  341.29   54.27
   7  -5  -4   34.84   11.90
  -7   5   5  661.35   58.75
   7  -5  -5  688.63   54.52
   7  -5  -5  585.77   51.63
   7  -5  -5  681.00   72.24
  -7   5   6  321.71   36.47
   7  -5  -6  304.60   27.96
   7  -5  -6  309.08   37.30
   7  -5  -6  295.71   42.12
  -7   5   7  474.77   57.33
   7  -5  -7  117.22   27.87
   7  -5  -7  410.56   62.68
  -7   5   8  261.05   56.47
   7  -5  -8  269.00   46.08
   7  -5  -8  290.50   48.69
  -7   5   9  325.41   72.03
   7  -5  -9  417.56   68.63
  -7   5  10   95.23   63.67
   7  -5 -10  124.21   89.56
   7  -5 -10   88.54   63.28
  -7   5  11  187.95   34.25
   7  -5 -11  198.01   36.23
   7  -5 -11  127.82   39.57
  -7   5  12   82.70   51.07
   7  -5 -12  121.76   33.97
   7  -5 -12  110.61   44.83
  -7   5  13  308.58   49.96
   7  -5 -13  278.23   39.05
   7  -5 -13  251.83   45.56
  -7   5  14    7.94   20.87
   7  -5 -14    9.67   19.74
   7  -5 -14   13.75   25.98
  -7   5  15   95.38   66.29
   7  -5 -15   93.29   36.36
   6  -6  10    8.11   21.57
   6  -6  10    8.32   16.86
  -6   6 -10    7.32   29.86
   6  -6   9   13.64   21.67
   6  -6   9    9.78   18.46
   6  -6   9   22.61   30.08
   6  -6   8   53.01   35.86
   6  -6   8   43.64   43.25
   6  -6   8   52.58   30.46
   6  -6   7   18.62   21.55
   6  -6   7   22.88   28.24
   6  -6   7   22.04   31.95
   6  -6   6   88.43   61.20
   6  -6   6  115.56   52.17
   6  -6   6   95.77   85.45
   6  -6   5   95.58   55.81
   6  -6   5   99.17   60.79
   6  -6   5  103.29   69.59
   6  -6   4   42.49   31.79
   6  -6   4   37.64   28.89
   6  -6   4   46.24   25.94
   6  -6   3  137.72   26.13
   6  -6   3  112.44   79.64
   6  -6   3  118.85   96.51
   6  -6   2   85.21   44.37
   6  -6   2   94.17   78.26
   6  -6   2  102.96   53.76
   6  -6   1  421.18   37.97
   6  -6   1  444.98  108.72
   6  -6   1  400.51   64.34
   6  -6   0  200.50   30.32
  -6   6   0  176.13   28.54
   6  -6   0  192.07   39.43
   6  -6   0  201.37   47.67
  -6   6   1  313.38   28.36
   6  -6  -1  320.92   39.20
   6  -6  -1  317.39   41.13
   6  -6  -2  153.10   21.58
   6  -6  -2  159.46   34.41
   6  -6  -2  168.53   34.39
   6  -6  -3   48.86    9.40
   6  -6  -3  149.14   47.54
   6  -6  -3   45.09   27.32
   6  -6  -4  511.13   50.93
   6  -6  -4  547.66   59.43
  -6   6   5  105.79   22.03
   6  -6  -5  318.03   40.05
   6  -6  -5  118.76   27.95
   6  -6  -5  320.60   43.76
  -6   6   6  727.64   66.48
   6  -6  -6  693.51   61.23
   6  -6  -6  721.67   76.87
  -6   6   7  537.49   55.12
   6  -6  -7   85.68   31.77
   6  -6  -7  590.68   79.93
  -6   6   8  203.85   29.66
   6  -6  -8  196.14   27.90
   6  -6  -8  199.39   29.49
  -6   6   9  413.18   74.03
   6  -6  -9  453.53   69.36
  -6   6  10   55.68   37.10
   6  -6 -10   51.23   32.25
   6  -6 -10   43.67   34.29
  -6   6  11  563.72   65.97
   6  -6 -11  544.23   61.22
   6  -6 -11  482.20   69.62
  -6   6  12   36.85   21.33
   6  -6 -12   26.48   21.19
   6  -6 -12   27.09   44.28
  -6   6  13  201.49   53.63
   6  -6 -13  177.08   28.05
   6  -6 -13  172.22   42.55
  -6   6  14    7.25   16.25
   6  -6 -14   14.22   27.32
   6  -6 -14   12.93   32.68
  -6   6  15   68.61   72.84
   6  -6 -15   97.41   33.74
   6  -6 -15  131.00   72.54
   5  -7  10   63.93   51.33
   5  -7  10   96.62   88.93
   5  -7  10  107.89   40.11
   5  -7   9   94.79   53.68
   5  -7   9   74.67   45.57
   5  -7   9   75.12   82.57
   5  -7   8  112.55   78.61
   5  -7   8  101.92   62.82
   5  -7   8   87.82   46.80
   5  -7   7  534.32   62.12
   5  -7   7  540.22   77.50
   5  -7   7  546.26   81.73
   5  -7   6  174.05   51.18
   5  -7   6  221.29  129.08
   5  -7   6  174.01   31.86
   5  -7   5  497.62   56.23
   5  -7   5  505.27   61.14
   5  -7   5  508.76   89.01
   5  -7   4  339.60   53.31
   5  -7   4  394.70   49.19
   5  -7   4  354.55   42.07
   5  -7   3  350.83   73.53
   5  -7   3  389.79   59.76
   5  -7   3  331.53   42.60
   5  -7   2  834.49   75.05
   5  -7   2  800.68   89.36
   5  -7   2  795.35  103.16
   5  -7   1  928.18   80.17
   5  -7   1  909.75  122.13
   5  -7   1  951.34  134.23
   5  -7   0  277.21   31.99
   5  -7   0  247.24   41.05
   5  -7   0  225.41   44.86
   5  -7  -1  703.09   67.06
   5  -7  -1  854.80   69.14
   5  -7  -2 1236.55   70.69
   5  -7  -2 1228.69   67.24
   5  -7  -2 1307.21   84.62
   5  -7  -2 1307.07   88.24
   5  -7  -3    5.47    9.47
   5  -7  -3   19.91   17.80
   5  -7  -3   57.43   21.68
   5  -7  -3   20.24   35.12
   5  -7  -4  743.69   30.61
   5  -7  -4  767.02   56.80
   5  -7  -4  773.06   70.49
  -5   7   5  144.22   22.89
   5  -7  -5  154.72   35.63
   5  -7  -5  210.24   54.27
  -5   7   6 1115.43   81.49
   5  -7  -6 1185.66   82.38
   5  -7  -6 1206.87  103.62
  -5   7   7  289.06   44.86
   5  -7  -7  261.90   37.64
   5  -7  -7  425.66   57.22
  -5   7   8  207.97   40.85
   5  -7  -8   -4.42   20.75
   5  -7  -8  225.00   63.85
  -5   7   9  189.31   30.34
   5  -7  -9    1.90   11.51
   5  -7  -9  265.71   59.41
  -5   7  10  109.29   81.50
   5  -7 -10  133.21   50.27
  -5   7  11    8.63   54.89
   5  -7 -11   39.78   24.74
   5  -7 -11   60.39   51.89
  -5   7  12   59.14   31.20
   5  -7 -12   89.02   66.84
   5  -7 -12  173.07   65.70
  -5   7  13   12.97   24.11
   5  -7 -13   28.24   27.68
   5  -7 -13   10.73   34.18
  -5   7  14   29.64   40.80
   5  -7 -14   46.12   41.83
   5  -7 -14   62.02   47.63
   4  -8  10   61.97   60.71
   4  -8  10   59.33   48.05
   4  -8  10   63.06   72.35
   4  -8   9  158.36  115.33
   4  -8   9  126.00  122.81
   4  -8   9  146.44  117.60
   4  -8   8   18.39   25.45
   4  -8   8   39.78   36.80
   4  -8   8    1.27   17.31
   4  -8   7  541.22   69.54
   4  -8   7  530.38   81.98
   4  -8   7  500.94   76.48
   4  -8   6   27.33   22.52
   4  -8   6   39.33   33.48
   4  -8   6   35.41   37.18
   4  -8   5  618.34   61.73
   4  -8   5  629.27   80.80
   4  -8   5  585.61   91.51
   4  -8   4 1093.64   83.55
   4  -8   4 1032.66  101.81
   4  -8   4 1187.70   97.10
   4  -8   3 2822.93  199.96
   4  -8   3 2816.01  180.40
   4  -8   3 2979.34  206.39
   4  -8   2  439.87   57.85
   4  -8   2  423.66   50.15
   4  -8   2  469.24   56.76
   4  -8   1 1080.23   74.88
   4  -8   1 1107.25   98.81
   4  -8   1 1184.20   92.13
   4  -8   0  255.56   43.60
   4  -8   0  274.62   53.57
   4  -8   0  263.38   65.62
   4  -8  -1 1281.36  110.89
   4  -8  -1 1359.54  130.73
   4  -8  -1 1336.04  140.74
   4  -8  -2  334.14   47.74
   4  -8  -2  313.61   47.32
   4  -8  -2  329.44   53.79
   4  -8  -3 1955.62  156.62
   4  -8  -3 2007.24  169.79
   4  -8  -3 1757.17  154.45
   4  -8  -4  110.71   28.64
   4  -8  -4  100.15   31.22
   4  -8  -4  133.83   45.69
   4  -8  -5 1024.83   78.55
   4  -8  -5 1061.45   88.77
  -4   8   6    0.34   12.96
   4  -8  -6    9.03   23.77
   4  -8  -6   23.71   33.93
  -4   8   7 1319.48  108.55
   4  -8  -7 1236.43   89.69
   4  -8  -7 1345.30  107.80
  -4   8   8    9.01   21.14
   4  -8  -8   12.06   21.42
  -4   8   9  342.64  118.07
   4  -8  -9  307.56   44.45
   4  -8  -9  354.06   54.03
  -4   8  10    1.32   14.37
   4  -8 -10   -1.19   24.57
   4  -8 -10   15.87   32.69
  -4   8  11   47.64   40.97
   4  -8 -11   96.75   63.13
   4  -8 -11  110.00   61.21
  -4   8  12    1.70   17.64
   4  -8 -12    9.97   33.52
  -4   8  13   74.24   87.21
   4  -8 -13  108.17   37.06
   4  -8 -13  110.99   48.88
   3  -9  10   10.46   16.61
   3  -9  10    8.03   24.41
   3  -9  10    5.12   15.17
   3  -9   9   54.45   45.87
   3  -9   9   15.27   44.16
   3  -9   9   14.17   30.28
   3  -9   8   23.33   26.52
   3  -9   8    3.10   20.29
   3  -9   8   14.64   32.61
   3  -9   7   27.00   28.55
   3  -9   7   23.95   29.29
   3  -9   7   16.45   27.67
   3  -9   6    8.69   13.64
   3  -9   6    7.54   35.52
   3  -9   6    9.17   20.91
   3  -9   5   10.40   21.04
   3  -9   5   -0.75   14.72
   3  -9   5   12.44   27.97
   3  -9   4   73.15   51.87
   3  -9   4   95.61   61.46
   3  -9   4   85.54   55.01
   3  -9   3  117.83   46.52
   3  -9   3   96.44   66.72
   3  -9   3  147.62   94.95
   3  -9   2   50.99   39.57
   3  -9   2   32.11   44.38
   3  -9   2   31.88   30.77
   3  -9   1  296.53   48.25
   3  -9   1  267.67   48.94
   3  -9   1  254.86   40.47
   3  -9   0   72.63   23.13
   3  -9   0  107.89   44.46
   3  -9   0   79.17   55.92
   3  -9  -1   22.97   24.70
   3  -9  -1   13.55   30.42
   3  -9  -1   34.91   48.02
   3  -9  -2    0.02   17.81
   3  -9  -2    3.88   32.32
   3  -9  -2   10.80   21.51
   3  -9  -3  191.56   46.27
   3  -9  -3  151.93   42.96
   3  -9  -3  149.33   96.77
   3  -9  -4    6.53   21.68
   3  -9  -4  -10.96   31.81
   3  -9  -4   11.90   35.13
   3  -9  -5  106.93   33.82
   3  -9  -5  112.07   47.91
   3  -9  -5  123.24   55.93
  -3   9   6   29.96   32.99
   3  -9  -6   47.53   48.43
   3  -9  -6   16.41   35.26
  -3   9   7   43.54   50.37
   3  -9  -7   54.41   24.96
   3  -9  -7   46.43   42.16
  -3   9   8   22.61   21.78
   3  -9  -8   -0.33   18.07
   3  -9  -8   11.53   35.52
  -3   9   9   13.24   21.85
   3  -9  -9   -5.94   30.16
   3  -9  -9    9.11   37.36
  -3   9  10   46.14   40.81
   3  -9 -10   75.89   52.17
   3  -9 -10   64.76   63.53
  -3   9  11   19.14   27.06
   3  -9 -11   11.22   22.57
   3  -9 -11    2.26   33.68
  -3   9  12   26.01   26.60
   3  -9 -12   -8.31   24.96
   3  -9 -12   48.25   36.74
  -3   9  13   40.85   26.91
   3  -9 -13   27.83   50.85
   2 -10  10   40.28   43.65
   2 -10  10   19.11   51.54
   2 -10  10   30.00   17.22
   2 -10   9    0.96   12.67
   2 -10   9    1.92   19.37
   2 -10   9    7.36   17.49
   2 -10   8   54.54   33.73
   2 -10   8   29.28   48.89
   2 -10   8   41.50   34.60
   2 -10   7   74.75   44.69
   2 -10   7   79.69   45.72
   2 -10   7   82.17   43.30
   2 -10   6  172.94   45.66
   2 -10   6  206.74   90.56
   2 -10   6  167.35   89.30
   2 -10   5  116.91   29.22
   2 -10   5  123.88   77.10
   2 -10   5  150.25   88.57
   2 -10   4  524.83   54.73
   2 -10   4  519.79   57.46
   2 -10   4  569.31   57.91
   2 -10   3    6.59   23.05
   2 -10   3    9.57   24.75
   2 -10   3    8.07   19.64
   2 -10   2  113.38   39.16
   2 -10   2  139.95   61.71
   2 -10   2  112.54   81.04
   2 -10   1   11.16   31.38
   2 -10   1   -3.79   32.53
   2 -10   1   10.05   16.37
   2 -10   0  260.36   51.10
   2 -10   0  343.91   57.44
   2 -10   0  303.32   62.34
   2 -10  -1   81.60   34.83
   2 -10  -1  109.48   48.79
   2 -10  -1  111.77   93.61
   2 -10  -2  272.07   54.01
   2 -10  -2  340.88   60.93
   2 -10  -2  339.86   60.05
   2 -10  -3  112.12   48.31
   2 -10  -3  130.44   55.92
   2 -10  -3   85.20   55.61
   2 -10  -4  126.14   38.62
   2 -10  -4  120.25   30.35
   2 -10  -4  112.41   40.98
   2 -10  -5   49.09   32.54
   2 -10  -5    7.57   29.29
   2 -10  -5   36.10   44.79
   2 -10  -6    2.78   17.40
   2 -10  -6   -1.76   29.38
   2 -10  -6   51.22   44.06
  -2  10   7   -6.08   19.01
   2 -10  -7    4.49   16.73
   2 -10  -7   22.28   33.01
  -2  10   8   20.57   31.48
   2 -10  -8   17.37   39.79
   2 -10  -8   11.88   30.32
  -2  10   9  101.59   79.07
   2 -10  -9   99.51   72.19
   2 -10  -9  115.14   53.83
  -2  10  10   17.91   24.81
   2 -10 -10   -6.97   29.79
   2 -10 -10    8.85   34.40
  -2  10  11   47.09   47.69
   2 -10 -11   17.70   28.72
   2 -10 -11   54.53   43.06
  -2  10  12   -3.62   19.20
   2 -10 -12   21.57   46.58
   1 -11  10   41.10   26.32
   1 -11  10   21.70   32.27
   1 -11  10   24.59   33.19
   1 -11   9   -0.22   21.87
   1 -11   9    7.80   16.88
   1 -11   9    3.49   18.88
   1 -11   8  214.95   47.96
   1 -11   8  186.63  105.27
   1 -11   8  152.10   92.34
   1 -11   7   67.76   39.03
   1 -11   7   65.40   41.69
   1 -11   7   56.18   40.74
   1 -11   6  532.78   55.95
   1 -11   6  554.44   61.84
   1 -11   6  526.67  150.21
   1 -11   5   12.23   21.29
   1 -11   5   13.75   46.47
   1 -11   5   14.50   21.81
   1 -11   4  922.03   92.23
   1 -11   4  884.91  103.87
   1 -11   4  904.57   91.73
   1 -11   3    2.72   22.35
   1 -11   3    8.58   20.71
   1 -11   3    5.75   12.63
   1 -11   2  974.96   81.78
   1 -11   2 1013.60   86.85
   1 -11   2 1002.96   88.20
   1 -11   1   73.17   28.10
   1 -11   1  123.57   46.78
   1 -11   1   87.37   40.95
   1 -11   0 1510.47  131.45
   1 -11   0 1598.56   99.41
   1 -11   0 1570.20   95.40
   1 -11  -1   15.96   22.73
   1 -11  -1   24.50   52.00
   1 -11  -1   34.25   17.19
   1 -11  -2 1811.97  113.62
   1 -11  -2 1864.32  127.99
   1 -11  -2 1826.55  142.53
   1 -11  -3   25.39   24.24
   1 -11  -3   33.70   28.88
   1 -11  -3   37.89   32.90
   1 -11  -4  454.32   56.34
   1 -11  -4  440.96   63.65
   1 -11  -4  455.76   62.96
   1 -11  -5  298.58   48.72
   1 -11  -5  280.39   51.93
   1 -11  -5  320.22   58.87
   1 -11  -6  421.29   59.30
   1 -11  -6  400.03  170.48
   1 -11  -6  403.55   71.73
   1 -11  -7   15.77   22.33
   1 -11  -7   40.86   26.15
   1 -11  -7   29.06   49.52
   1 -11  -8  100.27   66.91
   1 -11  -8   78.64   51.15
  -1  11   9   33.92   31.70
   1 -11  -9   25.81   30.15
   1 -11  -9   34.91   50.37
  -1  11  10   76.90   30.54
   1 -11 -10  113.23   54.40
   1 -11 -10   92.98   47.10
   0 -12   9    7.54   21.57
   0 -12   9    2.65   16.58
   0 -12   9   14.01   12.27
   0 -12   8   11.96   22.58
   0 -12   8   83.68   50.57
   0 -12   8   45.34   48.66
   0 -12   7   17.99   36.99
   0 -12   7   27.24   29.30
   0 -12   7    6.99   26.93
   0 -12   6  121.93   41.77
   0 -12   6  139.59   74.26
   0 -12   6  122.99  149.29
   0 -12   5  107.66   47.49
   0 -12   5  109.78   73.87
   0 -12   5  104.50   57.91
   0 -12   4  439.94   66.21
   0 -12   4  445.79   75.74
   0 -12   4  411.99   74.17
   0 -12   3   34.35   25.64
   0 -12   3   70.81   54.17
   0 -12   3   42.25   35.47
   0 -12   2  518.45   64.88
   0 -12   2  599.03   93.63
   0 -12   2  619.10  108.08
   0 -12   1  126.42   39.59
   0 -12   1  192.54   64.16
   0 -12   1  141.70   78.74
   0 -12   0  296.39   49.12
   0 -12   0  348.78   76.67
   0 -12   0  319.51   49.18
   0 -12  -1  145.03   40.83
   0 -12  -1  139.66   51.63
   0 -12  -1  124.86   57.37
   0 -12  -2  514.37   59.38
   0 -12  -2  529.36   75.23
   0 -12  -2  574.24   79.73
   0 -12  -3   32.58   19.05
   0 -12  -3   48.07   50.27
   0 -12  -3   28.96   26.64
   0 -12  -4  402.56   54.34
   0 -12  -4  427.28   67.09
   0 -12  -4  434.99   77.22
   0 -12  -5  129.37   53.81
   0 -12  -5   95.22   43.01
   0 -12  -5  136.21   42.00
   0 -12  -6  151.12   47.76
   0 -12  -6  137.14   44.33
   0 -12  -6  193.41   51.70
   0 -12  -7    8.50   24.58
   0 -12  -7   20.13   24.50
   0 -12  -7   18.23   30.82
   0 -12  -8   54.42   30.66
   0 -12  -8   75.58   45.58
   0 -12  -8   63.37   40.01
   0 -12  -9   19.23   41.30
   0 -12  -9    9.06   29.94
  -1 -13   8   -2.44   23.05
  -1 -13   8    9.75   26.73
  -1 -13   8    8.19   12.28
  -1 -13   7    3.06   22.55
  -1 -13   7   10.45   19.44
  -1 -13   7   -1.26   20.87
  -1 -13   6    0.65   25.05
  -1 -13   6   -2.57   16.08
  -1 -13   6    6.39   16.10
  -1 -13   5   47.81   41.59
  -1 -13   5   80.57   67.06
  -1 -13   5   60.70   38.57
  -1 -13   4  -14.69   26.33
  -1 -13   4    2.96   30.40
  -1 -13   4    9.40   19.88
  -1 -13   3   11.45   34.49
  -1 -13   3    8.42   34.02
  -1 -13   3   11.00   19.10
  -1 -13   2   -0.91   23.15
  -1 -13   2   28.68   52.78
  -1 -13   2    1.96   26.79
  -1 -13   1  -15.19   23.50
  -1 -13   1   11.67   40.59
  -1 -13   1   -5.41   23.49
  -1 -13   0    0.40   38.38
  -1 -13   0   15.75   24.38
  -1 -13  -1   42.76   29.84
  -1 -13  -1   42.64   32.79
  -1 -13  -1   41.05   28.86
  -1 -13  -2   15.15   22.34
  -1 -13  -2   15.70   35.45
  -1 -13  -2    4.03   16.23
  -1 -13  -3   -2.01   22.83
  -1 -13  -3   20.91   50.92
  -1 -13  -3   11.64   19.49
  -1 -13  -4    2.35   25.04
  -1 -13  -4   10.74   35.54
  -1 -13  -4   11.36   30.83
  -1 -13  -5    9.72   24.18
  -1 -13  -5   16.07   33.29
  -1 -13  -5    1.76   29.69
  -1 -13  -6   13.88   31.40
  -1 -13  -6    3.97   32.62
  -1 -13  -6   -8.23   29.34
  -1 -13  -7   -3.00   20.30
  -1 -13  -7  -15.14   29.77
  -1 -13  -7   -7.67   31.71
  -2 -14   7   62.76   43.11
  -2 -14   7   47.63   43.37
  -2 -14   7   21.67   26.52
  -2 -14   6   -6.71   22.38
  -2 -14   6   14.73   23.75
  -2 -14   6    6.17   12.91
  -2 -14   5   99.82   46.00
  -2 -14   5  137.92   78.55
  -2 -14   5   87.59   62.10
  -2 -14   4   40.38   32.14
  -2 -14   4   83.45   47.14
  -2 -14   4   57.59   50.77
  -2 -14   3   98.97   49.85
  -2 -14   3   68.33   44.04
  -2 -14   3   87.40   49.51
  -2 -14   2   39.24   45.75
  -2 -14   2   -4.24   23.69
  -2 -14   1  204.64   52.44
  -2 -14   1  216.64   92.69
  -2 -14   0   16.00   37.18
  -2 -14   0    1.58   16.70
  -2 -14  -1  206.53   51.96
  -2 -14  -1  222.33   39.61
  -2 -14  -1  246.64   68.08
  -2 -14  -2   23.01   35.91
  -2 -14  -2    1.24   33.80
  -2 -14  -2   16.28   30.01
  -2 -14  -3  122.51   30.10
  -2 -14  -3  125.07   37.07
  -2 -14  -3  118.84   67.21
  -2 -14  -4    3.32   21.09
  -2 -14  -4    0.51   32.55
  -2 -14  -4   31.92   35.10
  -2 -14  -5  136.08   42.39
  -2 -14  -5  128.78   51.24
  -2 -14  -5  153.36   48.32
  -3 -15   5  237.31   66.83
  -3 -15   5  187.11   99.78
  -3 -15   5  185.89   49.40
  -3 -15   4   48.40   43.31
  -3 -15   4    9.25   34.15
  -3 -15   4   22.81   22.41
  -3 -15   3  194.15   60.14
  -3 -15   3  134.17  114.79
  -3 -15   2   -4.38   36.04
  -3 -15   2   -6.81   21.11
  -3 -15   1  221.54   53.28
  -3 -15   1  176.07   78.50
  -3 -15   0   26.42   38.49
  -3 -15   0   39.65   52.67
  -3 -15   0   21.82   21.13
  -3 -15  -1  170.93   49.90
  -3 -15  -1  162.34   63.16
  -3 -15  -2    5.13   23.33
  -3 -15  -2    7.77   38.06
  -3 -15  -2   34.42   33.98
  -3 -15  -3  167.26   32.27
 -20  -6   3   73.37   41.81
 -20  -6   4   17.85   29.44
 -20  -6   5   25.01   21.88
 -20  -6   6   50.51   31.54
 -20  -6  10   17.05   26.42
 -20  -6  11  312.56   64.10
 -20  -6  12   33.89   33.68
 -19  -5   1    9.67   23.89
 -19  -5   2   59.41   43.73
 -19  -5   3   29.96   26.41
 -19  -5   4   74.23   43.85
 -19  -5   5  136.71   37.58
 -19  -5   7  173.66   48.64
 -19  -5   9  266.86   53.01
 -19  -5  10   62.08   50.52
 -19  -5  11  256.84   55.68
 -19  -5  12    6.39   27.34
 -19  -5  13  147.36   36.58
 -19  -5  14   23.22   39.68
 -18  -4  -1   30.85   36.46
 -18  -4  -1    9.85   23.70
 -18  -4   0   59.50   45.29
 -18  -4   0   63.13   45.68
 -18  -4   1   57.50   33.33
 -18  -4   1   53.60   87.74
 -18  -4   2   59.55   23.18
 -18  -4   2   38.58   77.60
 -18  -4   3   69.18   42.09
 -18  -4   3   50.59   60.69
 -18  -4   4   30.04   33.83
 -18  -4   5   -4.57   24.26
 -18  -4   6    9.59   23.08
 -18  -4   9   26.52   48.28
 -18  -4  10   28.10   27.81
 -18  -4  11   30.96   37.11
 -18  -4  12   13.96   25.63
 -18  -4  13   20.57   39.05
 -18  -4  14   31.43   35.30
 -18  -4  15   12.77   24.11
 -17  -3  -3  135.36   46.65
 -17  -3  -3   70.95   45.04
 -17  -3  -2   63.96   35.38
 -17  -3  -2   57.58   36.06
 -17  -3  -1   67.76   32.49
 -17  -3  -1   65.82   31.93
 -17  -3   0    9.52   23.85
 -17  -3   0   47.40   29.79
 -17  -3   1   26.78   43.68
 -17  -3   1   31.06   19.79
 -17  -3   2   -0.38   24.23
 -17  -3   2   66.33   29.12
 -17  -3   3   91.99   35.10
 -17  -3   3   90.25   96.79
 -17  -3   4   52.23   39.14
 -17  -3   4   69.49   42.21
 -17  -3   5   92.30   27.61
 -17  -3   6   81.41   38.36
 -17  -3   7   49.94   28.78
 -17  -3   8  364.12   54.25
 -17  -3   9   47.90   35.70
 -17  -3  10  522.17   72.27
 -17  -3  11   65.70   49.02
 -17  -3  12  124.97   26.74
 -17  -3  13   -3.85   25.23
 -17  -3  14  119.00   52.85
 -17  -3  15   23.82   25.98
 -17  -3  16   89.74   52.60
  16   2   4    6.76   21.91
 -16  -2  -4   14.30   35.42
 -16  -2  -4    4.88   24.86
  16   2   3   -2.00   20.24
 -16  -2  -3  -10.05   23.39
 -16  -2  -3    4.09   24.98
  16   2   2   17.81   23.18
 -16  -2  -2   29.36   37.04
 -16  -2  -2   10.45   23.32
 -16  -2  -1   37.19   33.29
 -16  -2  -1   21.40   27.73
 -16  -2   0   64.62   36.91
 -16  -2   0  162.25   49.59
 -16  -2   0  167.10   37.81
 -16  -2   1  129.84   31.23
 -16  -2   1  146.14   38.44
 -16  -2   1  125.28   28.21
 -16  -2   2    8.78   22.71
 -16  -2   2   29.43   16.40
 -16  -2   2   28.50   22.21
 -16  -2   3   17.34   28.40
 -16  -2   3    9.39   22.27
 -16  -2   3   32.17   17.66
 -16  -2   4  279.01   36.93
 -16  -2   4  212.80   23.26
 -16  -2   5   33.63   28.84
 -16  -2   5   13.26   11.05
 -16  -2   6  125.15   33.06
 -16  -2   7   79.24   31.80
 -16  -2   8  124.96   30.87
 -16  -2   9   66.32   28.60
 -16  -2  10  479.39   58.43
 -16  -2  11   30.91   33.11
 -16  -2  12  380.12   70.89
 -16  -2  13  174.76   48.94
 -16  -2  14  388.12   66.41
 -16  -2  15   77.41   54.35
 -16  -2  16  314.14   67.71
  15   1   5    7.70   10.50
 -15  -1  -5    9.38   30.27
 -15  -1  -5   12.56   29.72
  15   1   4   53.93   38.07
 -15  -1  -4   50.21   39.06
 -15  -1  -4  118.99   45.45
  15   1   3   33.37   22.99
 -15  -1  -3   37.51   33.02
 -15  -1  -3   26.99   25.68
  15   1   2   68.40   65.02
 -15  -1  -2   45.27   34.20
 -15  -1  -2  120.12   53.11
  15   1   1   37.93   33.26
 -15  -1  -1   33.78   34.05
 -15  -1  -1   17.04   30.49
 -15  -1   0  908.05  116.57
 -15  -1   0  958.37   91.94
 -15  -1   1   32.14   34.13
 -15  -1   1   40.58   39.29
 -15  -1   1   37.22   27.99
 -15  -1   2    2.36   18.91
 -15  -1   2   70.57   32.16
 -15  -1   2   64.12   26.93
 -15  -1   3   59.21   29.76
 -15  -1   3   49.71   22.06
 -15  -1   3   54.79   25.74
 -15  -1   4   65.65   33.53
 -15  -1   4   91.98   28.29
 -15  -1   5  186.65   49.07
 -15  -1   5  111.14   27.34
 -15  -1   5  121.45   28.12
 -15  -1   6  464.62   50.55
 -15  -1   7  104.48   35.03
 -15  -1   8   99.18   51.79
 -15  -1   9  306.13   46.13
 -15  -1  10   36.91   29.68
 -15  -1  11  752.84   72.88
 -15  -1  12   11.72   22.94
 -15  -1  13  140.22   27.71
 -15  -1  14  115.54   56.05
 -15  -1  15  174.95   48.70
 -15  -1  16   66.69   38.17
  14   0   6  212.06   44.42
  14   0   6  208.03   49.60
 -14   0  -6  241.77   55.95
  14   0   5   -5.39   19.76
  14   0   5   15.09   33.44
 -14   0  -5    9.56   30.41
  14   0   4  284.67   36.67
  14   0   4  290.82   43.70
 -14   0  -4  320.93   58.31
  14   0   3   26.19   28.90
  14   0   3   29.28   31.63
 -14   0  -3   29.85   37.65
  14   0   2  358.07   83.61
  14   0   2  443.15   59.96
 -14   0  -2  460.68  124.89
  14   0   1    9.68   12.73
 -14   0  -1   -4.96   22.13
  14   0   0 1264.00   93.48
 -14   0   0 1320.44   92.18
 -14   0   1   17.61   26.90
 -14   0   1   77.52   62.09
 -14   0   1   13.26   27.21
 -14   0   2 2267.51   67.63
 -14   0   2 2182.95  160.21
 -14   0   3  -12.38   19.87
 -14   0   3   -4.96   12.36
  14   0  -3    6.71   19.70
 -14   0   4 1015.63   64.48
 -14   0   4  982.81   62.27
  14   0  -4  563.65   53.43
 -14   0   5    1.54   16.47
 -14   0   5    4.73    8.03
  14   0  -5    3.80    6.21
 -14   0   6  661.76   52.84
 -14   0   7    1.81   18.40
 -14   0   9   -3.44   19.14
 -14   0  10  602.95   68.88
 -14   0  11   10.75   28.58
 -14   0  12   12.03   36.16
 -14   0  13   -3.97   21.98
 -14   0  14   31.78   43.38
 -14   0  15   -2.28   21.54
 -14   0  16   17.10   28.51
 -14   0  17   32.58   74.53
  13  -1   7   14.33   32.44
  13  -1   7   23.71   34.51
 -13   1  -7   57.25   55.89
  13  -1   6   66.49   46.59
  13  -1   6   64.04   75.78
 -13   1  -6   84.95   42.01
  13  -1   5   68.66   62.88
  13  -1   5   75.18   89.41
 -13   1  -5  126.77   47.59
  13  -1   4  179.86   83.84
  13  -1   4  140.42   86.25
 -13   1  -4  268.17   56.52
  13  -1   3   56.53   42.72
  13  -1   3   68.82   51.06
 -13   1  -3   67.84   34.16
  13  -1   2  368.65   51.09
  13  -1   2  397.69   51.95
 -13   1  -2  412.26   68.89
  13  -1   1  263.66   33.67
  13  -1   1  244.16   41.82
  13  -1   0  154.62   30.62
  13  -1   0   54.86   27.47
  13  -1   0   72.20   27.66
  13  -1  -1 1186.10   75.69
  13  -1  -1 1241.32   75.52
 -13   1   2  384.27   43.25
  13  -1  -2  752.36   71.96
  13  -1  -2  586.55   88.08
 -13   1   3   71.62   24.34
  13  -1  -3   70.09   47.41
 -13   1   4  325.71   38.23
 -13   1   4  296.67   20.49
 -13   1   4  102.11   21.95
  13  -1  -4  115.58   39.28
 -13   1   5  112.81   27.57
 -13   1   5   25.39    6.62
  13  -1  -5   95.59   14.65
 -13   1   6  189.86   36.06
  13  -1  -6   91.80   17.03
 -13   1   7  354.08   42.71
  13  -1  -7  334.42   34.19
 -13   1   8  151.93   28.07
  13  -1  -8   34.91   18.00
 -13   1   9  812.75   57.85
  13  -1  -9  643.70   54.72
 -13   1  10  823.99  104.65
  13  -1 -10  647.97   49.15
 -13   1  11  685.03   53.68
  13  -1 -11  611.03   46.58
 -13   1  12   15.55   35.58
  13  -1 -12   21.10   21.23
 -13   1  13  588.92  130.35
 -13   1  14   83.18   58.15
 -13   1  15  170.29   98.07
 -13   1  16  139.52  121.04
 -13   1  17   69.69   52.38
  12  -2   7   64.50   60.96
  12  -2   7   61.20   51.87
 -12   2  -7   91.85   50.81
  12  -2   6   -1.57   22.32
  12  -2   6   21.06   20.28
 -12   2  -6   -1.07   31.74
  12  -2   5   24.25   17.05
  12  -2   5   28.49   39.94
 -12   2  -5   37.46   51.45
  12  -2   4   22.77   25.75
  12  -2   4    8.47   30.53
 -12   2  -4   21.77   31.24
  12  -2   3  143.40   29.66
  12  -2   3   83.04   63.70
  12  -2   2   29.32   14.66
  12  -2   2   19.41   26.57
  12  -2   2   29.40   24.63
  12  -2   1  251.73   42.56
  12  -2   1  193.06   38.75
  12  -2   1  177.95   43.50
  12  -2   0  157.72   23.94
  12  -2   0  136.99   50.46
  12  -2   0   94.53   48.33
  12  -2  -1   -0.03   17.22
  12  -2  -1   11.17   15.80
 -12   2   2  406.40   51.56
  12  -2  -2  411.07   50.73
  12  -2  -2  396.36   60.42
 -12   2   3   30.88   20.68
 -12   2   3   40.94   18.82
  12  -2  -3   14.70   21.26
  12  -2  -3   73.55   17.73
 -12   2   4   67.33    9.60
 -12   2   4   83.01   15.30
  12  -2  -4  157.21   33.99
 -12   2   5   23.61   20.21
  12  -2  -5   35.26   23.88
 -12   2   6  374.78   47.79
  12  -2  -6  340.04   41.10
  12  -2  -6  344.38   53.29
 -12   2   7  307.12   41.47
  12  -2  -7  304.35   40.61
 -12   2   8  605.14   66.37
  12  -2  -8  458.38   53.53
 -12   2   9   -2.29   11.23
  12  -2  -9    6.62   10.29
 -12   2  10  109.59   30.27
  12  -2 -10   97.90   32.39
 -12   2  11  862.51   84.55
  12  -2 -11  708.42   67.78
 -12   2  12  282.57   45.38
  12  -2 -12  233.08   42.27
 -12   2  13  116.36   61.34
  12  -2 -13   76.85   21.77
 -12   2  14  475.22   50.42
  12  -2 -14  373.37   49.24
 -12   2  15   10.28   18.00
  12  -2 -15   19.30   22.04
 -12   2  16  152.35  121.91
  11  -3   8   26.34   33.85
  11  -3   8   20.00   49.42
 -11   3  -8   43.44   42.75
  11  -3   7  116.20   78.43
  11  -3   7  117.25  116.09
 -11   3  -7  105.22   50.06
  11  -3   6   36.07   41.23
  11  -3   6   32.37   28.90
 -11   3  -6   34.42   53.63
  11  -3   5  548.63   81.91
  11  -3   5  663.62   90.73
  11  -3   4   11.84   17.27
  11  -3   4   19.81   21.89
  11  -3   4    0.30   27.63
  11  -3   3  895.17   70.39
  11  -3   3  944.30  104.84
  11  -3   3  880.20  115.88
  11  -3   2   13.49   22.47
  11  -3   2   19.44   34.12
  11  -3   2   22.02   29.71
  11  -3   1 1400.64   80.19
  11  -3   1 1426.94   85.68
  11  -3   1 1389.77   90.82
  11  -3   0    0.13   13.10
  11  -3   0    9.01   20.79
  11  -3  -1 1764.27  136.19
  11  -3  -1 1881.04  150.41
  11  -3  -1 1874.68  150.08
 -11   3   2  574.01   19.74
 -11   3   2  734.67   61.34
  11  -3  -2  616.64   33.53
 -11   3   3  211.72   31.15
  11  -3  -3  266.31   19.90
  11  -3  -3  419.07   44.95
 -11   3   4   67.87   12.23
 -11   3   4   33.88   15.52
  11  -3  -4   61.07   42.54
 -11   3   5   91.03   18.06
 -11   3   5  114.11   17.90
  11  -3  -5  298.90   55.28
 -11   3   6    3.23    5.76
  11  -3  -6    2.43   10.73
 -11   3   7  184.24   29.54
  11  -3  -7  289.42   35.08
  11  -3  -7  167.12   29.40
 -11   3   8  140.27   38.92
  11  -3  -8  123.62   74.89
  11  -3  -9    2.95    4.93
  11  -3  -9  187.61   34.66
 -11   3  10  555.21   51.10
  11  -3 -10  492.18   56.20
 -11   3  11   45.37   66.62
  11  -3 -11  102.56   41.70
 -11   3  12  370.01   53.05
  11  -3 -12  303.31   43.47
 -11   3  13   13.14   26.81
  11  -3 -13   19.84   28.00
 -11   3  14  186.97   86.90
  11  -3 -14  176.24   48.03
 -11   3  15   17.11   21.05
  11  -3 -15   18.67   18.56
 -11   3  16  111.21   81.48
  11  -3 -16  134.24   30.73
  10  -4   8   56.71   51.55
  10  -4   8   43.29   38.45
 -10   4  -8   80.48   48.12
  10  -4   7  262.60   52.92
  10  -4   7  326.47   52.60
 -10   4  -7  273.43   61.69
  10  -4   6  226.77   71.93
  10  -4   6  240.89   62.72
  10  -4   6  233.81   49.61
  10  -4   5  679.13   92.93
  10  -4   5  795.26  105.19
  10  -4   5  816.78   82.22
  10  -4   4   94.72   57.47
  10  -4   4   99.87   51.03
  10  -4   4   84.98   63.50
  10  -4   3  685.17   74.88
  10  -4   3  764.97   93.64
  10  -4   3  691.88  102.86
  10  -4   2  416.16   63.69
  10  -4   2  407.60   46.56
  10  -4   2  395.18   65.64
  10  -4   1  946.80   63.98
  10  -4   1 1010.28   79.24
  10  -4   1  956.85   77.59
  10  -4   0  418.02   50.43
  10  -4   0  428.56   54.37
  10  -4   0  426.84  101.66
 -10   4   1 2465.80  186.59
  10  -4  -1 2752.47   86.09
  10  -4  -1 2799.05   62.92
 -10   4   2  918.65   46.00
  10  -4  -2  961.50   61.39
  10  -4  -2  995.76   65.76
  10  -4  -3 1694.27   91.97
  10  -4  -3 1603.02   89.27
  10  -4  -4  758.92   25.95
 -10   4   4  651.47   55.56
  10  -4  -4  881.90   55.74
  10  -4  -5  753.61   32.37
 -10   4   6  778.76   60.48
  10  -4  -6  790.70   61.39
 -10   4   6  670.85   53.59
  10  -4  -6  689.51   62.62
 -10   4   7  481.99   60.62
  10  -4  -7  904.88   73.54
  10  -4  -7  707.92   84.41
 -10   4   8  607.54   58.46
  10  -4  -8  775.37   76.07
 -10   4   9  313.61   59.81
  10  -4  -9    3.64    9.40
 -10   4  10  156.00   41.11
  10  -4 -10   -0.73   10.53
  10  -4 -10  179.37   47.32
 -10   4  11  265.23   61.03
  10  -4 -11  356.34   44.85
 -10   4  12   73.69   46.43
  10  -4 -12   51.40   21.75
  10  -4 -12   59.50   40.91
 -10   4  13   76.08   67.75
  10  -4 -13   68.41   20.65
 -10   4  14    3.07   13.66
  10  -4 -14   13.82   23.48
 -10   4  15   27.31   27.97
  10  -4 -15   32.69   34.40
 -10   4  16   10.36   35.08
  10  -4 -16   15.82   31.02
   9  -5   9   39.63   25.65
   9  -5   9   23.67   28.84
  -9   5  -9   53.78   45.07
   9  -5   8    4.22   10.53
   9  -5   8   11.38   27.48
   9  -5   7   99.91   51.23
   9  -5   7   84.35   62.35
   9  -5   7   95.76   36.57
   9  -5   6   68.30   40.23
   9  -5   6   93.89   63.74
   9  -5   6   90.35   47.56
   9  -5   5  486.87   54.28
   9  -5   5  515.47  119.80
   9  -5   5  449.29   90.88
   9  -5   4  178.38   32.04
   9  -5   4  182.08  112.22
   9  -5   4  186.51   32.84
   9  -5   3  146.03   34.61
   9  -5   3  218.78   69.00
   9  -5   3  186.76   73.25
   9  -5   2  166.76   26.10
   9  -5   2  176.07   35.26
   9  -5   2  165.53   25.57
   9  -5   1  239.67   40.97
   9  -5   1  281.05   78.95
   9  -5   1  251.10   49.94
   9  -5   0  351.27   41.88
   9  -5   0  343.36   48.31
   9  -5   0  331.44   47.24
  -9   5   1  135.82   12.34
   9  -5  -1  144.97   26.31
   9  -5  -2  486.69   46.37
   9  -5  -2  549.50   58.06
   9  -5  -3  199.39   38.48
   9  -5  -3  267.96   26.58
   9  -5  -4  763.63   46.71
   9  -5  -4  776.22   58.60
   9  -5  -5  150.96   26.95
  -9   5   6   65.42   18.21
   9  -5  -6   60.33   10.86
  -9   5   6   19.94   24.43
   9  -5  -6   79.61   44.54
  -9   5   7   62.62   33.76
   9  -5  -7  287.71   35.38
   9  -5  -7   97.43   23.60
   9  -5  -7   51.77   12.98
   9  -5  -7  263.64   40.89
   9  -5  -8    0.49   12.99
   9  -5  -8  386.46   54.75
  -9   5   9  321.95   54.08
   9  -5  -9   11.08   21.45
  -9   5  10  178.57   40.55
   9  -5 -10    3.14   12.26
   9  -5 -10  209.43   43.75
  -9   5  11  170.62   39.12
   9  -5 -11  167.48   42.66
  -9   5  12  119.01   43.79
   9  -5 -12  110.57   26.64
   9  -5 -12  114.25   35.62
  -9   5  13   56.01   52.26
   9  -5 -13   58.72   43.92
  -9   5  14    9.68   18.94
   9  -5 -14   29.21   41.55
  -9   5  15   66.43   59.02
   9  -5 -15  109.85   44.64
  -9   5  16   16.99   23.31
   9  -5 -16   12.17   26.47
   8  -6   9   10.10   18.78
   8  -6   9   16.18   25.21
   8  -6   8    6.30   16.85
   8  -6   8   15.70   28.44
   8  -6   8   21.45   30.10
   8  -6   7   53.60   40.02
   8  -6   7   50.02   41.92
   8  -6   7   39.29   41.76
   8  -6   6   -3.26   16.19
   8  -6   6    9.46   25.67
   8  -6   6   25.34   25.39
   8  -6   5   23.82   13.51
   8  -6   5   28.09   34.36
   8  -6   5    9.11   14.70
   8  -6   4   23.59   29.18
   8  -6   4   28.83   17.53
   8  -6   4   11.32   24.37
   8  -6   3  120.46   35.03
   8  -6   3  139.47   92.99
   8  -6   3  143.78   91.15
   8  -6   2   58.94   48.96
   8  -6   2   33.07   21.12
   8  -6   1  137.03   23.30
   8  -6   1  157.62   70.38
   8  -6   1   81.36   38.23
  -8   6   0   58.59   10.87
   8  -6   0   64.44   56.41
   8  -6   0   76.90   45.24
  -8   6   1  164.15   21.38
   8  -6  -1  343.87   50.70
   8  -6  -1  339.67   52.53
   8  -6  -2  317.61   61.25
   8  -6  -2  276.02   40.64
   8  -6  -3   50.65   34.46
   8  -6  -3   77.31   55.92
   8  -6  -4  546.59   70.66
   8  -6  -4  498.51   69.74
   8  -6  -5   15.46   20.75
   8  -6  -5   81.24   36.39
  -8   6   6    0.78    4.62
   8  -6  -6   94.05   23.10
   8  -6  -6  108.13   60.55
  -8   6   7  201.56   30.29
   8  -6  -7   14.30   19.49
   8  -6  -7  244.96   59.52
  -8   6   8   32.51   16.52
   8  -6  -8   35.08   27.85
   8  -6  -8   21.72   32.44
   8  -6  -9    7.61   22.09
   8  -6  -9  433.16   71.21
  -8   6  10   13.34   18.80
   8  -6 -10   -2.10   15.54
   8  -6 -10    9.82   31.81
  -8   6  11  272.25   83.64
   8  -6 -11  262.32   94.36
  -8   6  12   45.42   35.76
   8  -6 -12   28.47   27.22
  -8   6  13   13.57   10.99
   8  -6 -13   16.22   17.68
   8  -6 -13   17.61   27.28
  -8   6  14   13.83   21.52
   8  -6 -14   14.29   24.72
  -8   6  15  115.24   98.91
   8  -6 -15  132.54   49.72
   7  -7   9  102.35   71.97
   7  -7   9  110.31   65.67
   7  -7   9  117.10   40.71
   7  -7   8   90.68   53.89
   7  -7   8  104.79   74.04
   7  -7   8   81.11   61.80
   7  -7   7  376.17   49.63
   7  -7   7  379.28   80.95
   7  -7   7  334.96   50.22
   7  -7   6  192.18   93.06
   7  -7   6  187.68   46.00
   7  -7   6  171.04  123.25
   7  -7   5  346.18   39.55
   7  -7   5  352.59   57.96
   7  -7   5  337.86   66.09
   7  -7   4  118.78   57.40
   7  -7   4  113.15   77.58
   7  -7   4  123.48   60.88
   7  -7   3  446.36   46.80
   7  -7   3  453.79   59.31
   7  -7   3  409.75   52.68
   7  -7   2  336.02   31.22
   7  -7   2  337.78   48.47
   7  -7   2  398.92   73.92
   7  -7   1  657.48   73.34
   7  -7   1  677.11   74.28
   7  -7   1  766.98   82.95
   7  -7   0  820.20   26.29
   7  -7   0  869.73   92.20
   7  -7   0  929.99   74.11
  -7   7   1 1192.93   92.84
   7  -7  -1 1168.22   98.29
   7  -7  -1 1171.20  155.24
   7  -7  -2 1154.36   88.15
   7  -7  -2 1214.31  105.76
   7  -7  -2 1296.21  117.84
   7  -7  -3  749.65   59.04
   7  -7  -3  680.74   65.35
   7  -7  -3  901.34   89.19
   7  -7  -4  776.95   82.58
   7  -7  -4  753.02  100.39
   7  -7  -5  289.27   35.81
   7  -7  -5  287.95   46.01
   7  -7  -5  314.66   63.57
  -7   7   6  197.60   27.71
   7  -7  -6  212.06   40.97
   7  -7  -6  187.43   47.67
  -7   7   7  923.40   59.51
   7  -7  -7  873.71   63.58
   7  -7  -7 1031.99   77.57
  -7   7   8  307.11   56.06
   7  -7  -8    6.36   14.68
   7  -7  -8  273.47   53.35
  -7   7   9  141.93   60.43
   7  -7  -9  117.86   36.27
   7  -7  -9  196.25   39.37
  -7   7  10  209.40   31.68
   7  -7 -10   -0.14   12.79
   7  -7 -10  188.12   40.09
  -7   7  11    8.27   28.93
   7  -7 -11   -3.99   18.95
   7  -7 -11   63.76   43.53
  -7   7  12    7.16   15.40
   7  -7 -12   20.84   40.38
  -7   7  13    9.36   40.92
   7  -7 -13   19.89   28.25
  -7   7  14    5.43   13.66
   7  -7 -14   21.19   20.89
   7  -7 -14   23.17   44.34
  -7   7  15    8.75   18.00
   7  -7 -15   39.73   42.48
   6  -8   9  231.36   87.63
   6  -8   9  194.00  146.76
   6  -8   9  211.85  104.43
   6  -8   8   18.11   27.55
   6  -8   8   -1.84   33.95
   6  -8   8   15.14   22.48
   6  -8   7  233.75   50.36
   6  -8   7  293.16   55.79
   6  -8   7  219.49   45.22
   6  -8   6   22.75   35.56
   6  -8   6   24.04   43.20
   6  -8   6   17.73   31.99
   6  -8   5  488.06   57.33
   6  -8   5  506.65   71.03
   6  -8   5  493.03   62.35
   6  -8   4  141.05   24.18
   6  -8   4  154.75   30.05
   6  -8   4  145.61   79.56
   6  -8   3  170.84   31.77
   6  -8   3  169.83   31.84
   6  -8   3  163.81  104.60
   6  -8   2  307.34   48.36
   6  -8   2  345.93   54.21
   6  -8   2  359.39   49.97
   6  -8   1 1055.50   66.04
   6  -8   1 1102.24   79.87
   6  -8   1 1061.24   76.43
   6  -8   0  238.99   37.13
   6  -8   0  235.85   81.19
   6  -8   0  273.70   45.00
   6  -8  -1 1558.35   91.42
   6  -8  -1 1777.73  121.46
   6  -8  -1 1766.38  131.94
   6  -8  -2  254.56   28.49
   6  -8  -2  277.10   45.73
   6  -8  -2  260.68   43.55
   6  -8  -3  639.04   56.35
   6  -8  -3  718.50   66.41
   6  -8  -3  833.16   79.56
   6  -8  -3  832.53   70.51
   6  -8  -4  732.59   67.34
   6  -8  -4  760.78   92.51
   6  -8  -4  762.30   94.07
   6  -8  -5  944.12   64.84
   6  -8  -5 1060.67   85.05
   6  -8  -5  997.48   86.49
   6  -8  -6   41.22   25.54
   6  -8  -6   78.06   49.03
  -6   8   8  106.25   46.52
   6  -8  -8   19.11   27.65
   6  -8  -8   94.23   54.40
  -6   8   9  256.70   79.83
   6  -8  -9  218.89   39.38
   6  -8  -9  271.19   56.14
  -6   8  10   12.06   16.59
   6  -8 -10   -8.66   20.81
   6  -8 -10   20.42   33.81
  -6   8  11  219.05   70.12
   6  -8 -11   24.49   23.78
   6  -8 -11  211.81   61.38
  -6   8  12   34.77   30.02
   6  -8 -12   -5.06   24.25
   6  -8 -12   15.36   31.75
  -6   8  13    6.27   25.18
   6  -8 -13    4.89   32.98
  -6   8  14   50.81   57.84
   6  -8 -14   46.49   33.52
   6  -8 -14   49.03   42.00
   5  -9   9   78.62   62.36
   5  -9   9  106.64   51.27
   5  -9   9   92.30   63.38
   5  -9   8   11.11   22.85
   5  -9   8    5.79   22.78
   5  -9   8  -12.37   26.31
   5  -9   7   -0.50   14.58
   5  -9   7   10.40   52.75
   5  -9   7   14.55   19.00
   5  -9   6    1.85   17.34
   5  -9   6   -3.08   29.16
   5  -9   6   -1.39   23.17
   5  -9   5   63.04   43.58
   5  -9   5   89.96   55.17
   5  -9   5   95.46   59.66
   5  -9   4   12.98   21.05
   5  -9   4   40.40   33.80
   5  -9   4   41.88   17.85
   5  -9   3  356.84   48.59
   5  -9   3  321.09   41.97
   5  -9   3  374.85  101.82
   5  -9   2   -2.54   17.30
   5  -9   2    1.54    9.58
   5  -9   2   13.30   13.25
   5  -9   1   72.81   32.08
   5  -9   1   72.90   48.47
   5  -9   1   80.24   56.67
   5  -9   0   99.84   27.65
   5  -9   0  132.75   84.25
   5  -9   0  109.95   86.56
   5  -9  -1  270.42   36.72
   5  -9  -1  260.92   51.26
   5  -9  -2   50.23   21.52
   5  -9  -2   80.42   43.14
   5  -9  -2   48.94   35.52
   5  -9  -3  658.62   45.69
   5  -9  -3  689.87   55.32
   5  -9  -3  750.11   76.31
   5  -9  -4    6.75   15.44
   5  -9  -4    3.98   25.15
   5  -9  -5  191.45   45.12
   5  -9  -5  151.65   39.78
   5  -9  -5  183.23  101.38
   5  -9  -6   33.97   25.40
   5  -9  -6   18.25   24.61
   5  -9  -6    6.49   31.87
  -5   9   7   24.07   21.36
   5  -9  -7   -1.18   23.61
   5  -9  -7   18.23   43.79
  -5   9   8  195.31   47.45
   5  -9  -8  179.24   27.52
   5  -9  -8  239.70   53.76
  -5   9   9    6.40   20.72
   5  -9  -9   -1.57   19.79
   5  -9  -9   33.87   32.65
  -5   9  10  183.26   52.20
   5  -9 -10  155.69   26.83
   5  -9 -10  136.87   45.24
  -5   9  11   -0.39   18.03
   5  -9 -11    8.22   15.68
   5  -9 -11   48.27   58.73
  -5   9  12  203.69   40.13
   5  -9 -12   24.41   38.67
   5  -9 -12  173.46   54.23
  -5   9  13   25.82   36.60
   5  -9 -13   14.02   23.73
   5  -9 -13   28.99   32.63
   4 -10   9    8.12   16.62
   4 -10   9   26.18   31.89
   4 -10   9    2.14   16.54
   4 -10   8   18.39   25.52
   4 -10   8   25.10   22.67
   4 -10   8   22.45   28.84
   4 -10   7    1.28    8.99
   4 -10   7   11.86   30.98
   4 -10   7    9.40   25.85
   4 -10   6   99.95   78.21
   4 -10   6   99.12   70.36
   4 -10   6  138.79   90.35
   4 -10   5  263.89   45.64
   4 -10   5  248.18   37.67
   4 -10   5  249.59   48.68
   4 -10   4  109.65   30.48
   4 -10   4  110.35   74.58
   4 -10   4  141.95  103.46
   4 -10   3  293.49   37.70
   4 -10   3  307.64   50.36
   4 -10   3  346.70   42.64
   4 -10   2  305.99   33.20
   4 -10   2  356.10   56.66
   4 -10   2  350.23  125.93
   4 -10   1   18.46   17.72
   4 -10   1   14.63   23.50
   4 -10   1   25.56   29.74
   4 -10   0  160.50   42.03
   4 -10   0  194.97   54.14
   4 -10   0  199.44  111.15
   4 -10  -1    1.45   19.31
   4 -10  -1   -1.67   30.58
   4 -10  -1    9.47   21.40
   4 -10  -2  104.79   35.17
   4 -10  -2  134.98   55.33
   4 -10  -2  124.59   99.52
   4 -10  -3  114.41   37.45
   4 -10  -3  143.56   69.17
   4 -10  -3  103.75  112.13
   4 -10  -4   42.35   32.81
   4 -10  -4   62.68   41.16
   4 -10  -4   17.83   24.20
   4 -10  -5   85.37   26.02
   4 -10  -5   73.44   37.36
   4 -10  -5   96.69   42.80
   4 -10  -6  308.83   41.43
   4 -10  -6  196.19   41.78
   4 -10  -6  224.65   51.56
   4 -10  -7   13.34   28.88
   4 -10  -7  131.00   44.13
  -4  10   8   35.44   30.07
   4 -10  -8    4.30   27.07
   4 -10  -8   13.80   34.74
  -4  10   9  181.48   61.98
   4 -10  -9   24.41   29.61
   4 -10  -9  179.85   48.70
  -4  10  10    5.36   12.06
   4 -10 -10  -11.51   26.23
   4 -10 -10   -6.05   32.71
  -4  10  11   55.09   58.43
   4 -10 -11   77.90   78.56
   4 -10 -11   93.01   49.60
  -4  10  12   10.96   22.97
   4 -10 -12    0.00   24.86
   4 -10 -12   -6.99   33.52
   3 -11   9   65.42   28.68
   3 -11   9   52.86   39.17
   3 -11   9   41.21   32.02
   3 -11   8   78.70   62.75
   3 -11   8   59.42   63.46
   3 -11   8   85.92   60.39
   3 -11   7   -5.59   23.07
   3 -11   7    1.21   13.97
   3 -11   7   16.76   21.79
   3 -11   6  655.98   59.47
   3 -11   6  654.95  103.15
   3 -11   6  672.90   60.53
   3 -11   5    1.24   22.39
   3 -11   5    3.25   19.81
   3 -11   5    3.39   18.45
   3 -11   4  649.44   78.75
   3 -11   4  690.26   84.40
   3 -11   4  701.42   97.32
   3 -11   3   57.32   27.63
   3 -11   3   73.54   36.77
   3 -11   3   43.69   30.15
   3 -11   2  956.19   87.03
   3 -11   2  900.33  135.40
   3 -11   2 1038.26   69.69
   3 -11   1   37.47   47.34
   3 -11   1   39.13   25.43
   3 -11   0  829.54   66.15
   3 -11   0  884.26   77.93
   3 -11   0  872.14   90.76
   3 -11  -1    6.06   16.91
   3 -11  -1   -6.58   27.90
   3 -11  -1    8.94   20.94
   3 -11  -2  719.26   60.63
   3 -11  -2  860.31   81.90
   3 -11  -2  680.04   57.79
   3 -11  -3   18.72   14.49
   3 -11  -3   19.47   28.10
   3 -11  -3   27.08   29.15
   3 -11  -4  603.79   59.73
   3 -11  -4  550.91   82.16
   3 -11  -4  534.13  103.33
   3 -11  -5   47.62   27.47
   3 -11  -5   56.96   29.99
   3 -11  -5   32.75   46.51
   3 -11  -6   65.84   28.46
   3 -11  -6   43.51   42.35
   3 -11  -6  108.46   59.63
   3 -11  -7   34.86   33.08
   3 -11  -7   32.44   28.95
   3 -11  -7   31.12   41.55
   3 -11  -8  361.59   39.51
   3 -11  -8  498.99   59.58
  -3  11   9   29.37   25.44
   3 -11  -9   12.78   45.03
   3 -11  -9   48.23   48.09
  -3  11  10  110.69   32.65
   3 -11 -10   96.97   40.49
   3 -11 -10   83.66   48.28
  -3  11  11   15.00   21.76
   3 -11 -11    1.34   26.85
   3 -11 -11    2.43   32.17
   2 -12   8   65.66   46.20
   2 -12   8   59.99   48.64
   2 -12   8   59.40   44.44
   2 -12   7   32.30   27.93
   2 -12   7   20.55   30.51
   2 -12   7    9.45   26.81
   2 -12   6  145.99   41.99
   2 -12   6  108.86   85.16
   2 -12   6  110.85   77.45
   2 -12   5   17.33   33.59
   2 -12   5   10.98   27.31
   2 -12   5    6.59   19.09
   2 -12   4  224.93   42.93
   2 -12   4  198.53   50.28
   2 -12   4  189.37  111.87
   2 -12   3   -9.56   21.19
   2 -12   3  -10.48   29.80
   2 -12   3   67.23   26.43
   2 -12   2  316.60   47.66
   2 -12   2  324.52  121.83
   2 -12   2  281.91   66.43
   2 -12   1   -0.71   19.41
   2 -12   1   29.44   44.07
   2 -12   1   14.10   16.77
   2 -12   0  457.19   61.86
   2 -12   0  455.92   80.07
   2 -12   0  458.99   87.00
   2 -12  -1    8.43   17.80
   2 -12  -1   25.20   46.11
   2 -12  -1   25.42   23.00
   2 -12  -2  216.92   36.14
   2 -12  -2  213.99   52.91
   2 -12  -2  201.06  107.29
   2 -12  -3   41.35   28.15
   2 -12  -3   36.61   39.74
   2 -12  -3   38.17   32.25
   2 -12  -4  347.40   55.90
   2 -12  -4  330.87   57.66
   2 -12  -4  382.80   69.08
   2 -12  -5   66.12   27.26
   2 -12  -5   53.40   29.12
   2 -12  -5  132.26   54.66
   2 -12  -6  501.28   56.48
   2 -12  -6  525.85   61.90
   2 -12  -6  477.53   67.56
   2 -12  -7   83.30   30.13
   2 -12  -7   28.11   42.46
   2 -12  -7   57.42   43.09
   2 -12  -8  104.69   35.69
   2 -12  -8   20.44   31.19
   2 -12  -8  108.46   45.75
   2 -12  -9    5.45   22.27
   2 -12  -9    1.49   31.48
   2 -12 -10   11.81   18.01
   2 -12 -10   41.85   52.46
   1 -13   7   14.50   20.73
   1 -13   7    5.04   15.40
   1 -13   7   15.20   17.70
   1 -13   6   13.86   28.46
   1 -13   6    3.55   27.87
   1 -13   6    2.94   17.67
   1 -13   5   -4.87   22.95
   1 -13   5   -0.08   29.48
   1 -13   5   10.87   16.69
   1 -13   4   25.56   34.64
   1 -13   4   11.22   52.48
   1 -13   4   16.33   25.70
   1 -13   3    4.44   24.91
   1 -13   3   10.12   26.94
   1 -13   3   22.01   21.76
   1 -13   2   20.51   34.47
   1 -13   2   10.70   33.01
   1 -13   2   10.96   14.44
   1 -13   1   51.23   39.02
   1 -13   1   17.18   33.80
   1 -13   1   58.58   28.29
   1 -13   0   27.68   29.70
   1 -13   0    2.33   31.58
   1 -13   0   17.04   12.99
   1 -13  -1    2.05   35.57
   1 -13  -1    5.48   14.64
   1 -13  -2   13.80   21.32
   1 -13  -2   -0.16   36.09
   1 -13  -2   16.90   24.30
   1 -13  -3    5.39   22.31
   1 -13  -3   39.19   48.78
   1 -13  -3   10.40   12.54
   1 -13  -4   22.89   31.08
   1 -13  -4    6.11   32.00
   1 -13  -4   -4.72   33.22
   1 -13  -5   62.19   34.23
   1 -13  -5   55.11   39.70
   1 -13  -5   71.90   45.13
   1 -13  -6   18.87   21.73
   1 -13  -6   -6.41   30.13
   1 -13  -6    0.32   28.95
   1 -13  -7    1.76   18.39
   1 -13  -7   16.10   28.65
   1 -13  -7   -0.58   27.49
   1 -13  -8   -2.55   19.89
   1 -13  -8    9.58   31.01
   1 -13  -8   14.19   38.58
   0 -14   6   -5.07   21.22
   0 -14   6   -1.87   24.87
   0 -14   6    9.63   13.95
   0 -14   5  129.07   40.90
   0 -14   5  142.80   85.83
   0 -14   5  105.22   59.25
   0 -14   4   13.34   20.22
   0 -14   4   -8.82   31.79
   0 -14   4    9.59   18.86
   0 -14   3  493.63   55.04
   0 -14   3  538.44  149.26
   0 -14   3  480.96   67.37
   0 -14   2    3.71   33.84
   0 -14   2    9.62   26.23
   0 -14   1  280.06   64.02
   0 -14   1  266.40   52.61
   0 -14   0    9.82   23.29
   0 -14   0   -3.18   34.23
   0 -14   0    8.85   34.25
   0 -14  -1  219.80   45.70
   0 -14  -1  272.10   63.96
   0 -14  -1  299.84   76.57
   0 -14  -2   29.69   33.16
   0 -14  -2   -0.17   33.78
   0 -14  -2   23.67   37.46
   0 -14  -3  452.46   57.02
   0 -14  -3  469.19   65.37
   0 -14  -3  487.69   64.79
   0 -14  -4    3.19   18.28
   0 -14  -4   -1.86   33.39
   0 -14  -4   14.02   15.63
   0 -14  -5  119.16   41.85
   0 -14  -5  105.37   34.86
   0 -14  -5  131.56   81.66
   0 -14  -6   16.54   29.18
   0 -14  -6  -11.53   29.16
   0 -14  -6   16.42   30.50
  -1 -15   5  121.63   42.05
  -1 -15   5  109.99   59.65
  -1 -15   4   60.25   36.89
  -1 -15   4   79.76   46.47
  -1 -15   4   70.22   49.47
  -1 -15   3  229.55   42.62
  -1 -15   3  278.53   56.63
  -1 -15   3  222.88   71.63
  -1 -15   2   59.10   55.80
  -1 -15   2   19.21   21.99
  -1 -15   1  306.62   66.11
  -1 -15   1  274.36  140.74
  -1 -15   0   21.22   28.94
  -1 -15   0   36.80   36.34
  -1 -15   0   39.10   31.47
  -1 -15  -1  256.95   59.75
  -1 -15  -1  241.82  107.62
  -1 -15  -2   44.71   21.19
  -1 -15  -2   55.00   30.12
  -1 -15  -2   72.93   39.42
  -1 -15  -3  317.05   47.20
  -1 -15  -3  318.47   77.97
  -1 -15  -3  301.17   45.80
  -1 -15  -4   38.64   29.13
  -1 -15  -4   32.56   34.90
  -1 -15  -4   40.26   33.82
 -21  -5   4   71.36   39.75
 -21  -5   5   58.09   35.40
 -21  -5   6   -5.56   20.01
 -21  -5  10   42.32   32.34
 -21  -5  11  185.67   47.87
 -21  -5  12   -2.45   25.12
 -20  -4   1   68.73   44.73
 -20  -4   2   32.78   22.86
 -20  -4   3    6.29   20.52
 -20  -4   4   36.84   33.79
 -20  -4   5    6.68   22.07
 -20  -4   6  223.41   37.55
 -20  -4   9   44.62   38.53
 -20  -4  10    8.36   22.27
 -20  -4  11   -7.97   21.92
 -20  -4  12    5.60   29.16
 -20  -4  13   41.64   38.16
 -20  -4  14   -9.82   24.36
 -19  -3   0   25.19   29.98
 -19  -3   1   99.70   33.16
 -19  -3   2   42.33   21.72
 -19  -3   3   36.29   27.04
 -19  -3   4   47.29   20.55
 -19  -3   5   55.91   35.84
 -19  -3   6   67.12   38.64
 -19  -3  10  250.23   44.16
 -19  -3  11   -0.47   20.77
 -19  -3  12  172.65   40.50
 -19  -3  13    9.76   21.12
 -19  -3  14  149.74   71.71
 -19  -3  15   -8.69   21.43
 -18  -2  -2    9.51   24.08
 -18  -2  -1    2.98   19.61
 -18  -2  -1   14.57   25.82
 -18  -2   0   21.07   33.49
 -18  -2   0   24.08   27.06
 -18  -2   1   -2.81   18.81
 -18  -2   1   26.33   18.93
 -18  -2   2   93.14   26.39
 -18  -2   2  104.48   31.30
 -18  -2   3   15.10   28.87
 -18  -2   4  194.55   34.26
 -18  -2   5   16.83   18.91
 -18  -2   8  397.93   61.34
 -18  -2   9  130.23   33.18
 -18  -2  10  488.98   67.96
 -18  -2  11   72.20   45.64
 -18  -2  12  446.07   51.36
 -18  -2  13   44.07   22.40
 -18  -2  14  174.99   39.41
 -18  -2  15   25.92   22.83
  17   1   3   39.18   34.37
 -17  -1  -3   18.06   26.31
 -17  -1  -3   30.99   37.14
  17   1   2  130.78   35.87
 -17  -1  -2   78.49   75.42
 -17  -1  -2  109.48   32.11
 -17  -1  -1   42.50   23.08
 -17  -1  -1   14.33   19.78
 -17  -1   0   -2.77   18.32
 -17  -1   0   33.56   30.35
 -17  -1   0    1.84   19.81
 -17  -1   1   19.67   27.05
 -17  -1   1   17.22   24.73
 -17  -1   1    8.25   17.62
 -17  -1   2   38.02   31.05
 -17  -1   2  142.45   32.37
 -17  -1   2   44.77   24.65
 -17  -1   3  201.70   30.16
 -17  -1   3  204.63   65.56
 -17  -1   5  183.55   27.39
 -17  -1   6   14.30   17.88
 -17  -1   7   80.02   27.19
 -17  -1   8   25.21   20.27
 -17  -1   9  168.05   34.46
 -17  -1  10   27.01   20.28
 -17  -1  11  502.66   70.95
 -17  -1  12   91.66   69.92
 -17  -1  13  318.96   51.89
 -17  -1  14   55.20   38.75
 -17  -1  15  107.93   44.37
 -17  -1  16   87.29   69.24
  16   0   4  177.59   31.27
 -16   0  -4  190.49   52.92
  16   0   3    7.62   16.11
 -16   0  -3   10.52   26.18
  16   0   2  210.46  130.27
 -16   0  -2  344.14   60.38
 -16   0  -2  357.07   57.48
  16   0   1    5.42   18.59
 -16   0  -1    2.87   16.86
 -16   0  -1    3.73   21.09
 -16   0   0   16.09   22.07
 -16   0   0   25.00   26.79
 -16   0   1    7.06   18.56
 -16   0   1    2.72   17.35
 -16   0   1   -4.59   18.87
 -16   0   2   -5.46   16.27
 -16   0   2   80.80   25.78
 -16   0   2    4.36   20.94
 -16   0   3    6.11   23.10
 -16   0   3   23.41   18.02
 -16   0   4  270.00   29.02
 -16   0   4  540.88   49.05
 -16   0   5   16.17   24.05
  16   0  -5   11.36   10.39
 -16   0   6  150.19   30.44
 -16   0   7    9.31   18.43
 -16   0   9    0.90   17.35
 -16   0  10    6.52   18.48
 -16   0  11   -1.07   19.41
 -16   0  12   25.35   26.63
 -16   0  13   -4.58   18.64
 -16   0  14   -3.05   18.26
 -16   0  15   17.82   21.81
 -16   0  16   50.60   29.82
  15  -1   5    3.50   19.04
  15  -1   5   -2.51   21.82
 -15   1  -5   12.40   30.37
  15  -1   4   39.18   51.01
  15  -1   4   88.03   36.97
 -15   1  -4   76.32   29.20
  15  -1   3   39.69   30.15
  15  -1   3   11.60   23.13
 -15   1  -3   34.95   27.39
  15  -1   2   44.87   60.69
  15  -1   2  100.60   43.75
 -15   1  -2   87.42   46.12
  15  -1   1    5.65   18.00
  15  -1   1   17.67   23.40
 -15   1  -1   30.49   22.31
  15  -1   0  943.25   84.18
  15  -1   0  855.74   77.79
 -15   1   1   41.68   27.10
  15  -1  -1   64.73   29.27
  15  -1  -2    8.87   14.18
 -15   1   3   46.04   25.32
 -15   1   3   46.27   35.11
  15  -1  -3   58.46   37.40
 -15   1   4   50.93   27.58
 -15   1   4  153.17   48.54
  15  -1  -4   45.16   27.40
 -15   1   5  126.68   36.34
  15  -1  -5  124.99   30.75
 -15   1   6  148.78   31.25
  15  -1  -6  129.83   30.99
 -15   1   7   94.20   33.32
  15  -1  -7   87.87   26.10
 -15   1   8   11.06   14.39
  15  -1  -8   18.79   12.08
 -15   1   9  350.02   66.17
  15  -1  -9  256.83   18.31
 -15   1  10   23.37   24.91
 -15   1  11  785.59   76.33
 -15   1  12   24.27   25.14
 -15   1  13  185.67   39.79
 -15   1  14   90.72   40.76
 -15   1  15  186.85   58.99
 -15   1  16   42.94   38.26
  14  -2   6    3.36   11.89
  14  -2   6    1.49   25.43
 -14   2  -6    6.25   14.59
  14  -2   5   36.77   31.82
  14  -2   5   14.15   18.97
 -14   2  -5   24.24   30.75
  14  -2   4    7.21   13.21
  14  -2   4   -0.49   20.18
 -14   2  -4   10.03   28.68
  14  -2   3    9.82   30.91
  14  -2   3   23.31   33.53
 -14   2  -3    0.60   29.24
  14  -2   2   11.61   12.69
  14  -2   2   25.23   15.28
  14  -2   1   51.10   33.75
  14  -2   1   85.57   46.86
  14  -2   1   75.94   40.28
  14  -2   0   38.63   25.20
  14  -2   0   57.09   53.21
  14  -2   0   79.04   40.12
  14  -2  -1  542.62   56.75
  14  -2  -1  783.51   72.39
 -14   2   2  107.54   29.98
  14  -2  -2  222.06   65.26
  14  -2  -2  106.51   60.42
 -14   2   3   67.34   15.37
  14  -2  -3  167.65   26.89
  14  -2  -3   85.47   39.63
 -14   2   4  172.15   24.60
  14  -2  -4  163.19   25.53
 -14   2   5   69.76   18.31
 -14   2   5   51.23   10.52
  14  -2  -5   76.25   37.67
 -14   2   6  279.47   23.47
  14  -2  -6  288.98   33.62
 -14   2   7   14.55   14.38
  14  -2  -7   19.76   15.33
 -14   2   8  385.25   41.24
  14  -2  -8  382.82   37.54
 -14   2   9   49.44   35.38
  14  -2  -9   51.30   25.87
 -14   2  10 1042.55   91.23
  14  -2 -10  983.99   83.10
 -14   2  11   -0.26   14.96
  14  -2 -11   15.43   15.46
 -14   2  12  684.35   67.76
  14  -2 -12  598.34   59.40
 -14   2  13  119.09   73.69
 -14   2  14  254.63   41.91
 -14   2  15   44.67   39.06
 -14   2  16  378.63   64.23
  13  -3   6   27.57   81.23
  13  -3   6   48.29   55.67
 -13   3  -6   65.31   44.06
  13  -3   5  194.63  100.36
  13  -3   5  286.37   55.50
 -13   3  -5  278.87   65.93
  13  -3   4   11.71   50.14
  13  -3   4   86.06   71.86
  13  -3   3  357.10   46.96
  13  -3   3  383.78   69.96
  13  -3   3  396.60   54.65
  13  -3   2   57.57   37.24
  13  -3   2   91.82   68.04
  13  -3   2   81.27   63.49
  13  -3   1 1013.16   71.70
  13  -3   1  944.13  123.50
  13  -3   1  951.55  145.65
  13  -3   0  190.74   45.99
  13  -3   0  178.66   75.68
  13  -3   0   45.55   32.39
  13  -3  -1 1210.83   86.65
  13  -3  -1 1222.63   86.09
 -13   3   2  133.91   18.35
  13  -3  -2  514.62   48.51
  13  -3  -2  466.82   51.65
 -13   3   3 1151.64   60.06
  13  -3  -3 1205.64   68.82
  13  -3  -3 1302.66   73.04
  13  -3  -4  142.29   26.48
  13  -3  -4   50.85   35.67
 -13   3   5  252.91   30.03
  13  -3  -5  399.52   43.96
 -13   3   6  103.33   11.47
  13  -3  -6  158.14   26.17
 -13   3   7   84.42   24.03
  13  -3  -7   90.65   53.53
 -13   3   8   11.81   12.56
  13  -3  -8    3.24   19.82
 -13   3   9   14.17   15.52
  13  -3  -9   12.12   12.37
  13  -3 -10    5.46   12.73
 -13   3  11   68.79   26.09
  13  -3 -11    9.97   14.38
 -13   3  12  373.72   51.79
  13  -3 -12  375.57   51.03
 -13   3  13   64.16   28.68
  13  -3 -13   52.67   29.35
 -13   3  14  106.08   81.74
  13  -3 -14   97.55   30.44
 -13   3  15    2.42   20.52
 -13   3  16   64.71   70.02
  12  -4   7  123.44   77.23
  12  -4   7  121.47  126.45
 -12   4  -7  178.56   68.41
  12  -4   6   84.68   39.17
  12  -4   6  107.48   84.58
 -12   4  -6  116.59   53.39
  12  -4   5  223.93   51.40
  12  -4   5  254.89  103.88
  12  -4   5  235.87   55.09
  12  -4   4  263.53   35.44
  12  -4   4  277.63   87.68
  12  -4   4  320.60  142.20
  12  -4   3  581.81   71.79
  12  -4   3  576.27  109.54
  12  -4   3  621.38  111.89
  12  -4   2  218.46   33.82
  12  -4   2  226.74   42.00
  12  -4   2  205.11   42.79
  12  -4   1  993.78   96.20
  12  -4   1 1036.63  100.60
  12  -4   1  979.38   96.12
  12  -4   0  364.74   36.97
  12  -4   0  363.38   77.10
  12  -4   0  350.35   41.17
  12  -4  -1  377.54   24.36
  12  -4  -1  372.40   36.62
  12  -4  -1  236.44   29.15
 -12   4   2  936.18   47.82
  12  -4  -2  726.07   61.65
  12  -4  -2  928.71   81.24
  12  -4  -3 1465.51   94.00
  12  -4  -3 1447.50   90.93
  12  -4  -4  252.03   39.95
 -12   4   5    1.74    8.41
 -12   4   6  186.84   20.45
  12  -4  -6  234.32   35.04
 -12   4   7  232.11   26.51
  12  -4  -7  306.52   28.43
  12  -4  -7  212.80   28.96
  12  -4  -8   24.07   17.20
  12  -4  -9  200.54  103.92
 -12   4  10   -0.92   12.57
  12  -4 -10   -0.30   17.88
 -12   4  11   18.29   19.05
 -12   4  12  204.87   61.56
  12  -4 -12  210.99   44.61
 -12   4  13   36.14   43.94
  12  -4 -13  108.22   45.60
 -12   4  14   30.17   25.66
  12  -4 -14   22.58   28.26
 -12   4  15   19.12   11.83
  12  -4 -15   10.08   17.76
 -12   4  16   19.44   24.33
  12  -4 -16    6.15   18.08
  11  -5   7   58.76   58.44
  11  -5   7   83.26   61.38
  11  -5   6   44.85   29.06
  11  -5   6   42.98   29.89
  11  -5   6   57.27   44.21
  11  -5   5   29.38   25.26
  11  -5   5   25.31   20.82
  11  -5   5   28.42   24.41
  11  -5   4  107.67   49.48
  11  -5   4  104.41   69.46
  11  -5   4   87.09   40.75
  11  -5   3   32.61   22.57
  11  -5   3   23.19   42.57
  11  -5   3   31.85   20.96
  11  -5   2   92.16   56.58
  11  -5   2  101.83   52.49
  11  -5   2  110.27   71.80
  11  -5   1  107.07   19.20
  11  -5   1   94.13   68.09
  11  -5   1   79.52   71.86
  11  -5   0  189.05   18.02
  11  -5   0  173.54   23.63
  11  -5   0  172.04   33.65
  11  -5  -1  122.36   67.72
  11  -5  -2 1287.72  107.58
  11  -5  -2 1248.39   97.20
  11  -5  -3  370.48   52.40
  11  -5  -3  357.61   47.72
  11  -5  -4  186.89   23.64
  11  -5  -4  175.52   38.98
  11  -5  -5  202.14   25.78
 -11   5   5    6.24   11.06
  11  -5  -5  106.43   26.90
  11  -5  -6  132.80   22.72
 -11   5   7  102.34   17.54
  11  -5  -7   91.58    7.75
  11  -5  -7   62.22   10.90
  11  -5  -7  125.55   63.30
 -11   5   8  493.34   30.68
  11  -5  -8  458.32   71.65
 -11   5   9  211.48   42.15
  11  -5  -9  190.46   43.49
 -11   5  10   33.09   16.91
  11  -5 -10   28.14   22.79
 -11   5  11  357.24   41.27
  11  -5 -11  329.94   54.73
 -11   5  12  321.25   42.44
  11  -5 -12  340.48   49.77
 -11   5  13   54.53   37.83
  11  -5 -13   56.38   29.71
 -11   5  14  105.79   89.70
  11  -5 -14  100.64   39.41
 -11   5  15  170.40   36.73
  11  -5 -15   97.09   95.10
 -11   5  16    4.36   17.56
  11  -5 -16   10.32   21.55
  10  -6   8    2.18   13.01
  10  -6   8    7.80   25.65
  10  -6   7   63.06   57.08
  10  -6   7   63.02   35.24
  10  -6   7   83.32   43.63
  10  -6   6    6.26   18.94
  10  -6   6   16.08   21.86
  10  -6   6   13.17   13.09
  10  -6   5   46.20   81.51
  10  -6   5   68.88   40.99
  10  -6   5   59.41   38.95
  10  -6   4   66.06   40.02
  10  -6   4   43.16   54.51
  10  -6   4   65.55   44.17
  10  -6   3    4.45    9.03
  10  -6   3   19.58   27.32
  10  -6   3   -3.94   21.11
  10  -6   2  107.12   18.48
  10  -6   2  149.52   92.78
  10  -6   2  115.43   50.47
  10  -6   1    6.24   16.36
  10  -6   1   44.05   34.38
  10  -6   1   39.35   33.78
  10  -6   0   99.35   29.26
  10  -6   0   97.37   68.76
  10  -6   0  110.20   72.23
  10  -6  -1  155.24   16.64
  10  -6  -1  172.11   59.07
  10  -6  -1  180.66   29.00
  10  -6  -2  749.46   76.09
  10  -6  -2  700.39   97.06
  10  -6  -3  774.66   75.78
  10  -6  -3  628.35   95.74
  10  -6  -4   56.38   33.79
  10  -6  -4   58.93   41.09
  10  -6  -5   76.51   32.28
  10  -6  -5  100.23   76.06
  10  -6  -6   45.40   18.46
  10  -6  -6   51.48   26.78
 -10   6   7  123.10   11.10
  10  -6  -7  107.06   23.28
  10  -6  -7  237.47   38.79
 -10   6   8   -2.76    7.05
  10  -6  -8   14.69   18.42
  10  -6  -8    2.20   21.54
 -10   6   9  575.24   55.27
  10  -6  -9  584.20   56.22
  10  -6  -9  529.54   63.31
 -10   6  10   26.39   21.21
  10  -6 -10   19.75   12.50
  10  -6 -10   35.95   29.81
 -10   6  11  242.76   35.28
  10  -6 -11    1.20   12.28
  10  -6 -11  213.50   38.33
 -10   6  12    8.01   18.28
  10  -6 -12    2.24   23.72
 -10   6  13  297.60   27.43
  10  -6 -13  265.78   45.59
 -10   6  14   22.42   18.20
  10  -6 -14   12.57   26.51
 -10   6  15  140.61   56.81
  10  -6 -15  121.00   78.79
   9  -7   8   34.06   37.22
   9  -7   8   24.09   34.22
   9  -7   8   70.97   49.43
   9  -7   7   87.24   68.27
   9  -7   7  120.97   92.75
   9  -7   7   90.02   88.51
   9  -7   6  132.69   73.59
   9  -7   6  132.45  104.05
   9  -7   6  139.66   81.72
   9  -7   5  228.16   48.27
   9  -7   5  253.82   68.40
   9  -7   5  234.68  112.31
   9  -7   4  514.33   61.06
   9  -7   4  521.30   98.28
   9  -7   4  463.05   70.01
   9  -7   3  159.41   32.52
   9  -7   3  167.32   68.13
   9  -7   3  151.72   79.61
   9  -7   2  303.18   50.54
   9  -7   2  260.55   46.75
   9  -7   1  470.38   55.76
   9  -7   1  483.88   55.33
   9  -7   1  534.08   69.80
   9  -7   0  431.50   44.09
   9  -7   0  436.90   93.74
   9  -7  -1  609.20   62.52
   9  -7  -1  683.17  130.11
   9  -7  -2 1239.77   85.66
   9  -7  -2 1161.40   91.78
   9  -7  -3  275.00   39.85
   9  -7  -3  272.07   69.38
   9  -7  -4 1641.39  113.12
   9  -7  -4 1537.53  116.50
   9  -7  -5  463.68   51.25
   9  -7  -5  669.50   76.56
   9  -7  -6  552.51   47.67
   9  -7  -6  612.20   61.81
  -9   7   7  318.36   50.36
   9  -7  -7  186.86   48.92
   9  -7  -7  196.39   96.48
  -9   7   8  352.66   33.65
   9  -7  -8  367.25   42.08
   9  -7  -8  356.04   55.25
  -9   7   9  204.32   18.99
   9  -7  -9  176.11   64.38
   9  -7  -9  261.47   53.15
  -9   7  10   36.31   25.19
   9  -7 -10   21.56   20.71
   9  -7 -10   18.50   29.85
  -9   7  11    0.65   14.59
   9  -7 -11   -3.42   14.11
   9  -7 -11   22.06   30.49
  -9   7  12   46.83   33.10
   9  -7 -12    3.58   15.28
   9  -7 -12   22.85   33.57
  -9   7  13  147.48   41.16
   9  -7 -13  153.34   36.89
  -9   7  14    6.17   21.28
   9  -7 -14   34.15   35.14
   9  -7 -15   45.34   55.68
   8  -8   8   15.65   17.74
   8  -8   8   16.98   41.57
   8  -8   8   16.86   20.90
   8  -8   7  250.15   35.50
   8  -8   7  233.59  108.65
   8  -8   7  242.05   42.62
   8  -8   6    6.90   23.99
   8  -8   6   26.68   33.65
   8  -8   6   -2.31   27.22
   8  -8   5  347.66   39.46
   8  -8   5  318.55  146.15
   8  -8   5  312.26  102.05
   8  -8   4  126.02   31.53
   8  -8   4  116.51   88.62
   8  -8   4   98.98   64.45
   8  -8   3  490.84   48.63
   8  -8   3  454.62   54.99
   8  -8   3  513.90   66.79
   8  -8   2  186.06   22.64
   8  -8   2  201.72   71.58
   8  -8   2  194.01   79.75
   8  -8   1 1030.97   89.50
   8  -8   1  995.48  117.07
   8  -8   1 1078.31  112.09
   8  -8   0  130.91   31.06
   8  -8   0  184.94   41.67
   8  -8   0  143.84   85.06
   8  -8  -1  853.86   65.88
   8  -8  -1  868.22   81.03
   8  -8  -2  140.17   65.28
   8  -8  -2  120.61   80.46
   8  -8  -3 1039.77   49.58
   8  -8  -3 1304.62   80.90
   8  -8  -3 1280.90  135.92
   8  -8  -4   86.51   24.24
   8  -8  -4  108.22   69.13
   8  -8  -5  816.26   75.95
   8  -8  -5  919.71   77.26
   8  -8  -6  114.30   29.41
   8  -8  -6  194.36   51.71
   8  -8  -6  120.75  122.67
   8  -8  -7  704.72   82.44
  -8   8   8   -0.02    9.84
   8  -8  -8    1.94   19.83
   8  -8  -8   14.79   31.53
  -8   8   9  202.35   23.62
   8  -8  -9  208.27   72.14
   8  -8  -9  290.61   55.84
  -8   8  10   29.28   22.43
   8  -8 -10    5.40   13.54
   8  -8 -10   36.32   42.49
  -8   8  11  112.52   81.92
   8  -8 -11    0.42   18.16
   8  -8 -11  187.24   51.25
  -8   8  12   12.16   17.71
   8  -8 -12    4.29    8.33
   8  -8 -12   13.00   26.80
  -8   8  13   15.50   20.44
   8  -8 -13   44.51   43.26
   8  -8 -14   39.49   43.57
   7  -9   8   11.07   22.69
   7  -9   8    4.88   23.86
   7  -9   8   17.30   23.16
   7  -9   7    5.18    9.54
   7  -9   7   31.39   36.10
   7  -9   7    1.94   23.51
   7  -9   6   23.04   22.21
   7  -9   6   20.98   29.27
   7  -9   6    2.70   26.23
   7  -9   5   52.02   34.81
   7  -9   5   50.55   42.89
   7  -9   5   51.97   33.81
   7  -9   4    5.09   21.16
   7  -9   4    6.06   15.23
   7  -9   4   19.42   17.51
   7  -9   3  159.94   30.81
   7  -9   3  151.93   94.00
   7  -9   3  137.69   81.26
   7  -9   2   58.71   12.24
   7  -9   2   78.50   49.97
   7  -9   2   95.87   45.47
   7  -9   1   74.65   35.49
   7  -9   1   90.59   69.37
   7  -9   1  109.26   84.48
   7  -9   0   20.86   11.01
   7  -9   0   16.38   23.07
   7  -9   0   22.26   39.62
   7  -9  -1  204.06   34.07
   7  -9  -1  207.94   71.78
   7  -9  -1  191.51   46.73
   7  -9  -2   92.00   25.11
   7  -9  -2  126.81   42.61
   7  -9  -2  132.42   81.86
   7  -9  -3   64.29   25.52
   7  -9  -3   36.93  112.04
   7  -9  -4  135.52   31.96
   7  -9  -4  193.27   47.11
   7  -9  -4  135.83   97.93
   7  -9  -5  173.45   31.94
   7  -9  -5  117.55   44.60
   7  -9  -5  121.25   74.20
   7  -9  -6   28.79   17.59
   7  -9  -6   26.53   33.19
   7  -9  -6  123.10   58.75
   7  -9  -7   16.67   15.45
   7  -9  -7    1.82   21.71
   7  -9  -7    0.88   46.44
  -7   9   8  167.92   29.61
   7  -9  -8   10.01   23.08
   7  -9  -8  115.74   29.16
  -7   9   9    2.99    7.99
   7  -9  -9   12.42   17.03
   7  -9  -9   16.87   31.47
  -7   9  10  264.97   46.32
   7  -9 -10  195.92   24.36
   7  -9 -10  268.08   60.45
  -7   9  11   12.30   20.60
   7  -9 -11    1.75   21.15
   7  -9 -11   -4.26   30.14
  -7   9  12  134.89   39.05
   7  -9 -12  128.20   32.92
   7  -9 -12  120.80   33.21
   7  -9 -13   -4.92   29.21
   6 -10   8   48.80   47.87
   6 -10   8   67.50   52.77
   6 -10   8   54.91   35.97
   6 -10   7    0.71   13.93
   6 -10   7    7.52   19.79
   6 -10   7    7.94   20.04
   6 -10   6  101.94   26.09
   6 -10   6  108.05   73.90
   6 -10   6  111.79   60.84
   6 -10   5   15.09   18.69
   6 -10   5   -6.11   22.86
   6 -10   5   11.43   22.52
   6 -10   4    5.59   13.36
   6 -10   4    6.63   23.83
   6 -10   4   -0.84   26.70
   6 -10   3   -5.81   12.63
   6 -10   3    1.99   14.50
   6 -10   3   10.55   21.24
   6 -10   2  190.45   32.04
   6 -10   2  149.13   89.99
   6 -10   2  186.45  121.60
   6 -10   1   18.54   10.50
   6 -10   1    9.98   10.63
   6 -10   1   20.77   18.44
   6 -10   0  145.80   26.44
   6 -10   0  143.17   73.40
   6 -10   0  160.00  105.22
   6 -10  -1   41.53   18.83
   6 -10  -1   63.07   27.46
   6 -10  -1   67.98   34.97
   6 -10  -2   84.51   33.68
   6 -10  -2   68.59  144.90
   6 -10  -3  132.99   23.98
   6 -10  -3  154.33   41.18
   6 -10  -3  168.95   89.02
   6 -10  -4   36.30   20.02
   6 -10  -4  121.17   54.14
   6 -10  -4   47.00   96.61
   6 -10  -5  144.70   23.96
   6 -10  -5  167.92   35.95
   6 -10  -5  179.54   87.92
   6 -10  -6    6.14   15.98
   6 -10  -6   13.32   29.10
   6 -10  -6   34.72   29.77
   6 -10  -7   14.71   16.37
   6 -10  -7    1.11   19.99
   6 -10  -7   13.74   30.27
   6 -10  -8    8.09   49.03
   6 -10  -8   88.33   46.71
  -6  10   9   72.39   36.03
   6 -10  -9   56.76   46.53
   6 -10  -9   98.57   57.99
  -6  10  10   -0.88   15.60
   6 -10 -10   -0.94   24.78
   6 -10 -10   10.97   32.91
  -6  10  11   52.77   48.15
   6 -10 -11   52.60   51.43
   6 -10 -11   82.48   39.04
   6 -10 -12  102.23   42.09
   6 -10 -12   73.71   41.82
   5 -11   8  266.95  177.72
   5 -11   8  284.97   41.90
   5 -11   7   12.78   19.49
   5 -11   7   -1.80   27.85
   5 -11   7   12.84   23.61
   5 -11   6  289.58   40.71
   5 -11   6  364.34   57.66
   5 -11   6  305.81   54.90
   5 -11   5  146.55   53.83
   5 -11   5  116.69   53.14
   5 -11   5  146.24  102.00
   5 -11   4 1134.93   60.54
   5 -11   4 1135.17   86.22
   5 -11   4 1116.84   92.60
   5 -11   3   62.65   23.42
   5 -11   3   45.43   42.57
   5 -11   3   66.84   25.95
   5 -11   2  427.19   52.86
   5 -11   2  453.94   66.83
   5 -11   2  483.93   61.37
   5 -11   1   26.99   24.72
   5 -11   1   21.49   27.42
   5 -11   1   14.45   25.10
   5 -11   0  582.81   57.40
   5 -11   0  646.42   78.45
   5 -11   0  678.17  136.31
   5 -11  -1   95.76   36.56
   5 -11  -1   83.47   41.55
   5 -11  -2  792.73   76.02
   5 -11  -2  806.44   93.11
   5 -11  -2  863.71  220.76
   5 -11  -3   32.67   14.62
   5 -11  -3   47.18   45.34
   5 -11  -3   51.83   45.93
   5 -11  -4  574.31   56.86
   5 -11  -4  625.82   87.60
   5 -11  -4  500.15   56.16
   5 -11  -5   32.00   22.19
   5 -11  -5   38.36   40.63
   5 -11  -5   31.76   39.76
   5 -11  -6  502.46   53.00
   5 -11  -6  302.15   49.81
   5 -11  -6  353.87   94.24
   5 -11  -7   12.66   15.61
   5 -11  -7   23.29   35.63
   5 -11  -7    5.00   30.10
   5 -11  -8  300.70   46.11
   5 -11  -8  242.89   37.84
   5 -11  -8  311.95   55.61
   5 -11  -9  -13.36   25.16
   5 -11  -9   14.35   29.36
   5 -11 -10   76.44   75.49
   5 -11 -10   93.60   42.30
   5 -11 -11    3.06   17.39
   5 -11 -11   17.10   33.73
   4 -12   7    9.80   26.05
   4 -12   7   -4.21   28.02
   4 -12   7   -3.02   24.46
   4 -12   6   66.39   49.48
   4 -12   6  130.56   73.18
   4 -12   6  133.47  113.37
   4 -12   5  116.54   35.86
   4 -12   5   94.21   45.42
   4 -12   5   97.82   63.42
   4 -12   4   68.97   45.22
   4 -12   4   88.27   43.94
   4 -12   4  108.66   74.65
   4 -12   3    6.92   20.00
   4 -12   3    8.49   18.55
   4 -12   3   -0.50   27.97
   4 -12   2  246.13   34.89
   4 -12   2  268.74  136.30
   4 -12   2  260.68   44.88
   4 -12   1   13.74   22.07
   4 -12   1   17.07   33.33
   4 -12   1  -11.07   26.51
   4 -12   0  276.04   48.02
   4 -12   0  310.48   61.92
   4 -12  -1   39.27   17.57
   4 -12  -1   31.12   25.86
   4 -12  -1   46.18   48.79
   4 -12  -2  346.32   50.29
   4 -12  -2  400.93   72.89
   4 -12  -2  371.15  138.01
   4 -12  -3   45.10   20.82
   4 -12  -3   38.15   40.91
   4 -12  -3   23.67   31.18
   4 -12  -4  309.27   46.74
   4 -12  -4  229.17   49.34
   4 -12  -4  253.51  141.50
   4 -12  -5   11.90   16.00
   4 -12  -5   35.53   42.16
   4 -12  -5   22.44   20.49
   4 -12  -6  146.92   31.95
   4 -12  -6   69.31   33.38
   4 -12  -6   96.30   51.58
   4 -12  -7   36.04   30.40
   4 -12  -7   33.98   43.14
   4 -12  -7   36.11   44.63
   4 -12  -8   62.82   30.31
   4 -12  -8   30.25   29.43
   4 -12  -8   52.60   51.88
   4 -12  -9   62.23   27.46
   4 -12  -9   59.08   33.61
   4 -12  -9   89.37   52.55
   4 -12 -10   12.83   26.19
   4 -12 -10   33.24   31.46
   3 -13   7    8.49   27.86
   3 -13   6   19.52   24.75
   3 -13   6    6.04   15.77
   3 -13   6   17.29   19.91
   3 -13   5   19.71   26.96
   3 -13   5   30.59   32.07
   3 -13   5   22.92   26.93
   3 -13   4    9.53   18.18
   3 -13   4   -0.37   26.48
   3 -13   4   -3.00   26.44
   3 -13   3   15.19   25.82
   3 -13   3   -3.34   28.87
   3 -13   3   13.40   16.48
   3 -13   2   31.69   22.41
   3 -13   2    5.28   22.89
   3 -13   2   39.55   25.20
   3 -13   1    7.54   31.71
   3 -13   1    7.48   14.66
   3 -13   0    8.49   31.78
   3 -13   0    0.13   19.85
   3 -13  -1    8.91   16.93
   3 -13  -1   14.25   31.85
   3 -13  -1   13.24   25.00
   3 -13  -2   37.04   32.36
   3 -13  -2   34.29   47.21
   3 -13  -2   31.49   17.28
   3 -13  -3   -1.39   16.12
   3 -13  -3   12.12   30.80
   3 -13  -3   17.13   21.95
   3 -13  -4  176.83   35.42
   3 -13  -4  183.37   32.64
   3 -13  -4  184.63  122.70
   3 -13  -5    3.70   17.49
   3 -13  -5    5.14   28.15
   3 -13  -5   -2.47   14.73
   3 -13  -6   99.79   31.03
   3 -13  -6   78.31   34.74
   3 -13  -6   61.64   19.08
   3 -13  -7   -1.70   18.78
   3 -13  -7   -5.51   25.80
   3 -13  -7   -8.10   31.18
   3 -13  -8   29.27   33.67
   3 -13  -8    9.47   31.39
   3 -13  -9   -0.43   25.96
   3 -13  -9   15.44   30.28
   2 -14   5  120.87   73.61
   2 -14   5   96.24   82.71
   2 -14   4   21.60   40.17
   2 -14   4   11.73   29.36
   2 -14   4    8.25   13.59
   2 -14   3  107.39   55.00
   2 -14   3  104.59   62.25
   2 -14   2   26.82   28.44
   2 -14   2    3.68   20.99
   2 -14   2    8.22   17.38
   2 -14   1  219.97   49.33
   2 -14   1  229.99  135.54
   2 -14   0   14.10   26.62
   2 -14   0   -3.50   32.30
   2 -14   0   10.51   22.76
   2 -14  -1  173.08   29.06
   2 -14  -1  233.89   64.86
   2 -14  -1  227.78  131.62
   2 -14  -2    7.53   32.02
   2 -14  -2   17.91   18.99
   2 -14  -3   68.46   31.72
   2 -14  -3   97.04   43.15
   2 -14  -3   77.74   46.77
   2 -14  -4   61.99   48.37
   2 -14  -4   79.81   43.12
   2 -14  -5  112.91   49.85
   2 -14  -5   89.88   53.15
   2 -14  -6    9.69   29.12
   2 -14  -6    4.79   14.45
   2 -14  -7   21.86   30.10
   2 -14  -7   77.22   35.39
   1 -15   4   61.48   38.62
   1 -15   4   29.04   30.79
   1 -15   3  270.52  138.59
   1 -15   3  300.52   49.45
   1 -15   2   55.07   28.72
   1 -15   2   63.65   42.51
   1 -15   1  220.60   55.54
   1 -15   1  219.87   71.79
   1 -15   0    9.23   32.08
   1 -15   0   34.04   23.12
   1 -15  -1  326.22   54.34
   1 -15  -1  288.00  138.28
   1 -15  -2   44.62   44.58
   1 -15  -2   23.84   16.31
   1 -15  -3  238.25   55.67
   1 -15  -3  220.77   97.39
   1 -15  -4   55.54   32.01
   1 -15  -4   66.04   43.47
 -18   0  -2   98.45   96.19
 -18   0  -2  137.32   46.47
 -18   0  -1    7.90   14.36
 -18   0  -1    6.81   19.42
 -18   0   0  164.31   33.53
 -18   0   0  166.09   34.08
 -18   0   1    3.43    9.91
 -18   0   1    2.34   12.12
 -17   1  -3   16.17   23.06
 -17   1  -2   57.57   70.19
 -17   1  -1   15.06   21.95
 -17   1   0   15.45   25.22
 -17   1   1    7.68   15.77
 -17   1   1    4.35   19.36
 -17   1   2   93.20   27.01
  17  -1  -3  237.01   27.36
  17  -1  -4   10.00   11.90
  17  -1  -5  154.64   31.05
  16  -2   4   15.24   19.17
 -16   2  -4   12.06   35.53
  16  -2   3   17.98   17.17
 -16   2  -3   18.08   39.21
  16  -2   2   13.03   22.04
 -16   2  -2    8.60   25.13
  16  -2   1   24.00   25.84
  16  -2   0  194.57   35.95
  16  -2   0  155.96   37.00
  16  -2  -1  116.91   25.04
  16  -2  -1  142.76   83.22
  16  -2  -2  139.81   26.67
  16  -2  -2   62.74   32.40
  16  -2  -3   16.49   15.03
  16  -2  -4  237.02   26.12
  16  -2  -5   24.02   15.91
  16  -2  -6  109.95   26.95
  16  -2  -7   70.91   45.38
  16  -2  -8  101.87   28.20
  15  -3   5   76.44   88.65
 -15   3  -5  154.14   51.87
  15  -3   4   33.27   40.45
 -15   3  -4   35.93   27.87
  15  -3   3  161.21   54.45
  15  -3   2   38.80   38.59
  15  -3   2   29.65   35.21
  15  -3   1  385.91   54.26
  15  -3   1  343.28  154.42
  15  -3   0   70.29   43.95
  15  -3   0   74.35   53.78
  15  -3  -1  275.42   54.70
  15  -3  -1  252.79   82.71
  15  -3  -2   81.12   23.73
  15  -3  -3   33.34   32.92
  15  -3  -3   57.47   32.19
  15  -3  -4   78.85   16.95
  15  -3  -4  106.73   49.22
  15  -3  -5  158.99   83.96
  15  -3  -6  131.83   27.19
  15  -3  -7   89.55   73.83
  15  -3  -8  215.43   43.29
  15  -3  -9   92.63   43.90
  15  -3 -10  162.29   33.77
  15  -3 -11   27.23   16.58
  14  -4   5  138.86   95.55
 -14   4  -5  205.92   58.49
  14  -4   4   86.71   85.24
  14  -4   4  102.02   38.64
  14  -4   3  284.64   66.94
  14  -4   3  247.72   85.68
  14  -4   2  362.39   92.27
  14  -4   2  385.46   93.84
  14  -4   1  506.82   59.90
  14  -4   1  476.51   63.40
  14  -4   0  455.54   56.19
  14  -4   0  447.68   56.31
  14  -4  -1  598.71   73.81
  14  -4  -1  562.68   50.90
  14  -4  -2   10.92   13.69
  14  -4  -2   12.95    8.04
  14  -4  -3   10.11   32.62
  14  -4  -4   18.43   16.12
  14  -4  -4   17.89   42.64
  14  -4  -5  503.35   47.83
  14  -4  -6   59.45   32.03
  14  -4  -7  218.51   41.55
  14  -4  -8  166.21   22.96
  14  -4  -9  396.92   61.38
  14  -4 -10   52.74   26.89
  14  -4 -11   27.77   33.70
  14  -4 -12  104.94   27.52
  14  -4 -13   25.57   28.39
  14  -4 -14   15.79   22.13
  13  -5   6    5.14   32.12
  13  -5   5   35.94   24.61
  13  -5   5   35.05   28.68
  13  -5   4   22.98   23.88
  13  -5   4   19.66   39.94
  13  -5   3   34.08   34.11
  13  -5   3   33.40   27.04
  13  -5   2   58.92   50.37
  13  -5   2   73.31   42.80
  13  -5   1   72.73   66.87
  13  -5   1   66.84   79.96
  13  -5   0  225.18   51.32
  13  -5   0  213.35   33.51
  13  -5  -1   81.55   73.03
  13  -5  -1  111.91   53.10
  13  -5  -2  206.22   43.21
  13  -5  -2  217.17   59.44
  13  -5  -3  115.21   59.21
  13  -5  -3  173.23   61.98
  13  -5  -4   20.10   13.93
  13  -5  -4   49.72   22.78
  13  -5  -5  179.65   30.91
  13  -5  -6  100.84   50.96
  13  -5  -7  116.47   65.91
  13  -5  -8   61.69   39.03
  13  -5 -10   28.58   21.99
  13  -5 -11  336.16   51.79
  13  -5 -12  135.39   31.69
  13  -5 -13  261.98   50.26
  13  -5 -14   55.08   24.52
  13  -5 -15   56.24   18.46
  13  -5 -16   11.35   16.54
  12  -6   6   28.03   25.49
  12  -6   6   10.08   27.19
  12  -6   5   29.57   34.84
  12  -6   5   13.55   23.14
  12  -6   4   73.63   50.79
  12  -6   4   66.01   86.02
  12  -6   3   53.60   50.42
  12  -6   3   21.18   21.47
  12  -6   2  106.43   80.59
  12  -6   2   88.16   56.12
  12  -6   1   54.25   21.88
  12  -6   1   10.26   24.14
  12  -6   0   15.72   20.78
  12  -6   0   12.90   15.39
  12  -6  -1   34.64   24.56
  12  -6  -1   54.18   95.67
  12  -6  -2   57.22   40.27
  12  -6  -2   70.61   37.37
  12  -6  -3    5.74   19.46
  12  -6  -3   21.38   29.11
  12  -6  -4  584.26   56.26
  12  -6  -4  553.51   63.97
  12  -6  -5  298.40   49.38
  12  -6  -5  284.55   49.88
  12  -6  -6    0.18    4.48
  12  -6  -6    4.81   18.43
  12  -6  -7  356.46   42.62
  12  -6  -8   70.49   51.80
  12  -6  -9  315.06   38.41
  12  -6 -10   43.94   29.12
  12  -6 -11  200.41   33.05
  12  -6 -12   54.03   38.80
  12  -6 -13  268.23   46.42
  12  -6 -14   12.21   21.75
  12  -6 -15   86.17   30.27
  11  -7   6   53.97   55.84
  11  -7   6   72.50   51.57
  11  -7   5  172.60   57.41
  11  -7   5  140.33   82.21
  11  -7   4  115.21   70.89
  11  -7   4  140.48   82.60
  11  -7   3  450.60  122.19
  11  -7   3  421.30   88.85
  11  -7   2  305.85   60.88
  11  -7   2  263.65   68.00
  11  -7   1  193.13   74.03
  11  -7   1  279.23   84.02
  11  -7   0  684.05  103.86
  11  -7   0  698.82  131.83
  11  -7  -1  346.40   50.50
  11  -7  -1  292.96   65.70
  11  -7  -2  429.96   49.11
  11  -7  -2  348.97   43.54
  11  -7  -3 1396.51   99.97
  11  -7  -3 1417.43  105.73
  11  -7  -4 1333.82   90.39
  11  -7  -4 1229.68  107.90
  11  -7  -5  382.85   66.87
  11  -7  -5  639.15   62.52
  11  -7  -6  444.94   42.05
  11  -7  -6  360.62   61.28
  11  -7  -7  135.13   22.33
  11  -7  -7  141.27   63.04
  11  -7  -8   13.83   19.01
  11  -7  -8  329.54   53.13
  11  -7  -9  136.42   48.51
  11  -7 -10  175.66   36.99
  11  -7 -11   23.58   25.97
  11  -7 -12    7.21   27.37
  11  -7 -13   27.67   46.14
  11  -7 -14   58.34   38.82
  11  -7 -15   48.08   37.36
  10  -8   7   70.78   63.59
  10  -8   7   59.97   50.37
  10  -8   6   92.81   82.33
  10  -8   6  104.07   57.53
  10  -8   5  259.82   59.30
  10  -8   5  278.07   80.88
  10  -8   4   24.28   42.15
  10  -8   4   22.97   18.15
  10  -8   3  467.78   67.15
  10  -8   3  428.26  145.97
  10  -8   2   17.42   21.69
  10  -8   1  566.03   70.46
  10  -8   1  553.00  106.04
  10  -8   0   54.06   35.99
  10  -8  -1  590.83   66.84
  10  -8  -1  578.31   84.60
  10  -8  -2    7.11   12.38
  10  -8  -3 1261.02  105.77
  10  -8  -3 1310.15  107.38
  10  -8  -4  134.96   61.49
  10  -8  -5  680.59   65.92
  10  -8  -5  877.24   81.08
  10  -8  -6   89.54   33.66
  10  -8  -6  120.15   70.96
  10  -8  -7  399.94   55.74
  10  -8  -7  403.65   47.30
  10  -8  -8   77.12   24.36
  10  -8  -8   51.72   21.00
  10  -8  -9  105.45   22.63
  10  -8  -9  184.59   45.05
  10  -8 -10   26.93   29.31
  10  -8 -11   10.27   26.34
  10  -8 -12   72.43   38.87
  10  -8 -13   92.16   37.55
  10  -8 -14    7.75   23.85
   9  -9   7   57.61   39.23
   9  -9   7   59.94   63.70
   9  -9   6    1.36   23.86
   9  -9   6   -2.79   25.89
   9  -9   5   26.87   25.66
   9  -9   5   26.13   28.66
   9  -9   4   -4.67   26.62
   9  -9   4   17.01   31.00
   9  -9   3   36.65   31.94
   9  -9   3   16.61   25.87
   9  -9   2   17.39   22.56
   9  -9   2   41.25   38.72
   9  -9   1  157.06   53.89
   9  -9   1  159.70   47.68
   9  -9   0    3.62   20.10
   9  -9   0   26.78   39.89
   9  -9  -1  136.19   22.47
   9  -9  -1  155.94   89.67
   9  -9  -2   46.30   33.30
   9  -9  -2   39.88   68.04
   9  -9  -3    2.59    9.85
   9  -9  -3   15.51   15.91
   9  -9  -4  379.28   56.47
   9  -9  -4  380.60   55.61
   9  -9  -5   98.66   28.40
   9  -9  -5  127.06   63.65
   9  -9  -6  133.04   34.16
   9  -9  -6  154.88   72.42
   9  -9  -7    2.73   16.64
   9  -9  -7   27.25   37.40
   9  -9  -8   -0.08   15.31
   9  -9  -8  118.23   66.09
   9  -9  -9    0.69   15.34
   9  -9  -9   -1.41   26.41
   9  -9 -10  113.68   76.85
   9  -9 -10  122.98   49.66
   9  -9 -11    7.24   25.25
   9  -9 -12  233.15   52.35
   9  -9 -13    6.78   29.79
   9  -9 -14  181.44   59.71
   8 -10   7   21.71   22.37
   8 -10   7   12.50   20.93
   8 -10   6   91.04   77.27
   8 -10   6   68.01   47.38
   8 -10   5   -1.45   25.49
   8 -10   5    4.70   11.80
   8 -10   4  221.42  103.88
   8 -10   4  179.81   92.88
   8 -10   3  134.88   66.91
   8 -10   3   85.69   74.91
   8 -10   2   53.28   26.29
   8 -10   2   44.22   18.38
   8 -10   1   97.88   56.46
   8 -10   1   99.67   57.30
   8 -10   0  165.66   96.23
   8 -10   0  164.78   51.05
   8 -10  -1   74.61   51.33
   8 -10  -1  110.46   69.25
   8 -10  -2  267.49   32.75
   8 -10  -2  273.55   31.47
   8 -10  -3  135.83   32.57
   8 -10  -3  164.94   88.19
   8 -10  -4   -6.33   19.99
   8 -10  -4   10.79   18.33
   8 -10  -5  212.44   48.41
   8 -10  -5  213.81  109.76
   8 -10  -6    0.34   21.03
   8 -10  -6   14.42   19.98
   8 -10  -7  159.78   38.41
   8 -10  -7  146.37   60.23
   8 -10  -8   21.41   35.24
   8 -10  -8    9.61   54.04
   8 -10  -9   32.99   26.57
   8 -10  -9  128.31   67.50
   8 -10 -10   18.88   26.39
   8 -10 -10   73.71   39.59
   8 -10 -11   55.65   42.45
   8 -10 -11   97.15   47.50
   8 -10 -12   31.26   30.75
   8 -10 -13   48.75   39.78
   7 -11   6  156.73   89.33
   7 -11   6  159.80   87.94
   7 -11   5   31.25   36.21
   7 -11   5    0.48   12.76
   7 -11   4  204.36   47.33
   7 -11   4  165.84   62.75
   7 -11   3  138.10   77.51
   7 -11   3  120.83   76.33
   7 -11   2  554.48  106.71
   7 -11   2  535.16  154.08
   7 -11   1   70.12   34.33
   7 -11   1   87.79   50.26
   7 -11   0  513.43   62.34
   7 -11   0  537.83   69.38
   7 -11  -1   48.98   44.19
   7 -11  -1   66.42   37.97
   7 -11  -2  117.01   31.42
   7 -11  -2  155.80   63.31
   7 -11  -3  131.32   37.05
   7 -11  -3  165.98  111.29
   7 -11  -4  410.02   53.16
   7 -11  -4  533.80   78.02
   7 -11  -5   90.22   26.78
   7 -11  -5  102.38  105.51
   7 -11  -6  302.81   47.40
   7 -11  -6  293.28   60.31
   7 -11  -7    5.68   22.18
   7 -11  -7   25.03   36.60
   7 -11  -8  120.40   54.95
   7 -11  -8  171.44   76.22
   7 -11  -9   31.19   32.80
   7 -11  -9   36.84   41.75
   7 -11 -10   47.68   94.89
   7 -11 -10   79.31   39.73
   7 -11 -11    6.16   17.74
   7 -11 -11   46.08   41.27
   7 -11 -12   59.88   44.67
   6 -12   6  192.09   44.96
   6 -12   6  128.94   99.71
   6 -12   5   -1.60   26.01
   6 -12   5    7.04   22.46
   6 -12   4  442.98   52.36
   6 -12   4  402.32   67.78
   6 -12   3   -5.01   25.35
   6 -12   3    8.95   13.81
   6 -12   2  414.48  119.55
   6 -12   2  443.77   60.31
   6 -12   1    7.09   13.62
   6 -12   1   19.18   19.55
   6 -12   0  326.55   51.07
   6 -12   0  363.38   66.70
   6 -12  -1    3.30   25.75
   6 -12  -1   12.78   19.76
   6 -12  -2  415.65   73.40
   6 -12  -2  425.05   73.95
   6 -12  -3   41.64   37.25
   6 -12  -3   61.74   29.21
   6 -12  -4  263.56   60.15
   6 -12  -4  252.90  130.72
   6 -12  -5   37.80   31.18
   6 -12  -5   17.82   37.20
   6 -12  -6  152.32   37.65
   6 -12  -6  120.56  117.04
   6 -12  -7   24.26   36.12
   6 -12  -7   43.97   34.61
   6 -12  -8  112.39   42.54
   6 -12  -8  131.37  101.57
   6 -12  -9   19.64   22.36
   6 -12  -9    9.52   28.95
   6 -12 -10    3.88   22.59
   6 -12 -10   53.75   52.59
   6 -12 -11    2.90   31.77
   5 -13   5   -4.58   26.74
   5 -13   5   -4.97   25.45
   5 -13   4    0.07   22.56
   5 -13   4  -15.13   25.91
   5 -13   3  -10.98   26.69
   5 -13   3   10.40   24.14
   5 -13   2   67.14   39.99
   5 -13   2   61.63   48.88
   5 -13   1   15.45   27.68
   5 -13   1   18.44   25.27
   5 -13   0   27.50   25.08
   5 -13   0   29.10   35.44
   5 -13  -1   15.66   27.39
   5 -13  -1   -7.40   30.97
   5 -13  -2   48.22   50.01
   5 -13  -2   -0.78   32.27
   5 -13  -3   17.68   40.07
   5 -13  -3   -1.18   32.56
   5 -13  -4    0.11   30.07
   5 -13  -4    4.81   32.41
   5 -13  -5   19.80   33.33
   5 -13  -5    3.81   18.19
   5 -13  -6   15.89   28.14
   5 -13  -6    5.22   23.30
   5 -13  -7   -4.45   23.82
   5 -13  -7   18.88   24.05
   5 -13  -8    1.83   22.67
   5 -13  -8   23.87   29.67
   5 -13  -9    5.05   26.27
   5 -13  -9    3.70   28.22
   4 -14   4    6.53   20.14
   4 -14   4    9.21   21.57
   4 -14   3  120.49   85.79
   4 -14   3  111.09   51.61
   4 -14   2   -8.44   29.01
   4 -14   2   11.85   24.37
   4 -14   1   49.97   34.98
   4 -14   1   45.59   32.58
   4 -14   0   -2.79   27.29
   4 -14   0    7.05   22.93
   4 -14  -1  131.32   46.91
   4 -14  -1  145.05  108.84
   4 -14  -2   22.36   39.22
   4 -14  -2    2.80   21.24
   4 -14  -3  184.07   48.39
   4 -14  -3  198.49   95.16
   4 -14  -4   23.26   25.34
   4 -14  -4   30.94   24.83
   4 -14  -5   16.87   36.42
   4 -14  -5   18.31   29.95
   4 -14  -6   12.13   26.70
   4 -14  -6   13.57   21.17
   4 -14  -7   65.83   39.68
   4 -14  -7   43.64   33.31
   3 -15   3  154.01  116.77
   3 -15   2   14.11   32.44
   3 -15   2    7.42   13.30
   3 -15   1  146.18   83.96
   3 -15   1  119.12   83.71
   3 -15   0   47.37   26.42
   3 -15   0   26.94   26.22
   3 -15  -1  176.46   52.35
   3 -15  -1  182.01  117.28
   3 -15  -2   11.64   33.41
   3 -15  -2   10.39   18.87
   3 -15  -3  223.13   57.67
   3 -15  -3  182.24  142.82
   3 -15  -4   14.13   32.26
   3 -15  -4   11.04   41.41
   3 -15  -5  201.37   42.15
   3 -15  -5  207.89  113.46
 -19   1  -1   41.55   28.81
 -19   1   0   52.16   26.32
 -18   2  -2    4.32   24.27
 -18   2  -1    9.09   23.54
 -18   2   0   19.67   18.87
  18  -2  -2  108.67   30.01
  18  -2  -3   20.77   15.53
  18  -2  -4  209.37   21.56
  18  -2  -5   15.34   11.90
  17  -3   3   75.38   58.55
 -17   3  -3  132.73   57.87
  17  -3   2   33.24   32.60
 -17   3  -2  111.51   46.57
  17  -3   1   55.47   40.29
  17  -3   1   40.57   28.64
  17  -3   0   40.68   26.09
  17  -3   0   18.73   33.62
  17  -3  -1   34.59   30.41
  17  -3  -1   32.83   29.34
  17  -3  -2   65.93   18.51
  17  -3  -2   17.89   21.67
  17  -3  -3  139.25   78.48
  17  -3  -4   37.62   24.55
  17  -3  -5   96.88   37.28
  17  -3  -6   84.66   47.41
  17  -3  -7   43.25   29.79
  17  -3  -8  332.36   41.41
  16  -4   3   55.58   69.42
  16  -4   2   48.04   50.38
  16  -4   2   74.86   32.66
  16  -4   1  689.78   91.75
  16  -4   1  668.33   66.25
  16  -4   0   95.14   82.65
  16  -4   0   79.79   53.41
  16  -4  -1  271.61   63.50
  16  -4  -1  265.96   42.95
  16  -4  -2  101.21   53.01
  16  -4  -2  109.56   57.54
  16  -4  -3  367.55   47.43
  16  -4  -4   18.62   56.84
  16  -4  -5  224.10   31.06
  16  -4  -6   35.00   17.18
  16  -4  -7   27.30   22.97
  16  -4  -8   14.36   11.35
  16  -4  -9  167.61   22.04
  16  -4 -10    7.40   11.81
  16  -4 -11    6.94   12.44
  15  -5   4   15.94   17.30
  15  -5   4   14.92   28.26
  15  -5   3   21.89   49.82
  15  -5   3   52.82   28.87
  15  -5   2  212.67  105.11
  15  -5   2  241.14   55.41
  15  -5   1    0.21   18.54
  15  -5   1   67.38   36.91
  15  -5   0   45.36   32.74
  15  -5   0   64.47   51.89
  15  -5  -1    9.81   27.60
  15  -5  -1   66.90   56.24
  15  -5  -2   54.43   40.07
  15  -5  -2   69.26   35.90
  15  -5  -3   93.82   17.22
  15  -5  -4   65.15   51.76
  15  -5  -5  142.07   23.29
  15  -5  -6   74.84   39.55
  15  -5  -7  246.27   36.76
  15  -5  -8   39.08   20.40
  15  -5  -9  450.35   46.19
  15  -5 -10    0.36    7.00
  15  -5 -11  215.05   31.02
  15  -5 -12   85.23   52.36
  15  -5 -13  199.75   37.26
  14  -6   4   23.44   44.47
  14  -6   4   43.08   34.72
  14  -6   3   61.53   51.86
  14  -6   3   38.05   84.33
  14  -6   2   55.77   40.40
  14  -6   2   74.98   37.16
  14  -6   1   45.74   45.29
  14  -6   1   10.37   18.79
  14  -6   0   37.42   27.53
  14  -6   0   35.64   35.97
  14  -6  -1   77.69   18.49
  14  -6  -2    4.12    6.10
  14  -6  -2   14.78   16.23
  14  -6  -3  119.27   34.02
  14  -6  -3   46.61   85.72
  14  -6  -4    0.05    5.98
  14  -6  -4    0.69   14.29
  14  -6  -5  321.03   40.33
  14  -6  -6   13.61   14.08
  14  -6  -7  186.69   30.82
  14  -6  -8   13.92   12.13
  14  -6  -9   81.85   43.42
  14  -6 -10    9.18    8.07
  14  -6 -11  240.03   39.20
  14  -6 -12   24.12   29.78
  14  -6 -13  196.26   36.51
  14  -6 -14    2.77   17.91
  14  -6 -15  154.31   38.28
  13  -7   5   96.14   95.30
  13  -7   5  110.78   64.05
  13  -7   4  141.04   97.39
  13  -7   4  139.19   97.09
  13  -7   3  145.43  115.12
  13  -7   3  165.76   68.54
  13  -7   2  156.95  103.39
  13  -7   2  164.38  116.87
  13  -7   1  255.61   41.27
  13  -7   1  126.01  104.27
  13  -7   0  110.71   40.55
  13  -7   0  124.85  100.87
  13  -7  -1  128.06   56.92
  13  -7  -1  106.60  118.29
  13  -7  -2  339.16   92.21
  13  -7  -2  386.86  127.14
  13  -7  -3   31.24   20.88
  13  -7  -4   11.08   11.95
  13  -7  -4   26.01   27.42
  13  -7  -5  105.23   27.05
  13  -7  -5   39.75   24.00
  13  -7  -6  144.94   53.38
  13  -7  -7  123.75   33.12
  13  -7  -8  183.71   28.41
  13  -7  -9   30.10   20.53
  13  -7 -10   19.81   14.44
  13  -7 -11   -4.71   20.13
  13  -7 -12   68.65   40.43
  13  -7 -13   54.93   39.96
  13  -7 -14   30.70   34.07
  13  -7 -15   23.44   20.82
  12  -8   5   52.14   58.79
  12  -8   5   76.62   46.01
  12  -8   4   18.06   22.21
  12  -8   4   18.12   22.71
  12  -8   3  205.12   50.03
  12  -8   3  103.25   84.46
  12  -8   2   11.33   16.49
  12  -8   2   20.55   25.17
  12  -8   1  302.35   79.48
  12  -8   1  283.94   75.97
  12  -8   0  132.37   46.49
  12  -8   0   63.04  104.46
  12  -8  -1  912.41   85.40
  12  -8  -1  969.44   78.13
  12  -8  -2   75.21   58.16
  12  -8  -2   67.90  113.28
  12  -8  -3   14.83   12.31
  12  -8  -3    7.70   13.26
  12  -8  -4   22.31   15.74
  12  -8  -4   40.18   27.47
  12  -8  -5   68.34   41.24
  12  -8  -5   83.95   45.47
  12  -8  -6   63.81   32.99
  12  -8  -6   69.35   73.87
  12  -8  -7  261.13   40.09
  12  -8  -8   21.38   23.80
  12  -8  -9   18.79   19.87
  12  -8 -10   14.55   27.74
  12  -8 -11   34.74   43.86
  12  -8 -12   36.95   39.82
  12  -8 -13   19.25   22.98
  12  -8 -14   72.75   37.80
  11  -9   5   16.89   29.84
  11  -9   5    1.21   11.33
  11  -9   4   13.47   19.35
  11  -9   4   19.50   15.85
  11  -9   3   11.44   29.26
  11  -9   3   18.20   23.88
  11  -9   2    6.64   17.86
  11  -9   2   17.26   28.29
  11  -9   1   40.61   25.24
  11  -9   1   33.14   39.12
  11  -9   0   46.48   33.12
  11  -9   0   41.89   24.29
  11  -9  -1   47.62   32.97
  11  -9  -1   61.14   36.94
  11  -9  -2   45.48   25.52
  11  -9  -2   47.46   24.50
  11  -9  -3    4.56   12.29
  11  -9  -3    6.39   15.75
  11  -9  -4    4.90   13.00
  11  -9  -5  116.18   17.81
  11  -9  -5  169.30   92.63
  11  -9  -6  118.75   22.20
  11  -9  -6  135.41   77.05
  11  -9  -7   13.04   16.69
  11  -9  -7   45.08   52.01
  11  -9  -8  233.41   49.02
  11  -9  -9   20.11   26.03
  11  -9 -10   66.92   42.82
  11  -9 -11   45.21   25.00
  11  -9 -12  155.24   34.96
  11  -9 -13   11.15   23.51
  11  -9 -14  178.90   49.46
  10 -10   5   26.60   24.01
  10 -10   5   11.85   13.45
  10 -10   4   87.33   60.39
  10 -10   4   81.98   82.19
  10 -10   3   16.26   23.91
  10 -10   3   26.30   23.87
  10 -10   2  276.51   56.33
  10 -10   2  174.35  118.33
  10 -10   1   58.80   31.44
  10 -10   1   47.20   33.66
  10 -10   0  112.62  114.44
  10 -10   0  116.52   86.29
  10 -10  -1   66.16   52.95
  10 -10  -1   78.95   51.13
  10 -10  -2   49.21   58.43
  10 -10  -2   11.70   20.46
  10 -10  -3   98.81   65.51
  10 -10  -3  107.72   74.44
  10 -10  -4  396.72   45.39
  10 -10  -4  569.20   75.46
  10 -10  -5  422.14   48.82
  10 -10  -5  411.14   83.70
  10 -10  -6   40.19   38.40
  10 -10  -7  128.50   31.03
  10 -10  -7  117.19   50.28
  10 -10  -8   12.72   22.41
  10 -10  -8   10.57   27.82
  10 -10  -9   19.64   31.65
  10 -10 -10   15.49   12.40
  10 -10 -11   98.16   43.15
  10 -10 -12   34.99   41.93
  10 -10 -13   45.74   37.89
   9 -11   5    6.54   17.46
   9 -11   5   14.78   24.54
   9 -11   4  307.00   62.91
   9 -11   4  224.92  124.09
   9 -11   3   23.21   27.50
   9 -11   3   13.21   15.80
   9 -11   2  462.89   74.17
   9 -11   2  409.19  100.13
   9 -11   1    7.64   16.11
   9 -11   1   -0.71   25.17
   9 -11   0  391.60   39.84
   9 -11   0  355.36  156.77
   9 -11  -1   -6.92   19.60
   9 -11  -1   18.80   21.60
   9 -11  -2  309.26   43.90
   9 -11  -2  368.70  164.66
   9 -11  -3    9.17   10.73
   9 -11  -3    4.73   21.32
   9 -11  -4  596.75   90.83
   9 -11  -5   18.77   27.37
   9 -11  -5    7.71   19.49
   9 -11  -6  581.11   70.44
   9 -11  -6  743.37  183.89
   9 -11  -7    8.20   20.01
   9 -11  -7   18.18   33.24
   9 -11  -8   57.82   24.15
   9 -11  -8   48.12   63.86
   9 -11  -9    4.12   18.52
   9 -11  -9   91.95   79.94
   9 -11 -10   49.79   49.66
   9 -11 -11   12.32   29.49
   9 -11 -12   12.48   26.88
   8 -12   5   12.13   20.05
   8 -12   4  183.39   90.40
   8 -12   4  186.17  121.40
   8 -12   3   17.60   19.96
   8 -12   3   11.42   20.75
   8 -12   2  218.74  124.86
   8 -12   2  210.49  118.77
   8 -12   1   74.89   45.98
   8 -12   1   79.00   46.46
   8 -12   0  279.44   62.84
   8 -12   0  317.70  100.17
   8 -12  -1   25.24   35.25
   8 -12  -1   18.16   26.84
   8 -12  -2  162.75  109.44
   8 -12  -2  153.00  120.52
   8 -12  -3   -2.83   20.37
   8 -12  -3   13.59   15.89
   8 -12  -4  197.15   50.20
   8 -12  -4  120.30   59.75
   8 -12  -5  393.26   57.95
   8 -12  -5  356.02   56.97
   8 -12  -6  199.37   35.56
   8 -12  -6  200.10  157.65
   8 -12  -7  100.50   44.86
   8 -12  -7   94.95   59.87
   8 -12  -8    2.42   20.74
   8 -12  -8   22.83   41.37
   8 -12  -9    0.71   20.01
   8 -12  -9   14.02   22.05
   8 -12 -10    2.92   29.82
   8 -12 -11    8.98   29.48
   7 -13   4   46.92   43.52
   7 -13   4   55.98   46.14
   7 -13   3    9.97   18.80
   7 -13   3    9.55   19.02
   7 -13   2   -9.48   23.64
   7 -13   2   13.97   24.02
   7 -13   1   13.30   19.99
   7 -13   1   17.11   15.70
   7 -13   0   15.84   20.53
   7 -13   0   25.13   30.90
   7 -13  -1    9.55   12.20
   7 -13  -1   12.38   27.81
   7 -13  -2   -4.13   26.05
   7 -13  -2   -0.72   22.10
   7 -13  -3   -0.11   26.11
   7 -13  -3   15.10   17.54
   7 -13  -4   20.19   35.57
   7 -13  -4   33.96   47.96
   7 -13  -5   76.04   46.51
   7 -13  -5   90.27   46.78
   7 -13  -6   20.16   34.73
   7 -13  -6   24.53   21.23
   7 -13  -7   -0.52   21.31
   7 -13  -7   38.97   39.39
   7 -13  -8    5.19   22.46
   7 -13  -8   16.84   23.11
   7 -13  -9   17.51   31.77
   7 -13  -9   14.28   22.65
   6 -14   3   92.80   67.18
   6 -14   3  107.98   41.41
   6 -14   2   12.63   20.51
   6 -14   2   -2.16   27.22
   6 -14   1   76.34   48.64
   6 -14   1   72.59   49.33
   6 -14   0   33.73   45.57
   6 -14   0   44.59   26.69
   6 -14  -1  113.46   66.06
   6 -14  -1  112.60   44.09
   6 -14  -2   44.29   42.47
   6 -14  -2   18.34   28.01
   6 -14  -3  118.08   45.34
   6 -14  -3  110.90   44.20
   6 -14  -4    7.79   24.50
   6 -14  -4   21.59   35.26
   6 -14  -5  120.70   40.99
   6 -14  -5  131.26   96.36
   6 -14  -6   72.17   42.14
   6 -14  -6   57.08   40.02
   6 -14  -7    5.70   24.89
   6 -14  -7   14.37   30.73
   5 -15   1  226.57  118.40
   5 -15   1  245.91   53.89
   5 -15   0   17.54   32.73
   5 -15   0   16.50   29.64
   5 -15  -1  169.40   53.39
   5 -15  -1  139.83   81.11
   5 -15  -2   12.97   36.52
   5 -15  -2   28.15   33.14
   5 -15  -3   76.12   37.58
   5 -15  -3   78.64   53.91
   5 -15  -4    5.54   27.05
   5 -15  -4   12.32   12.31
   5 -15  -5   60.30   38.26
   5 -15  -5   32.06   18.57
  19  -3  -1  106.12   27.49
  19  -3  -2   32.39   29.94
  19  -3  -3   37.14   81.57
  19  -3  -4   46.58   32.15
  18  -4   1   21.48   21.90
  18  -4   0   60.62   68.51
  18  -4  -1   27.22   74.28
  18  -4  -2   49.05  100.61
  18  -4  -3  129.88   26.73
  18  -4  -4    9.64   29.40
  18  -4  -5    0.16   11.79
  18  -4  -6   16.48   18.77
  18  -4  -7   17.28   27.08
  17  -5   2    8.98   13.84
  17  -5   2   26.29   26.00
  17  -5   1   40.42   58.37
  17  -5   1   34.71   50.76
  17  -5   0   66.44   57.81
  17  -5   0  104.08   57.84
  17  -5  -1   60.95   38.50
  17  -5  -2   60.76   42.33
  17  -5  -3   45.98   27.11
  17  -5  -4   27.93   32.54
  17  -5  -5   65.70   42.23
  17  -5  -6   36.21   21.74
  17  -5  -7  144.74   64.85
  17  -5  -8   69.24   49.67
  17  -5  -9  416.58   57.65
  17  -5 -10   66.50   42.39
  16  -6   3   25.65   31.02
  16  -6   2    9.60   13.72
  16  -6   2   12.60   21.68
  16  -6   1   38.47   47.69
  16  -6   1    6.11   14.66
  16  -6   0   54.93   47.27
  16  -6   0   70.20   43.94
  16  -6  -1   46.97   36.87
  16  -6  -1   26.22   19.32
  16  -6  -2   13.18   15.01
  16  -6  -3   60.03   53.44
  16  -6  -4   26.45   21.43
  16  -6  -5  197.24   94.10
  16  -6  -6   44.84   24.48
  16  -6  -7  426.72   56.21
  16  -6  -8  217.18   39.21
  16  -6  -9  556.45   68.27
  16  -6 -10   76.12   43.32
  16  -6 -11  570.60   45.95
  16  -6 -12   14.71   15.82
  15  -7   3  126.80  136.74
  15  -7   3  106.76  127.37
  15  -7   2   67.64   67.64
  15  -7   2  100.73   54.86
  15  -7   1  287.38   53.87
  15  -7   1  261.71   57.52
  15  -7   0  195.07   61.86
  15  -7   0  218.62   77.08
  15  -7  -1  146.81   69.72
  15  -7  -1  178.67   40.24
  15  -7  -2   67.69   47.18
  15  -7  -2  109.82   69.97
  15  -7  -3    5.38   16.49
  15  -7  -3   12.49   17.00
  15  -7  -4  189.75   25.91
  15  -7  -5    0.22   12.95
  15  -7  -6  219.41   62.72
  15  -7  -7   73.42   29.93
  15  -7  -8    4.22   16.21
  15  -7  -9   18.04   17.35
  15  -7 -10  210.95   31.46
  15  -7 -11  110.83   83.44
  15  -7 -12   49.49   31.61
  15  -7 -13    6.78   16.69
  15  -7 -14   -0.22   19.69
  14  -8   3   79.03   63.87
  14  -8   3   87.96   52.06
  14  -8   2   37.05   35.75
  14  -8   2    1.99   33.09
  14  -8   1  136.24   77.86
  14  -8   1  174.36   94.39
  14  -8   0   12.17   31.83
  14  -8   0   32.48   54.34
  14  -8  -1   82.18   92.03
  14  -8  -1  117.50   81.46
  14  -8  -2   11.46   17.06
  14  -8  -2   -2.32   22.88
  14  -8  -3  157.24   31.80
  14  -8  -3   83.83  122.88
  14  -8  -4    5.24   44.33
  14  -8  -5   73.42   43.27
  14  -8  -6   22.95   19.11
  14  -8  -7    5.36   14.61
  14  -8  -8   13.74   16.30
  14  -8  -9   25.68   22.35
  14  -8 -10    8.98   18.54
  14  -8 -11   11.78   25.54
  14  -8 -12   19.57   33.79
  14  -8 -13    7.66   24.75
  14  -8 -14   67.87   30.19
  13  -9   3    5.75   13.94
  13  -9   3    9.50   25.39
  13  -9   2   16.59   30.64
  13  -9   2   24.69   26.89
  13  -9   1   45.02   38.27
  13  -9   1   47.49   52.41
  13  -9   0   19.78   23.43
  13  -9   0   32.27   24.94
  13  -9  -1   75.92   59.69
  13  -9  -1   93.78   66.32
  13  -9  -2   45.40   34.58
  13  -9  -2   83.36   54.13
  13  -9  -3    7.10   13.94
  13  -9  -3   12.41   20.52
  13  -9  -4   40.13   27.20
  13  -9  -4   39.68   47.45
  13  -9  -5   60.31   43.69
  13  -9  -6  141.63   83.98
  13  -9  -7  120.76   69.98
  13  -9  -8  192.23  135.95
  13  -9  -9   22.89   30.97
  13  -9 -10  141.53   97.60
  13  -9 -11    4.54    9.58
  13  -9 -12   49.09   55.14
  13  -9 -13   23.38   27.19
  12 -10   3   39.62   37.88
  12 -10   3   20.53   24.36
  12 -10   2   60.39   67.29
  12 -10   2   61.07   48.99
  12 -10   1   60.17   48.20
  12 -10   1   86.75   43.07
  12 -10   0   24.84   46.10
  12 -10   0   49.72   94.00
  12 -10  -1   52.08   51.79
  12 -10  -1   68.37   40.28
  12 -10  -2   34.44   62.16
  12 -10  -2   39.25  108.75
  12 -10  -3   89.61   55.32
  12 -10  -3   94.72   60.95
  12 -10  -4   -1.13   12.59
  12 -10  -4   26.92   18.74
  12 -10  -5    7.70   15.01
  12 -10  -5    5.76   14.50
  12 -10  -6   44.00   24.77
  12 -10  -7   64.53   45.05
  12 -10  -8   59.15   45.10
  12 -10  -9  168.44  108.73
  12 -10 -10   12.38   15.99
  12 -10 -11   48.94   31.29
  12 -10 -12   34.57   28.02
  11 -11   3   -5.85   20.67
  11 -11   3   17.93   18.61
  11 -11   2  197.04  116.27
  11 -11   2  245.89  121.42
  11 -11   1    7.51   20.33
  11 -11   1   14.99   22.82
  11 -11   0  262.11   41.78
  11 -11   0  250.71  133.12
  11 -11  -1   12.36   14.66
  11 -11  -1   12.87   21.02
  11 -11  -2  332.06   30.45
  11 -11  -2  352.19  115.50
  11 -11  -3   79.76   43.31
  11 -11  -3   66.40   42.88
  11 -11  -4   47.73   26.86
  11 -11  -4   75.96  104.32
  11 -11  -5   15.94   21.23
  11 -11  -5   22.73   26.53
  11 -11  -6   51.25   24.71
  11 -11  -6   58.42   43.31
  11 -11  -7   11.72   21.47
  11 -11  -8   24.98   69.66
  11 -11  -9   26.64   29.56
  11 -11 -10   16.04   20.69
  11 -11 -11   -2.88   28.42
  11 -11 -12   25.89   43.39
  10 -12   3   -1.12   22.89
  10 -12   3   17.62   29.62
  10 -12   2  243.57   44.32
  10 -12   2  199.21  128.80
  10 -12   1   12.64   15.85
  10 -12   1   12.26   24.08
  10 -12   0  171.15   95.10
  10 -12   0  151.81  100.94
  10 -12  -1   54.84   30.28
  10 -12  -1   36.12   27.56
  10 -12  -2  161.63   76.18
  10 -12  -2  133.00   82.57
  10 -12  -3   61.94   40.70
  10 -12  -3   71.96   42.74
  10 -12  -4   65.89   44.92
  10 -12  -4   60.10  111.81
  10 -12  -5    8.62   18.30
  10 -12  -5   15.51   32.60
  10 -12  -6   15.64   18.20
  10 -12  -6   30.22   30.60
  10 -12  -7   60.96   33.73
  10 -12  -7   43.56   33.42
  10 -12  -8   18.88   24.72
  10 -12  -9    8.00   26.96
  10 -12 -10    5.97   19.43
   9 -13   2   14.47   17.12
   9 -13   2   27.87   37.35
   9 -13   1    8.29   13.86
   9 -13   1    9.37   24.91
   9 -13   0   13.02   19.01
   9 -13   0   -4.34   28.20
   9 -13  -1   14.72   19.49
   9 -13  -1   13.78   25.12
   9 -13  -2   14.16   23.45
   9 -13  -2   -1.36   27.32
   9 -13  -3   15.10   21.44
   9 -13  -3   19.30   18.31
   9 -13  -4   11.72   29.34
   9 -13  -4   -3.83   28.01
   9 -13  -5   23.96   30.03
   9 -13  -5   18.92   21.43
   9 -13  -6  218.93   42.42
   9 -13  -6  173.62  103.60
   9 -13  -7    1.65   21.15
   9 -13  -7   25.65   27.12
   9 -13  -8   36.12   22.46
   9 -13  -9   35.45   17.52
   8 -14   1  122.13   69.16
   8 -14   1   98.74   68.03
   8 -14   0   -0.36   21.75
   8 -14   0    3.32   29.64
   8 -14  -1   50.14   34.86
   8 -14  -1   42.20   48.78
   8 -14  -2   22.26   18.72
   8 -14  -2   34.99   25.86
   8 -14  -3   59.20   38.78
   8 -14  -3   88.05   55.96
   8 -14  -4   19.98   21.81
   8 -14  -4   23.04   21.98
   8 -14  -5  148.38   29.10
   8 -14  -5  133.49   84.93
   8 -14  -6   46.04   39.66
   8 -14  -6   19.72   28.06
   8 -14  -7  120.77   40.70
   8 -14  -7   76.10   40.74
   7 -15  -2   32.99   32.65
   7 -15  -2   28.34   27.04
   7 -15  -3  138.76   39.43
   7 -15  -3  108.50  142.67
   7 -15  -4   21.10   24.87
  20  -4  -2   26.86   22.75
  19  -5  -1   44.81   45.00
  19  -5  -2   23.82   22.59
  19  -5  -3   21.68   30.17
  19  -5  -4   56.58   33.26
  19  -5  -5   64.69   44.43
  19  -5  -6   40.63   32.64
  18  -6   0   14.84   18.91
  18  -6  -1   18.63   13.96
  18  -6  -2   21.71   16.55
  18  -6  -3   53.41   40.35
  18  -6  -4    5.11   17.96
  18  -6  -5  106.59   46.32
  18  -6  -6    4.43   17.11
  18  -6  -7  264.33   29.83
  18  -6  -8   31.12   22.46
  18  -6  -9  327.39   40.75
  17  -7   1   19.29   46.51
  17  -7   0    6.48   17.69
  17  -7  -1  215.00   34.60
  17  -7  -2   96.51   49.61
  17  -7  -4  157.96   86.07
  17  -7  -5   33.12   51.78
  17  -7  -6   59.00   32.19
  17  -7  -7    8.30   15.50
  17  -7  -8  184.32   31.64
  17  -7  -9   21.78   20.98
  17  -7 -10   63.88   37.51
  17  -7 -11   52.18   45.23
  16  -8   1   50.09   34.44
  16  -8   1   38.19   50.85
  16  -8   0   24.27   19.60
  16  -8  -1   57.88   84.85
  16  -8  -2    5.21   14.69
  16  -8  -3   82.17   56.19
  16  -8  -4    6.75   26.31
  16  -8  -5   21.77   19.78
  16  -8  -6   43.02   33.52
  16  -8  -7   47.59   28.58
  16  -8  -8  177.45   48.84
  16  -8  -9    6.51   13.86
  16  -8 -10   53.67   41.30
  16  -8 -11   20.65   26.38
  16  -8 -12   37.04   31.18
  16  -8 -13    5.46    9.46
  15  -9   1    2.42   15.66
  15  -9   1   -0.86   23.95
  15  -9   0    7.08   13.09
  15  -9   0   16.84   23.46
  15  -9  -1   36.16   33.47
  15  -9  -2   50.51   33.90
  15  -9  -3   21.07   22.07
  15  -9  -4   92.66   37.66
  15  -9  -5   -0.61   20.17
  15  -9  -6   20.80   14.46
  15  -9  -7   12.74   15.45
  15  -9  -8   53.97   57.13
  15  -9  -9    7.31   22.56
  15  -9 -10  276.21   82.12
  15  -9 -11    6.99   18.46
  15  -9 -12  185.66   38.09
  15  -9 -13   10.86   15.67
  14 -10   1    8.75   15.71
  14 -10   1    9.56   13.21
  14 -10   0   15.66   42.99
  14 -10  -1   73.30   61.94
  14 -10  -1   74.62   60.33
  14 -10  -2    8.08   13.86
  14 -10  -2   -6.29   25.13
  14 -10  -3   63.99   33.63
  14 -10  -4    2.01   14.39
  14 -10  -5   18.91   20.56
  14 -10  -6  115.55   78.91
  14 -10  -7   53.14   23.84
  14 -10  -8   39.85   25.99
  14 -10  -9   76.24   61.87
  14 -10 -10   30.89   17.87
  14 -10 -11  188.52   91.70
  14 -10 -12  112.20   89.25
  13 -11   1   17.60   22.00
  13 -11   1   39.21   36.20
  13 -11   0  292.31   54.15
  13 -11   0  196.15  121.10
  13 -11  -1   13.90   18.92
  13 -11  -1   26.17   22.59
  13 -11  -2  153.52   26.69
  13 -11  -2  181.18   89.23
  13 -11  -3   16.80   23.95
  13 -11  -4  145.14   77.44
  13 -11  -5   68.39   48.31
  13 -11  -6   60.40   42.46
  13 -11  -7   38.52   37.36
  13 -11  -8   23.17   37.11
  13 -11  -9   18.51   13.18
  13 -11 -10   11.98   23.75
  13 -11 -11   49.81   41.93
  12 -12   1   18.26   20.22
  12 -12   1   23.62   29.23
  12 -12   0   73.27   58.21
  12 -12   0   77.49   46.04
  12 -12  -1   26.70   29.62
  12 -12  -1   11.00   27.87
  12 -12  -2  205.15   49.65
  12 -12  -2  169.44   95.91
  12 -12  -3    6.62   11.37
  12 -12  -3   26.48   25.88
  12 -12  -4   69.49   46.77
  12 -12  -5   10.05   26.56
  12 -12  -6   47.50   31.32
  12 -12  -7   20.79   23.72
  12 -12  -8   -4.35   27.39
  12 -12  -9   31.92   38.75
  12 -12 -10   -2.21   27.36
  11 -13   0    6.66   22.38
  11 -13   0   16.20   16.98
  11 -13  -1   -4.35   18.75
  11 -13  -1   -7.35   27.47
  11 -13  -2    5.84   11.45
  11 -13  -2   -8.37   28.22
  11 -13  -3   -1.50   16.98
  11 -13  -3    1.47   30.97
  11 -13  -4    3.68   14.47
  11 -13  -4   24.31   26.26
  11 -13  -5   29.00   37.26
  11 -13  -6   -0.42   26.22
  11 -13  -7   32.53   33.50
  11 -13  -8   12.98   23.60
  10 -14  -2    7.87   18.52
  10 -14  -2  -15.88   27.21
  10 -14  -3   51.98   52.30
  10 -14  -3   44.13   36.82
  10 -14  -4   45.89   40.57
  10 -14  -4   55.10   48.17
  10 -14  -5    5.52   14.02
  10 -14  -5   19.60   32.33
[truncated: 1,830 more chars]
