# Supplementary material for: Dielectric and ferroelectric sensing based on molecular recognition in Cu(1,10-phenlothroline)2SeO4·(diol) systems
Source: Nat Commun. 2017 Feb 20;8:14551. doi: 10.1038/ncomms14551 (PMC5321740; doi:10.1038/ncomms14551)
Supplement: Supplementary Data 3 — The cif file for compound 1 at 353 K. [file ncomms14551-s4.cif]

 
data_Glycol-T353K
 
_audit_creation_method            'SHELXL-2014/7'
_shelx_SHELXL_version_number      '2014/7'
_chemical_name_systematic         ?
_chemical_name_common             ?
_chemical_melting_point           ?
_chemical_formula_moiety          ?
_chemical_formula_sum
 'C4.73 H4 Cu0.18 N0.73 O1.09 Se0.18' 
_chemical_formula_weight          114.36

loop_
 _atom_type_symbol
 _atom_type_description
 _atom_type_scat_dispersion_real
 _atom_type_scat_dispersion_imag
 _atom_type_scat_source
 'C'  'C'   0.0033   0.0016
 'International Tables Vol C Tables 4.2.6.8 and 6.1.1.4'
 'H'  'H'   0.0000   0.0000
 'International Tables Vol C Tables 4.2.6.8 and 6.1.1.4'
 'Cu'  'Cu'   0.3201   1.2651
 'International Tables Vol C Tables 4.2.6.8 and 6.1.1.4'
 'N'  'N'   0.0061   0.0033
 'International Tables Vol C Tables 4.2.6.8 and 6.1.1.4'
 'O'  'O'   0.0106   0.0060
 'International Tables Vol C Tables 4.2.6.8 and 6.1.1.4'
 'Se'  'Se'  -0.0929   2.2259
 'International Tables Vol C Tables 4.2.6.8 and 6.1.1.4'
 
_space_group_crystal_system       monoclinic
_space_group_IT_number            15
_space_group_name_H-M_alt         'C 2/c'
_space_group_name_Hall            '-C 2yc'
 
_shelx_space_group_comment
;
The symmetry employed for this shelxl refinement is uniquely defined
by the following loop, which should always be used as a source of
symmetry information in preference to the above space-group names.
They are only intended as comments.
;
 
loop_
 _space_group_symop_operation_xyz
 'x, y, z'
 '-x, y, -z+1/2'
 'x+1/2, y+1/2, z'
 '-x+1/2, y+1/2, -z+1/2'
 '-x, -y, -z'
 'x, -y, z-1/2'
 '-x+1/2, -y+1/2, -z'
 'x+1/2, -y+1/2, z-1/2'
 
_cell_length_a                    17.924(13)
_cell_length_b                    12.236(13)
_cell_length_c                    13.253(15)
_cell_angle_alpha                 90
_cell_angle_beta                  120.69(3)
_cell_angle_gamma                 90
_cell_volume                      2499(4)
_cell_formula_units_Z             22
_cell_measurement_temperature     353(2)
_cell_measurement_reflns_used           386
_cell_measurement_theta_min             2.1237
_cell_measurement_theta_max             27.4855
 
_exptl_crystal_description       block
_exptl_crystal_colour             blue
_exptl_crystal_density_meas       ?
_exptl_crystal_density_method     ?
_exptl_crystal_density_diffrn     1.671          
_exptl_crystal_F_000              1268
_exptl_transmission_factor_min    ?
_exptl_transmission_factor_max    ?
_exptl_crystal_size_max          0.40
_exptl_crystal_size_mid          0.30 
_exptl_crystal_size_min           0.27
_exptl_absorpt_coefficient_mu     2.381
_shelx_estimated_absorpt_T_min    ?
_shelx_estimated_absorpt_T_max    ?
_exptl_absorpt_correction_type          'Multi-scan'
_exptl_absorpt_correction_T_max         1.0000
_exptl_absorpt_correction_T_min         0.9079
_exptl_absorpt_process_details    ?
_exptl_absorpt_special_details    ?
_diffrn_ambient_temperature       353(2)
_diffrn_radiation_wavelength      0.71073
_diffrn_radiation_type            MoK\a
_diffrn_source                    ?
_diffrn_measurement_device_type   'Rigaku saturn 724'
_diffrn_measurement_method        ?
_diffrn_detector_area_resol_mean  ?
_diffrn_reflns_number             13381
_diffrn_reflns_av_unetI/netI      0.0348
_diffrn_reflns_av_R_equivalents   0.0444
_diffrn_reflns_limit_h_min        -23
_diffrn_reflns_limit_h_max        23
_diffrn_reflns_limit_k_min        -12
_diffrn_reflns_limit_k_max        15
_diffrn_reflns_limit_l_min        -17
_diffrn_reflns_limit_l_max        17
_diffrn_reflns_theta_min          2.125
_diffrn_reflns_theta_max          27.486
_diffrn_reflns_theta_full         25.242
_diffrn_measured_fraction_theta_max   0.997
_diffrn_measured_fraction_theta_full  0.997
_diffrn_reflns_Laue_measured_fraction_max    0.997
_diffrn_reflns_Laue_measured_fraction_full   0.997
_diffrn_reflns_point_group_measured_fraction_max   0.997
_diffrn_reflns_point_group_measured_fraction_full  0.997
_reflns_number_total              2859
_reflns_number_gt                 2442
_reflns_threshold_expression      'I > 2\s(I)'
_reflns_Friedel_coverage          0.000
_reflns_Friedel_fraction_max      .
_reflns_Friedel_fraction_full     .
 
_reflns_special_details
;
 Reflections were merged by SHELXL according to the crystal
 class for the calculation of statistics and refinement.
 
 _reflns_Friedel_fraction is defined as the number of unique
 Friedel pairs measured divided by the number that would be
 possible theoretically, ignoring centric projections and
 systematic absences.
;
 
_computing_data_collection        ?
_computing_cell_refinement        ?
_computing_data_reduction         ?
_computing_structure_solution     ?
_computing_structure_refinement 'SHELXL-2014/7 (Sheldrick, 2014)'
_computing_molecular_graphics     ?
_computing_publication_material   ?
_refine_special_details           ?
_refine_ls_structure_factor_coef  Fsqd
_refine_ls_matrix_type            full
_refine_ls_weighting_scheme       calc
_refine_ls_weighting_details
'w=1/[\s^2^(Fo^2^)+(0.0686P)^2^+0.6837P] where P=(Fo^2^+2Fc^2^)/3'
_atom_sites_solution_primary      ?
_atom_sites_solution_secondary    ?
_atom_sites_solution_hydrogens    mixed
_refine_ls_hydrogen_treatment     constr
_refine_ls_extinction_method      'SHELXL-2014/7 (Sheldrick 2014'
_refine_ls_extinction_coef        0.0063(8)
_refine_ls_extinction_expression
 'Fc^*^=kFc[1+0.001xFc^2^\l^3^/sin(2\q)]^-1/4^'
_refine_ls_number_reflns          2858
_refine_ls_number_parameters      187
_refine_ls_number_restraints      0
_refine_ls_R_factor_all           0.0616
_refine_ls_R_factor_gt            0.0492
_refine_ls_wR_factor_ref          0.1281
_refine_ls_wR_factor_gt           0.1206
_refine_ls_goodness_of_fit_ref    1.115
_refine_ls_restrained_S_all       1.115
_refine_ls_shift/su_max           0.009
_refine_ls_shift/su_mean          0.001
 
loop_
 _atom_site_label
 _atom_site_type_symbol
 _atom_site_fract_x
 _atom_site_fract_y
 _atom_site_fract_z
 _atom_site_U_iso_or_equiv
 _atom_site_adp_type
 _atom_site_occupancy
 _atom_site_site_symmetry_order  
 _atom_site_calc_flag
 _atom_site_refinement_flags_posn
 _atom_site_refinement_flags_adp
 _atom_site_refinement_flags_occupancy
 _atom_site_disorder_assembly
 _atom_site_disorder_group
C1 C 0.4159(2) 0.3117(3) 0.3938(3) 0.0529(8) Uani 1 1 d . . . . .
H1A H 0.4628 0.3559 0.4427 0.064 Uiso 1 1 calc R U . . .
C2 C 0.3517(3) 0.2920(3) 0.4229(3) 0.0579(9) Uani 1 1 d . . . . .
H2A H 0.3569 0.3225 0.4905 0.069 Uiso 1 1 calc R U . . .
C3 C 0.2822(2) 0.2284(3) 0.3518(3) 0.0560(9) Uani 1 1 d . . . . .
H3A H 0.2397 0.2149 0.3708 0.067 Uiso 1 1 calc R U . . .
C4 C 0.2745(2) 0.1829(3) 0.2491(3) 0.0453(7) Uani 1 1 d . . . . .
C5 C 0.2025(2) 0.1179(3) 0.1668(4) 0.0574(9) Uani 1 1 d . . . . .
H5A H 0.1576 0.1031 0.1806 0.069 Uiso 1 1 calc R U . . .
C6 C 0.1987(2) 0.0781(3) 0.0699(4) 0.0570(9) Uani 1 1 d . . . . .
H6A H 0.1510 0.0364 0.0178 0.068 Uiso 1 1 calc R U . . .
C7 C 0.2662(2) 0.0981(3) 0.0450(3) 0.0460(7) Uani 1 1 d . . . . .
C8 C 0.2655(3) 0.0596(3) -0.0555(3) 0.0589(10) Uani 1 1 d . . . . .
H8A H 0.2193 0.0176 -0.1107 0.071 Uiso 1 1 calc R U . . .
C9 C 0.3327(3) 0.0841(3) -0.0714(3) 0.0631(11) Uani 1 1 d . . . . .
H9A H 0.3323 0.0598 -0.1382 0.076 Uiso 1 1 calc R U . . .
C10 C 0.4026(3) 0.1456(3) 0.0125(3) 0.0553(9) Uani 1 1 d . . . . .
H10A H 0.4483 0.1605 0.0005 0.066 Uiso 1 1 calc R U . . .
C11 C 0.33825(19) 0.1606(2) 0.1244(3) 0.0389(6) Uani 1 1 d . . . . .
C12 C 0.34205(19) 0.2048(2) 0.2273(3) 0.0381(6) Uani 1 1 d . . . . .
N1 N 0.41132(17) 0.2690(2) 0.2989(2) 0.0438(6) Uani 1 1 d . . . . .
N2 N 0.40621(17) 0.1837(2) 0.1092(2) 0.0434(6) Uani 1 1 d . . . . .
Cu1 Cu 0.5000 0.28125(4) 0.2500 0.0415(2) Uani 1 2 d S T P . .
Se1 Se 0.49301(6) 0.54642(5) 0.26723(7) 0.0359(2) Uani 0.5 1 d . . P . .
O1 O 0.4716(4) 0.4302(4) 0.1915(4) 0.0557(13) Uani 0.5 1 d . . P . .
O2 O 0.41350(19) 0.6155(3) 0.1998(3) 0.0799(9) Uani 1 1 d . . . . .
O3 O 0.5023(3) 0.5203(4) 0.3932(4) 0.0570(12) Uani 0.5 1 d . . P . .
O4 O 0.4465(3) 0.8209(3) 0.3091(4) 0.1119(13) Uani 1 1 d . . . . .
H4C H 0.4375 0.7610 0.2723 0.134 Uiso 1 1 d R U . . .
C13 C 0.4595(6) 0.9025(5) 0.2495(8) 0.124(3) Uani 1 1 d . . . . .
H13C H 0.4539 0.9705 0.2810 0.149 Uiso 1 1 d R U . . .
H13D H 0.4141 0.8995 0.1687 0.149 Uiso 1 1 d R U . . .
 
loop_
 _atom_site_aniso_label
 _atom_site_aniso_U_11
 _atom_site_aniso_U_22
 _atom_site_aniso_U_33
 _atom_site_aniso_U_23
 _atom_site_aniso_U_13
 _atom_site_aniso_U_12
C1 0.057(2) 0.059(2) 0.054(2) -0.0155(16) 0.0372(18) -0.0115(17)
C2 0.070(2) 0.063(2) 0.059(2) -0.0071(18) 0.046(2) -0.0008(19)
C3 0.056(2) 0.061(2) 0.069(2) 0.0031(18) 0.045(2) 0.0009(17)
C4 0.0402(16) 0.0485(18) 0.0528(18) 0.0065(15) 0.0277(15) 0.0014(14)
C5 0.0435(19) 0.065(2) 0.068(2) 0.0057(19) 0.0316(19) -0.0057(17)
C6 0.0415(19) 0.056(2) 0.061(2) -0.0009(17) 0.0167(18) -0.0101(16)
C7 0.0440(18) 0.0420(18) 0.0403(17) 0.0039(13) 0.0132(15) -0.0005(13)
C8 0.065(2) 0.054(2) 0.046(2) -0.0074(16) 0.0199(19) -0.0082(18)
C9 0.083(3) 0.064(2) 0.042(2) -0.0144(17) 0.032(2) -0.011(2)
C10 0.069(2) 0.056(2) 0.0527(19) -0.0069(16) 0.0392(19) -0.0050(18)
C11 0.0411(16) 0.0330(14) 0.0409(16) 0.0041(12) 0.0196(14) 0.0014(12)
C12 0.0365(15) 0.0379(15) 0.0407(16) 0.0040(12) 0.0202(14) 0.0031(12)
N1 0.0455(14) 0.0443(15) 0.0472(15) -0.0071(12) 0.0279(13) -0.0060(12)
N2 0.0513(16) 0.0411(14) 0.0431(14) -0.0030(11) 0.0278(13) -0.0039(12)
Cu1 0.0438(3) 0.0422(3) 0.0491(4) 0.000 0.0314(3) 0.000
Se1 0.0343(4) 0.0372(3) 0.0382(5) 0.0011(2) 0.0199(3) 0.0026(3)
O1 0.078(4) 0.041(2) 0.052(3) -0.001(2) 0.036(3) 0.007(2)
O2 0.0559(17) 0.087(2) 0.107(2) -0.0213(18) 0.0488(18) 0.0031(15)
O3 0.067(3) 0.062(3) 0.041(2) -0.002(2) 0.026(2) -0.007(3)
O4 0.165(4) 0.083(2) 0.151(3) -0.022(2) 0.126(3) -0.006(3)
C13 0.189(8) 0.075(4) 0.154(6) 0.015(4) 0.121(6) 0.034(4)
 
_geom_special_details
;
 All esds (except the esd in the dihedral angle between two l.s. planes)
 are estimated using the full covariance matrix.  The cell esds are taken
 into account individually in the estimation of esds in distances, angles
 and torsion angles; correlations between esds in cell parameters are only
 used when they are defined by crystal symmetry.  An approximate (isotropic)
 treatment of cell esds is used for estimating esds involving l.s. planes.
;
 
loop_
 _geom_bond_atom_site_label_1
 _geom_bond_atom_site_label_2
 _geom_bond_distance
 _geom_bond_site_symmetry_2
 _geom_bond_publ_flag
C1 N1 1.326(4) . ?
C1 C2 1.407(5) . ?
C1 H1A 0.9300 . ?
C2 C3 1.361(5) . ?
C2 H2A 0.9300 . ?
C3 C4 1.411(5) . ?
C3 H3A 0.9300 . ?
C4 C12 1.406(4) . ?
C4 C5 1.432(5) . ?
C5 C6 1.342(6) . ?
C5 H5A 0.9300 . ?
C6 C7 1.430(5) . ?
C6 H6A 0.9300 . ?
C7 C11 1.404(5) . ?
C7 C8 1.407(5) . ?
C8 C9 1.359(6) . ?
C8 H8A 0.9300 . ?
C9 C10 1.396(5) . ?
C9 H9A 0.9300 . ?
C10 N2 1.333(4) . ?
C10 H10A 0.9300 . ?
C11 N2 1.362(4) . ?
C11 C12 1.437(4) . ?
C12 N1 1.362(4) . ?
N1 Cu1 2.005(3) . ?
N2 Cu1 2.129(3) . ?
Cu1 O1 1.944(5) . ?
Cu1 O1 1.944(5) 2_655 ?
Cu1 N1 2.005(3) 2_655 ?
Cu1 N2 2.129(3) 2_655 ?
Se1 Se1 0.6232(10) 2_655 ?
Se1 O2 1.498(3) . ?
Se1 O1 1.540(5) 2_655 ?
Se1 O3 1.623(5) . ?
Se1 O1 1.669(5) . ?
Se1 O2 1.722(3) 2_655 ?
Se1 O3 2.194(5) 2_655 ?
O1 O1 1.353(10) 2_655 ?
O1 Se1 1.540(5) 2_655 ?
O1 O3 1.798(7) 2_655 ?
O2 Se1 1.722(3) 2_655 ?
O3 O1 1.798(7) 2_655 ?
O3 Se1 2.194(5) 2_655 ?
O4 C13 1.365(7) . ?
O4 H4C 0.8490 . ?
C13 C13 1.444(15) 2_655 ?
C13 H13C 0.9586 . ?
C13 H13D 0.9596 . ?
 
loop_
 _geom_angle_atom_site_label_1
 _geom_angle_atom_site_label_2
 _geom_angle_atom_site_label_3
 _geom_angle
 _geom_angle_site_symmetry_1
 _geom_angle_site_symmetry_3
 _geom_angle_publ_flag
N1 C1 C2 122.0(3) . . ?
N1 C1 H1A 119.0 . . ?
C2 C1 H1A 119.0 . . ?
C3 C2 C1 119.7(3) . . ?
C3 C2 H2A 120.1 . . ?
C1 C2 H2A 120.1 . . ?
C2 C3 C4 119.9(3) . . ?
C2 C3 H3A 120.1 . . ?
C4 C3 H3A 120.1 . . ?
C12 C4 C3 116.9(3) . . ?
C12 C4 C5 119.1(3) . . ?
C3 C4 C5 124.1(3) . . ?
C6 C5 C4 121.1(3) . . ?
C6 C5 H5A 119.5 . . ?
C4 C5 H5A 119.5 . . ?
C5 C6 C7 121.6(3) . . ?
C5 C6 H6A 119.2 . . ?
C7 C6 H6A 119.2 . . ?
C11 C7 C8 117.0(3) . . ?
C11 C7 C6 118.9(3) . . ?
C8 C7 C6 124.2(3) . . ?
C9 C8 C7 119.5(4) . . ?
C9 C8 H8A 120.3 . . ?
C7 C8 H8A 120.3 . . ?
C8 C9 C10 120.1(3) . . ?
C8 C9 H9A 120.0 . . ?
C10 C9 H9A 120.0 . . ?
N2 C10 C9 122.6(3) . . ?
N2 C10 H10A 118.7 . . ?
C9 C10 H10A 118.7 . . ?
N2 C11 C7 123.4(3) . . ?
N2 C11 C12 116.8(3) . . ?
C7 C11 C12 119.8(3) . . ?
N1 C12 C4 122.8(3) . . ?
N1 C12 C11 117.6(3) . . ?
C4 C12 C11 119.6(3) . . ?
C1 N1 C12 118.7(3) . . ?
C1 N1 Cu1 127.0(2) . . ?
C12 N1 Cu1 114.2(2) . . ?
C10 N2 C11 117.4(3) . . ?
C10 N2 Cu1 131.9(2) . . ?
C11 N2 Cu1 110.6(2) . . ?
O1 Cu1 O1 40.7(3) . 2_655 ?
O1 Cu1 N1 91.78(18) . 2_655 ?
O1 Cu1 N1 96.28(18) 2_655 2_655 ?
O1 Cu1 N1 96.28(18) . . ?
O1 Cu1 N1 91.78(18) 2_655 . ?
N1 Cu1 N1 171.41(15) 2_655 . ?
O1 Cu1 N2 143.57(18) . 2_655 ?
O1 Cu1 N2 104.30(18) 2_655 2_655 ?
N1 Cu1 N2 80.78(12) 2_655 2_655 ?
N1 Cu1 N2 94.37(13) . 2_655 ?
O1 Cu1 N2 104.30(18) . . ?
O1 Cu1 N2 143.57(18) 2_655 . ?
N1 Cu1 N2 94.37(13) 2_655 . ?
N1 Cu1 N2 80.78(12) . . ?
N2 Cu1 N2 111.78(16) 2_655 . ?
Se1 Se1 O2 100.3(2) 2_655 . ?
Se1 Se1 O1 90.8(2) 2_655 2_655 ?
O2 Se1 O1 145.8(3) . 2_655 ?
Se1 Se1 O3 152.3(3) 2_655 . ?
O2 Se1 O3 107.0(2) . . ?
O1 Se1 O3 69.2(3) 2_655 . ?
Se1 Se1 O1 67.3(2) 2_655 . ?
O2 Se1 O1 105.4(2) . . ?
O1 Se1 O1 49.7(4) 2_655 . ?
O3 Se1 O1 108.8(3) . . ?
Se1 Se1 O2 58.83(18) 2_655 2_655 ?
O2 Se1 O2 112.4(2) . 2_655 ?
O1 Se1 O2 101.1(2) 2_655 2_655 ?
O3 Se1 O2 105.1(2) . 2_655 ?
O1 Se1 O2 117.8(2) . 2_655 ?
Se1 Se1 O3 20.1(2) 2_655 2_655 ?
O2 Se1 O3 90.0(2) . 2_655 ?
O1 Se1 O3 89.8(2) 2_655 2_655 ?
O3 Se1 O3 159.0(3) . 2_655 ?
O1 Se1 O3 53.4(2) . 2_655 ?
O2 Se1 O3 78.67(19) 2_655 2_655 ?
O1 O1 Se1 70.1(2) 2_655 2_655 ?
O1 O1 Se1 60.20(18) 2_655 . ?
Se1 O1 Se1 21.92(7) 2_655 . ?
O1 O1 O3 115.6(5) 2_655 2_655 ?
Se1 O1 O3 57.6(2) 2_655 2_655 ?
Se1 O1 O3 78.4(3) . 2_655 ?
O1 O1 Cu1 69.63(15) 2_655 . ?
Se1 O1 Cu1 138.4(3) 2_655 . ?
Se1 O1 Cu1 128.8(3) . . ?
O3 O1 Cu1 136.5(3) 2_655 . ?
Se1 O2 Se1 20.85(6) . 2_655 ?
Se1 O3 O1 53.2(2) . 2_655 ?
Se1 O3 Se1 7.58(7) . 2_655 ?
O1 O3 Se1 48.18(19) 2_655 2_655 ?
C13 O4 H4C 109.8 . . ?
O4 C13 C13 117.5(7) . 2_655 ?
O4 C13 H13C 107.2 . . ?
C13 C13 H13C 108.9 2_655 . ?
O4 C13 H13D 108.6 . . ?
C13 C13 H13D 106.7 2_655 . ?
H13C C13 H13D 107.5 . . ?
 
loop_
 _geom_torsion_atom_site_label_1
 _geom_torsion_atom_site_label_2
 _geom_torsion_atom_site_label_3
 _geom_torsion_atom_site_label_4
 _geom_torsion
 _geom_torsion_site_symmetry_1
 _geom_torsion_site_symmetry_2
 _geom_torsion_site_symmetry_3
 _geom_torsion_site_symmetry_4
 _geom_torsion_publ_flag
N1 C1 C2 C3 -0.6(6) . . . . ?
C1 C2 C3 C4 -0.3(6) . . . . ?
C2 C3 C4 C12 1.4(5) . . . . ?
C2 C3 C4 C5 -177.9(4) . . . . ?
C12 C4 C5 C6 0.0(5) . . . . ?
C3 C4 C5 C6 179.2(4) . . . . ?
C4 C5 C6 C7 0.3(6) . . . . ?
C5 C6 C7 C11 0.4(5) . . . . ?
C5 C6 C7 C8 -179.3(4) . . . . ?
C11 C7 C8 C9 -0.2(5) . . . . ?
C6 C7 C8 C9 179.5(4) . . . . ?
C7 C8 C9 C10 1.0(6) . . . . ?
C8 C9 C10 N2 -0.9(6) . . . . ?
C8 C7 C11 N2 -0.8(5) . . . . ?
C6 C7 C11 N2 179.5(3) . . . . ?
C8 C7 C11 C12 178.4(3) . . . . ?
C6 C7 C11 C12 -1.3(5) . . . . ?
C3 C4 C12 N1 -1.7(5) . . . . ?
C5 C4 C12 N1 177.6(3) . . . . ?
C3 C4 C12 C11 179.8(3) . . . . ?
C5 C4 C12 C11 -0.9(5) . . . . ?
N2 C11 C12 N1 2.2(4) . . . . ?
C7 C11 C12 N1 -177.0(3) . . . . ?
N2 C11 C12 C4 -179.2(3) . . . . ?
C7 C11 C12 C4 1.6(4) . . . . ?
C2 C1 N1 C12 0.4(5) . . . . ?
C2 C1 N1 Cu1 -176.1(3) . . . . ?
C4 C12 N1 C1 0.8(5) . . . . ?
C11 C12 N1 C1 179.4(3) . . . . ?
C4 C12 N1 Cu1 177.7(2) . . . . ?
C11 C12 N1 Cu1 -3.8(3) . . . . ?
C9 C10 N2 C11 -0.1(5) . . . . ?
C9 C10 N2 Cu1 -178.4(3) . . . . ?
C7 C11 N2 C10 0.9(5) . . . . ?
C12 C11 N2 C10 -178.3(3) . . . . ?
C7 C11 N2 Cu1 179.6(2) . . . . ?
C12 C11 N2 Cu1 0.4(3) . . . . ?
Se1 Se1 O1 O1 111.9(5) 2_655 . . 2_655 ?
O2 Se1 O1 O1 -153.1(4) . . . 2_655 ?
O3 Se1 O1 O1 -38.7(5) . . . 2_655 ?
O2 Se1 O1 O1 80.6(5) 2_655 . . 2_655 ?
O3 Se1 O1 O1 128.7(6) 2_655 . . 2_655 ?
O2 Se1 O1 Se1 95.0(2) . . . 2_655 ?
O1 Se1 O1 Se1 -111.9(5) 2_655 . . 2_655 ?
O3 Se1 O1 Se1 -150.6(3) . . . 2_655 ?
O2 Se1 O1 Se1 -31.3(2) 2_655 . . 2_655 ?
O3 Se1 O1 Se1 16.8(2) 2_655 . . 2_655 ?
Se1 Se1 O1 O3 -16.8(2) 2_655 . . 2_655 ?
O2 Se1 O1 O3 78.2(3) . . . 2_655 ?
O1 Se1 O1 O3 -128.7(6) 2_655 . . 2_655 ?
O3 Se1 O1 O3 -167.42(13) . . . 2_655 ?
O2 Se1 O1 O3 -48.1(3) 2_655 . . 2_655 ?
Se1 Se1 O1 Cu1 124.9(5) 2_655 . . . ?
O2 Se1 O1 Cu1 -140.1(4) . . . . ?
O1 Se1 O1 Cu1 13.03(10) 2_655 . . . ?
O3 Se1 O1 Cu1 -25.7(5) . . . . ?
O2 Se1 O1 Cu1 93.6(4) 2_655 . . . ?
O3 Se1 O1 Cu1 141.7(5) 2_655 . . . ?
O1 Se1 O2 Se1 -107.0(4) 2_655 . . 2_655 ?
O3 Se1 O2 Se1 175.2(2) . . . 2_655 ?
O1 Se1 O2 Se1 -69.1(2) . . . 2_655 ?
O2 Se1 O2 Se1 60.39(13) 2_655 . . 2_655 ?
O3 Se1 O2 Se1 -17.34(17) 2_655 . . 2_655 ?
Se1 Se1 O3 O1 -46.1(5) 2_655 . . 2_655 ?
O2 Se1 O3 O1 144.0(3) . . . 2_655 ?
O1 Se1 O3 O1 30.7(4) . . . 2_655 ?
O2 Se1 O3 O1 -96.3(3) 2_655 . . 2_655 ?
O3 Se1 O3 O1 1.4(4) 2_655 . . 2_655 ?
O2 Se1 O3 Se1 -169.8(5) . . . 2_655 ?
O1 Se1 O3 Se1 46.1(5) 2_655 . . 2_655 ?
O1 Se1 O3 Se1 76.8(4) . . . 2_655 ?
O2 Se1 O3 Se1 -50.2(4) 2_655 . . 2_655 ?
O3 Se1 O3 Se1 47.56(9) 2_655 . . 2_655 ?
 
_refine_diff_density_max    0.325
_refine_diff_density_min   -0.352
_refine_diff_density_rms    0.066

_shelx_res_file
;

    1.res created by SHELXL-2014/7


TITL 1 in C2/c
CELL 0.71073  17.9243  12.2358  13.2530  90.000 120.691  90.000
ZERR   22.00   0.0130   0.0130   0.0150   0.000   0.028   0.000
LATT 7
SYMM -X, Y, 0.5-Z
SFAC C  H  Cu N  O  Se
UNIT 104 88 4 16 24 4
L.S. 4
ACTA
BOND $H
FMAP 2
PLAN  20
temp 80
CONF
omit 1   1   0
WGHT    0.068600    0.683700
EXTI    0.006296
FVAR       0.36354
C1    1    0.415850    0.311651    0.393842    11.00000    0.05737    0.05903 =
         0.05440   -0.01555    0.03720   -0.01145
AFIX  43
H1A   2    0.462844    0.355882    0.442696    11.00000   -1.20000
AFIX   0
C2    1    0.351749    0.292040    0.422941    11.00000    0.06995    0.06251 =
         0.05905   -0.00714    0.04581   -0.00085
AFIX  43
H2A   2    0.356908    0.322459    0.490530    11.00000   -1.20000
AFIX   0
C3    1    0.282169    0.228376    0.351771    11.00000    0.05638    0.06055 =
         0.06888    0.00309    0.04488    0.00091
AFIX  43
H3A   2    0.239749    0.214869    0.370805    11.00000   -1.20000
AFIX   0
C4    1    0.274470    0.182883    0.249058    11.00000    0.04018    0.04853 =
         0.05278    0.00652    0.02772    0.00139
C5    1    0.202479    0.117938    0.166756    11.00000    0.04348    0.06510 =
         0.06804    0.00569    0.03165   -0.00574
AFIX  43
H5A   2    0.157601    0.103128    0.180642    11.00000   -1.20000
AFIX   0
C6    1    0.198678    0.078085    0.069927    11.00000    0.04153    0.05612 =
         0.06051   -0.00087    0.01666   -0.01012
AFIX  43
H6A   2    0.150984    0.036428    0.017814    11.00000   -1.20000
AFIX   0
C7    1    0.266219    0.098142    0.044965    11.00000    0.04400    0.04200 =
         0.04035    0.00392    0.01318   -0.00053
C8    1    0.265456    0.059572   -0.055546    11.00000    0.06484    0.05364 =
         0.04647   -0.00740    0.01985   -0.00818
AFIX  43
H8A   2    0.219283    0.017645   -0.110705    11.00000   -1.20000
AFIX   0
C9    1    0.332750    0.084074   -0.071402    11.00000    0.08309    0.06438 =
         0.04214   -0.01444    0.03209   -0.01103
AFIX  43
H9A   2    0.332280    0.059843   -0.138235    11.00000   -1.20000
AFIX   0
C10   1    0.402555    0.145569    0.012529    11.00000    0.06869    0.05593 =
         0.05270   -0.00695    0.03917   -0.00498
AFIX  43
H10A  2    0.448326    0.160542    0.000544    11.00000   -1.20000
AFIX   0
C11   1    0.338246    0.160588    0.124411    11.00000    0.04111    0.03298 =
         0.04088    0.00412    0.01957    0.00137
C12   1    0.342052    0.204830    0.227346    11.00000    0.03646    0.03788 =
         0.04066    0.00404    0.02015    0.00315
N1    4    0.411321    0.268988    0.298852    11.00000    0.04552    0.04433 =
         0.04724   -0.00705    0.02788   -0.00600
N2    4    0.406212    0.183672    0.109150    11.00000    0.05127    0.04112 =
         0.04306   -0.00302    0.02779   -0.00387
CU1   3    0.500000    0.281254    0.250000    10.50000    0.04379    0.04215 =
         0.04911    0.00000    0.03140    0.00000
SE1   6    0.493005    0.546419    0.267233    10.50000    0.03426    0.03723 =
         0.03816    0.00115    0.01985    0.00259
O1    5    0.471556    0.430154    0.191476    10.50000    0.07833    0.04059 =
         0.05222   -0.00141    0.03625    0.00711
O2    5    0.413495    0.615499    0.199824    11.00000    0.05586    0.08712 =
         0.10671   -0.02135    0.04878    0.00312
O3    5    0.502309    0.520268    0.393229    10.50000    0.06657    0.06215 =
         0.04072   -0.00171    0.02628   -0.00701
O4    5    0.446528    0.820885    0.309123    11.00000    0.16533    0.08272 =
         0.15073   -0.02225    0.12627   -0.00573
AFIX   3
H4C   2    0.437468    0.760955    0.272343    11.00000   -1.20000
AFIX   0
C13   1    0.459533    0.902485    0.249520    11.00000    0.18874    0.07549 =
         0.15434    0.01480    0.12082    0.03364
AFIX   3
H13C  2    0.453933    0.970455    0.281030    11.00000   -1.20000
H13D  2    0.414082    0.899505    0.168740    11.00000   -1.20000
AFIX   0
HKLF 4

REM  1 in C2/c
REM R1 =  0.0492 for    2442 Fo > 4sig(Fo)  and  0.0616 for all    2858 data
REM    187 parameters refined using      0 restraints

END

WGHT      0.0541      1.8796

REM Highest difference peak  0.325,  deepest hole -0.352,  1-sigma level  0.066
Q1    1   0.4121  0.8473  0.2195  11.00000  0.05    0.33
Q2    1   0.5000  0.8019  0.2500  10.50000  0.05    0.32
Q3    1   0.5000  0.6423  0.2500  10.50000  0.05    0.28
Q4    1   0.3288  0.1911  0.1683  11.00000  0.05    0.28
Q5    1   0.4065  0.5451  0.2104  11.00000  0.05    0.27
Q6    1   0.4407  0.6407  0.1776  11.00000  0.05    0.26
Q7    1   0.5102  0.8785  0.3367  11.00000  0.05    0.25
Q8    1   0.4194  0.5570  0.1623  11.00000  0.05    0.25
Q9    1   0.2159  0.0914  0.1333  11.00000  0.05    0.25
Q10   1   0.2926  0.1334  0.0761  11.00000  0.05    0.25
Q11   1   0.3083  0.2987  0.3629  11.00000  0.05    0.25
Q12   1   0.2350  0.1651  0.1942  11.00000  0.05    0.24
Q13   1   0.4402  0.6066  0.2833  11.00000  0.05    0.24
Q14   1   0.2981  0.2046  0.2252  11.00000  0.05    0.23
Q15   1   0.3717  0.1709  0.1144  11.00000  0.05    0.21
Q16   1   0.3499  0.0400 -0.0565  11.00000  0.05    0.21
Q17   1   0.3811  0.2947  0.4195  11.00000  0.05    0.21
Q18   1   0.2006  0.1361  0.1071  11.00000  0.05    0.21
Q19   1   0.4310  0.3137  0.2711  11.00000  0.05    0.20
Q20   1   0.3765  0.2240  0.2550  11.00000  0.05    0.19
;
_shelx_res_checksum   36959

_shelx_hkl_file
;
   0   0  -3    4.54    3.78
   0   0   3   -6.11    5.42
   0   0   3    2.48    3.22
   0   0   3    0.50    1.05
   0   0   3    2.93    2.41
   0   0  -4 3255.13   37.03
   0   0  -4 3285.72   35.43
   0   0   4 3264.69   34.00
   0   0   4 3250.37   34.17
   0   0  -5    0.36    5.43
   0   0  -5    1.25    2.52
   0   0   5    0.00    2.08
   0   0   5    0.45    1.26
   0   0   5   -0.96    2.42
   0   0  -6 3857.42   58.06
   0   0   6 3973.79   16.44
   0   0  -7   -6.97    8.48
   0   0  -7    3.59    5.07
   0   0   7    0.34    1.18
   0   0   7   -0.36    3.57
   0   0  -8  613.58   16.95
   0   0  -8  599.35   12.44
   0   0   8  653.65   14.42
   0   0  -9  -13.42   10.44
   0   0  -9    2.71    1.83
   0   0   9    3.02    4.31
   0   0 -10  236.83   18.55
   0   0 -10  217.22   10.07
   0   0  10  215.20    7.05
   0   0 -11   -4.76    9.83
   0   0 -12   62.25   22.63
   0   0 -13    5.48    2.72
   0   0 -14   23.48   12.01
  -1  -1 -14   24.76    6.65
  -1  -1 -13   14.38    8.84
  -1  -1 -12   11.77    8.12
  -1  -1 -11   17.16    9.87
  -1  -1 -10   64.02   14.26
  -1  -1  -9   81.74   17.66
  -1  -1  -9   76.79   10.33
   1   1   9   81.17    6.15
  -1  -1  -8   74.77    9.41
  -1  -1  -8   72.10    7.07
   1   1   8   46.28    9.41
   1   1   8   83.24    6.21
  -1  -1  -7  440.47   14.37
  -1  -1  -7  427.13   10.31
   1   1   7  387.35   12.94
   1   1   7  390.09    9.23
   1   1   7  424.23    9.74
  -1  -1  -6  390.16   14.13
  -1  -1  -6  426.26   12.59
   1   1   6  399.59   11.62
   1   1   6  413.67   12.45
  -1  -1  -5  377.05   12.73
  -1  -1  -5  365.74    7.99
   1   1   5  361.23    7.31
   1   1   5  366.80    7.68
  -1  -1  -5  347.59    7.53
  -1  -1  -4  453.49    6.85
   1   1   4  448.46    9.19
   1   1   4  453.91    7.02
  -1  -1  -4  439.64    8.95
  -1  -1  -3   31.45    5.91
   1   1   3   30.26    7.74
  -1  -1  -3   30.89    2.08
   1   1   3   31.56    2.24
   1   1   3   30.03    4.07
  -1  -1  -3   33.74    2.67
  -1  -1  -2 3746.40   39.34
   1   1   2 3685.48   38.41
   1   1   2 3880.53   40.23
   1   1   1  139.54    4.08
  -1  -1   0   -2.22    1.29
  -1  -1   0   -2.02    1.70
  -1  -1   2 1440.54   17.67
   1   1  -2 1422.85   16.04
  -1  -1   2 1445.28   16.26
   1   1  -3  367.38   10.91
  -1  -1   3  345.29    8.91
   1   1  -3  363.07    9.63
  -1  -1   3  357.35    8.50
   1   1  -3  362.07    9.95
  -1  -1   3  364.97    7.71
   1   1  -4  806.16   14.92
   1   1  -4  776.97   11.86
  -1  -1   4  749.43   11.13
   1   1  -4  775.06   11.82
  -1  -1   4  764.87   10.24
   1   1  -5  451.82   13.42
   1   1  -5  455.67   10.45
  -1  -1   5  451.63    9.18
  -1  -1   5  492.00   10.10
   1   1  -6  771.50   17.59
   1   1  -6  756.11   15.38
  -1  -1   6  763.71    7.56
  -1  -1   6  788.25   14.16
   1   1  -7  861.29   14.86
   1   1  -7  877.94   16.67
  -1  -1   7  882.15   15.64
   1   1  -8  156.37   37.90
   1   1  -8  143.60   11.56
  -1  -1   8  132.12    6.13
   1   1  -9  200.31   21.85
   1   1  -9  188.55   11.58
  -1  -1   9  172.03    6.36
   1   1 -10    6.30   11.88
   1   1 -10    2.09    3.64
  -1  -1  10    7.40    4.38
   1   1 -11   30.30    9.25
   1   1 -11   24.50    5.20
  -1  -1  11   26.79    4.97
   1   1 -12   29.18   10.71
   1   1 -12   19.39    6.99
   1   1 -13   15.76   10.88
   1   1 -14    5.66    6.26
   1   1 -15   32.25    9.85
  -2  -2 -13    2.62    4.84
  -2  -2 -12    4.58    3.41
  -2  -2 -11    3.16    4.63
  -2  -2 -10    3.98    7.81
  -2  -2  -9  120.53   10.61
  -2  -2  -8   55.93   12.89
  -2  -2  -8   59.86    3.16
   2   2   8   60.14    3.54
  -2  -2  -7    9.24    4.55
  -2  -2  -7    3.49    2.42
   2   2   7    3.15    2.20
   2   2   7    3.07    3.11
  -2  -2  -7    2.05    2.02
  -2  -2  -6   25.10    5.61
  -2  -2  -6   24.75    4.46
   2   2   6   20.33    3.77
   2   2   6   35.48    4.82
  -2  -2  -6   23.53    3.63
  -2  -2  -5   22.33    5.01
  -2  -2  -5   21.01    2.38
   2   2   5   19.68    4.52
   2   2   5   19.05    2.43
  -2  -2  -5   18.09    3.79
  -2  -2  -4  210.63   14.24
  -2  -2  -4  197.08    3.46
   2   2   4  187.26    3.37
   2   2   4  183.58    5.58
  -2  -2  -3  201.26   11.84
   2   2   3  187.58    9.01
   2   2   3  203.61    5.93
  -2  -2  -3  190.58    5.05
  -2  -2  -2  453.78    7.33
   2   2   2  461.59    6.82
   2   2   2  444.03   10.80
  -2  -2  -2  448.54    9.77
   2   2   1 6707.55   68.34
  -2  -2  -1 6449.27   66.04
   2   2   0    8.14    5.34
  -2  -2   0    6.82    3.41
   2   2   0    5.13    2.33
  -2  -2   0    2.89    2.36
   2   2  -1  156.01    5.99
  -2  -2   1  136.46    4.15
   2   2  -1  155.44    6.63
  -2  -2   1  162.24    5.46
   2   2  -1  144.35    5.26
  -2  -2   1  131.51    6.55
   2   2  -2 1583.10   19.05
  -2  -2   2 1513.32   17.65
   2   2  -2 1594.99   19.64
  -2  -2   2 1552.25   18.88
   2   2  -2 1508.44   18.25
  -2  -2   2 1579.51   18.34
   2   2  -3    6.96    4.30
  -2  -2   3    0.68    3.36
   2   2  -3    7.19    4.45
  -2  -2   3    4.52    4.45
   2   2  -3    6.76    3.92
  -2  -2   3    3.18    2.72
   2   2  -4  130.13    6.90
   2   2  -4  135.05    6.10
  -2  -2   4  124.14    4.35
   2   2  -5    7.66    9.61
   2   2  -5    2.02    3.91
   2   2  -5   -2.83    4.15
   2   2  -6   37.82   11.50
   2   2  -6   23.47    5.64
   2   2  -6   26.12    5.69
   2   2  -7  135.90    9.53
   2   2  -7  136.09   10.92
   2   2  -8   75.67   10.31
   2   2  -8   84.55   19.71
  -2  -2   8   91.59    7.31
   2   2  -9   72.87   14.80
   2   2  -9   79.60   17.80
  -2  -2   9   55.98    6.64
   2   2 -10  105.71   16.15
   2   2 -10   94.85   23.12
  -2  -2  10   86.39    7.13
   2   2 -11   21.33    7.28
   2   2 -11   12.95    4.46
  -2  -2  11   16.15    6.28
   2   2 -12   34.48   10.98
   2   2 -12   34.80    7.89
   2   2 -13   21.25    8.02
   2   2 -13   17.70    6.33
   2   2 -14   20.68    6.49
   2   2 -15   16.51    9.69
  -3  -3 -12   -2.21    6.32
  -3  -3 -11   -3.50    6.43
  -3  -3 -10   26.66    7.86
  -3  -3  -9  719.24   19.30
  -3  -3  -8  119.17   13.06
   3   3   8  105.46    4.11
  -3  -3  -7  635.50   15.81
   3   3   7  663.93   15.62
  -3  -3  -6  115.76   30.93
   3   3   6  102.54    7.71
  -3  -3  -6   88.16    3.48
  -3  -3  -5 1044.45   23.91
   3   3   5 1067.46   23.97
  -3  -3  -5  981.92   22.05
  -3  -3  -4   95.89    4.75
   3   3   4   88.87    7.49
   3   3   4   92.84    4.25
  -3  -3  -4   97.74    4.66
  -3  -3  -3 2793.48   42.58
   3   3   3 2642.54   39.59
   3   3   3 2566.24   41.46
  -3  -3  -3 2639.10   40.52
  -3  -3  -2  185.12    4.61
   3   3   2  162.86    4.18
  -3  -3  -2  170.71    2.52
   3   3   2  171.79    5.19
  -3  -3  -2  169.05    4.90
  -3  -3  -1   18.44    3.38
  -3  -3  -1   20.91    3.52
   3   3   1   25.06    5.38
  -3  -3  -1   22.20    4.39
   3   3   1   21.67    4.77
  -3  -3  -1   26.25    5.29
  -3  -3   0   29.60    1.46
   3   3   0   32.05    8.25
  -3  -3   0   23.70    4.86
   3   3   0   32.59    8.76
  -3  -3   0   26.53    5.31
   3   3  -1 2383.45   26.64
  -3  -3   1 2375.31   25.09
   3   3  -1 2444.00   27.23
   3   3  -2  249.24    7.68
  -3  -3   2  255.81    6.72
   3   3  -2  262.70    8.61
  -3  -3   2  241.88   11.79
   3   3  -2  247.87    8.30
  -3  -3   2  227.23    7.43
   3   3  -3 5624.73   59.63
   3   3  -4  599.23   12.67
   3   3  -4  601.73   11.67
   3   3  -4  554.41   11.58
   3   3  -5  932.25   23.01
   3   3  -5  929.93   19.40
   3   3  -6  580.42   19.18
   3   3  -6  586.47   19.21
   3   3  -6  570.12   19.23
   3   3  -7 1562.84   29.53
   3   3  -7 1617.27   27.12
   3   3  -8   69.06   21.76
   3   3  -8   55.93   15.39
   3   3  -8   65.01   18.26
   3   3  -9  363.34   16.34
   3   3  -9  325.16   15.22
  -3  -3   9  339.99   12.40
   3   3 -10   -6.83   13.10
   3   3 -10    7.22    8.89
  -3  -3  10    3.90    6.79
   3   3 -11  124.28   28.45
   3   3 -11  132.60   17.37
  -3  -3  11  129.39    8.68
   3   3 -12   16.04   11.27
   3   3 -12   21.97    6.22
  -3  -3  12   28.48    7.74
   3   3 -13   53.99   19.32
   3   3 -13   73.51   20.03
   3   3 -14    3.72    9.47
   3   3 -14    3.65    3.31
   3   3 -15   17.70   11.31
  -4  -4 -10   11.84    5.40
  -4  -4  -9  200.88   11.15
  -4  -4  -8  363.72   12.52
  -4  -4  -7  552.78   14.59
   4   4   7  553.38   11.38
  -4  -4  -6  555.97   13.85
   4   4   6  556.99   12.81
  -4  -4  -5  769.18   16.63
   4   4   5  783.95   16.14
  -4  -4  -4  642.93   14.26
   4   4   4  605.41   12.88
   4   4   4  670.44   17.06
  -4  -4  -3 1230.96   20.13
   4   4   3 1151.75   17.90
   4   4   3 1197.48   20.31
  -4  -4  -2 1348.52   20.39
  -4  -4  -2 1337.79   20.67
  -4  -4  -2 1306.48   20.00
   4   4   2 1313.85   24.66
   4   4   1 2894.86   43.44
  -4  -4  -1 2903.86   43.17
   4   4   1 2896.90   49.48
  -4  -4   0 1339.70   19.50
   4   4   0 1298.53   22.07
  -4  -4   0 1295.15   20.66
   4   4   0 1316.21   22.51
  -4  -4   1  568.79   10.05
   4   4  -1  541.15   11.37
  -4  -4   1  539.71   11.19
   4   4  -1  557.42   12.79
   4   4  -2  217.58    6.14
  -4  -4   2  203.20    5.67
   4   4  -2  196.14   10.74
   4   4  -2  213.25    7.94
   4   4  -3  394.68    9.08
  -4  -4   3  397.93    9.12
   4   4  -3  405.64   10.57
   4   4  -3  417.59   11.29
   4   4  -4   12.30    4.74
   4   4  -4   12.21    8.50
   4   4  -4   12.81    6.91
   4   4  -5  756.78   18.43
   4   4  -5  728.19   18.03
   4   4  -5  669.90   15.73
   4   4  -6   14.34    7.90
   4   4  -6    1.37    4.09
   4   4  -6    8.79    5.51
   4   4  -7  968.28   25.72
   4   4  -7  954.40   30.27
   4   4  -7  936.45   25.32
   4   4  -8  484.02   18.19
   4   4  -8  490.77   17.35
   4   4  -8  448.44   16.24
   4   4  -9  488.76   20.18
   4   4  -9  451.27   22.18
   4   4  -9  495.39   20.50
   4   4 -10  118.59   23.57
   4   4 -10   96.68   15.67
   4   4 -10  117.84   10.93
   4   4 -11  120.05   13.63
   4   4 -11  115.29   28.44
  -4  -4  11  109.51    7.77
   4   4 -12   93.61   26.74
   4   4 -12  101.39   24.49
  -4  -4  12   75.49   17.56
   4   4 -13   75.27   22.57
   4   4 -13   67.41   15.30
  -4  -4  13   67.26    6.42
   4   4 -14   -5.70   13.04
   4   4 -14   -2.26    6.31
   4   4 -15   15.31    9.46
   4   4 -15    9.46    3.30
  -5  -5  -7   48.67   13.20
   5   5   7   44.66   12.60
  -5  -5  -6   99.73   10.08
   5   5   6   98.40    5.43
  -5  -5  -5  188.06    8.63
   5   5   5  177.20    6.80
  -5  -5  -4  321.38    5.92
   5   5   4  294.70    6.32
   5   5   4  314.40   16.04
  -5  -5  -3  228.56    6.48
  -5  -5  -3  233.70    4.78
   5   5   3  233.08    8.76
  -5  -5  -2    5.19    1.41
  -5  -5  -2    5.94    1.29
  -5  -5  -2    8.96    2.97
   5   5   2   10.26    3.97
   5   5   1  606.53   17.34
  -5  -5  -1  582.02   16.90
   5   5   1  593.07   18.21
   5   5   0  329.19   14.34
  -5  -5   0  315.21   10.65
   5   5   0  359.50   14.21
  -5  -5   1  273.91    5.69
   5   5  -1  278.40    9.00
   5   5  -1  272.13    9.75
   5   5  -2  981.25   16.18
  -5  -5   2  960.73   15.93
   5   5  -2  963.96   22.11
   5   5  -2  965.24   20.72
   5   5  -3  260.78   10.01
  -5  -5   3  254.27    7.70
   5   5  -3  267.77   10.68
   5   5  -3  248.88   10.09
   5   5  -4  184.79    8.59
   5   5  -4  177.65   20.21
   5   5  -4  174.07   11.70
   5   5  -5  790.84   32.05
   5   5  -5  798.16   26.22
   5   5  -5  760.40   25.05
   5   5  -6 1023.48   29.64
   5   5  -6 1097.04   27.63
   5   5  -6 1110.67   27.38
   5   5  -7   13.00    7.69
   5   5  -7    6.96    6.39
   5   5  -7   21.57    7.47
   5   5  -8  258.85   13.21
   5   5  -8  243.59   12.56
   5   5  -8  275.58   29.31
   5   5  -9   75.88   15.05
   5   5  -9   69.28   16.59
   5   5  -9   65.61   14.39
   5   5 -10   28.91   12.27
   5   5 -10   52.71   11.05
   5   5 -10   24.15    6.82
   5   5 -11    8.18    4.39
   5   5 -11    5.30    5.37
   5   5 -11   11.91    4.80
   5   5 -12  120.89   38.11
   5   5 -12   80.25   12.98
  -5  -5  12   92.70    9.23
   5   5 -13   28.24    7.37
   5   5 -13   27.82    8.85
  -5  -5  13   32.68    7.94
   5   5 -14   53.17   20.57
   5   5 -14   69.03   15.27
   5   5 -15    5.60    5.84
   5   5 -15    2.79    6.12
   6   6   6   45.95    9.88
   6   6   5   56.57   15.11
  -6  -6  -4   25.28    7.32
   6   6   4   30.51    9.75
  -6  -6  -3   82.76    2.83
  -6  -6  -3   84.97    1.49
   6   6   3   80.47    2.03
  -6  -6  -3   80.36    2.42
   6   6   3   91.18   22.31
  -6  -6  -2   66.72    3.70
   6   6   2   78.23   15.79
   6   6   1  296.26    7.39
  -6  -6  -1  282.02    6.37
   6   6   1  302.80   11.10
   6   6   0  142.82   12.30
   6   6   0  151.04   10.17
  -6  -6   1  133.42    4.55
   6   6  -1  145.07   13.85
   6   6  -1  136.06    8.69
   6   6  -2   89.62    3.56
  -6  -6   2   81.60    3.35
   6   6  -2   84.45   21.74
   6   6  -2   72.88   16.18
   6   6  -3   67.53   12.10
  -6  -6   3   51.89    8.72
   6   6  -3   62.98   12.27
   6   6  -3   68.62   12.90
   6   6  -4  371.03    9.86
   6   6  -4  378.44   12.87
   6   6  -4  384.84   14.93
   6   6  -5  170.85   13.78
   6   6  -5  177.83   11.10
   6   6  -5  178.28   14.60
   6   6  -6  483.26   18.10
   6   6  -6  490.23   29.83
   6   6  -6  461.49   21.77
   6   6  -7  257.51    9.93
   6   6  -7  225.78   19.23
   6   6  -7  273.38   12.81
   6   6  -8  112.65   39.50
   6   6  -8  125.13   31.23
   6   6  -8  135.09   29.48
   6   6  -9  136.75   42.28
   6   6  -9  161.58   32.68
   6   6  -9  169.85   15.38
   6   6 -10   23.81   15.30
   6   6 -10   22.08    7.07
   6   6 -10   22.96    7.38
   6   6 -11  185.88   45.41
   6   6 -11  235.79   44.12
   6   6 -11  194.85   35.93
   6   6 -12   33.88   13.42
   6   6 -12   20.60    6.38
   6   6 -12   34.96   10.24
   6   6 -13   68.02   13.05
   6   6 -13   91.97   14.62
  -6  -6  13   81.37    8.37
   6   6 -14   20.28   12.24
   6   6 -14    5.00    3.32
  -6  -6  14   -0.19    5.48
   6   6 -15   28.74   10.51
   6   6 -15   43.22    9.09
   7   7   5  174.78   20.57
   7   7   4   76.66   18.40
   7   7   3  298.70   13.45
   7   7   2  298.00   12.77
   7   7   1  438.40   12.28
   7   7   1  459.22   15.85
   7   7   0  685.60   17.12
   7   7   0  679.96   17.36
   7   7  -1  747.92   17.21
   7   7  -1  717.45   25.11
  -7  -7   2  930.61   18.70
   7   7  -2  975.51   24.27
   7   7  -2  963.13   28.04
   7   7  -3  557.17    8.31
   7   7  -3  562.22   16.31
   7   7  -3  543.52   16.70
   7   7  -4  623.81   15.71
   7   7  -4  592.52   17.11
   7   7  -4  601.00   15.52
   7   7  -5  186.99    8.76
   7   7  -5  180.31   41.67
   7   7  -5  208.51   10.81
   7   7  -6  228.05    9.70
   7   7  -6  209.06   10.60
   7   7  -6  245.16   17.30
   7   7  -7  630.08   31.34
   7   7  -7  620.49   22.26
   7   7  -7  631.21   21.21
   7   7  -8  246.87   11.79
   7   7  -8  254.96   18.25
   7   7  -8  268.69   15.25
   7   7  -9   78.23   22.86
   7   7  -9   68.15   15.32
   7   7  -9   68.28   17.25
   7   7 -10  157.70   45.75
   7   7 -10  161.21   17.77
   7   7 -10  162.98   10.48
   7   7 -11    0.03    6.42
   7   7 -11   -3.69    9.33
   7   7 -11    5.26    3.44
   7   7 -12   20.88    9.38
   7   7 -12   14.31    7.65
   7   7 -12   13.52    7.11
   7   7 -13   30.50   11.54
   7   7 -13   40.81   12.27
   7   7 -13   24.12    7.32
   7   7 -14   -4.57   10.04
   7   7 -14   15.29    6.41
  -7  -7  14   -1.54    6.29
   7   7 -15   -0.30    7.48
   7   7 -15   13.39    7.22
   8   8   5  214.51   12.81
   8   8   4   84.32   22.18
   8   8   3  322.58   13.92
   8   8   2  171.34   14.62
   8   8   1  707.63   19.71
   8   8   1  678.09   20.14
   8   8   0  159.08    9.91
   8   8   0  178.45   14.68
   8   8  -1  585.89   15.60
   8   8  -1  594.07   19.95
   8   8  -2  160.12   11.08
   8   8  -2  158.82   34.87
   8   8  -3  928.12   18.83
   8   8  -3  907.99   26.96
   8   8  -3  948.06   27.86
   8   8  -4  145.46    6.21
   8   8  -4  161.04   12.66
   8   8  -4  143.44   37.29
   8   8  -5  655.37   16.80
   8   8  -5  662.83   19.49
   8   8  -5  605.68   21.29
   8   8  -6  150.18   12.68
   8   8  -6  142.02   33.28
   8   8  -6  145.43   34.18
   8   8  -7  423.09   27.71
   8   8  -7  487.57   19.46
   8   8  -7  458.65   25.89
   8   8  -8   13.61    6.39
   8   8  -8   20.74    6.87
   8   8  -8   20.90    7.87
   8   8  -9  126.54   34.56
   8   8  -9  149.12   31.05
   8   8  -9  143.62   32.78
   8   8 -10   38.19   11.29
   8   8 -10   51.31    8.96
   8   8 -10   28.74   11.83
   8   8 -11   83.43   24.73
   8   8 -11   65.72   14.40
   8   8 -11   98.93   26.41
   8   8 -12    4.57    6.73
   8   8 -12   13.45    7.39
   8   8 -12    5.30    5.42
   8   8 -13   -2.85   10.73
   8   8 -13   -4.07   10.12
   8   8 -13    8.26    4.50
   8   8 -14   15.64   10.22
   8   8 -14   11.96    8.07
   8   8 -14    4.74    6.16
   9   9   4    0.54    3.19
   9   9   3   18.74    8.36
   9   9   2   11.72    5.20
   9   9   1   91.89   25.74
   9   9   0    6.56    2.21
   9   9   0    3.52    6.74
   9   9  -1  105.89   25.48
   9   9  -1  109.01   31.75
   9   9  -2   11.07    6.41
   9   9  -2   17.75    8.47
   9   9  -3   12.75    6.40
   9   9  -3    6.71    4.55
   9   9  -4  207.70    7.84
   9   9  -4  221.83   14.78
   9   9  -4  197.86   22.87
   9   9  -5  117.29    6.16
   9   9  -5  123.03   22.75
   9   9  -5  138.18   35.94
   9   9  -6   36.29    9.19
   9   9  -6   39.00    8.49
   9   9  -6   41.88   10.97
   9   9  -7   24.82    8.57
   9   9  -7   38.56   14.25
   9   9  -7   28.25    9.94
   9   9  -8   31.56   12.00
   9   9  -8   43.21    9.64
   9   9  -8   35.02   12.11
   9   9  -9    8.98    3.44
   9   9  -9   11.08    7.06
   9   9  -9    8.55    5.25
   9   9 -10   42.15   11.37
   9   9 -10   59.07   13.07
   9   9 -10   55.30   18.62
   9   9 -11    6.94    3.94
   9   9 -11    9.17   11.00
   9   9 -11    9.23    5.20
   9   9 -12   77.32   20.89
   9   9 -12   84.17   16.59
   9   9 -12   62.46   24.79
   9   9 -13   -1.94    9.28
   9   9 -13   17.86    5.52
   9   9 -13   -1.06    7.02
   9   9 -14   54.90   16.50
   9   9 -14   47.67   10.43
   9   9 -14   46.65   17.88
  10  10   3   10.31    6.15
  10  10   2   90.78   29.15
  10  10   1   26.48    5.70
  10  10   0   70.57   20.74
  10  10  -1   28.14   10.24
  10  10  -1   64.28   17.55
  10  10  -2   21.16    6.12
  10  10  -2    6.12    5.16
  10  10  -3   45.77    9.80
  10  10  -3   66.11   19.31
  10  10  -4  312.71   16.23
  10  10  -4  299.49   18.23
  10  10  -5  296.24   15.83
  10  10  -5  280.77   18.31
  10  10  -6   16.85    6.81
  10  10  -6   -0.94   11.09
  10  10  -7   50.94   12.31
  10  10  -7   56.01   12.99
  10  10  -7   73.87   17.06
  10  10  -8   -2.29    5.58
  10  10  -8   12.25    4.77
  10  10  -8    5.69    6.82
  10  10  -9   -8.65    6.77
  10  10  -9    9.18    7.50
  10  10 -10    0.11    6.22
  10  10 -10   18.12    6.96
  10  10 -10   -0.41    9.82
  10  10 -11   34.56   14.88
  10  10 -11   38.87   18.71
  10  10 -11   36.64   14.29
  10  10 -12    8.32    3.62
  10  10 -12   14.38    7.33
  10  10 -12    8.57    5.42
  10  10 -13    4.63    5.19
  10  10 -13   40.32   13.06
  10  10 -13   17.11    7.84
  11  11   2  121.85   36.41
  11  11   1    0.56    6.60
  11  11   0  169.53   22.60
  11  11  -1   15.17    6.65
  11  11  -2  248.16   20.48
  11  11  -2  270.98   14.85
  11  11  -3   59.08   12.91
  11  11  -3   38.76   14.80
  11  11  -4   70.32   15.65
  11  11  -4   65.72   17.75
  11  11  -5   10.76    3.37
  11  11  -5   10.08    8.10
  11  11  -6   63.98   17.40
  11  11  -6   55.95   15.18
  11  11  -7    3.32    8.39
  11  11  -7   17.59    7.64
  11  11  -8   66.88   14.35
  11  11  -8   31.69   14.12
  11  11  -9   16.58    5.75
  11  11  -9   18.72   12.46
  11  11 -10    2.93    3.65
  11  11 -10    2.63    5.32
  11  11 -10   11.32    5.51
  11  11 -11   12.47    5.85
  11  11 -11   17.83    9.05
  11  11 -11   18.11    9.18
  11  11 -12    9.86    6.25
  11  11 -12   13.40    7.61
  11  11 -12   10.14    4.66
  12  12   1    2.67    2.45
  12  12   0   48.99   14.02
  12  12  -1    7.50    4.20
  12  12  -2  141.69   45.67
  12  12  -3    8.04    5.36
  12  12  -4   79.31   16.66
  12  12  -4   73.51   25.75
  12  12  -5    6.75    4.89
  12  12  -5    8.58    7.70
  12  12  -6   50.81   12.00
  12  12  -6   51.25   18.39
  12  12  -7   13.93    7.43
  12  12  -7    7.10    6.99
  12  12  -8   10.64    6.38
  12  12  -8   13.40    8.25
  12  12  -9   19.55   11.50
  12  12  -9    3.91    5.59
  12  12 -10   19.68    6.81
  12  12 -10    5.02    8.98
  13  13  -4    4.80    8.35
  13  13  -5    5.02    4.31
  13  13  -5    6.55    5.52
  13  13  -6    2.68    3.13
  13  13  -6    6.14    5.97
  11  13  -8    2.01    6.99
  11  13  -8    9.56    6.68
  11  13  -7    2.65    2.68
  11  13  -7  -10.16    9.30
  11  13  -6   14.50    7.72
  11  13  -6   16.44    7.44
  11  13  -5   28.93    8.08
  11  13  -5   24.44   11.56
  11  13  -4    1.90    1.84
  11  13  -4    9.99    6.75
  11  13  -3    1.68    5.38
  11  13  -2   -0.91    8.77
  11  13  -1   -3.92    7.21
  11  13   0    3.19    4.90
  10  12 -11   12.52    3.82
  10  12 -11   -6.82    8.86
  10  12 -10   18.22    8.51
  10  12 -10   19.70    8.25
  10  12  -9   14.69    7.83
  10  12  -9    4.47    7.20
  10  12  -8   33.78   11.18
  10  12  -8   12.30   10.78
  10  12  -7   24.97    9.40
  10  12  -7   22.08    8.34
  10  12  -6    6.78    6.88
  10  12  -6    9.32    8.28
  10  12  -5   11.13    6.13
  10  12  -5    7.79    5.92
  10  12  -4  102.09   16.53
  10  12  -4   84.40   23.80
  10  12  -3   20.74   11.21
  10  12  -3   31.33   15.15
  10  12  -2  112.24   20.29
  10  12  -2  144.58   37.76
  10  12  -1   19.78    6.13
  10  12   0  122.55   32.79
  10  12   1   10.10    8.96
  10  12   2  104.10   27.76
  10  12   3    1.33    4.24
   9  11 -12    1.53    4.89
   9  11 -12    4.60    6.44
   9  11 -12   10.37    5.35
   9  11 -11   13.20    4.00
   9  11 -11   11.09    8.68
   9  11 -11   11.71    7.30
   9  11 -10   35.61   10.78
   9  11 -10   37.31   10.87
   9  11 -10   28.48    8.21
   9  11  -9   62.87   16.97
   9  11  -9   64.67   13.11
   9  11  -9   81.50   19.80
   9  11  -8   61.26   23.96
   9  11  -8   91.23   22.46
   9  11  -8   62.65   20.38
   9  11  -7   30.48    9.41
   9  11  -7   21.79   11.65
   9  11  -6  502.03   18.71
   9  11  -6  457.27   17.44
   9  11  -5   29.85   11.39
   9  11  -5   29.29    9.97
   9  11  -4  422.22   15.26
   9  11  -4  390.73   52.49
   9  11  -3   -3.07    4.32
   9  11  -3    2.07    5.15
   9  11  -2  274.71   11.10
   9  11  -2  256.69   18.47
   9  11  -1    8.27    3.57
   9  11  -1   14.29    9.58
   9  11   0  286.50   32.67
   9  11   1   17.00    6.99
   9  11   2  304.99   15.22
   9  11   3    9.38    2.68
   9  11   4   93.37   26.74
   8  10 -13   22.59   12.08
   8  10 -13   10.99    5.68
   8  10 -13   31.59    9.49
   8  10 -12   11.96   11.84
   8  10 -12    2.93    4.98
   8  10 -12    5.04    4.81
   8  10 -11   38.88   10.46
   8  10 -11   21.80   10.22
   8  10 -11   45.75   17.18
   8  10 -10   13.26    5.54
   8  10 -10   38.75    9.99
   8  10 -10   24.23   11.16
   8  10  -9   31.58    8.28
   8  10  -9   42.30   15.99
   8  10  -9   27.29    7.48
   8  10  -8   -4.53    6.36
   8  10  -8    0.34    7.20
   8  10  -8    6.33    5.96
   8  10  -7   60.80   18.77
   8  10  -7   83.05   17.71
   8  10  -7   81.55   22.17
   8  10  -6    8.87    3.81
   8  10  -6   15.70    6.16
   8  10  -6    5.98    8.65
   8  10  -5  101.01   21.83
   8  10  -5  130.25   28.33
   8  10  -5  105.69   38.38
   8  10  -4   10.91    4.91
   8  10  -4    9.84    5.66
   8  10  -3   84.65   13.08
   8  10  -3   98.62   23.01
   8  10  -2  181.87   24.52
   8  10  -2  202.79   22.53
   8  10  -1   44.72   10.52
   8  10  -1   46.04    7.78
   8  10   0   85.63   16.03
   8  10   0   88.37   24.15
   8  10   1   51.17   11.31
   8  10   2   30.52    6.15
   8  10   3   50.90   14.53
   8  10   4   87.99   19.76
   7   9 -14    7.78    6.18
   7   9 -13   15.41    9.05
   7   9 -13   14.31    9.95
   7   9 -13    8.48    5.32
   7   9 -12   42.49   15.22
   7   9 -12   61.47   13.22
   7   9 -12   57.41   17.11
   7   9 -11   11.64    8.73
   7   9 -11   11.68    8.55
   7   9 -11   15.28    6.33
   7   9 -10   86.76   35.39
   7   9 -10  112.97   28.03
   7   9 -10  108.38   19.68
   7   9  -9    2.78    5.79
   7   9  -9   12.90    4.78
   7   9  -9   -0.89    8.26
   7   9  -8   50.52   11.40
   7   9  -8   50.28   18.10
   7   9  -8   64.67   14.63
   7   9  -7   20.70    6.38
   7   9  -7   34.24    8.64
   7   9  -7   36.64   10.85
   7   9  -6   39.72   11.19
   7   9  -6   39.16    9.33
   7   9  -6   30.28   11.02
   7   9  -5  148.19    7.64
   7   9  -5  134.37   31.68
   7   9  -5  161.21   13.38
   7   9  -4  153.30    7.03
   7   9  -4  168.97   23.72
   7   9  -4  145.92   17.60
   7   9  -3   71.03    3.82
   7   9  -3   78.56   19.63
   7   9  -3   70.51   19.93
   7   9  -2   93.28    2.92
   7   9  -2   95.46   27.80
   7   9  -2   99.67   33.80
   7   9  -1  158.87   10.36
   7   9  -1  170.96   32.85
   7   9   0   31.60    6.90
   7   9   0   37.13   10.82
   7   9   1   76.39   12.39
   7   9   1   94.22   24.52
   7   9   2   66.87   16.05
   7   9   3  111.69   29.39
   7   9   4   11.54    5.03
   7   9   5   32.96    6.55
   6   8 -14    6.25    8.32
   6   8 -14   -0.12    8.06
   6   8 -13   19.82   12.90
   6   8 -13   21.79    6.25
   6   8 -13   15.65    7.34
   6   8 -12    7.16   11.17
   6   8 -12   11.46   10.18
   6   8 -12   -3.69    6.99
   6   8 -11   78.80   25.91
   6   8 -11   94.30   17.25
   6   8 -11   79.00   24.52
   6   8 -10   11.07    9.28
   6   8 -10   11.99    9.38
   6   8 -10   11.00    8.96
   6   8  -9  136.16   41.53
   6   8  -9  157.24   35.62
   6   8  -9  146.83   23.68
   6   8  -8   34.31   13.51
   6   8  -8   25.24   10.04
   6   8  -8   19.85    8.17
   6   8  -7  663.57   19.33
   6   8  -7  735.28   21.88
   6   8  -7  693.02   26.32
   6   8  -6   -0.87    6.61
   6   8  -6    6.29    4.35
   6   8  -6    8.27    6.69
   6   8  -5  678.18   26.58
   6   8  -5  684.51   34.99
   6   8  -5  733.96   20.48
   6   8  -4  651.28   15.80
   6   8  -4  651.80   27.63
   6   8  -4  630.19   23.96
   6   8  -3  567.70   12.93
   6   8  -3  564.03   26.48
   6   8  -3  582.62   21.65
  -6  -8   2  278.22    7.01
   6   8  -2  272.45   11.17
   6   8  -2  317.64   39.28
   6   8  -1 1259.56   26.55
   6   8  -1 1271.41   28.91
   6   8   0  251.85   10.26
   6   8   0  253.48   12.90
   6   8   1  733.52   15.12
   6   8   1  756.74   19.73
   6   8   2  259.46    9.39
   6   8   2  269.97   11.25
   6   8   3   91.71   24.71
   6   8   4  106.32   28.90
   6   8   5  259.98   10.31
   6   8   6   14.30    4.78
   5   7 -14   39.27   17.25
   5   7 -14   50.05   11.35
   5   7 -13    4.56    5.96
   5   7 -13   11.16    7.07
   5   7 -13   -0.45    5.89
   5   7 -12   81.67   28.33
   5   7 -12   92.22   18.39
   5   7 -12   58.32   13.22
   5   7 -11    2.70    5.40
   5   7 -11   13.65    8.44
   5   7 -11   11.91    5.97
   5   7 -10   81.41   20.77
   5   7 -10  110.11   24.81
   5   7 -10  101.93   19.09
   5   7  -9   98.02   15.18
   5   7  -9   99.90   24.10
   5   7  -9   93.31   21.61
   5   7  -8  211.23   16.08
   5   7  -8  215.01   19.53
   5   7  -8  243.50   22.11
   5   7  -7  163.61   12.66
   5   7  -7  161.78   41.78
   5   7  -7  192.89   12.66
   5   7  -6 1034.22   24.12
   5   7  -6  940.93   25.27
   5   7  -6 1034.18   25.38
   5   7  -5   67.03   13.88
   5   7  -5   60.12   21.98
   5   7  -5   58.62   17.67
   5   7  -4  629.23   16.02
   5   7  -4  600.40   18.75
   5   7  -4  623.40   19.48
   5   7  -3   -1.22    4.63
   5   7  -3    9.39    5.73
   5   7  -3    9.38    4.86
   5   7  -2  993.78   22.65
  -5  -7   2  942.93   20.40
   5   7  -2  973.76   26.01
   5   7  -2  958.97   25.58
  -5  -7   1  513.42   10.87
   5   7  -1  566.01   15.56
   5   7  -1  541.82   18.95
   5   7   0  261.03   11.03
   5   7   0  251.04    9.72
   5   7   1  578.29   11.03
   5   7   1  565.61   14.62
   5   7   2  606.37    7.88
   5   7   2  618.58   17.75
   5   7   3  174.80    9.32
   5   7   4  244.30   10.34
   5   7   5  277.22   15.07
   5   7   6  116.94    9.80
   5   7   7  225.06   11.02
   4   6 -14    1.23    6.53
   4   6 -14   -8.83    7.35
   4   6 -13   45.90   13.58
   4   6 -13   13.00    6.33
   4   6 -12   16.89    8.63
   4   6 -12   19.11    5.73
   4   6 -12   19.04    5.68
   4   6 -11   47.80   10.32
   4   6 -11   74.57   15.21
   4   6 -11   42.98    9.27
   4   6 -10    5.73   13.17
   4   6 -10    5.59    4.81
   4   6 -10    7.61    4.71
   4   6  -9   -8.81   11.85
   4   6  -9   13.99    4.96
   4   6  -9   22.05    8.28
   4   6  -8  135.53   13.99
   4   6  -8  146.50   35.84
   4   6  -8  146.20   10.20
   4   6  -7    4.45    6.29
   4   6  -7   16.19    4.83
   4   6  -7    9.57    5.46
   4   6  -6   60.91   12.74
   4   6  -6   74.72   22.03
   4   6  -6   54.26   14.22
   4   6  -5  222.30    9.55
   4   6  -5  268.34   12.36
   4   6  -5  217.17    9.80
   4   6  -4   66.26   16.35
   4   6  -4   78.66   16.84
   4   6  -4   59.54   14.82
   4   6  -3   16.87    5.92
   4   6  -3   16.97    6.42
   4   6  -3   21.29    4.15
   4   6  -2  409.53   12.22
  -4  -6   2  407.79   12.11
   4   6  -2  423.99   24.95
  -4  -6   1  127.64    5.72
   4   6  -1  160.04   22.45
   4   6  -1  145.06   11.16
   4   6   1  177.89    8.27
   4   6   1  148.06   18.00
   4   6   2  179.24    5.36
  -4  -6  -2  175.88    5.49
   4   6   2  203.34    8.07
  -4  -6  -3   12.73    3.02
   4   6   3   23.12    9.61
  -4  -6  -4   38.75    5.53
   4   6   4   36.97    3.84
   4   6   4   48.93   12.83
  -4  -6  -5   87.78    9.14
   4   6   5   96.56   27.01
  -4  -6  -6   25.78    7.55
   4   6   6   32.48   10.19
   4   6   7   44.01   11.58
   3   5 -15   30.53   16.24
   3   5 -15   38.16    6.62
   3   5 -14   30.17   14.43
   3   5 -14   47.02   12.45
   3   5 -13    4.56    7.25
   3   5 -13   18.93   10.68
   3   5 -12   77.74   15.77
   3   5 -12   51.76   14.26
  -3  -5  12   62.62    7.08
   3   5 -11    9.74    7.21
   3   5 -11   11.72    4.94
   3   5 -11   11.41    7.16
   3   5 -10  109.64   12.99
   3   5 -10  101.91   24.87
   3   5 -10  109.61   12.56
   3   5  -9   17.47    6.76
   3   5  -9   16.77   11.38
   3   5  -9    4.12    6.43
   3   5  -8  407.62   19.69
   3   5  -8  465.81   39.01
   3   5  -8  494.35   30.82
   3   5  -7  138.98   14.38
   3   5  -7  124.84   31.57
   3   5  -7  144.64   11.65
   3   5  -6  441.95   14.39
   3   5  -6  475.12   16.49
   3   5  -6  441.05   13.25
   3   5  -5   75.69    7.61
   3   5  -5  104.57   25.41
   3   5  -4  796.60   17.32
   3   5  -4  799.93   23.63
   3   5  -4  739.41   17.98
   3   5  -3   58.61    6.48
   3   5  -3   63.77   15.23
   3   5  -3   53.25   13.43
   3   5  -2  145.38    5.22
  -3  -5   2  133.17    3.87
   3   5  -2  127.05    7.38
   3   5  -2  135.25    7.29
   3   5  -1  576.01   10.56
  -3  -5   1  567.60   10.38
   3   5  -1  598.15   14.77
   3   5  -1  586.44   14.33
   3   5   0 1485.45   21.70
   3   5   0 1447.57   23.97
   3   5   0 1466.87   26.98
   3   5   1   43.63   11.32
  -3  -5  -1   39.89    6.58
   3   5   1   43.00    5.54
   3   5   2 4690.75   31.29
  -3  -5  -3  891.90   13.62
   3   5   3  851.89    5.51
  -3  -5  -3  882.01   13.83
   3   5   3  891.89   17.54
  -3  -5  -4  330.42    5.02
   3   5   4  337.34    6.01
   3   5   4  341.18   13.16
  -3  -5  -5   43.84   11.35
   3   5   5   29.87    7.23
   3   5   5   40.51   10.35
  -3  -5  -6  261.53   10.53
   3   5   6  294.24   12.89
  -3  -5  -7   10.66    3.74
   3   5   7    9.81    9.41
  -3  -5  -8  377.07   30.37
   3   5   8  386.33   13.04
  -3  -5  -9    3.37    4.83
   2   4 -15  -11.90   11.55
   2   4 -14   22.81    9.82
   2   4 -14   47.85    5.81
   2   4 -13   49.39   13.56
   2   4 -13   22.30    6.24
   2   4 -12   82.61   16.48
   2   4 -12   58.98   13.25
   2   4 -11  175.70   38.00
   2   4 -11  192.01   28.88
  -2  -4  11  187.54    7.70
   2   4 -10   46.89   11.84
   2   4 -10   60.49   13.27
  -2  -4  10   38.83    7.26
   2   4  -9   75.15   12.53
   2   4  -9   68.08   13.57
   2   4  -9   75.98   13.78
   2   4  -8  128.73   39.22
   2   4  -8  130.17   30.60
   2   4  -8  126.94    8.29
   2   4  -7 1026.72   27.56
   2   4  -7 1014.17   37.80
   2   4  -7  953.45   35.41
   2   4  -6  431.90   16.12
   2   4  -6  552.55   36.61
   2   4  -6  427.80   14.09
   2   4  -5 1876.09   34.36
   2   4  -5 1963.75   35.18
   2   4  -5 1836.59   30.92
   2   4  -4  162.83   10.57
   2   4  -4  126.97    8.07
   2   4  -3 1172.51   16.58
   2   4  -3 1113.91   17.64
   2   4  -3 1095.28   16.20
   2   4  -2   45.05   11.80
  -2  -4   2   40.81    4.42
   2   4  -2   40.63   12.12
   2   4  -2   45.56   11.05
  -2  -4   1 1542.70   17.21
   2   4  -1 1581.79   19.67
   2   4  -1 1596.65   21.51
  -2  -4   0 1499.92   15.97
   2   4   0 1449.58   18.88
  -2  -4   0 1438.58   22.75
   2   4   0 1545.78   19.79
  -2  -4  -1 9653.07   99.27
   2   4   1 9835.19  105.42
  -2  -4  -2 1361.11   20.07
   2   4   2 1377.71   20.32
   2   4   2 1335.88   20.81
  -2  -4  -2 1317.69   20.48
   2   4   2 1335.34   22.50
  -2  -4  -3 4195.53   62.17
   2   4   3 4060.48   59.63
  -2  -4  -3 4123.32   60.11
   2   4   3 4204.41   66.07
  -2  -4  -4  755.48   20.87
   2   4   4  734.13   19.93
   2   4   4  744.42   21.74
  -2  -4  -5 1126.14   25.19
   2   4   5 1129.51   25.47
  -2  -4  -6  819.49   18.02
   2   4   6  810.33   18.58
  -2  -4  -7 1054.86   22.66
   2   4   7 1052.85   23.78
  -2  -4  -8  107.40   21.48
   2   4   8  108.69   12.71
  -2  -4  -9  788.22   19.21
   2   4   9  712.16   16.31
  -2  -4 -10  127.53   31.44
  -2  -4 -11   63.76   15.51
   1   3 -14    3.91   11.42
   1   3 -13   14.75    7.06
   1   3 -13   22.27    6.72
   1   3 -12   10.15   10.71
   1   3 -12   11.92    3.80
   1   3 -11  104.21   12.74
   1   3 -11   81.68   20.01
   1   3 -10   -7.50   11.82
   1   3 -10    0.88    4.63
  -1  -3  10   12.67    5.72
   1   3  -9  743.73   22.95
   1   3  -9  776.80   20.23
  -1  -3   9  759.27   15.82
   1   3  -8  228.19   13.42
   1   3  -8  202.55   11.41
   1   3  -8  217.66   15.41
   1   3  -7  796.68   16.31
   1   3  -7  826.69   21.90
   1   3  -7  830.72   20.58
   1   3  -6  -14.41    9.74
   1   3  -6   11.57   10.31
   1   3  -6   10.46    2.41
   1   3  -5 3655.16   58.88
   1   3  -5 3626.93   57.71
   1   3  -5 3521.13   54.12
   1   3  -4  140.59    8.19
   1   3  -4  134.80   13.70
   1   3  -4  125.45    4.58
   1   3  -3 3064.58   35.30
   1   3  -3 2895.01   33.64
   1   3  -3 2935.65   33.20
  -1  -3   3 2896.63   31.81
   1   3  -2 1801.11   22.32
  -1  -3   2 1807.05   21.10
   1   3  -2 1831.33   22.72
  -1  -3   2 1778.24   22.10
   1   3  -2 1837.84   21.67
  -1  -3   2 1737.10   21.53
   1   3  -1 1728.25   19.50
   1   3  -1 1694.02   20.13
  -1  -3   1 1676.78   21.05
   1   3  -1 1712.32   20.88
  -1  -3   1 1662.84   19.94
  -1  -3   0 1671.74   17.72
   1   3   0 1621.30   19.46
  -1  -3   0 1597.31   18.71
  -1  -3  -2  716.45    8.68
   1   3   2  703.52    8.66
  -1  -3  -2  699.48    9.91
   1   3   2  710.33   12.77
  -1  -3  -3 2194.83   24.07
   1   3   3 2138.02   23.52
   1   3   3 2083.18   22.13
   1   3   3 2153.77   25.38
  -1  -3  -3 2053.13   24.83
  -1  -3  -4  200.73    6.65
   1   3   4  188.84    5.30
   1   3   4  187.07    3.72
   1   3   4  196.95    7.59
  -1  -3  -4  181.89    5.64
  -1  -3  -5 1560.91   26.61
   1   3   5 1537.23   22.77
   1   3   5 1564.20   26.03
  -1  -3  -6    9.62    4.04
   1   3   6    9.47    2.34
   1   3   6   15.73    5.40
  -1  -3  -7 1593.79   32.71
   1   3   7 1500.41   26.58
   1   3   7 1499.78   28.80
  -1  -3  -8   43.20   10.85
   1   3   8   33.96    4.04
   1   3   8   34.71   12.68
  -1  -3  -9   10.23    5.39
   1   3   9    6.16    4.01
  -1  -3 -10   56.46   16.08
  -1  -3 -11  125.58   23.22
  -1  -3 -12   15.21    7.68
  -1  -3 -13   15.75    6.10
  -1  -3 -14   -6.19    6.61
   0   2 -14   12.95    6.07
   0   2 -13    6.48    3.81
   0   2 -12   16.16    6.35
   0   2 -12   10.95    4.55
   0   2 -11   23.36   17.76
   0   2 -11   16.18    5.36
   0   2 -10   13.55   11.87
   0   2 -10    6.05    4.86
   0  -2  10    1.71    2.40
   0   2  -9  127.41   42.15
   0   2  -9  133.47   10.66
   0  -2   9  115.93   16.17
   0   2  -8  209.65   16.19
   0   2  -8  194.58   13.74
   0  -2   8  187.45    5.85
   0   2  -7   14.10    7.86
   0   2  -7    8.85    3.88
   0  -2   7   20.68    4.26
   0   2  -6    3.23    9.69
   0   2  -6    3.59    2.78
   0   2  -6    4.87    4.04
   0  -2   6    3.29    1.56
   0   2  -5   -4.28    8.97
   0   2  -5    6.51    7.89
   0   2  -5    6.19    3.35
   0  -2   5    0.61    1.60
   0   2  -4   12.82    5.07
   0   2  -4   13.05    4.87
   0   2  -4   11.76    3.02
   0  -2   4    8.51    2.07
   0   2  -3   -7.94    7.76
   0   2  -3   -1.87    5.50
   0  -2   3    5.35    5.28
   0  -2   3    5.65    2.68
   0   2  -2 1500.15   19.46
   0  -2   2 1416.28   17.66
   0   2  -2 1430.76   19.02
   0  -2   2 1426.20   17.25
   0   2  -2 1459.04   16.99
   0  -2   2 1451.44   16.66
   0   2  -1  944.48   11.72
   0  -2   1  914.64   11.42
   0  -2   1  872.92   12.75
   0   2  -1  922.20   11.34
   0   2   0 2399.99   25.25
   0  -2   0 2367.56   24.69
   0   2   0 2347.82   25.82
   0  -2   0 2334.49   25.51
   0   2   0 2363.97   25.67
   0  -2   0 2309.00   25.44
   0  -2  -1  950.08   10.49
   0   2   1  981.18   10.88
   0   2   1  963.71   12.04
   0  -2  -1  926.22   10.75
   0   2   1  933.43   12.73
   0  -2  -1  951.56   12.61
   0   2   2 1446.07   16.07
   0   2   2 1447.76   15.82
   0   2   2 1423.76   19.08
   0  -2  -2 1475.79   17.58
   0   2   3   10.06    3.68
   0   2   3    4.04    1.73
   0   2   3    4.42    4.76
   0  -2  -3   15.86    2.94
   0  -2  -4    8.72    2.29
   0   2   4    5.78    2.10
   0  -2  -4    8.93    2.33
   0   2   4    6.80    2.10
   0   2   4    3.81    4.61
   0  -2  -4    8.70    3.37
   0  -2  -5    8.72    5.39
   0  -2  -5    3.12    2.37
   0   2   5   -0.51    1.82
   0   2   5    4.30    4.82
   0  -2  -5    1.88    2.65
   0  -2  -6    2.68    4.06
   0  -2  -6    2.15    2.04
   0   2   6    3.70    2.54
   0   2   6   -1.54    4.86
   0  -2  -6    2.76    2.86
   0  -2  -7   13.60    5.24
   0  -2  -7   15.77    5.29
   0   2   7    6.84    1.15
   0   2   7   11.06    7.35
   0  -2  -8  182.06    9.26
   0  -2  -8  183.96    6.23
   0   2   8  177.62    5.47
   0   2   8  192.19    8.75
   0  -2  -9  125.00   33.97
   0  -2  -9  126.55    5.39
   0   2   9  137.52    9.34
   0  -2 -10   15.51    7.40
   0   2  10    3.63    4.11
   0  -2 -11   12.20    5.12
   0  -2 -12   19.30    7.08
   0  -2 -13   -5.10    8.64
   0  -2 -14   -2.14    9.67
  -1   1 -14    9.91    7.19
  -1   1 -13   16.21   10.69
  -1   1 -12   -0.94   10.08
  -1   1 -11   13.44   11.52
  -1   1 -11    6.76    3.57
  -1   1 -10   76.18   12.99
  -1   1 -10   75.42   14.44
  -1   1  -9   73.12   18.46
  -1   1  -9   69.78    8.67
  -1   1  -8   90.17   25.96
  -1   1  -8   69.79   21.26
   1  -1   8   62.27    7.17
   1  -1   8   84.47    4.70
  -1   1  -7  383.41   13.71
  -1   1  -7  425.84   13.93
   1  -1   7  390.17    8.80
   1  -1   7  409.23   10.64
  -1   1  -6  396.67   15.59
  -1   1  -6  441.34   14.50
   1  -1   6  403.38   11.73
   1  -1   6  421.07   12.13
  -1   1  -5  375.94   13.58
  -1   1  -5  392.40   16.90
   1  -1   5  349.91    7.48
   1  -1   5  366.70    7.29
  -1   1  -4  439.34   13.11
  -1   1  -4  458.89   15.64
   1  -1   4  444.77   10.61
   1  -1   4  451.61    4.56
  -1   1  -3   27.10    6.21
   1  -1   3   31.43    7.26
   1  -1   3   29.30    5.75
  -1   1  -3   36.11    2.91
   1  -1   3   28.92    3.16
  -1   1  -2 3768.19   40.70
   1  -1   2 3677.08   39.00
  -1   1  -2 3715.14   39.49
   1  -1   2 3768.30   38.15
   1  -1   1  138.90    5.01
  -1   1  -1  136.40    6.49
   1  -1   1  136.62    5.97
  -1   1  -1  144.51    3.70
   1  -1   0   -0.95    1.68
   1  -1  -2 1347.46   15.36
  -1   1   2 1335.83   15.43
   1  -1  -2 1361.37   15.09
  -1   1   2 1307.19   14.42
   1  -1  -2 1307.18   14.98
   1  -1  -3  368.58    9.18
  -1   1   3  356.62    9.95
  -1   1   3  368.58    7.84
  -1   1   3  385.84    9.33
   1  -1  -3  355.32    8.45
   1  -1  -4  746.69   19.36
  -1   1   4  755.09   12.16
   1  -1  -4  768.51   10.33
  -1   1   4  777.54    9.94
  -1   1   4  759.24   10.94
   1  -1  -4  749.56   10.35
   1  -1  -5  474.93   27.44
   1  -1  -5  456.13   10.04
  -1   1   5  450.18    8.88
  -1   1   5  476.84   10.41
   1  -1  -5  428.10    8.92
   1  -1  -6  763.75    9.91
  -1   1   6  785.51   14.63
   1  -1  -6  737.28   13.94
   1  -1  -7  835.85   25.16
   1  -1  -7  877.76   15.82
  -1   1   7  881.19   16.11
   1  -1  -8  136.94   41.35
   1  -1  -8  154.16   15.58
  -1   1   8  139.79    7.52
   1  -1  -9  193.93   11.81
   1  -1  -9  190.68    7.52
  -1   1   9  190.99    8.08
   1  -1 -10    1.22    6.42
   1  -1 -10    0.25    2.37
  -1   1  10    7.02    5.82
   1  -1 -11   27.71   12.17
   1  -1 -11   15.80    4.52
  -1   1  11   18.63    4.75
   1  -1 -12   25.76   13.44
   1  -1 -13   35.99   19.02
   1  -1 -14    6.52    5.69
   1  -1 -15   30.73   12.94
  -2   0 -13  -15.98    8.76
  -2   0 -12  117.84   15.18
  -2   0 -11    6.07    5.97
  -2   0 -10  140.88   30.13
  -2   0  -9   -3.67   10.53
  -2   0  -9    0.41    3.31
  -2   0  -8 1029.79   27.12
  -2   0  -8  971.86   22.33
  -2   0  -7    9.29    7.65
  -2   0  -7    4.86    3.36
   2   0   7    0.25    0.83
  -2   0  -6 1368.26   25.69
  -2   0  -6 1482.40   24.20
   2   0   6 1454.62   22.25
  -2   0  -5    3.88    2.91
  -2   0  -5   -1.14    4.56
   2   0   5    1.00    2.09
   2   0   5    1.86    1.00
  -2   0  -4 2189.86   33.55
   2   0   4 2173.26   32.96
   2   0   4 2249.89   32.80
  -2   0  -3   -0.62    5.51
   2   0   3    0.41    3.87
  -2   0  -3    2.37    1.87
   2   0   3    0.57    2.78
   2   0   3    0.28    0.55
  -2   0  -1   -0.08    3.86
   2   0   1    1.72    3.17
  -2   0  -1    0.57    1.32
   2   0   1    4.76    3.33
   2   0   0 2070.59   21.77
   2   0  -1   -3.45    2.47
  -2   0   1   -4.03    2.03
   2   0  -1   -4.25    2.16
  -2   0   1   -4.15    2.14
  -2   0   1   -3.68    2.53
   2   0  -3    5.88    3.77
  -2   0   3    7.29    4.78
   2   0  -3    2.66    2.34
  -2   0   3    2.83    2.52
  -2   0   3    1.30    2.27
  -2   0   3    3.78    2.11
   2   0  -4 6617.09   69.53
   2   0  -4 6573.97   68.27
  -2   0   4 6429.15   66.29
  -2   0   4 6738.54   69.33
   2   0  -5    1.55    3.73
   2   0  -5    2.28    2.58
  -2   0   5   -0.22    3.34
  -2   0   5    1.06    2.23
  -2   0   5    5.87    4.16
   2   0  -6  662.82   16.12
   2   0  -6  666.41   15.12
  -2   0   6  669.61   13.70
   2   0  -7   -6.78    8.26
   2   0  -7    0.57    3.79
  -2   0   7   -1.00    6.03
   2   0  -8 1363.49   33.62
   2   0  -8 1303.88   28.79
  -2   0   8 1279.07   31.48
   2   0  -9   -4.33   10.27
   2   0  -9   13.88    5.27
  -2   0   9    3.81    5.90
   2   0 -10  218.98   17.44
   2   0 -10  180.06   28.99
  -2   0  10  194.07    9.86
   2   0 -11    2.23    9.23
   2   0 -11   -0.94    4.63
  -2   0  11    5.18    4.88
   2   0 -12   23.71   10.93
   2   0 -12   25.07    5.31
   2   0 -13    5.61    5.64
   2   0 -14   66.54   15.75
   2   0 -15   19.21    8.66
  -3  -1 -13    5.23    5.77
  -3  -1 -12   18.63    8.92
  -3  -1 -11   43.28    8.73
  -3  -1 -10  104.48   14.12
  -3  -1  -9    6.82    9.28
  -3  -1  -8  393.23   17.67
  -3  -1  -8  340.25   10.62
  -3  -1  -7  223.15   20.30
  -3  -1  -7  197.80    7.17
   3   1   7  188.93    4.99
   3   1   7  190.50    3.40
   3   1   7  188.75    3.08
  -3  -1  -6  374.39   14.04
  -3  -1  -6  379.95    9.63
   3   1   6  380.17    8.96
   3   1   6  364.92    7.30
  -3  -1  -5  239.29   20.03
  -3  -1  -5  243.38    8.30
   3   1   5  233.44    7.69
  -3  -1  -4  155.21   12.99
  -3  -1  -4  148.42    4.77
   3   1   4  137.77    3.37
  -3  -1  -4  139.43    2.35
   3   1   3  238.40   10.19
  -3  -1  -3  244.70    5.33
   3   1   3  252.71    4.96
  -3  -1  -3  239.43    4.63
   3   1   2  974.89   12.58
  -3  -1  -2 1016.97   11.47
   3   1   2 1030.48   11.36
  -3  -1  -2  990.67   11.28
  -3  -1  -1   60.66   12.19
   3   1   1   49.03    2.81
  -3  -1  -1   55.79    2.07
  -3  -1  -1   57.57    4.61
   3   1   1   54.95    3.52
  -3  -1  -1   55.67    2.45
   3   1   0 3658.12   37.81
  -3  -1   0 3752.33   38.71
   3   1   0 3682.66   37.82
  -3  -1   0 3807.47   38.99
   3   1   0 3723.88   38.48
  -3  -1   0 3639.96   37.53
   3   1  -1  494.74    8.54
  -3  -1   1  506.64    7.32
   3   1  -1  511.61    8.29
  -3  -1   1  485.53    7.42
   3   1  -1  510.70    7.75
  -3  -1   1  486.68    7.53
   3   1  -2 1362.55   19.08
  -3  -1   2 1327.33   15.61
   3   1  -2 1380.04   16.66
  -3  -1   2 1322.14   18.24
   3   1  -2 1308.34   15.73
  -3  -1   2 1282.69   15.50
   3   1  -3  177.44    6.85
  -3  -1   3  178.80    6.21
   3   1  -3  176.37    7.19
  -3  -1   3  175.42    6.00
   3   1  -3  179.01    6.42
  -3  -1   3  172.81    5.87
   3   1  -4 2474.63   28.91
   3   1  -4 2415.27   27.99
  -3  -1   4 2362.20   26.88
   3   1  -4 2501.41   28.10
  -3  -1   4 2501.87   27.72
   3   1  -5  146.83    7.57
   3   1  -5  144.42   11.80
   3   1  -6 2593.84   41.82
  -3  -1   6 2702.87   42.26
   3   1  -7  409.86   17.48
   3   1  -7  381.33    8.58
  -3  -1   7  398.87   13.54
   3   1  -8  388.69   16.86
   3   1  -8  375.71   18.45
  -3  -1   8  374.47   11.81
   3   1  -9  202.54   21.60
   3   1  -9  153.65   11.39
  -3  -1   9  139.25    9.25
   3   1 -10    9.71    8.62
   3   1 -10    8.00    7.09
  -3  -1  10   11.74    6.12
   3   1 -11  145.09   29.31
   3   1 -11  138.03   25.99
  -3  -1  11  141.33    8.11
   3   1 -12   15.75    9.50
   3   1 -12    8.02    6.09
  -3  -1  12   -4.50    4.24
   3   1 -13   81.38   15.62
   3   1 -13   88.75   11.88
   3   1 -14   13.56    5.88
   3   1 -15   35.13   14.51
  -4  -2 -12   14.07    6.02
  -4  -2 -11   41.49   11.42
  -4  -2 -10   13.92    8.24
  -4  -2  -9    6.53    4.19
  -4  -2  -8   48.15   14.97
  -4  -2  -7   29.57    8.19
   4   2   7   30.52    4.01
  -4  -2  -6    9.45   10.47
   4   2   6    2.04    0.96
  -4  -2  -6    2.38    1.57
  -4  -2  -5    8.61    6.66
  -4  -2  -5   10.57    2.31
  -4  -2  -4   93.28    5.38
  -4  -2  -4  105.57    3.58
  -4  -2  -3  197.52   19.66
   4   2   3  186.59    6.96
   4   2   3  182.40    5.99
  -4  -2  -3  183.16    5.53
  -4  -2  -2  487.17   10.22
   4   2   2  456.49    9.57
  -4  -2  -2  465.45    7.82
  -4  -2  -2  467.36    7.89
   4   2   2  487.66    9.47
  -4  -2  -2  457.65    8.79
  -4  -2  -1  239.89    6.13
  -4  -2  -1  252.14    5.59
   4   2   1  247.21    6.52
  -4  -2  -1  237.08    6.03
   4   2   0 2049.11   22.25
  -4  -2   0 2007.03   21.92
   4   2   0 2048.92   22.42
  -4  -2   0 2018.62   21.92
   4   2   0 1957.26   22.84
   4   2  -1  247.13    6.15
  -4  -2   1  246.98    8.32
   4   2  -1  239.46    6.25
   4   2  -1  244.81    6.84
  -4  -2   1  231.54    6.73
   4   2  -2   93.78    4.32
   4   2  -2   87.97   13.10
  -4  -2   2   85.79    4.53
   4   2  -2   95.05    5.56
  -4  -2   2   88.73    4.94
   4   2  -3  232.61    7.92
  -4  -2   3  208.23    6.88
   4   2  -3  230.48   10.20
  -4  -2   3  206.00   12.26
   4   2  -3  229.31    8.26
  -4  -2   3  222.75    7.35
   4   2  -4   31.09    8.54
   4   2  -4   26.37    5.93
   4   2  -4   29.20    7.22
   4   2  -5  882.12   17.80
   4   2  -5  908.60   17.45
   4   2  -5  868.50   17.34
   4   2  -6  968.39   20.18
   4   2  -6 1004.53   21.06
   4   2  -6 1010.05   19.06
   4   2  -7    8.77    5.58
   4   2  -7   -0.44    6.16
   4   2  -8    7.58    7.69
   4   2  -8    5.45    5.00
  -4  -2   8    7.09    6.23
   4   2  -9    9.00    7.71
   4   2  -9   -2.00    7.21
  -4  -2   9    3.55    6.29
   4   2 -10  317.58   13.31
   4   2 -10  337.82   14.29
  -4  -2  10  335.20   13.53
   4   2 -11   11.89    8.49
   4   2 -11   10.05    5.07
  -4  -2  11    9.53    6.70
   4   2 -12  127.02   32.58
   4   2 -12  149.62   28.91
  -4  -2  12  112.21   27.68
   4   2 -13   24.46   11.05
   4   2 -13   28.73    8.79
  -4  -2  13   18.94    6.29
   4   2 -14   61.00   24.06
   4   2 -14   49.61    9.59
   4   2 -15   -6.35   10.17
  -5  -3 -10    7.48    6.14
  -5  -3  -9  215.36   17.70
  -5  -3  -8   14.38   10.44
  -5  -3  -7  504.06   16.09
  -5  -3  -6   66.94    6.64
  -5  -3  -5 1307.08   24.46
  -5  -3  -4  114.31    5.95
   5   3   4  132.29    4.58
  -5  -3  -4  115.54    3.99
  -5  -3  -3  730.99   20.58
   5   3   3  705.18   19.67
   5   3   3  741.01   22.80
  -5  -3  -3  723.71   20.56
  -5  -3  -2  899.39   14.92
  -5  -3  -2  897.88   15.11
  -5  -3  -2  922.79   14.29
  -5  -3  -2  920.87   14.66
   5   3   2  903.75   15.86
  -5  -3  -2  918.29   15.91
  -5  -3  -1 2348.85   35.29
  -5  -3  -1 2341.00   35.82
   5   3   1 2303.90   34.46
  -5  -3  -1 2361.32   35.54
   5   3   1 2285.03   36.28
  -5  -3  -1 2223.54   34.12
  -5  -3   0  347.75    6.79
  -5  -3   0  341.94    6.92
   5   3   0  344.82    7.62
  -5  -3   0  325.71    7.37
   5   3   0  328.37    7.99
   5   3  -1 1839.62   20.71
  -5  -3   1 1754.91   20.11
   5   3  -1 1877.34   21.88
  -5  -3   1 1774.83   20.69
   5   3  -1 1814.92   22.29
   5   3  -2   73.08   11.79
  -5  -3   2   73.24    3.85
   5   3  -2   70.70    5.17
   5   3  -2   92.54   18.45
   5   3  -3  735.93   10.81
  -5  -3   3  685.38   10.80
   5   3  -3  710.17   14.21
   5   3  -3  731.52   13.76
   5   3  -4  457.23   11.44
   5   3  -4  450.11   11.87
   5   3  -4  427.82   10.68
   5   3  -5  981.96   18.95
   5   3  -5  976.77   19.32
   5   3  -5 1011.73   19.45
   5   3  -6   69.57   16.38
   5   3  -6   47.51   11.65
   5   3  -6   62.56   14.89
   5   3  -7 1109.63   22.15
   5   3  -7 1203.37   23.35
   5   3  -7 1176.33   23.66
   5   3  -8   62.40   15.53
   5   3  -8   56.75   11.61
   5   3  -8   79.10   18.53
   5   3  -9  932.09   27.12
   5   3  -9  819.90   22.29
   5   3  -9  873.34   20.79
   5   3 -10   38.69   12.44
   5   3 -10   28.99    4.39
  -5  -3  10   28.18    7.79
   5   3 -11  302.03   16.27
   5   3 -11  314.68   14.96
  -5  -3  11  264.97   10.49
   5   3 -12   58.74   22.69
   5   3 -12   70.98   19.19
  -5  -3  12   63.33   18.84
   5   3 -13  105.38   19.52
   5   3 -13   86.05   20.40
  -5  -3  13   91.56   19.01
   5   3 -14   18.32   10.20
   5   3 -14   14.05    7.73
   5   3 -15   19.03    8.16
   5   3 -15   -0.68    5.64
   5   3 -16   -2.07   11.29
  -6  -4  -8   77.45   21.93
  -6  -4  -7  402.09   12.81
  -6  -4  -6  228.15   10.55
   6   4   6  213.56    5.64
  -6  -4  -5  981.86   19.52
   6   4   5  891.85   18.51
  -6  -4  -4  678.28   14.94
   6   4   4  668.95   16.26
  -6  -4  -3  910.01   19.69
  -6  -4  -3  961.28   21.74
   6   4   3  982.67   22.15
  -6  -4  -2  251.54    8.91
  -6  -4  -2  250.42    8.46
  -6  -4  -2  240.41    7.72
   6   4   2  250.09    9.61
  -6  -4  -1  565.44   15.91
  -6  -4  -1  597.61   16.19
   6   4   1  586.18   16.08
  -6  -4  -1  595.09   16.40
   6   4   1  579.83   21.44
  -6  -4   0 1340.75   20.56
  -6  -4   0 1378.57   21.67
   6   4   0 1365.98   22.73
  -6  -4   0 1365.77   23.37
   6   4   0 1356.14   23.29
   6   4  -1 1389.17   23.26
  -6  -4   1 1396.34   21.78
   6   4  -1 1404.80   23.68
   6   4  -1 1458.82   25.60
   6   4  -2 1006.23   16.87
  -6  -4   2  951.53   17.00
   6   4  -2  989.32   18.10
   6   4  -3  315.63    8.75
  -6  -4   3  288.89    7.69
   6   4  -3  329.08   11.06
   6   4  -3  311.80   11.53
   6   4  -5  791.44   24.15
   6   4  -5  750.89   23.90
   6   4  -5  742.43   23.18
   6   4  -6  718.06   22.29
   6   4  -6  661.48   21.16
   6   4  -6  710.32   21.93
   6   4  -7  753.29   19.61
   6   4  -7  687.32   21.46
   6   4  -7  770.10   19.78
   6   4  -8  542.34   14.27
   6   4  -8  524.45   16.59
   6   4  -8  493.27   15.44
   6   4  -9  656.39   22.20
   6   4  -9  610.39   21.27
   6   4  -9  673.19   18.97
   6   4 -10   42.97   11.59
   6   4 -10   38.02    8.04
   6   4 -10   42.84    9.23
   6   4 -11  318.73   16.16
   6   4 -11  364.08   33.45
  -6  -4  11  353.12   11.63
   6   4 -12   39.61   15.93
   6   4 -12   33.78    6.88
  -6  -4  12   14.87    7.19
   6   4 -13   96.85   22.30
   6   4 -13   88.25   22.92
  -6  -4  13   86.99    9.34
   6   4 -14   33.00    8.81
   6   4 -14   37.12    7.47
  -6  -4  14   45.61    6.13
   6   4 -15    7.86    6.73
   6   4 -15   11.76    8.31
   6   4 -16    9.52    4.23
   6   4 -16    6.45    4.93
  -7  -5  -5   25.14    5.82
   7   5   5   19.60    5.73
  -7  -5  -4   37.54    4.54
   7   5   4   37.16   10.54
  -7  -5  -3  133.92    3.65
  -7  -5  -3  147.08    5.67
   7   5   3  154.17    6.77
  -7  -5  -2  169.92    3.95
  -7  -5  -2  168.99    5.40
  -7  -5  -2  162.79    3.77
   7   5   2  172.19    8.46
  -7  -5  -1  542.88   11.41
  -7  -5  -1  538.60   10.54
   7   5   1  561.87   12.62
  -7  -5  -1  551.16   12.07
   7   5   1  566.51   14.49
  -7  -5   0 1203.93   24.53
  -7  -5   0 1193.03   18.86
   7   5   0 1241.76   27.28
   7   5   0 1224.91   27.65
  -7  -5   1  350.72   10.79
   7   5  -1  349.17   19.73
   7   5  -1  390.01   14.25
   7   5  -2 1194.33   19.05
  -7  -5   2 1128.11   20.82
   7   5  -2 1164.45   20.73
   7   5  -2 1147.84   21.14
   7   5  -3  275.36   11.10
  -7  -5   3  250.02    9.42
   7   5  -3  279.12   15.37
   7   5  -3  280.85   14.94
   7   5  -4  503.44   16.27
   7   5  -4  511.44   18.43
   7   5  -4  510.32   17.55
   7   5  -5  311.11   13.19
   7   5  -5  277.96   13.03
   7   5  -5  334.41   16.07
   7   5  -6  274.58    8.52
   7   5  -6  287.78   10.68
   7   5  -6  281.47   12.04
   7   5  -7   57.55   13.62
   7   5  -7   67.65   16.64
   7   5  -7   69.87   14.29
   7   5  -8  240.80   12.20
   7   5  -8  245.15   12.53
   7   5  -8  274.02   18.60
   7   5  -9   91.48   30.12
   7   5  -9   77.09   24.98
   7   5  -9   90.35   21.91
   7   5 -10   82.86   22.90
   7   5 -10  107.20   18.78
   7   5 -10   97.30   16.44
   7   5 -11   30.54   15.89
   7   5 -11   45.27   13.38
   7   5 -11   41.12    6.32
   7   5 -12   57.98   13.70
   7   5 -12   84.97   25.11
  -7  -5  12   72.86    8.23
   7   5 -13   95.65   25.36
   7   5 -13   95.92   27.28
  -7  -5  13  104.77   11.39
   7   5 -14   13.48    9.79
   7   5 -14   30.56   12.37
  -7  -5  14    8.77    4.60
   7   5 -15   21.68    7.04
   7   5 -15   19.52    5.51
   8   6   5    9.96    1.68
   8   6   4   13.53    6.55
   8   6   3   82.13   21.70
  -8  -6  -2   23.31    4.14
   8   6   2   28.67    8.31
  -8  -6  -1   76.50    2.20
  -8  -6  -1   77.64    1.67
   8   6   1   84.38   11.18
   8   6   1   84.90   19.85
  -8  -6   0   50.22    1.69
  -8  -6   0   56.62    3.04
   8   6   0   59.21    5.49
   8   6   0   63.48   19.22
  -8  -6   1  110.38    3.32
   8   6  -1  121.69    7.80
   8   6  -1  135.37   14.83
   8   6  -2  211.21    5.41
  -8  -6   2  185.35    4.51
   8   6  -2  208.16    8.31
   8   6  -2  224.58    9.74
   8   6  -3    2.93    2.20
  -8  -6   3    6.29    3.60
   8   6  -3   -6.36    5.81
   8   6  -3    4.75    5.30
   8   6  -4  347.49   16.81
   8   6  -4  358.24   12.04
   8   6  -4  378.37   14.61
   8   6  -5   16.44    5.93
   8   6  -5   31.14    8.94
   8   6  -5   27.41    8.82
   8   6  -6   69.13   21.55
   8   6  -6   73.99   25.59
   8   6  -6   85.17   27.26
   8   6  -7   22.37    9.90
   8   6  -7   14.02    7.30
   8   6  -7    9.98    6.29
   8   6  -8   35.50    9.98
   8   6  -8   11.97   11.84
   8   6  -8   19.95    9.22
   8   6  -9  150.19   35.53
   8   6  -9  160.88   25.97
   8   6  -9  158.98   37.21
   8   6 -10    7.50    5.54
   8   6 -10    5.68    6.09
   8   6 -10   12.57    5.90
   8   6 -11   76.65   21.65
   8   6 -11   71.64   20.34
   8   6 -11   76.82   19.73
   8   6 -12   31.63   10.34
   8   6 -12    5.37   10.19
   8   6 -12   20.55    8.13
   8   6 -13   -6.14   10.62
   8   6 -13    6.39    4.69
  -8  -6  13    3.61    8.14
   8   6 -14    9.96    7.87
   8   6 -14    5.39    5.28
  -8  -6  14   26.12    8.33
   8   6 -15   36.99   11.21
   8   6 -15   46.17    9.37
  -8  -6  15   35.17   15.22
   9   7   4  345.38   11.91
   9   7   3   83.90   14.69
   9   7   2  257.28   16.62
   9   7   1  268.62    7.62
   9   7   1  269.28   11.35
   9   7   0  339.25    9.85
   9   7   0  350.41   12.40
   9   7  -1  397.80   11.11
   9   7  -1  360.91   13.46
   9   7  -2  886.62   24.60
   9   7  -2  936.22   23.58
   9   7  -3   97.33    7.86
   9   7  -3  104.15   20.27
   9   7  -3  128.67   28.36
   9   7  -4 1205.37   25.49
   9   7  -4 1243.09   27.23
   9   7  -4 1247.18   28.75
   9   7  -5  397.42   15.92
   9   7  -5  374.11   18.44
   9   7  -5  423.74   18.69
   9   7  -6  501.56   13.82
   9   7  -6  512.93   16.49
   9   7  -6  473.28   19.07
   9   7  -7  200.48   10.64
   9   7  -7  165.14   12.39
   9   7  -7  199.83   40.81
   9   7  -8  336.95   12.82
   9   7  -8  322.10   44.53
   9   7  -8  334.41   42.82
   9   7  -9   86.97   27.53
   9   7  -9   99.75   29.45
   9   7  -9   96.33   22.34
   9   7 -10   53.87   13.44
   9   7 -10   66.31   15.41
   9   7 -10   59.73   12.03
   9   7 -11    0.20    6.41
   9   7 -11    2.45    7.38
   9   7 -11   11.53    6.86
   9   7 -12   35.17   15.62
   9   7 -12   45.13    8.60
   9   7 -12   48.64   12.81
   9   7 -13   31.07   19.14
   9   7 -13   38.33   12.35
   9   7 -13   40.01   11.02
   9   7 -14   11.31    6.61
   9   7 -14   11.83    4.36
  -9  -7  14   12.95   10.13
   9   7 -15   31.48   10.39
   9   7 -15   20.56    5.74
  10   8   3  304.70   26.03
  10   8   2   24.44    4.90
  10   8   1  375.38   17.12
  10   8   0   10.32    3.36
  10   8   0   15.90    7.58
  10   8  -1  400.78   10.80
  10   8  -1  424.58   26.52
  10   8  -2   34.59    8.95
  10   8  -2   17.33   10.06
  10   8  -3  972.71   21.01
  10   8  -3 1009.50   32.68
  10   8  -4   50.49   12.84
  10   8  -4   67.08   20.07
  10   8  -4   57.76   24.61
  10   8  -5  684.03   17.23
  10   8  -5  750.91   21.19
  10   8  -5  704.87   22.08
  10   8  -6  136.82    7.61
  10   8  -6  151.35   39.29
  10   8  -6  171.70   22.80
  10   8  -7  293.61   14.87
  10   8  -7  283.95   15.79
  10   8  -7  304.02   13.85
  10   8  -8   48.89   15.92
  10   8  -8   60.46   10.86
  10   8  -8   77.37   22.16
  10   8  -9  121.66   28.99
  10   8  -9  165.67   26.13
  10   8  -9  130.87   29.04
  10   8 -10    3.83    3.01
  10   8 -10   13.05    9.40
  10   8 -10   10.16    6.50
  10   8 -11   -1.91    8.26
  10   8 -11    4.03    2.76
  10   8 -11    0.88    4.35
  10   8 -12   20.18    5.37
  10   8 -12   18.38    7.01
  10   8 -12   30.56    9.42
  10   8 -13   72.86   27.82
  10   8 -13   66.68   14.65
  10   8 -13   51.88   18.32
  10   8 -14  -13.65   11.16
  10   8 -14    3.99    7.81
  10   8 -14   -1.34    7.03
  11   9   2    5.33    3.65
  11   9   1   14.29    5.50
  11   9   0   13.61    6.35
  11   9  -1   44.21   12.47
  11   9  -1   40.32   14.07
  11   9  -2   10.77    4.84
  11   9  -2   11.22    5.64
  11   9  -3   14.59    6.21
  11   9  -3   10.56    4.75
  11   9  -4    9.75    5.12
  11   9  -4   -4.07    8.82
  11   9  -5   49.50   18.40
  11   9  -5   53.44   13.28
  11   9  -6   30.62    5.52
  11   9  -6   42.85   10.27
  11   9  -6   62.73   13.23
  11   9  -7   40.97    8.35
  11   9  -7   41.28   10.02
  11   9  -7   45.91   14.26
  11   9  -8   79.63   19.11
  11   9  -8   91.09   20.80
  11   9  -8   71.71   23.81
  11   9  -9    4.55    3.24
  11   9  -9   12.56    6.34
  11   9  -9   10.66    7.69
  11   9 -10    5.60    6.37
  11   9 -10   22.69    9.98
  11   9 -10   23.74   14.00
  11   9 -11   14.94   11.93
  11   9 -11   21.72    8.84
  11   9 -11   12.81   10.93
  11   9 -12   41.49   13.41
  11   9 -12   61.86   14.62
  11   9 -12   42.91   14.69
  11   9 -13   12.56    6.84
  11   9 -13   12.44   11.27
  11   9 -13    0.82    5.88
  11   9 -14   46.29   16.94
  11   9 -14   60.98   13.92
  11   9 -14   58.16   19.79
  12  10   2   14.10    4.59
  12  10   1   42.84   11.03
  12  10   0   38.15   15.44
  12  10  -1   33.59   10.29
  12  10  -2   27.95    8.64
  12  10  -2   26.12   11.62
  12  10  -3   40.70   14.51
  12  10  -3   43.15   12.19
  12  10  -4   12.58    6.74
  12  10  -4   14.20    8.40
  12  10  -5    7.85    7.13
  12  10  -5    5.38    8.60
  12  10  -6    9.36    4.86
  12  10  -6    5.96    5.79
  12  10  -7   19.21    6.34
  12  10  -7   20.09    6.33
  12  10  -8   11.44    5.02
  12  10  -8    7.50    5.19
  12  10  -9   64.33   14.74
  12  10  -9   63.54   20.80
  12  10  -9   73.58   21.15
  12  10 -10   -1.51    6.24
  12  10 -10   13.18    7.75
  12  10 -10   11.52    6.92
  12  10 -11   11.32    5.09
  12  10 -11   20.88    8.59
  12  10 -11   24.52   11.03
  12  10 -12   11.01    4.09
  12  10 -12    6.23    6.51
  12  10 -12    5.45    4.63
  12  10 -13   11.99   13.25
  12  10 -13   15.29   11.51
  12  10 -13   14.48    6.80
  13  11   1   12.62    4.09
  13  11   0  108.28   32.89
  13  11  -1   14.99    5.91
  13  11  -2  122.41   30.92
  13  11  -3   18.54    8.99
  13  11  -4  105.93   27.42
  13  11  -4   94.95   33.61
  13  11  -5   33.09   13.50
  13  11  -5   28.82   10.42
  13  11  -6   64.42   14.62
  13  11  -6   84.18   23.94
  13  11  -7   36.41    8.51
  13  11  -7   21.38   10.95
  13  11  -8   44.16   10.18
  13  11  -8   28.42   11.72
  13  11  -9   19.97    8.32
  13  11  -9    4.76   10.66
  13  11 -10   19.17   10.98
  13  11 -10   23.05    7.13
  13  11 -11   51.73   14.69
  13  11 -11   23.79    9.03
  14  12  -2   22.37    8.66
  14  12  -3   10.45    5.57
  14  12  -4   78.78   28.00
  14  12  -5    3.41    6.24
  14  12  -5    8.78   10.03
  14  12  -6   49.00   13.86
  14  12  -6   47.73   16.64
  14  12  -7   13.39    6.27
  14  12  -7   13.31    7.00
  14  12  -8    6.47    7.87
  14  12  -8   12.87   11.40
  14  12  -9   26.79   11.02
  14  12  -9   25.46   14.06
  10  14  -6   19.58    7.96
  10  14  -6   11.95    6.28
  10  14  -5   23.57    8.44
  10  14  -5   18.34   16.22
  10  14  -4   20.87    8.72
  10  14  -4   18.60   10.13
  10  14  -3   31.06   15.01
  10  14  -2    0.53    3.70
  10  14  -1   43.06   13.90
   9  13  -9   13.76    6.29
   9  13  -9   11.43    9.86
   9  13  -8   16.08    9.67
   9  13  -8   12.25    4.58
   9  13  -7   12.91    5.08
   9  13  -7   11.05    7.36
   9  13  -6   45.27   13.94
   9  13  -6   72.43   22.21
   9  13  -5    5.71    8.58
   9  13  -5    9.37    7.54
   9  13  -4   -0.70    7.25
   9  13  -4    3.85   10.14
   9  13  -3    6.49    2.72
   9  13  -3    7.55    8.20
   9  13  -2   13.03    6.58
   9  13  -2   11.87    5.42
   9  13  -1   15.11    6.63
   9  13   0    5.08    4.18
   9  13   1    6.53    6.85
   9  13   2   10.18    5.52
   8  12 -11   -2.91    7.96
   8  12 -11    5.45    3.48
   8  12 -11    5.39    6.10
   8  12 -10   15.02    5.60
   8  12 -10   28.60   11.17
   8  12 -10   19.95   13.14
   8  12  -9    7.63    4.13
   8  12  -9   13.28    8.89
   8  12  -9    5.33    4.32
   8  12  -8   58.07   12.34
   8  12  -8   54.29   14.13
   8  12  -7   27.87    8.79
   8  12  -7   36.34   14.62
   8  12  -6  197.55   60.68
   8  12  -6  186.44   59.43
   8  12  -5  168.58   34.80
   8  12  -5  128.01   30.99
   8  12  -4  133.97   33.79
   8  12  -4  159.82   32.63
   8  12  -3    8.00    4.62
   8  12  -3   15.25   10.82
   8  12  -2  132.94   30.02
   8  12  -2  105.86   30.53
   8  12  -1    8.07    4.64
   8  12  -1    0.45    6.35
   8  12   0  164.50   53.49
   8  12   1   16.37   11.05
   8  12   2  126.99   33.41
   8  12   3    9.50    5.41
   8  12   4   82.85   20.62
   7  11 -12   22.98    8.08
   7  11 -12   17.96   10.10
   7  11 -12   17.17   10.82
   7  11 -11   15.87   10.76
   7  11 -11   22.51    7.61
   7  11 -11   17.04    6.17
   7  11 -10   71.75   21.20
   7  11 -10   64.85   15.31
   7  11 -10   65.80   22.84
   7  11  -9   12.06   11.58
   7  11  -9   10.18   10.09
   7  11  -9   28.31   12.47
   7  11  -8   88.49   27.24
   7  11  -8  126.29   40.78
   7  11  -8  118.63   28.50
   7  11  -7    5.57    4.36
   7  11  -7    8.62    6.83
   7  11  -7   10.62   10.03
   7  11  -6  241.55   10.51
   7  11  -6  255.16   18.35
   7  11  -6  241.21   27.08
   7  11  -5   81.96   19.44
   7  11  -5  114.79   27.95
   7  11  -4  317.75   15.94
   7  11  -4  278.49   17.95
   7  11  -3  129.38   34.52
   7  11  -3  101.05   33.51
   7  11  -2  103.63   25.18
   7  11  -2  112.21   23.50
   7  11  -1   40.18   11.30
   7  11  -1   43.66   12.60
   7  11   0  307.43   12.64
   7  11   0  309.35   31.58
   7  11   1   61.30   23.11
   7  11   2  287.95   29.10
   7  11   3   79.98   13.93
   7  11   4   97.23   25.36
   7  11   5   14.01    6.72
   6  10 -13    2.55    9.29
   6  10 -13   36.49   10.43
   6  10 -13   10.94    2.91
   6  10 -12   33.96   11.45
   6  10 -12   34.49   10.03
   6  10 -12   16.96    8.39
   6  10 -11   46.49   18.92
   6  10 -11   42.70   12.62
   6  10 -11   41.38   13.14
   6  10 -10    6.58    5.73
   6  10 -10   -6.43   11.08
   6  10 -10    6.81    7.31
   6  10  -9   31.83   11.60
   6  10  -9   53.36   16.80
   6  10  -9   28.06    8.24
   6  10  -8   25.45    6.63
   6  10  -8   52.58   15.65
   6  10  -7   14.11    8.49
   6  10  -7    5.23    5.26
   6  10  -7   16.03    7.96
   6  10  -6    6.33    4.51
   6  10  -6   15.05    8.84
   6  10  -6   12.22    5.89
   6  10  -5   72.65   24.36
   6  10  -5   93.56   17.88
   6  10  -5   93.44   17.68
   6  10  -4   40.88   15.43
   6  10  -4   32.14    8.15
   6  10  -4   32.10   13.96
   6  10  -3   59.90   10.40
   6  10  -3   84.38   25.89
   6  10  -3   76.72   17.33
   6  10  -2   70.56   17.91
   6  10  -2   68.15   18.71
   6  10  -1   22.40    5.94
   6  10  -1   26.93   10.34
   6  10   0   90.47   23.37
   6  10   0  104.50   22.92
   6  10   1   15.40    3.36
   6  10   1   28.35   10.19
   6  10   2   78.70   11.49
   6  10   2   94.04   24.80
   6  10   3   12.97    6.76
   6  10   4   -2.52    5.60
   6  10   5    7.11    4.72
   6  10   6   44.40   12.14
   5   9 -13    7.86    5.36
   5   9 -13    7.65    7.27
   5   9 -12   74.31   12.99
   5   9 -12   66.83   23.09
   5   9 -12   57.69   13.77
   5   9 -11   17.85   12.00
   5   9 -11   -0.03   10.08
   5   9 -11    7.46    4.77
   5   9 -10   73.18   21.56
   5   9 -10   64.70   12.12
   5   9 -10   68.55   18.62
   5   9  -9    9.46    9.49
   5   9  -9   36.56   13.96
   5   9  -9   12.84    6.96
   5   9  -8  111.55   10.50
   5   9  -8   71.34   14.82
   5   9  -8  105.27   25.88
   5   9  -7    7.61    4.80
   5   9  -7   13.29   11.09
   5   9  -7    2.48    5.82
   5   9  -6    3.38    4.40
   5   9  -6    8.00    8.18
   5   9  -6    5.16    7.28
   5   9  -5  174.16   11.94
   5   9  -5  162.77   41.99
   5   9  -5  133.51   32.01
   5   9  -4    4.41    5.50
   5   9  -4   -2.97   11.19
   5   9  -4    6.89    4.92
   5   9  -3  579.06   12.23
   5   9  -3  512.33   18.05
   5   9  -2   40.10    9.21
   5   9  -2   87.49   16.16
   5   9  -2   46.14   13.10
   5   9  -1  233.77    3.74
   5   9  -1  235.62   13.36
   5   9   0  102.29   26.32
   5   9   0   94.42   21.40
   5   9   1   67.57   19.33
   5   9   1   59.49   14.63
   5   9   2    5.77    4.19
   5   9   2    8.56    6.44
   5   9   3  229.79    7.50
   5   9   3  255.18   11.41
   5   9   4   23.89    5.50
   5   9   5   52.12   12.71
   5   9   6   -0.51    3.57
   5   9   7   10.65    4.31
   4   8 -14   10.79    8.66
   4   8 -14   12.55   11.45
   4   8 -13   48.37   11.18
   4   8 -13   66.00   10.66
   4   8 -12    1.45    9.25
   4   8 -12    5.80    7.15
   4   8 -12   -0.81    5.69
   4   8 -11   44.88   10.55
   4   8 -11   50.19    9.63
   4   8 -11   53.48   13.60
   4   8 -10    6.83   10.86
   4   8 -10   17.96   10.51
   4   8 -10    9.91    6.19
   4   8  -9  238.67   16.75
   4   8  -9  193.37   21.25
   4   8  -9  204.72   38.10
   4   8  -8   12.97    6.45
   4   8  -8   15.24    4.06
   4   8  -8    8.99    6.52
   4   8  -7  851.55   41.75
   4   8  -7 1016.87   33.54
   4   8  -7  935.82   30.35
   4   8  -6   39.54    9.42
   4   8  -6   59.80   14.87
   4   8  -6   21.62    5.90
   4   8  -5  819.35   20.31
   4   8  -5  922.06   31.93
   4   8  -5  803.51   22.24
   4   8  -4  147.26    9.22
   4   8  -4  176.39   18.32
   4   8  -4  150.91   11.36
   4   8  -3 1366.98   29.10
   4   8  -3 1487.15   51.06
   4   8  -3 1495.09   33.61
   4   8  -2  336.69    7.00
   4   8  -2  348.60   13.26
   4   8  -2  343.72   14.16
  -4  -8   1  970.89   18.62
   4   8  -1 1008.13   36.66
   4   8  -1  979.81   27.42
   4   8   0  251.08    9.97
   4   8   0  219.96    9.65
   4   8   1  884.14   21.51
   4   8   1  819.51   21.89
   4   8   2  426.19   12.56
   4   8   2  400.57   15.56
   4   8   3 2008.10   35.32
   4   8   3 2004.15   46.27
   4   8   4  753.11   23.73
   4   8   5  374.58   13.57
   4   8   6   26.29    7.89
   4   8   7  328.44   11.21
   3   7 -14   13.24   11.77
   3   7 -14    9.36    3.11
   3   7 -13   15.34   15.49
   3   7 -13   24.22    3.71
   3   7 -12   17.19   12.59
   3   7 -12   27.59    7.51
   3   7 -11   10.44   11.07
   3   7 -11   28.01    8.35
   3   7 -11   25.26    6.24
   3   7 -10  174.17   41.44
   3   7 -10  238.45   51.30
   3   7 -10  194.18   36.47
   3   7  -9   40.49   12.35
   3   7  -9   23.11    8.20
   3   7  -9   28.92    9.68
   3   7  -8   66.51    9.49
   3   7  -8   77.12   21.52
   3   7  -8   72.24   24.67
   3   7  -7  189.09   16.86
   3   7  -7  218.60   50.49
   3   7  -7  198.00   20.84
   3   7  -6  364.40   14.13
   3   7  -6  426.35   19.01
   3   7  -6  357.91   23.21
   3   7  -5   18.32    5.88
   3   7  -5   32.35   13.02
   3   7  -5   23.63    9.36
   3   7  -4  887.99   23.95
   3   7  -4  879.76   24.86
   3   7  -4  871.20   23.03
   3   7  -3   48.71   15.38
   3   7  -3   51.45   10.51
   3   7  -3   53.74   14.30
   3   7  -2 1079.17   19.48
   3   7  -2 1037.41   26.85
   3   7  -2 1162.22   23.17
   3   7  -1  929.35   15.96
  -3  -7   1  883.65   14.81
   3   7  -1  928.18   19.00
   3   7  -1  939.07   20.22
   3   7   0 1165.73   18.07
   3   7   0 1192.28   26.93
   3   7   0 1150.32   26.46
   3   7   1 2474.77   55.07
   3   7   1 2384.39   53.92
   3   7   2 2229.70   49.60
   3   7   2 2290.07   49.71
   3   7   3  683.36   19.14
  -3  -7  -3  613.28   12.52
   3   7   3  704.27   18.38
  -3  -7  -4 1029.49   18.45
   3   7   4 1130.10   28.65
  -3  -7  -5  497.10    9.62
   3   7   5  474.83    7.55
   3   7   5  501.12   18.44
   3   7   6  247.95   11.57
   3   7   7  393.60   12.89
   3   7   8  127.18   26.26
   2   6 -14   10.31    5.64
   2   6 -14    6.71    6.24
   2   6 -13   11.82   12.98
   2   6 -13    9.18    6.67
   2   6 -12    1.20   10.47
   2   6 -12   -4.31    7.81
   2   6 -11   11.47    9.10
   2   6 -11   14.14   10.88
   2   6 -11   13.12    5.22
   2   6 -10   -0.71   12.15
   2   6 -10   18.18    6.55
   2   6 -10   10.08    4.57
   2   6  -9    3.45   13.00
   2   6  -9    3.27    3.99
   2   6  -9    3.96    4.01
   2   6  -8  105.79   28.69
   2   6  -8  163.96   37.39
   2   6  -8  119.37    9.61
   2   6  -7   41.01    9.88
   2   6  -7   63.35   12.55
   2   6  -7   57.95   11.39
   2   6  -6  134.74    8.86
   2   6  -6  166.02   39.15
   2   6  -6  159.73    8.50
   2   6  -5   13.51    6.32
   2   6  -5    8.91    4.63
   2   6  -5    9.71    4.89
   2   6  -4 1157.37   22.51
   2   6  -4 1187.87   23.33
   2   6  -3   17.55    5.46
   2   6  -3   14.38   10.49
   2   6  -3    5.79    7.95
   2   6  -2  574.04   12.96
   2   6  -2  521.24   13.94
   2   6  -2  563.54   15.33
   2   6  -1   20.16    4.17
  -2  -6   1   16.10    5.50
   2   6  -1   27.17    6.98
   2   6  -1   11.39    5.21
   2   6   0    8.11    2.07
   2   6   0    8.71    3.80
   2   6   0   18.84   11.66
   2   6   1  141.63    4.51
   2   6   1  137.56    5.59
   2   6   1  129.53   10.74
   2   6   1  140.02   10.42
   2   6   2 2784.59   43.26
   2   6   2 3038.74   49.52
  -2  -6  -3  399.15   10.62
   2   6   3  378.30    3.28
   2   6   3  393.92   12.27
  -2  -6  -3  387.56   11.85
   2   6   3  398.17   14.82
  -2  -6  -4  226.61    3.89
   2   6   4  219.44    3.79
  -2  -6  -4  211.74    4.19
   2   6   4  224.56   12.13
  -2  -6  -5  104.61    4.33
   2   6   5   99.61    9.61
   2   6   5   91.04    2.33
   2   6   5   89.72    2.59
   2   6   5   95.96   25.88
  -2  -6  -6   33.53    8.11
   2   6   6   32.74   11.24
  -2  -6  -7   39.55    8.51
   2   6   7   38.02   11.96
  -2  -6  -8  148.38   17.99
   2   6   8  135.28    9.58
   2   6   9    4.14    5.58
   1   5 -14   -7.86   11.92
   1   5 -13    5.27    7.34
   1   5 -13   10.52    3.49
   1   5 -12   37.56   11.95
   1   5 -12   43.34   10.03
   1   5 -11   21.21   12.09
   1   5 -11    5.22    4.73
   1   5 -10   50.97   16.91
   1   5 -10   50.65    8.74
   1   5 -10   39.18   10.09
   1   5  -9  266.62   20.61
   1   5  -9  245.58   14.16
   1   5  -9  231.37   11.81
   1   5  -8   15.17    8.58
   1   5  -8   15.38    6.48
   1   5  -8    4.85    2.86
   1   5  -7   35.62   10.87
   1   5  -7   56.03   15.03
   1   5  -7   45.88   12.28
   1   5  -6  795.47   15.84
   1   5  -6  838.19   25.77
   1   5  -6  849.67   20.78
   1   5  -5  335.30   15.97
   1   5  -5  308.87   15.15
   1   5  -5  325.59   15.04
   1   5  -4  607.88   20.62
   1   5  -4  576.38   31.12
   1   5  -4  570.81   18.03
   1   5  -3   35.04    5.74
   1   5  -3   29.09    6.80
   1   5  -3   36.13    9.17
   1   5  -2    9.26    3.79
   1   5  -2   19.92    7.66
   1   5  -2    7.76    3.59
   1   5  -1   45.26   10.76
  -1  -5   1   41.97    9.31
   1   5  -1   49.58   11.37
   1   5  -1   39.75   10.48
   1   5   0  401.53    7.78
   1   5   0  374.96    8.06
   1   5   0  390.65   10.48
   1   5   0  384.92   21.36
   1   5   1   28.88    4.11
   1   5   1   32.89    7.36
  -1  -5  -1   30.97    4.19
   1   5   1   26.20    8.50
  -1  -5  -2  204.70    4.44
   1   5   2  207.36    5.91
   1   5   2  218.57    7.03
  -1  -5  -2  201.53    6.02
   1   5   2  230.41   11.05
  -1  -5  -3  606.46   10.79
   1   5   3  589.04   10.50
   1   5   3  619.55   12.80
  -1  -5  -3  597.87   11.46
   1   5   3  604.21   15.54
  -1  -5  -4  351.87   12.23
   1   5   4  341.23   10.76
   1   5   4  358.60   15.34
  -1  -5  -5  124.05    6.20
   1   5   5  105.26    4.38
   1   5   5  112.11    2.57
   1   5   5  115.77   11.31
  -1  -5  -6  560.53    9.14
   1   5   6  524.88    4.72
   1   5   6  541.40    6.12
   1   5   6  542.36   29.04
  -1  -5  -7  710.95   16.39
   1   5   7  668.51   19.07
  -1  -5  -8  555.01   17.79
   1   5   8  598.93   17.78
  -1  -5  -9    9.85    3.38
   1   5   9   18.36    6.50
  -1  -5 -10   65.74   19.61
  -1  -5 -11    1.49    3.67
   0   4 -14    4.45    7.87
   0   4 -13   27.35   11.87
   0   4 -12   29.67   13.83
   0   4 -12   19.85    4.90
   0   4 -11   55.22   15.52
   0   4 -11   60.26   14.37
   0   4 -10   86.91   13.56
   0   4 -10   56.50   13.87
   0  -4  10   56.36    5.44
   0   4  -9   60.41   12.49
   0   4  -9   73.34   16.53
   0   4  -9   55.39    8.22
   0   4  -8  346.17   41.91
   0   4  -8  357.11   20.51
   0   4  -8  304.95   12.57
   0   4  -7  286.53   18.78
   0   4  -7  293.08   28.27
   0   4  -7  286.56    7.92
   0   4  -6  753.11   21.52
   0   4  -6  741.93   19.56
   0   4  -6  762.43   17.19
   0   4  -5 1115.82   24.25
   0   4  -5 1130.91   22.74
   0   4  -5 1130.19   20.59
   0   4  -4  318.16   16.67
   0   4  -4  349.53    9.46
   0   4  -3 1382.33   23.72
   0   4  -3 1398.44   25.09
   0   4  -2 1654.16   21.25
   0   4  -2 1598.29   22.05
   0   4  -2 1670.58   21.27
   0   4  -1 1244.66   15.62
   0  -4   1 1269.08   15.82
   0   4  -1 1294.93   17.41
   0   4  -1 1243.48   16.64
   0   4   0   13.45    4.42
   0  -4   0   15.71    3.08
   0   4   0   14.04    5.63
   0  -4   0    9.38    4.40
   0   4   0   11.64    4.86
   0   4   1 1283.74   14.54
   0   4   1 1301.51   15.19
   0   4   1 1292.04   16.70
   0   4   1 1337.82   18.50
   0  -4  -2 1618.21   17.85
   0   4   2 1596.29   17.88
   0   4   2 1625.18   20.05
   0  -4  -2 1639.21   19.04
   0   4   2 1622.96   21.92
   0  -4  -3 1465.51   22.84
   0   4   3 1415.26   22.01
   0   4   3 1405.07   22.69
   0  -4  -3 1407.89   21.90
   0   4   3 1509.00   25.90
   0  -4  -4  338.64    9.13
   0   4   4  313.07    7.30
   0   4   4  314.42    7.79
   0   4   4  325.77    7.73
   0   4   4  337.30   10.91
   0  -4  -5 1134.14   19.09
   0   4   5 1078.46   16.72
   0   4   5 1110.31   24.95
   0  -4  -6  762.17   16.98
   0   4   6  707.75   13.91
   0   4   6  708.85   19.82
   0  -4  -7  258.25    8.01
   0   4   7  266.08    5.10
   0   4   7  295.76   10.36
   0  -4  -8  293.41   10.38
   0   4   8  300.67   15.73
   0  -4  -9   54.51   10.82
   0   4   9   73.17    9.81
   0  -4 -10   60.35   14.37
   0   4  10   57.76    6.22
   0  -4 -11   67.82   18.63
   0  -4 -12   13.86    5.30
   0  -4 -13   25.89    6.63
  -1   3 -14   10.45    5.98
  -1   3 -13   16.50    6.38
  -1   3 -12    8.65    6.77
  -1   3 -11  112.99   13.36
  -1   3 -11  117.67   12.39
  -1   3 -10   59.52   12.70
  -1   3 -10   54.97    9.32
  -1   3  -9  -10.11   13.61
  -1   3  -9   11.85    8.71
   1  -3   9    4.02    1.99
  -1   3  -8   20.50   11.78
  -1   3  -8   66.79   14.44
   1  -3   8   37.60    4.00
  -1   3  -7 1577.97   64.18
  -1   3  -7 1608.17   33.02
  -1   3  -7 1554.00   32.26
  -1   3  -6    7.32    7.68
  -1   3  -6   13.08    6.32
  -1   3  -6   12.91    4.53
   1  -3   6    7.38    2.09
  -1   3  -5 1373.16   25.47
  -1   3  -5 1453.52   29.59
  -1   3  -5 1497.88   25.95
   1  -3   5 1411.78   21.73
  -1   3  -4  191.38   11.47
  -1   3  -4  193.68    7.89
   1  -3   4  192.61    8.82
  -1   3  -3 2084.43   26.03
  -1   3  -3 2148.80   27.11
  -1   3  -3 2127.01   26.22
   1  -3   3 2049.09   24.10
  -1   3  -2  710.51   11.77
  -1   3  -2  689.93   12.17
   1  -3   2  680.68    9.59
  -1   3   0 1683.07   19.93
   1  -3   0 1647.72   18.76
  -1   3   0 1629.35   20.46
   1  -3   0 1670.73   20.06
  -1   3   0 1654.74   20.96
   1  -3   0 1616.61   20.17
   1  -3  -1 1737.64   19.78
  -1   3   1 1652.69   18.30
   1  -3  -1 1637.42   19.95
   1  -3  -1 1655.97   20.53
  -1   3   2 1765.04   19.53
  -1   3   2 1813.82   20.72
  -1   3   2 1804.78   22.80
   1  -3  -2 1746.19   21.01
  -1   3   3 2783.63   30.23
  -1   3   3 2821.85   32.47
   1  -3  -4  126.47    4.84
  -1   3   4  119.85    3.99
  -1   3   4  113.38    4.19
  -1   3   4  121.45    3.34
  -1   3   4  111.60    7.54
   1  -3  -5 3448.87   54.66
  -1   3   5 3381.25   52.22
   1  -3  -6    8.53    3.56
  -1   3   6    8.62    2.36
  -1   3   6   17.44    7.69
   1  -3  -7  784.51   11.81
   1  -3  -7  826.60   18.18
  -1   3   7  780.66    7.80
  -1   3   7  849.42   22.14
   1  -3  -8  219.06    9.11
   1  -3  -8  212.09    6.24
  -1   3   8  234.89   13.55
   1  -3  -9  733.48   17.68
   1  -3  -9  717.64   13.71
  -1   3   9  728.04   17.71
   1  -3 -10   -3.34    9.49
   1  -3 -10    3.16    1.84
  -1   3  10   -4.29    6.05
   1  -3 -11   95.80   15.29
  -1   3  11  102.98    7.90
   1  -3 -12    9.45    6.88
   1  -3 -13   18.28    4.65
   1  -3 -14    8.01    5.24
  -2   2 -13    7.67    5.77
  -2   2 -12   -9.00   11.27
  -2   2 -11   -5.70    9.85
  -2   2 -10    1.94   11.81
  -2   2 -10    4.75    4.10
  -2   2  -9  108.13   11.87
  -2   2  -9  104.06   20.87
  -2   2  -8   66.12   11.49
  -2   2  -8   69.91   13.19
  -2   2  -7   17.08   12.19
  -2   2  -7    3.10    7.40
   2  -2   7    1.19    1.98
  -2   2  -6   38.16   10.85
  -2   2  -6   25.42    6.18
   2  -2   6   27.88    5.10
  -2   2  -5   23.03    9.48
  -2   2  -5   27.97    7.52
  -2   2  -5   20.37    5.71
   2  -2   5   16.30    3.77
  -2   2  -4  193.82   10.70
  -2   2  -4  170.29    7.39
  -2   2  -4  197.21    4.91
   2  -2   4  189.10    4.48
  -2   2  -3  177.22    7.97
  -2   2  -3  195.71    5.42
   2  -2   3  196.19    4.93
  -2   2  -2  445.82   11.48
  -2   2  -2  462.39    9.68
   2  -2   2  453.03    8.62
  -2   2  -2  455.36    6.79
   2  -2   2  463.00    6.74
  -2   2  -1 6524.23   68.23
   2  -2   1 6630.86   68.49
  -2   2  -1 6522.94   67.62
   2  -2   1 6452.32   67.02
   2  -2   1 6800.73   69.05
  -2   2   0    0.89    2.95
  -2   2   0    1.96    4.57
  -2   2   0   10.28    5.27
   2  -2   0    0.55    4.09
   2  -2   0   12.54    5.26
   2  -2  -1  150.80    5.80
  -2   2   1  148.13    4.69
  -2   2   1  152.53   13.66
   2  -2  -1  141.75    5.30
  -2   2   1  134.14    6.67
   2  -2  -1  139.11    5.71
   2  -2  -2 1483.05   17.64
  -2   2   2 1479.74   17.52
   2  -2  -2 1468.60   17.03
  -2   2   2 1510.99   18.40
   2  -2  -2 1510.10   18.64
   2  -2  -3    1.78    2.53
  -2   2   3   10.87    3.10
  -2   2   3    4.85    2.38
  -2   2   3    6.29    2.40
  -2   2   3    6.34    7.69
   2  -2  -3    2.25    3.85
   2  -2  -4  147.26   10.02
  -2   2   4  120.62    5.00
   2  -2  -4  127.54    5.05
  -2   2   4  121.70    4.09
  -2   2   4  141.87    7.57
   2  -2  -5   -0.28    3.50
  -2   2   5   -1.16    2.49
  -2   2   5    8.09    8.21
   2  -2  -6   28.14    7.37
   2  -2  -6   27.12    5.70
  -2   2   6   15.13    2.22
  -2   2   6   17.86    6.19
   2  -2  -7  136.78   10.81
   2  -2  -7  133.41   10.86
  -2   2   7  141.77    8.89
   2  -2  -8  113.11   32.13
   2  -2  -8   90.18    8.64
  -2   2   8   90.65    6.57
   2  -2  -9   64.69   18.37
   2  -2  -9   60.42    7.22
  -2   2   9   52.32   16.34
   2  -2 -10  108.36   24.47
   2  -2 -10   82.28    6.53
  -2   2  10   97.61    9.32
   2  -2 -11   20.94    7.27
   2  -2 -11   13.58    3.51
  -2   2  11   20.07    6.24
   2  -2 -12   42.88   10.10
  -2   2  12   22.82    7.91
   2  -2 -13   10.83    3.89
   2  -2 -14   18.67    7.52
   2  -2 -15   20.99    6.47
  -3   1 -13   -0.19   10.80
  -3   1 -12   -4.39   10.47
  -3   1 -11   65.59   15.65
  -3   1 -10  109.67   14.82
  -3   1  -9    5.75   11.56
  -3   1  -9    9.62    5.32
  -3   1  -8  384.16   17.68
  -3   1  -8  353.43   13.44
  -3   1  -7  238.79   23.57
  -3   1  -7  267.09   13.76
  -3   1  -6  427.76   27.32
  -3   1  -6  394.86   12.41
  -3   1  -5  238.24    9.55
  -3   1  -4  147.74   11.62
  -3   1  -4  160.41    8.29
   3  -1   4  130.51    4.92
  -3   1  -3  253.24   10.00
  -3   1  -3  236.99    6.79
   3  -1   3  254.82    6.86
   3  -1   3  257.15    4.29
  -3   1  -2  995.40   22.09
   3  -1   2  967.19   13.61
  -3   1  -2 1008.90   10.89
   3  -1   2 1004.53   10.72
  -3   1  -1   66.06   16.07
   3  -1   1   49.97    3.65
  -3   1  -1   61.14   14.83
   3  -1   1   51.77   11.91
  -3   1  -1   59.72    4.04
   3  -1   1   52.42    2.18
   3  -1  -1  473.74    7.50
  -3   1   1  505.42    8.25
   3  -1  -1  509.13    8.25
   3  -1  -2 1411.43   17.36
  -3   1   2 1361.54   16.41
   3  -1  -2 1376.03   16.55
  -3   1   2 1386.93   16.29
  -3   1   2 1438.51   17.36
   3  -1  -2 1362.33   16.10
   3  -1  -3  178.81   11.25
  -3   1   3  160.66    5.57
   3  -1  -3  171.81    5.57
  -3   1   3  171.44    9.58
  -3   1   3  173.91    7.94
   3  -1  -3  174.78    5.56
   3  -1  -4 2466.97   27.49
  -3   1   4 2420.56   26.71
  -3   1   4 2470.63   27.92
   3  -1  -4 2384.79   26.86
   3  -1  -5  149.32    6.70
   3  -1  -5  153.63   10.96
  -3   1   5  143.05    5.42
  -3   1   5  148.88    7.43
   3  -1  -6 2712.12   44.07
   3  -1  -6 2669.07   41.77
  -3   1   6 2646.10   41.64
   3  -1  -7  430.56   16.99
   3  -1  -7  413.39   13.37
  -3   1   7  369.61   10.11
   3  -1  -8  349.24   12.66
   3  -1  -8  343.93   10.75
  -3   1   8  375.50   11.99
   3  -1  -9  157.33   38.38
   3  -1  -9  195.12   20.43
  -3   1   9  163.15    8.73
   3  -1 -10   11.95    5.72
   3  -1 -10   16.72    5.69
  -3   1  10    9.00    7.28
   3  -1 -11  155.70   30.71
   3  -1 -11  129.51   12.34
  -3   1  11  137.74    9.42
   3  -1 -12    6.65    5.11
   3  -1 -12    2.67    3.30
  -3   1  12    9.28    5.37
   3  -1 -13  104.61   24.69
   3  -1 -14   -1.33    9.45
   3  -1 -15   20.91   12.12
  -4   0 -13  -12.02    7.87
  -4   0 -12   27.05    7.20
  -4   0 -11   10.07    6.76
  -4   0 -10  887.21   26.08
  -4   0  -9   -6.11    9.90
  -4   0  -8  506.92   17.03
  -4   0  -8  520.94   19.70
  -4   0  -7    2.13    5.77
  -4   0  -7    1.77    2.19
  -4   0  -6 1099.21   25.80
  -4   0  -6 1118.83   22.28
  -4   0  -5   -3.90    8.23
  -4   0  -5   -3.11    3.66
   4   0   5   -2.72    2.69
  -4   0  -4 3961.78   28.40
  -4   0  -4 3932.16   19.93
   4   0   4 3866.70   57.37
  -4   0  -3   -0.49    5.03
  -4   0  -3    0.66    3.59
   4   0   3    0.96    2.41
  -4   0  -2 1778.38   20.53
   4   0   2 1837.92   20.49
  -4   0  -1    2.57    4.50
   4   0   1    5.25    3.19
  -4   0  -1    4.20    4.26
   4   0   1    0.24    2.98
  -4   0  -1   -0.41    1.26
  -4   0  -1    0.89    1.08
  -4   0   0 4466.21   46.86
  -4   0   0 4428.49   46.78
  -4   0   0 4397.30   45.57
  -4   0   0 4340.06   45.34
   4   0  -1    6.25    4.57
  -4   0   1   -1.40    3.76
   4   0  -1   10.53    4.81
  -4   0   1    1.50    2.40
  -4   0   1    2.43    1.88
  -4   0   1    6.46    3.99
   4   0  -3   -3.30    5.19
  -4   0   3    1.38    1.86
   4   0  -3    3.14    2.37
  -4   0   3   -2.17    3.63
  -4   0   3   -3.10    3.68
  -4   0   3    5.50    5.27
   4   0  -4 2088.17   25.46
   4   0  -4 2148.42   24.97
  -4   0   4 2155.12   24.96
  -4   0   4 2155.34   24.82
  -4   0   4 2174.66   25.24
   4   0  -5   -0.21    6.97
   4   0  -5   -2.97    5.10
  -4   0   5    2.51    4.56
   4   0  -6 2360.99   41.10
  -4   0   6 2388.37   38.40
   4   0  -7   -7.41    8.81
   4   0  -7    3.71    3.48
  -4   0   7   -0.82    6.65
   4   0  -8  390.69   40.83
   4   0  -8  355.28   11.78
  -4   0   8  396.15   12.72
   4   0  -9    0.75    8.45
   4   0  -9    5.22    4.23
  -4   0   9    4.52    5.86
   4   0 -10  654.11   19.59
   4   0 -10  633.71   20.66
  -4   0  10  664.99   17.56
   4   0 -11   12.91   10.12
   4   0 -11    5.14    3.17
  -4   0  11    3.90    7.24
   4   0 -12  195.60   21.64
   4   0 -12  181.73   31.65
  -4   0  12  187.89    8.41
   4   0 -13    7.63    7.14
   4   0 -13    3.96    2.77
  -4   0  13   -0.60    5.38
   4   0 -14  117.22   26.23
   4   0 -15   -6.52   10.13
   4   0 -16   10.24    4.44
  -5  -1 -12   30.21    9.58
  -5  -1 -11   52.45   12.09
  -5  -1 -10   16.47    9.97
  -5  -1  -9  241.78   13.53
  -5  -1  -8  206.77   23.59
  -5  -1  -7   17.48    6.55
  -5  -1  -7   21.18    5.68
  -5  -1  -6  294.16   13.43
  -5  -1  -6  291.66    8.00
   5   1   6  278.39    6.67
  -5  -1  -5  119.52    7.63
  -5  -1  -5  119.89    3.62
   5   1   5  110.59    3.21
  -5  -1  -4  126.50   26.45
  -5  -1  -4  109.68    3.49
   5   1   4  118.34    4.63
  -5  -1  -3 2379.96   38.17
  -5  -1  -3 2346.93   36.55
   5   1   3 2302.37   34.74
  -5  -1  -3 2349.78   34.19
  -5  -1  -2  346.37   10.85
  -5  -1  -2  367.76    7.37
  -5  -1  -2  367.21    8.52
  -5  -1  -2  348.78    7.18
  -5  -1  -1  148.12    5.55
  -5  -1  -1  139.46    6.44
  -5  -1  -1  144.71    4.11
  -5  -1  -1  155.63    4.98
   5   1   1  152.35    4.68
  -5  -1  -1  144.55    4.29
  -5  -1   0 2019.15   24.02
   5   1   0 2124.34   23.62
  -5  -1   0 2060.12   22.64
   5   1   0 2048.25   22.52
  -5  -1   0 2085.59   23.03
   5   1  -1  415.48   11.47
   5   1  -1  418.51    9.87
   5   1  -1  404.10    9.55
   5   1  -2 1557.99   21.21
  -5  -1   2 1532.73   18.42
   5   1  -2 1545.10   18.97
  -5  -1   2 1508.64   17.87
   5   1  -2 1572.63   19.61
  -5  -1   2 1513.58   17.96
   5   1  -3 1263.86   17.05
   5   1  -3 1274.30   17.21
   5   1  -3 1292.46   18.51
   5   1  -4 1623.14   20.96
   5   1  -4 1550.43   20.58
   5   1  -4 1542.36   19.45
   5   1  -5  853.16   17.77
   5   1  -5  831.41   16.52
   5   1  -6  595.83   30.93
   5   1  -6  592.35   14.80
  -5  -1   6  576.99   13.01
   5   1  -7  421.96   15.74
  -5  -1   7  502.79   17.02
   5   1  -8  530.47   18.74
   5   1  -8  516.93   17.62
  -5  -1   8  557.96   18.06
   5   1  -9  236.44   14.52
   5   1  -9  211.47   15.47
  -5  -1   9  223.27    7.98
   5   1 -10   12.13    8.85
   5   1 -10   16.59    6.04
  -5  -1  10    7.33    3.03
   5   1 -11  208.79   43.70
   5   1 -11  191.80   11.18
  -5  -1  11  190.10   12.61
   5   1 -12   17.27    7.81
   5   1 -12   23.38    7.65
  -5  -1  12   15.91    6.71
   5   1 -13   18.71   12.54
   5   1 -13   18.06    6.77
  -5  -1  13   19.90    5.95
   5   1 -14    5.07    3.90
   5   1 -14    2.85    3.02
   5   1 -15   52.86   18.60
   5   1 -16   -5.48    9.74
  -6  -2 -11    2.62    6.39
  -6  -2 -10   29.72    9.07
  -6  -2  -9    9.04    8.22
  -6  -2  -8   19.61    8.86
  -6  -2  -7   50.84    9.46
  -6  -2  -6   26.29    9.81
  -6  -2  -5   -1.31    7.06
  -6  -2  -5    0.20    0.47
  -6  -2  -5    1.81    0.86
  -6  -2  -5    0.52    0.39
  -6  -2  -4  161.19    7.85
  -6  -2  -4  144.13    3.06
  -6  -2  -4  148.60    3.74
  -6  -2  -4  144.76    3.15
  -6  -2  -3  290.15   19.92
  -6  -2  -3  255.23    8.51
  -6  -2  -3  251.56    8.19
  -6  -2  -3  252.71    9.02
  -6  -2  -2    8.84    4.88
  -6  -2  -2    6.50    1.73
  -6  -2  -2    9.49    3.54
   6   2   2   10.43    2.11
  -6  -2  -2    8.41    1.86
  -6  -2  -1  175.79    4.60
  -6  -2  -1  191.74   13.41
  -6  -2  -1  179.31    4.85
  -6  -2  -1  170.77    4.20
   6   2   1  172.58    9.21
  -6  -2  -1  175.81    4.49
  -6  -2   0  666.95   12.44
  -6  -2   0  642.91   13.05
   6   2   0  660.84   13.81
  -6  -2   0  672.96   12.54
   6   2   0  658.86   12.59
  -6  -2   0  670.42   12.64
   6   2  -1  146.49    4.82
  -6  -2   1  148.32    5.14
   6   2  -1  138.68    5.33
  -6  -2   1  141.62    4.68
   6   2  -1  135.96    5.36
  -6  -2   1  150.13    5.67
   6   2  -2  314.63    8.42
  -6  -2   2  305.36    7.71
   6   2  -2  323.60   16.03
   6   2  -2  293.41    9.02
   6   2  -3   51.15   12.26
  -6  -2   3   35.82   10.16
   6   2  -3   53.10   12.65
   6   2  -3   50.42   11.23
   6   2  -4    6.50    5.37
   6   2  -4    0.53    2.99
   6   2  -4   -3.56    5.17
   6   2  -5   97.17    6.68
   6   2  -5  108.29    8.34
   6   2  -5  105.60    7.62
   6   2  -6  264.40   10.84
   6   2  -6  233.78    9.22
   6   2  -6  244.76    9.65
   6   2  -7  143.52   24.41
   6   2  -7  162.19   14.40
   6   2  -8  125.35   31.77
   6   2  -8  140.76   31.41
  -6  -2   8  149.46   10.24
   6   2  -9    9.19    4.64
   6   2  -9   19.40    5.86
  -6  -2   9    2.87    7.10
   6   2 -10  327.12   14.67
   6   2 -10  336.77   24.47
  -6  -2  10  345.00   11.95
   6   2 -11   10.31    6.46
   6   2 -11    9.64    5.74
  -6  -2  11    1.66    6.73
   6   2 -12  147.15   36.16
   6   2 -12  143.26   27.59
  -6  -2  12  160.65   21.66
   6   2 -13  107.77   27.74
   6   2 -13   95.63   17.00
  -6  -2  13   57.97   20.99
   6   2 -14   35.51   14.15
   6   2 -14   22.39    7.22
  -6  -2  14   30.90    8.80
   6   2 -15   -0.33   11.26
   6   2 -15    4.72    4.00
   6   2 -16   16.06    5.87
  -7  -3  -9   77.33   16.30
  -7  -3  -8   12.99    6.48
  -7  -3  -7  360.09   36.58
  -7  -3  -6   13.48    4.61
  -7  -3  -5  594.62   30.07
  -7  -3  -4   47.54    5.70
  -7  -3  -4   37.56    2.98
  -7  -3  -3 1223.84   25.35
  -7  -3  -3 1196.84   21.22
  -7  -3  -3 1205.15   21.56
   7   3   3 1214.83   23.78
  -7  -3  -3 1155.96   22.29
  -7  -3  -2  129.19    6.86
  -7  -3  -2  135.40    3.61
  -7  -3  -2  121.49    5.08
   7   3   2  126.90    8.12
  -7  -3  -2  118.87    4.36
  -7  -3  -1  550.52   15.74
  -7  -3  -1  551.67   16.78
  -7  -3  -1  529.70   15.15
   7   3   1  542.22   15.94
  -7  -3   0   33.96    7.65
  -7  -3   0   45.99   12.34
   7   3   0   47.99   11.51
  -7  -3   0   46.14    4.27
   7   3   0   47.60   11.80
   7   3  -1  464.53   10.37
  -7  -3   1  461.12    9.62
   7   3  -1  487.84   10.80
   7   3  -1  494.15   12.90
   7   3  -2   10.55    2.97
  -7  -3   2   14.86    2.76
   7   3  -2   13.87    7.28
   7   3  -2   10.17    6.77
   7   3  -3  564.97   12.79
   7   3  -3  562.01   13.64
   7   3  -3  568.03   13.28
   7   3  -4   31.59    8.39
   7   3  -4   29.83    7.30
   7   3  -5 3282.11   55.77
   7   3  -5 3410.20   58.34
   7   3  -5 3240.50   56.10
   7   3  -6   68.76   21.48
   7   3  -6   63.60   13.61
   7   3  -6   75.10   21.77
   7   3  -7  942.00   19.44
   7   3  -7  914.18   25.80
   7   3  -7  992.55   21.77
   7   3  -8   51.14   17.29
   7   3  -8   50.40   13.27
   7   3  -8   58.88   12.48
   7   3  -9  626.83   21.65
   7   3  -9  604.47   48.31
   7   3  -9  566.79   29.86
   7   3 -10  143.85   40.55
   7   3 -10  143.78   11.63
  -7  -3  10  142.82    9.53
   7   3 -11  358.54   18.09
   7   3 -11  348.29   16.17
  -7  -3  11  328.18   12.67
   7   3 -12   50.45   12.84
   7   3 -12   47.48   11.14
  -7  -3  12   32.59    5.61
   7   3 -13   20.03    8.92
   7   3 -13   39.59   11.23
  -7  -3  13   32.62    8.82
   7   3 -14   23.30    7.81
   7   3 -14   20.54    5.02
  -7  -3  14   20.78   12.69
   7   3 -15   17.52    7.63
   7   3 -15   12.99    6.23
  -7  -3  15    0.05    6.23
   7   3 -16   32.15    8.80
   7   3 -16   26.45    7.96
  -8  -4  -6   36.70    6.83
  -8  -4  -5  653.50   16.05
  -8  -4  -4   71.04   14.56
   8   4   4   69.65   12.98
  -8  -4  -3  930.65   20.52
   8   4   3  875.58   19.63
  -8  -4  -2  287.34    6.90
  -8  -4  -2  290.66    5.40
  -8  -4  -2  279.10    6.32
   8   4   2  305.06    6.95
  -8  -4  -1  790.87   10.83
  -8  -4  -1  862.42   21.82
   8   4   1  824.11   20.34
  -8  -4  -1  840.94   19.60
   8   4   1  829.48   22.44
  -8  -4   0 1172.85   25.48
  -8  -4   0 1204.46   26.09
   8   4   0 1190.17   27.01
   8   4   0 1184.03   29.85
   8   4  -1  964.74   16.54
  -8  -4   1  945.30   15.85
   8   4  -1  982.28   19.56
   8   4  -1  982.35   18.51
   8   4  -2 1565.69   27.11
  -8  -4   2 1501.47   24.64
   8   4  -2 1516.80   27.93
   8   4  -2 1549.18   27.05
   8   4  -3  821.38   23.58
   8   4  -3  821.32   28.11
   8   4  -3  854.60   19.02
   8   4  -4  759.87   22.60
   8   4  -4  735.73   24.74
   8   4  -4  735.16   23.19
   8   4  -5  200.43    9.75
   8   4  -5  198.27   11.57
   8   4  -5  175.12   11.29
   8   4  -6 1863.06   45.59
   8   4  -6 1797.93   51.42
   8   4  -6 1803.10   40.22
   8   4  -7  627.30   23.17
   8   4  -7  626.87   21.68
   8   4  -7  641.05   20.71
   8   4  -8  270.02   12.88
   8   4  -8  276.52   13.18
   8   4  -8  333.47   42.42
   8   4  -9  730.37   38.68
   8   4  -9  831.07   23.10
   8   4  -9  802.97   25.87
   8   4 -10  176.04   46.66
   8   4 -10  185.28   17.99
   8   4 -10  170.66   38.21
   8   4 -11   20.39    8.84
   8   4 -11   13.34    6.91
  -8  -4  11    9.65    9.91
   8   4 -12   79.16   17.78
   8   4 -12   79.30   15.75
  -8  -4  12   94.11   12.07
   8   4 -13    6.03    4.49
   8   4 -13   -1.56    8.93
  -8  -4  13   -3.35    6.60
   8   4 -14   16.74    8.15
   8   4 -14   28.50    6.24
  -8  -4  14   25.67    8.05
   8   4 -15   18.34   12.80
   8   4 -15    6.48    4.87
  -8  -4  15   12.89    6.33
   8   4 -16   11.66    6.25
   8   4 -16    0.01    5.23
   9   5   4  121.66    7.36
  -9  -5  -3  126.39   10.33
   9   5   3  128.10    9.69
  -9  -5  -2   99.27   10.28
  -9  -5  -2  107.61    3.47
   9   5   2  100.06   25.17
  -9  -5  -1  226.93    7.12
   9   5   1  199.71    5.83
   9   5   1  227.07   10.73
  -9  -5   0  236.05    4.51
  -9  -5   0  245.36    7.71
   9   5   0  254.98    6.41
   9   5   0  231.09   21.94
  -9  -5   1   14.50    6.13
   9   5  -1   22.56    6.89
   9   5  -1   25.28    6.23
   9   5  -2  468.00   10.84
  -9  -5   2  448.75   10.32
   9   5  -2  457.47   14.14
   9   5  -2  470.50   13.96
   9   5  -3   54.07   11.57
   9   5  -3   58.20   20.37
   9   5  -3   54.14   13.69
   9   5  -4  664.07   15.68
   9   5  -4  700.79   17.87
   9   5  -4  692.12   18.32
   9   5  -5   23.36    8.47
   9   5  -5   27.54    6.00
   9   5  -5   25.95    4.83
   9   5  -6   72.24   21.43
   9   5  -6   77.02   20.35
   9   5  -6   57.19   16.57
   9   5  -7    7.60    8.19
   9   5  -7    8.52    6.41
   9   5  -7   19.33   13.70
   9   5  -8  294.78   23.48
   9   5  -8  260.78   12.35
   9   5  -8  279.49   12.11
   9   5  -9   72.74   20.23
   9   5  -9   69.70   16.50
   9   5  -9   67.26   12.75
   9   5 -10  154.59   10.32
   9   5 -10  168.21    9.86
   9   5 -10  166.29   40.56
   9   5 -11   29.01    7.89
   9   5 -11   41.07   10.37
   9   5 -11   39.10   14.75
   9   5 -12   26.74    6.57
   9   5 -12   36.46   18.13
  -9  -5  12   44.46    9.58
   9   5 -13    7.54    5.22
   9   5 -13    8.96    7.66
  -9  -5  13    4.56    8.33
   9   5 -14    4.75    5.79
   9   5 -14   18.85    7.21
  -9  -5  14   24.67   11.45
   9   5 -15   29.94   14.64
   9   5 -15   37.48    9.27
  -9  -5  15   14.92    6.80
   9   5 -16   24.31    8.73
   9   5 -16   15.43    6.49
  -9  -5  16    9.50    9.06
  10   6   3    1.22    1.95
  10   6   2   65.36   15.44
  10   6   1    6.67    1.77
  10   6   1    7.68    5.15
 -10  -6   0   80.09    4.37
  10   6   0   71.01   16.62
  10   6   0   96.16   18.32
 -10  -6   1   17.27    4.89
  10   6  -1   20.23    7.23
  10   6  -1   30.84    8.76
  10   6  -2  463.57   11.10
  10   6  -2  401.31   18.18
  10   6  -2  434.68   17.27
  10   6  -3  352.88    9.01
  10   6  -3  357.14   19.15
  10   6  -3  385.55   25.07
  10   6  -4   52.55   12.40
  10   6  -4   54.89   13.04
  10   6  -4   35.65   12.24
  10   6  -5   20.90    5.63
  10   6  -5   17.64    4.50
  10   6  -5   32.88   13.23
  10   6  -6   50.96   12.96
  10   6  -6   44.49   13.55
  10   6  -6   43.72   10.81
  10   6  -7   25.30    5.80
  10   6  -7   25.61   11.59
  10   6  -7   31.64   11.51
  10   6  -8   12.27    4.83
  10   6  -8    7.67    4.41
  10   6  -8    8.70    8.40
  10   6  -9  253.41   15.30
  10   6  -9  244.54   44.57
  10   6  -9  241.64   43.84
  10   6 -10   26.56    7.30
  10   6 -10   24.37    9.15
  10   6 -10   21.51    8.87
  10   6 -11   71.31   18.93
  10   6 -11   88.38   17.16
  10   6 -11   92.69   20.55
  10   6 -12    8.88    6.57
  10   6 -12   -2.00    5.65
  10   6 -12    9.62    9.71
  10   6 -13  119.08   29.24
  10   6 -13  134.07   28.46
 -10  -6  13  116.01   11.26
  10   6 -14    5.77    5.93
  10   6 -14   16.39    5.96
 -10  -6  14    5.89    7.93
  10   6 -15   33.16   10.60
 -10  -6  15   53.09   10.46
  11   7   2  209.48    9.27
  11   7   1  122.86   26.02
  11   7   0  509.50   13.01
  11   7   0  496.29   28.79
  11   7  -1  132.27    9.08
  11   7  -1  138.86   20.45
  11   7  -2  353.13   13.89
  11   7  -2  362.03   13.55
  11   7  -3  904.99   17.87
  11   7  -3  927.74   23.65
  11   7  -3  874.15   28.98
  11   7  -4 1035.99   18.80
  11   7  -4 1045.68   29.11
  11   7  -4  999.80   23.55
  11   7  -5  363.28   11.86
  11   7  -5  350.89   17.20
  11   7  -5  379.99   21.10
  11   7  -6  355.50   12.16
  11   7  -6  400.43   20.22
  11   7  -6  398.21   19.86
  11   7  -7  147.68   29.21
  11   7  -7  159.88   11.36
  11   7  -7  143.96   31.10
  11   7  -8  264.95   10.76
  11   7  -8  325.92   17.37
  11   7  -8  295.31   13.55
  11   7  -9   54.80   15.31
  11   7  -9   57.69   11.14
  11   7  -9   48.49   18.61
  11   7 -10  182.56   30.53
  11   7 -10  196.07   36.02
  11   7 -10  173.83   34.57
  11   7 -11   28.10   13.22
  11   7 -11   35.40    8.80
  11   7 -11   18.93    9.41
  11   7 -12   27.37   12.02
  11   7 -12   26.23    5.16
  11   7 -12   36.20   13.12
  11   7 -13    6.37    5.34
  11   7 -13    9.00    8.13
  11   7 -13    5.69    5.52
  11   7 -14   37.57   15.96
  11   7 -14   53.39   10.61
 -11  -7  14   33.66   10.68
  11   7 -15   10.82    5.11
  11   7 -15   18.19    6.33
 -11  -7  15   12.98    7.58
  12   8   2   10.97    3.86
  12   8   1  226.68   14.93
  12   8   0   70.99   21.70
  12   8  -1  593.50   13.71
  12   8  -1  570.78   22.52
  12   8  -2   61.51    9.76
  12   8  -2   79.18   21.27
  12   8  -3   35.34   10.70
  12   8  -3   14.98    5.52
  12   8  -4    1.72    3.80
  12   8  -4    8.16    6.69
  12   8  -5   87.59   20.68
  12   8  -5   92.09   17.50
  12   8  -5   83.75   34.36
  12   8  -6   79.18   14.17
  12   8  -6   87.18   23.95
  12   8  -6   63.25   16.37
  12   8  -7  239.02   11.34
  12   8  -7  260.52   20.72
  12   8  -7  257.65   13.65
  12   8  -8   75.40   18.97
  12   8  -8   70.35   16.48
  12   8  -8   65.77   16.87
  12   8  -9   52.02   13.25
  12   8  -9   50.45   12.75
  12   8  -9   46.80   13.25
  12   8 -10    9.89    2.69
  12   8 -10    8.75    8.32
  12   8 -10   16.50   10.06
  12   8 -11   19.94    6.98
  12   8 -11   29.66    9.14
  12   8 -11   24.42   10.85
  12   8 -12   14.11    6.77
  12   8 -12    9.97    6.39
  12   8 -12   20.33    8.83
  12   8 -13   27.48   12.27
  12   8 -13   -0.50   10.37
  12   8 -13   18.48   11.21
  12   8 -14   19.88    6.30
  12   8 -14   10.22    4.66
  12   8 -14   27.41    8.69
  13   9   1   38.30    8.04
  13   9   0   11.69    3.87
  13   9  -1   69.57   24.78
  13   9  -2   13.29    5.34
  13   9  -2   13.48    5.23
  13   9  -3   19.58    5.83
  13   9  -3   35.00    8.80
  13   9  -4    9.13    5.43
  13   9  -4    6.14    6.82
  13   9  -5   75.68   18.43
  13   9  -5   85.07   22.49
  13   9  -6   44.47    7.78
  13   9  -6   25.65   17.85
  13   9  -7  123.99   33.71
  13   9  -7  119.18   34.35
  13   9  -8   50.00   15.89
  13   9  -8   64.01   12.50
  13   9  -8   68.96   12.47
  13   9  -9    2.81    3.93
  13   9  -9    5.24    4.88
  13   9  -9    2.75    5.16
  13   9 -10   45.56   12.27
  13   9 -10   34.22   11.77
  13   9 -10   49.38   26.58
  13   9 -11    4.35    6.56
  13   9 -11    0.71    5.97
  13   9 -11   -2.80    9.51
  13   9 -12    8.74    6.52
  13   9 -12   22.78   11.36
  13   9 -12    8.02   10.05
  13   9 -13   10.36    5.06
  13   9 -13   15.09    7.33
  13   9 -13    3.54    4.27
  14  10   0    9.16    5.97
  14  10  -1   37.68   14.12
  14  10  -2   19.26    6.84
  14  10  -3   19.66   10.27
  14  10  -4    4.57    4.68
  14  10  -4   12.25    7.70
  14  10  -5   13.66    9.39
  14  10  -5    7.72   10.23
  14  10  -6   15.03    5.01
  14  10  -6   15.74    8.10
  14  10  -7    9.38    6.24
  14  10  -7   19.07    6.61
  14  10  -8   21.00    9.33
  14  10  -8   15.78    7.87
  14  10  -9   43.25   10.50
  14  10  -9   40.42   10.67
  14  10 -10   17.80    7.03
  14  10 -10   11.54    6.95
  14  10 -11  119.71   24.34
  14  10 -11   70.69   23.24
  14  10 -12   39.02   10.44
  14  10 -12   61.72   20.46
  14  10 -12   35.83   12.66
  15  11  -1    5.24    4.76
  15  11  -2   59.86   15.80
  15  11  -3   11.80    6.40
  15  11  -4   53.47   14.11
  15  11  -5    8.63    6.70
  15  11  -5   -0.18    8.88
  15  11  -6    2.43    3.60
  15  11  -6    8.42    4.08
  15  11  -7    4.53    3.36
  15  11  -7   15.09    8.04
  15  11  -8    8.12    4.35
  15  11  -8    5.60    5.61
  15  11  -9    4.36    5.16
  15  11  -9    1.40    6.47
  15  11 -10    0.93    4.99
  15  11 -10   16.63    8.20
   8  14  -7   65.95   19.90
   8  14  -7   57.18   16.99
   8  14  -6    7.98    4.01
   8  14  -6   10.97   10.81
   8  14  -5   92.74   15.43
   8  14  -5   72.69   18.54
   8  14  -4    6.87    6.54
   8  14  -4    8.85    9.48
   8  14  -3   34.81    6.57
   8  14  -3   46.63   16.74
   8  14  -2   17.61    4.54
   8  14  -2   16.98    6.69
   8  14  -1   12.70    8.90
   8  14   0    6.64    5.80
   8  14   1   46.55   16.56
   7  13  -9   13.15   10.13
   7  13  -9   12.18    6.02
   7  13  -8    5.21    4.95
   7  13  -8   10.27    5.01
   7  13  -7   -3.38    8.96
   7  13  -7    8.93   13.18
   7  13  -6   10.18    6.26
   7  13  -6   11.01    8.05
   7  13  -5   28.11    8.44
   7  13  -5   40.20   14.67
   7  13  -4    4.62    7.78
   7  13  -4   13.09    5.83
   7  13  -3    4.20    6.44
   7  13  -3   -1.41    9.27
   7  13  -2    6.93    7.27
   7  13  -2    8.12    6.13
   7  13  -1    6.12    4.47
   7  13   0   22.42    7.28
   7  13   1   11.97    4.69
   7  13   2    4.37    5.85
   7  13   3    8.96    5.96
   7  13   4   35.75    9.84
   6  12 -11    2.24    5.54
   6  12 -11    6.75   11.63
   6  12 -11    6.89    5.05
   6  12 -10   14.28    7.37
   6  12 -10   26.60    8.99
   6  12 -10   10.57    4.79
   6  12  -9   -6.37    7.55
   6  12  -9   11.14    4.35
   6  12  -9   11.45    7.99
   6  12  -8   70.33   24.88
   6  12  -8   98.98   19.89
   6  12  -8  100.57   19.20
   6  12  -7    4.56    3.23
   6  12  -7   16.27    6.97
   6  12  -7    3.94    6.47
   6  12  -6  140.04   28.24
   6  12  -6  113.70   25.37
   6  12  -5    7.44    7.00
   6  12  -5   20.07    9.68
   6  12  -4  246.89   48.23
   6  12  -4  205.47   13.89
   6  12  -3    8.37    5.99
   6  12  -3   10.63    7.95
   6  12  -2  329.02   13.02
   6  12  -2  377.08   31.23
   6  12  -1    6.94    4.64
   6  12  -1   11.10   10.08
   6  12   0  222.19   16.27
   6  12   0  258.00   48.15
   6  12   1   19.40    8.71
   6  12   2  257.00   50.08
   6  12   3    6.42    5.06
   6  12   4  270.43   31.09
   6  12   5    7.04    5.09
   6  12   6   80.82   18.21
   5  11 -12   42.45   12.50
   5  11 -12   36.99   11.40
   5  11 -11   13.97    9.59
   5  11 -11   15.34    6.59
   5  11 -11   11.87    5.63
   5  11 -10   52.03   15.66
   5  11 -10   93.72   20.64
   5  11 -10   59.75   16.29
   5  11  -9    4.25    8.90
   5  11  -9   30.93   15.18
   5  11  -9    9.45    4.10
   5  11  -8  160.88   13.47
   5  11  -8  165.05   36.16
   5  11  -8  154.57   39.41
   5  11  -7   -5.92    7.33
   5  11  -7    4.93    6.89
   5  11  -7   -6.24    8.85
   5  11  -6  277.61   11.35
   5  11  -6  302.08   38.04
   5  11  -6  243.82   53.04
   5  11  -5   26.76    7.40
   5  11  -5   18.96    6.72
   5  11  -5   39.34    8.65
   5  11  -4  348.71    9.86
   5  11  -4  426.27   56.27
   5  11  -4  372.65   20.39
   5  11  -3   72.08   14.80
   5  11  -3   45.07   10.58
   5  11  -2  626.08   28.63
   5  11  -2  591.16   21.33
   5  11  -1   76.63   17.42
   5  11  -1   93.55   22.43
   5  11   0  470.17   20.52
   5  11   0  456.65   18.60
   5  11   1   20.24    5.08
   5  11   1   29.56   10.24
   5  11   2  254.90    9.71
   5  11   2  262.35   32.20
   5  11   3   43.13   11.51
   5  11   4  557.07   20.33
   5  11   5   90.88   17.82
   5  11   6  130.45   25.59
   5  11   7    7.15    4.17
   4  10 -12    9.57   11.86
   4  10 -12    0.84    5.51
   4  10 -11   46.65   11.43
   4  10 -11   54.03   12.40
   4  10 -11   31.23   12.31
   4  10 -10   10.45   10.38
   4  10 -10   11.68    6.37
   4  10 -10   -4.43    7.50
   4  10  -9  137.23   15.30
   4  10  -9  116.67   18.74
   4  10  -9  101.76   19.52
   4  10  -8   15.00    7.40
   4  10  -8   -3.10   10.44
   4  10  -8   -0.49    7.82
   4  10  -7   71.65   16.55
   4  10  -7   84.64   21.06
   4  10  -7   61.05   13.10
   4  10  -6  172.76   12.08
   4  10  -6  184.94   48.61
   4  10  -6  203.96   34.78
   4  10  -5   31.65    8.57
   4  10  -5   70.21   21.78
   4  10  -5   61.17   13.86
   4  10  -4   33.07    6.36
   4  10  -4   34.09   10.40
   4  10  -4   36.95    7.23
   4  10  -3   55.17   14.63
   4  10  -3   74.80   19.13
   4  10  -3   71.50   15.40
   4  10  -2   69.06   18.04
   4  10  -2   81.53   15.46
   4  10  -2   73.49   14.23
   4  10  -1   15.40    5.95
   4  10  -1   11.68    6.20
   4  10   0  132.76   33.13
   4  10   0  108.95   27.52
   4  10   1   33.50    8.69
   4  10   1   17.91    9.27
   4  10   2  213.40   18.74
   4  10   2  198.97   19.33
   4  10   3  193.63    8.79
   4  10   3  181.03   39.04
   4  10   4   65.34   15.08
   4  10   5  163.01   28.85
   4  10   6   63.14   13.98
   4  10   7    7.16    2.46
   3   9 -13    9.62   11.66
   3   9 -13    2.38    4.96
   3   9 -12   11.97    7.66
   3   9 -12   11.65    9.26
   3   9 -11    8.60   11.36
   3   9 -11    4.28    3.87
   3   9 -11    4.39    6.29
   3   9 -10   35.72   12.76
   3   9 -10   26.41   12.30
   3   9 -10   25.42   11.03
   3   9  -9   -1.21    9.87
   3   9  -9   12.31    6.85
   3   9  -9   -1.20    7.21
   3   9  -8   -6.41   10.31
   3   9  -8    4.36    6.91
   3   9  -8   11.38    6.66
   3   9  -7   55.67    9.78
   3   9  -7   45.50   11.61
   3   9  -7   54.77   22.56
   3   9  -6    6.58    5.11
   3   9  -6   11.42    4.97
   3   9  -6   17.31    5.77
   3   9  -5  115.83   29.45
   3   9  -5   84.17   20.16
   3   9  -5  115.52   29.09
   3   9  -4   32.86   11.43
   3   9  -4   41.03   10.96
   3   9  -4   33.94    8.26
   3   9  -3  205.32    9.85
   3   9  -3  164.70   46.97
   3   9  -3  177.59   34.71
   3   9  -2    4.78    5.05
   3   9  -2   -1.55    8.88
   3   9  -2    9.38    9.18
   3   9  -1   18.72    5.69
   3   9  -1   22.67    7.69
   3   9  -1   31.35    8.40
   3   9  -1   41.07   10.40
   3   9   0   65.60    2.59
   3   9   0   70.41   16.10
   3   9   0   66.22   16.00
   3   9   1  237.95   12.52
   3   9   1  222.51   13.52
   3   9   2   39.37    7.65
   3   9   2   30.90    8.01
   3   9   3   45.20   16.24
   3   9   3   54.91   16.06
   3   9   4   50.17   14.35
   3   9   4   61.99   14.38
   3   9   5   10.58    4.42
   3   9   6   10.14    3.69
   3   9   7   30.11    7.40
   3   9   8    4.08    3.51
   2   8 -13    7.34    6.76
   2   8 -13    8.83    7.66
   2   8 -12   -7.37   11.10
   2   8 -12    7.48    9.58
   2   8 -11   33.35   11.37
   2   8 -11   73.98   17.90
   2   8 -11   40.26   10.48
   2   8 -10    4.70   11.59
   2   8 -10    6.91    5.43
   2   8 -10    3.84    4.31
   2   8  -9  274.92   19.40
   2   8  -9  325.57   56.14
   2   8  -9  297.94   14.91
   2   8  -8   40.57    9.59
   2   8  -8   63.61   22.41
   2   8  -8   46.38   12.20
   2   8  -7   16.16    7.63
   2   8  -7   24.47   10.38
   2   8  -7   29.69    6.27
   2   8  -6   26.94   14.73
   2   8  -6   34.90   10.34
   2   8  -6   22.84   11.81
   2   8  -5  793.54   21.56
   2   8  -5  766.91   26.07
   2   8  -5  758.03   24.17
   2   8  -4  104.87    9.48
   2   8  -4  106.41   26.55
   2   8  -4  105.40   22.60
   2   8  -3  895.19   25.17
   2   8  -3  900.96   23.57
   2   8  -3  912.97   22.90
   2   8  -2  291.35    9.09
   2   8  -2  314.61   12.74
   2   8  -2  317.01   15.17
   2   8  -1 2324.57   52.37
   2   8  -1 2286.24   54.06
   2   8  -1 2273.42   54.67
   2   8   0  147.85    4.85
   2   8   0  146.76    4.64
   2   8   0  120.12   10.23
   2   8   0  146.52   33.44
   2   8   1 1680.36   29.98
   2   8   1 1771.04   36.61
   2   8   1 1702.45   41.48
   2   8   2  335.37    2.15
   2   8   2  325.09    9.91
   2   8   2  314.47   23.82
   2   8   3  816.98   20.11
   2   8   3  814.88   21.79
   2   8   4    9.31    4.61
   2   8   4   -3.73    8.70
   2   8   5  894.14   21.28
   2   8   6   14.65    5.39
   2   8   7  539.22   13.32
   2   8   9  131.55   20.47
   1   7 -13   -6.13   11.40
   1   7 -13    6.72    4.24
   1   7 -12   37.53   10.61
   1   7 -12   19.03    4.70
   1   7 -11    5.52   12.37
   1   7 -11   19.93    9.73
   1   7 -10   51.35   11.61
   1   7 -10   54.83   14.34
   1   7 -10   34.13   12.86
   1   7  -9   18.49   13.00
   1   7  -9   -8.49   10.19
   1   7  -9   12.74    5.64
   1   7  -8   40.23   16.65
   1   7  -8   50.66   11.94
   1   7  -8   49.17   10.66
   1   7  -7   51.20   12.56
   1   7  -7   43.07   15.94
   1   7  -7   49.43   10.38
   1   7  -6  148.39   32.74
   1   7  -6  150.03   37.71
   1   7  -6  167.77   30.71
   1   7  -5  207.67   10.18
   1   7  -5  227.23   14.86
   1   7  -5  225.29   34.63
   1   7  -4  989.22   25.48
   1   7  -4  953.69   26.40
   1   7  -4  946.35   25.68
   1   7  -3  361.20   13.06
   1   7  -3  341.78   13.45
   1   7  -3  413.19   35.41
   1   7  -2  978.25   18.67
   1   7  -2 1035.27   21.24
   1   7  -2 1089.40   21.83
   1   7  -1  287.90   11.21
   1   7  -1  318.63   14.18
   1   7  -1  293.13   13.64
   1   7   0 1555.72   24.95
   1   7   0 1642.97   26.02
   1   7   0 1621.44   31.16
   1   7   0 1634.74   29.53
   1   7   1  328.85   10.57
   1   7   1  319.06   10.19
   1   7   1  349.21   18.05
   1   7   1  318.83   13.49
   1   7   2  597.33   12.07
   1   7   2  585.19   19.84
   1   7   2  638.53   16.94
   1   7   3 1375.20   28.15
   1   7   3 1423.30   35.39
   1   7   3 1433.46   33.58
  -1  -7  -4  743.71   15.00
   1   7   4  728.02   15.25
   1   7   4  779.64   18.61
  -1  -7  -5  409.31   12.90
   1   7   5  409.84    9.39
   1   7   5  392.12    9.31
   1   7   5  429.06   12.90
   1   7   5  417.96   14.57
  -1  -7  -6  452.70   13.51
   1   7   6  473.67   17.39
  -1  -7  -7   21.48    6.18
   1   7   7   34.61   11.61
   1   7   8  331.86   13.79
   1   7   9  127.45   31.14
   0   6 -13    6.70   14.16
   0   6 -13    2.72    3.37
   0   6 -12    2.31   13.15
   0   6 -12    4.90    6.09
   0   6 -11    0.86   10.98
   0   6 -11    1.44    3.85
   0   6 -10  118.38   24.92
   0   6 -10  133.81   20.36
   0   6  -9   32.29   12.21
   0   6  -9   49.39   15.64
   0   6  -9   20.09    5.61
   0   6  -8  226.22   59.38
   0   6  -8  206.91   16.73
   0   6  -8  207.92   19.64
   0   6  -7  309.57   18.59
   0   6  -7  300.08   13.71
   0   6  -7  293.25    9.02
   0   6  -6  102.09   25.86
   0   6  -6  103.34   26.71
   0   6  -6   87.26    9.79
   0   6  -5    5.90    5.81
   0   6  -5   -2.18    8.84
   0   6  -5    7.89    4.02
   0   6  -4  466.64   16.44
   0   6  -4  495.02   18.65
   0   6  -4  498.85   30.23
   0   6  -3  204.34   10.16
   0   6  -3  187.77   10.69
   0   6  -3  188.20   10.34
   0   6  -2  238.50   11.01
   0   6  -2  245.03   13.54
   0   6  -2  233.06   14.48
   0   6  -1   53.87   15.21
   0   6  -1   51.64   14.19
   0   6   0  435.11    9.30
   0   6   0  412.59    9.35
   0   6   0  480.96   14.71
   0   6   0  442.11   13.18
   0   6   1   42.95    4.00
   0   6   1   48.87    8.37
   0   6   1   52.56   11.24
   0   6   1   43.22    8.29
   0   6   2  220.76    7.42
   0   6   2  229.23    8.05
   0   6   2  223.48   18.23
   0   6   2  229.88   12.82
   0  -6  -3  194.97    6.86
   0   6   3  174.60    6.09
   0   6   3  181.99    8.84
   0   6   3  216.73   11.01
   0  -6  -4  477.96   13.65
   0   6   4  463.19   13.30
   0   6   4  447.91   14.49
   0  -6  -4  453.79   13.41
   0   6   4  467.59   17.50
   0  -6  -5    6.74    2.58
   0   6   5   11.91    4.39
   0   6   5    4.19    2.49
   0   6   5    4.22    3.98
   0   6   5    5.41    4.32
   0  -6  -6   91.91    8.55
   0   6   6   74.86    3.08
   0   6   6   90.61    4.29
   0   6   6   80.83    7.95
   0  -6  -7  318.72    8.29
   0   6   7  294.73   15.55
   0  -6  -8  177.42    7.04
   0   6   8  205.84   11.86
   0  -6  -9   29.07    6.58
   0   6   9   35.02    8.85
   0  -6 -10  109.79   13.84
   0   6  10   96.64   23.42
  -1   5 -13   18.27   12.25
  -1   5 -12   14.33   12.48
  -1   5 -12   23.28    7.19
  -1   5 -11    4.98   13.81
  -1   5 -11    5.57    3.66
  -1   5 -10  100.82   19.09
  -1   5 -10   77.36   13.43
  -1   5  -9   25.04   12.18
  -1   5  -9   22.65   11.66
  -1   5  -9    5.43    4.21
  -1   5  -8  686.04   28.61
  -1   5  -8  655.22   22.70
  -1   5  -8  606.21   12.97
  -1   5  -7  716.96   32.23
  -1   5  -7  673.50   22.37
  -1   5  -7  671.57   15.28
  -1   5  -6  580.02   30.93
  -1   5  -6  528.12   24.66
  -1   5  -6  575.36   10.28
  -1   5  -5  135.80   31.35
  -1   5  -5  131.40   30.45
  -1   5  -5  113.30   12.49
  -1   5  -4  333.98   14.34
  -1   5  -4  334.40   13.76
  -1   5  -4  340.33   14.82
  -1   5  -3  601.07   16.54
  -1   5  -3  605.53   18.06
  -1   5  -3  618.62   14.16
  -1   5  -2  217.96   10.32
  -1   5  -2  181.67    9.72
  -1   5  -1   28.19    7.80
  -1   5  -1   33.65    9.11
  -1   5  -1   27.70    7.37
  -1   5   0  375.56    8.22
  -1   5   0  389.71    9.27
  -1   5   0  398.25   12.30
  -1   5   0  388.70   14.48
  -1   5   1   43.84    8.52
  -1   5   1   48.26    7.42
  -1   5   1   48.30   12.09
  -1   5   1   62.79   15.50
   1  -5  -2   10.83    3.65
  -1   5   2    8.08    1.90
  -1   5   2   15.46    7.53
  -1   5   2   14.13    7.80
   1  -5  -3   32.28    8.69
  -1   5   3   43.46    4.26
  -1   5   3   35.00    5.52
   1  -5  -3   36.96    3.94
  -1   5   3   38.38    8.99
   1  -5  -4  568.16   16.36
  -1   5   4  535.48   15.07
  -1   5   4  569.83   16.76
   1  -5  -4  548.93   15.83
  -1   5   4  561.30   19.72
   1  -5  -5  341.14   12.26
  -1   5   5  299.56    9.86
  -1   5   5  329.56   12.13
  -1   5   5  319.77   14.07
   1  -5  -6  803.66   19.87
  -1   5   6  814.78   19.05
  -1   5   6  821.44   22.84
   1  -5  -7   44.04    6.91
  -1   5   7   29.82    7.55
  -1   5   7   40.09   10.41
  -1   5   7   48.67    8.30
   1  -5  -8    6.55    5.30
  -1   5   8    5.54    2.64
  -1   5   8   10.99    6.40
   1  -5  -9  236.08    9.39
  -1   5   9  221.51   17.75
   1  -5 -10   46.12    9.42
  -1   5  10   46.36    9.58
   1  -5 -11   18.20    4.69
  -1   5  11   12.09    5.63
   1  -5 -12   39.75    8.60
  -2   4 -13    7.73    7.65
  -2   4 -12    9.79   11.85
  -2   4 -11   70.30   13.65
  -2   4 -11   69.68   12.31
  -2   4 -10  130.12   14.85
  -2   4 -10  141.16   24.72
  -2   4  -8  113.23   27.80
  -2   4  -8  108.20   18.76
  -2   4  -8  104.93    4.89
  -2   4  -7 1029.77   40.82
  -2   4  -7  965.80   27.35
  -2   4  -7  984.78   21.56
  -2   4  -6  883.51   24.52
  -2   4  -6  776.11   35.82
  -2   4  -6  775.16   23.59
  -2   4  -5 1101.06   28.12
  -2   4  -5 1026.26   32.96
  -2   4  -5 1077.46   24.35
  -2   4  -4  687.47   22.49
  -2   4  -4  734.46   21.20
  -2   4  -3 4085.93   66.47
  -2   4  -3 4339.27   67.40
  -2   4  -3 4251.11   65.37
  -2   4  -2 1306.38   28.92
  -2   4  -2 1402.12   25.72
  -2   4  -2 1334.68   22.38
  -2   4  -1 9999.98   44.17
  -2   4  -1 9893.53  109.59
  -2   4   0 1524.26   18.90
  -2   4   0 1548.95   19.54
  -2   4   0 1564.82   20.92
  -2   4   0 1488.63   19.49
  -2   4   1 1570.84   18.67
  -2   4   1 1599.47   19.94
  -2   4   1 1574.48   20.55
  -2   4   1 1587.39   22.86
   2  -4  -2   47.68   11.63
  -2   4   2   47.22    4.66
  -2   4   2   42.06   12.33
  -2   4   2   48.72    7.74
   2  -4  -3 1093.31   14.96
  -2   4   3 1074.39   13.86
  -2   4   3 1136.53   15.59
   2  -4  -3 1066.06   14.50
  -2   4   3 1106.50   19.43
   2  -4  -4  144.48   10.93
  -2   4   4  120.56    9.30
  -2   4   4  139.51    4.41
  -2   4   4  139.73    5.64
  -2   4   4  150.36    7.84
   2  -4  -5 1886.43   31.75
  -2   4   5 1834.26   29.65
  -2   4   5 1799.38   32.88
   2  -4  -6  436.68   14.74
  -2   4   6  384.36   11.54
  -2   4   6  435.32   13.45
  -2   4   6  423.11   15.61
   2  -4  -7 1005.55   23.78
  -2   4   7 1040.67   23.32
  -2   4   7 1042.68   25.87
   2  -4  -8  120.49   10.50
  -2   4   8  134.09    6.67
  -2   4   8  108.56    9.44
   2  -4  -9   73.02   13.07
  -2   4   9   66.21    5.16
  -2   4   9   77.44   10.12
   2  -4 -10   39.49    7.71
  -2   4  10   38.74    4.77
  -2   4  10   35.05    9.37
   2  -4 -11  200.79   36.06
  -2   4  11  196.49   11.54
   2  -4 -12   59.53   12.56
  -2   4  12   62.35    8.92
   2  -4 -13   26.04    9.13
   2  -4 -14   43.63   13.30
   2  -4 -15    0.10    3.41
  -3   3 -13   12.18   10.89
  -3   3 -12   14.41   11.37
  -3   3 -11   -0.34   11.55
  -3   3 -10   23.40   13.79
  -3   3 -10   24.73    5.01
  -3   3  -9  656.15   24.08
  -3   3  -9  709.26   17.85
  -3   3  -8  106.15   19.88
  -3   3  -8  122.37   12.77
  -3   3  -7  736.58   24.44
  -3   3  -7  635.58   23.69
  -3   3  -6  116.42   28.78
  -3   3  -6  107.22   10.29
  -3   3  -6  105.05    3.35
   3  -3   6   91.31    5.11
  -3   3  -5 1024.73   29.62
  -3   3  -5 1043.94   25.28
  -3   3  -5 1080.17   23.68
   3  -3   5 1028.26   21.71
  -3   3  -4  114.93   27.12
  -3   3  -4  117.70   27.55
  -3   3  -4   99.67    3.85
   3  -3   4  103.11    3.39
  -3   3  -3 2652.29   41.66
   3  -3   3 2637.95   40.28
  -3   3  -2  173.30    8.17
  -3   3  -2  178.11   19.96
  -3   3  -2  173.89    4.98
   3  -3   2  169.80    3.98
  -3   3  -1   17.63    8.75
  -3   3  -1   22.47    8.35
  -3   3  -1   22.99    4.81
   3  -3   1   20.75    3.78
  -3   3   0   29.38    7.98
  -3   3   0   26.27    6.06
  -3   3   0   21.10    5.97
  -3   3   0   24.73    4.22
   3  -3   0   37.76    4.40
   3  -3  -1 2368.75   26.79
  -3   3   1 2326.95   26.43
   3  -3  -1 2325.54   26.58
  -3   3   1 2319.03   27.29
   3  -3  -1 2350.67   27.04
   3  -3  -2  262.21    7.37
  -3   3   2  262.73    7.20
  -3   3   2  235.77    7.59
   3  -3  -2  260.71    7.83
  -3   3   2  256.84   11.38
   3  -3  -2  258.02    8.96
  -3   3   4  611.27   12.49
   3  -3  -5  919.46   16.82
  -3   3   5  959.51   19.47
  -3   3   5  983.10   20.19
   3  -3  -6  585.99   17.78
   3  -3  -6  609.27   17.97
  -3   3   6  603.05   18.78
   3  -3  -7 1622.02   35.26
   3  -3  -7 1637.89   28.34
  -3   3   7 1622.64   27.58
   3  -3  -8   53.13   13.04
   3  -3  -8   60.44    8.06
  -3   3   8   52.35    8.60
   3  -3  -9  379.48   15.14
   3  -3  -9  340.77   10.65
  -3   3   9  351.16   12.21
   3  -3 -10   -0.01    9.33
   3  -3 -10    0.82    2.62
  -3   3  10   12.51    8.76
   3  -3 -11  117.23   22.34
   3  -3 -11  106.28   23.65
  -3   3  11  116.06    7.89
   3  -3 -12   21.31    7.21
  -3   3  12   23.16    6.91
   3  -3 -13   74.70   16.99
   3  -3 -14    3.99    6.59
   3  -3 -15   19.36    5.82
  -4   2 -12   32.31   14.49
  -4   2 -11   29.81   11.36
  -4   2 -10    2.57    5.33
  -4   2  -9    9.07    6.44
  -4   2  -9    6.92    6.36
  -4   2  -8   46.41   15.80
  -4   2  -8   54.77   14.37
  -4   2  -7   45.56   10.35
  -4   2  -7   34.10    6.38
  -4   2  -6   15.50   10.66
  -4   2  -6    8.47    3.10
  -4   2  -5    5.49    5.58
  -4   2  -5   11.20    6.60
   4  -2   5   12.06    2.11
   4  -2   5    8.36    2.29
  -4   2  -4  115.76   12.07
  -4   2  -4  135.15   16.62
  -4   2  -4  107.06    2.07
   4  -2   4  105.86    2.30
  -4   2  -3  216.09   13.25
  -4   2  -3  192.29    8.30
  -4   2  -3  189.99    4.51
   4  -2   3  186.98    4.30
  -4   2  -2  467.65   13.65
  -4   2  -2  474.02    8.81
   4  -2   2  463.54    8.47
  -4   2  -1  251.97    8.59
  -4   2  -1  238.74    6.52
   4  -2   1  246.86    6.08
  -4   2   0 2001.70   24.72
  -4   2   0 2001.44   24.10
   4  -2   0 1949.64   22.94
   4  -2   0 2033.43   22.74
   4  -2  -1  251.35    7.79
  -4   2   1  245.47    7.02
  -4   2   1  246.81    8.21
   4  -2  -1  242.23    7.59
  -4   2   1  252.24    7.60
   4  -2  -1  236.26    6.71
   4  -2  -2   80.78    4.88
  -4   2   2   92.91    4.61
  -4   2   2   81.75    7.00
   4  -2  -2   89.78    4.38
  -4   2   2   95.88    6.22
   4  -2  -2   77.22    4.27
   4  -2  -3  230.94   12.29
  -4   2   3  211.70    6.70
  -4   2   3  195.16    6.24
  -4   2   3  213.52    7.26
  -4   2   3  191.61    7.91
   4  -2  -3  190.62    7.03
   4  -2  -4   40.21    9.32
   4  -2  -4   34.23   10.21
  -4   2   4   24.89    6.12
  -4   2   4   36.03    4.60
   4  -2  -5  942.21   18.24
   4  -2  -5  924.73   16.78
  -4   2   5  904.82   17.44
   4  -2  -6 1010.69   19.48
   4  -2  -6  994.51   19.06
  -4   2   6 1012.45   20.25
   4  -2  -7    2.42    6.84
  -4   2   7    0.12    7.03
   4  -2  -8    8.28    8.23
   4  -2  -8    8.79    5.24
  -4   2   8    4.00    6.90
   4  -2  -9    0.64    6.15
   4  -2  -9    3.00    4.71
  -4   2   9    9.68    8.75
   4  -2 -10  367.68   20.75
   4  -2 -10  336.56   11.64
  -4   2  10  321.85   11.48
   4  -2 -11    6.02    5.79
   4  -2 -11    2.88    4.50
  -4   2  11   11.00    8.39
   4  -2 -12  156.95   41.76
   4  -2 -12  115.49   21.59
  -4   2  12  120.29    7.52
   4  -2 -13   10.37    4.49
  -4   2  13    6.04    6.56
   4  -2 -14   50.58   15.90
   4  -2 -15    0.92    6.25
  -5   1 -12   14.06   10.55
  -5   1 -11   46.40   10.92
  -5   1 -10   39.21   12.80
  -5   1  -9  234.39   17.44
  -5   1  -8  195.60   38.45
  -5   1  -8  186.42   19.63
  -5   1  -7   -0.82   10.36
  -5   1  -7   23.67    7.99
  -5   1  -6  282.68   14.13
  -5   1  -6  291.90    9.88
  -5   1  -5  122.18   25.22
  -5   1  -5  112.81    7.47
  -5   1  -4  117.30    8.66
  -5   1  -4  138.82   12.39
  -5   1  -3 2343.50   37.85
  -5   1  -2  368.20   11.84
  -5   1  -2  371.35   11.42
   5  -1   2  342.10   19.44
  -5   1  -2  362.68    6.35
  -5   1  -2  362.52    6.81
  -5   1  -1  143.68    8.83
  -5   1  -1  143.16    6.52
   5  -1   1  143.60    4.95
  -5   1  -1  143.25    6.89
   5  -1   1  149.68    3.99
  -5   1   0 1963.33   24.40
  -5   1   0 2068.89   24.58
   5  -1   0 1998.17   23.16
  -5   1   0 2047.51   22.67
   5  -1   0 2013.94   21.96
   5  -1  -1  412.91   10.60
  -5   1   1  398.02   10.04
  -5   1   1  392.55    9.28
  -5   1   1  432.14   11.11
  -5   1   1  407.77   10.43
   5  -1  -1  405.67    8.88
   5  -1  -2 1573.50   19.75
  -5   1   2 1485.90   19.15
  -5   1   2 1535.50   18.82
  -5   1   2 1607.17   20.48
  -5   1   2 1554.13   18.97
   5  -1  -2 1526.02   18.67
  -5   1   3 1257.34   16.74
   5  -1  -4 1639.81   21.92
   5  -1  -4 1642.74   21.09
  -5   1   4 1699.06   22.32
   5  -1  -5  838.44   16.18
   5  -1  -5  893.19   17.06
  -5   1   5  830.64   15.55
   5  -1  -6  577.02   13.91
  -5   1   6  590.41   14.04
   5  -1  -7  460.54   15.94
   5  -1  -7  460.24   15.79
  -5   1   7  488.10   16.69
   5  -1  -8  563.63   23.42
   5  -1  -8  566.09   18.37
  -5   1   8  573.76   18.98
   5  -1  -9  235.52   17.54
   5  -1  -9  200.38    9.33
  -5   1   9  222.65    8.11
   5  -1 -10   11.08    6.08
   5  -1 -10    7.84    3.47
  -5   1  10   17.80    6.71
   5  -1 -11  179.65   20.40
   5  -1 -11  184.03   11.19
  -5   1  11  161.55    9.94
   5  -1 -12   16.25    6.20
   5  -1 -12   17.98    6.90
  -5   1  12   15.87    7.34
   5  -1 -13   45.01   12.28
   5  -1 -13   18.12    7.12
  -5   1  13   16.36    6.02
   5  -1 -14   -1.83    5.15
   5  -1 -15   16.32    7.01
   5  -1 -16   16.54    9.45
  -6   0 -12   69.01   10.84
  -6   0 -11    9.18   10.02
  -6   0 -10  140.75   36.15
  -6   0  -9   -4.29    9.59
  -6   0  -8  371.52   20.38
  -6   0  -7   -4.48    9.28
  -6   0  -7   -0.50    4.42
  -6   0  -6 1116.95   28.72
  -6   0  -6 1062.18   19.77
  -6   0  -5    5.62    5.71
  -6   0  -5   -0.54    4.03
  -6   0  -4 1359.90   32.46
  -6   0  -4 1240.64   26.96
  -6   0  -3    3.31    7.07
  -6   0  -3    0.26    2.07
   6   0   3    6.45    4.09
  -6   0  -2 4302.01   67.16
  -6   0  -2 4247.53   65.72
   6   0   2 4124.98   61.30
  -6   0  -2 4181.10   60.69
  -6   0  -2 4135.59   59.76
  -6   0  -1   -3.34    5.24
  -6   0  -1    1.75    2.82
  -6   0  -1   -0.47    1.49
  -6   0  -1    0.98    1.31
  -6   0   0 1003.44   13.31
  -6   0   0  966.47   13.27
  -6   0   0 1007.52   12.35
  -6   0   0 1038.04   13.04
   6   0  -1    3.25    2.35
  -6   0   1    2.14    3.37
  -6   0   1    6.60    4.57
  -6   0   1   -1.24    2.60
  -6   0   1    0.34    3.95
   6   0  -2  570.60   10.51
  -6   0   2  554.06   10.12
   6   0  -2  578.49   11.32
  -6   0   2  572.48    9.03
  -6   0   2  557.09   10.26
   6   0  -3    4.84    2.74
   6   0  -3    9.94    5.93
  -6   0   3   -0.19    3.89
   6   0  -4  677.08   19.91
   6   0  -4  645.19   15.91
  -6   0   4  632.80   11.09
   6   0  -5    0.47    4.46
   6   0  -5    0.77    3.75
  -6   0   5    5.41    6.74
   6   0  -6 3806.79   62.46
   6   0  -7    2.67    3.63
  -6   0   7    7.70    7.74
   6   0  -8 1622.38   31.06
   6   0  -9    3.62    7.71
   6   0  -9    7.95    3.97
  -6   0   9   -5.58    7.29
   6   0 -10  825.07   26.11
   6   0 -10  844.95   23.34
  -6   0  10  831.08   20.63
   6   0 -11   -7.18   11.52
   6   0 -11    4.42    3.54
  -6   0  11    7.23    2.42
   6   0 -12  200.00   38.36
   6   0 -12  188.69   31.76
  -6   0  12  193.75   12.05
   6   0 -13    9.44    9.63
   6   0 -13    1.66    7.06
  -6   0  13    3.52    6.52
   6   0 -14   -4.62    7.04
   6   0 -14    4.79    2.31
  -6   0  14    7.61    6.12
   6   0 -15   -4.07   10.94
   6   0 -16   13.24    5.55
  -7  -1 -11    8.19    8.29
  -7  -1 -10   47.02    9.03
  -7  -1  -9    3.96    6.60
  -7  -1  -8  168.43   16.00
  -7  -1  -7    5.51    6.76
  -7  -1  -6  385.02   22.69
  -7  -1  -5   21.15    6.50
  -7  -1  -5   17.75    4.95
  -7  -1  -4  873.62   23.22
  -7  -1  -4  836.33   16.24
  -7  -1  -4  863.49   17.45
  -7  -1  -3   22.12    8.32
  -7  -1  -3   12.97    3.80
  -7  -1  -3   15.58    4.05
  -7  -1  -3    9.33    2.29
  -7  -1  -3   14.14    2.77
  -7  -1  -2  465.70   23.79
  -7  -1  -2  446.05   14.05
  -7  -1  -2  466.13   14.26
  -7  -1  -2  449.96   12.51
  -7  -1  -2  465.33   12.73
  -7  -1  -1  191.13    8.55
  -7  -1  -1  206.50    6.64
  -7  -1  -1  203.98    6.69
  -7  -1  -1  191.94    5.24
  -7  -1   0 1210.06   21.21
  -7  -1   0 1211.68   20.06
  -7  -1   0 1209.21   20.50
   7   1   0 1237.48   20.16
  -7  -1   0 1254.84   20.29
   7   1  -1  708.25   14.91
   7   1  -1  722.68   13.99
   7   1  -1  703.93   14.18
  -7  -1   1  701.14   13.39
   7   1  -2  647.95   14.03
   7   1  -2  625.17   14.11
   7   1  -2  637.33   13.08
   7   1  -3 4271.93   64.92
   7   1  -3 4403.65   66.95
   7   1  -4 1474.46   25.19
   7   1  -4 1403.12   24.15
   7   1  -5 1916.86   32.22
   7   1  -6  711.24   16.69
   7   1  -6  720.49   18.25
   7   1  -7  527.52   19.20
   7   1  -7  511.93   17.66
  -7  -1   7  521.55   16.99
   7   1  -8  395.71   15.19
   7   1  -8  389.32   25.63
  -7  -1   8  365.90   11.79
   7   1  -9   63.86   17.67
   7   1  -9   56.06   13.58
  -7  -1   9   63.60    6.31
   7   1 -10   70.19   21.15
   7   1 -10   78.48   13.56
  -7  -1  10   68.44   10.16
   7   1 -11  251.83   29.24
   7   1 -11  295.81   27.77
  -7  -1  11  318.62   13.28
   7   1 -12   17.47    9.05
   7   1 -12   17.63    9.21
  -7  -1  12   17.68    7.19
   7   1 -13   38.02   15.70
   7   1 -13   45.16   13.05
  -7  -1  13   32.49    8.31
   7   1 -14    6.92    5.50
   7   1 -14    4.72    4.77
  -7  -1  14   11.46    6.70
   7   1 -15   18.81    8.38
   7   1 -15   12.47    6.12
  -7  -1  15   17.29    5.85
   7   1 -16    2.59   12.99
  -8  -2  -9    4.93    7.08
  -8  -2  -8   10.81    8.66
  -8  -2  -7   24.38    6.26
  -8  -2  -6   26.41    7.20
  -8  -2  -5  154.95   13.48
  -8  -2  -4   95.45   19.20
  -8  -2  -4   97.87    4.07
  -8  -2  -4   91.10    1.77
  -8  -2  -3   17.13    4.40
  -8  -2  -3   12.61    3.49
  -8  -2  -3   24.13    4.70
  -8  -2  -3   17.19    4.02
  -8  -2  -2   63.12   24.56
  -8  -2  -2   56.61    9.07
  -8  -2  -2   67.61    7.40
   8   2   2   71.04    6.51
  -8  -2  -2   50.88   11.07
  -8  -2  -1   86.08    7.28
  -8  -2  -1   72.47   13.66
  -8  -2  -1   85.41    4.96
   8   2   1   80.75    3.40
  -8  -2  -1   83.58    3.56
  -8  -2   0   84.60    5.84
  -8  -2   0   79.36    5.29
   8   2   0   84.52    4.17
   8   2  -1    3.54    2.71
   8   2  -1   10.05    4.18
   8   2  -1   10.21    6.43
   8   2  -2   44.18   15.95
   8   2  -2   51.87   12.86
   8   2  -2   52.13   10.46
   8   2  -3  175.13    7.16
   8   2  -3  150.15   10.63
   8   2  -3  173.09    8.89
   8   2  -4  920.56   19.33
   8   2  -5   58.54   18.99
   8   2  -5   76.89   19.99
   8   2  -5   63.92   13.90
   8   2  -6  305.75   13.28
   8   2  -6  266.20   11.18
   8   2  -6  280.45   12.44
   8   2  -7    3.50    3.95
   8   2  -7   16.88    9.05
   8   2  -7    8.60    6.34
   8   2  -8  210.78   10.91
   8   2  -8  222.14   10.81
  -8  -2   8  217.65   12.54
   8   2  -9  110.17   29.17
   8   2  -9  127.85    8.52
  -8  -2   9  125.35   10.00
   8   2 -10  747.48   22.02
   8   2 -10  742.84   25.08
  -8  -2  10  708.75   19.45
   8   2 -11   15.80    6.96
   8   2 -11   24.17    6.15
  -8  -2  11    9.74    8.77
   8   2 -12  408.54   15.37
   8   2 -12  408.24   16.68
  -8  -2  12  403.20   13.09
   8   2 -13   20.13   10.27
   8   2 -13   25.45    6.22
  -8  -2  13   25.45    8.87
   8   2 -14   45.18   15.23
   8   2 -14   42.77    7.71
  -8  -2  14   46.44   11.14
   8   2 -15   22.85   12.63
   8   2 -15   17.22    5.71
  -8  -2  15   38.93    7.18
   8   2 -16   51.33   12.71
   8   2 -16   49.38    8.11
  -9  -3  -7  175.03   10.54
  -9  -3  -6    7.32    4.87
  -9  -3  -5  176.09   17.24
  -9  -3  -4   20.41    7.71
  -9  -3  -3  541.75   25.86
  -9  -3  -3  514.61    9.87
   9   3   3  539.75   12.51
  -9  -3  -2   13.59    5.91
  -9  -3  -2    8.75    2.17
  -9  -3  -2    5.38    2.88
   9   3   2   10.74    2.80
  -9  -3  -1 1382.89   28.40
  -9  -3  -1 1359.68   25.58
   9   3   1 1379.94   28.89
  -9  -3   0   33.62    4.74
   9   3   0   37.97   10.83
   9   3   0   32.45    8.84
   9   3  -1 1626.04   27.12
   9   3  -1 1661.07   28.81
   9   3  -1 1640.79   29.94
   9   3  -2  144.00   11.54
   9   3  -2  137.57    7.88
   9   3  -2  130.23    8.30
   9   3  -3 1596.75   26.62
   9   3  -3 1659.30   29.55
   9   3  -3 1622.37   29.39
   9   3  -4    3.77    3.80
   9   3  -4    0.91    3.80
   9   3  -4    4.58    4.18
   9   3  -5  283.79   12.93
   9   3  -5  238.25   11.74
   9   3  -5  267.93   15.25
   9   3  -6  295.50   13.28
   9   3  -6  265.45   30.47
   9   3  -6  235.97   12.96
   9   3  -7  356.69   13.08
   9   3  -7  350.53   14.22
   9   3  -7  377.29   25.68
   9   3  -8   11.27    5.93
   9   3  -8    7.45    6.94
   9   3  -8    5.72    4.19
   9   3  -9  389.13   16.16
   9   3  -9  416.13   19.07
   9   3 -10  104.53   24.95
   9   3 -10   99.25   19.71
  -9  -3  10   96.93   12.96
   9   3 -11   73.31   15.67
   9   3 -11   79.84   18.16
  -9  -3  11   94.52   14.36
   9   3 -12   22.33    7.03
   9   3 -12   37.01    8.95
  -9  -3  12   25.00   11.30
   9   3 -13   57.42   13.31
   9   3 -13   82.79   16.83
  -9  -3  13   90.36   11.20
   9   3 -14   39.23   10.46
   9   3 -14   32.12   11.90
  -9  -3  14   58.79    9.53
   9   3 -15   13.17   11.90
   9   3 -15   29.63    8.00
  -9  -3  15   26.43    7.62
   9   3 -16   59.30   16.84
   9   3 -16   45.50   13.53
  -9  -3  16   29.87   20.44
 -10  -4  -4   35.96    8.01
 -10  -4  -3  472.56   12.00
  10   4   3  486.92   13.69
 -10  -4  -2  251.46    9.86
 -10  -4  -2  241.36    5.32
  10   4   2  241.60   12.35
 -10  -4  -1  766.08   16.90
 -10  -4  -1  793.29   16.29
  10   4   1  787.76   18.82
 -10  -4   0  300.70    8.64
  10   4   0  304.98   10.44
  10   4   0  292.28    8.97
 -10  -4   1 2155.13   41.19
  10   4  -1 2266.18   30.23
  10   4  -1 2184.20   49.34
  10   4  -2  573.70   15.03
  10   4  -2  603.73   20.17
  10   4  -2  578.76   18.30
  10   4  -3 1415.16   35.66
  10   4  -3 1378.06   33.03
  10   4  -3 1367.19   37.35
  10   4  -4  652.49   16.75
  10   4  -4  674.48   19.03
  10   4  -4  641.33   18.93
  10   4  -5  793.56   13.79
  10   4  -5  771.03   23.90
  10   4  -5  795.60   27.29
  10   4  -6  601.81   11.00
  10   4  -6  594.98   14.61
  10   4  -6  645.39   19.61
  10   4  -7  653.70   19.14
  10   4  -7  654.87   19.81
  10   4  -7  671.65   45.06
  10   4  -8  495.38   16.73
  10   4  -8  569.91   19.61
  10   4  -8  493.04   15.55
  10   4  -9  488.00   19.45
  10   4  -9  433.73   18.29
  10   4  -9  481.69   19.07
  10   4 -10  122.61   29.63
  10   4 -10  141.12   28.31
  10   4 -10  139.86   20.98
  10   4 -11  210.30   42.24
  10   4 -11  224.70   38.93
 -10  -4  11  201.82   11.60
  10   4 -12   20.63    8.50
  10   4 -12    7.95   10.40
 -10  -4  12   28.51    9.45
  10   4 -13   15.33    6.03
  10   4 -13   13.04    6.67
 -10  -4  13    9.10   12.66
  10   4 -14   16.19    6.88
  10   4 -14    4.79    7.58
 -10  -4  14   13.84    9.10
  10   4 -15   10.17    6.44
  10   4 -15    4.30    5.87
 -10  -4  15    8.86    8.52
  10   4 -16    6.77    7.06
  10   4 -16   -2.20    7.84
 -10  -4  16   15.58    6.41
  11   5   2   67.55    7.42
 -11  -5  -1   55.33    7.97
 -11  -5  -1   61.09    4.45
  11   5   1   68.00   19.98
 -11  -5   0  139.35    6.36
  11   5   0  135.64    9.48
  11   5   0  127.77   15.28
 -11  -5   1   44.33   12.29
  11   5  -1   53.84   17.39
  11   5  -1   54.27   12.54
  11   5  -2  992.40   32.91
  11   5  -2 1043.88   25.41
  11   5  -2 1072.08   23.42
  11   5  -3   54.08   16.26
  11   5  -3   53.54   12.60
  11   5  -3   51.34   11.83
  11   5  -4  180.66    8.12
  11   5  -4  191.67    8.44
  11   5  -4  172.27   13.39
  11   5  -5    5.75    6.36
  11   5  -5    2.98    5.65
  11   5  -5    5.91    5.43
  11   5  -6  132.65    8.65
  11   5  -6  135.36    9.19
  11   5  -6  139.64   28.66
  11   5  -7   12.03    7.43
  11   5  -7    4.42    5.13
  11   5  -7   17.57   10.99
  11   5  -8  414.15   13.40
  11   5  -8  434.34   15.94
  11   5  -8  420.05   15.43
  11   5  -9   35.84   14.96
  11   5  -9   36.55   12.62
  11   5  -9   15.86    9.78
  11   5 -10   57.14   12.44
  11   5 -10   42.31   15.27
  11   5 -10   59.87   14.81
  11   5 -11   95.54   28.67
  11   5 -11  108.20   23.20
  11   5 -11  134.67   37.61
  11   5 -12  224.02   13.02
  11   5 -12  214.69   42.47
 -11  -5  12  217.49   14.63
  11   5 -13    9.87    6.36
  11   5 -13   13.64    7.65
 -11  -5  13    4.72    9.14
  11   5 -14   65.86   19.12
  11   5 -14  101.93   16.24
 -11  -5  14   96.87   10.23
  11   5 -15   53.37   12.45
  11   5 -15   51.61   17.02
 -11  -5  15   54.43   11.52
  11   5 -16   10.73    6.81
  11   5 -16    6.24    4.78
 -11  -5  16    4.79    7.19
  12   6   2   46.48   12.16
  12   6   1    8.50    3.60
  12   6   0   13.87    4.34
  12   6   0    3.75    3.52
  12   6  -1    4.27    3.20
  12   6  -1    3.86    5.17
  12   6  -2   68.35   16.47
  12   6  -2   64.05   11.51
  12   6  -3    7.46    3.54
  12   6  -3    9.51    6.79
  12   6  -3   11.13    7.33
  12   6  -4  504.92   13.07
  12   6  -4  432.10   14.98
  12   6  -4  509.70   17.41
  12   6  -5   89.57    7.77
  12   6  -5   92.20   26.74
  12   6  -5  115.84   24.79
  12   6  -6    2.08    3.62
  12   6  -6    9.51    8.66
  12   6  -6   16.81    8.31
  12   6  -7  159.82   35.82
  12   6  -7  143.17   10.54
  12   6  -7  175.18   43.11
  12   6  -8   44.16    9.24
  12   6  -8   35.85    7.66
  12   6  -8   54.75   16.78
  12   6  -9   93.92   21.91
  12   6  -9  109.98   27.55
  12   6  -9  107.18   24.40
  12   6 -10   21.56    7.02
  12   6 -10   16.45    6.98
  12   6 -10   26.47    8.06
  12   6 -11   63.71   15.12
  12   6 -11   71.69   23.88
  12   6 -11   60.94   10.46
  12   6 -12   44.26   10.84
  12   6 -12   38.31    9.88
  12   6 -12   24.61    9.86
  12   6 -13  109.95   28.78
  12   6 -13  142.14   31.52
 -12  -6  13  141.99   15.54
  12   6 -14   13.22    8.84
  12   6 -14    4.43    5.12
 -12  -6  14    9.91   12.15
  12   6 -15   36.49   17.46
  12   6 -15   41.47    8.96
 -12  -6  15   59.06   10.37
  13   7   1   83.07   20.48
  13   7   0   86.40   20.98
  13   7  -1   45.89   10.44
  13   7  -1   46.82   10.72
  13   7  -2  229.58   11.59
  13   7  -2  231.54   11.68
  13   7  -3    2.76    3.14
  13   7  -3    7.14    4.05
  13   7  -4   27.54    6.14
  13   7  -4   30.53    9.59
  13   7  -4   35.18    8.22
  13   7  -5   42.24   15.22
  13   7  -5   45.43   13.58
  13   7  -5   37.70   13.96
  13   7  -6  186.29    8.82
  13   7  -6  186.82   42.80
  13   7  -6  187.05   12.21
  13   7  -7    9.92    4.21
  13   7  -7   18.13    7.28
  13   7  -7   13.12    7.06
  13   7  -8  204.21   10.56
  13   7  -8  186.51   13.74
  13   7  -8  172.80   52.49
  13   7  -9    8.19    4.13
  13   7  -9   13.04    7.28
  13   7  -9    5.57    7.91
  13   7 -10   22.81    6.18
  13   7 -10   42.96   13.70
  13   7 -10   28.72   10.22
  13   7 -11   11.26    9.21
  13   7 -11    7.88    5.33
  13   7 -11    6.16    7.90
  13   7 -12   43.84    9.49
  13   7 -12   49.61   16.02
  13   7 -12   64.66   17.42
  13   7 -13   -3.17    7.95
  13   7 -13    7.39    6.88
  13   7 -13   20.42    9.87
  13   7 -14   33.16   12.16
  13   7 -14   22.91   15.52
 -13  -7  14   10.92    9.94
  13   7 -15    9.67    5.00
  13   7 -15   10.11    7.33
 -13  -7  15   -0.37    8.73
  14   8   0   13.06    8.12
  14   8  -1   89.56   24.34
  14   8  -2   12.45    6.18
  14   8  -3  110.77   23.12
  14   8  -3  110.44   29.30
  14   8  -4   58.69   19.17
  14   8  -4   84.79   17.48
  14   8  -5   96.79   18.11
  14   8  -5   90.63   23.05
  14   8  -6   28.12    6.16
  14   8  -6   30.75    7.66
  14   8  -7    4.86    3.60
  14   8  -7    6.91    6.52
  14   8  -7   11.78    7.43
  14   8  -8   30.51   13.11
  14   8  -8   33.44   11.06
  14   8  -8   41.37   18.30
  14   8  -9   36.93   13.41
  14   8  -9   52.58   13.14
  14   8  -9   34.50   12.67
  14   8 -10    7.75    4.72
  14   8 -10   26.01   13.14
  14   8 -10   -9.33   10.03
  14   8 -11   17.67    7.08
  14   8 -11   21.37   11.40
  14   8 -11   13.21   12.22
  14   8 -12    3.68    2.71
  14   8 -12   -8.27    9.25
  14   8 -12   14.59    5.40
  14   8 -13    1.00    4.65
  14   8 -13   11.36    8.33
  14   8 -13   17.69    7.81
  14   8 -14    8.13    6.97
  14   8 -14   14.74    6.13
  15   9  -1   12.14    5.64
  15   9  -2    3.89   10.27
  15   9  -3   21.62    8.02
  15   9  -4    7.43    3.96
  15   9  -4   19.54   11.18
  15   9  -5   13.50    9.05
  15   9  -5   12.00    7.17
  15   9  -6    6.12    5.44
  15   9  -6    6.34    5.71
  15   9  -7    7.56    6.95
  15   9  -7    4.09   10.52
  15   9  -8   15.09    5.44
  15   9  -8   10.24    5.79
  15   9  -9    3.02    5.49
  15   9  -9    7.72    5.37
  15   9 -10  104.11   30.11
  15   9 -10  121.62   28.28
  15   9 -10   93.08   28.15
  15   9 -11    5.28    4.16
  15   9 -11   10.40    4.95
  15   9 -11  -12.48   10.53
  15   9 -12   59.38   13.46
  15   9 -12   57.94   27.24
  15   9 -12   78.64   17.05
  15   9 -13    5.54    4.36
  15   9 -13    5.00    5.25
  15   9 -13    5.10    8.14
  16  10  -2   33.53    7.48
  16  10  -3   12.56    7.71
  16  10  -4    8.86    7.58
  16  10  -5   22.57    8.72
  16  10  -5   21.09    6.85
  16  10  -6    8.97    5.01
  16  10  -6   14.83    9.05
  16  10  -7   12.59    8.74
  16  10  -7   15.35   11.72
  16  10  -8   -1.21    7.11
  16  10  -8   16.11   14.26
  16  10  -9   56.05   18.16
  16  10  -9   74.44   20.82
  16  10 -10   21.60    7.56
  16  10 -10   10.35    6.48
  16  10 -11   45.39   15.94
  16  10 -11   48.71   19.71
   7  15  -4    7.54    6.15
   7  15  -4    8.56    6.91
   7  15  -3   87.56   23.94
   7  15  -3   60.76   29.20
   7  15  -2    5.95    4.32
   7  15  -2    7.36    6.86
   7  15  -1   77.44   25.46
   6  14  -8   -2.52    9.68
   6  14  -8   16.13    6.43
   6  14  -7   18.91    7.49
   6  14  -7    4.53    7.22
   6  14  -6   24.86   10.33
   6  14  -6   20.66    9.02
   6  14  -5   91.81   19.54
   6  14  -5   54.28   14.39
   6  14  -4   23.55    8.34
   6  14  -4   14.59    5.48
   6  14  -3   62.24   13.86
   6  14  -3   43.78   15.88
   6  14  -2   24.78    7.09
   6  14  -2   20.13   10.98
   6  14  -1   46.56   11.94
   6  14  -1   50.19    9.60
   6  14   0   18.29   12.93
   6  14   1   17.97    8.14
   6  14   2    5.10    5.89
   6  14   3   45.48   20.05
   5  13  -9   -5.61    7.27
   5  13  -9   31.03    8.88
   5  13  -9   -5.37    7.98
   5  13  -8    8.49    6.57
   5  13  -8    2.20    8.48
   5  13  -8    7.37    5.10
   5  13  -7   11.93    5.26
   5  13  -7   11.16    8.28
   5  13  -6   17.07   12.74
   5  13  -6   16.60   11.15
   5  13  -5   21.17    9.97
   5  13  -5   24.27    8.59
   5  13  -4   -4.65    9.89
   5  13  -4    7.26    6.91
   5  13  -3  -16.05   10.66
   5  13  -3   -0.53    9.60
   5  13  -2   27.89    9.23
   5  13  -2   10.43    5.60
   5  13  -1    6.60    7.19
   5  13  -1   22.57   12.00
   5  13   0   18.77    8.08
   5  13   0   19.58   12.74
   5  13   1   11.79    7.75
   5  13   2   52.77   13.43
   5  13   3    6.47    7.00
   5  13   4   13.49    7.49
   5  13   5   -0.65    7.08
   4  12 -10   22.81    6.87
   4  12 -10   33.70   14.35
   4  12 -10   18.93   10.12
   4  12  -9   32.93   14.37
   4  12  -9   36.76   19.64
   4  12  -9   27.97   11.66
   4  12  -8   58.51   12.38
   4  12  -8   29.51    7.08
   4  12  -8   57.45   12.88
   4  12  -7    2.89    7.71
   4  12  -7   14.47    6.35
   4  12  -7    8.20    8.48
   4  12  -6   63.83   19.86
   4  12  -6   89.61   18.49
   4  12  -6   54.05   16.97
   4  12  -5   17.02    7.32
   4  12  -5    9.43    6.67
   4  12  -5    8.36    4.34
   4  12  -4  235.00   44.69
   4  12  -4  181.53   33.55
   4  12  -3    5.56    6.68
   4  12  -3   -1.39   10.25
   4  12  -2  283.86   22.46
   4  12  -2  291.18   45.10
   4  12  -1   23.21    9.22
   4  12  -1    7.98    7.83
   4  12   0  233.68   11.99
   4  12   0  232.56   20.29
   4  12   1    6.29    2.84
   4  12   1    5.22    5.04
   4  12   2  167.86   32.93
   4  12   2  145.66   28.54
   4  12   3   11.13    6.16
   4  12   4   71.65   14.06
   4  12   5   49.19   11.89
   4  12   6   85.57   20.60
   4  12   7    7.81    4.59
   3  11 -11    3.88   11.01
   3  11 -11    6.78    5.94
   3  11 -11   -2.21    5.26
   3  11 -10   58.93   17.68
   3  11 -10   59.34   15.17
   3  11 -10   50.72   22.70
   3  11  -9   14.14   10.49
   3  11  -9   36.70   14.92
   3  11  -9   26.23   11.14
   3  11  -8  235.00   16.54
   3  11  -8  252.52   54.17
   3  11  -8  256.25   32.46
   3  11  -7   24.78    6.98
   3  11  -7   91.24   21.26
   3  11  -7   37.01   12.56
   3  11  -6   29.25    7.42
   3  11  -6   37.70   12.63
   3  11  -6   33.51   10.03
   3  11  -5    5.82    3.65
   3  11  -5   13.81    5.34
   3  11  -5   14.66    8.93
   3  11  -4  369.11   11.72
   3  11  -4  412.55   25.67
   3  11  -4  366.23   18.58
   3  11  -3   26.73    6.47
   3  11  -3   28.22   10.26
   3  11  -3   46.77   10.62
   3  11  -2  525.85   16.87
   3  11  -2  560.53   19.29
   3  11  -2  513.24   18.64
   3  11  -1   -5.27    7.96
   3  11  -1    3.88    5.87
   3  11   0  546.98   35.96
   3  11   0  498.67   19.95
   3  11   1   36.13    7.52
   3  11   1   28.76   10.56
   3  11   2  585.74   13.39
   3  11   2  647.79   19.83
   3  11   3   37.85    6.33
   3  11   3   50.32    9.89
   3  11   4  363.96   20.35
   3  11   5    5.89    4.59
   3  11   6  361.91   41.30
   3  11   7    7.92    6.26
   3  11   8   49.92   13.71
   2  10 -12  -10.85   10.09
   2  10 -12    5.32    5.11
   2  10 -11   48.69   14.98
   2  10 -11   42.06    9.84
   2  10 -10    8.24    6.43
   2  10 -10   16.02   11.79
   2  10 -10   -7.07    5.98
   2  10  -9   41.86   12.82
   2  10  -9   62.00   14.06
   2  10  -9   26.30   11.83
   2  10  -8   11.68   11.58
   2  10  -8   10.72    8.65
   2  10  -8    2.87    4.36
   2  10  -7    9.15    6.80
   2  10  -7   13.35    8.69
   2  10  -7   11.71    5.70
   2  10  -6    2.68    8.10
   2  10  -6    6.32    5.61
   2  10  -6   -2.83    8.03
   2  10  -5   13.50    8.19
   2  10  -5    6.87    4.54
   2  10  -5   13.41    5.78
   2  10  -4   65.22    7.22
   2  10  -4   70.79   21.26
   2  10  -4   91.09   20.71
   2  10  -3   71.66   16.64
   2  10  -3   62.98   14.81
   2  10  -3   81.90   20.73
   2  10  -2  180.26   12.78
   2  10  -2  202.37   38.75
   2  10  -2  196.74   14.81
   2  10  -1   72.01   14.14
   2  10  -1   87.14   25.75
   2  10  -1   71.54   18.29
   2  10   0  174.59    6.51
   2  10   0  182.63   11.80
   2  10   0  219.24   18.86
   2  10   1    5.82    6.05
   2  10   1    2.72    4.42
   2  10   2   63.61   14.11
   2  10   2   59.40   16.97
   2  10   3   11.09    5.60
   2  10   3    6.13    5.85
   2  10   4  290.78    9.15
   2  10   4  286.08   12.49
   2  10   5   91.03   19.85
   2  10   6   80.08   17.63
   2  10   7   35.93    7.72
   2  10   8   19.75    7.06
   2  10   9   -1.25    4.47
   1   9 -12  -11.88   12.13
   1   9 -12   10.41    8.41
   1   9 -11   10.06   12.06
   1   9 -11    9.93    4.70
   1   9 -10  -11.30   12.69
   1   9 -10    6.69    3.56
   1   9 -10    5.91    4.82
   1   9  -9   -1.34   12.11
   1   9  -9    8.29    5.37
   1   9  -9    8.63    5.14
   1   9  -8    6.73    4.32
   1   9  -8   13.69    9.98
   1   9  -8    6.88    4.02
   1   9  -7  369.06   18.85
   1   9  -7  420.32   21.98
   1   9  -7  378.79   29.29
   1   9  -6  133.84   24.64
   1   9  -6  149.20   29.53
   1   9  -6  139.59   33.71
   1   9  -5   61.62   15.41
   1   9  -5   68.03   23.61
   1   9  -5   63.22   14.19
   1   9  -4   17.43    8.73
   1   9  -4   -1.53   10.36
   1   9  -4    5.51    5.97
   1   9  -3  103.60   22.58
   1   9  -3  108.12   11.70
   1   9  -3  124.88   27.93
   1   9  -2   -0.69    5.76
   1   9  -2    6.18    7.10
   1   9  -2   -5.65    8.31
   1   9  -1  488.11   16.55
   1   9  -1  519.74   32.88
   1   9  -1  554.13   19.46
   1   9   0   77.15    5.62
   1   9   0   85.78   23.29
   1   9   0   92.69   24.06
   1   9   1  120.20    4.41
   1   9   1  135.35    4.82
   1   9   1  131.13    9.36
   1   9   1  137.55   16.06
   1   9   2    1.13    1.85
   1   9   2    7.13    5.78
   1   9   2    8.71    3.90
   1   9   3   16.15    4.87
   1   9   3   50.47   11.73
   1   9   3   40.75    9.34
   1   9   4   26.67    3.79
   1   9   4   25.15    5.69
   1   9   4   31.88   10.03
   1   9   5   38.76   11.98
   1   9   5   49.06   12.71
   1   9   6   81.54   21.07
   1   9   7   23.80    8.69
   1   9   8   -1.40    3.73
   1   9   9   18.91    6.94
   1   9  10    4.52    3.57
   0   8 -12   -4.87   13.54
   0   8 -12    5.14    4.06
   0   8 -11   32.73   12.93
   0   8 -11   17.84    7.91
   0   8 -10   24.73   13.38
   0   8 -10   12.93    5.52
   0   8  -9   91.33   22.45
   0   8  -9   81.17   21.38
   0   8  -9   77.73    9.50
   0   8  -8   48.51   12.19
   0   8  -8   62.43   15.09
   0   8  -8   43.27    9.15
   0   8  -7  712.10   23.23
   0   8  -7  699.99   30.50
   0   8  -7  673.53   30.20
   0   8  -6  594.15   34.85
   0   8  -6  576.41   24.72
   0   8  -6  639.32   31.75
   0   8  -5  655.31   23.60
   0   8  -5  599.30   22.30
   0   8  -5  671.73   18.04
   0   8  -4   99.41   27.57
   0   8  -4  145.23   28.19
   0   8  -4  113.20   23.29
   0   8  -3  794.22   20.00
   0   8  -3  750.71   20.07
   0   8  -3  741.63   18.56
   0   8  -2  162.13    8.81
   0   8  -2  162.09   17.28
   0   8  -2  190.41   11.66
   0   8  -1 1651.72   37.42
   0   8  -1 1560.63   39.27
   0   8  -1 1584.38   41.55
   0   8   0 1335.51   29.47
   0   8   0 1368.63   32.71
   0   8   0 1329.91   39.85
   0   8   1 1529.78   35.63
   0   8   1 1584.84   41.62
   0   8   1 1607.60   37.75
   0   8   2  155.37    5.61
   0   8   2  165.21    5.58
   0   8   2  163.78   11.22
   0   8   2  185.57   31.90
   0   8   3  737.10   14.85
   0   8   3  818.64   19.76
   0   8   3  784.65   25.09
   0  -8  -4  104.55    3.75
   0   8   4   87.76    9.14
   0   8   4  110.98    8.12
   0   8   4  125.04   35.30
   0  -8  -5  630.80   11.96
   0   8   5  567.96   22.64
   0   8   5  606.37   22.19
   0  -8  -6  553.70   12.39
   0   8   6  597.68   13.90
   0   8   6  511.30   19.45
   0   8   7  721.40   19.96
   0   8   8   52.12   17.18
   0   8   9   71.06   16.73
   0   8  10   13.48    8.43
  -1   7 -12    8.14   12.64
  -1   7 -12   22.82    9.40
  -1   7 -11   26.05   12.10
  -1   7 -11   22.52    6.76
  -1   7 -10   16.16    7.77
  -1   7 -10   46.27    9.47
  -1   7  -9  120.38   21.75
  -1   7  -9  143.94   23.37
  -1   7  -9  124.22    8.60
  -1   7  -8  327.11   19.13
  -1   7  -8  384.32   27.08
  -1   7  -8  332.08   10.42
  -1   7  -7   37.99   21.01
  -1   7  -7   16.20    8.34
  -1   7  -7   23.45    7.64
  -1   7  -6  472.08   22.42
  -1   7  -6  489.34   43.14
  -1   7  -6  460.91   13.40
  -1   7  -5  428.26   38.83
  -1   7  -5  380.28   14.74
  -1   7  -5  463.57   14.54
  -1   7  -4  736.98   21.09
  -1   7  -4  779.39   23.26
  -1   7  -4  736.07   23.57
  -1   7  -3 1511.69   39.65
  -1   7  -3 1273.57   33.08
  -1   7  -3 1409.74   34.38
  -1   7  -2  595.06   21.29
  -1   7  -2  629.70   19.26
  -1   7  -2  591.28   16.31
  -1   7  -1  331.27   18.89
  -1   7  -1  332.19   14.47
  -1   7  -1  350.85   14.87
  -1   7   0 1652.13   27.74
  -1   7   0 1554.67   28.17
  -1   7   0 1579.78   29.84
  -1   7   1  286.20   11.97
  -1   7   1  314.70   14.83
  -1   7   1  306.19   13.21
  -1   7   2 1024.04   19.09
  -1   7   2 1055.59   20.96
  -1   7   2 1049.53   22.30
   1  -7  -3  369.04    8.93
  -1   7   3  333.49    9.29
  -1   7   3  363.28   12.68
  -1   7   3  371.95   14.81
   1  -7  -4  943.82   21.37
  -1   7   4  883.66   19.30
  -1   7   4  971.33   28.60
  -1   7   4  927.80   25.45
   1  -7  -5  194.15    6.04
  -1   7   5  208.98    7.93
  -1   7   5  226.03   32.09
   1  -7  -6  144.93    7.24
  -1   7   6  132.85   11.14
  -1   7   6  150.84   13.06
   1  -7  -7   63.50   12.73
  -1   7   7   47.51    9.26
  -1   7   7   38.67    8.82
   1  -7  -8   42.77   14.49
  -1   7   8   35.42    8.77
  -1   7   8   23.90    8.52
   1  -7  -9    9.22    4.49
  -1   7   9    6.85    4.46
  -1   7  10   44.15    8.19
  -1   7  11   13.33    7.06
  -2   6 -12    5.97   12.91
  -2   6 -12   10.54    6.07
  -2   6 -11   12.22   14.27
  -2   6 -11    4.47    7.95
  -2   6 -10    9.35   12.22
  -2   6 -10   12.68   10.85
  -2   6  -9   20.22    7.54
  -2   6  -9   10.72    6.46
  -2   6  -8  121.72   13.00
  -2   6  -8  137.75   33.50
  -2   6  -8  136.55   10.73
  -2   6  -7   43.11   11.39
  -2   6  -7   33.17    9.48
  -2   6  -7   34.76    8.42
  -2   6  -6   27.15   10.56
  -2   6  -6   19.57   10.56
  -2   6  -6   30.76    7.96
  -2   6  -5  139.59   31.75
  -2   6  -5  132.27   36.54
  -2   6  -5  105.37   20.13
  -2   6  -4  223.88   10.84
  -2   6  -4  228.66   10.52
  -2   6  -4  237.22   10.71
  -2   6  -3  396.88   16.06
  -2   6  -3  367.23   14.53
  -2   6  -3  385.76   14.61
  -2   6  -2 2788.44   49.65
  -2   6  -2 2966.68   49.93
  -2   6  -2 2921.76   48.40
  -2   6  -1  171.23   15.92
  -2   6  -1  134.51    9.45
  -2   6  -1  132.16   24.89
  -2   6   0   11.22    4.66
  -2   6   0   19.98   10.63
  -2   6   0   10.93    8.53
  -2   6   1   20.09    5.09
  -2   6   1   24.85    8.34
  -2   6   1   21.36    5.84
  -2   6   2  569.66   13.06
  -2   6   2  555.68   17.34
  -2   6   2  554.96   16.90
   2  -6  -3   19.28    5.70
  -2   6   3   23.69    7.48
  -2   6   3   14.15   12.55
   2  -6  -4 1114.10   27.05
  -2   6   4 1108.44   20.57
  -2   6   4 1095.70   23.49
   2  -6  -5    3.37    4.37
  -2   6   5    1.13    5.77
  -2   6   5    7.76    6.18
   2  -6  -6  159.74   19.71
  -2   6   6  147.43    7.76
  -2   6   6  140.74    9.01
   2  -6  -7   56.75   15.43
  -2   6   7   45.92   11.17
  -2   6   7   48.85   19.35
   2  -6  -8  126.33   11.39
  -2   6   8  122.85    6.97
  -2   6   8  130.14   10.70
   2  -6  -9    3.17    3.73
  -2   6   9    2.54    2.26
  -2   6   9   10.60    7.31
   2  -6 -10    7.33    4.56
  -2   6  10   -0.36    7.41
   2  -6 -11    2.92    2.99
  -2   6  11   -0.12    6.55
   2  -6 -12   -0.33    5.42
  -2   6  12    4.61    6.14
  -3   5 -12   18.33   12.48
  -3   5 -11   17.55   15.97
  -3   5 -11    4.62    4.14
  -3   5 -10   55.10   19.25
  -3   5 -10   89.42   13.57
  -3   5  -9   -1.17   14.02
  -3   5  -9    9.59    4.01
  -3   5  -8  394.47   17.06
  -3   5  -8  403.55   20.15
  -3   5  -7   11.45    9.27
  -3   5  -7   12.36    8.99
  -3   5  -7   14.97    4.84
  -3   5  -6  337.61   52.82
  -3   5  -6  284.52   18.85
  -3   5  -6  305.40    9.80
  -3   5  -5   35.33    8.90
  -3   5  -5   49.04   17.93
  -3   5  -5   37.25   10.59
  -3   5  -4  357.26   15.13
  -3   5  -4  361.36   17.09
  -3   5  -4  335.13    8.86
  -3   5  -3  890.89   19.23
  -3   5  -3  937.58   21.86
  -3   5  -3  879.91   18.08
  -3   5  -1   46.67   11.41
  -3   5  -1   51.37    8.56
  -3   5  -1   52.84   11.89
  -3   5   0 1432.07   25.25
  -3   5   0 1531.15   28.17
  -3   5   0 1461.86   25.93
  -3   5   1  580.37   13.18
  -3   5   1  576.70   14.97
  -3   5   1  564.87   14.80
   3  -5  -2  139.86    5.39
  -3   5   2  140.83    8.39
  -3   5   2  147.92   14.58
   3  -5  -3   56.63   14.73
  -3   5   3   55.37    7.07
  -3   5   3   56.67   10.50
   3  -5  -4  805.62   15.58
  -3   5   4  760.18   16.08
  -3   5   4  775.78   17.83
   3  -5  -5   87.37    7.33
  -3   5   5   87.43   18.19
  -3   5   5   87.43   19.25
   3  -5  -6  459.28   30.66
  -3   5   6  458.81   12.48
  -3   5   6  439.72   15.94
   3  -5  -7  125.16   16.69
  -3   5   7  120.83    7.05
  -3   5   7  137.53   10.46
   3  -5  -8  476.34   14.37
  -3   5   8  455.37   11.89
  -3   5   8  482.25   16.22
   3  -5  -9   12.58    6.25
  -3   5   9   11.78    6.76
  -3   5   9   24.53   11.50
   3  -5 -10  115.26   20.39
  -3   5  10  100.68    5.50
  -3   5  10   98.47    8.17
   3  -5 -11    8.36    5.19
  -3   5  11    8.86    7.46
   3  -5 -12   60.84   12.68
  -3   5  12   50.40    6.45
   3  -5 -13    8.64    5.41
   3  -5 -14   49.20    9.61
  -4   4 -12    2.06   10.94
  -4   4 -11   -6.90   12.43
  -4   4 -10   -2.10   14.49
  -4   4 -10    8.03    4.87
  -4   4  -9  186.84   48.37
  -4   4  -9  237.81   16.60
  -4   4  -8  413.04   36.20
  -4   4  -8  390.34   15.48
  -4   4  -7  614.53   23.90
  -4   4  -7  573.29   21.01
  -4   4  -6  548.35   31.46
  -4   4  -6  556.32   40.81
  -4   4  -6  541.97   11.03
   4  -4   6  514.22   11.28
  -4   4  -5  781.39   26.21
  -4   4  -5  765.63   21.07
  -4   4  -5  774.21   17.96
   4  -4   5  762.62   15.40
  -4   4  -4  683.24   25.23
  -4   4  -4  680.13   20.11
  -4   4  -4  656.91   14.99
   4  -4   4  654.08   14.92
  -4   4  -3 1237.26   24.71
  -4   4  -3 1194.84   19.96
  -4   4  -2 1393.57   28.48
  -4   4  -2 1392.40   26.35
  -4   4  -2 1351.26   22.69
  -4   4  -1 2977.21   48.76
  -4   4  -1 2871.97   56.12
  -4   4  -1 3081.61   48.18
  -4   4   0 1318.57   23.41
  -4   4   0 1325.70   24.13
  -4   4   1  571.96   14.08
  -4   4   1  564.72   14.94
  -4   4   1  565.29   12.62
   4  -4  -2  206.57    7.32
  -4   4   2  203.48    9.40
  -4   4   2  223.60   10.91
  -4   4   3  400.22   10.66
  -4   4   3  398.23   13.24
   4  -4  -4   15.39    4.31
  -4   4   4    7.25    5.87
  -4   4   4   29.23    8.94
   4  -4  -5  698.88   15.69
  -4   4   5  734.97   16.20
   4  -4  -6    2.05    2.97
  -4   4   6    3.77    5.85
  -4   4   6   -5.08    8.45
   4  -4  -7  989.96   24.38
  -4   4   7 1032.67   24.40
  -4   4   7  979.95   25.36
   4  -4  -8  503.02   24.47
  -4   4   8  457.18   10.99
  -4   4   8  518.84   15.32
   4  -4  -9  454.81   16.09
  -4   4   9  428.71   21.27
  -4   4   9  435.02   13.94
   4  -4 -10  124.73   28.59
  -4   4  10  104.95   24.80
  -4   4  10  118.74   11.50
   4  -4 -11  107.42   26.95
  -4   4  11   85.08   19.67
  -4   4  11   77.41   27.34
   4  -4 -12   97.84   16.72
  -4   4  12  101.79   10.47
   4  -4 -13   74.49   12.44
  -4   4  13   88.23   13.05
   4  -4 -14   16.28    6.56
   4  -4 -15   -3.32    8.30
  -5   3 -12   16.55   10.94
  -5   3 -11  196.07   55.89
  -5   3 -10    0.60   11.24
  -5   3  -9  209.49   45.00
  -5   3  -9  235.10   14.01
  -5   3  -8    9.29    6.95
  -5   3  -8   22.07    8.14
  -5   3  -7  463.91   17.95
  -5   3  -7  470.33   17.42
  -5   3  -6   75.35   15.63
  -5   3  -6   79.84   12.90
   5  -3   6   64.25    1.21
  -5   3  -5 1380.24   33.60
  -5   3  -5 1336.48   27.88
  -5   3  -5 1362.98   25.24
   5  -3   5 1379.25   23.90
  -5   3  -4  139.00   29.68
  -5   3  -4  121.93    8.31
  -5   3  -4  120.92    4.52
   5  -3   4  121.63    3.34
  -5   3  -3  819.75   31.47
  -5   3  -3  731.03   22.74
  -5   3  -3  739.33   20.16
   5  -3   3  765.23   20.67
  -5   3  -2  902.71   19.27
  -5   3  -2  911.08   15.46
   5  -3   2  906.20   15.23
  -5   3  -1 2353.77   38.83
  -5   3  -1 2285.19   37.58
  -5   3  -1 2273.95   35.37
   5  -3   1 2303.64   35.24
  -5   3   0  351.36   12.11
  -5   3   0  327.70    9.96
  -5   3   0  317.82   11.29
   5  -3   0  331.41   15.23
   5  -3  -1 1771.24   22.69
  -5   3   1 1838.13   24.35
   5  -3  -2   80.11   17.99
  -5   3   2   81.52   25.28
  -5   3   2   76.31    5.93
   5  -3  -3  736.21   13.21
  -5   3   3  739.95   13.38
  -5   3   3  733.56   13.40
   5  -3  -4  456.53   13.24
  -5   3   4  435.38   10.94
  -5   3   4  463.69   14.03
   5  -3  -5  976.11   18.43
  -5   3   5 1045.88   20.17
  -5   3   5  989.49   19.72
  -5   3   6   67.82   16.68
   5  -3  -7 1178.67   22.69
   5  -3  -7 1216.07   21.91
  -5   3   7 1231.55   24.30
   5  -3  -8   56.33   16.76
   5  -3  -8   53.82   10.54
  -5   3   8   70.14    8.05
   5  -3  -9  887.88   26.01
   5  -3  -9  881.13   19.53
  -5   3   9  826.26   19.87
   5  -3 -10   33.75   10.04
   5  -3 -10   32.57    9.00
  -5   3  10   22.48    9.47
   5  -3 -11  290.79   14.28
   5  -3 -11  318.98   30.35
  -5   3  11  303.67   19.57
   5  -3 -12   61.23   22.42
   5  -3 -12   67.17   17.40
  -5   3  12   82.49   10.53
   5  -3 -13   85.88   22.78
  -5   3  13   88.26    8.56
   5  -3 -14   32.96   12.07
  -5   3  14   11.45    6.27
   5  -3 -15    3.87    3.65
   5  -3 -16   10.31    4.11
  -6   2 -11    2.40   11.49
  -6   2 -10   59.12   11.19
  -6   2  -9   14.50    9.97
  -6   2  -8    7.33    6.29
  -6   2  -8   10.48    3.77
  -6   2  -7   36.64   10.42
  -6   2  -7   54.82   12.57
  -6   2  -6   28.34    9.19
  -6   2  -6   25.33    5.79
  -6   2  -5   -8.79   10.85
  -6   2  -5    3.09    4.66
  -6   2  -4  157.15   38.84
  -6   2  -4  190.61   29.69
  -6   2  -3  288.19   14.56
  -6   2  -3  278.60   12.31
  -6   2  -3  255.56    7.79
   6  -2   3  256.64    7.66
  -6   2  -2   17.18    8.04
  -6   2  -2    8.85    7.25
  -6   2  -2    7.15    4.14
   6  -2   2    8.47    2.80
  -6   2  -1  182.35   12.99
  -6   2  -1  166.97    6.80
  -6   2  -1  176.30    5.55
   6  -2   1  177.52    3.97
  -6   2   0  649.63   16.33
  -6   2   0  671.78   15.20
  -6   2   0  661.73   13.05
   6  -2   0  658.82   12.27
   6  -2  -1  150.71    7.47
  -6   2   1  147.61    6.97
  -6   2   1  138.94    5.94
   6  -2  -1  144.62    5.30
  -6   2   2  320.16   10.64
  -6   2   2  313.16    9.48
   6  -2  -3   50.24   12.55
  -6   2   3   63.73    8.78
  -6   2   3   42.02    7.24
   6  -2  -4    9.67    6.62
  -6   2   4   11.31    6.56
  -6   2   4   -0.99    7.25
   6  -2  -5  106.84    8.43
   6  -2  -5  114.59    7.22
  -6   2   5  105.94    7.31
   6  -2  -6  239.20   17.97
  -6   2   6  267.69   12.08
   6  -2  -7  123.79    7.70
   6  -2  -7  167.82   14.09
  -6   2   7  150.23    8.60
   6  -2  -8  146.81   15.15
   6  -2  -8  124.98   11.36
  -6   2   8  125.79    9.68
   6  -2  -9   -2.07    9.23
   6  -2  -9   10.86    4.26
  -6   2   9   14.50    7.92
   6  -2 -10  352.42   13.63
   6  -2 -10  361.78   21.52
  -6   2  10  326.88   13.17
   6  -2 -11    4.83    6.83
   6  -2 -11    8.64    5.33
  -6   2  11    2.04    7.51
   6  -2 -12  140.12   28.91
   6  -2 -12  172.74   27.63
  -6   2  12  158.37   11.98
   6  -2 -13   99.33   16.55
   6  -2 -13   62.82   18.50
  -6   2  13   85.15    8.48
   6  -2 -14   27.19    9.18
  -6   2  14   15.06    6.84
   6  -2 -15    2.98    6.13
   6  -2 -16   18.69    8.42
  -7   1 -11   16.23   11.21
  -7   1 -10   32.58    9.83
  -7   1  -9    7.85   11.90
  -7   1  -8  165.50   17.09
  -7   1  -7   14.33    9.56
  -7   1  -7    2.63    2.33
  -7   1  -6  351.06   23.03
  -7   1  -6  321.87   13.06
  -7   1  -5   17.10    9.95
  -7   1  -5   15.02    4.50
  -7   1  -4  865.00   28.79
  -7   1  -4  885.30   19.48
  -7   1  -3   20.96    9.90
  -7   1  -3   20.00    5.09
  -7   1  -2  445.10   15.10
  -7   1  -2  463.25   12.56
  -7   1  -2  452.91   12.55
  -7   1  -1  186.77    7.96
  -7   1  -1  208.22    5.20
  -7   1  -1  192.34    5.59
  -7   1   0 1291.01   23.83
  -7   1   0 1241.09   27.94
  -7   1   0 1273.85   20.64
   7  -1  -1  719.99   17.22
  -7   1   1  698.71   13.31
   7  -1  -1  666.24   12.41
   7  -1  -2  629.09   14.03
  -7   1   2  658.26   15.43
   7  -1  -3 4297.16   70.20
   7  -1  -3 4626.81   71.20
  -7   1   3 4349.26   66.24
   7  -1  -4 1446.65   26.14
   7  -1  -4 1393.13   25.81
  -7   1   4 1436.48   25.12
   7  -1  -5 2038.87   34.70
   7  -1  -5 2037.36   34.70
  -7   1   5 2069.14   33.93
   7  -1  -6  778.25   17.80
   7  -1  -6  747.00   17.71
  -7   1   6  770.83   22.11
   7  -1  -7  528.02   18.00
  -7   1   7  470.67   15.93
   7  -1  -8  387.77   17.88
   7  -1  -8  384.93   13.98
  -7   1   8  395.17   13.90
   7  -1  -9   64.29   17.84
   7  -1  -9   68.95   18.62
  -7   1   9   64.26   18.20
   7  -1 -10   81.16   18.06
   7  -1 -10   80.35   18.32
  -7   1  10   79.22   15.02
   7  -1 -11  287.53   24.74
   7  -1 -11  290.36   22.79
  -7   1  11  305.42   13.51
   7  -1 -12   18.57    9.20
   7  -1 -12   26.49    6.34
  -7   1  12   13.88   10.97
   7  -1 -13   40.23   11.47
   7  -1 -13   35.86   10.58
  -7   1  13   54.21   10.52
   7  -1 -14   19.50    6.67
   7  -1 -14    7.25    3.15
  -7   1  14   16.70   10.12
   7  -1 -15    7.56    8.25
  -7   1  15   12.26    6.58
   7  -1 -16   12.25   10.42
  -8   0 -10   60.97   26.64
  -8   0  -9    3.00    9.49
  -8   0  -8  223.36   45.56
  -8   0  -7   -4.83    9.52
  -8   0  -6  765.66   52.17
  -8   0  -5   10.93    6.28
  -8   0  -5    4.42    4.89
  -8   0  -4  698.53   23.74
  -8   0  -4  681.41   15.12
  -8   0  -3    1.14    8.30
  -8   0  -3    8.58    5.10
  -8   0  -2  728.07   18.44
  -8   0  -2  728.47   17.51
  -8   0  -2  693.67   13.34
  -8   0  -2  673.84   14.43
  -8   0  -1    3.29    2.98
  -8   0  -1    1.23    2.82
  -8   0  -1    2.93    1.58
  -8   0  -1    2.74    3.54
  -8   0   0 1457.25   25.33
  -8   0   0 1492.05   24.67
  -8   0   0 1511.06   24.41
  -8   0   0 1544.67   24.86
   8   0  -1    2.52    5.63
  -8   0   1    5.50    5.95
  -8   0   1    3.74    4.68
   8   0  -2 1724.76   30.70
  -8   0   2 1674.15   27.81
   8   0  -3    7.32    6.37
   8   0  -3    6.33    4.62
   8   0  -4 6346.42  100.90
  -8   0   4 6348.60   28.20
   8   0  -5    2.10    6.19
   8   0  -5    6.11    6.11
  -8   0   5    9.53    7.11
   8   0  -6 1679.13   30.89
   8   0  -6 1609.88   30.58
  -8   0   6 1630.08   29.48
   8   0  -7    1.99    3.63
   8   0  -7   12.58    5.09
  -8   0   7   -0.80    7.69
   8   0  -8 1575.20   45.77
   8   0  -8 1488.47   38.67
  -8   0   8 1533.25   37.01
   8   0  -9    1.91   11.54
   8   0  -9    1.96    4.73
  -8   0   9   -2.25    7.85
   8   0 -10  831.24   21.86
   8   0 -10  889.83   21.99
  -8   0  10  877.35   28.80
   8   0 -11  -13.12   10.32
   8   0 -11   -3.96    7.91
  -8   0  11   -4.59    8.70
   8   0 -12  193.37   21.16
   8   0 -12  209.40   41.78
  -8   0  12  192.05   32.86
   8   0 -13   -8.78   11.23
   8   0 -13    6.58    2.81
  -8   0  13   -5.24    6.36
   8   0 -14   10.26    7.12
   8   0 -14    9.98    5.53
  -8   0  14   14.05    7.16
   8   0 -15    2.76    7.23
   8   0 -15    2.76    3.98
  -8   0  15   -8.97    6.59
   8   0 -16    3.67    4.88
  -9  -1 -10   27.98    8.20
  -9  -1  -9   -2.25    7.95
  -9  -1  -8   51.48   27.54
  -9  -1  -7    6.68    6.23
  -9  -1  -6  245.76   14.10
  -9  -1  -5   15.29    4.62
  -9  -1  -4  268.14   12.04
  -9  -1  -4  271.44   13.15
  -9  -1  -3    7.20    6.81
  -9  -1  -3    1.09    2.70
  -9  -1  -3    2.90    1.81
  -9  -1  -3    4.18    1.11
  -9  -1  -2  502.53   15.02
  -9  -1  -2  540.88   10.72
  -9  -1  -2  520.31    5.77
  -9  -1  -2  512.69    5.87
  -9  -1  -1  379.02   13.69
  -9  -1  -1  397.57   11.21
  -9  -1  -1  370.86    9.29
  -9  -1  -1  374.20    8.88
  -9  -1   0 1147.73   23.25
  -9  -1   0 1093.67   19.64
  -9  -1   0 1081.44   18.61
   9   1  -1  505.56   18.95
  -9  -1   1  529.79   18.81
  -9  -1   1  483.46   14.88
   9   1  -2 2385.84   40.28
   9   1  -2 2472.91   42.70
  -9  -1   2 2432.84   38.35
   9   1  -3 1713.88   29.87
   9   1  -3 1725.14   29.52
  -9  -1   3 1696.72   29.78
   9   1  -4   53.33   12.65
   9   1  -4   52.81   16.78
  -9  -1   4   48.54    7.49
   9   1  -5 1841.22   33.59
   9   1  -5 1867.77   31.02
  -9  -1   5 1803.36   32.46
   9   1  -6  326.49   14.78
   9   1  -6  351.08   14.58
  -9  -1   6  346.39   15.29
   9   1  -7  580.78   24.99
   9   1  -7  582.09   19.40
  -9  -1   7  573.51   18.49
   9   1  -8  107.76   24.00
   9   1  -8  140.27   36.05
  -9  -1   8  132.31   32.37
   9   1  -9  555.63   16.14
   9   1  -9  575.58   15.28
  -9  -1   9  552.87   14.94
   9   1 -10    3.94    5.23
   9   1 -10   13.19    4.76
  -9  -1  10   25.07    7.72
   9   1 -11  349.05   16.64
   9   1 -11  337.97   17.36
  -9  -1  11  360.90   19.78
   9   1 -12    3.62    4.71
   9   1 -12    6.59    6.62
  -9  -1  12   10.21    6.74
   9   1 -13   66.89   18.36
   9   1 -13   86.92   15.05
  -9  -1  13   49.91    8.24
   9   1 -14    9.51    5.84
   9   1 -14   14.08    8.33
  -9  -1  14    0.01    7.02
   9   1 -15   77.22   15.30
   9   1 -15   53.21   16.42
  -9  -1  15   49.06   14.45
   9   1 -16   13.33    7.74
   9   1 -16    9.80    5.96
  -9  -1  16    5.88    6.64
   9   1 -17   28.04    9.22
 -10  -2  -7    1.60    5.27
 -10  -2  -6   39.92   10.23
 -10  -2  -5   23.42    7.31
 -10  -2  -4    2.71    6.23
 -10  -2  -3  105.56   19.26
 -10  -2  -3   90.89    9.27
 -10  -2  -2   -0.48    5.75
 -10  -2  -2   -0.48    3.84
 -10  -2  -2    5.68    3.70
 -10  -2  -1  327.79   11.70
 -10  -2  -1  296.92    7.38
 -10  -2  -1  303.34    6.67
 -10  -2   0    1.29    4.20
 -10  -2   0    4.70    4.73
  10   2   0    4.06    3.55
  10   2  -1  116.05    7.19
  10   2  -2   12.31    5.70
  10   2  -2   16.66    8.02
  10   2  -2   17.42    3.83
  10   2  -3  619.80   29.42
  10   2  -3  623.00   21.09
  10   2  -3  645.12   19.88
  10   2  -4   67.87   15.86
  10   2  -4   66.55   15.82
  10   2  -4   47.58   14.69
  10   2  -5    7.44    4.51
  10   2  -5    9.27    3.86
  10   2  -5    7.23    4.34
  10   2  -6  111.07    9.08
  10   2  -6   99.00   25.66
  10   2  -7  182.29   19.25
  10   2  -7  208.57   23.53
 -10  -2   7  197.38    9.63
  10   2  -8  387.07   12.52
  10   2  -8  410.42   14.90
  10   2  -9  544.87   19.48
  10   2  -9  554.36   17.81
 -10  -2   9  546.53   19.28
  10   2 -10  155.88   10.78
  10   2 -10  172.27   38.88
 -10  -2  10  166.23   11.04
  10   2 -11    3.60    3.86
  10   2 -11    6.74    6.59
 -10  -2  11    0.71    8.35
  10   2 -12   33.77   11.62
  10   2 -12   41.22    9.89
 -10  -2  12   33.15   13.26
  10   2 -13    8.41    9.77
  10   2 -13   11.68    6.03
 -10  -2  13    5.48    9.43
  10   2 -14  127.66   19.98
  10   2 -14  110.54   22.21
 -10  -2  14  105.92   11.80
  10   2 -15   21.13    9.69
  10   2 -15   23.70    9.15
 -10  -2  15   26.48    8.09
  10   2 -16   75.85   20.21
  10   2 -16   68.75   19.23
 -10  -2  16   70.11   16.99
  10   2 -17   14.09    6.81
 -11  -3  -5  304.56   20.08
 -11  -3  -4    4.06    2.92
 -11  -3  -3  571.32   15.20
 -11  -3  -2    0.97    5.89
 -11  -3  -2    3.02    2.96
 -11  -3  -1  976.74   32.08
 -11  -3  -1  969.15   17.54
  11   3   1  991.87   19.40
 -11  -3   0    4.33    5.58
 -11  -3   0   11.74    4.63
  11   3   0    3.94    5.17
 -11  -3   1 1321.05   32.24
  11   3  -1 1397.00   30.44
  11   3  -1 1377.65   33.93
  11   3  -2  325.45    9.65
  11   3  -2  364.29   10.29
  11   3  -2  328.39    9.61
  11   3  -3  341.83   10.52
  11   3  -3  298.89   10.46
  11   3  -3  311.54   11.76
  11   3  -4   13.32    6.01
  11   3  -4   21.95    5.96
  11   3  -4   14.12   10.19
  11   3  -5  231.54    9.52
  11   3  -5  218.94    9.34
  11   3  -5  215.77   11.08
  11   3  -6   13.49    7.43
  11   3  -6    6.94   10.04
  11   3  -7  332.10   11.59
  11   3  -7  327.88   12.29
  11   3  -7  374.52   36.73
  11   3  -8   46.80   14.38
  11   3  -8   43.22    9.14
  11   3  -8   57.43   14.30
  11   3  -9   14.29    9.14
  11   3  -9   16.34   10.49
 -11  -3   9   20.40   10.20
  11   3 -10  265.12   12.56
  11   3 -10  264.63   14.46
 -11  -3  10  293.62   15.99
  11   3 -11   10.84    7.98
  11   3 -11   13.38    7.16
 -11  -3  11   10.61   10.16
  11   3 -12  164.68   40.42
  11   3 -12  202.87   17.98
 -11  -3  12  186.57   14.00
  11   3 -13    1.20    5.53
  11   3 -13   12.21   11.53
 -11  -3  13    5.51    4.75
  11   3 -14   63.04   16.07
  11   3 -14  102.71   21.52
 -11  -3  14   60.57    9.71
  11   3 -15    3.22    7.43
  11   3 -15   12.09    5.52
 -11  -3  15    7.31    7.59
  11   3 -16   48.86   13.12
  11   3 -16   44.48   11.34
 -11  -3  16   44.33   15.59
 -12  -4  -2  133.89   14.78
  12   4   2  130.87    5.53
 -12  -4  -1  733.29   16.78
 -12  -4  -1  644.22   13.32
  12   4   1  686.70   24.21
 -12  -4   0  226.24    9.92
 -12  -4   0  217.46    7.65
  12   4   0  216.56   11.08
 -12  -4   1  326.27   22.39
  12   4  -1  326.97   10.05
  12   4  -1  302.09   12.01
  12   4  -2  663.84   15.42
  12   4  -2  640.55   16.64
  12   4  -2  636.44   16.01
  12   4  -3 1151.41   29.24
  12   4  -3 1176.92   32.47
  12   4  -3 1130.38   31.45
  12   4  -4  173.18   13.60
  12   4  -4  156.00   10.56
  12   4  -4  150.97   11.09
  12   4  -5  489.00   23.27
  12   4  -5  530.27   16.96
  12   4  -5  515.72   19.43
  12   4  -6  214.09    9.97
  12   4  -6  210.13   11.54
  12   4  -6  183.07   15.44
  12   4  -7  395.30   13.91
  12   4  -7  422.64   21.07
  12   4  -7  424.52   14.60
  12   4  -8   36.54    9.57
  12   4  -8   35.09   12.53
  12   4  -8   41.97   11.16
  12   4  -9  213.74   28.55
  12   4  -9  238.04   17.17
  12   4  -9  252.76   15.45
  12   4 -10   17.50    7.24
  12   4 -10   18.88    6.75
  12   4 -11    7.12    4.51
  12   4 -11   20.72    7.98
 -12  -4  11   18.40   10.39
  12   4 -12  144.06   39.75
  12   4 -12  139.50   31.48
 -12  -4  12  155.30   15.48
  12   4 -13   80.39   14.73
  12   4 -13   65.73   15.06
 -12  -4  13   72.80   13.46
  12   4 -14   36.61   10.88
  12   4 -14   26.71   12.18
 -12  -4  14   26.17   11.98
  12   4 -15    7.19    5.31
  12   4 -15    9.82    5.86
 -12  -4  15    4.07    8.53
  12   4 -16   11.54    6.85
  12   4 -16   12.54    8.43
 -12  -4  16    1.42    7.45
  13   5   1   39.30   14.90
  13   5   0  168.50    8.09
 -13  -5   1   89.85   10.57
  13   5  -1   71.06   17.07
  13   5  -1   76.92   23.20
 -13  -5   2  127.68    9.95
  13   5  -2  117.42   27.27
  13   5  -2  119.99    6.84
  13   5  -3    9.63    4.19
  13   5  -3   14.77    6.31
  13   5  -3   12.16    5.37
  13   5  -4    4.58    3.26
  13   5  -4    4.84    3.37
  13   5  -4   12.26    5.95
  13   5  -5    6.59    5.42
  13   5  -5    9.03    5.16
  13   5  -5    6.80    7.08
  13   5  -6   97.50   27.39
  13   5  -6  121.65   34.38
  13   5  -6   92.68   32.58
  13   5  -7   15.35    5.96
  13   5  -7    7.73    5.16
  13   5  -7    6.65    7.42
  13   5  -8   11.40    7.43
  13   5  -8   23.08    9.68
  13   5  -8   16.11    8.82
  13   5  -9    4.31    4.26
  13   5  -9   15.51    4.89
  13   5  -9   20.62    8.10
  13   5 -10   32.70    8.55
  13   5 -10   31.77    9.68
  13   5 -10   25.56   10.88
  13   5 -11   96.96   31.15
  13   5 -11   86.29   25.11
  13   5 -12   99.92   20.86
  13   5 -12  109.64   25.77
 -13  -5  12   92.15   13.82
  13   5 -13   66.14   18.41
  13   5 -13   78.92   18.78
 -13  -5  13   86.77   15.12
  13   5 -14   58.30   16.90
  13   5 -14   29.58   10.75
 -13  -5  14   52.83   10.42
  13   5 -15   19.84   10.56
  13   5 -15   20.96    6.60
 -13  -5  15   15.80    9.14
  13   5 -16    7.43    5.32
  13   5 -16   -2.85    8.42
 -13  -5  16   10.22    8.46
  14   6   0   24.11    5.87
  14   6  -1    2.60    2.05
  14   6  -1   11.01    7.91
  14   6  -2   11.80    5.68
  14   6  -2    9.35    7.72
  14   6  -3    2.27    3.01
  14   6  -3    4.73    6.00
  14   6  -3    7.09    3.22
  14   6  -4    4.92    3.75
  14   6  -4    2.43    3.83
  14   6  -4    7.25    6.41
  14   6  -5   87.46   22.78
  14   6  -5  104.72   22.18
  14   6  -5   76.00   20.61
  14   6  -6   13.66    6.49
  14   6  -6   18.03    7.80
  14   6  -6   12.00    6.78
  14   6  -7   11.86    7.24
  14   6  -7   16.59    8.68
  14   6  -7   17.55    8.45
  14   6  -8   10.50    4.12
  14   6  -8   12.14    3.34
  14   6  -8   19.25   11.22
  14   6  -9    7.47    4.60
  14   6  -9    6.77    6.93
  14   6  -9   12.41    6.45
  14   6 -10    4.46    2.65
  14   6 -10   14.51    5.17
  14   6 -10   10.57    8.85
  14   6 -11   80.16   26.62
  14   6 -11   77.56   15.95
  14   6 -11   72.68   22.53
  14   6 -12   11.59    6.62
  14   6 -12   22.06   12.39
  14   6 -13   89.80   24.79
  14   6 -13   91.77   27.84
 -14  -6  13  103.53   14.67
  14   6 -14   12.91    5.58
  14   6 -14   -9.33    8.73
 -14  -6  14   -0.17   10.12
  14   6 -15   63.01   16.57
  14   6 -15   43.13   12.62
 -14  -6  15   67.59   10.70
  15   7  -1   61.17   22.12
  15   7  -2   72.99   18.09
  15   7  -3   20.88    6.36
  15   7  -3   19.39    6.33
  15   7  -4  169.56   12.08
  15   7  -4  178.20   26.95
  15   7  -5   10.68    4.71
  15   7  -5   12.18    6.36
  15   7  -6  208.90   10.48
  15   7  -6  185.87   13.21
  15   7  -6  217.31   13.74
  15   7  -7   82.76   19.28
  15   7  -7   93.51   17.66
  15   7  -7  114.44   31.23
  15   7  -8    5.54    4.66
  15   7  -8   16.17   10.21
  15   7  -8    4.75    3.64
  15   7  -9   11.49    7.79
  15   7  -9    1.12    6.66
  15   7  -9    7.79    5.96
  15   7 -10  195.40   39.66
  15   7 -10  188.53   46.56
  15   7 -10  229.63   15.66
  15   7 -11   26.22    8.35
  15   7 -11   27.39    8.48
  15   7 -11   39.96   15.38
  15   7 -12   61.80   15.22
  15   7 -12   54.82   15.30
  15   7 -12   67.65   20.78
  15   7 -13   -3.62    8.70
  15   7 -13   10.10    6.33
  15   7 -14   16.51    7.81
  15   7 -14   10.17    6.45
 -15  -7  14    7.50    9.08
  16   8  -1   62.48   21.33
  16   8  -2    7.36    3.91
  16   8  -3   96.22   26.85
  16   8  -4   28.71   10.03
  16   8  -4   31.50   15.01
  16   8  -5   53.14   15.18
  16   8  -5   55.37   10.40
  16   8  -6    6.18    3.03
  16   8  -6   -2.18    8.67
  16   8  -7   58.21   15.46
  16   8  -7   63.23   17.35
  16   8  -8   53.17    9.94
  16   8  -8   37.50   16.40
  16   8  -9   26.69    7.34
  16   8  -9   40.18   16.16
  16   8  -9   15.63    5.51
  16   8 -10   13.93    5.70
  16   8 -10   14.29    7.94
  16   8 -10    7.13    8.33
  16   8 -11   41.91   11.22
  16   8 -11   54.31   15.81
  16   8 -11   57.67   21.44
  16   8 -12    9.80    3.66
  16   8 -12   12.74   11.04
  16   8 -12   17.12    9.32
  16   8 -13    8.06    7.44
  16   8 -13   13.34    7.88
  16   8 -13   26.88    9.33
  17   9  -2    7.08    4.89
  17   9  -3    1.32    2.78
  17   9  -4    3.25    8.77
  17   9  -5   24.44    6.97
  17   9  -5   10.60    4.17
  17   9  -6   64.98   16.40
  17   9  -6   61.93   18.34
  17   9  -7    7.81    9.55
  17   9  -7    6.17    5.30
  17   9  -8   91.66   17.65
  17   9  -8   84.96   30.81
  17   9  -9    4.86    3.55
  17   9  -9    0.93    4.75
  17   9 -10   64.18   23.49
  17   9 -10   56.21   26.20
  17   9 -11   10.36    7.85
  17   9 -11    7.69    9.19
  17   9 -12   53.04   19.76
  17   9 -12   38.68   18.03
  18  10  -6   12.26    8.36
  18  10  -7   56.91   15.12
  18  10  -7   66.98   23.49
   5  15  -5   41.04   11.35
   5  15  -5   26.78   11.59
   5  15  -4   11.94    7.97
   5  15  -4   10.29    5.15
   5  15  -3   63.62   16.66
   5  15  -3   66.07   15.72
   5  15  -2    9.06    6.11
   5  15  -2   11.56    9.17
   5  15  -1   79.79   24.42
   5  15  -1   63.31   15.99
   5  15   0   -8.37   10.56
   5  15   1  143.88   43.65
   4  14  -8    3.31    2.74
   4  14  -7   26.73    8.64
   4  14  -7   24.69    9.16
   4  14  -6   -3.09   12.66
   4  14  -6   20.58    7.97
   4  14  -5   21.32    9.54
   4  14  -5    4.99    9.29
   4  14  -4   10.81    7.95
   4  14  -4   31.49    6.80
   4  14  -3  101.44   26.48
   4  14  -3  106.63   26.97
   4  14  -2    6.18    8.25
   4  14  -2    1.08    8.56
   4  14  -1   83.27   24.58
   4  14  -1   75.50   11.97
   4  14   0    7.70    5.88
   4  14   0   17.22    8.62
   4  14   1   38.57   11.52
   4  14   2   18.12   12.01
   4  14   3   76.72   15.93
   4  14   4   -4.75    7.78
   3  13  -9    8.71    8.27
   3  13  -9   33.20   13.87
   3  13  -9   11.72    6.51
   3  13  -8   11.02    9.68
   3  13  -8   15.68    9.84
   3  13  -8   17.76    7.46
   3  13  -7    2.22    7.28
   3  13  -7   13.78    8.18
   3  13  -7   12.69    8.67
   3  13  -6   31.04   12.93
   3  13  -6   48.15    9.09
   3  13  -6   45.46   15.86
   3  13  -5   28.21   11.64
   3  13  -5   -0.87    9.39
   3  13  -4  136.76   27.70
   3  13  -4  113.18   26.79
   3  13  -3    1.23    5.16
   3  13  -3   10.56    7.36
   3  13  -2   33.33    6.89
   3  13  -2   19.89    6.64
   3  13  -1    9.03    5.10
   3  13  -1    9.05    7.86
   3  13   0    6.80    5.50
   3  13   0   -5.27   11.15
   3  13   1    7.37    8.80
   3  13   1   11.15    6.90
   3  13   2   10.94    4.12
   3  13   2   18.97   12.33
   3  13   3   11.22    9.69
   3  13   4    6.25    6.00
   3  13   5   15.54    4.09
   3  13   6    8.89    5.62
   3  13   7   -9.84    7.38
   2  12 -10   31.73   10.17
   2  12 -10   28.51    7.79
   2  12  -9   -1.51    8.71
   2  12  -9   -6.56   12.06
   2  12  -9   -0.02    7.50
   2  12  -8  110.49   14.31
   2  12  -8  125.31   22.42
   2  12  -8   66.49   19.72
   2  12  -7   19.56   11.18
   2  12  -7   22.71   11.11
   2  12  -7   30.38   11.90
   2  12  -6  317.77   35.66
   2  12  -6  330.76   62.96
   2  12  -6  339.94   18.72
   2  12  -5   53.78   18.56
   2  12  -5   73.65   14.42
   2  12  -5   69.48   14.75
   2  12  -4  296.39   13.03
   2  12  -4  275.26   46.53
   2  12  -4  240.03   47.53
   2  12  -3   21.40    7.77
   2  12  -3   10.09    7.34
   2  12  -3   18.16    8.68
   2  12  -2  151.68   34.62
   2  12  -2  151.50   35.83
   2  12  -1   14.19    5.53
   2  12  -1   -4.75    9.73
   2  12   0  326.37   32.14
   2  12   0  349.60   15.49
   2  12   1   -5.13    6.65
   2  12   1   -3.96   10.64
   2  12   2  210.10    9.90
   2  12   2  247.73   22.20
   2  12   3    3.76    3.03
   2  12   3    5.51    7.26
   2  12   4  137.85   30.23
   2  12   5   10.89    4.80
   2  12   6   83.21   23.58
   2  12   7    1.82    3.84
   2  12   8   19.25    7.83
   1  11 -11   28.42   11.92
   1  11 -11    8.22   10.00
   1  11 -10   53.94   12.05
   1  11 -10   73.88   15.79
   1  11  -9   17.57    6.32
   1  11  -9   37.11   10.37
   1  11  -9   12.36    5.48
   1  11  -8   45.75   17.84
   1  11  -8   69.84   20.88
   1  11  -8   42.47   17.75
   1  11  -7   29.50    9.79
   1  11  -7   22.33    7.69
   1  11  -7   22.30    9.91
   1  11  -6  172.81   40.54
   1  11  -6  249.91   33.06
   1  11  -6  213.48   40.01
   1  11  -5  189.24   10.44
   1  11  -5  240.64   48.32
   1  11  -5  207.03   47.59
   1  11  -4  258.57   21.10
   1  11  -4  283.73   51.66
   1  11  -4  290.68   19.78
   1  11  -3   67.73   15.40
   1  11  -3   48.85   14.40
   1  11  -3   50.13   13.10
   1  11  -2 1210.01   27.20
   1  11  -2 1241.03   23.46
   1  11  -2 1164.66   32.97
   1  11  -1    2.08    2.16
   1  11  -1    6.49    8.10
   1  11  -1    5.06    4.67
   1  11   0  993.01   21.69
   1  11   0 1017.98   27.29
   1  11   0  939.22   51.10
   1  11   1  101.99   24.74
   1  11   1  101.87   16.68
   1  11   2  584.77   33.33
   1  11   2  552.42   17.95
   1  11   3   21.70    6.90
   1  11   3   17.52    5.84
   1  11   4  532.60   11.99
   1  11   4  513.12   15.93
   1  11   5   36.38    9.01
   1  11   6  353.38   17.23
   1  11   7   45.74   11.22
   1  11   8   98.77   29.23
   1  11   9   -0.28    6.60
   0  10 -11    0.99   11.83
   0  10 -11   -8.26    8.93
   0  10 -10   -2.80   11.56
   0  10 -10    6.07    6.76
   0  10  -9   26.46   12.90
   0  10  -9   16.01    7.21
   0  10  -9   32.86    8.51
   0  10  -8   18.98   10.65
   0  10  -8   32.70   13.35
   0  10  -8    9.98    5.97
   0  10  -7   96.66   31.39
   0  10  -7  145.98   25.39
   0  10  -7  112.72   18.88
   0  10  -6    6.17    7.42
   0  10  -6   -8.64   11.09
   0  10  -6    2.10    6.65
   0  10  -5   96.37   32.15
   0  10  -5  125.57   31.15
   0  10  -5  111.32   25.53
   0  10  -4   56.75   16.00
   0  10  -4   80.15   18.54
   0  10  -4   70.28   16.08
   0  10  -3   37.33    8.22
   0  10  -3   66.36   17.71
   0  10  -3   47.93    9.79
   0  10  -2   26.42    6.87
   0  10  -2   48.84    9.31
   0  10  -2   44.58    8.66
   0  10  -1   17.89    5.10
   0  10  -1   25.92   10.84
   0  10  -1   11.04    6.33
   0  10   0   12.46    7.99
   0  10   0    5.16    6.03
   0  10   0    2.45    9.24
   0  10   1   14.99    3.75
   0  10   1   24.86    7.09
   0  10   1   12.12    9.07
   0  10   2   36.11    9.61
   0  10   2   28.11    9.23
   0  10   2   51.11   10.74
   0  10   3   54.40   10.98
   0  10   3   43.26   10.33
   0  10   4   72.71   14.68
   0  10   4   58.30   12.90
   0  10   5  110.14   21.68
   0  10   5  124.84   33.99
   0  10   6    3.72    3.57
   0  10   7  129.03   27.22
   0  10   8   19.14    8.05
   0  10   9   22.13    9.82
   0  10  10   -2.70    6.16
  -1   9 -11    8.03    8.92
  -1   9 -11    4.11    7.90
  -1   9 -10   10.45    7.31
  -1   9 -10    6.97   15.35
  -1   9  -9   18.05   12.49
  -1   9  -9   28.18    7.56
  -1   9  -8    7.07    6.97
  -1   9  -8   15.88    8.47
  -1   9  -8    8.50    4.58
  -1   9  -7   24.76    9.40
  -1   9  -7   29.94   16.24
  -1   9  -7   22.65    8.48
  -1   9  -6   80.57   20.13
  -1   9  -6   88.07   22.46
  -1   9  -6   75.88   22.27
  -1   9  -5   42.36   15.82
  -1   9  -5   55.73   10.35
  -1   9  -5   43.23   12.06
  -1   9  -4   11.61    7.53
  -1   9  -4   48.85   10.48
  -1   9  -4   44.87    9.56
  -1   9  -3   29.73    6.17
  -1   9  -3   47.55   10.83
  -1   9  -3   40.21   12.53
  -1   9  -2    0.15    4.01
  -1   9  -2   11.89   11.30
  -1   9  -2    7.64    5.02
  -1   9  -1  144.46   27.57
  -1   9  -1  131.15   32.10
  -1   9  -1  121.89   23.96
  -1   9   0   73.77   21.20
  -1   9   0   95.78   23.57
  -1   9   0   92.54   22.45
  -1   9   1  514.10   13.76
  -1   9   1  516.48   24.50
  -1   9   1  527.20   16.22
  -1   9   2    4.19    3.45
  -1   9   2   14.48   13.11
  -1   9   2    8.35    4.47
  -1   9   3   93.62   10.60
  -1   9   3   97.26   27.31
  -1   9   3  108.88   27.10
  -1   9   4    3.14    3.06
  -1   9   4    3.65    8.60
  -1   9   4  -14.91   10.75
   1  -9  -5   52.16    7.66
  -1   9   5   75.37    9.20
  -1   9   5   81.59   15.66
  -1   9   6  126.46   11.57
  -1   9   6  141.39   39.83
  -1   9   7  311.86    9.21
  -1   9   7  375.36   19.90
  -1   9   8    6.28    4.92
  -1   9   9   -6.33    7.26
  -1   9  10   10.92   10.60
  -1   9  11   15.16    6.37
  -2   8 -11   -0.85   13.49
  -2   8 -11   30.72    7.62
  -2   8 -10    2.12   12.63
  -2   8 -10   17.04    7.63
  -2   8  -9  102.60   28.56
  -2   8  -9  145.18   18.86
  -2   8  -8   21.48    7.25
  -2   8  -8   25.73    7.11
  -2   8  -8   15.15    6.53
  -2   8  -7  552.71   20.46
  -2   8  -7  560.90   20.36
  -2   8  -7  558.25   18.72
  -2   8  -6   20.56   10.65
  -2   8  -6    9.48    3.80
  -2   8  -6   22.31    8.12
  -2   8  -5  879.02   23.44
  -2   8  -5  868.10   27.80
  -2   8  -5  924.85   21.40
  -2   8  -4    3.37    6.75
  -2   8  -4    3.75   11.29
  -2   8  -4    4.89    4.57
  -2   8  -3  849.80   21.35
  -2   8  -3  756.35   26.35
  -2   8  -3  787.78   22.31
  -2   8  -2  350.42   11.38
  -2   8  -2  331.23   14.43
  -2   8  -2  332.13   13.97
  -2   8  -1 1681.64   37.22
  -2   8  -1 1687.04   39.05
  -2   8  -1 1658.89   41.45
  -2   8   0  159.54   27.47
  -2   8   0  163.83   41.44
  -2   8   0  149.57   29.81
  -2   8   1 2346.78   54.06
  -2   8   1 2425.30   56.74
  -2   8   1 2310.63   61.77
  -2   8   2  286.16    8.84
  -2   8   2  291.56   21.45
  -2   8   2  296.24   25.29
  -2   8   3  849.83   18.24
  -2   8   3  826.72   24.18
  -2   8   3  873.83   30.74
   2  -8  -4  111.54   14.19
  -2   8   4  110.25   10.31
  -2   8   4  117.39   13.16
   2  -8  -5  760.48   18.73
  -2   8   5  771.44   21.54
  -2   8   5  748.89   23.01
   2  -8  -6   21.48    7.17
  -2   8   6   25.19    6.74
  -2   8   6   -0.97   11.62
   2  -8  -7   27.52    6.34
  -2   8   7   21.63    7.55
  -2   8   7   26.20   12.37
   2  -8  -8   38.09    6.45
  -2   8   8   40.93   11.11
  -2   8   8   38.36    9.86
  -2   8   9  302.80   15.87
  -2   8  10    4.05    7.74
  -2   8  11   57.43   15.02
  -2   8  12    6.81    5.44
  -3   7 -12    1.54    9.05
  -3   7 -11   19.52    9.11
  -3   7 -11   18.40    6.43
  -3   7 -10   38.78   21.10
  -3   7 -10   58.49   13.57
  -3   7  -9   58.96   14.55
  -3   7  -9   64.78   14.36
  -3   7  -8  146.33   42.92
  -3   7  -8  174.48   30.26
  -3   7  -7  370.81   16.23
  -3   7  -7  379.72   19.30
  -3   7  -7  400.59   12.09
  -3   7  -6  244.50   38.17
  -3   7  -6  249.82   19.61
  -3   7  -6  223.25   21.56
  -3   7  -5  509.04   19.50
  -3   7  -5  588.42   30.00
  -3   7  -5  539.46   15.04
  -3   7  -4 1139.32   28.30
  -3   7  -4 1159.26   29.33
  -3   7  -4 1099.81   27.49
  -3   7  -3  689.70   21.85
  -3   7  -3  663.85   32.14
  -3   7  -3  683.70   16.64
  -3   7  -2 2215.75   49.16
  -3   7  -2 2355.49   52.94
  -3   7  -2 2247.77   53.79
  -3   7  -1 2511.01   54.74
  -3   7  -1 2463.32   53.08
  -3   7   0 1251.97   26.35
  -3   7   0 1196.90   25.21
  -3   7   0 1231.81   24.79
  -3   7   1  925.01   18.37
  -3   7   1  939.28   21.17
  -3   7   1  948.49   24.35
  -3   7   2 1002.07   21.04
  -3   7   2  920.63   22.19
  -3   7   2 1071.92   24.83
   3  -7  -3   41.80    8.25
  -3   7   3   52.11    8.39
  -3   7   3   49.60   12.24
   3  -7  -4  876.40   20.65
  -3   7   4  801.72   17.42
  -3   7   4  858.28   23.80
   3  -7  -5   19.33    5.33
  -3   7   5   22.03    9.70
  -3   7   5   17.74   10.40
   3  -7  -6  348.08   12.80
  -3   7   6  346.30   12.75
  -3   7   6  357.05   17.87
   3  -7  -7  173.08    7.91
  -3   7   7  156.72   21.47
  -3   7   7  181.64   13.61
   3  -7  -8   79.84   14.61
  -3   7   8   84.56    8.57
  -3   7   8   87.73   13.04
   3  -7  -9   35.00   10.95
  -3   7   9   34.01    6.17
  -3   7   9   46.45   10.50
   3  -7 -10  211.14   22.38
  -3   7  10  157.58   38.33
   3  -7 -11   15.68    4.54
  -3   7  11   22.77    8.89
  -3   7  12   49.32    8.99
  -4   6 -11   -7.69   13.03
  -4   6 -11    3.99    3.88
  -4   6 -10    0.74   14.74
  -4   6 -10   36.07    8.51
  -4   6  -9   -2.93   11.71
  -4   6  -9    6.09    4.17
  -4   6  -8   30.86   11.64
  -4   6  -8   13.35    5.83
  -4   6  -7   44.44   15.38
  -4   6  -7   36.30    8.06
  -4   6  -7   29.38    7.52
  -4   6  -6   40.03   12.71
  -4   6  -6   19.33    6.30
  -4   6  -6   24.15    7.12
  -4   6  -5  120.83   16.55
  -4   6  -5  101.71   28.62
  -4   6  -5   97.34   21.61
  -4   6  -4   48.41   11.01
  -4   6  -4   48.66   12.37
  -4   6  -4   44.66    9.97
  -4   6  -3   19.78   13.54
  -4   6  -3   20.25   12.32
  -4   6  -3   18.89    5.58
  -4   6  -2  198.23    8.46
  -4   6  -2  197.61   11.61
  -4   6  -2  183.79    8.92
  -4   6  -1  121.84    8.57
  -4   6  -1  136.35    9.56
  -4   6  -1  137.49   29.90
  -4   6   0  903.08   18.95
  -4   6   0  865.98   15.59
  -4   6   1  146.68   11.03
  -4   6   1  138.28   12.42
  -4   6   1  125.94   11.21
  -4   6   2  435.24   16.95
  -4   6   2  427.73   15.32
  -4   6   2  424.49   18.75
   4  -6  -3   13.69    7.23
  -4   6   3   14.92    8.69
  -4   6   3   18.97    8.98
   4  -6  -4   66.31   18.00
  -4   6   4   76.15   10.21
  -4   6   4   51.06   10.19
   4  -6  -5  213.02   14.51
  -4   6   5  205.90   11.34
  -4   6   5  196.61    9.88
   4  -6  -6   60.45   18.47
  -4   6   6   55.64    5.46
  -4   6   6   53.84   10.30
   4  -6  -7    5.56    4.93
  -4   6   7    5.64    6.22
  -4   6   7   18.14   11.29
   4  -6  -8  147.71   27.25
  -4   6   8  147.06    8.34
  -4   6   8  141.92   32.71
   4  -6  -9   25.87    6.10
  -4   6   9   10.73    5.67
  -4   6   9   24.24   15.07
   4  -6 -10    7.62    4.53
  -4   6  10    3.05    5.21
  -4   6  10   17.22    7.86
   4  -6 -11   58.77   10.33
  -4   6  11   52.11    9.17
   4  -6 -12   11.23    4.32
  -4   6  12   18.62   10.77
   4  -6 -13   45.30    9.68
  -4   6  13   48.43    8.71
  -5   5 -11   27.05   13.71
  -5   5 -10   12.30    7.46
  -5   5 -10    6.40    3.85
  -5   5  -9    3.01    7.28
  -5   5  -9  -13.28    6.40
  -5   5  -8   49.71   14.96
  -5   5  -8   70.89   11.36
  -5   5  -7   76.48   16.30
  -5   5  -7   58.25   11.30
  -5   5  -6   72.92   17.73
  -5   5  -6  121.06   26.99
  -5   5  -6   96.75    5.12
  -5   5  -5  169.18   12.88
  -5   5  -5  193.90   45.37
  -5   5  -5  168.04   10.59
  -5   5  -4  325.61   12.93
  -5   5  -4  355.22   26.81
  -5   5  -4  354.65    8.18
  -5   5  -3  246.68   13.06
  -5   5  -3  251.09   16.00
  -5   5  -3  224.76    9.35
  -5   5  -2   13.07    9.15
  -5   5  -2   13.03    9.53
  -5   5  -2    8.22    6.08
  -5   5  -1  593.62   21.70
  -5   5  -1  637.31   24.73
  -5   5  -1  645.64   21.54
  -5   5   0  323.35   13.08
  -5   5   0  340.21   16.40
  -5   5   0  326.43   13.61
  -5   5   1  290.76   12.96
  -5   5   1  302.44   13.22
  -5   5   2  979.84   20.81
  -5   5   2  974.99   21.12
   5  -5  -3  296.18   18.13
  -5   5   3  269.37   11.67
  -5   5   3  269.66   14.87
   5  -5  -4  181.30    8.57
  -5   5   4  182.86   25.79
  -5   5   4  165.62   11.78
   5  -5  -5  756.16   22.59
  -5   5   5  789.75   23.27
  -5   5   5  822.75   28.22
   5  -5  -6 1155.35   27.44
  -5   5   6 1145.48   27.19
  -5   5   6 1079.52   27.55
   5  -5  -7    9.51    5.39
  -5   5   7   18.10    8.50
  -5   5   7   21.81    8.74
   5  -5  -8  276.71   18.99
  -5   5   8  244.18   14.72
  -5   5   8  230.91   11.72
   5  -5  -9   60.42   12.62
  -5   5   9   58.60    8.72
  -5   5   9   40.35    9.77
   5  -5 -10   44.75    9.77
  -5   5  10   42.65    7.10
  -5   5  10   32.32    7.47
   5  -5 -11   10.00    6.35
  -5   5  11   16.65    6.06
  -5   5  11   -1.18    7.94
   5  -5 -12   82.56   19.42
  -5   5  12   98.46   10.91
   5  -5 -13   18.15    5.15
  -5   5  13   22.55    7.66
   5  -5 -14   45.25    9.26
   5  -5 -15    6.27    7.65
  -6   4 -11   32.56    9.07
  -6   4 -10   32.71   11.00
  -6   4  -9  104.71   38.81
  -6   4  -9   88.54   13.45
  -6   4  -8   89.73   20.71
  -6   4  -8   86.95   18.59
  -6   4  -7  384.87   17.66
  -6   4  -7  380.74   16.18
  -6   4  -6  221.94   19.50
  -6   4  -6  231.70   11.90
  -6   4  -5  899.20   23.87
  -6   4  -5  950.34   23.61
  -6   4  -5  880.63   17.03
  -6   4  -4  695.19   22.96
  -6   4  -4  739.46   22.02
  -6   4  -4  677.88   15.36
   6  -4   4  662.10   13.92
  -6   4  -3 1013.66   26.35
  -6   4  -3 1007.54   27.22
  -6   4  -3  936.03   21.06
  -6   4  -2  293.13   15.36
  -6   4  -2  246.04   12.85
  -6   4  -2  285.68   11.07
  -6   4  -1  589.45   20.27
  -6   4  -1  633.79   21.45
  -6   4  -1  583.15   17.95
  -6   4   0 1421.56   26.58
  -6   4   0 1405.59   28.80
  -6   4   0 1347.36   23.98
  -6   4   1 1509.42   29.69
  -6   4   1 1437.22   27.05
  -6   4   1 1405.15   25.20
   6  -4  -2  962.06   19.13
  -6   4   2  953.72   19.52
  -6   4   2 1005.08   21.18
   6  -4  -3  307.14   14.25
  -6   4   3  313.76   11.24
  -6   4   3  296.94   10.20
   6  -4  -4 1770.46   36.16
  -6   4   4 1804.47   31.45
  -6   4   4 1726.67   30.22
  -6   4   5  817.85   25.31
  -6   4   5  759.60   23.65
   6  -4  -6  704.29   22.71
  -6   4   6  786.40   24.02
  -6   4   6  757.22   24.01
   6  -4  -7  754.16   22.46
  -6   4   7  774.79   18.98
  -6   4   7  797.69   15.56
   6  -4  -8  553.76   12.65
  -6   4   8  552.37   12.70
  -6   4   8  569.30   17.07
   6  -4  -9  724.32   30.79
  -6   4   9  639.90   17.13
  -6   4   9  663.31   19.65
   6  -4 -10   41.95    9.87
  -6   4  10   53.79    7.75
  -6   4  10   44.20    8.49
   6  -4 -11  334.50   13.65
  -6   4  11  359.38   13.52
  -6   4  11  372.94   15.68
   6  -4 -12   15.55    5.69
  -6   4  12   27.08    7.17
  -6   4  12   31.42    6.92
   6  -4 -13  108.68   24.83
  -6   4  13   98.68    9.30
   6  -4 -14   46.48   10.41
  -6   4  14   34.99    8.77
   6  -4 -15   16.36    6.54
   6  -4 -16   13.76    6.00
  -7   3 -11   17.37   10.94
  -7   3 -10   11.15    7.90
  -7   3  -9  127.91   13.08
  -7   3  -8   -6.10   11.03
  -7   3  -8    9.20    4.62
  -7   3  -7  321.48   15.31
  -7   3  -7  321.15   23.01
  -7   3  -6   10.66    8.63
  -7   3  -6   11.73    7.07
  -7   3  -5  653.81   23.43
  -7   3  -5  641.85   17.58
  -7   3  -4   59.42   15.02
  -7   3  -4   51.04   11.81
  -7   3  -4   41.18    2.06
   7  -3   4   39.98    2.04
  -7   3  -3 1283.26   51.68
  -7   3  -3 1199.01   26.48
  -7   3  -3 1196.96   22.03
   7  -3   3 1229.44   22.23
  -7   3  -2  136.36   25.29
  -7   3  -2  142.87   10.05
  -7   3  -2  134.00    5.63
   7  -3   2  133.11    8.35
  -7   3  -1  568.26   20.32
  -7   3  -1  535.31   30.23
  -7   3  -1  532.77   16.26
   7  -3   1  503.06   14.66
  -7   3   0   33.95    6.40
  -7   3   0   41.47    9.00
  -7   3   0   53.03    7.75
  -7   3   1  490.88   14.12
  -7   3   1  514.77   15.39
  -7   3   1  490.96   12.94
   7  -3  -2   10.09    7.42
  -7   3   2   11.53    4.34
   7  -3  -3  590.58   16.98
  -7   3   3  509.95   14.09
  -7   3   3  568.41   13.57
   7  -3  -4   25.68    7.54
  -7   3   4   25.44    6.35
  -7   3   4   24.61    7.86
   7  -3  -5 3317.20   53.24
  -7   3   5 3421.73   55.91
   7  -3  -6   69.92   24.58
  -7   3   6   80.36   18.16
  -7   3   6   80.08    8.01
   7  -3  -7  979.28   21.74
   7  -3  -7  970.14   20.02
  -7   3   7  959.76   20.02
   7  -3  -8   49.70   10.36
   7  -3  -8   59.96   14.58
  -7   3   8   53.44    7.38
   7  -3  -9  590.87   14.92
   7  -3  -9  583.69   17.24
  -7   3   9  541.85   14.28
   7  -3 -10  137.17   12.61
   7  -3 -10  144.16   26.62
  -7   3  10  124.40   13.60
   7  -3 -11  397.03   34.71
   7  -3 -11  349.01   27.33
  -7   3  11  334.09   13.97
   7  -3 -12   41.57   10.41
   7  -3 -12   51.97   13.84
  -7   3  12   61.43   11.00
   7  -3 -13   14.03    9.63
   7  -3 -13   33.48    7.04
  -7   3  13   20.41    7.11
   7  -3 -14   23.32    6.46
  -7   3  14   20.92    8.58
   7  -3 -15   10.20    6.98
  -7   3  15    9.85    7.16
   7  -3 -16   22.54    9.05
  -8   2 -10   26.93   13.46
  -8   2  -9   20.21    9.18
  -8   2  -8   15.13    9.52
  -8   2  -7   31.78   13.06
  -8   2  -7   23.38    6.68
  -8   2  -6   18.04    7.41
  -8   2  -6    8.48    5.57
  -8   2  -5  153.08   53.84
  -8   2  -5  148.29   10.68
  -8   2  -4  102.91   21.84
  -8   2  -4  101.76   26.33
  -8   2  -3   20.06   10.60
  -8   2  -3   25.66    6.05
  -8   2  -3   17.45    2.61
  -8   2  -3   13.82    4.19
  -8   2  -2   72.46   21.29
  -8   2  -2   75.22    8.03
  -8   2  -2   74.15    7.82
  -8   2  -1   85.06   19.91
  -8   2  -1  100.01   12.89
  -8   2  -1   91.48    4.53
   8  -2   1   89.83    3.40
  -8   2   0   80.27    7.53
  -8   2   0   80.40   22.09
  -8   2   0   86.92   10.26
   8  -2   0   71.77    3.06
  -8   2   1   13.91    5.82
  -8   2   1    5.26    5.66
   8  -2  -2   58.89   17.39
  -8   2   2   64.46    9.85
  -8   2   2   33.95    5.26
   8  -2  -3  182.27   14.96
  -8   2   3  151.94    7.16
  -8   2   4  938.21   18.73
   8  -2  -5   57.36   16.81
   8  -2  -5   68.76   14.48
  -8   2   5   56.43    9.39
   8  -2  -6  279.84   22.28
   8  -2  -6  273.76   13.02
  -8   2   6  262.00   11.27
   8  -2  -7   12.94   11.34
   8  -2  -7    3.31    4.20
  -8   2   7   -0.22    7.86
   8  -2  -8  218.35   10.08
   8  -2  -8  232.25   11.00
  -8   2   8  201.19    9.72
   8  -2  -9  134.04   26.67
   8  -2  -9  139.82   13.93
  -8   2   9  120.07   11.55
   8  -2 -10  687.63   28.65
   8  -2 -10  751.29   19.32
  -8   2  10  666.36   18.64
   8  -2 -11   21.42   10.26
   8  -2 -11   25.73    6.55
  -8   2  11   25.91   13.67
   8  -2 -12  434.63   39.15
   8  -2 -12  390.20   17.73
  -8   2  12  421.45   17.78
   8  -2 -13   25.55    5.48
   8  -2 -13   18.83    7.63
  -8   2  13    7.49    7.06
   8  -2 -14   61.09   11.88
   8  -2 -14   47.96   10.55
  -8   2  14   59.44   10.82
   8  -2 -15   29.10   10.21
  -8   2  15   23.36   10.15
   8  -2 -16   74.33   17.73
  -9   1 -10    8.30    8.91
  -9   1  -9    3.04    7.26
  -9   1  -8   87.51   27.62
  -9   1  -7    4.65    8.36
  -9   1  -6  258.63   16.26
  -9   1  -5    0.61    7.75
  -9   1  -5   -0.16    5.95
  -9   1  -4  281.75   12.85
  -9   1  -4  254.77   11.93
  -9   1  -3    6.39    7.91
  -9   1  -3    4.52    6.05
  -9   1  -2  543.05   14.98
  -9   1  -2  527.61   14.48
  -9   1  -2  515.02    6.65
  -9   1  -2  527.71    6.78
  -9   1  -1  370.85   13.17
  -9   1  -1  394.16   12.42
  -9   1  -1  365.77    8.58
  -9   1  -1  381.67    9.31
  -9   1   0 1053.48   19.91
  -9   1   0 1047.19   17.84
  -9   1   1  517.13   17.41
  -9   1   1  519.51   15.89
   9  -1  -2 2401.64   39.50
  -9   1   2 2515.84   39.42
   9  -1  -3 1779.58   31.50
  -9   1   3 1701.41   30.64
  -9   1   3 1727.20   30.33
   9  -1  -4   49.93   23.40
   9  -1  -4   49.05   13.37
  -9   1   4   47.73    8.40
   9  -1  -5 1828.84   33.69
   9  -1  -5 1878.57   36.72
  -9   1   5 1807.82   31.51
   9  -1  -6  378.61   12.32
   9  -1  -6  350.21   13.81
  -9   1   6  353.78   13.92
   9  -1  -7  589.59   21.21
   9  -1  -7  593.96   19.07
  -9   1   7  591.09   19.42
   9  -1  -8  131.00   33.48
   9  -1  -8  120.02   24.34
  -9   1   8  124.34    8.51
   9  -1  -9  584.96   16.78
   9  -1  -9  577.66   19.70
  -9   1   9  567.26   15.69
   9  -1 -10   25.83   12.80
   9  -1 -10   28.11   11.82
  -9   1  10   26.54    9.60
   9  -1 -11  361.02   17.47
   9  -1 -11  357.18   16.80
  -9   1  11  347.82   15.58
   9  -1 -12    9.16    6.26
   9  -1 -12   -0.06    7.25
  -9   1  12    9.33    9.06
   9  -1 -13   69.91   19.16
   9  -1 -13   61.73   26.18
  -9   1  13   63.16   11.09
   9  -1 -14   13.25   10.26
   9  -1 -14   13.13    4.59
  -9   1  14    2.40    7.39
   9  -1 -15   52.34   13.06
   9  -1 -15   51.89   19.53
  -9   1  15   76.52   12.75
   9  -1 -16    7.76    4.88
  -9   1  16   15.62   10.04
   9  -1 -17   -0.42    9.50
 -10   0  -9    7.30    6.20
 -10   0  -8  108.06   29.61
 -10   0  -7    6.21    3.64
 -10   0  -6  205.40   21.90
 -10   0  -5    5.14    8.91
 -10   0  -4  650.30   35.79
 -10   0  -4  556.61   14.04
 -10   0  -3    8.62    7.35
 -10   0  -3    1.97    3.91
 -10   0  -2 1438.52   22.01
 -10   0  -2 1362.55   30.99
 -10   0  -2 1338.39   23.40
 -10   0  -1    8.09    7.99
 -10   0  -1   -3.23    6.02
 -10   0  -1    0.53    1.67
 -10   0  -1    2.14    3.15
 -10   0   0 2527.78   66.19
 -10   0   0 2657.44   23.49
 -10   0   0 2629.53   17.35
 -10   0   1    2.63    7.02
 -10   0   1    8.69    6.75
 -10   0   1    2.09    2.07
  10   0  -2 1828.48   35.68
 -10   0   2 1805.21   32.45
 -10   0   2 1767.45   28.89
  10   0  -3   -0.42    6.65
  10   0  -3   -0.70    7.58
 -10   0   3   -5.95    5.82
  10   0  -4  451.50   16.02
  10   0  -4  424.59   16.68
  10   0  -5    7.65    4.35
  10   0  -5    3.17    4.26
 -10   0   5   -3.06    6.94
  10   0  -6 1111.05   23.91
  10   0  -6 1055.42   23.52
 -10   0   6 1050.08   21.97
  10   0  -7    5.53    4.99
  10   0  -7   -2.19    8.49
 -10   0   7   -0.14    8.32
  10   0  -8 1511.36   56.50
  10   0  -8 1500.88   41.65
 -10   0   8 1579.30   41.87
  10   0  -9   -6.41    9.55
  10   0  -9   -0.79    8.15
 -10   0   9    2.17    6.35
  10   0 -10   10.61    6.16
  10   0 -10   28.88   10.66
 -10   0  10   12.08    9.88
  10   0 -11   -1.32   10.66
  10   0 -11   -0.41    8.00
 -10   0  11   -8.64    9.21
  10   0 -12   19.69   10.74
  10   0 -12   16.38    7.78
 -10   0  12   23.77    9.46
  10   0 -13   11.74    7.40
  10   0 -13    5.45    4.09
 -10   0  13   14.06    8.96
  10   0 -14   45.83   13.68
  10   0 -14   33.52   10.11
 -10   0  14   40.62   11.21
  10   0 -15   -3.15   11.85
  10   0 -15    3.82    4.69
 -10   0  15   -4.05    8.52
  10   0 -16   -6.09   10.32
  10   0 -16   14.53    6.57
 -10   0  16   12.95    7.33
  10   0 -17    6.38    4.69
 -11  -1  -8   26.63    8.04
 -11  -1  -7   14.64    6.14
 -11  -1  -6  176.15   39.86
 -11  -1  -5    7.59    5.93
 -11  -1  -4  222.41   17.28
 -11  -1  -3   21.06    7.52
 -11  -1  -3   24.86    6.42
 -11  -1  -2  537.91   18.19
 -11  -1  -2  526.11   13.88
 -11  -1  -2  520.11    9.53
 -11  -1  -1   57.55    7.18
 -11  -1  -1   48.50   15.37
 -11  -1  -1   41.17   12.55
 -11  -1   0 1112.16   24.65
 -11  -1   0 1146.58   25.19
 -11  -1   0 1141.28   22.93
 -11  -1   1  193.91   20.25
 -11  -1   1  149.98    7.43
 -11  -1   1  189.52    7.49
  11   1  -2  569.30   14.81
 -11  -1   2  566.93   17.34
 -11  -1   2  573.54   15.11
  11   1  -3   82.13   20.60
  11   1  -3   84.75   18.99
 -11  -1   3   65.44    5.61
  11   1  -4  777.35   13.11
  11   1  -4  827.67   23.64
 -11  -1   4  805.04   20.95
  11   1  -5   63.32   14.86
  11   1  -5   66.90   16.16
 -11  -1   5   56.11    6.44
  11   1  -6  206.76   10.67
  11   1  -6  251.54   22.23
 -11  -1   6  225.64   11.73
  11   1  -7  460.47   14.29
  11   1  -7  514.62   17.14
 -11  -1   7  470.58   15.09
  11   1  -8   35.64   11.12
  11   1  -8   45.80   15.12
 -11  -1   8   49.21   11.31
  11   1  -9   64.91   12.96
  11   1  -9   65.93   14.48
 -11  -1   9   48.86   11.92
  11   1 -10  194.65   20.60
  11   1 -10  188.29   41.57
 -11  -1  10  168.36   12.14
  11   1 -11  129.23   38.62
  11   1 -11  141.32   31.07
 -11  -1  11  171.26   14.88
  11   1 -12   36.84    9.73
  11   1 -12   36.64    8.13
 -11  -1  12   51.79   10.77
  11   1 -13  148.07   34.73
  11   1 -13  168.72   20.34
 -11  -1  13  172.98   11.93
  11   1 -14   -9.25   10.62
  11   1 -14    4.19    5.42
 -11  -1  14   -1.35    9.64
  11   1 -15  112.03   22.64
  11   1 -15   94.33   19.24
 -11  -1  15   80.36   10.91
  11   1 -16   21.02    9.64
  11   1 -16   -6.45    7.18
 -11  -1  16    3.63    7.60
  11   1 -17   15.92    7.00
  11   1 -17    5.12    3.13
 -11  -1  17    7.84    7.33
 -12  -2  -5    0.65    3.11
 -12  -2  -4    7.07    6.48
 -12  -2  -3   49.99   13.66
 -12  -2  -2    2.62    6.64
 -12  -2  -2    9.93    3.90
 -12  -2  -1  150.05   14.98
 -12  -2  -1  141.98    6.68
 -12  -2  -1  132.25    5.81
 -12  -2   0   39.61    8.15
 -12  -2   0   40.85   13.76
 -12  -2   0   49.78    5.50
 -12  -2   1   10.47    5.36
 -12  -2   1    5.99    6.05
 -12  -2   1   16.40    7.76
  12   2  -2  119.92   18.06
 -12  -2   2  125.87    7.96
  12   2  -3   55.53   11.74
  12   2  -3   52.93   11.85
 -12  -2   3   41.53    7.06
  12   2  -4    8.56    5.60
  12   2  -4   15.96    6.97
 -12  -2   4   16.22   11.56
  12   2  -5    6.00    5.22
  12   2  -5    9.07    4.56
 -12  -2   5    3.04    7.78
  12   2  -6  127.24   31.45
  12   2  -6  141.85   23.26
 -12  -2   6  119.05   11.58
  12   2  -7  142.06   13.21
  12   2  -7  146.12   30.19
 -12  -2   7  153.19   13.33
  12   2  -8  197.99   11.17
  12   2  -8  171.13   13.29
 -12  -2   8  196.09   15.35
  12   2  -9   32.06    6.39
  12   2  -9   33.78    7.14
 -12  -2   9   29.71    9.16
  12   2 -10    8.26    8.73
  12   2 -10   13.50    7.75
 -12  -2  10    7.82    6.79
  12   2 -11  380.72   16.11
  12   2 -11  395.60   18.76
 -12  -2  11  377.98   17.09
  12   2 -12   98.52   34.19
  12   2 -12  113.65   17.41
 -12  -2  12  126.05   15.26
  12   2 -13   43.45   14.11
  12   2 -13   46.45    9.63
 -12  -2  13   45.65    9.51
  12   2 -14  202.82   40.13
  12   2 -14  228.99   32.82
 -12  -2  14  188.46   40.37
  12   2 -15   16.10   12.62
  12   2 -15   -4.89    8.23
 -12  -2  15    1.21    9.40
  12   2 -16   61.00   16.08
  12   2 -16   57.31   23.15
 -12  -2  16   67.98   12.45
  12   2 -17    9.98    8.95
  12   2 -17   18.95    5.51
 -12  -2  17   14.89    7.99
 -13  -3  -3  249.40   26.16
 -13  -3  -2    6.65    3.87
 -13  -3  -1  610.26   19.44
 -13  -3   0   44.09   11.03
 -13  -3   0   52.43    6.40
 -13  -3   0   54.25    6.67
 -13  -3   1  960.73   20.41
 -13  -3   1  941.59   20.06
  13   3  -2  189.09    9.71
  13   3  -2  163.96   10.16
  13   3  -3  965.23   34.03
  13   3  -3  976.82   20.32
  13   3  -3 1031.50   20.67
  13   3  -4    4.99    4.70
  13   3  -4   12.15    5.66
  13   3  -4    5.42    2.80
  13   3  -5  370.85   13.35
  13   3  -5  360.09   39.43
  13   3  -5  345.36   14.15
  13   3  -6   26.62    6.39
  13   3  -6   15.98    7.03
  13   3  -6   30.07   10.76
  13   3  -7  220.09   10.24
  13   3  -7  203.54   29.77
 -13  -3   7  220.21   12.45
  13   3  -8   39.74   19.18
  13   3  -8   17.27    6.64
 -13  -3   8   55.43   12.29
  13   3  -9   43.20   10.87
  13   3  -9   27.73   12.55
 -13  -3   9   26.05   11.54
  13   3 -10   27.83   11.11
  13   3 -10   20.61    6.15
 -13  -3  10   23.44   11.58
  13   3 -11   66.26   16.01
  13   3 -11   63.32   17.41
 -13  -3  11   66.30    9.96
  13   3 -12  200.74   42.36
  13   3 -12  185.10   19.95
 -13  -3  12  216.02   26.46
  13   3 -13   28.07    6.14
  13   3 -13   44.88    9.53
 -13  -3  13   35.80   13.49
  13   3 -14   66.48   17.49
  13   3 -14   36.64   11.68
 -13  -3  14   45.56   10.74
  13   3 -15    9.13    9.99
  13   3 -15   13.32    4.47
 -13  -3  15    5.36    9.38
  13   3 -16   23.63    9.23
  13   3 -16   35.65    8.13
 -13  -3  16   18.65    8.81
 -14  -4   0  228.29   30.07
 -14  -4   1  381.41   19.01
 -14  -4   1  408.85   11.95
  14   4  -1  404.93   11.55
 -14  -4   2   -2.74    5.81
  14   4  -2    0.73    3.50
  14   4  -2    5.12    2.97
  14   4  -3   24.72    9.95
  14   4  -3   38.48    8.59
  14   4  -3   27.54    6.00
  14   4  -4   42.73   11.57
  14   4  -4   43.97    8.89
  14   4  -4   51.01   14.93
  14   4  -5  456.03   12.79
  14   4  -5  497.99   20.88
  14   4  -5  476.39   21.06
  14   4  -6   56.99   13.82
  14   4  -6   57.15   14.76
  14   4  -6   43.93   16.39
  14   4  -7  370.25   13.83
  14   4  -7  400.87   22.71
  14   4  -7  363.72   19.79
  14   4  -8  202.17   12.38
  14   4  -8  209.59   41.42
  14   4  -8  178.75   16.14
  14   4  -9  114.35   23.88
  14   4  -9  130.61   41.00
 -14  -4   9  118.57   11.51
  14   4 -10   66.82   14.95
  14   4 -10   57.25   16.17
 -14  -4  10   40.47   10.22
  14   4 -11   17.31    7.09
  14   4 -11   20.04    8.07
 -14  -4  11   25.28   16.04
  14   4 -12   90.11   19.16
  14   4 -12   91.41   22.85
 -14  -4  12   86.84   10.78
  14   4 -13   19.14    8.95
  14   4 -13   33.98   18.31
 -14  -4  13   27.25   11.20
  14   4 -14   13.40    7.34
  14   4 -14   21.79    9.94
 -14  -4  14   15.60   10.84
  14   4 -15    4.59    4.68
  14   4 -15   27.34    8.91
 -14  -4  15   15.30    9.90
  14   4 -16   19.85    7.98
  14   4 -16   14.70    6.57
 -14  -4  16   19.51    9.02
  15   5  -2   61.12   16.16
  15   5  -2   57.95   15.58
  15   5  -3   41.46   10.65
  15   5  -3   42.21   12.39
  15   5  -3   41.10   11.69
  15   5  -4   50.24   18.29
  15   5  -4   74.64   20.57
  15   5  -4   67.12   21.94
  15   5  -5    8.95    6.18
  15   5  -5   10.92    5.84
  15   5  -5   12.76    4.54
  15   5  -6   66.94   15.63
  15   5  -6   71.89   19.07
  15   5  -6   62.05   15.37
  15   5  -7   50.74   20.16
  15   5  -7   70.95   23.28
  15   5  -7   60.79   30.10
  15   5  -8   56.61   18.37
  15   5  -8   61.13   13.50
  15   5  -8   68.62   13.58
  15   5  -9  161.52   39.28
  15   5  -9  175.69   36.89
  15   5  -9  150.08   30.83
  15   5 -10   13.94    6.18
  15   5 -10   16.28    8.63
  15   5 -11   32.25    9.03
  15   5 -11   60.47   16.41
 -15  -5  11   44.98   10.78
  15   5 -12   79.45   12.97
  15   5 -12   77.98   15.59
 -15  -5  12   91.49   14.35
  15   5 -13   95.80   20.66
  15   5 -13   69.65   19.75
 -15  -5  13   58.96   14.67
  15   5 -14   66.16   18.49
 -15  -5  14   70.50   10.97
  15   5 -15   90.10   24.53
  15   5 -15   94.63   24.33
 -15  -5  15  140.05   15.25
  16   6  -1   -3.87    4.72
  16   6  -2    6.92    5.64
  16   6  -3   10.89    6.00
  16   6  -3   13.15    5.25
  16   6  -4   15.34    6.68
  16   6  -4   15.06    6.51
  16   6  -5   36.04    8.78
  16   6  -5   34.57    9.09
  16   6  -5   46.58   11.11
  16   6  -6   31.31    9.78
  16   6  -6   37.51   10.17
  16   6  -6   34.62    9.59
  16   6  -7  148.08    9.86
  16   6  -7  156.64   42.75
  16   6  -7  153.90   37.73
  16   6  -8  146.40   39.60
  16   6  -8  141.38   40.18
  16   6  -8  169.49   32.27
  16   6  -9  252.33   31.28
  16   6  -9  235.63   17.47
  16   6  -9  216.98   61.30
  16   6 -10   38.09   16.55
  16   6 -10   23.83   14.79
  16   6 -10   31.66   12.85
  16   6 -11  263.91   14.95
  16   6 -11  277.87   64.39
  16   6 -12   11.38    7.51
  16   6 -12    8.96    9.58
 -16  -6  12    5.33    9.37
  16   6 -13   75.97   27.03
  16   6 -13   77.51   21.28
 -16  -6  13  113.90   19.16
  16   6 -14   13.60    6.22
  16   6 -14   22.39    9.95
 -16  -6  14   25.94    9.81
  16   6 -15   63.31   28.39
  16   6 -15   69.88   17.82
 -16  -6  15   81.21   10.91
  17   7  -2   49.91   17.13
  17   7  -3   15.95   10.66
  17   7  -4   84.83   22.97
  17   7  -4   85.89   33.96
  17   7  -5   10.24    4.47
  17   7  -5    8.36    9.74
  17   7  -6   85.61   24.11
  17   7  -6   63.16   22.32
  17   7  -7   11.34    6.24
  17   7  -7   -2.66    8.83
  17   7  -8  183.67   34.85
  17   7  -8  171.52   42.48
  17   7  -8  142.84   38.27
  17   7  -9    4.40    5.09
  17   7  -9   12.20    8.17
  17   7  -9    4.88    6.09
  17   7 -10   62.85   19.30
  17   7 -10   91.19   18.04
  17   7 -10   76.25   27.84
  17   7 -11   28.22    8.02
  17   7 -11   17.90    7.47
  17   7 -11   17.71    5.79
  17   7 -12   12.73    4.38
  17   7 -12   22.86    7.11
  17   7 -13    2.84    5.40
  17   7 -13    8.92    7.48
 -17  -7  13   19.09   11.80
  17   7 -14   18.18    5.72
  17   7 -14   26.91   14.60
 -17  -7  14   29.07   10.76
  18   8  -3   32.95   13.96
  18   8  -4   14.39    7.74
  18   8  -5   48.28   17.42
  18   8  -6    0.25    4.68
  18   8  -6    6.75    5.56
  18   8  -7  113.51   29.25
  18   8  -7  117.71   33.97
  18   8  -8    5.38    6.00
  18   8  -8   -5.95    9.16
  18   8  -9   37.39   12.70
  18   8  -9   40.29   15.55
  18   8 -10   21.23   10.33
  18   8 -10   14.29    7.28
  18   8 -11    2.43    8.69
  18   8 -11    4.66    5.65
  18   8 -12    4.95    4.81
  18   8 -12    6.12    8.34
  18   8 -12    8.06    4.18
  19   9  -6    2.74    5.21
  19   9  -7    8.69    6.57
  19   9  -7   -7.47    7.83
  19   9  -8    9.72    9.97
  19   9  -8   15.36    5.51
   3  15  -5  119.79   30.38
   3  15  -5   97.27   37.53
   3  15  -4   35.93   12.33
   3  15  -4    8.09    8.10
   3  15  -3  116.78   32.46
   3  15  -3   88.59   33.19
   3  15  -2    3.82    5.76
   3  15  -2    6.60   11.26
   3  15  -1  112.62   25.33
   3  15  -1  104.33   23.62
   3  15   0   10.54    5.72
   3  15   0   30.61   13.67
   3  15   1  100.30   22.80
   3  15   2   -1.34   10.04
   3  15   3   78.86   23.74
   2  14  -7    9.74    5.61
   2  14  -7   39.63   16.73
   2  14  -7   20.46    6.85
   2  14  -6    7.37    7.12
   2  14  -6   -1.74    8.38
   2  14  -5   45.65   15.12
   2  14  -5   27.27   12.35
   2  14  -4   71.56   14.08
   2  14  -4   43.21   17.04
   2  14  -3   51.40   15.42
   2  14  -3   29.25   13.16
   2  14  -2    7.30    8.08
   2  14  -2    3.65    7.96
   2  14  -1   75.93   25.47
   2  14  -1  102.84   25.68
   2  14   0   -0.32    8.73
   2  14   0    0.89    6.33
   2  14   1  121.74   22.36
   2  14   1   89.41   29.00
   2  14   2    8.49    5.42
   2  14   2   11.76    6.00
   2  14   3   49.52   17.62
   2  14   4    4.99    6.09
   2  14   5   43.41   13.24
   2  14   6    5.57    6.98
   1  13  -8    5.73    4.91
   1  13  -8   23.03   10.31
   1  13  -8   10.52    3.75
   1  13  -7    3.32    4.34
   1  13  -7   24.82   12.11
   1  13  -7   11.75    6.81
   1  13  -6    6.25    8.08
   1  13  -6   10.03    5.64
   1  13  -6   19.40    8.00
   1  13  -5   22.96    7.52
   1  13  -5   33.03   12.16
   1  13  -5   25.40   12.54
   1  13  -4    7.56    6.95
   1  13  -4    1.52    6.63
   1  13  -4   14.69    8.82
   1  13  -3    4.08    6.43
   1  13  -3   -4.34   10.26
   1  13  -2   -2.15    9.59
   1  13  -2    9.14    8.92
   1  13  -1   -3.19    9.60
   1  13  -1   -3.10   10.19
   1  13   0   16.70    8.60
   1  13   0   23.40    8.64
   1  13   1   21.83    4.29
   1  13   1   34.91    8.43
   1  13   2    6.60    5.89
   1  13   2    1.76    6.98
   1  13   3    2.83    5.43
   1  13   3    8.10    6.04
   1  13   4   14.43    5.43
   1  13   5    5.11    7.03
   1  13   6   12.93    5.25
   1  13   7   -1.39    8.11
   1  13   8   14.19    5.69
   0  12  -9    9.78   10.89
   0  12  -9   17.81    7.62
   0  12  -8   26.63   15.07
   0  12  -8   51.16   14.41
   0  12  -8   38.96   14.56
   0  12  -7   15.04   11.94
   0  12  -7   18.35   10.29
   0  12  -7   -3.55    7.88
   0  12  -6  110.47   29.62
   0  12  -6  108.49   20.02
   0  12  -6  102.00   31.72
   0  12  -5   45.39   16.87
   0  12  -5   37.28   10.12
   0  12  -5   42.07    9.61
   0  12  -4  326.51   14.81
   0  12  -4  329.41   21.29
   0  12  -4  344.36   30.16
   0  12  -3   12.39    6.50
   0  12  -3   10.64    9.36
   0  12  -3   10.84    8.80
   0  12  -2  377.49   25.96
   0  12  -2  390.25   24.34
   0  12  -2  469.82   39.60
   0  12  -1   34.61    6.52
   0  12  -1   60.08   16.02
   0  12  -1   71.30   19.76
   0  12   0  230.76   32.25
   0  12   0  218.19   43.32
   0  12   1   57.85   12.89
   0  12   1   48.44   15.67
   0  12   2  379.04   13.68
   0  12   2  423.74   71.34
   0  12   3   23.44    6.52
   0  12   3   11.68    6.93
   0  12   4  343.14   12.59
   0  12   4  323.79   50.53
   0  12   5   51.29   11.44
   0  12   6   97.65   21.78
   0  12   7    3.17    4.76
   0  12   8   40.20   11.29
   0  12   9    8.34    4.46
  -1  11 -10   17.48    8.32
  -1  11 -10   26.63   16.08
  -1  11  -9    4.56   11.67
  -1  11  -9   11.32    6.03
  -1  11  -8   94.67   38.42
  -1  11  -8  114.04   36.37
  -1  11  -8   63.42   22.43
  -1  11  -7   37.37   12.75
  -1  11  -7   31.13   12.89
  -1  11  -7   47.11   16.40
  -1  11  -6  257.25   58.13
  -1  11  -6  327.39   56.05
  -1  11  -6  284.40   13.83
  -1  11  -5   13.71    4.75
  -1  11  -5   39.95   13.57
  -1  11  -4  542.23   16.25
  -1  11  -4  517.24   26.19
  -1  11  -4  575.13   49.62
  -1  11  -3   22.66    6.33
  -1  11  -3   15.00    9.46
  -1  11  -3   35.69    8.61
  -1  11  -2  578.89   16.41
  -1  11  -2  627.82   24.12
  -1  11  -2  586.41   44.09
  -1  11  -1   79.67   23.29
  -1  11  -1   88.65   22.25
  -1  11  -1  107.36   21.42
  -1  11   0  972.82   24.30
  -1  11   0  932.57   22.58
  -1  11   0  936.01   22.70
  -1  11   1    1.73    3.37
  -1  11   1   -1.45    9.88
  -1  11   1    9.78    5.50
  -1  11   2 1130.55   24.29
  -1  11   2 1166.84   45.72
  -1  11   2 1290.39   41.68
  -1  11   3   49.42   10.33
  -1  11   3   52.85   10.10
  -1  11   4  288.51   12.70
  -1  11   4  268.51   45.82
  -1  11   5  237.49    9.89
  -1  11   5  230.59   29.14
  -1  11   6  193.36   47.41
  -1  11   7   15.44    6.89
  -1  11   8   39.59   10.28
  -1  11   9    8.05    8.36
  -1  11  10   41.43   10.97
  -1  11  11   11.25    7.90
  -2  10 -10   11.47   11.39
  -2  10 -10   27.50    9.87
  -2  10  -9    5.98    7.14
  -2  10  -9   10.06    5.12
  -2  10  -8    1.50    6.96
  -2  10  -8    4.89   10.26
  -2  10  -8   17.74    8.53
  -2  10  -7   42.15   15.92
  -2  10  -7   48.24   10.46
  -2  10  -7   41.17    9.40
  -2  10  -6   64.83   16.26
  -2  10  -6   94.92   20.19
  -2  10  -6   66.58   19.37
  -2  10  -5   82.06   19.70
  -2  10  -5  104.96   30.79
  -2  10  -5  100.13   14.18
  -2  10  -4  266.61   12.31
  -2  10  -4  269.20   14.92
  -2  10  -4  332.22   26.31
  -2  10  -3   17.49    8.82
  -2  10  -3   16.69   11.28
  -2  10  -3   16.22    5.28
  -2  10  -2   48.95   17.85
  -2  10  -2   44.37   15.15
  -2  10  -2   61.32   13.49
  -2  10  -1   -1.50    7.01
  -2  10  -1    1.35   11.10
  -2  10  -1   -5.32    8.86
  -2  10   0  181.10   10.37
  -2  10   0  206.75   41.61
  -2  10   0  220.43   15.22
  -2  10   1   69.98   18.32
  -2  10   1   89.36   19.64
  -2  10   1   78.64   17.47
  -2  10   2  196.61    9.33
  -2  10   2  201.18   13.45
  -2  10   2  167.00   55.69
  -2  10   3   75.47    6.56
  -2  10   3   66.76   16.60
  -2  10   3   78.77   21.56
  -2  10   4   51.59   16.01
  -2  10   4   81.76    9.21
  -2  10   4   68.12   16.34
  -2  10   5    2.54    1.68
  -2  10   5    9.16    5.41
  -2  10   5   -5.60   11.25
  -2  10   6    8.88    6.50
  -2  10   6   16.78    6.92
  -2  10   7    7.57    4.62
  -2  10   7    2.26    6.27
  -2  10   8   -1.99    4.90
  -2  10   9   36.27   10.85
  -2  10  10   -6.10    8.84
  -2  10  11   24.84    5.52
  -3   9 -10    6.66    8.98
  -3   9 -10   10.36    8.92
  -3   9  -9    6.61    5.75
  -3   9  -9   18.30    6.02
  -3   9  -8    3.60    5.96
  -3   9  -8    9.49    7.26
  -3   9  -7   34.53   11.52
  -3   9  -7   34.72   12.01
  -3   9  -7   19.47    4.83
  -3   9  -6    7.81    5.31
  -3   9  -6   10.02    7.28
  -3   9  -6    8.50    6.71
  -3   9  -5   17.63    6.63
  -3   9  -5   26.90   11.68
  -3   9  -5    8.21    5.37
  -3   9  -4   84.64   17.32
  -3   9  -4   85.50   15.19
  -3   9  -4   59.42   10.86
  -3   9  -3   48.11   10.46
  -3   9  -3   60.29   18.70
  -3   9  -3   51.70   10.74
  -3   9  -2   19.60    8.03
  -3   9  -2   36.25   10.44
  -3   9  -2   22.57   10.08
  -3   9  -1  235.91   12.18
  -3   9  -1  222.93   41.43
  -3   9  -1  206.41   11.00
  -3   9   0   64.38   15.44
  -3   9   0   77.41   17.57
  -3   9   0   70.38   18.16
  -3   9   1   22.46    6.64
  -3   9   1   23.04    7.84
  -3   9   1   32.52    8.82
  -3   9   2    3.77    5.16
  -3   9   2   -0.09    5.41
  -3   9   2  -10.40   10.70
  -3   9   3  180.20   10.29
  -3   9   3  177.20   22.50
  -3   9   3  202.24   26.48
  -3   9   4   24.23    7.43
  -3   9   4   20.08    7.44
  -3   9   4   40.75    8.96
   3  -9  -5  100.75    7.87
  -3   9   5  105.48   23.46
  -3   9   5   99.49   25.22
   3  -9  -6    2.09    1.69
  -3   9   6    3.46    5.34
  -3   9   6    7.16    9.60
   3  -9  -7   45.97   12.54
  -3   9   7   49.38   13.31
  -3   9   7   68.55   11.42
  -3   9   8    6.06    3.32
  -3   9   8    6.50    9.66
  -3   9   9   14.56    9.39
  -3   9  10   34.98   12.18
  -3   9  11    8.25    8.58
  -3   9  12   15.90    8.18
  -4   8 -11   39.30   15.36
  -4   8 -10   17.48   12.46
  -4   8 -10   45.91   12.32
  -4   8  -9   48.11   16.85
  -4   8  -9   94.25   15.86
  -4   8  -8    6.27    8.95
  -4   8  -8    8.92    4.67
  -4   8  -7  325.66   19.71
  -4   8  -7  345.45   21.16
  -4   8  -6   25.64    8.31
  -4   8  -6   24.63    8.05
  -4   8  -6   27.35    6.23
  -4   8  -5  375.66   20.27
  -4   8  -5  415.63   24.18
  -4   8  -5  385.94   16.54
  -4   8  -4  834.96   24.75
  -4   8  -4  910.64   30.05
  -4   8  -4  738.85   23.79
  -4   8  -3 1993.98   55.86
  -4   8  -3 2024.51   48.64
  -4   8  -3 1982.21   35.95
  -4   8  -2  419.66   17.47
  -4   8  -2  375.78   15.98
  -4   8  -2  364.17   20.90
  -4   8  -1  866.84   24.90
  -4   8  -1  821.37   23.86
  -4   8  -1  827.59   25.74
  -4   8   0  237.37    9.69
  -4   8   0  228.99   14.69
  -4   8   0  222.80   10.32
  -4   8   1 1010.30   23.95
  -4   8   1 1101.93   28.15
  -4   8   1 1020.87   25.09
  -4   8   2  350.63   12.61
  -4   8   2  346.69   15.71
  -4   8   2  341.27   15.57
  -4   8   3 1390.06   30.91
  -4   8   3 1365.85   37.18
  -4   8   3 1396.45   33.86
   4  -8  -4  176.48   15.55
  -4   8   4  160.30   12.33
  -4   8   4  172.64   12.97
   4  -8  -5  771.60   21.97
  -4   8   5  785.55   20.19
  -4   8   5  786.49   25.29
   4  -8  -6   33.32   11.20
  -4   8   6   35.74    9.88
  -4   8   6   40.20   10.31
   4  -8  -7  938.89   21.61
  -4   8   7  906.25   20.85
  -4   8   7  960.28   24.89
   4  -8  -8    6.92    4.31
  -4   8   8    8.51    3.73
  -4   8   8    6.27   10.20
   4  -8  -9  209.21    9.81
  -4   8   9  192.08    9.43
  -4   8   9  206.32   18.18
   4  -8 -10    3.80    4.16
  -4   8  10   11.59   13.51
  -4   8  11   57.91   11.86
  -4   8  12    1.18    8.43
  -4   8  13   82.63   13.75
  -5   7 -11   -5.97   13.61
  -5   7 -10   44.03   27.10
  -5   7 -10   42.42   10.64
  -5   7  -9   42.81   18.37
  -5   7  -8   49.30   11.74
  -5   7  -8   57.01    5.95
  -5   7  -7  227.34   43.97
  -5   7  -7  268.04   17.55
  -5   7  -6  136.86   27.48
  -5   7  -6  134.63   22.70
  -5   7  -6  125.64    7.51
  -5   7  -5  362.35   40.28
  -5   7  -5  311.77   22.75
  -5   7  -5  285.04   10.65
  -5   7  -4  224.74   12.79
  -5   7  -4  276.65   44.84
  -5   7  -4  242.18   10.89
  -5   7  -3  169.36   14.90
  -5   7  -3  202.67   16.43
  -5   7  -3  174.05    9.24
  -5   7  -2  609.68   42.90
  -5   7  -2  613.10   15.98
  -5   7  -2  605.00   15.12
  -5   7  -1  577.39   16.00
  -5   7  -1  626.65   23.78
  -5   7  -1  638.83   18.20
  -5   7   0  255.64   10.75
  -5   7   0  286.09   35.81
  -5   7   0  252.39   10.10
  -5   7   1  536.52   15.90
  -5   7   1  540.69   37.80
  -5   7   1  539.93   16.82
  -5   7   2 1003.78   32.06
  -5   7   2  993.52   26.13
  -5   7   2 1043.80   30.70
   5  -7  -3    6.18    5.50
  -5   7   3    5.58    9.14
  -5   7   3   19.66   14.95
   5  -7  -4  569.47   15.24
  -5   7   4  577.39   19.60
  -5   7   4  534.49   21.62
   5  -7  -5   77.44   22.59
  -5   7   5   53.65    6.44
  -5   7   5   57.86    9.59
   5  -7  -6  907.18   22.59
  -5   7   6  929.36   25.84
  -5   7   6  991.62   28.22
   5  -7  -7  184.81   12.30
  -5   7   7  137.51   38.99
  -5   7   7  208.16   15.51
   5  -7  -8  238.54   15.56
  -5   7   8  213.66   11.44
  -5   7   8  244.12   18.02
   5  -7  -9  109.54   27.64
  -5   7   9   94.71    7.90
  -5   7   9  103.48   13.20
   5  -7 -10   88.89   20.63
  -5   7  10   74.36   19.17
  -5   7  10  108.65   16.52
   5  -7 -11   12.38    4.09
  -5   7  11   19.68    8.48
   5  -7 -12   62.69   25.64
  -5   7  12   65.46    9.32
   5  -7 -13   13.16    6.90
  -5   7  13   12.76    8.19
  -6   6 -10    7.03    8.35
  -6   6  -9    3.98    8.73
  -6   6  -9   15.08    6.44
  -6   6  -8   20.14   10.30
  -6   6  -8   20.55    5.66
  -6   6  -7    5.75   12.73
  -6   6  -7   13.89    7.90
  -6   6  -6   47.29   14.51
  -6   6  -6   50.12   15.29
  -6   6  -5   53.75   11.83
  -6   6  -5   56.50   12.81
  -6   6  -5   38.50   16.48
  -6   6  -4   27.40    8.84
  -6   6  -4   32.80   11.76
  -6   6  -4   27.44    5.57
  -6   6  -3   81.11    9.77
  -6   6  -3  100.22   11.00
  -6   6  -3   88.43    7.78
  -6   6  -2   78.00   23.76
  -6   6  -2   96.68   22.15
  -6   6  -2   69.02   15.62
  -6   6  -1  291.34   15.12
  -6   6  -1  340.64   18.10
  -6   6  -1  319.92   10.66
  -6   6   0  159.54   11.10
  -6   6   0  142.88    9.59
  -6   6   0  160.29   10.20
  -6   6   1  155.13   11.36
  -6   6   1  142.88   13.48
  -6   6   1  153.87   12.55
  -6   6   2   91.48   17.04
  -6   6   2  102.60    9.91
  -6   6   2   96.35   23.05
   6  -6  -3   61.61   16.80
  -6   6   3   67.54    9.72
  -6   6   3   52.56    8.19
   6  -6  -4  381.95   19.24
  -6   6   4  357.94   16.50
  -6   6   4  391.70   15.23
   6  -6  -5  172.31    7.90
  -6   6   5  219.96   11.66
  -6   6   5  171.61   10.21
   6  -6  -6  491.05   10.68
  -6   6   6  464.91   11.10
  -6   6   6  512.97   17.57
   6  -6  -7  263.82   11.76
  -6   6   7  270.02    9.17
  -6   6   7  298.42   15.75
   6  -6  -8  111.21   26.95
  -6   6   8  131.10    9.56
  -6   6   8  135.99   17.25
   6  -6  -9  188.09   14.84
  -6   6   9  148.04   11.08
  -6   6   9  196.01   25.54
   6  -6 -10   17.96    4.91
  -6   6  10   21.08    7.26
  -6   6  10    9.97   10.39
   6  -6 -11  231.28   42.23
  -6   6  11  206.44    8.00
  -6   6  11  213.26   14.21
   6  -6 -12   37.13    7.11
  -6   6  12   30.40   11.27
   6  -6 -13   71.83   15.32
  -6   6  13   79.54   10.45
   6  -6 -14   15.41    6.07
  -6   6  14    2.61    7.42
   6  -6 -15   28.94    7.19
  -7   5 -10   17.58    9.17
  -7   5  -9    1.95    7.34
  -7   5  -8   29.53   12.15
  -7   5  -8    7.79    3.82
  -7   5  -7   44.05    6.80
  -7   5  -7   39.56    7.63
  -7   5  -6  153.10   27.66
  -7   5  -6  142.75   33.37
  -7   5  -5   42.73   10.44
  -7   5  -5   29.73    9.86
  -7   5  -4   31.31   11.73
  -7   5  -4   26.37   10.92
  -7   5  -4   24.38    7.95
  -7   5  -3  169.32   34.86
  -7   5  -3  172.63   30.14
  -7   5  -3  138.66    6.13
  -7   5  -2  168.94   10.02
  -7   5  -2  192.96   13.66
  -7   5  -2  180.72   10.10
  -7   5  -1  588.90   19.81
  -7   5  -1  588.56   19.22
  -7   5  -1  569.40   17.82
  -7   5   0 1250.66   27.22
  -7   5   0 1232.59   30.52
  -7   5   0 1213.41   26.40
  -7   5   1  361.01   16.16
  -7   5   1  396.75   36.32
  -7   5   1  331.89   14.97
   7  -5  -2 1168.73   22.18
  -7   5   2 1173.75   24.44
   7  -5  -3  268.72   19.98
  -7   5   3  275.34   14.86
  -7   5   3  271.65   15.22
  -7   5   4  540.20   19.33
  -7   5   4  523.25   17.99
   7  -5  -5  330.20   14.02
  -7   5   5  311.70   13.40
  -7   5   5  352.15   17.01
   7  -5  -6  268.33    9.46
  -7   5   6  298.88   11.06
  -7   5   6  292.52   11.21
   7  -5  -7   55.30   13.57
  -7   5   7   69.54    9.04
  -7   5   7   66.04   11.64
   7  -5  -8  268.51   11.25
  -7   5   8  252.55   12.21
  -7   5   8  240.76   13.00
   7  -5  -9   71.61   16.71
  -7   5   9   80.50   17.86
  -7   5   9  104.64   12.36
   7  -5 -10  124.58   23.26
  -7   5  10  104.03    9.80
  -7   5  10  102.25   17.20
   7  -5 -11   29.13    8.27
  -7   5  11   36.28    8.30
  -7   5  11   45.35   15.36
   7  -5 -12   94.22   25.50
  -7   5  12   61.90    7.14
  -7   5  12   62.77    8.98
   7  -5 -13   98.12   22.90
  -7   5  13   76.23    7.66
  -7   5  13   72.13   17.37
   7  -5 -14   12.39    5.03
  -7   5  14   16.17    9.06
   7  -5 -15   16.87    9.32
  -7   5  15   29.08    9.80
  -8   4 -10    7.96    6.29
  -8   4  -8   51.30   22.14
  -8   4  -7  290.61   53.67
  -8   4  -7  235.04   13.76
  -8   4  -6   29.51   12.77
  -8   4  -6   22.50   10.69
  -8   4  -5  720.47   23.53
  -8   4  -5  674.54   18.76
  -8   4  -4  104.60   12.77
  -8   4  -4   82.43    9.22
  -8   4  -4   68.93    4.40
  -8   4  -3  933.64   23.71
  -8   4  -3  907.63   23.80
  -8   4  -3  867.64   16.70
  -8   4  -2  289.95   15.53
  -8   4  -2  309.05   12.23
  -8   4  -2  308.11    9.07
  -8   4  -1  885.14   25.28
  -8   4  -1  898.14   24.61
  -8   4  -1  847.48   21.45
  -8   4   0 1318.69   32.88
  -8   4   0 1227.20   36.12
  -8   4   0 1216.04   27.95
  -8   4   1  984.95   20.78
  -8   4   1  919.85   23.90
  -8   4   1  934.59   20.15
   8  -4  -2 1514.29   27.54
  -8   4   2 1492.90   31.51
  -8   4   2 1532.67   27.02
   8  -4  -3  874.70   20.78
  -8   4   3  805.91   25.75
   8  -4  -4  794.06   25.17
  -8   4   4  787.88   25.07
  -8   4   4  702.89   22.68
   8  -4  -5  167.99    9.56
  -8   4   5  194.45   10.21
  -8   4   5  213.58   13.89
   8  -4  -6 1842.50   43.00
  -8   4   6 1847.31   41.11
  -8   4   6 1708.82   39.87
   8  -4  -7  647.07   17.51
  -8   4   7  666.46   19.21
  -8   4   7  644.54   19.21
   8  -4  -8  264.03   11.43
  -8   4   8  266.80   10.22
  -8   4   8  277.38   14.95
   8  -4  -9  743.14   19.83
  -8   4   9  745.82   18.17
  -8   4   9  762.23   20.63
   8  -4 -10  162.82   34.95
  -8   4  10  181.08   10.24
  -8   4  10  176.08   36.95
   8  -4 -11    7.09    3.84
  -8   4  11   15.96    8.87
  -8   4  11   11.45   10.36
   8  -4 -12   84.81   15.52
  -8   4  12   81.66    9.01
  -8   4  12   69.93   10.54
   8  -4 -13   11.69    6.58
  -8   4  13   19.25    8.84
  -8   4  13    2.00    9.23
   8  -4 -14   25.72   11.56
  -8   4  14   23.26    6.07
  -8   4  14   15.23    9.80
   8  -4 -15    4.85    4.29
  -8   4  15    0.01    7.67
   8  -4 -16   11.89    6.18
  -9   3  -9   27.43    7.23
  -9   3  -8    9.86    8.00
  -9   3  -7  167.60   13.71
  -9   3  -6    6.40    5.35
  -9   3  -6    9.00    5.52
  -9   3  -5  210.98   23.97
  -9   3  -5  184.36   15.49
  -9   3  -4   21.91   11.80
  -9   3  -4   33.85   11.90
  -9   3  -3  525.06   21.11
  -9   3  -3  548.88   16.96
  -9   3  -3  509.35   10.53
  -9   3  -2   27.54   12.34
  -9   3  -2   34.77   12.52
  -9   3  -2   12.45    5.92
   9  -3   2    6.90    1.91
  -9   3  -1 1376.89   30.90
  -9   3  -1 1397.33   31.20
  -9   3  -1 1320.66   25.99
  -9   3   0   39.88    9.97
  -9   3   0   22.25    9.24
  -9   3   0   48.33    6.56
  -9   3   1 1600.42   29.76
  -9   3   1 1661.14   28.18
   9  -3  -2  154.96   28.95
  -9   3   2  134.95   10.20
  -9   3   2  132.93    8.17
  -9   3   3 1638.46   30.14
  -9   3   3 1670.99   39.72
   9  -3  -4   -0.98   10.00
  -9   3   4   -1.40    7.06
  -9   3   4    3.57    7.61
   9  -3  -5  268.03   12.94
  -9   3   5  258.11   13.65
  -9   3   5  245.64   11.97
   9  -3  -6  282.83   12.84
  -9   3   6  282.60   13.64
  -9   3   6  242.19   14.77
   9  -3  -7  335.74   11.30
  -9   3   7  343.01   10.69
  -9   3   7  374.46   16.38
   9  -3  -8   11.36    7.24
   9  -3  -8    4.03    3.34
  -9   3   8   29.51   13.84
   9  -3  -9  395.19   15.10
   9  -3  -9  430.54   24.41
  -9   3   9  373.85   14.74
   9  -3 -10  113.85   25.96
   9  -3 -10  122.51   29.50
  -9   3  10  112.05   10.29
   9  -3 -11   66.16   17.58
   9  -3 -11   97.54   22.78
  -9   3  11   57.00    8.90
   9  -3 -12   43.57   12.20
   9  -3 -12   39.67    6.97
  -9   3  12   28.22   10.07
   9  -3 -13   82.54   19.44
   9  -3 -13   59.62   26.55
  -9   3  13   76.01   19.04
   9  -3 -14   52.55   16.64
   9  -3 -14   38.57    9.35
  -9   3  14   45.37    9.56
   9  -3 -15   10.13    3.93
  -9   3  15   11.59    9.07
   9  -3 -16   56.29   11.27
  -9   3  16   31.44   12.76
 -10   2  -9   13.00    7.77
 -10   2  -8    5.89    6.22
 -10   2  -7   23.39   11.59
 -10   2  -6   49.13   10.14
 -10   2  -5   29.89   10.24
 -10   2  -5   29.69    6.76
 -10   2  -4   18.63   11.46
 -10   2  -4   20.21    9.53
 -10   2  -3  109.52   19.74
 -10   2  -3   86.90   17.76
 -10   2  -2   17.58    9.90
 -10   2  -2   -2.42    7.27
 -10   2  -2    2.84    1.92
 -10   2  -1  293.39   11.67
 -10   2  -1  312.31   16.00
 -10   2  -1  272.62    6.56
 -10   2  -1  288.96    6.60
 -10   2   0   14.69   10.75
 -10   2   0   14.86    8.94
 -10   2   0    7.10    6.83
 -10   2   1  116.10   10.76
 -10   2   1  125.57   30.22
 -10   2   1  106.93    6.45
  10  -2  -2   13.99    9.10
 -10   2   2   13.60    9.45
 -10   2   2   35.11    8.12
  10  -2  -3  629.34   22.35
 -10   2   3  627.90   20.42
 -10   2   3  593.71   18.48
  10  -2  -4   68.56   14.47
 -10   2   4   47.46   10.29
  10  -2  -5   -6.36    8.17
 -10   2   5   -1.45    7.48
 -10   2   5   -4.22    7.96
  10  -2  -6  104.37   30.13
  10  -2  -6  107.31   19.64
 -10   2   6  125.88   10.75
  10  -2  -7  194.51   12.38
  10  -2  -7  195.11   19.36
 -10   2   7  187.05   12.59
  10  -2  -8  475.93   21.33
  10  -2  -8  440.30   14.98
 -10   2   8  441.51   17.44
  10  -2  -9  540.06   27.42
  10  -2  -9  521.92   19.74
 -10   2   9  555.98   18.97
  10  -2 -10  170.20   46.00
  10  -2 -10  160.89   11.46
 -10   2  10  147.96   13.82
  10  -2 -11   -3.90   10.65
  10  -2 -11    0.72    7.38
 -10   2  11   16.10    9.14
  10  -2 -12   28.17    6.90
  10  -2 -12   27.91    8.13
 -10   2  12   39.27    8.33
  10  -2 -13   -1.02    9.75
  10  -2 -13    0.77    3.38
 -10   2  13   -0.44    9.11
  10  -2 -14  107.05   29.31
  10  -2 -14  107.98   26.01
 -10   2  14  122.72   11.90
  10  -2 -15   14.71    4.99
  10  -2 -15   22.79    6.37
 -10   2  15   11.60    8.80
  10  -2 -16   90.17   17.94
 -10   2  16   71.07    9.19
  10  -2 -17   17.88   10.14
 -11   1  -8   32.00   16.62
 -11   1  -7   -7.60    9.50
 -11   1  -6  215.01   15.19
 -11   1  -5    4.18    5.49
 -11   1  -4  213.21   41.82
 -11   1  -4  245.11   28.56
 -11   1  -3   22.05    9.38
 -11   1  -3   17.41    6.80
 -11   1  -2  524.05   39.48
 -11   1  -2  586.27   35.84
 -11   1  -1   54.37   16.87
 -11   1  -1   60.93    8.94
 -11   1  -1   50.78    4.40
 -11   1   0 1080.46   28.38
 -11   1   0 1167.04   27.03
 -11   1   0 1128.92   22.57
 -11   1   1  169.81   10.85
 -11   1   1  178.14    9.07
 -11   1   1  182.87    7.53
  11  -1  -2  611.02   19.85
 -11   1   2  570.33   15.85
 -11   1   2  581.93   14.66
  11  -1  -3   76.53   19.40
 -11   1   3   78.99   10.10
 -11   1   3   75.15    5.80
  11  -1  -4  848.40   23.23
 -11   1   4  810.69   21.15
 -11   1   4  827.95   21.84
  11  -1  -5   62.02   14.08
  11  -1  -5   79.37   22.68
 -11   1   5   64.56    7.24
  11  -1  -6  261.67   11.65
  11  -1  -6  260.57   21.85
 -11   1   6  225.93   10.12
  11  -1  -7  523.57   16.45
  11  -1  -7  521.71   18.52
 -11   1   7  488.38   16.52
  11  -1  -8   45.26   16.42
  11  -1  -8   53.83   12.40
 -11   1   8   41.57   11.45
  11  -1  -9   59.19   15.83
  11  -1  -9   72.54   11.81
 -11   1   9   53.12   11.56
  11  -1 -10  185.97   36.42
  11  -1 -10  192.37   13.47
 -11   1  10  157.19   11.51
  11  -1 -11  155.53   45.62
  11  -1 -11  143.18   31.61
 -11   1  11  146.93   38.83
  11  -1 -12   37.55    7.38
  11  -1 -12   46.02   12.62
 -11   1  12   34.09   11.36
  11  -1 -13  159.89   35.30
  11  -1 -13  140.93   35.71
 -11   1  13  153.98   13.18
  11  -1 -14    4.36    7.97
  11  -1 -14   -2.50    5.25
 -11   1  14   -6.12    9.67
  11  -1 -15  114.29   20.60
  11  -1 -15   86.70   29.89
 -11   1  15   96.96   10.87
  11  -1 -16   21.13   10.85
  11  -1 -16   -1.43    6.41
 -11   1  16    8.27    8.46
  11  -1 -17    4.23    5.47
  11  -1 -17    5.68    3.09
 -11   1  17   16.35    8.80
 -12   0  -8   75.07   25.55
 -12   0  -7   -5.78    8.43
 -12   0  -6  360.02   32.55
 -12   0  -5   14.87    9.07
 -12   0  -4  392.68   58.11
 -12   0  -3    6.95    4.25
 -12   0  -3   -1.45    4.80
 -12   0  -2  651.64   25.43
 -12   0  -2  620.07   21.81
 -12   0  -1   -3.38    8.80
 -12   0  -1    3.59    5.74
 -12   0  -1    2.37    4.41
 -12   0   0 2459.80   25.52
 -12   0   0 2472.67   25.21
 -12   0   0 2368.99   36.14
 -12   0   1   -6.34    7.73
 -12   0   1   12.68    7.89
 -12   0   1    3.47    5.17
  12   0  -2 1695.50   35.39
 -12   0   2 1781.02   37.17
 -12   0   2 1681.69   36.48
  12   0  -3    3.41    6.07
 -12   0   3   -0.70    9.25
 -12   0   3    5.41    3.03
  12   0  -4  938.03   25.19
 -12   0   4  897.84   25.04
  12   0  -5    7.72    3.65
  12   0  -5    8.08    7.76
 -12   0   5   -9.06    8.33
  12   0  -6 1661.60   57.63
  12   0  -6 1703.16   45.48
 -12   0   6 1726.46   36.55
  12   0  -7    8.87    5.67
  12   0  -7   -7.77    8.33
 -12   0   7    4.63    8.96
  12   0  -8  773.75   23.13
  12   0  -8  780.65   44.43
 -12   0   8  886.82   26.39
  12   0  -9    6.31    3.98
  12   0  -9   -8.80    8.30
 -12   0   9   -2.96   10.88
  12   0 -10   43.92   14.58
  12   0 -10   36.88   10.26
 -12   0  10   38.93    9.26
  12   0 -11   12.00    5.62
  12   0 -11   11.88    7.33
 -12   0  11   -4.66    7.82
  12   0 -12   60.65   15.61
  12   0 -12   58.17   10.48
 -12   0  12   47.17   16.78
  12   0 -13    7.65    5.30
  12   0 -13    4.43    5.67
 -12   0  13   19.18   13.08
  12   0 -14   14.51    6.85
  12   0 -14   12.30    7.34
 -12   0  14   22.79   10.01
  12   0 -15   -5.95   12.51
  12   0 -15    8.78    4.66
 -12   0  15   -1.29    8.80
  12   0 -16   12.71    7.42
  12   0 -16    6.48    7.85
 -12   0  16    5.81    8.09
  12   0 -17    7.38    8.37
  12   0 -17    4.83    3.58
 -12   0  17    2.09    8.16
 -13  -1  -6   30.73   12.74
 -13  -1  -5   45.25    9.51
 -13  -1  -4   92.49   22.76
 -13  -1  -3   25.30   10.77
 -13  -1  -2  255.39   25.63
 -13  -1  -2  230.22   15.12
 -13  -1  -1  164.14   33.71
 -13  -1  -1  158.55   12.20
 -13  -1   0   92.99   10.50
 -13  -1   0   87.38   20.70
 -13  -1   0   76.27   20.39
 -13  -1   1  847.93   34.20
 -13  -1   1  754.02   32.08
 -13  -1   1  802.50   17.21
 -13  -1   2  534.64   12.61
 -13  -1   2  499.11   24.99
  13   1  -3   28.02    6.59
 -13  -1   3   26.95    7.67
 -13  -1   3   27.22    6.66
  13   1  -4  234.76   10.39
  13   1  -4  258.54   12.17
 -13  -1   4  245.63   10.43
  13   1  -5   48.95   14.18
  13   1  -5   61.54   13.82
 -13  -1   5   61.11    7.07
  13   1  -6  208.56   10.61
  13   1  -6  223.61   21.11
 -13  -1   6  225.80   13.72
  13   1  -7  174.26   10.04
  13   1  -7  228.39   15.87
 -13  -1   7  231.89   14.98
  13   1  -8  171.83   38.67
  13   1  -8  130.05   35.90
 -13  -1   8  122.55   44.72
  13   1  -9  388.57   14.48
  13   1  -9  436.28   16.03
 -13  -1   9  454.26   18.45
  13   1 -10  245.91   57.14
  13   1 -10  239.34   43.35
 -13  -1  10  221.12   13.65
  13   1 -11  391.79   29.66
  13   1 -11  401.38   18.25
 -13  -1  11  404.08   18.36
  13   1 -12   19.34    7.76
  13   1 -12   14.76    7.96
 -13  -1  12    6.58    8.23
  13   1 -13  281.30   57.84
  13   1 -13  306.07   23.04
 -13  -1  13  310.11   15.69
  13   1 -14    9.64    7.18
  13   1 -14    1.79    4.26
 -13  -1  14   19.69   10.47
  13   1 -15  104.75   27.05
  13   1 -15   71.82   21.52
 -13  -1  15   99.69   13.13
  13   1 -16   54.33   16.17
  13   1 -16   55.45   15.43
 -13  -1  16   52.66   10.32
  13   1 -17   55.31   12.35
  13   1 -17   32.69    9.43
 -13  -1  17   39.45    9.44
 -14  -2  -4   -3.97    6.59
 -14  -2  -3   -0.38    6.71
 -14  -2  -2    4.81    5.13
 -14  -2  -1   28.08    7.16
 -14  -2   0   11.59    4.34
 -14  -2   0    8.53    4.64
 -14  -2   0   23.06    5.28
 -14  -2   1  482.33   25.21
 -14  -2   1  467.22   14.34
 -14  -2   1  460.56   12.38
 -14  -2   2   15.82    7.01
 -14  -2   2   17.83    5.72
 -14  -2   2   14.02    6.24
  14   2  -3   85.42   22.94
 -14  -2   3  114.78    9.44
 -14  -2   3  107.42    9.16
  14   2  -4   29.08    9.51
  14   2  -4   50.68    9.87
 -14  -2   4   34.60    9.13
  14   2  -5   14.41    7.91
  14   2  -5   20.48   10.06
 -14  -2   5   17.02    9.41
  14   2  -6   78.41   23.97
  14   2  -6   58.20   15.63
 -14  -2   6   83.97   11.24
  14   2  -7    2.92    5.94
  14   2  -7    7.20    3.97
 -14  -2   7    1.35    9.10
  14   2  -8  121.88   22.40
  14   2  -8  129.86   32.74
 -14  -2   8  129.13   11.44
  14   2  -9   15.23    5.40
  14   2  -9    1.80    6.06
 -14  -2   9   13.61    7.10
  14   2 -10  574.36   34.90
  14   2 -10  440.11   17.97
 -14  -2  10  522.54   20.72
  14   2 -11    8.76    6.57
  14   2 -11    1.03    6.63
 -14  -2  11   -7.28   10.87
  14   2 -12  331.59   18.25
  14   2 -12  384.02   46.11
 -14  -2  12  338.97   14.92
  14   2 -13   76.38   15.27
  14   2 -13   56.10   13.52
 -14  -2  13   62.65   10.05
  14   2 -14  122.10   33.02
  14   2 -14   93.09   15.24
 -14  -2  14   99.49   29.47
  14   2 -15   18.58   14.47
  14   2 -15   21.71    8.30
 -14  -2  15   -1.90   10.55
  14   2 -16  160.77   35.05
  14   2 -16  122.41   36.86
 -14  -2  16  125.17   36.58
 -15  -3  -1  207.41   41.42
 -15  -3   0   28.82    6.64
 -15  -3   1  178.31   24.63
 -15  -3   1  160.43   27.59
 -15  -3   1  201.65    8.81
 -15  -3   2   10.74    6.31
 -15  -3   2   10.30    7.00
 -15  -3   2   15.66    5.93
  15   3  -3   88.90   28.44
 -15  -3   3   98.52    7.62
  15   3  -4   27.77   10.78
  15   3  -4   27.33    8.09
 -15  -3   4   35.18    7.16
  15   3  -5  263.43   12.69
  15   3  -5  245.38   12.63
 -15  -3   5  242.22   11.06
  15   3  -6   57.26   15.54
  15   3  -6   52.98   13.21
 -15  -3   6   43.13    8.60
  15   3  -7  119.90   28.35
  15   3  -7  143.74   31.84
 -15  -3   7  162.42   14.74
  15   3  -8   89.32   20.16
  15   3  -8   84.59   29.46
 -15  -3   8   95.73   12.55
  15   3  -9  225.45   14.72
  15   3  -9  223.13   14.54
 -15  -3   9  231.01   16.64
  15   3 -10   81.52   21.05
  15   3 -10   72.53   15.65
 -15  -3  10   59.21   11.40
  15   3 -11   83.02   20.76
  15   3 -11   75.21   21.68
 -15  -3  11  105.68   28.12
  15   3 -12  203.76   45.75
  15   3 -12  224.16   52.37
 -15  -3  12  192.36   17.91
  15   3 -13   31.57   15.31
  15   3 -13   17.28    6.09
 -15  -3  13   27.46   11.68
  15   3 -14   62.44   16.33
  15   3 -14   83.65   17.51
 -15  -3  14   78.78   11.88
  15   3 -15   15.99    8.96
  15   3 -15   23.39    8.30
 -15  -3  15    2.94    9.46
  15   3 -16   29.65   10.95
  15   3 -16   32.91   12.51
 -15  -3  16   37.47   12.92
 -16  -4   2   88.28    9.19
 -16  -4   2   65.49    8.62
 -16  -4   2   86.08    6.83
 -16  -4   3  223.46   30.12
 -16  -4   3  270.74   11.92
  16   4  -4   53.28   19.25
  16   4  -4   53.42   17.85
 -16  -4   4   63.96   10.37
  16   4  -5  328.49   12.57
  16   4  -5  299.90   15.98
 -16  -4   5  347.34   15.18
  16   4  -6   46.39   16.09
  16   4  -6   44.83   11.71
 -16  -4   6   56.80   11.83
  16   4  -7   94.55   21.63
  16   4  -7   92.60   20.60
 -16  -4   7  100.34    9.83
  16   4  -8   39.61    9.35
  16   4  -8   47.90   13.52
 -16  -4   8   39.97   10.70
  16   4  -9  270.18   39.97
  16   4  -9  223.80   55.65
 -16  -4   9  222.69   14.72
  16   4 -10   11.25    8.38
  16   4 -10    7.83    9.03
 -16  -4  10   21.98   11.69
  16   4 -11   12.60    4.16
  16   4 -11   15.27   10.19
 -16  -4  11   19.16   10.63
  16   4 -12   17.40   14.72
  16   4 -12   15.18    5.89
 -16  -4  12   38.81   14.48
  16   4 -13    7.07    5.64
  16   4 -13    5.48    7.39
 -16  -4  13   11.63   11.00
  16   4 -14   41.17    9.28
  16   4 -14   53.21   14.08
 -16  -4  14   37.23   17.40
  16   4 -15   13.57    7.08
  16   4 -15    8.76    5.03
 -16  -4  15   10.78   10.89
  16   4 -16   11.96   10.04
  16   4 -16   21.49    8.48
 -16  -4  16   41.22   14.25
 -17  -5   2   45.65    7.48
 -17  -5   3   11.71    6.55
  17   5  -4   37.08    9.35
  17   5  -5    6.68    2.92
  17   5  -5   -0.47    3.63
  17   5  -5    3.52    3.12
  17   5  -6   39.83   17.70
  17   5  -6   61.24   18.76
  17   5  -6   42.07   12.30
  17   5  -7   25.93    7.84
  17   5  -7   26.37    9.21
  17   5  -8   87.79   17.36
  17   5  -8   84.31   21.50
 -17  -5   8   74.28    9.78
  17   5  -9  125.41   31.01
  17   5  -9  152.13   35.55
 -17  -5   9  155.55   11.93
  17   5 -10   73.15   21.33
  17   5 -10   84.19   18.05
 -17  -5  10   65.23   11.46
  17   5 -11   78.97   20.33
  17   5 -11   40.97   23.64
 -17  -5  11   75.54   15.92
  17   5 -12   14.10    5.30
  17   5 -12   20.66   11.61
 -17  -5  12    7.38   10.56
  17   5 -13   91.74   26.74
  17   5 -13  108.54   31.17
 -17  -5  13  146.10   18.81
  17   5 -14   32.99   14.05
  17   5 -14   26.57    7.64
 -17  -5  14   24.55    9.83
  17   5 -15   40.27   15.47
  17   5 -15   27.21    7.09
 -17  -5  15   20.17   12.37
  18   6  -4    4.14    3.56
  18   6  -4    1.80    3.34
  18   6  -5   23.98   10.78
  18   6  -5    9.69    7.39
  18   6  -6   -1.89    7.69
  18   6  -6    8.90    8.24
  18   6  -7   71.66   19.02
  18   6  -7   94.69   28.81
  18   6  -7   72.79   34.07
  18   6  -8    7.74    5.12
  18   6  -8    1.32    8.47
  18   6  -8    8.79    7.33
  18   6  -9   90.42   29.21
  18   6  -9  114.89   31.26
  18   6 -10   30.59    9.57
  18   6 -10   50.06   16.00
 -18  -6  10   31.00   10.64
  18   6 -11   91.58   23.34
  18   6 -11  115.83   27.07
 -18  -6  11   99.39   12.03
  18   6 -12    6.50    4.50
  18   6 -12   16.00    6.39
 -18  -6  12    6.00   10.96
  18   6 -13   59.32   31.19
  18   6 -13   77.98   22.53
 -18  -6  13   99.41   15.07
  18   6 -14   -4.32    8.31
  18   6 -14    3.90    6.36
 -18  -6  14    4.52   10.56
  19   7  -4   17.10    6.28
  19   7  -5   12.77    9.46
  19   7  -6   33.42    9.77
  19   7  -6   36.35   12.32
  19   7  -7   11.02    6.36
  19   7  -7   24.92    9.26
  19   7  -8   58.66   14.58
  19   7  -8   39.76   14.07
  19   7  -9    6.05    4.96
  19   7  -9    7.48    4.04
  19   7 -10   27.20   11.31
 -19  -7  10   23.89   10.86
  19   7 -11    9.49    7.73
  19   7 -11    9.58   11.20
 -19  -7  11    8.15    9.76
  19   7 -12   31.77   13.18
 -19  -7  12   30.51   10.63
  20   8  -7   15.24    6.06
  20   8  -7   13.13    6.61
  20   8  -8    4.97    5.01
  20   8  -8    8.50    5.68
   1  15  -5   87.74   22.14
   1  15  -5   80.85   22.61
   1  15  -4   26.69   10.09
   1  15  -4   27.06   12.30
   1  15  -3  157.33   29.79
   1  15  -3  117.43   30.75
   1  15  -2    5.36    4.64
   1  15  -2    6.54    7.33
   1  15  -1  169.68   38.47
   1  15  -1  117.47   44.49
   1  15   0    0.96    4.96
   1  15   0   14.55    7.49
   1  15   1  125.08   32.64
   1  15   1   89.90   35.63
   1  15   2   11.38    4.89
   1  15   2   18.73   13.76
   1  15   3  149.89   37.51
   1  15   4   12.62    9.74
   0  14  -7   28.68    9.55
   0  14  -6    7.32    7.89
   0  14  -6    9.55   11.04
   0  14  -6    5.65    8.49
   0  14  -5   39.50   13.12
   0  14  -5   66.11   21.49
   0  14  -5   45.18   12.69
   0  14  -4   -1.37    5.32
   0  14  -4   11.05    6.64
   0  14  -3  243.99   44.20
   0  14  -3  273.87   19.65
   0  14  -2   -0.30    8.61
   0  14  -2    9.59    5.01
   0  14  -1   99.40   31.67
   0  14  -1  109.22   29.56
   0  14   0    4.87    7.96
   0  14   0   -7.86   11.80
   0  14   1  114.43   38.60
   0  14   1  111.66   31.71
   0  14   2   -4.41    7.76
   0  14   2   11.53    6.47
   0  14   3  191.76   49.84
   0  14   3  242.32   30.58
   0  14   4    4.02    5.25
   0  14   5   66.94   18.87
   0  14   6   -1.22    9.35
  -1  13  -8   12.66   10.48
  -1  13  -8   19.70   11.13
  -1  13  -8   10.21    4.26
  -1  13  -7   -2.90    8.77
  -1  13  -7    3.07   11.79
  -1  13  -7    4.58    6.77
  -1  13  -6   12.96    6.13
  -1  13  -6   14.52    9.53
  -1  13  -6    2.19    3.72
  -1  13  -5    8.73    8.51
  -1  13  -5    9.95    8.08
  -1  13  -5   13.73    7.07
  -1  13  -4    5.49    5.41
  -1  13  -4   11.96    5.53
  -1  13  -4    5.29    4.52
  -1  13  -3   -0.38    7.00
  -1  13  -3  -11.30   10.62
  -1  13  -3    8.45    6.62
  -1  13  -2    5.75    4.14
  -1  13  -2   11.87    9.69
  -1  13  -2   16.19   10.83
  -1  13  -1   10.67    9.38
  -1  13  -1   22.49   12.12
  -1  13   0    7.11    7.90
  -1  13   0   11.16   11.68
  -1  13   1   13.12   13.87
  -1  13   1   -1.30    9.55
  -1  13   2    3.64    2.70
  -1  13   2    7.53    5.88
  -1  13   3    5.92    5.11
  -1  13   3    8.57    8.11
  -1  13   4    8.47    7.23
  -1  13   4   15.06    6.25
  -1  13   5   34.79   12.66
  -1  13   6  -10.82   10.12
  -1  13   7    3.81    4.15
  -1  13   8    9.30    4.79
  -2  12  -8   32.18   15.69
  -2  12  -8   28.17   16.98
  -2  12  -7   -0.27    3.71
  -2  12  -7   24.47    8.77
  -2  12  -7    5.52    3.33
  -2  12  -6   63.47   20.24
  -2  12  -6   83.73   31.63
  -2  12  -6   66.17   20.11
  -2  12  -5   -4.25    9.55
  -2  12  -5   12.91    6.54
  -2  12  -5   15.26    7.78
  -2  12  -4  127.30   24.97
  -2  12  -4  137.22   29.05
  -2  12  -4  121.66   34.89
  -2  12  -3   -1.04    7.33
  -2  12  -3   13.62    9.71
  -2  12  -3    1.41    7.61
  -2  12  -2  202.14   11.27
  -2  12  -2  194.58   20.50
  -2  12  -2  259.50   36.35
  -2  12  -1    3.52    3.53
  -2  12  -1    3.45    6.14
  -2  12  -1    6.86    8.31
  -2  12   0  321.85   18.16
  -2  12   0  345.20   15.88
  -2  12   0  368.45   33.99
  -2  12   1    3.71    3.18
  -2  12   1    2.09    5.58
  -2  12   1   23.66   10.14
  -2  12   2  155.20   35.51
  -2  12   2  210.35   25.37
  -2  12   3    8.80    3.48
  -2  12   3   16.84   12.07
  -2  12   4  265.74   19.32
  -2  12   4  275.49   16.41
  -2  12   5   54.43   19.43
  -2  12   5   64.96   17.18
  -2  12   6  313.06   64.86
  -2  12   7   34.44   10.68
  -2  12   8  102.74   23.78
  -2  12   9   -4.87    8.35
  -2  12  10   14.77    8.74
  -3  11  -9   37.88   10.15
  -3  11  -9   18.10    9.71
  -3  11  -8   22.73    9.19
  -3  11  -8   40.93   13.19
  -3  11  -7   17.60   11.33
  -3  11  -7   10.62    5.00
  -3  11  -7    6.17    4.47
  -3  11  -6  337.09   68.26
  -3  11  -6  382.36   18.79
  -3  11  -6  320.38   28.54
  -3  11  -5  -10.85   10.03
  -3  11  -5    1.68    7.11
  -3  11  -5    1.15    4.34
  -3  11  -4  406.09   18.53
  -3  11  -4  373.42   47.84
  -3  11  -4  417.98   26.80
  -3  11  -3   36.90    7.67
  -3  11  -3   42.58   14.73
  -3  11  -3   62.46   10.58
  -3  11  -2  591.72   27.60
  -3  11  -2  568.52   20.18
  -3  11  -2  606.09   20.04
  -3  11  -1   32.74   10.98
  -3  11  -1   26.97    7.12
  -3  11  -1   36.53    9.07
  -3  11   0  590.07   17.71
  -3  11   0  551.63   21.09
  -3  11   0  620.93   53.84
  -3  11   1    7.54    4.71
  -3  11   1   -2.73    9.96
  -3  11   1    5.15    9.32
  -3  11   2  509.22   13.87
  -3  11   2  553.56   20.79
  -3  11   2  499.26   17.38
  -3  11   3   26.81    5.48
  -3  11   3   35.72   10.22
  -3  11   3   21.86    7.18
  -3  11   4  355.66   17.37
  -3  11   4  407.56   14.43
  -3  11   4  333.75   15.26
  -3  11   5   16.40    8.10
  -3  11   5   12.36    4.97
  -3  11   6   23.73    6.52
  -3  11   6   31.16   14.43
  -3  11   7   33.17    9.33
  -3  11   7   50.16   12.17
  -3  11   8  189.43   37.62
  -3  11  10   30.86   11.30
  -3  11  11   17.28   11.69
  -4  10  -9    1.23    6.99
  -4  10  -9   10.13    6.50
  -4  10  -8    7.71    6.29
  -4  10  -8   16.26    6.31
  -4  10  -7    5.57    5.43
  -4  10  -7   11.93    4.93
  -4  10  -6   55.63   13.25
  -4  10  -6   47.82   11.30
  -4  10  -6   41.91   14.83
  -4  10  -5  177.69   34.68
  -4  10  -5  160.09   49.21
  -4  10  -5  184.66   20.06
  -4  10  -4   34.82    9.58
  -4  10  -4   84.74   18.44
  -4  10  -4   63.79   14.29
  -4  10  -3  211.64   51.17
  -4  10  -3  196.71   52.60
  -4  10  -3  192.46   33.10
  -4  10  -2  187.64   50.49
  -4  10  -2  215.15   49.17
  -4  10  -2  229.79   34.78
  -4  10  -1   18.38    7.26
  -4  10  -1   19.18   13.10
  -4  10  -1   14.83    5.26
  -4  10   0  104.90   29.22
  -4  10   0  118.58   29.86
  -4  10   0  158.59   28.67
  -4  10   1    2.47    3.38
  -4  10   1   14.69   10.64
  -4  10   1    6.44    7.10
  -4  10   2   74.57   22.15
  -4  10   2   86.87   17.21
  -4  10   2   90.91   28.25
  -4  10   3   58.19   13.88
  -4  10   3   49.72   11.62
  -4  10   3   59.32   18.57
  -4  10   4   14.64    4.95
  -4  10   4   26.43   12.06
  -4  10   4   25.55   16.98
  -4  10   5   40.30   12.53
  -4  10   5   59.98   19.18
  -4  10   5   46.81   14.51
   4 -10  -6  168.97    9.03
  -4  10   6  138.19   28.72
  -4  10   6  169.34   40.90
   4 -10  -7   77.46    9.08
  -4  10   7   56.33   20.23
  -4  10   7   65.54   20.96
  -4  10   8   11.75    5.90
  -4  10   8    9.58    9.28
  -4  10   9  121.09   11.90
  -4  10  10   10.70    9.94
  -4  10  11   35.88    9.57
  -4  10  12    4.49    3.53
  -5   9  -9   48.42   18.30
  -5   9  -9   42.59   14.76
  -5   9  -8   -4.44    8.11
  -5   9  -8    8.40    5.53
  -5   9  -7   17.24    8.58
  -5   9  -7    5.77    5.61
  -5   9  -6    5.26    6.98
  -5   9  -6  -10.48   11.48
  -5   9  -6   -1.09    5.36
  -5   9  -5   62.02   15.53
  -5   9  -5   67.78   18.60
  -5   9  -5   64.21   12.95
  -5   9  -4   17.86   10.18
  -5   9  -4   47.39   12.74
  -5   9  -4   17.87    6.87
  -5   9  -3  215.84   19.36
  -5   9  -3  288.87   17.16
  -5   9  -3  288.59   30.82
  -5   9  -2   10.67   10.46
  -5   9  -2    5.80   12.75
  -5   9  -2   11.20    4.93
  -5   9  -1   55.51   16.93
  -5   9  -1   56.70   12.63
  -5   9  -1   63.66   11.52
  -5   9   0   85.85   21.71
  -5   9   0   72.65   27.37
  -5   9   0  110.82   25.08
  -5   9   1  239.13   11.04
  -5   9   1  249.71   24.98
  -5   9   1  258.05   20.33
  -5   9   2   48.86   13.13
  -5   9   2   56.93   13.09
  -5   9   2   60.69    8.96
  -5   9   3  584.20   15.73
  -5   9   3  560.33   25.09
  -5   9   3  572.46   21.13
  -5   9   4    3.22    7.09
  -5   9   4    9.01   10.11
  -5   9   4    6.79   14.49
   5  -9  -5  153.28   12.41
  -5   9   5  139.31   32.01
  -5   9   5  162.32   16.89
   5  -9  -6   -2.29    5.60
  -5   9   6    7.63    5.58
  -5   9   6   15.23   15.80
   5  -9  -7    3.01    4.92
  -5   9   7   -0.47    6.95
  -5   9   7    4.49   12.13
   5  -9  -8  101.17    6.59
  -5   9   8   80.99   25.77
  -5   9   8  112.46   16.40
   5  -9  -9   17.40    6.36
  -5   9   9    8.50    4.28
  -5   9   9   17.25   14.73
  -5   9  10  100.63   16.54
  -5   9  11    2.11    7.11
  -5   9  12   60.96   13.03
  -5   9  13    9.40    7.98
  -6   8  -9   80.14   18.89
  -6   8  -9  106.26   19.37
  -6   8  -8   10.21    8.58
  -6   8  -8   13.01    7.05
  -6   8  -7  111.72   33.34
  -6   8  -7  111.78   22.42
  -6   8  -6    2.41    6.21
  -6   8  -6   35.93   16.92
  -6   8  -5  251.11   13.90
  -6   8  -5  296.25   18.31
  -6   8  -5  249.57   23.48
  -6   8  -4  116.97   27.38
  -6   8  -4  134.57   26.60
  -6   8  -4  111.54   21.64
  -6   8  -3  115.38   33.54
  -6   8  -3   96.71   16.81
  -6   8  -3  109.05   27.60
  -6   8  -2  283.28   13.06
  -6   8  -2  332.35   22.68
  -6   8  -2  300.02   17.51
  -6   8  -1  733.68   21.93
  -6   8  -1  785.04   25.59
  -6   8  -1  759.65   20.41
  -6   8   0  259.30   14.64
  -6   8   0  253.99   16.73
  -6   8   0  274.80   15.00
  -6   8   1 1280.94   27.57
  -6   8   1 1278.47   30.56
  -6   8   1 1297.80   30.34
  -6   8   2  323.34   13.57
  -6   8   2  302.78   19.11
  -6   8   2  301.77   16.56
  -6   8   3  579.82   16.82
  -6   8   3  604.52   20.08
  -6   8   3  605.86   20.85
   6  -8  -4  644.70   18.00
  -6   8   4  657.47   20.84
  -6   8   4  714.26   23.96
   6  -8  -5  687.76   23.20
  -6   8   5  708.30   21.36
  -6   8   5  724.26   24.55
   6  -8  -6   -0.53    4.15
  -6   8   6   12.88    6.99
  -6   8   6   -3.22   11.33
   6  -8  -7  709.81   21.37
  -6   8   7  671.28   19.73
  -6   8   7  696.22   26.37
   6  -8  -8   27.69    9.13
  -6   8   8   28.40   12.23
  -6   8   8   31.99   12.00
   6  -8  -9  150.58   15.43
  -6   8   9  169.60   13.56
  -6   8   9  191.97   18.91
   6  -8 -10   -3.94    5.59
  -6   8  10    4.85    2.91
  -6   8  10    9.60    9.88
   6  -8 -11  103.58   24.08
  -6   8  11   91.90   15.50
   6  -8 -12    7.62    3.49
  -6   8  12   14.63   12.35
  -6   8  13   26.09   13.20
  -6   8  14   19.84    8.45
  -7   7  -9   46.04   16.54
  -7   7  -9   34.40    6.16
  -7   7  -8   36.85   14.76
  -7   7  -8   32.20    6.73
  -7   7  -7  160.98   31.71
  -7   7  -7  155.34   32.07
  -7   7  -6  104.10   26.88
  -7   7  -6  101.06   28.69
  -7   7  -5  178.23   43.07
  -7   7  -5  194.14   33.10
  -7   7  -4   64.65   15.35
  -7   7  -4  103.30   19.80
  -7   7  -4   69.43   22.53
  -7   7  -3  267.80   18.17
  -7   7  -3  324.13   20.11
  -7   7  -3  273.00   25.74
  -7   7  -2  273.74   53.04
  -7   7  -2  295.36   16.24
  -7   7  -2  313.94   26.92
  -7   7  -1  420.76   28.27
  -7   7  -1  499.63   22.58
  -7   7  -1  429.03   15.15
  -7   7   0  688.48   20.35
  -7   7   0  712.53   49.58
  -7   7   0  652.16   38.32
  -7   7   1  784.50   24.52
  -7   7   1  763.75   24.53
  -7   7   1  770.43   20.96
  -7   7   2 1011.60   25.04
  -7   7   2  963.11   29.51
  -7   7   2 1026.96   25.31
  -7   7   3  602.42   19.83
  -7   7   3  599.10   20.92
   7  -7  -4  596.71   20.40
  -7   7   4  573.63   14.61
  -7   7   4  634.33   22.73
   7  -7  -5  192.85    9.96
  -7   7   5  217.23   19.62
  -7   7   5  206.60   17.85
   7  -7  -6  231.37   10.51
  -7   7   6  193.11   18.87
  -7   7   6  218.93   11.95
   7  -7  -7  665.30   16.84
  -7   7   7  614.43   20.30
  -7   7   7  654.02   22.11
   7  -7  -8  265.37   10.89
  -7   7   8  244.60   11.61
  -7   7   8  251.94   19.56
   7  -7  -9   70.34   17.25
  -7   7   9   55.43   17.68
  -7   7   9   87.20   14.06
   7  -7 -10  167.98   39.20
  -7   7  10  194.79   13.61
  -7   7  10  174.56   15.23
   7  -7 -11    9.15    5.96
  -7   7  11    4.69    5.99
  -7   7  11   11.39   10.65
   7  -7 -12   15.56    5.55
  -7   7  12   12.42    4.27
  -7   7  12    3.35   11.04
   7  -7 -13   38.21   17.88
  -7   7  13   25.50    9.17
   7  -7 -14   -3.25    6.56
  -7   7  14   17.20   11.83
  -7   7  15    9.39    7.90
  -8   6  -9    2.34   10.59
  -8   6  -8   15.69   12.97
  -8   6  -8    5.09    5.47
  -8   6  -7   -3.77   13.98
  -8   6  -7   14.62    4.92
  -8   6  -6   15.42    7.64
  -8   6  -6    8.27    5.18
  -8   6  -5   12.90    9.28
  -8   6  -5   22.94   12.16
  -8   6  -4    3.14    6.43
  -8   6  -4   12.33   10.55
  -8   6  -4   13.21    6.40
  -8   6  -3   99.70   27.84
  -8   6  -3   93.77   19.74
  -8   6  -3   73.52   19.07
  -8   6  -2   37.50    8.13
  -8   6  -2   39.38    9.41
  -8   6  -2   35.94    8.18
  -8   6  -1   83.93   11.52
  -8   6  -1   90.48   26.46
  -8   6  -1   79.72    8.55
  -8   6   0   73.73    8.90
  -8   6   0   69.85    9.51
  -8   6   0   73.31   11.60
  -8   6   1  132.95   12.82
  -8   6   1  124.90   14.51
  -8   6   1  144.47   12.38
  -8   6   2  196.46    9.35
  -8   6   2  210.95   28.90
  -8   6   2  221.26   11.54
   8  -6  -3    0.12    3.75
  -8   6   3   12.34    9.56
  -8   6   3    9.72    9.78
   8  -6  -4  374.16   12.40
  -8   6   4  353.03   17.47
  -8   6   4  373.86   16.14
   8  -6  -5   21.65    4.32
  -8   6   5   14.05    8.43
  -8   6   5   25.87   15.46
   8  -6  -6   86.61   20.12
  -8   6   6   79.40    8.20
  -8   6   6   77.81   15.05
   8  -6  -7   15.87    9.23
  -8   6   7   10.43    8.43
  -8   6   7   37.74   14.66
   8  -6  -8   25.31    8.50
  -8   6   8   29.16    7.20
  -8   6   8    5.82   11.84
   8  -6  -9  175.62   26.08
  -8   6   9  148.26    8.98
  -8   6   9  148.25   11.87
   8  -6 -10   13.17    5.91
  -8   6  10    2.47    6.37
  -8   6  10    7.19    9.48
   8  -6 -11   86.45   27.71
  -8   6  11   84.79    9.11
  -8   6  11   77.07   19.32
   8  -6 -12   10.18    6.35
  -8   6  12   21.45    6.36
  -8   6  12   10.07   10.27
   8  -6 -13    7.38    5.27
  -8   6  13   10.51    8.65
  -8   6  13    9.55   10.44
   8  -6 -14   17.51    7.26
  -8   6  14   21.01   13.03
   8  -6 -15   37.98   12.10
  -8   6  15   50.16   11.47
  -9   5  -9   23.06   11.51
  -9   5  -8   20.72    9.13
  -9   5  -7   28.49   15.89
  -9   5  -7   32.43    8.73
  -9   5  -6   58.14   15.91
  -9   5  -6   39.83    7.47
  -9   5  -5  306.61   17.05
  -9   5  -5  318.63   24.01
  -9   5  -4  122.28   15.94
  -9   5  -4  139.51   23.12
  -9   5  -3  154.72   32.66
  -9   5  -3  149.61   44.01
  -9   5  -3  129.23   12.76
  -9   5  -2  134.97   30.72
  -9   5  -2  133.72   30.12
  -9   5  -2  130.57   12.95
  -9   5  -1  221.56   11.71
  -9   5  -1  221.42   17.64
  -9   5  -1  232.62    9.83
  -9   5   0  247.27   13.78
  -9   5   0  281.29   16.44
  -9   5   0  249.27   12.23
  -9   5   1   31.71    9.10
  -9   5   1   36.85    9.08
  -9   5   1   29.54    7.91
  -9   5   2  445.78   18.67
  -9   5   2  447.72   19.72
  -9   5   2  468.22   16.43
   9  -5  -3   49.10   12.42
  -9   5   3   49.58   11.20
  -9   5   3   48.34    8.44
   9  -5  -4  728.52   21.29
  -9   5   4  674.47   18.63
  -9   5   4  684.56   19.19
   9  -5  -5   29.90    8.98
  -9   5   5   13.11    9.23
  -9   5   5   39.58   11.90
   9  -5  -6   82.94   19.96
  -9   5   6   68.52   11.31
  -9   5   6   77.02   11.95
   9  -5  -7    1.35    5.74
  -9   5   7   11.53    9.46
  -9   5   7  -12.77   11.56
   9  -5  -8  284.87   12.51
  -9   5   8  272.90   16.36
  -9   5   8  286.57   60.81
   9  -5  -9   61.89    9.87
  -9   5   9   71.75   13.21
  -9   5   9   78.91   15.88
   9  -5 -10  179.05   41.34
  -9   5  10  171.23   10.03
  -9   5  10  175.12   11.87
   9  -5 -11   37.40   12.89
  -9   5  11   45.36    6.54
  -9   5  11   56.74   13.34
   9  -5 -12   45.76   12.74
  -9   5  12   27.78    8.41
  -9   5  12   40.14   12.94
   9  -5 -13   14.39    6.31
  -9   5  13    3.65    7.04
  -9   5  13   11.48   10.93
   9  -5 -14   17.32    9.02
  -9   5  14   10.35    6.42
  -9   5  14   11.14   14.27
   9  -5 -15   20.54    6.44
  -9   5  15   35.80   12.46
   9  -5 -16   24.29    7.39
  -9   5  16   15.09    7.87
 -10   4  -9   39.24   13.87
 -10   4  -8   35.91   11.71
 -10   4  -7  115.85   28.15
 -10   4  -6  136.44   44.41
 -10   4  -6  110.18   10.28
 -10   4  -5  445.73   18.98
 -10   4  -5  414.14   23.79
 -10   4  -4   34.14   10.57
 -10   4  -4   42.52   10.20
 -10   4  -3  528.30   22.24
 -10   4  -3  499.59   20.88
 -10   4  -2  259.64   26.99
 -10   4  -2  248.10   14.41
 -10   4  -2  250.81    7.91
 -10   4  -1  788.45   22.48
 -10   4  -1  753.77   25.60
 -10   4  -1  721.29   17.42
 -10   4   0  290.06   15.46
 -10   4   0  295.30   12.27
 -10   4   0  311.43   11.26
 -10   4   1 2207.29   51.08
 -10   4   1 2251.04   29.75
 -10   4   1 2291.23   22.97
 -10   4   2  641.81   22.00
 -10   4   2  685.39   22.88
 -10   4   2  602.80   16.91
  10  -4  -3 1508.33   37.25
 -10   4   3 1409.49   46.37
 -10   4   3 1392.10   33.23
  10  -4  -4  682.32   31.02
 -10   4   4  713.69   21.33
 -10   4   4  680.34   18.37
  10  -4  -5  867.38   25.68
 -10   4   5  832.81   28.76
 -10   4   5  835.07   23.24
  10  -4  -6  601.88   15.89
 -10   4   6  669.35   19.93
 -10   4   6  687.62   21.22
  10  -4  -7  683.70   21.10
 -10   4   7  618.25   17.77
 -10   4   7  692.15   22.95
  10  -4  -8  562.48   46.87
 -10   4   8  526.05   18.59
 -10   4   8  490.83   16.61
  10  -4  -9  471.00   20.94
 -10   4   9  532.48   19.50
 -10   4   9  460.19   21.10
  10  -4 -10  139.18   32.73
 -10   4  10  138.44   10.42
 -10   4  10  132.63   33.77
  10  -4 -11  261.38   49.49
 -10   4  11  230.91   13.45
 -10   4  11  203.03   40.41
  10  -4 -12   33.01    9.61
 -10   4  12   22.80    6.00
 -10   4  12   21.49   10.03
  10  -4 -13   21.75    9.56
 -10   4  13   14.65    7.20
 -10   4  13   14.95   10.69
  10  -4 -14   35.42    8.19
 -10   4  14   13.48    7.82
 -10   4  14    4.69   10.83
  10  -4 -15   -3.05    9.41
 -10   4  15    4.15    6.17
 -10   4  15    9.39    9.60
  10  -4 -16   19.68   10.09
 -10   4  16    6.45    8.47
 -11   3  -8   15.65    6.16
 -11   3  -7   54.92   22.61
 -11   3  -6   12.38    7.27
 -11   3  -5  304.46   61.17
 -11   3  -5  321.04   25.73
 -11   3  -4   -0.88   10.30
 -11   3  -4    5.32    4.39
 -11   3  -3  579.85   18.99
 -11   3  -3  610.54   45.41
 -11   3  -2    7.55    6.68
 -11   3  -2   -6.86    8.30
 -11   3  -2    2.17    1.82
 -11   3  -1 1045.07   42.83
 -11   3  -1  988.52   26.42
 -11   3  -1  974.88   19.12
 -11   3   0    1.87    8.80
 -11   3   0   -1.83    8.25
 -11   3   0    2.20    5.95
 -11   3   1 1338.73   32.15
 -11   3   1 1403.05   36.02
 -11   3   1 1392.76   28.79
 -11   3   2  318.93   17.78
 -11   3   2  365.15   13.21
 -11   3   2  340.66   10.48
  11  -3  -3  328.98   11.19
 -11   3   3  370.45   15.43
 -11   3   3  330.00   10.39
  11  -3  -4   14.29    7.74
 -11   3   4   23.49   11.43
 -11   3   4   26.34    8.99
  11  -3  -5  204.85    9.80
 -11   3   5  265.97   11.40
 -11   3   5  228.04    9.82
  11  -3  -6   14.81    6.86
 -11   3   6   22.98    9.89
 -11   3   6    8.31    9.91
  11  -3  -7  327.26   12.95
 -11   3   7  366.60   18.58
 -11   3   7  341.98   11.77
  11  -3  -8   41.94    7.23
 -11   3   8   58.31    9.85
 -11   3   8   36.33    8.84
  11  -3  -9   12.56    8.83
 -11   3   9   19.09   11.47
  11  -3 -10  296.80   15.00
  11  -3 -10  280.90   20.70
 -11   3  10  262.73   14.28
  11  -3 -11   -0.23   10.48
  11  -3 -11    7.94    5.11
 -11   3  11   -3.89   11.29
  11  -3 -12  224.41   46.14
  11  -3 -12  166.86   42.17
 -11   3  12  201.94   12.62
  11  -3 -13    7.17    9.82
  11  -3 -13    8.41    9.79
 -11   3  13   17.52    9.77
  11  -3 -14   71.05   15.43
  11  -3 -14   51.76   20.74
 -11   3  14   39.45   12.98
  11  -3 -15    6.04    7.66
  11  -3 -15   17.25    7.95
 -11   3  15    8.80    9.42
  11  -3 -16   50.15   12.66
 -11   3  16   65.69   10.01
 -12   2  -8   10.08    4.58
 -12   2  -7   28.36    9.32
 -12   2  -6    0.55    6.64
 -12   2  -5   -1.93   11.18
 -12   2  -4    9.86    6.49
 -12   2  -4    6.08    3.47
 -12   2  -3   56.40   18.97
 -12   2  -3   62.93   16.68
 -12   2  -2   -0.02    9.55
 -12   2  -2    5.53    2.86
 -12   2  -1  135.45   38.28
 -12   2  -1  155.64   12.00
 -12   2  -1  140.67    7.26
 -12   2   0   44.49   11.62
 -12   2   0   42.82   12.83
 -12   2   0   38.75    5.39
 -12   2   1   21.57    8.79
 -12   2   1   15.70    8.16
 -12   2   1    2.82    6.46
 -12   2   2  124.78   32.88
 -12   2   2  151.56   13.37
 -12   2   2  119.91    7.47
  12  -2  -3   52.71   13.09
 -12   2   3   65.16   13.67
 -12   2   3   57.23    8.96
  12  -2  -4   12.31    5.81
 -12   2   4   12.27    9.15
 -12   2   4   24.74   12.76
  12  -2  -5   -1.15    7.08
 -12   2   5   12.56    9.67
 -12   2   5    3.12    8.26
  12  -2  -6  119.78   27.24
 -12   2   6  125.76   30.95
 -12   2   6  106.97    8.33
  12  -2  -7  134.37   34.64
 -12   2   7  168.00   12.82
  12  -2  -8  187.65   19.80
  12  -2  -8  189.07   10.17
 -12   2   8  199.01   13.92
  12  -2  -9   21.31    9.02
  12  -2  -9   30.36   10.71
 -12   2   9   14.87   11.55
  12  -2 -10   17.76    6.47
  12  -2 -10    9.19    8.13
 -12   2  10   11.78   10.32
  12  -2 -11  404.49   17.11
  12  -2 -11  378.34   33.20
 -12   2  11  413.80   22.00
  12  -2 -12  100.44   28.28
  12  -2 -12  111.27   38.53
 -12   2  12  107.36   11.32
  12  -2 -13   51.80   12.02
  12  -2 -13   42.68   10.06
 -12   2  13   54.04   16.87
  12  -2 -14  226.70   56.77
  12  -2 -14  261.77   18.45
 -12   2  14  226.28   16.41
  12  -2 -15   13.83    6.70
  12  -2 -15   -1.86    7.39
 -12   2  15    3.93    8.85
  12  -2 -16   60.96   15.78
  12  -2 -16   63.47   24.37
 -12   2  16   41.07   15.24
  12  -2 -17   24.57   13.39
  12  -2 -17   22.64    9.86
 -13   1  -7   17.89    7.58
 -13   1  -6   32.71   14.30
 -13   1  -5   51.93   12.87
 -13   1  -4  132.08   33.20
 -13   1  -3   30.30    8.61
 -13   1  -3   29.55    6.44
 -13   1  -2  224.13   17.27
 -13   1  -2  258.92   10.29
 -13   1  -1  175.87   15.42
 -13   1  -1  172.90   14.67
 -13   1   0   95.98   13.37
 -13   1   0   93.98   21.41
 -13   1   0   79.26    7.17
 -13   1   1  750.73   23.01
 -13   1   1  770.19   19.97
 -13   1   1  797.84   17.40
 -13   1   2  544.17   23.32
 -13   1   2  550.91   19.23
 -13   1   2  504.52   14.10
  13  -1  -3   31.33    7.89
 -13   1   3   35.97    7.62
 -13   1   3   21.55    6.01
  13  -1  -4  220.26   10.23
 -13   1   4  238.46   11.81
 -13   1   4  241.61   12.83
  13  -1  -5   57.84   20.44
 -13   1   5   59.37   13.52
 -13   1   5   56.86    9.94
  13  -1  -6  232.36   27.21
 -13   1   6  249.09   15.17
  13  -1  -7  196.07   37.10
  13  -1  -7  226.71   10.81
 -13   1   7  210.81   10.56
  13  -1  -8  148.92   36.89
  13  -1  -8  183.63   45.04
 -13   1   8  155.35   13.04
  13  -1  -9  472.86   17.06
  13  -1  -9  455.58   23.24
 -13   1   9  393.00   15.07
  13  -1 -10  243.81   20.90
  13  -1 -10  267.80   52.38
 -13   1  10  256.14   16.49
  13  -1 -11  354.86   15.41
  13  -1 -11  441.25   36.27
 -13   1  11  339.31   15.09
  13  -1 -12   10.93    5.78
  13  -1 -12   14.37    5.70
 -13   1  12    6.37   10.34
  13  -1 -13  310.52   19.13
  13  -1 -13  297.73   24.79
 -13   1  13  287.41   14.57
  13  -1 -14    2.02    7.70
  13  -1 -14    6.49    7.10
 -13   1  14   -2.50    9.91
  13  -1 -15   99.90   26.45
  13  -1 -15   73.26   15.18
 -13   1  15   89.37   10.08
  13  -1 -16   66.95   17.18
  13  -1 -16   50.75   14.98
 -13   1  16   66.34   13.69
  13  -1 -17   63.78   18.24
  13  -1 -17   50.81   20.16
 -13   1  17   27.83    8.92
 -14   0  -6  109.48   10.42
 -14   0  -5    3.66    5.36
 -14   0  -4  182.05   40.45
 -14   0  -3    1.46    8.43
 -14   0  -2  300.27   12.67
 -14   0  -1   -2.39    7.92
 -14   0  -1   11.48    5.70
 -14   0   0  885.34   23.94
 -14   0   0  834.78   18.39
 -14   0   0  870.81   16.97
 -14   0   1    4.62    8.60
 -14   0   1    2.98    5.52
 -14   0   1   19.79    7.77
 -14   0   2 1743.80   28.18
 -14   0   2 1695.76   39.40
 -14   0   2 1683.19   32.05
  14   0  -3    3.42    4.53
 -14   0   3   -7.72    8.96
 -14   0   3    8.49    7.87
  14   0  -4  716.52   19.77
 -14   0   4  755.86   21.14
 -14   0   4  729.12   18.99
  14   0  -5   -1.82    8.79
 -14   0   5   -3.38    9.18
 -14   0   5   -1.18    8.05
  14   0  -6  798.37   39.24
  14   0  -6  813.86   41.58
 -14   0   6  882.93   25.08
  14   0  -7    3.28    4.99
  14   0  -7    9.25    5.26
 -14   0   7   -8.15    9.16
  14   0  -8  360.26   17.30
  14   0  -8  373.98   19.58
 -14   0   8  346.47   15.93
  14   0  -9    8.95    5.47
  14   0  -9    5.92    6.17
 -14   0   9    9.40    5.99
  14   0 -10  458.27   25.74
  14   0 -10  475.45   19.34
 -14   0  10  451.76   19.97
  14   0 -11    2.23    5.67
  14   0 -11   -7.67   10.58
 -14   0  11   14.89    6.30
  14   0 -12   52.67   11.34
  14   0 -12   41.50   11.03
 -14   0  12   43.32   12.55
  14   0 -13    7.84    5.42
  14   0 -13   -3.85    9.72
 -14   0  13    0.13   10.43
  14   0 -14    9.76    7.35
  14   0 -14   18.70   11.59
 -14   0  14    6.13    5.89
  14   0 -15   16.03   15.80
  14   0 -15    2.69    2.81
 -14   0  15   15.29    6.13
  14   0 -16   -1.17   10.75
  14   0 -16   -2.13    9.00
 -14   0  16   12.78    9.71
  14   0 -17   14.94   11.18
  14   0 -17   -3.68    7.47
 -14   0  17   19.29    9.71
 -15  -1  -4   31.26   10.46
 -15  -1  -3   11.64    6.17
 -15  -1  -2   64.81   27.29
 -15  -1  -1    5.13    3.92
 -15  -1   0  505.62   21.46
 -15  -1   0  562.76   13.49
 -15  -1   1   33.14   10.33
 -15  -1   1   32.65    6.65
 -15  -1   1   34.00    5.57
 -15  -1   2   26.37   10.17
 -15  -1   2   29.93    6.24
 -15  -1   2   36.27    8.88
  15   1  -3   14.33    5.27
 -15  -1   3   34.11   12.19
 -15  -1   3   23.30    9.88
  15   1  -4  148.16   13.31
 -15  -1   4  154.21   38.67
 -15  -1   4  148.51   13.21
  15   1  -5   53.75   15.04
  15   1  -5   88.13   22.95
 -15  -1   5   81.48   18.67
  15   1  -6  261.20   14.54
  15   1  -6  232.57   17.90
 -15  -1   6  270.95   16.98
  15   1  -7   54.79   13.74
  15   1  -7   46.18   11.17
 -15  -1   7   44.46   11.20
  15   1  -8   37.50    7.75
  15   1  -8   28.90    9.61
 -15  -1   8   48.69   11.69
  15   1  -9  165.54   42.79
  15   1  -9  190.90   27.05
 -15  -1   9  185.03   13.42
  15   1 -10   15.81   10.26
  15   1 -10   22.11   12.75
 -15  -1  10   21.54   10.18
  15   1 -11  480.20   35.05
  15   1 -11  515.77   40.29
 -15  -1  11  470.09   19.58
  15   1 -12   -4.23    8.88
  15   1 -12    9.57    5.45
 -15  -1  12   10.26    6.60
  15   1 -13   91.83   27.43
  15   1 -13  100.15   23.16
 -15  -1  13   90.12   20.98
  15   1 -14   28.04    8.75
  15   1 -14   13.36   16.13
 -15  -1  14   26.67   11.60
  15   1 -15  132.14   45.42
  15   1 -15   91.83   19.51
 -15  -1  15  119.49   14.03
  15   1 -16  -10.52   11.38
  15   1 -16   18.48    5.27
 -15  -1  16   10.84   11.82
 -16  -2  -2    5.93    3.26
 -16  -2  -1   13.45    6.76
 -16  -2   0  100.77   11.01
 -16  -2   1   46.79    7.45
 -16  -2   1   75.52   10.69
 -16  -2   2   16.73    6.75
 -16  -2   2   14.40    7.40
 -16  -2   2   16.86    5.85
 -16  -2   3    8.27    5.30
 -16  -2   3    9.94    7.84
 -16  -2   3    0.22    5.98
  16   2  -4   58.61   16.53
 -16  -2   4   67.50   20.35
 -16  -2   4   64.86   15.30
  16   2  -5    6.03    3.74
  16   2  -5    6.67    5.08
 -16  -2   5    0.21    7.58
  16   2  -6   13.65    8.41
  16   2  -6   37.48   10.45
 -16  -2   6   38.02   12.46
  16   2  -7   17.16    5.63
  16   2  -7   17.34    8.05
 -16  -2   7   21.93   12.81
  16   2  -8    5.03    6.06
  16   2  -8   14.37    6.27
 -16  -2   8    5.06    9.95
  16   2  -9    9.23    5.95
  16   2  -9   21.74    7.47
 -16  -2   9    8.95    5.45
  16   2 -10  190.98   47.90
  16   2 -10  207.05   49.93
 -16  -2  10  175.43   53.90
  16   2 -11   23.81    7.18
  16   2 -11   22.56   10.44
 -16  -2  11    8.97   11.30
  16   2 -12  186.94   51.44
  16   2 -12  208.93   17.18
 -16  -2  12  191.73   16.77
  16   2 -13   73.08   18.03
  16   2 -13   75.57   13.72
 -16  -2  13   74.64   12.31
  16   2 -14  155.55   48.76
  16   2 -14  153.34   38.14
 -16  -2  14  144.00   35.56
  16   2 -15   14.03    9.45
  16   2 -15   28.56    9.82
 -16  -2  15   29.31   12.01
  16   2 -16  128.16   35.72
  16   2 -16  128.04   38.96
 -16  -2  16  142.43   20.94
 -17  -3   1   42.08   13.41
 -17  -3   2    3.02    2.86
 -17  -3   2   -5.49    6.38
 -17  -3   2    1.26    4.21
 -17  -3   3  167.15   17.39
 -17  -3   3  157.60    8.88
 -17  -3   3  182.23    9.31
  17   3  -4    3.45    4.73
 -17  -3   4   11.93    6.75
 -17  -3   4    4.11    2.76
  17   3  -5  129.69   31.37
  17   3  -5  138.14   31.60
 -17  -3   5  161.58   11.07
  17   3  -6   22.19    6.06
  17   3  -6   28.07    6.79
 -17  -3   6   21.30    8.60
  17   3  -7   84.23   26.16
  17   3  -7   99.84   25.64
 -17  -3   7   97.16    9.88
  17   3  -8  192.53   14.06
  17   3  -8  142.85   43.15
 -17  -3   8  166.78   12.65
  17   3  -9  103.13   30.34
  17   3  -9  105.70   25.37
 -17  -3   9  115.03   26.32
  17   3 -10  231.47   52.64
  17   3 -10  237.95   53.72
 -17  -3  10  229.32   57.71
  17   3 -11   54.67   12.39
  17   3 -11   48.14   17.91
 -17  -3  11   61.77   10.75
  17   3 -12   51.74   12.76
  17   3 -12   47.16   18.62
 -17  -3  12   59.58   15.40
  17   3 -13   20.23    8.64
  17   3 -13   43.65   14.51
 -17  -3  13   35.59    9.01
  17   3 -14   47.95   14.16
  17   3 -14   42.30   20.23
 -17  -3  14   29.82   11.26
  17   3 -15    8.04    7.93
  17   3 -15   13.38    7.50
 -17  -3  15    5.20    5.91
  17   3 -16   32.57   11.23
  17   3 -16   43.10   17.02
 -17  -3  16   28.45   11.40
 -18  -4   3   85.60    9.61
 -18  -4   3  114.28   15.99
 -18  -4   4   28.98   10.33
 -18  -4   4   32.01    9.60
 -18  -4   4   36.20    8.28
  18   4  -5   15.47    6.63
  18   4  -5   20.53    6.48
 -18  -4   5   25.53    8.86
  18   4  -6   11.13    6.00
  18   4  -6    5.83    6.64
 -18  -4   6   26.92   10.71
  18   4  -7   34.49   11.42
  18   4  -7   34.99   10.11
 -18  -4   7   45.43   11.74
  18   4  -8   43.03   10.09
  18   4  -8   53.20    9.39
 -18  -4   8   58.35    9.24
  18   4  -9   26.34    8.10
  18   4  -9   22.29    6.18
 -18  -4   9   23.68   10.30
  18   4 -10   43.55   10.92
  18   4 -10   59.54   15.97
 -18  -4  10   96.94   17.72
  18   4 -11    2.91    6.37
  18   4 -11    6.42    4.93
 -18  -4  11    5.32   12.15
  18   4 -12   -0.57    8.16
  18   4 -12    4.69    8.31
 -18  -4  12   14.39   11.83
  18   4 -13   -2.54    8.73
  18   4 -13   15.42    7.65
 -18  -4  13   -1.71   11.04
  18   4 -14   11.76    8.42
  18   4 -14    9.46    4.13
 -18  -4  14   -2.27   11.15
  18   4 -15    3.92    4.19
  18   4 -15    9.31    5.88
 -18  -4  15    3.63   10.33
 -19  -5   4   40.70    8.34
 -19  -5   5   45.93    9.80
  19   5  -6   34.90   10.90
  19   5  -6   39.18   13.39
 -19  -5   6   45.08    8.73
  19   5  -7   24.48    8.14
  19   5  -7   21.80   14.02
 -19  -5   7   25.24    8.85
  19   5  -8   59.93   15.55
  19   5  -8   58.82   18.40
 -19  -5   8   62.47   12.48
  19   5  -9   48.38   18.80
  19   5  -9   67.89   20.05
 -19  -5   9   86.57   12.78
  19   5 -10   51.59   14.01
 -19  -5  10   51.89   14.42
  19   5 -11   75.78   14.75
  19   5 -11   75.83   17.72
 -19  -5  11   80.96   10.90
  19   5 -12    6.43    5.54
  19   5 -12   13.48    9.34
 -19  -5  12   22.81   11.91
  19   5 -13   45.55   12.88
  19   5 -13   59.35   13.16
 -19  -5  13   40.05   18.72
  19   5 -14   11.55    6.70
  19   5 -14    8.57    7.79
 -19  -5  14  -12.68   10.16
 -20  -6   5    8.91    6.04
  20   6  -6   43.52    7.45
 -20  -6   6   36.36    8.45
  20   6  -7    8.37    4.49
 -20  -6   7   13.20    7.81
  20   6  -8   12.68    5.47
 -20  -6   8   27.69   12.02
  20   6  -9   62.01   23.70
 -20  -6   9   84.19   15.61
  20   6 -10    6.73    4.73
  20   6 -10    8.28    4.34
 -20  -6  10   20.57    9.22
  20   6 -11  103.65   31.39
  20   6 -11   98.52   35.31
 -20  -6  11  145.82   16.13
  20   6 -12    7.67    3.13
  20   6 -12    8.60    4.90
 -20  -6  12   -2.12    9.37
  -1  15  -4   14.91    5.79
  -1  15  -4   19.46    3.43
  -1  15  -3  178.01   32.80
  -1  15  -3  134.12   41.35
  -1  15  -2   17.46   10.70
  -1  15  -2   23.15   11.30
  -1  15  -1   92.84   25.07
  -1  15  -1  125.72   30.27
  -1  15   0   12.49    5.24
  -1  15   0   -1.69   10.69
  -1  15   1  120.51   46.83
  -1  15   1  151.86   40.91
  -1  15   2   -2.78    7.55
  -1  15   2    5.12    5.53
  -1  15   3  109.43   31.17
  -1  15   3  106.80   32.97
  -1  15   4   15.37   11.02
  -1  15   5   47.60   24.19
  -2  14  -6   -4.86    8.78
  -2  14  -6    7.10    6.52
  -2  14  -6    1.81    2.31
  -2  14  -5   39.57   20.53
  -2  14  -5   64.35   17.89
  -2  14  -5   50.64   16.27
  -2  14  -4    1.96    2.79
  -2  14  -4   14.32    8.08
  -2  14  -4   -6.99    9.18
  -2  14  -3   46.40   12.43
  -2  14  -3   72.07   11.99
  -2  14  -3   35.10   19.55
  -2  14  -2   10.54    8.64
  -2  14  -2   13.44    5.62
  -2  14  -1  103.77   27.76
  -2  14  -1   91.74   14.10
  -2  14   0    3.77    4.73
  -2  14   0    6.47    8.43
  -2  14   1  101.23   11.13
  -2  14   1   91.72   20.27
  -2  14   2    9.36    7.27
  -2  14   2   14.85    6.83
  -2  14   3   44.48   12.87
  -2  14   3   51.81   14.89
  -2  14   4   23.98   10.00
  -2  14   4   30.13    6.07
  -2  14   5   49.99    9.84
  -2  14   6    3.16    6.65
  -2  14   7   26.19   12.42
  -3  13  -7   -0.02   11.11
  -3  13  -7   -1.83   10.88
  -3  13  -6   11.19    5.52
  -3  13  -6    5.45    8.08
  -3  13  -6    6.16    5.23
  -3  13  -5   12.28    5.56
  -3  13  -5    8.79    4.05
  -3  13  -5   -0.55    8.27
  -3  13  -4   -0.90    9.49
  -3  13  -4   13.66    7.92
  -3  13  -4   12.63    6.18
  -3  13  -3   -0.88    8.66
  -3  13  -3    6.85    8.72
  -3  13  -3    5.11    4.17
  -3  13  -2   18.23    6.96
  -3  13  -2   12.97   10.85
  -3  13  -2   21.19    6.45
  -3  13  -1    3.13    3.43
  -3  13  -1   -0.56   10.20
  -3  13  -1    4.08    6.73
  -3  13   0    1.48    2.75
  -3  13   0    9.35    9.83
  -3  13   0    7.84    6.51
  -3  13   1    6.55    6.69
  -3  13   1    8.20    9.72
  -3  13   2   16.46    7.19
  -3  13   2   17.79   12.88
  -3  13   3    2.65    6.87
  -3  13   3   10.03   11.01
  -3  13   4   89.24   29.85
  -3  13   4  120.56   26.12
  -3  13   5   10.31    6.60
  -3  13   5   10.37    9.93
  -3  13   6   51.49   15.67
  -3  13   7   -1.72    6.70
  -3  13   8   -9.03   10.06
  -3  13   9    3.64    4.57
  -4  12  -7    8.41    7.63
  -4  12  -7  -22.71   12.08
  -4  12  -6   83.03   22.61
  -4  12  -6   88.80   39.06
  -4  12  -6   82.42   21.79
  -4  12  -5   31.60   10.76
  -4  12  -5   41.40   18.91
  -4  12  -5   41.77   11.06
  -4  12  -4   69.00   24.70
  -4  12  -4   72.23   15.82
  -4  12  -4   51.44   12.75
  -4  12  -3   15.76   13.13
  -4  12  -3   17.72   11.04
  -4  12  -3   13.27    6.01
  -4  12  -2  110.17   37.36
  -4  12  -2  171.53   61.25
  -4  12  -2  196.95   43.02
  -4  12  -1   -1.42    6.86
  -4  12  -1   10.99    7.46
  -4  12  -1    7.84    6.28
  -4  12   0  224.20   11.65
  -4  12   0  229.24   13.97
  -4  12   0  234.88   19.08
  -4  12   1    2.33    7.05
  -4  12   1    9.64    4.89
  -4  12   1   16.25   10.31
  -4  12   2  281.50   10.47
  -4  12   2  279.93   21.77
  -4  12   2  281.11   59.35
  -4  12   3   10.85    6.74
  -4  12   3    2.22    9.18
  -4  12   3    5.59    7.55
  -4  12   4  185.91   22.72
  -4  12   4  170.63   36.32
  -4  12   5   -0.93    7.67
  -4  12   5    2.52   11.12
  -4  12   6   56.36   22.42
  -4  12   6   79.98   21.44
  -4  12   7   -2.12    6.78
  -4  12   7   16.00   10.46
  -4  12   8   35.06   15.13
  -4  12   9   25.50   11.42
  -4  12  10   16.80    6.94
  -5  11  -8   72.61   33.87
  -5  11  -8  124.65   25.11
  -5  11  -7    6.28    7.72
  -5  11  -7   19.56    9.80
  -5  11  -6  139.84   45.84
  -5  11  -6  150.57   36.74
  -5  11  -5   98.14   30.65
  -5  11  -5   99.98   20.63
  -5  11  -5   89.02   24.56
  -5  11  -4  630.33   22.86
  -5  11  -4  621.67   56.45
  -5  11  -4  516.11   30.04
  -5  11  -3   41.77    7.46
  -5  11  -3   46.55   11.61
  -5  11  -3   51.36   10.82
  -5  11  -2  226.13   48.01
  -5  11  -2  254.11   19.26
  -5  11  -2  284.25   36.94
  -5  11  -1    6.77    4.59
  -5  11  -1   -0.11   11.71
  -5  11  -1   11.53    7.28
  -5  11   0  405.38   13.82
  -5  11   0  450.43   20.29
  -5  11   0  410.75   19.30
  -5  11   1   59.37   15.73
  -5  11   1   74.28   13.66
  -5  11   1   83.44   20.73
  -5  11   2  560.85   18.07
  -5  11   2  515.72   21.36
  -5  11   2  569.98   46.82
  -5  11   3   42.96   14.66
  -5  11   3   57.12   12.60
  -5  11   3   63.13   16.22
  -5  11   4  382.89   11.98
  -5  11   4  347.95   19.82
  -5  11   4  332.54   16.06
  -5  11   5   22.71    8.18
  -5  11   5   38.15    8.92
  -5  11   5   25.64   11.03
  -5  11   6  236.03   20.85
  -5  11   6  243.92   16.78
  -5  11   6  291.10   19.25
  -5  11   7    5.93    5.55
  -5  11   7   -3.51   11.96
  -5  11   8  130.80   32.89
  -5  11   8  138.52   39.50
  -5  11   9    6.60   11.22
  -5  11  10   45.97   14.92
  -5  11  11    8.91    7.89
  -5  11  12   54.03   13.17
  -6  10  -8    9.95    7.47
  -6  10  -8   43.94   13.16
  -6  10  -7    7.99    5.60
  -6  10  -7   -1.97   10.24
  -6  10  -6   63.34   13.75
  -6  10  -6   57.19   14.64
  -6  10  -5   15.92    8.87
  -6  10  -5    6.34    5.12
  -6  10  -5   -0.29    5.33
  -6  10  -4   -8.12   10.71
  -6  10  -4   -2.16    6.75
  -6  10  -4    4.57    5.04
  -6  10  -3   -0.62    9.52
  -6  10  -3    7.57    7.19
  -6  10  -3    2.08    5.53
  -6  10  -2   81.51   22.17
  -6  10  -2   93.12   19.98
  -6  10  -2   83.68   16.95
  -6  10  -1    8.64    9.51
  -6  10  -1   28.58   12.61
  -6  10  -1   18.85    5.84
  -6  10   0   92.63   20.78
  -6  10   0   81.76   22.08
  -6  10   0   97.50   25.13
  -6  10   1   26.94    8.23
  -6  10   1   30.62    9.26
  -6  10   1   26.22   10.55
  -6  10   2   68.09   19.09
  -6  10   2   78.25   19.96
  -6  10   2   70.04   14.84
  -6  10   3   63.38   24.25
  -6  10   3   77.32   14.76
  -6  10   3   91.22   11.08
  -6  10   4   34.44   10.92
  -6  10   4   40.88   15.33
  -6  10   4   45.94   22.55
  -6  10   5   94.61   10.50
  -6  10   5   95.96   31.00
  -6  10   5  110.35   15.12
   6 -10  -6    9.97    5.08
  -6  10   6   19.38   11.16
  -6  10   6   -9.54   10.85
   6 -10  -7   20.92    5.05
  -6  10   7   15.26    6.67
  -6  10   7   10.07   10.55
   6 -10  -8   20.97    8.97
  -6  10   8   23.65    7.36
  -6  10   8   43.73   15.12
  -6  10   9   27.90    9.22
  -6  10   9   58.70   15.53
  -6  10  10   14.22   10.60
  -6  10  11   57.08   11.22
  -6  10  12    7.33    9.06
  -6  10  13   23.16    9.10
  -7   9  -8   14.83    7.97
  -7   9  -8    6.18    5.48
  -7   9  -7   12.68    8.41
  -7   9  -7   13.33    6.56
  -7   9  -6   15.59    7.63
  -7   9  -6   -2.57   10.53
  -7   9  -5   31.81   11.46
  -7   9  -5   47.00   12.74
  -7   9  -4   -2.34   10.82
  -7   9  -4   14.95    8.14
  -7   9  -4    8.45    5.01
  -7   9  -3   71.72   12.69
  -7   9  -3  131.77   29.50
  -7   9  -3  104.60   19.86
  -7   9  -2   76.51   18.77
  -7   9  -2   72.77   18.62
  -7   9  -2   58.51   11.32
  -7   9  -1   93.95   15.03
  -7   9  -1  108.19   11.87
  -7   9  -1  100.14   17.95
  -7   9   0   26.80   11.82
  -7   9   0   30.58   13.17
  -7   9   0   42.60   11.42
  -7   9   1  147.16   12.27
  -7   9   1  218.74   54.58
  -7   9   1  166.19   30.24
  -7   9   2  102.05   11.63
  -7   9   2  111.12   35.34
  -7   9   2  113.02   30.57
  -7   9   3   81.07   16.69
  -7   9   3   91.98   14.26
  -7   9   3   84.44   18.50
  -7   9   4  150.67   33.04
  -7   9   4  170.41   14.41
  -7   9   4  187.64   17.68
   7  -9  -5  121.62   26.71
  -7   9   5  138.15   39.40
  -7   9   5  150.15   16.70
   7  -9  -6   37.50   10.79
  -7   9   6   31.83    8.06
  -7   9   6   54.55   20.18
   7  -9  -7   23.35    6.06
  -7   9   7   26.66    8.34
  -7   9   7   12.31   11.38
   7  -9  -8   52.78   13.60
  -7   9   8   49.68    7.86
  -7   9   8   66.57   16.64
   7  -9  -9   -0.31    3.15
  -7   9   9    8.33    9.06
  -7   9   9   17.27   11.59
   7  -9 -10   85.20   22.07
  -7   9  10   93.81    8.52
  -7   9  10  114.13   11.61
   7  -9 -11    4.63    5.93
  -7   9  11   10.04   10.04
  -7   9  12   51.08    9.57
  -7   9  13    3.50    8.80
  -8   8  -8   -2.33   13.52
  -8   8  -8    9.41    7.12
  -8   8  -7   93.90   38.76
  -8   8  -7  127.25   14.66
  -8   8  -6   14.86    7.18
  -8   8  -6   12.16    6.50
  -8   8  -5  179.70   44.77
  -8   8  -5  174.33   38.42
  -8   8  -4   97.24   20.57
  -8   8  -4  106.66   31.20
  -8   8  -4  103.63   12.68
  -8   8  -3  329.21   43.23
  -8   8  -3  329.17   65.07
  -8   8  -3  302.03   25.74
  -8   8  -2  161.58   52.13
  -8   8  -2  198.12   19.06
  -8   8  -2  146.99   15.29
  -8   8  -1  730.21   25.12
  -8   8  -1  750.90   25.25
  -8   8  -1  693.20   21.44
  -8   8   0  177.24   38.27
  -8   8   0  194.36   44.67
  -8   8   0  187.38   14.16
  -8   8   1  614.36   19.40
  -8   8   1  565.69   24.63
  -8   8   1  656.71   20.58
  -8   8   2  212.38   16.11
  -8   8   2  201.67   15.63
  -8   8   2  174.53   15.36
  -8   8   3  965.54   27.26
  -8   8   3  877.24   28.79
  -8   8   3  948.01   25.54
   8  -8  -4  193.89   16.55
  -8   8   4  142.79   34.67
  -8   8   4  177.42   19.74
   8  -8  -5  686.18   18.10
  -8   8   5  702.48   21.62
  -8   8   5  669.39   24.72
   8  -8  -6  152.80   35.56
  -8   8   6  156.29   15.43
  -8   8   6  152.34   17.65
   8  -8  -7  473.09   18.49
  -8   8   7  468.06   18.11
  -8   8   7  450.70   22.73
   8  -8  -8   17.45    8.96
  -8   8   8   22.16    4.81
  -8   8   8   11.55   11.87
   8  -8  -9  151.54   29.28
  -8   8   9  144.91   14.11
  -8   8   9  145.06   47.92
   8  -8 -10   32.00    7.80
  -8   8  10   36.61   10.58
  -8   8  10   42.24   19.72
   8  -8 -11   77.87   17.93
  -8   8  11   60.88   22.89
  -8   8  11   91.85   14.27
   8  -8 -12   11.77    5.31
  -8   8  12   10.79   10.25
   8  -8 -13    0.65    7.46
  -8   8  13    6.71    9.95
  -8   8  14    0.87    8.92
  -9   7  -8   18.76   15.92
  -9   7  -8   10.92    9.30
  -9   7  -7   39.58   16.26
  -9   7  -7   28.45   10.57
  -9   7  -6   81.83   20.95
  -9   7  -6   56.34   19.06
  -9   7  -5  123.30   25.57
  -9   7  -5  124.90   27.64
  -9   7  -4  347.42   66.31
  -9   7  -4  361.63   18.82
  -9   7  -3   71.71   11.83
  -9   7  -3   99.56   11.16
  -9   7  -3   78.84   14.83
  -9   7  -2  219.85   45.18
  -9   7  -2  268.16   21.92
  -9   7  -2  226.23   21.34
  -9   7  -1  307.51   17.88
  -9   7  -1  287.94   17.56
  -9   7  -1  294.13   13.36
  -9   7   0  355.43   17.40
  -9   7   0  353.16   19.05
  -9   7   0  362.80   14.15
  -9   7   1  364.69   17.88
  -9   7   1  394.10   18.66
  -9   7   1  416.43   16.89
  -9   7   2  973.78   26.83
  -9   7   2  986.89   30.51
  -9   7   2  902.21   24.92
  -9   7   3   77.82   39.11
  -9   7   3  114.68   15.56
  -9   7   3  106.01   14.26
   9  -7  -4 1258.09   29.70
  -9   7   4 1230.85   30.06
  -9   7   4 1252.14   30.14
   9  -7  -5  413.37   14.84
  -9   7   5  402.52   17.72
  -9   7   5  425.77   20.29
   9  -7  -6  493.15   14.67
  -9   7   6  551.36   19.22
  -9   7   6  566.54   22.94
   9  -7  -7  188.41   10.94
  -9   7   7  167.84   12.35
  -9   7   7  163.24   19.04
   9  -7  -8  333.88   13.34
  -9   7   8  326.93   13.64
  -9   7   8  307.51   20.21
   9  -7  -9   94.36   27.67
  -9   7   9   80.66   21.07
  -9   7   9   92.05   16.68
   9  -7 -10   49.47   15.05
  -9   7  10   40.76   12.56
  -9   7  10   50.01   15.72
   9  -7 -11    3.97    2.48
  -9   7  11    9.21    6.82
  -9   7  11   28.50   15.33
   9  -7 -12   25.96    5.83
  -9   7  12   47.07    6.96
  -9   7  12   46.31   14.45
   9  -7 -13   39.07   15.21
  -9   7  13   62.42    7.08
  -9   7  13   35.07   12.50
   9  -7 -14    7.83    5.50
  -9   7  14    8.50    9.55
   9  -7 -15   15.04    8.97
  -9   7  15   30.46    9.29
 -10   6  -8    6.26   10.42
 -10   6  -7   19.03    9.53
 -10   6  -7   23.58    9.25
 -10   6  -6   -2.74   12.17
 -10   6  -6    0.04    8.21
 -10   6  -5   33.55   10.93
 -10   6  -5   41.86   10.94
 -10   6  -4    9.04   12.17
 -10   6  -4   25.89   10.04
 -10   6  -3   -2.94   11.15
 -10   6  -3    2.95    5.45
 -10   6  -2   80.29   14.12
 -10   6  -2   96.08   18.92
 -10   6  -2   55.28   16.37
 -10   6  -1   10.90    7.70
 -10   6  -1    5.18    6.84
 -10   6  -1    8.81    4.72
 -10   6   0   69.54   15.06
 -10   6   0   66.33   10.06
 -10   6   0   84.51   14.44
 -10   6   1   15.72   12.07
 -10   6   1   28.37   11.54
 -10   6   1   32.36   11.01
 -10   6   2  470.38   18.96
 -10   6   2  466.85   21.58
 -10   6   2  448.22   17.03
 -10   6   3  418.44   19.15
 -10   6   3  365.29   18.60
  10  -6  -4   30.25    9.86
 -10   6   4   47.41   12.01
 -10   6   4   45.15   16.95
  10  -6  -5   11.46    7.02
 -10   6   5   34.51   10.90
 -10   6   5   31.70   11.61
  10  -6  -6   41.82   11.97
 -10   6   6   53.09   12.17
 -10   6   6   32.11    9.82
  10  -6  -7   18.73   12.14
 -10   6   7   23.31    8.31
 -10   6   7   21.47   13.33
  10  -6  -8    6.29    5.44
 -10   6   8    5.79    9.20
 -10   6   8   20.68   13.26
  10  -6  -9  243.81   21.67
 -10   6   9  277.90   16.98
 -10   6   9  264.76   16.25
  10  -6 -10   26.91    7.47
 -10   6  10   11.69    8.39
 -10   6  10   23.13   13.12
  10  -6 -11  129.76   29.31
 -10   6  11   57.31   19.99
 -10   6  11   79.07   12.29
  10  -6 -12   12.15    5.04
 -10   6  12   -4.32    7.91
 -10   6  12   11.78   11.60
  10  -6 -13  149.37   29.22
 -10   6  13   87.52   30.73
 -10   6  13  135.20   13.19
  10  -6 -14   18.24    7.16
 -10   6  14   11.73    6.69
 -10   6  14    5.46    9.88
  10  -6 -15   57.76   14.12
 -10   6  15   47.19    9.10
 -11   5  -8   21.16   10.59
 -11   5  -7   54.13   14.95
 -11   5  -6   30.47   15.14
 -11   5  -6   17.49    6.95
 -11   5  -5   10.39    8.68
 -11   5  -5    8.81    4.92
 -11   5  -4   74.66   13.71
 -11   5  -4   81.12   12.83
 -11   5  -3   21.22   16.11
 -11   5  -3   12.86    7.08
 -11   5  -2   69.64   20.33
 -11   5  -2   87.45   17.82
 -11   5  -2   53.41   12.74
 -11   5  -1   95.03   14.89
 -11   5  -1   67.30   12.25
 -11   5  -1   63.25    6.33
 -11   5   0  150.03   21.30
 -11   5   0  136.09   12.94
 -11   5   0  114.42    7.10
 -11   5   1   64.52   12.77
 -11   5   1   57.31   12.98
 -11   5   1   42.36    7.55
 -11   5   2 1048.41   39.93
 -11   5   2 1095.33   28.81
 -11   5   2 1093.43   28.27
  11  -5  -3   65.57   13.56
 -11   5   3   71.41   10.16
 -11   5   3   54.55    8.37
  11  -5  -4  208.87   42.20
 -11   5   4  195.69   16.44
 -11   5   4  190.79   14.78
  11  -5  -5    9.90    5.55
 -11   5   5   13.66    9.19
 -11   5   5    2.24   11.13
  11  -5  -6  165.14   13.69
 -11   5   6  144.08   15.21
 -11   5   6  161.47   42.85
  11  -5  -7   14.47    9.29
 -11   5   7   19.52   10.10
 -11   5   7   21.00   12.48
  11  -5  -8  475.44   21.15
 -11   5   8  449.22   18.21
 -11   5   8  467.07   22.16
  11  -5  -9   35.39   10.43
 -11   5   9   46.98   12.97
 -11   5   9   46.32   12.38
  11  -5 -10   45.28    9.38
 -11   5  10   44.87    9.71
 -11   5  10   49.62   16.66
  11  -5 -11   87.54   19.25
 -11   5  11  140.41   14.71
 -11   5  11  103.19   13.16
  11  -5 -12  280.23   40.34
 -11   5  12  192.53   10.96
 -11   5  12  217.42   54.75
  11  -5 -13    7.40    5.48
 -11   5  13   20.78    8.00
 -11   5  13   20.16   15.13
  11  -5 -14   90.82   16.30
 -11   5  14  105.65   11.38
 -11   5  14   93.45   10.60
  11  -5 -15   53.85    9.87
 -11   5  15   43.70    6.81
 -11   5  15   57.72   15.28
  11  -5 -16   11.75   10.29
 -11   5  16   27.67    9.63
 -12   4  -7   59.11   13.43
 -12   4  -6   50.68   25.91
 -12   4  -5  113.99   36.01
 -12   4  -5  120.26   31.16
 -12   4  -4  172.38   28.48
 -12   4  -4  207.15   12.91
 -12   4  -3  386.01   25.00
 -12   4  -3  362.43   30.11
 -12   4  -2  159.39   40.19
 -12   4  -2  136.90   33.32
 -12   4  -1  746.25   24.86
 -12   4  -1  706.84   21.15
 -12   4  -1  692.51   15.48
 -12   4   0  202.65   16.01
 -12   4   0  274.84   15.89
 -12   4   0  213.38   12.24
 -12   4   1  288.19   16.24
 -12   4   1  296.67   15.42
 -12   4   1  325.73   14.76
 -12   4   2  623.18   28.07
 -12   4   2  706.26   25.71
 -12   4   2  641.94   17.75
  12  -4  -3 1185.00   28.82
 -12   4   3 1202.09   30.93
 -12   4   3 1202.20   27.12
  12  -4  -4  162.27   17.86
 -12   4   4  180.35   18.54
 -12   4   4  163.89   10.73
  12  -4  -5  550.67   29.82
 -12   4   5  500.64   17.59
 -12   4   5  565.00   19.62
  12  -4  -6  238.81   35.34
 -12   4   6  180.68   13.84
 -12   4   6  222.25   42.09
  12  -4  -7  428.73   15.84
 -12   4   7  470.69   18.38
 -12   4   7  468.60   18.45
  12  -4  -8   35.92   16.20
 -12   4   8   16.24   10.26
 -12   4   8   29.97   12.85
  12  -4  -9  215.16   13.76
 -12   4   9  243.99   15.77
 -12   4   9  211.08   14.11
  12  -4 -10   17.83    6.91
 -12   4  10   25.13   12.42
 -12   4  10   30.32   11.89
  12  -4 -11   25.43    7.48
 -12   4  11   16.74    7.31
 -12   4  11   20.83   15.48
  12  -4 -12  150.14   32.51
 -12   4  12  124.98   35.87
 -12   4  12  161.70   25.18
  12  -4 -13   82.37   17.37
 -12   4  13   68.81   23.12
 -12   4  13   92.63   15.23
  12  -4 -14   27.62    7.40
 -12   4  14   10.80    6.35
 -12   4  14   34.93   10.54
  12  -4 -15    5.17    7.38
 -12   4  15   -0.74    7.27
 -12   4  15    4.25    9.47
  12  -4 -16   -0.08    9.38
 -12   4  16    4.88    3.74
 -12   4  16    2.52    7.70
 -13   3  -7   91.69   12.75
 -13   3  -6   41.24   10.53
 -13   3  -5  123.40   36.23
 -13   3  -4   14.32   10.05
 -13   3  -4   25.07   11.46
 -13   3  -3  265.59   20.15
 -13   3  -3  268.50   13.95
 -13   3  -2    8.59    5.33
 -13   3  -2    3.35    8.44
 -13   3  -1  659.47   31.01
 -13   3  -1  646.62   27.61
 -13   3   0   43.19   10.65
 -13   3   0   48.66   12.25
 -13   3   0   60.71    7.41
 -13   3   1  975.99   28.97
 -13   3   1  920.97   28.71
 -13   3   1  900.49   18.57
 -13   3   2  192.14   12.59
 -13   3   2  201.44   16.56
 -13   3   2  209.38   11.15
  13  -3  -3  988.76   25.54
 -13   3   3  982.94   34.07
 -13   3   3 1011.37   29.12
  13  -3  -4    3.82    6.98
 -13   3   4   -0.66   10.31
 -13   3   4   17.36    8.57
  13  -3  -5  369.46   15.46
 -13   3   5  376.96   19.26
 -13   3   5  315.41   15.30
  13  -3  -6   25.16    8.52
 -13   3   6   22.29   11.05
 -13   3   6   51.06    9.87
  13  -3  -7  191.67   50.05
 -13   3   7  209.37   12.36
 -13   3   7  202.62   11.74
  13  -3  -8   53.08   22.25
 -13   3   8   24.32   10.06
 -13   3   8   23.94    9.63
  13  -3  -9   31.41   11.98
 -13   3   9   32.70   12.52
 -13   3   9   78.33   15.74
  13  -3 -10   18.44   10.56
 -13   3  10   14.30   10.48
 -13   3  10   36.47   11.96
  13  -3 -11   75.20   18.75
  13  -3 -11   86.24   16.39
 -13   3  11   58.71   10.22
  13  -3 -12  216.38   48.06
  13  -3 -12  213.88   41.08
 -13   3  12  201.65   17.46
  13  -3 -13   52.52   11.92
  13  -3 -13   41.23   14.35
 -13   3  13   48.21   11.23
  13  -3 -14   55.54   16.79
  13  -3 -14   40.89   15.32
 -13   3  14   39.42   10.58
  13  -3 -15    6.70    9.01
  13  -3 -15   11.62    5.99
 -13   3  15   17.43    9.97
  13  -3 -16   21.74    7.06
  13  -3 -16   17.87   13.15
 -13   3  16   21.25   11.81
 -14   2  -6   -4.15    8.28
 -14   2  -5    8.40    7.63
 -14   2  -4   -2.10    9.90
 -14   2  -3    5.12    9.83
 -14   2  -3   21.59    7.83
 -14   2  -2    5.37    6.04
 -14   2  -2    5.16    5.98
 -14   2  -1   35.28   14.65
 -14   2  -1   36.22   11.32
 -14   2   0   29.82   10.55
 -14   2   0   29.16   12.67
 -14   2   0   24.94    6.59
 -14   2   1  489.96   21.03
 -14   2   1  498.51   30.74
 -14   2   1  455.90   13.25
 -14   2   2   13.93    8.72
 -14   2   2   17.87    8.23
 -14   2   2   20.51    6.66
  14  -2  -3   91.55   28.36
 -14   2   3   86.58    8.96
 -14   2   3  102.29    9.41
  14  -2  -4   18.52    7.15
 -14   2   4   33.36    8.20
  14  -2  -5   12.69    6.70
 -14   2   5   14.79    9.77
 -14   2   5   12.46    8.96
  14  -2  -6   67.29   19.92
 -14   2   6   74.41   10.57
 -14   2   6   69.70    9.25
  14  -2  -7    5.78    4.48
 -14   2   7    9.59    6.69
 -14   2   7   -7.32    9.35
  14  -2  -8  102.87   45.48
 -14   2   8  117.77   11.73
 -14   2   8  109.99   10.59
  14  -2  -9    8.71    7.16
  14  -2  -9   11.73    8.11
 -14   2   9    8.82   10.16
  14  -2 -10  560.79   19.19
  14  -2 -10  544.95   23.06
 -14   2  10  597.69   23.05
  14  -2 -11    5.67    6.20
  14  -2 -11   10.49    5.38
 -14   2  11    1.46   10.52
  14  -2 -12  358.72   16.13
  14  -2 -12  387.76   30.07
 -14   2  12  389.03   16.89
  14  -2 -13   71.69   14.90
  14  -2 -13   59.66   12.57
 -14   2  13   92.32   15.04
  14  -2 -14   98.30   17.49
  14  -2 -14  118.70   25.57
 -14   2  14   97.97   11.87
  14  -2 -15   18.34    9.29
  14  -2 -15   19.39   10.93
 -14   2  15    7.01   10.58
  14  -2 -16  150.54   34.36
  14  -2 -16  153.50   40.00
 -14   2  16  171.78   14.82
 -15   1  -5   -8.02    9.16
 -15   1  -4   47.38   10.58
 -15   1  -3   14.83    8.94
 -15   1  -2   60.89   11.37
 -15   1  -1    6.83    6.68
 -15   1  -1    2.38    6.58
 -15   1   0  543.48   45.81
 -15   1   0  564.77   18.07
 -15   1   1   31.59   11.29
 -15   1   1   38.91   12.66
 -15   1   1   31.84    6.44
 -15   1   2   29.36   14.01
 -15   1   2   21.05    8.04
 -15   1   2   25.71    7.83
 -15   1   3   20.42    9.98
 -15   1   3   22.79    9.75
  15  -1  -4  157.88   12.12
 -15   1   4  131.03   13.47
 -15   1   4  122.52   23.17
  15  -1  -5   60.24   15.08
 -15   1   5   86.27   10.94
 -15   1   5   75.79    8.27
  15  -1  -6  233.95   31.33
 -15   1   6  279.03   16.79
 -15   1   6  261.66   15.75
  15  -1  -7   54.46   13.03
 -15   1   7   54.41   11.13
 -15   1   7   45.65    9.24
  15  -1  -8   27.69    9.93
  15  -1  -8   28.98   12.27
 -15   1   8   39.03    9.35
  15  -1  -9  180.05   43.22
  15  -1  -9  170.81   37.49
 -15   1   9  190.95   12.00
  15  -1 -10   18.39    5.35
  15  -1 -10   16.59    7.08
 -15   1  10   11.90    7.78
  15  -1 -11  485.46   23.93
  15  -1 -11  508.94   43.72
 -15   1  11  521.72   19.85
  15  -1 -12   -6.05   10.94
  15  -1 -12   -0.23    9.53
 -15   1  12   16.67   12.04
  15  -1 -13  107.22   21.91
  15  -1 -13   76.21   21.12
 -15   1  13   83.84   19.64
  15  -1 -14   32.05    6.92
  15  -1 -14   14.05    5.73
 -15   1  14   15.89   10.87
  15  -1 -15   99.80   35.28
  15  -1 -15   80.21   30.57
 -15   1  15   77.83   11.21
  15  -1 -16   27.47    9.70
  15  -1 -16   18.07    9.46
 -15   1  16    2.95   11.70
 -16   0  -4   67.02   30.46
 -16   0  -3    9.90    4.44
 -16   0  -2  204.46   22.91
 -16   0  -1   -6.60    8.21
 -16   0   0   17.82   10.54
 -16   0   0   18.48    8.41
 -16   0   1    1.21    8.46
 -16   0   1    1.85    7.50
 -16   0   2   43.64   11.14
 -16   0   2   52.13    9.42
 -16   0   2   37.60    4.62
 -16   0   3   -1.95    8.27
 -16   0   3   13.34    9.13
 -16   0   3    3.25    5.22
  16   0  -4  460.65   18.91
 -16   0   4  438.28   18.20
 -16   0   4  476.46   16.27
  16   0  -5   -3.98    7.80
 -16   0   5    5.11   10.33
 -16   0   5   -4.03    8.13
  16   0  -6  318.60   14.64
 -16   0   6  319.35   15.28
 -16   0   6  290.65   12.87
  16   0  -7    8.37    5.20
  16   0  -7   -3.82    9.89
 -16   0   7    7.89    9.18
  16   0  -8  107.19   21.92
  16   0  -8  112.15   23.73
 -16   0   8  103.11   25.67
  16   0  -9  -11.18   11.07
  16   0  -9    8.42    4.83
 -16   0   9    1.79    6.15
  16   0 -10  104.02   21.00
  16   0 -10  139.05   25.92
 -16   0  10  126.15   13.13
  16   0 -11   -6.14    9.13
  16   0 -11    8.21    8.52
 -16   0  11   -3.30   11.37
  16   0 -12   63.14   20.46
  16   0 -12   50.49   17.85
 -16   0  12   46.64   11.97
  16   0 -13   -5.23   11.11
  16   0 -13   13.43    6.65
 -16   0  13   41.32   17.35
  16   0 -14    5.17    5.28
  16   0 -14   12.48    7.28
 -16   0  14    2.59    4.65
  16   0 -15   14.70    6.68
  16   0 -15   -5.12    8.93
 -16   0  15   16.73   11.98
  16   0 -16   14.21    8.02
  16   0 -16    7.91    4.70
 -16   0  16   20.11   10.29
 -17  -1  -2   46.62   15.41
 -17  -1  -1   11.67    8.21
 -17  -1   0   -1.20    4.31
 -17  -1   1    4.52    7.50
 -17  -1   1    8.10    6.62
 -17  -1   2   80.07   10.84
 -17  -1   2   64.54    9.13
 -17  -1   2   78.43    9.01
 -17  -1   3   82.38   23.75
 -17  -1   3  115.88   10.58
 -17  -1   3  118.48    8.30
  17   1  -4   58.34   14.32
 -17  -1   4   63.04   10.38
 -17  -1   4   56.81   12.55
  17   1  -5   91.14   18.60
 -17  -1   5  103.79   24.02
 -17  -1   5   87.89   18.73
  17   1  -6   19.31    8.40
 -17  -1   6   39.53   12.03
 -17  -1   6   15.87    7.67
  17   1  -7   33.66   10.54
  17   1  -7   43.35    9.87
 -17  -1   7   43.56    9.37
  17   1  -8   85.58   33.44
  17   1  -8  117.21   32.12
 -17  -1   8  130.47   13.39
  17   1  -9   83.02   18.98
  17   1  -9   74.99   23.08
 -17  -1   9   72.77   19.32
  17   1 -10    8.81    5.64
  17   1 -10   22.99   10.40
 -17  -1  10    7.95   14.03
  17   1 -11  337.91   23.30
  17   1 -11  341.44   36.85
 -17  -1  11  296.24   24.09
  17   1 -12   24.90   15.67
  17   1 -12   23.23   11.74
 -17  -1  12   14.60    7.99
  17   1 -13  157.24   37.98
  17   1 -13  195.71   39.94
 -17  -1  13  146.59   50.80
  17   1 -14    3.84    7.38
  17   1 -14   18.33    6.81
 -17  -1  14    4.33   10.29
  17   1 -15   77.01   20.83
  17   1 -15   69.38   23.38
 -17  -1  15   61.99   10.84
  17   1 -16   19.11    8.20
  17   1 -16   33.72   12.84
 -17  -1  16   26.30   13.53
 -18  -2   0    8.52    6.68
 -18  -2   1   26.60   10.00
 -18  -2   2   18.76    6.22
 -18  -2   2   17.77    6.71
 -18  -2   3   -1.45    6.39
 -18  -2   3    1.79    6.47
 -18  -2   3    6.30    4.34
 -18  -2   4   79.32   12.39
 -18  -2   4   68.88   10.97
  18   2  -5    0.15    3.32
 -18  -2   5    6.43    8.41
 -18  -2   5    0.48    6.78
  18   2  -6   50.11   14.14
 -18  -2   6   56.57    8.78
  18   2  -7   10.44    5.55
  18   2  -7   -5.82    8.29
 -18  -2   7   16.83   10.35
  18   2  -8  128.77   37.50
  18   2  -8  178.42   45.05
 -18  -2   8  180.47   16.65
  18   2  -9   56.90   16.96
  18   2  -9   44.89   12.41
 -18  -2   9   61.52   13.09
  18   2 -10  230.42   24.32
  18   2 -10  206.56   13.78
 -18  -2  10  248.23   17.07
  18   2 -11   26.09   10.69
  18   2 -11   23.80    8.50
 -18  -2  11   21.43   11.54
  18   2 -12  229.78   31.32
  18   2 -12  217.41   57.70
 -18  -2  12  239.84   16.34
  18   2 -13   16.78   21.37
  18   2 -13   21.63    9.53
 -18  -2  13   28.71   13.51
  18   2 -14   82.80   24.06
  18   2 -14   73.08   15.20
 -18  -2  14   62.57   30.37
  18   2 -15    2.05   11.77
  18   2 -15   11.20    4.95
 -18  -2  15   15.12   11.19
 -19  -3   3   49.30   16.60
 -19  -3   4   11.21    5.73
 -19  -3   4   14.33    6.53
 -19  -3   4   10.55    5.78
  19   3  -5   74.62   29.60
 -19  -3   5   69.51   23.72
 -19  -3   5  101.45   10.34
  19   3  -6    7.33    5.71
 -19  -3   6   16.89    8.41
  19   3  -7   70.71   17.53
  19   3  -7   75.04   24.33
 -19  -3   7   68.79   18.28
  19   3  -8    8.91    6.05
  19   3  -8    7.54    9.19
 -19  -3   8   13.85    6.37
  19   3  -9   28.56   12.38
  19   3  -9   46.79   11.91
  19   3 -10  101.52   25.41
  19   3 -10   89.58   29.85
 -19  -3  10   91.54   33.04
  19   3 -11   17.77    7.18
  19   3 -11   19.72   10.59
 -19  -3  11   29.10   11.02
  19   3 -12   68.38   16.81
  19   3 -12   73.21   24.31
 -19  -3  12   56.88   16.04
  19   3 -13    7.82    7.75
  19   3 -13   -4.83   10.39
 -19  -3  13    5.06   12.20
  19   3 -14   74.76   27.13
  19   3 -14   66.00   18.11
 -19  -3  14   69.60   15.30
  19   3 -15    1.73    4.79
  19   3 -15   13.50   11.36
 -19  -3  15   15.17    9.74
 -20  -4   5   31.86    6.96
 -20  -4   5   27.15    9.43
  20   4  -6  196.03   11.09
 -20  -4   6  198.06   15.40
  20   4  -7    3.39    3.87
  20   4  -7   23.99   11.95
 -20  -4   7    4.02    7.66
  20   4  -8   28.88   12.60
  20   4  -8   47.03   15.14
 -20  -4   8   34.78    8.62
  20   4  -9    6.62    6.26
  20   4  -9   13.46   12.88
 -20  -4   9    8.71    9.80
  20   4 -10    3.21    5.88
  20   4 -10   11.68    5.96
 -20  -4  10   10.46    9.45
  20   4 -11   11.61    6.57
  20   4 -11   -1.20    8.68
 -20  -4  11    8.76   11.33
  20   4 -12    8.81    3.80
  20   4 -12    4.82   12.40
 -20  -4  12    8.13    5.03
  20   4 -13  -11.06    8.41
  20   4 -13    6.34    9.18
 -20  -4  13    1.46   11.05
  20   4 -14   -4.22    8.88
  20   4 -14   -0.53    7.44
 -20  -4  14   -5.78   10.15
 -21  -5   6   10.84    6.28
 -21  -5   6   -0.32    6.59
  21   5  -7   16.70    5.13
 -21  -5   7   17.62   12.19
  21   5  -8   33.67   10.54
 -21  -5   8   17.25    9.17
  21   5  -9   16.15   10.47
  21   5  -9   24.31    7.68
 -21  -5   9   20.30    9.61
  21   5 -10   15.16    7.44
  21   5 -10   17.28    8.34
 -21  -5  10   14.21    7.23
  21   5 -11   34.14   16.08
  21   5 -11   69.60   19.34
 -21  -5  11   44.37   15.47
  21   5 -12   -6.27    7.58
  21   5 -12    6.00    5.92
 -21  -5  12    2.84   10.23
  -3  15  -3   92.29   16.87
  -3  15  -3   77.17   29.90
  -3  15  -2    3.76   11.31
  -3  15  -2   15.93    5.51
  -3  15  -1   75.48   19.76
  -3  15  -1   78.42   23.83
  -3  15   0   13.65    7.88
  -3  15   0   11.45   11.34
  -3  15   1   82.90   14.72
  -3  15   1   96.87   26.91
  -3  15   2    1.98    3.70
  -3  15   2    3.50    6.56
  -3  15   3   61.48   23.30
  -3  15   3   89.78   41.32
  -3  15   4   11.52    7.02
  -3  15   4    5.63    6.63
  -3  15   5  101.71   26.53
  -4  14  -5   38.11   12.96
  -4  14  -4    8.28    4.57
  -4  14  -4   -1.02   11.72
  -4  14  -4    5.51    5.58
  -4  14  -3   37.78   10.60
  -4  14  -3   40.05    6.42
  -4  14  -3   62.89   18.04
  -4  14  -2   -0.99    6.85
  -4  14  -2   -3.61    9.46
  -4  14  -2   -2.44    9.12
  -4  14  -1   25.25   10.74
  -4  14  -1   36.03    9.42
  -4  14  -1   14.40    5.46
  -4  14   0    1.85    9.84
  -4  14   0   -1.89    4.99
  -4  14   1   48.52   16.58
  -4  14   1   57.36   21.38
  -4  14   2   16.63    9.77
  -4  14   2    8.95   10.29
  -4  14   3   82.67   29.87
  -4  14   3   82.93   22.77
  -4  14   4   13.37    7.77
  -4  14   4   22.81   13.48
  -4  14   5    7.33    5.81
  -4  14   5    7.81    4.15
  -4  14   6    8.56   11.07
  -4  14   7   33.64   14.62
  -5  13  -6   -8.20   10.79
  -5  13  -5    3.30    3.89
  -5  13  -5    9.35    8.70
  -5  13  -5    6.63    3.42
  -5  13  -4    7.99    6.86
  -5  13  -4    4.45    3.87
  -5  13  -4   -0.37    7.93
  -5  13  -3   -0.16    2.97
  -5  13  -3    8.14    6.35
  -5  13  -3   -4.34    7.44
  -5  13  -2   31.22   18.43
  -5  13  -2   33.87   12.29
  -5  13  -2   52.13   14.34
  -5  13  -1    5.38    5.60
  -5  13  -1    7.31    7.88
  -5  13  -1   12.77    6.58
  -5  13   0   14.20    6.77
  -5  13   0   22.73    8.30
  -5  13   0   19.32    6.94
  -5  13   1    4.73    6.31
  -5  13   1   20.99    9.08
  -5  13   1   13.64    7.50
  -5  13   2    6.38    4.77
  -5  13   2   19.77   10.02
  -5  13   2   29.47   14.96
  -5  13   3   -2.25   10.48
  -5  13   3    1.94    6.00
  -5  13   4   10.46    7.67
  -5  13   4   12.59    4.69
  -5  13   5   21.36    9.69
  -5  13   5   17.74   10.00
  -5  13   6    8.63    4.76
  -5  13   6    3.94    8.08
  -5  13   7    8.70    4.51
  -5  13   7    6.80    9.54
  -5  13   8   16.41    9.78
  -5  13   9   14.42    5.22
  -6  12  -6   86.19   17.79
  -6  12  -6   77.57   24.56
  -6  12  -5   12.44   10.94
  -6  12  -5   -4.35   11.06
  -6  12  -4  227.28   14.20
  -6  12  -4  253.35   17.46
  -6  12  -4  212.00   37.03
  -6  12  -3    9.39    6.20
  -6  12  -3   -1.77   12.39
  -6  12  -3    6.35    9.25
  -6  12  -2  208.48   60.29
  -6  12  -2  255.53   49.80
  -6  12  -2  263.44   16.28
  -6  12  -1   16.99    8.69
  -6  12  -1   -2.98   12.84
  -6  12  -1   18.00    8.79
  -6  12   0  239.40   11.28
  -6  12   0  237.98   34.57
  -6  12   0  296.82   19.59
  -6  12   1    5.10    3.32
  -6  12   1  -19.44   11.35
  -6  12   1    7.37    6.42
  -6  12   2  318.51   17.58
  -6  12   2  327.99   18.48
  -6  12   2  343.91   21.36
  -6  12   3   16.56    8.39
  -6  12   3   14.19    4.67
  -6  12   3   -0.25   11.54
  -6  12   4  183.08   33.53
  -6  12   4  204.92   61.91
  -6  12   4  220.10   39.24
  -6  12   5    2.46    2.89
  -6  12   5    9.36    9.14
  -6  12   5    5.94    5.78
  -6  12   6   84.98   16.32
  -6  12   6   91.47   29.27
  -6  12   7   10.79    9.49
  -6  12   7   20.66   15.30
  -6  12   8   86.70   25.84
  -6  12   8  137.47   16.81
  -6  12   9   -1.03   10.69
  -6  12  10   33.24   12.13
  -6  12  11    9.03   10.02
  -7  11  -7   -0.39    8.32
  -7  11  -7    5.09    5.88
  -7  11  -6   74.17   18.42
  -7  11  -6  102.02   20.80
  -7  11  -5   -1.37    8.89
  -7  11  -5    7.65    5.31
  -7  11  -4   67.18   15.34
  -7  11  -4  103.97   30.48
  -7  11  -4   83.64   15.01
  -7  11  -3   84.49   32.66
  -7  11  -3  104.09   24.58
  -7  11  -3   95.71   20.49
  -7  11  -2  311.28   16.48
  -7  11  -2  340.87   23.86
  -7  11  -2  250.55   19.71
  -7  11  -1   67.34   15.02
  -7  11  -1   52.97   12.00
  -7  11  -1   65.03   13.57
  -7  11   0  334.94   17.37
  -7  11   0  331.91   21.62
  -7  11   0  360.26   49.78
  -7  11   1   37.46   10.12
  -7  11   1   36.42   10.79
  -7  11   1   57.69   10.96
  -7  11   2  104.98   22.09
  -7  11   2   86.94   17.68
  -7  11   2  103.74   20.66
  -7  11   3  113.25   10.83
  -7  11   3   91.35   25.29
  -7  11   3  122.45   51.20
  -7  11   4  271.02   24.85
  -7  11   4  255.76   53.75
  -7  11   4  312.35   21.34
  -7  11   5   73.25   24.79
  -7  11   5   85.18   22.25
  -7  11   5   96.91   18.07
  -7  11   6  231.44   11.68
  -7  11   6  247.46   42.27
  -7  11   6  249.26   18.86
   7 -11  -7    2.33    3.01
  -7  11   7   -3.67    7.08
  -7  11   7    9.44   17.16
  -7  11   8  170.72   18.87
  -7  11   8   92.33   34.03
  -7  11   9   16.97    6.79
  -7  11   9   11.96   12.41
  -7  11  10   89.85   16.93
  -7  11  11   25.38   10.89
  -7  11  12   36.18   15.76
  -8  10  -7   10.59    5.87
  -8  10  -7    5.28    4.81
  -8  10  -6   27.59   16.40
  -8  10  -6   30.74    8.44
  -8  10  -5    9.33    6.93
  -8  10  -5    7.75    6.11
  -8  10  -4  104.87   22.99
  -8  10  -4  103.59   24.85
  -8  10  -3   31.67   11.18
  -8  10  -3   54.64   18.12
  -8  10  -3   40.68   13.01
  -8  10  -2   10.09   10.10
  -8  10  -2   27.47   12.61
  -8  10  -2   19.07    8.51
  -8  10  -1   50.62   14.96
  -8  10  -1   37.61   13.27
  -8  10  -1   42.85   11.72
  -8  10   0   73.95   17.05
  -8  10   0  116.65   25.71
  -8  10   0  128.43   21.00
  -8  10   1   51.58   12.86
  -8  10   1   47.48   15.05
  -8  10   1   48.05   11.34
  -8  10   2  194.84   13.30
  -8  10   2  190.66   35.00
  -8  10   2  196.39   15.72
  -8  10   3   76.86   23.61
  -8  10   3  120.61   35.37
  -8  10   3   99.79   13.57
  -8  10   4    1.42    4.25
  -8  10   4    8.48   10.66
  -8  10   4    5.14    6.19
  -8  10   5  117.19   22.95
  -8  10   5  117.03   12.05
  -8  10   5   95.24   17.36
   8 -10  -6    7.98    7.68
  -8  10   6    7.11    4.16
  -8  10   6   -0.24   12.03
   8 -10  -7   67.20   15.23
  -8  10   7   82.81   11.74
  -8  10   7   81.62   19.97
   8 -10  -8    7.06    3.27
  -8  10   8   16.45    7.48
  -8  10   8   14.82   18.38
   8 -10  -9   29.04   10.30
  -8  10   9   58.83   12.75
  -8  10   9   60.08   14.34
   8 -10 -10   15.07    5.08
  -8  10  10   15.18    8.27
  -8  10  10   26.62   12.35
  -8  10  11   40.72   17.65
  -8  10  12   13.10    5.73
  -8  10  13   48.63   14.69
  -9   9  -7   37.29   12.46
  -9   9  -7   30.53   11.15
  -9   9  -6  -12.10   12.86
  -9   9  -6    6.48    9.49
  -9   9  -5   16.12    6.00
  -9   9  -5   13.46    4.64
  -9   9  -4   20.81    9.02
  -9   9  -4   18.58   11.00
  -9   9  -3   22.04   12.02
  -9   9  -3   24.99   10.68
  -9   9  -3   30.19    7.31
  -9   9  -2   10.38    5.18
  -9   9  -2    7.25   12.23
  -9   9  -2   11.98    3.99
  -9   9  -1  115.14   26.11
  -9   9  -1  108.84   36.45
  -9   9  -1  119.61   27.15
  -9   9   0    2.82    9.00
  -9   9   0   23.34   12.16
  -9   9   0    6.35    5.06
  -9   9   1  122.34   12.01
  -9   9   1  129.43   25.03
  -9   9   1  131.68   14.01
  -9   9   2   18.68   10.47
  -9   9   2   -6.29   12.12
  -9   9   2    3.94   10.06
  -9   9   3   24.55    8.50
  -9   9   3    7.23   11.61
  -9   9   3   19.84   15.06
  -9   9   4  185.09   15.95
  -9   9   4  218.57   20.22
  -9   9   4  193.02   12.72
   9  -9  -5  132.31   29.76
  -9   9   5  149.90   23.93
  -9   9   5  138.18   16.10
   9  -9  -6   30.51    9.28
  -9   9   6   31.46   14.24
  -9   9   6   54.18   12.99
   9  -9  -7   27.63    7.67
  -9   9   7   25.18   10.44
  -9   9   7   25.43   12.06
   9  -9  -8   45.19    7.91
  -9   9   8   25.38    8.85
  -9   9   8   45.68   16.21
   9  -9  -9   10.67    5.39
  -9   9   9    9.77    4.69
  -9   9   9   49.66   17.83
   9  -9 -10   37.45   19.29
  -9   9  10   33.26   14.81
  -9   9  10   64.55   15.88
   9  -9 -11    9.08    4.25
  -9   9  11    0.94    7.46
  -9   9  11    2.94   11.18
   9  -9 -12   64.61   21.50
  -9   9  12  109.13   15.51
   9  -9 -13    6.62    2.78
  -9   9  13    3.14    9.51
  -9   9  14   55.04   14.98
 -10   8  -7   43.09   10.66
 -10   8  -7   32.92    8.78
 -10   8  -6   51.37    9.63
 -10   8  -6   63.28   16.87
 -10   8  -5  117.12   38.10
 -10   8  -5  146.29   17.21
 -10   8  -4   -3.36   10.83
 -10   8  -4    7.61    6.55
 -10   8  -3  251.20   55.49
 -10   8  -3  308.59   25.96
 -10   8  -2   26.03   13.27
 -10   8  -2   23.45    9.44
 -10   8  -2   25.50    4.94
 -10   8  -1  420.64   20.04
 -10   8  -1  414.49   24.38
 -10   8  -1  380.86   16.29
 -10   8   0   17.71    7.58
 -10   8   0   24.25    8.00
 -10   8   0   34.16   11.97
 -10   8   1  431.77   22.97
 -10   8   1  487.88   21.01
 -10   8   1  430.73   20.23
 -10   8   2   25.77    8.17
 -10   8   2   34.57   12.50
 -10   8   2   38.21   10.11
 -10   8   3  949.37   30.79
 -10   8   3 1113.29   30.81
 -10   8   3 1033.46   25.59
 -10   8   4   58.73   14.20
 -10   8   4   60.26   18.58
 -10   8   4   65.78   10.81
  10  -8  -5  737.80   21.29
 -10   8   5  733.48   27.34
 -10   8   5  762.11   27.61
  10  -8  -6  181.81   17.47
 -10   8   6  159.30   45.16
 -10   8   6  160.92   35.81
  10  -8  -7  289.99   12.77
 -10   8   7  281.05   15.21
 -10   8   7  311.58   17.69
  10  -8  -8   63.12   15.30
 -10   8   8   78.33    9.67
 -10   8   8   91.30   16.90
  10  -8  -9  139.40   39.89
 -10   8   9  142.32   38.45
 -10   8   9  161.77   20.15
  10  -8 -10   15.49    6.97
 -10   8  10  -11.39    7.68
 -10   8  10   18.58   12.09
  10  -8 -11   -0.90    8.01
 -10   8  11    2.04    7.58
 -10   8  11    4.15   12.10
  10  -8 -12   13.35    6.94
 -10   8  12   12.67    4.75
 -10   8  12   14.12   11.39
  10  -8 -13   58.12   20.70
 -10   8  13   44.78   14.47
 -10   8  13   75.64   14.93
  10  -8 -14   -0.41    6.74
 -10   8  14   11.66    9.69
 -11   7  -7   50.20   25.48
 -11   7  -7   37.00    9.55
 -11   7  -6   43.45   19.91
 -11   7  -6   33.65   14.00
 -11   7  -5   72.27   20.46
 -11   7  -5   54.06   14.57
 -11   7  -4   60.57   17.29
 -11   7  -4   88.34   11.75
 -11   7  -3  240.82   15.97
 -11   7  -3  270.00   19.91
 -11   7  -2  202.32   44.19
 -11   7  -2  206.21   49.70
 -11   7  -1  125.49   40.75
 -11   7  -1  137.40   34.65
 -11   7  -1  119.94   22.95
 -11   7   0  502.35   22.18
 -11   7   0  546.91   24.97
 -11   7   0  484.40   18.35
 -11   7   1  158.98   15.53
 -11   7   1  160.19   36.92
 -11   7   1  140.99   11.11
 -11   7   2  356.49   15.18
 -11   7   2  376.12   19.18
 -11   7   2  395.69   26.86
 -11   7   3  849.23   31.32
 -11   7   3  906.72   29.32
 -11   7   3  953.83   25.39
  11  -7  -4 1051.99   47.13
 -11   7   4 1068.45   29.42
 -11   7   4 1110.14   28.08
  11  -7  -5  395.08   34.47
 -11   7   5  393.53   19.58
 -11   7   5  419.15   22.72
  11  -7  -6  407.68   22.98
 -11   7   6  364.47   15.27
 -11   7   6  432.49   27.10
  11  -7  -7  140.14   39.20
 -11   7   7  172.48   14.30
 -11   7   7  167.43   17.49
  11  -7  -8  316.47   14.39
 -11   7   8  310.08   16.06
 -11   7   8  340.36   20.19
  11  -7  -9   42.19   12.62
 -11   7   9   56.76   16.74
 -11   7   9   53.25   12.31
  11  -7 -10  181.22   36.70
 -11   7  10  194.60   16.44
 -11   7  10  201.73   52.66
  11  -7 -11   22.20    9.79
 -11   7  11   36.04   10.30
 -11   7  11   35.08   10.64
  11  -7 -12   30.02    6.65
 -11   7  12   24.83    7.21
 -11   7  12   18.44    9.81
  11  -7 -13    3.22    6.02
 -11   7  13   17.61   11.26
 -11   7  13   -5.33   11.35
  11  -7 -14   43.25   17.71
 -11   7  14   36.94    9.83
 -11   7  14   88.62   16.63
  11  -7 -15   15.79    7.68
 -11   7  15    8.93    9.91
 -12   6  -6   27.31   15.50
 -12   6  -6   10.20    6.68
 -12   6  -5   20.48    8.77
 -12   6  -5   13.26    6.58
 -12   6  -4   57.30   21.57
 -12   6  -4   21.85    7.81
 -12   6  -3   19.23   12.14
 -12   6  -3   26.96    8.58
 -12   6  -2   56.41   21.36
 -12   6  -2   56.12   15.27
 -12   6  -1    7.75    5.84
 -12   6  -1    6.87    5.75
 -12   6  -1    9.99    5.73
 -12   6   0    5.83   10.24
 -12   6   0    3.67   11.18
 -12   6   0   -0.40    6.84
 -12   6   1   -6.65   10.18
 -12   6   1    5.65    9.97
 -12   6   1   -2.65    7.76
 -12   6   2   65.44   14.01
 -12   6   2   92.97   14.61
 -12   6   3    8.93    5.90
 -12   6   3   11.13   13.24
 -12   6   3   14.96    9.35
  12  -6  -4  486.42   20.70
 -12   6   4  444.70   19.28
 -12   6   4  502.86   19.66
  12  -6  -5  100.41   25.32
 -12   6   5  100.43   17.18
 -12   6   5  109.65   10.19
  12  -6  -6   14.47    7.25
 -12   6   6    9.96   10.43
 -12   6   6    6.56   11.72
  12  -6  -7  152.00   45.12
 -12   6   7  170.13   30.20
 -12   6   7  177.30   18.92
  12  -6  -8   55.70   13.43
 -12   6   8   44.34    9.63
 -12   6   8   33.31   12.09
  12  -6  -9  109.30   25.92
 -12   6   9  114.30   10.70
 -12   6   9   96.18   12.67
  12  -6 -10   19.96    6.67
 -12   6  10   25.71    9.91
 -12   6  10   17.52    9.80
  12  -6 -11   69.74   22.16
 -12   6  11   56.51    8.87
 -12   6  11   62.59   11.39
  12  -6 -12   28.02    7.85
 -12   6  12   39.30   11.46
 -12   6  12   56.94   15.24
  12  -6 -13  153.43   26.56
 -12   6  13  119.91   31.62
 -12   6  13  106.07   14.02
  12  -6 -14   10.72    7.35
 -12   6  14   12.53   10.63
 -12   6  14    4.49   11.49
  12  -6 -15   35.60    8.91
 -12   6  15   21.32   13.23
 -12   6  15   80.89   13.23
 -13   5  -6   20.09   10.37
 -13   5  -5   21.00   10.05
 -13   5  -4   28.33   10.59
 -13   5  -4   19.83    9.85
 -13   5  -3   45.86   13.03
 -13   5  -3   14.01   11.59
 -13   5  -2   44.98   11.71
 -13   5  -2   56.47   10.81
 -13   5  -1   56.37   12.43
 -13   5  -1   29.68    9.96
 -13   5   0  150.44   16.68
 -13   5   0  152.24   13.38
 -13   5   0  162.01   28.52
 -13   5   1   76.40   10.04
 -13   5   1   91.07   18.71
 -13   5   1   83.29   26.24
 -13   5   2  152.55   40.77
 -13   5   2  135.00   14.09
 -13   5   2  132.97   11.32
 -13   5   3   16.48   10.72
 -13   5   3   15.68   11.19
 -13   5   3   19.53    8.94
  13  -5  -4   16.32    9.88
 -13   5   4   24.55   12.35
 -13   5   4    5.83   10.02
  13  -5  -5   11.57   14.24
 -13   5   5   15.53   11.32
 -13   5   5   12.79   10.98
  13  -5  -6  114.57   33.40
 -13   5   6  123.29   12.25
 -13   5   6  116.13   32.58
  13  -5  -7    8.14    4.50
 -13   5   7   13.38   10.80
 -13   5   7    1.40   12.09
  13  -5  -8   22.40    6.81
 -13   5   8   17.67   10.84
 -13   5   8   19.14   12.23
  13  -5  -9   18.57    4.90
 -13   5   9   12.71   11.61
 -13   5   9   26.45   11.28
  13  -5 -10   38.09    8.63
 -13   5  10   31.71    8.41
 -13   5  10   38.95   11.03
  13  -5 -11  112.51   25.24
 -13   5  11  103.77   10.36
 -13   5  11   97.77   12.70
  13  -5 -12  105.26   22.42
 -13   5  12  104.75   10.72
 -13   5  12   98.23   17.28
  13  -5 -13   92.60   22.31
 -13   5  13   95.47   14.37
 -13   5  13   97.22   15.70
  13  -5 -14   38.08   10.17
 -13   5  14   47.32    8.50
 -13   5  14   32.95   19.95
  13  -5 -15   12.30    5.62
 -13   5  15   19.95    7.99
 -13   5  15   15.30   11.04
  13  -5 -16   17.58    7.62
 -13   5  16    1.68    7.00
 -13   5  16    3.82   10.09
 -14   4  -5   79.53   29.37
 -14   4  -4   45.08   20.51
 -14   4  -3  182.24   15.27
 -14   4  -3  199.67   26.47
 -14   4  -2  173.20   38.68
 -14   4  -2  198.94   20.18
 -14   4  -1  287.71   16.65
 -14   4  -1  319.96   15.93
 -14   4   0  214.86   17.81
 -14   4   0  269.54   19.20
 -14   4   1  395.37   19.54
 -14   4   1  406.74   19.74
 -14   4   1  408.86   14.91
 -14   4   2   -5.13   10.21
 -14   4   2   11.25   10.56
 -14   4   2   -2.34    7.19
 -14   4   3   48.88   14.97
 -14   4   3   32.21   11.29
 -14   4   3   38.54    7.45
  14  -4  -4   39.42   16.94
 -14   4   4   53.11   16.16
 -14   4   4   41.15   12.86
  14  -4  -5  589.90   60.66
 -14   4   5  503.95   21.00
 -14   4   5  490.56   17.05
  14  -4  -6   35.11   19.14
 -14   4   6   72.58   10.12
 -14   4   6   39.54    9.12
  14  -4  -7  354.79   15.25
 -14   4   7  317.80   16.58
 -14   4   7  361.48   19.25
  14  -4  -8  218.10   23.01
 -14   4   8  258.06   20.41
 -14   4   8  195.49   13.77
  14  -4  -9  114.81   36.89
 -14   4   9  121.47   12.75
 -14   4   9  118.33   15.28
  14  -4 -10   76.56   22.64
 -14   4  10   60.85   12.00
 -14   4  10   66.98   14.87
  14  -4 -11   10.90    6.65
 -14   4  11    0.10   10.71
 -14   4  11   18.74   14.63
  14  -4 -12  142.96   36.27
 -14   4  12   98.37   20.01
 -14   4  12   71.68   12.15
  14  -4 -13   35.37   11.02
 -14   4  13   11.16    5.40
 -14   4  13    7.55   11.49
  14  -4 -14   18.10    6.73
 -14   4  14   13.72    6.96
 -14   4  14   -4.92   12.17
  14  -4 -15   15.74    7.90
 -14   4  15    5.38    8.82
 -14   4  15    4.42   11.38
  14  -4 -16   15.55    8.63
 -14   4  16   -2.22    5.14
 -14   4  16   16.28   10.99
 -15   3  -5   28.77    7.17
 -15   3  -4   17.49   10.05
 -15   3  -3   78.83   25.33
 -15   3  -2   11.41    3.56
 -15   3  -2    3.66    4.76
 -15   3  -1  238.72   21.02
 -15   3  -1  226.21   14.68
 -15   3   0   49.80   13.77
 -15   3   0   27.15    7.76
 -15   3   1  176.20   22.85
 -15   3   1  209.37   15.08
 -15   3   1  187.64    8.81
 -15   3   2   13.94    5.56
 -15   3   2   20.79   11.79
 -15   3   2   18.09   10.07
 -15   3   3  107.76   32.66
 -15   3   3   94.18   10.05
 -15   3   3   93.89    9.31
  15  -3  -4   18.30    6.47
 -15   3   4   45.98   15.27
 -15   3   4   14.08    8.71
  15  -3  -5  222.93   12.86
 -15   3   5  252.60   16.68
 -15   3   5  220.58   13.70
  15  -3  -6   45.43   10.74
 -15   3   6   51.82    9.85
 -15   3   6   67.86   12.19
  15  -3  -7  149.07   43.89
 -15   3   7  186.91   17.81
 -15   3   7  121.76   12.18
  15  -3  -8   84.90   20.09
 -15   3   8   73.45   12.16
 -15   3   8   78.10   13.95
  15  -3  -9  183.26   12.84
 -15   3   9  217.49   16.65
 -15   3   9  221.17   13.75
  15  -3 -10   82.64   19.08
 -15   3  10   65.93   16.87
 -15   3  10   68.63   12.01
  15  -3 -11  101.48   22.06
 -15   3  11   68.32   28.49
 -15   3  11   87.70   15.91
  15  -3 -12  196.78   49.13
 -15   3  12  226.30   17.32
 -15   3  12  198.58   14.83
  15  -3 -13   27.39    7.07
 -15   3  13   30.44   11.07
 -15   3  13   31.88   12.60
  15  -3 -14   94.44   16.85
 -15   3  14   87.51   13.44
  15  -3 -15   15.74    7.32
 -15   3  15   17.76   12.75
  15  -3 -16   30.16    9.68
 -15   3  16   29.57   11.98
 -16   2  -4    1.95    4.91
 -16   2  -3    0.96    4.97
 -16   2  -2    2.03    9.24
 -16   2  -1   13.48   11.79
 -16   2  -1    8.97    4.41
 -16   2   0   82.34   23.91
 -16   2   0   85.20   17.50
 -16   2   1   57.64   18.85
 -16   2   1   65.18   14.51
 -16   2   2    4.53    8.89
 -16   2   2   11.02    6.43
 -16   2   2   14.76    5.95
 -16   2   3    4.27    4.05
 -16   2   3   -0.79    9.24
 -16   2   3    5.29    8.80
  16  -2  -4   75.39   24.89
 -16   2   4   59.05    9.52
 -16   2   4   74.37    9.38
  16  -2  -5    6.89    8.84
 -16   2   5   11.03   10.29
 -16   2   5    4.69    8.22
  16  -2  -6   19.97   12.69
 -16   2   6   23.97   10.94
 -16   2   6   19.86    9.95
  16  -2  -7   13.96    8.63
 -16   2   7   33.27   10.62
 -16   2   7   22.32    9.86
  16  -2  -8   16.43   10.08
 -16   2   8   27.06   10.91
 -16   2   8   11.92   10.57
  16  -2  -9   12.56    9.81
 -16   2   9    9.51   10.02
 -16   2   9   30.06   10.52
  16  -2 -10  185.47   42.73
 -16   2  10  236.40   17.17
 -16   2  10  186.87   14.10
  16  -2 -11   13.72   10.46
  16  -2 -11   17.98   11.81
 -16   2  11   16.64   11.11
  16  -2 -12  212.42   20.59
  16  -2 -12  196.85   44.75
 -16   2  12  195.08   16.00
  16  -2 -13   62.35   11.25
  16  -2 -13   68.16   11.95
 -16   2  13   77.30   17.36
  16  -2 -14  160.27   42.25
  16  -2 -14  157.25   39.76
 -16   2  14  157.56   15.43
  16  -2 -15   31.97    7.74
  16  -2 -15   51.79   15.55
 -16   2  15   30.30   10.20
  16  -2 -16  139.33   34.50
  16  -2 -16  111.47   37.70
 -16   2  16  138.99   13.57
 -17   1  -3   15.82    8.40
 -17   1  -2   76.17   15.70
 -17   1  -1   16.55    6.72
 -17   1   0   10.57    8.96
 -17   1   0    7.80    6.96
 -17   1   1   -0.59    8.73
 -17   1   1    3.96    7.07
 -17   1   2   68.55   11.97
 -17   1   2   61.26   10.48
 -17   1   3   90.06   30.39
 -17   1   3  115.21   12.77
 -17   1   3   94.60    9.18
  17  -1  -4   51.61   18.77
 -17   1   4   85.67   15.00
 -17   1   4   67.68   11.06
  17  -1  -5   96.51   29.22
 -17   1   5   94.08    9.80
 -17   1   5   95.26   10.29
  17  -1  -6   19.45    8.25
 -17   1   6   44.06   10.80
 -17   1   6   25.16   16.61
  17  -1  -7   35.61    9.39
 -17   1   7   36.78   16.50
 -17   1   7   48.65   12.04
  17  -1  -8  102.88   32.45
 -17   1   8  110.85   30.10
  17  -1  -9   89.11   29.07
 -17   1   9   83.27   11.37
 -17   1   9   72.60   17.26
  17  -1 -10   18.24    8.30
  17  -1 -10    2.78    8.08
 -17   1  10   -7.07   11.47
  17  -1 -11  268.77   14.85
  17  -1 -11  330.35   30.64
 -17   1  11  333.37   19.75
  17  -1 -12   16.54    8.18
  17  -1 -12   10.90    6.14
 -17   1  12   10.51    9.45
  17  -1 -13  204.70   29.24
  17  -1 -13  180.73   38.99
 -17   1  13  166.97   12.69
  17  -1 -14   19.51   13.95
  17  -1 -14   16.68   12.44
 -17   1  14   15.19   15.11
  17  -1 -15   70.88   20.02
  17  -1 -15   74.40   22.52
 -17   1  15   73.36   11.23
  17  -1 -16   30.93   11.08
  17  -1 -16   20.45    5.35
 -17   1  16   49.45   15.24
 -18   0  -2   64.50   24.08
 -18   0  -1    8.68    3.58
 -18   0   0   99.33   33.51
 -18   0   1    2.37    5.23
 -18   0   1    2.27    4.54
 -18   0   2  231.13   13.95
 -18   0   2  263.78   14.28
 -18   0   3    3.43    2.89
 -18   0   3   14.01    8.32
 -18   0   3    2.04    6.16
 -18   0   4  219.20   11.44
 -18   0   4  207.50   16.86
 -18   0   4  218.22   18.97
  18   0  -5   -5.06    8.35
 -18   0   5   -5.85    8.26
 -18   0   5   -4.96    7.31
  18   0  -6  168.31   37.14
 -18   0   6  263.28   15.26
 -18   0   6  234.63   13.79
  18   0  -7    0.17   10.25
 -18   0   7    0.83   10.70
 -18   0   7    7.36    3.68
  18   0  -8  196.05   29.11
 -18   0   8  193.14   13.14
 -18   0   8  150.49   43.13
  18   0  -9    1.33    5.54
  18   0  -9   17.44    7.02
 -18   0   9   -2.65   10.38
  18   0 -10   55.78   13.29
  18   0 -10   63.09   17.68
 -18   0  10   47.00   16.75
  18   0 -11    9.53    3.45
  18   0 -11    9.50    7.94
 -18   0  11   12.59    8.20
  18   0 -12   46.78   16.04
  18   0 -12   46.07   15.26
 -18   0  12   63.39   16.22
  18   0 -13    0.22    5.89
  18   0 -13   -1.57   10.86
 -18   0  13   13.74   10.58
  18   0 -14   -2.93   10.78
  18   0 -14   18.36    6.83
 -18   0  14   -1.68   10.13
  18   0 -15   -3.13   11.03
  18   0 -15    6.48    9.03
 -18   0  15    1.92   11.48
  18   0 -16    7.33    9.09
  18   0 -16    4.31    5.01
 -18   0  16   12.46   11.22
 -19  -1   0   32.67   16.44
 -19  -1   1   11.61    8.67
 -19  -1   2   13.07    6.60
 -19  -1   3   45.60   14.36
 -19  -1   3   43.27    8.34
 -19  -1   4   -2.36    7.47
 -19  -1   4    9.98    8.17
 -19  -1   4    6.36    6.17
  19   1  -5   59.76   26.07
 -19  -1   5   85.16   11.80
 -19  -1   5   71.26   20.08
  19   1  -6    6.34    5.51
 -19  -1   6   11.89    9.36
 -19  -1   6    3.35    6.15
  19   1  -7  314.96   48.82
 -19  -1   7  268.82   14.91
 -19  -1   7  292.70   22.33
  19   1  -8    7.41    5.93
 -19  -1   8   18.60   10.41
  19   1  -9  188.95   44.90
  19   1  -9  209.26   47.16
 -19  -1   9  193.50   49.33
  19   1 -10    0.69   11.01
  19   1 -10   11.74    7.87
 -19  -1  10    5.92    4.96
  19   1 -11   81.76   22.92
  19   1 -11  105.48   23.65
 -19  -1  11  101.66   37.04
  19   1 -12    8.91   12.44
  19   1 -12    7.57    8.29
 -19  -1  12   14.06    6.75
  19   1 -13   20.18    6.91
 -19  -1  13   18.94   11.34
  19   1 -14   16.51    5.37
  19   1 -14   14.74    9.20
 -19  -1  14   -0.40   11.39
  19   1 -15    6.54    5.33
  19   1 -15   -3.46    9.60
 -19  -1  15   11.07   11.92
 -20  -2   3    6.92    3.33
 -20  -2   4   30.74   13.35
 -20  -2   4   43.46    7.06
 -20  -2   5   24.96    8.60
 -20  -2   5   25.44    8.92
  20   2  -6   80.67   27.97
 -20  -2   6   97.19    9.63
 -20  -2   6   74.27   20.39
  20   2  -7   21.35    9.80
 -20  -2   7   21.74    7.64
 -20  -2   7   25.73   10.89
  20   2  -8   97.42   38.47
  20   2  -8  114.31   32.92
 -20  -2   8  112.65   25.42
  20   2  -9   35.67   14.36
  20   2  -9   30.68   10.80
 -20  -2   9   34.86    8.40
  20   2 -10   79.36   21.17
  20   2 -10   96.29   24.87
 -20  -2  10   72.32   26.33
  20   2 -11   32.30   12.80
  20   2 -11   48.39   12.59
 -20  -2  11   45.01   11.19
  20   2 -12   85.81   32.21
  20   2 -12   99.81   18.73
 -20  -2  12   65.39   27.89
  20   2 -13    3.35    6.33
  20   2 -13    7.33    7.20
 -20  -2  13  -10.42   11.87
  20   2 -14   57.11   17.98
  20   2 -14   58.97   20.94
 -20  -2  14   70.99   25.76
 -21  -3   5   34.88    6.61
  21   3  -6    3.53    4.08
 -21  -3   6    5.27    8.13
 -21  -3   6   18.44    6.69
  21   3  -7   17.40    6.90
 -21  -3   7   29.37    8.63
 -21  -3   7   33.11   11.71
  21   3  -8   21.34   12.84
  21   3  -8   27.75    9.48
 -21  -3   8   22.09    7.76
  21   3  -9    3.02    2.97
  21   3  -9    8.44    4.18
 -21  -3   9   -0.78    9.13
  21   3 -10   48.05   19.93
  21   3 -10   67.76   17.29
 -21  -3  10   73.17   11.05
  21   3 -11    9.96    6.68
  21   3 -11   11.93    6.73
 -21  -3  11    5.30    9.28
  21   3 -12    4.26    4.40
  21   3 -12  -10.87    9.24
 -21  -3  12   18.83   10.71
  21   3 -13   -9.33    8.90
  21   3 -13   26.41   12.52
 -21  -3  13   -3.30    8.88
 -22  -4   6   -4.22    5.71
 -22  -4   6   -1.39    5.56
 -22  -4   7   -1.17    5.48
 -22  -4   7   16.69   10.30
  22   4  -8   -1.69    6.45
 -22  -4   8   13.75    5.21
  22   4  -9    4.95    8.25
  22   4  -9    9.00    8.14
 -22  -4   9  -14.33    9.25
  22   4 -10    1.50    4.31
  22   4 -10   12.21    4.16
 -22  -4  10    0.91    8.54
  22   4 -11   11.61    4.62
  22   4 -11    8.50    3.66
 -22  -4  11    1.85    9.86
  -5  15  -1   97.80   36.62
  -5  15  -1  128.76   26.99
  -5  15   0    1.25    4.82
  -5  15   0   -4.58    9.54
  -5  15   1  105.46   16.64
  -5  15   1   70.27   13.04
  -5  15   2    9.80    4.65
  -5  15   2    2.84    7.49
  -5  15   3   39.65   12.11
  -5  15   3   60.67   25.69
  -5  15   4    8.11    4.30
  -5  15   4   16.79    9.53
  -5  15   5   42.32   12.79
  -5  15   5   53.05   13.47
  -6  14  -3   31.84   15.83
  -6  14  -3   59.00   15.18
  -6  14  -2   -3.00    7.79
  -6  14  -2    7.14    4.72
  -6  14  -2   18.74    6.80
  -6  14  -1   37.42   19.42
  -6  14  -1   41.56   19.57
  -6  14  -1   44.91   13.29
  -6  14   0   17.39    5.36
  -6  14   0   45.92   13.20
  -6  14   0   25.46   12.35
  -6  14   1   32.12    9.15
  -6  14   1   37.19   16.25
  -6  14   1   40.84   11.42
  -6  14   2   20.40    8.81
  -6  14   2    8.70    8.16
  -6  14   3   53.58   22.94
  -6  14   3   46.81   12.51
  -6  14   4    0.31    9.07
  -6  14   4   12.57    9.14
  -6  14   5   82.73   12.17
  -6  14   5   48.96   12.76
  -6  14   6   23.14    9.93
  -6  14   6   28.92    9.46
  -6  14   7    7.94    5.85
  -6  14   8   16.66    9.81
  -7  13  -4    8.12    7.53
  -7  13  -4   29.81   12.59
  -7  13  -3    9.89    4.77
  -7  13  -3    2.62   12.87
  -7  13  -3   10.68    4.78
  -7  13  -2    1.43    5.41
  -7  13  -2    0.88   13.16
  -7  13  -2    7.28    5.88
  -7  13  -1   -0.70    8.41
  -7  13  -1   10.17    5.42
  -7  13  -1   -5.28    8.06
  -7  13   0   22.52   10.24
  -7  13   0   32.86   18.24
  -7  13   0   29.51    6.17
  -7  13   1   11.84    7.59
  -7  13   1   33.89   16.67
  -7  13   1   10.64    5.95
  -7  13   2   24.70    9.60
  -7  13   2   23.32   14.40
  -7  13   2    7.08    5.24
  -7  13   3   10.12    5.74
  -7  13   3   -6.44   10.15
  -7  13   3   17.79   10.28
  -7  13   4    4.80    4.03
  -7  13   4    9.12    9.70
  -7  13   4    1.10    8.83
  -7  13   5   43.37   10.89
  -7  13   5   33.46   17.04
  -7  13   6   14.24    8.77
  -7  13   6    1.67    7.75
  -7  13   7   12.80    5.46
  -7  13   7   21.12   12.13
  -7  13   8    6.43    6.40
  -7  13   8    6.20    9.28
  -7  13   9   14.55   10.40
  -8  12  -5  -13.24   10.09
  -8  12  -5   16.95   11.64
  -8  12  -4   58.24   32.60
  -8  12  -4  112.70   17.27
  -8  12  -3   -9.96   10.19
  -8  12  -3    5.42    8.73
  -8  12  -3    7.28    5.26
  -8  12  -2  126.20   37.34
  -8  12  -2  155.61   45.95
  -8  12  -2  157.61   23.05
  -8  12  -1   34.36   14.48
  -8  12  -1    9.56    7.84
  -8  12  -1   44.69   10.95
  -8  12   0  177.41   50.42
  -8  12   0  232.13   19.93
  -8  12   0  199.75   32.55
  -8  12   1   12.51    7.27
  -8  12   1    9.14    7.28
  -8  12   1   14.01    3.97
  -8  12   2  119.10   34.21
  -8  12   2  123.68   57.61
  -8  12   3    8.88    7.22
  -8  12   3    2.51    6.13
  -8  12   3   14.55   10.75
  -8  12   4  143.57   14.51
  -8  12   4  121.38   28.70
  -8  12   4  146.63   45.57
  -8  12   5  130.82   34.16
  -8  12   5  135.36   42.62
  -8  12   5  183.06   23.01
  -8  12   6  142.10   39.90
  -8  12   6  204.67   50.08
  -8  12   6  200.11   51.67
  -8  12   7   25.32    9.03
  -8  12   7   34.70   12.86
  -8  12   7   28.46    8.19
  -8  12   8   29.01   13.35
  -8  12   8   65.60   17.76
  -8  12   9    0.01    5.98
  -8  12   9    5.79   11.51
  -8  12  10   52.16   16.64
  -8  12  11    0.19    9.92
  -9  11  -5   -2.98   10.70
  -9  11  -5    8.13    8.82
  -9  11  -4   91.40   25.59
  -9  11  -4  122.07   37.01
  -9  11  -3   21.67    9.98
  -9  11  -3   21.02    8.14
  -9  11  -2  310.67   19.38
  -9  11  -2  318.33   45.27
  -9  11  -2  281.25   47.77
  -9  11  -1   11.49    8.57
  -9  11  -1    8.07   13.67
  -9  11  -1   15.35    6.52
  -9  11   0  233.70   15.84
  -9  11   0  277.10   61.59
  -9  11   0  262.88   21.22
  -9  11   1    6.67    7.04
  -9  11   1   12.39    7.71
  -9  11   1   13.75    8.66
  -9  11   2  212.86   50.46
  -9  11   2  292.27   20.41
  -9  11   2  298.49   21.78
  -9  11   3   -0.18    8.12
  -9  11   3    5.10   10.06
  -9  11   3   20.70   12.90
  -9  11   4  365.84   23.79
  -9  11   4  412.41   27.95
  -9  11   4  428.64   23.02
  -9  11   5   32.19    6.55
  -9  11   5   23.64   11.10
  -9  11   5   11.68    9.14
  -9  11   6  504.25   18.13
  -9  11   6  487.00   19.96
  -9  11   6  476.28   25.70
   9 -11  -7   32.37    9.84
  -9  11   7   43.42   15.16
  -9  11   7   57.54   14.51
   9 -11  -8   53.06   19.09
  -9  11   8   63.90   18.80
  -9  11   8   64.96   34.22
   9 -11  -9   53.43   10.87
  -9  11   9   60.27   17.24
  -9  11   9   85.87   13.17
  -9  11  10   24.69    9.95
  -9  11  10    7.43   11.94
  -9  11  11    9.28   11.24
  -9  11  12   17.97   11.42
 -10  10  -5   -7.17   12.74
 -10  10  -5    4.17    9.65
 -10  10  -4   26.07   11.66
 -10  10  -4   36.43   12.94
 -10  10  -3   16.79    8.23
 -10  10  -3    7.24    8.79
 -10  10  -2  100.11   36.77
 -10  10  -2  115.11   39.03
 -10  10  -2   82.03   18.25
 -10  10  -1   36.53   14.50
 -10  10  -1   23.25    9.09
 -10  10  -1   27.53    7.64
 -10  10   0   78.16   22.51
 -10  10   0   89.17   16.22
 -10  10   0   63.59   12.84
 -10  10   1   35.84   10.58
 -10  10   1   54.50   14.19
 -10  10   1   31.44   10.68
 -10  10   2    5.13    5.90
 -10  10   2   20.26   12.13
 -10  10   2   14.32    6.93
 -10  10   3   61.76   17.16
 -10  10   3   95.29   14.44
 -10  10   3   61.96   20.95
 -10  10   4  341.77   19.71
 -10  10   4  300.66   45.28
 -10  10   4  381.30   27.40
 -10  10   5  267.68   23.26
 -10  10   5  248.35   53.19
 -10  10   5  289.87   19.16
 -10  10   6   22.96    9.54
 -10  10   6   18.80   17.14
  10 -10  -7   42.50   14.23
 -10  10   7   56.91    9.23
 -10  10   7   78.21   15.35
  10 -10  -8   -4.83    7.49
 -10  10   8   13.45    8.03
 -10  10   8   23.46   16.22
  10 -10  -9    6.91    5.77
 -10  10   9    8.11    8.90
 -10  10   9    9.03    8.42
  10 -10 -10   -0.77    6.77
 -10  10  10    0.03    8.97
 -10  10  10   -4.34   11.73
  10 -10 -11   41.06   14.92
 -10  10  11   39.14    9.16
 -10  10  11   15.32   12.41
  10 -10 -12   -2.39    5.95
 -10  10  12   -0.93    5.11
 -10  10  13   15.66   11.69
 -11   9  -5   -0.28   12.21
 -11   9  -5    4.76    8.39
 -11   9  -4   -1.89   12.05
 -11   9  -4   11.52    8.68
 -11   9  -3   26.21   11.18
 -11   9  -3    7.91   12.75
 -11   9  -2   10.77    8.49
 -11   9  -2    4.45    8.56
 -11   9  -1   33.82   11.93
 -11   9  -1    4.69    7.54
 -11   9  -1   33.29    8.02
 -11   9   0   13.89    6.04
 -11   9   0   31.04   15.50
 -11   9   0   23.41   10.19
 -11   9   1   91.80   15.69
 -11   9   1   67.46   21.02
 -11   9   1   48.28   15.73
 -11   9   2   14.29    6.05
 -11   9   2   15.45   16.61
 -11   9   2   10.03    9.50
 -11   9   3   25.73   11.98
 -11   9   3   18.27    9.95
 -11   9   3    8.59    9.98
 -11   9   4    2.67    5.56
 -11   9   4   11.10    9.10
 -11   9   4   -2.62   10.16
 -11   9   5   59.44   16.31
 -11   9   5   66.56   14.28
 -11   9   5   56.85   14.94
  11  -9  -6   36.55   14.87
 -11   9   6   32.96   10.46
 -11   9   6   54.07   13.44
  11  -9  -7   42.38   11.06
 -11   9   7   58.07   15.12
 -11   9   7   36.39   14.38
  11  -9  -8   58.37   15.60
 -11   9   8   55.30   18.48
 -11   9   8   85.72   12.26
  11  -9  -9    5.73    4.41
 -11   9   9   15.75    9.77
 -11   9   9   10.81   17.89
  11  -9 -10   22.54    8.78
 -11   9  10   12.60   10.19
 -11   9  10   10.99   11.52
  11  -9 -11   10.37    7.24
 -11   9  11    9.75    7.64
 -11   9  11   13.16    7.60
  11  -9 -12   85.33   21.73
 -11   9  12   61.31    7.93
 -11   9  12   66.57   24.70
  11  -9 -13   -4.31    7.12
 -11   9  13    3.25    7.12
 -11   9  13   -7.92   11.17
  11  -9 -14   58.58   23.10
 -11   9  14   37.22   11.12
 -12   8  -5   35.86    8.96
 -12   8  -5   28.50   14.27
 -12   8  -4   14.90    8.06
 -12   8  -4   13.17    6.40
 -12   8  -3   97.66   31.81
 -12   8  -3   99.20   13.12
 -12   8  -2    6.87    5.35
 -12   8  -2   16.50    6.74
 -12   8  -1  171.75   39.50
 -12   8  -1  187.67   40.11
 -12   8  -1  213.63   22.21
 -12   8   0   88.39   11.71
 -12   8   0   90.49   26.20
 -12   8   0   85.33    9.67
 -12   8   1  590.87   20.72
 -12   8   1  643.75   26.16
 -12   8   1  574.22   17.43
 -12   8   2   63.63   13.36
 -12   8   2   79.56   33.96
 -12   8   2   90.19   12.40
 -12   8   3   44.07   14.14
 -12   8   3   43.42   13.38
 -12   8   3   16.86    6.04
 -12   8   4    7.89    6.25
 -12   8   4    6.09   11.38
 -12   8   4   11.27   11.00
  12  -8  -5  116.52   30.09
 -12   8   5  110.18   14.22
 -12   8   5  101.61   14.92
  12  -8  -6   88.29   21.65
 -12   8   6   69.67   17.32
 -12   8   6   82.16   15.41
  12  -8  -7  250.02   20.03
 -12   8   7  289.82   40.32
 -12   8   7  245.46   19.48
  12  -8  -8   79.97   22.33
 -12   8   8   57.50   12.82
 -12   8   8  104.13   20.49
  12  -8  -9   40.50    8.26
 -12   8   9   51.84   17.03
 -12   8   9   65.65   16.11
  12  -8 -10    6.59    7.84
 -12   8  10   -5.16   10.14
 -12   8  10   13.09   14.32
  12  -8 -11   20.27   10.28
 -12   8  11   17.59    7.16
 -12   8  11   28.23   13.62
  12  -8 -12    9.97    5.77
 -12   8  12    8.87    9.53
 -12   8  12   22.56   12.53
  12  -8 -13   13.35    5.69
 -12   8  13   26.43   10.19
 -12   8  13   19.98   12.30
  12  -8 -14   17.01   11.92
 -12   8  14    8.19    7.17
 -12   8  14    3.35   11.48
 -13   7  -5   54.31   14.73
 -13   7  -5   46.07   14.85
 -13   7  -4   70.34   28.04
 -13   7  -4   76.74   14.37
 -13   7  -3  108.19   47.43
 -13   7  -3   74.16   31.13
 -13   7  -2  140.59   34.67
 -13   7  -2  133.46   12.59
 -13   7  -1  128.79   27.39
 -13   7  -1  123.80   28.63
 -13   7   0   82.52   32.09
 -13   7   0  103.62   12.83
 -13   7   0   90.51    8.18
 -13   7   1   60.26   14.44
 -13   7   1   54.13   11.48
 -13   7   1   60.39    8.92
 -13   7   2  253.28   15.56
 -13   7   2  235.00   58.65
 -13   7   2  244.10   22.75
 -13   7   3   24.17    9.89
 -13   7   3   14.16   12.75
 -13   7   3   15.41    9.46
 -13   7   4   14.71    9.93
 -13   7   4   14.93   11.07
 -13   7   4   29.70   15.21
  13  -7  -5   55.59   10.39
 -13   7   5   38.32   18.79
 -13   7   5   50.54   11.60
  13  -7  -6  207.76   49.64
 -13   7   6  210.63   15.08
 -13   7   6  229.48   22.10
  13  -7  -7   15.12    7.89
 -13   7   7   11.63   11.26
 -13   7   7   12.79   11.12
  13  -7  -8  171.86   49.29
 -13   7   8  216.60   46.13
 -13   7   8  210.83   14.60
  13  -7  -9    4.04    4.47
 -13   7   9   10.78    7.64
 -13   7   9   -5.08   13.24
  13  -7 -10   47.74   12.85
 -13   7  10   39.42    9.57
 -13   7  10   48.17   12.52
  13  -7 -11    7.88    8.14
 -13   7  11    4.32    9.32
 -13   7  11   -6.49   15.49
  13  -7 -12   60.00   13.94
 -13   7  12   42.37   13.01
 -13   7  12   58.39   11.98
  13  -7 -13    6.63    5.23
 -13   7  13   14.10    8.96
 -13   7  13   21.29   17.35
  13  -7 -14   17.18   12.35
 -13   7  14   11.46    7.33
 -13   7  14   18.78   13.48
  13  -7 -15    7.83    5.90
 -13   7  15    3.16    7.03
 -13   7  15    7.57   11.16
 -14   6  -5    8.93   12.37
 -14   6  -4    5.75    8.05
 -14   6  -4   12.36    7.50
 -14   6  -3   32.71   12.19
 -14   6  -3   17.32    7.42
 -14   6  -2   37.88   13.90
 -14   6  -2   24.04    6.39
 -14   6  -1   15.12    8.50
 -14   6  -1    6.39    7.29
 -14   6   0   23.24   10.24
 -14   6   0   20.51    8.88
 -14   6   1   14.21   11.28
 -14   6   1    5.06   11.47
 -14   6   1   12.83    7.46
 -14   6   2    6.31    7.33
 -14   6   2    6.09    9.23
 -14   6   2    2.82    7.86
 -14   6   3  -14.18    9.82
 -14   6   3   15.09   12.44
 -14   6   3   -6.37    8.50
 -14   6   4    6.42    5.83
 -14   6   4   -0.04   11.88
 -14   6   4   16.40   13.25
  14  -6  -5  113.43   24.38
 -14   6   5  106.36   29.55
 -14   6   5  113.78   11.56
  14  -6  -6   12.45    8.09
 -14   6   6    7.26    8.73
 -14   6   6   35.66   16.06
  14  -6  -7   22.73   10.45
 -14   6   7    7.52    8.41
 -14   6   7   20.44   12.32
  14  -6  -8   14.17    7.03
 -14   6   8   21.32    9.91
 -14   6   8   18.30   12.64
  14  -6  -9    4.18    7.14
 -14   6   9    1.58   10.79
 -14   6   9    8.66   13.69
  14  -6 -10   11.83    8.66
 -14   6  10    7.98    9.46
 -14   6  10    8.57   11.79
  14  -6 -11   85.79   19.82
 -14   6  11   77.75   10.58
 -14   6  11  104.95   18.80
  14  -6 -12   14.54    8.64
 -14   6  12   24.26    9.05
 -14   6  12   13.58   14.31
  14  -6 -13   93.27   27.62
 -14   6  13  115.95   11.31
 -14   6  13  123.47   16.82
  14  -6 -14    5.39    5.65
 -14   6  14   12.65   10.18
 -14   6  14    7.91   13.04
  14  -6 -15   83.85   19.86
 -14   6  15   62.53   16.27
 -14   6  15   65.08   15.99
 -15   5  -4   14.33    9.75
 -15   5  -3   11.94    8.54
 -15   5  -3   15.89   10.57
 -15   5  -2  160.63   44.12
 -15   5  -2  117.40   16.02
 -15   5  -1    0.30   11.51
 -15   5  -1   11.53    5.02
 -15   5   0   53.48   14.38
 -15   5   0   40.82   16.31
 -15   5   1   13.52   10.17
 -15   5   1   16.25    9.93
 -15   5   1   12.15    5.32
 -15   5   2   90.40   15.59
 -15   5   2   57.34   14.29
 -15   5   2   66.88    9.60
 -15   5   3   56.90   19.98
 -15   5   3   52.57   14.44
 -15   5   3   49.82   13.08
 -15   5   4   67.34   15.08
 -15   5   4   47.92   11.26
 -15   5   4   55.53   11.27
  15  -5  -5   13.24   11.66
 -15   5   5    8.94    7.81
 -15   5   5    9.03   10.12
  15  -5  -6   66.57   16.94
 -15   5   6   61.30   17.73
 -15   5   6   66.11   15.36
  15  -5  -7   66.95   20.27
 -15   5   7   61.68   11.89
 -15   5   7   67.56   15.13
  15  -5  -8   51.52   22.45
 -15   5   8   70.19   16.07
 -15   5   8   33.46   11.68
  15  -5  -9  170.13   43.80
 -15   5   9  167.71   13.18
 -15   5   9  155.56   55.50
  15  -5 -10   16.88   12.81
 -15   5  10   22.89   10.20
 -15   5  10   13.98   12.51
  15  -5 -11   52.24   13.30
 -15   5  11   42.15   14.07
 -15   5  11   75.03   17.58
  15  -5 -12   73.49   24.85
 -15   5  12   76.63   16.20
 -15   5  12   78.77   18.85
  15  -5 -13   65.34   23.41
 -15   5  13  104.77   16.86
 -15   5  13   53.42   13.16
  15  -5 -14   58.09   18.52
 -15   5  14   55.96    9.68
 -15   5  14   67.77   12.14
  15  -5 -15  109.68   22.43
 -15   5  15  106.87   11.20
 -15   5  15  104.64   13.92
 -16   4  -4   33.13   14.84
 -16   4  -3   66.30   16.64
 -16   4  -2   24.33   12.83
 -16   4  -2   22.73    7.23
 -16   4  -1  430.25   26.51
 -16   4  -1  439.88   18.27
 -16   4   0   59.06   15.75
 -16   4   0   57.69    9.67
 -16   4   1  223.64   17.78
 -16   4   1  193.45   54.32
 -16   4   2   60.83   14.25
 -16   4   2   98.94   15.90
 -16   4   2   56.26   14.50
 -16   4   3  269.78   25.16
 -16   4   3  256.22   26.31
 -16   4   3  246.12   11.37
 -16   4   4   81.20   16.14
 -16   4   4  100.86   18.21
 -16   4   4   44.93    9.75
  16  -4  -5  335.05   27.95
 -16   4   5  362.00   30.83
 -16   4   5  328.17   25.10
  16  -4  -6   45.22   18.18
 -16   4   6   33.33   11.41
 -16   4   6   51.80   10.53
  16  -4  -7   86.67   23.95
 -16   4   7   97.58   25.39
 -16   4   7  115.06   16.91
  16  -4  -8   33.44   13.16
 -16   4   8   29.27   11.18
 -16   4   8   30.85   14.58
  16  -4  -9  223.45   58.14
 -16   4   9  252.38   20.30
 -16   4   9  236.03   17.37
  16  -4 -10   21.48   11.52
 -16   4  10   21.08   16.05
 -16   4  10   18.05   12.82
  16  -4 -11   15.25    7.14
 -16   4  11   33.42   11.23
  16  -4 -12   13.52    6.34
 -16   4  12   11.08   11.50
 -16   4  12   10.08   10.62
  16  -4 -13    5.45    5.30
 -16   4  13   -0.06    9.88
 -16   4  13   16.73   11.45
  16  -4 -14   59.54   16.15
 -16   4  14   62.83   13.35
 -16   4  14   39.95   11.69
  16  -4 -15    6.95    6.17
 -16   4  15    1.69    8.96
 -16   4  15   11.27    6.97
  16  -4 -16   26.92    7.51
 -16   4  16   51.16   10.50
 -16   4  16   45.90   11.68
 -17   3  -3   49.83   19.84
 -17   3  -2   11.12    7.90
 -17   3  -1   40.71   12.84
 -17   3  -1   33.78    6.95
 -17   3   0   21.29   10.27
 -17   3   0   10.39    5.51
 -17   3   1   24.54   10.84
 -17   3   1   41.97   11.16
 -17   3   2    4.49    9.66
 -17   3   2   -2.09    8.74
 -17   3   3  151.44   41.45
 -17   3   3  171.41   15.39
 -17   3   3  161.15    9.01
 -17   3   4    7.63   10.53
 -17   3   4    8.70   10.92
 -17   3   4   11.64    8.46
  17  -3  -5  119.30   35.74
 -17   3   5  151.76   12.36
 -17   3   5  168.63   11.64
  17  -3  -6   16.46    9.95
 -17   3   6   29.55   12.00
 -17   3   6   13.57    9.67
  17  -3  -7   71.77   20.30
 -17   3   7  103.61   13.20
 -17   3   7  116.37   14.64
  17  -3  -8  206.32   26.76
 -17   3   8  173.90   14.94
 -17   3   8  201.43   16.85
  17  -3  -9   97.81   23.61
 -17   3   9  107.65   13.62
 -17   3   9   98.91   11.77
  17  -3 -10  287.58   33.09
 -17   3  10  289.49   19.85
 -17   3  10  226.21   14.07
  17  -3 -11   48.88   13.41
 -17   3  11   43.60   13.32
 -17   3  11   55.22   11.09
  17  -3 -12   50.14   10.72
 -17   3  12   51.59   21.73
 -17   3  12   46.08   10.56
  17  -3 -13   12.92    5.82
 -17   3  13   24.50   10.22
 -17   3  13   28.86   11.66
  17  -3 -14   34.77   13.25
 -17   3  14   23.85   12.92
 -17   3  14   35.69   11.06
  17  -3 -15   22.02   12.61
 -17   3  15   -3.44    5.74
 -17   3  15   -5.60   11.04
  17  -3 -16   35.53   12.16
 -17   3  16   33.78   20.08
 -17   3  16   28.36   11.38
 -18   2  -2    8.08    4.39
 -18   2  -1    4.50    4.78
 -18   2   0    3.63    5.69
 -18   2   0   16.01    6.12
 -18   2   1    7.68    5.31
 -18   2   1    6.43   10.21
 -18   2   2    8.28    8.05
 -18   2   2   22.53    9.42
 -18   2   3   11.14    6.95
 -18   2   3   -2.16    8.40
 -18   2   3    8.53    6.65
 -18   2   4   49.50   16.35
 -18   2   4   65.93   14.42
 -18   2   4   47.71    6.97
  18  -2  -5   -1.41    4.01
 -18   2   5   15.70   11.30
 -18   2   5   -1.40    7.45
  18  -2  -6   45.92   16.00
 -18   2   6   84.02   17.31
 -18   2   6   73.19    9.06
  18  -2  -7    7.96    9.70
 -18   2   7   10.30   11.55
 -18   2   7   13.57    9.31
  18  -2  -8  129.38   31.78
 -18   2   8  142.26   12.68
 -18   2   8  169.65   16.31
  18  -2  -9   48.48    9.64
 -18   2   9   87.40   18.62
 -18   2   9   59.63   11.79
  18  -2 -10  222.86   54.18
 -18   2  10  219.57   17.77
 -18   2  10  234.47   16.25
  18  -2 -11   20.25   13.75
 -18   2  11   24.56   13.07
 -18   2  11   51.60   10.58
  18  -2 -12  226.11   53.44
 -18   2  12  207.69   15.30
 -18   2  12  217.17   15.53
  18  -2 -13   36.11   10.07
 -18   2  13   22.44   10.94
 -18   2  13   30.89   11.64
  18  -2 -14   78.11   22.84
 -18   2  14   70.56   13.21
  18  -2 -15   18.13   13.09
  18  -2 -15   -9.71    9.30
 -18   2  15   12.55   11.55
 -19   1  -1  -11.19    8.65
 -19   1   0   31.28    9.42
 -19   1   1   28.93   10.14
 -19   1   1   14.09    6.00
 -19   1   2   37.21   14.57
 -19   1   2   15.44   12.56
 -19   1   3   48.42    9.37
 -19   1   3   37.31   12.74
 -19   1   4    9.55    6.93
 -19   1   4    5.60    8.91
 -19   1   4   10.86    6.53
  19  -1  -5   56.49   19.03
 -19   1   5  109.05   14.41
 -19   1   5   80.30    8.97
  19  -1  -6   11.43    7.08
 -19   1   6   -0.02    9.83
 -19   1   6   15.30    9.19
  19  -1  -7  299.96   15.38
 -19   1   7  273.41   14.84
 -19   1   7  308.33   16.09
  19  -1  -8    5.41    7.21
 -19   1   8   14.54   10.78
 -19   1   8   20.97    8.73
  19  -1  -9  198.95   45.11
 -19   1   9  201.27   26.02
 -19   1   9  208.39   13.17
  19  -1 -10   13.15    8.20
 -19   1  10    6.27    5.85
 -19   1  10   -6.64   10.78
  19  -1 -11   96.86   21.62
 -19   1  11  111.14   17.43
 -19   1  11   94.07   13.13
  19  -1 -12   11.33   10.83
  19  -1 -12   15.95    6.09
 -19   1  12    8.71   11.93
  19  -1 -13   18.66   11.60
  19  -1 -13   19.78   11.58
 -19   1  13   31.05   12.43
  19  -1 -14   -0.72   11.14
  19  -1 -14   15.63    4.24
 -19   1  14   19.74   11.58
  19  -1 -15    9.82    8.99
  19  -1 -15   12.26    7.80
 -19   1  15   56.64   12.64
 -20   0   0   71.25   31.24
 -20   0   1    8.61    8.36
 -20   0   2   69.45   12.81
 -20   0   3    5.24    6.35
 -20   0   3    1.57    6.59
 -20   0   4   55.87   13.76
 -20   0   4   60.10    9.09
 -20   0   5   -3.38    8.40
 -20   0   5    0.38    8.72
 -20   0   5   -3.52    6.04
  20   0  -6   35.65    9.54
 -20   0   6   45.28   11.97
  20   0  -7    3.98    4.43
 -20   0   7   11.51    9.06
 -20   0   7   10.68    8.73
  20   0  -8   60.60   14.85
 -20   0   8   68.00   12.33
 -20   0   8   55.32   15.81
  20   0  -9    1.46    8.29
 -20   0   9    9.46    9.60
 -20   0   9   -9.61    8.72
  20   0 -10   10.84    6.18
 -20   0  10   15.91   12.04
 -20   0  10    8.38    4.86
  20   0 -11   -6.73   11.12
  20   0 -11    4.42    5.67
 -20   0  11   -3.75   10.89
  20   0 -12   18.31   11.32
  20   0 -12   21.04   11.61
 -20   0  12   18.18    9.56
  20   0 -13   11.45    4.75
  20   0 -13    6.60    3.93
 -20   0  13   15.89   11.31
  20   0 -14   14.41    9.73
  20   0 -14   -1.85   10.20
 -20   0  14   -5.30   11.06
  20   0 -15   -6.70   10.75
  20   0 -15    8.10    5.98
 -20   0  15    2.86   11.77
 -21  -1   2   10.92    6.30
 -21  -1   3   53.66   12.68
 -21  -1   4   10.09    7.09
 -21  -1   4   -0.36    6.48
 -21  -1   5   88.17   21.05
 -21  -1   5   68.26    8.98
  21   1  -6    1.76    7.38
 -21  -1   6    0.08    9.04
 -21  -1   6   10.88    5.89
  21   1  -7   45.39   16.41
 -21  -1   7   78.03   13.95
 -21  -1   7   72.42   12.35
  21   1  -8    8.81    6.65
 -21  -1   8    3.71    9.57
 -21  -1   8    7.18    8.34
  21   1  -9   37.15    8.94
 -21  -1   9   61.14   19.23
 -21  -1   9   49.94   15.36
  21   1 -10   15.47    7.47
 -21  -1  10   10.83    9.43
 -21  -1  10    8.33    6.12
  21   1 -11   34.53   11.61
  21   1 -11   40.26   13.16
 -21  -1  11   27.96    9.29
  21   1 -12   11.74    5.58
  21   1 -12   21.74    8.67
 -21  -1  12   22.96   20.22
  21   1 -13   51.38   13.02
  21   1 -13   85.79   20.48
 -21  -1  13   69.14   11.25
  21   1 -14   33.35   13.41
  21   1 -14   15.40    9.93
 -21  -1  14   52.22   12.02
 -22  -2   5    7.43    5.28
 -22  -2   5   -4.33    6.08
 -22  -2   6   33.64    8.30
 -22  -2   6   24.49   13.47
  22   2  -7    5.84    7.03
 -22  -2   7    5.17    8.07
 -22  -2   7    5.35    7.45
  22   2  -8   29.29    9.78
 -22  -2   8   31.23    9.01
 -22  -2   8   44.40   10.87
  22   2  -9    3.89    3.92
 -22  -2   9   12.45    8.38
 -22  -2   9   17.78    8.81
  22   2 -10   49.93   22.18
 -22  -2  10   76.42   27.66
  22   2 -11   15.76    8.36
  22   2 -11   10.73    5.45
 -22  -2  11   38.66   11.28
  22   2 -12   76.42   21.65
  22   2 -12   86.50   20.05
 -22  -2  12   86.01   28.66
  -7  15   1  106.08   37.19
  -7  15   1  116.60   21.70
  -7  15   2   27.43   14.61
  -7  15   2    4.90    4.32
  -7  15   3   59.21   21.27
  -7  15   3   88.84   25.94
  -7  15   4   -2.10    9.84
  -7  15   4   11.79    5.38
  -8  14  -1   44.86   16.54
  -8  14  -1   60.88   21.85
  -8  14  -1   25.95    9.16
  -8  14   0   -4.48    6.95
  -8  14   0   11.47   17.82
  -8  14   0   -4.50    9.89
  -8  14   1    8.94    5.08
  -8  14   1    7.04   13.80
  -8  14   1   22.03   10.06
  -8  14   2    7.43    7.77
  -8  14   2   17.63   11.00
  -8  14   2   17.28    9.10
  -8  14   3   16.34   10.92
  -8  14   3   26.21   14.80
  -8  14   3   29.89   12.61
  -8  14   4    5.31    3.06
  -8  14   4   40.35   12.88
  -8  14   5   57.29   25.59
  -8  14   5   77.67   22.35
  -8  14   6    8.18    6.03
  -8  14   6   16.74    6.96
  -8  14   7   53.78   26.56
  -8  14   7   62.46   17.03
  -9  13  -2    9.83    4.16
  -9  13  -2   10.13    7.35
  -9  13  -2   15.80    6.42
  -9  13  -1    2.10    5.41
  -9  13  -1   30.05   17.18
  -9  13  -1   -0.95    8.07
  -9  13   0    3.31    5.77
  -9  13   0   11.81   13.08
  -9  13   0    5.77    3.14
  -9  13   1   17.01   10.07
  -9  13   1    4.36    6.64
  -9  13   1    2.83    5.23
  -9  13   2   10.75    5.63
  -9  13   2    9.79    8.52
  -9  13   2    7.26    5.66
  -9  13   3   10.09    7.83
  -9  13   3   14.89   12.63
  -9  13   3   -0.58    9.43
  -9  13   4    4.39    6.16
  -9  13   4    5.65    4.85
  -9  13   4   12.06    9.87
  -9  13   5   -1.30    6.03
  -9  13   5    7.69    6.60
  -9  13   5    9.29    9.03
  -9  13   6   80.10   21.92
  -9  13   6   69.02   23.68
  -9  13   7   -2.64    8.71
  -9  13   7   13.41   11.67
  -9  13   8   15.28    6.70
  -9  13   8    0.53   11.28
  -9  13   9    6.79    5.83
  -9  13   9   -1.32   11.92
 -10  12  -3   -2.95    9.99
 -10  12  -3   -2.78   14.01
 -10  12  -2  123.22   41.74
 -10  12  -2  107.98   32.71
 -10  12  -1   14.14    7.26
 -10  12  -1   25.24   13.41
 -10  12  -1    7.83    3.75
 -10  12   0   93.27   37.26
 -10  12   0  117.43   31.67
 -10  12   0  107.71   18.60
 -10  12   1   16.19    7.00
 -10  12   1   18.89    9.14
 -10  12   1   13.42    6.43
 -10  12   2  123.88   28.80
 -10  12   2  127.55   40.75
 -10  12   2  148.04   25.56
 -10  12   3   16.21    9.62
 -10  12   3   17.84    8.06
 -10  12   3   19.32   11.81
 -10  12   4   68.65   31.36
 -10  12   4   83.29   16.58
 -10  12   4   74.01   16.64
 -10  12   5    9.86    7.57
 -10  12   5   25.90   10.24
 -10  12   5   -4.43   12.88
 -10  12   6   10.44    9.73
 -10  12   6   -2.40    5.12
 -10  12   6   21.46   14.16
 -10  12   7   21.09    9.47
 -10  12   7    8.73    9.52
 -10  12   7   16.43    6.84
 -10  12   8   23.82   12.16
 -10  12   8   62.82   13.12
 -10  12   8   10.25   11.32
 -10  12   9    4.61    5.91
 -10  12   9   -6.67   11.51
 -10  12  10   19.75   11.47
 -10  12  10   40.07   12.85
 -10  12  11    9.62   10.74
 -11  11  -3   10.01    5.76
 -11  11  -3    6.83   10.93
 -11  11  -2  142.58   32.51
 -11  11  -2  135.33   15.27
 -11  11  -1   10.97   12.40
 -11  11  -1   -8.57   11.98
 -11  11  -1   10.05    5.35
 -11  11   0  156.48   53.06
 -11  11   0  172.36   55.28
 -11  11   0  199.17   35.58
 -11  11   1   11.00    6.99
 -11  11   1    6.88    8.43
 -11  11   1   17.95    8.43
 -11  11   2  267.01   18.14
 -11  11   2  271.25   20.63
 -11  11   2  223.97   50.18
 -11  11   3   65.30   13.43
 -11  11   3   49.86   15.06
 -11  11   3   50.73   12.07
 -11  11   4   67.31   12.11
 -11  11   4   70.21   19.90
 -11  11   4   87.14   16.75
 -11  11   5   -3.57    8.98
 -11  11   5   11.16   15.48
 -11  11   5   12.10   12.23
 -11  11   6   68.22    9.82
 -11  11   6   61.88   23.49
 -11  11   6   90.57   17.81
 -11  11   7   12.08    6.03
 -11  11   7    3.31    8.42
 -11  11   7   40.36   19.80
  11 -11  -8   16.48    9.38
 -11  11   8   42.34   12.15
 -11  11   8   55.54   14.29
  11 -11  -9   14.32    5.78
 -11  11   9   19.70   11.55
 -11  11   9   15.98    9.94
  11 -11 -10    2.70    2.64
 -11  11  10    6.16    5.81
 -11  11  10   12.96   13.12
  11 -11 -11    9.41    4.63
 -11  11  11   14.87    7.96
 -11  11  11    9.60   12.13
 -11  11  12   23.75   13.70
 -12  10  -4   25.42   15.58
 -12  10  -4   37.60   12.20
 -12  10  -3    7.40    8.15
 -12  10  -3   20.75    8.03
 -12  10  -2   20.70   11.56
 -12  10  -2   32.02   12.42
 -12  10  -1   29.74   11.28
 -12  10  -1   42.24   13.15
 -12  10   0   26.98   15.65
 -12  10   0   28.86   10.92
 -12  10   0   36.54    7.65
 -12  10   1   30.08   11.01
 -12  10   1   20.99    9.42
 -12  10   1   25.38   12.28
 -12  10   2   27.82    8.98
 -12  10   2   29.36    8.61
 -12  10   2   48.33   10.23
 -12  10   3   31.69   14.09
 -12  10   3   59.86   12.22
 -12  10   3   34.77   11.95
 -12  10   4   10.45    9.68
 -12  10   4   29.74   10.24
 -12  10   4   10.59   11.44
 -12  10   5    9.56    9.38
 -12  10   5    9.69   11.36
 -12  10   5    9.54   10.54
 -12  10   6    8.42    6.98
 -12  10   6   10.85   11.25
 -12  10   6    9.87   12.97
  12 -10  -7   29.14   10.68
 -12  10   7    7.36   11.05
 -12  10   7   25.34   16.48
  12 -10  -8    8.29    6.17
 -12  10   8   18.06   10.18
 -12  10   8   25.71   19.07
  12 -10  -9   70.72   13.95
 -12  10   9   88.98   14.42
 -12  10   9   79.36   16.58
  12 -10 -10    2.28    3.46
 -12  10  10    9.17    9.79
 -12  10  10    7.13   12.84
  12 -10 -11   12.97    8.18
 -12  10  11   12.79    8.51
 -12  10  11   20.25   12.30
  12 -10 -12   10.25    3.94
 -12  10  12    5.52    6.24
 -12  10  12   34.22   16.54
  12 -10 -13    9.89    6.42
 -12  10  13   18.18   10.56
 -13   9  -4   -3.14   10.12
 -13   9  -4    7.82    5.16
 -13   9  -3    0.28   11.25
 -13   9  -3   32.79   15.08
 -13   9  -2    5.56    6.47
 -13   9  -2   -0.22    7.96
 -13   9  -1   59.81   13.41
 -13   9  -1   53.18   14.04
 -13   9   0   10.94    5.43
 -13   9   0    5.36   14.16
 -13   9   0   12.91    5.81
 -13   9   1   78.44   25.74
 -13   9   1   82.98   19.36
 -13   9   1   64.74   17.82
 -13   9   2    9.45    9.74
 -13   9   2   -1.97   11.68
 -13   9   2    2.94    9.84
 -13   9   3   28.35    9.95
 -13   9   3   48.88   19.89
 -13   9   3   35.17   11.82
 -13   9   4   12.81    5.83
 -13   9   4    7.82    8.14
 -13   9   4   11.11    9.76
 -13   9   5   96.10   26.82
 -13   9   5   84.62   28.43
 -13   9   5   87.22   17.11
  13  -9  -6   34.76    9.98
 -13   9   6   13.58   10.93
 -13   9   6   34.68   11.64
  13  -9  -7  115.97   37.67
 -13   9   7  130.55   12.55
 -13   9   7  143.48   16.84
  13  -9  -8   63.67   19.96
 -13   9   8   60.81   16.27
 -13   9   8   57.76   15.16
  13  -9  -9   -2.16    9.59
 -13   9   9   -1.94    9.95
 -13   9   9   15.55   13.49
  13  -9 -10   46.85   21.38
 -13   9  10   44.30   12.88
 -13   9  10   65.41   19.72
  13  -9 -11   -9.89    7.95
 -13   9  11    9.78    9.43
 -13   9  11    5.65   12.33
  13  -9 -12   12.43    7.07
 -13   9  12   14.58    6.23
 -13   9  12   14.08   12.87
  13  -9 -13   -4.82    7.85
 -13   9  13   -1.87    7.63
 -13   9  13   28.05   11.70
 -14   8  -3   31.46   14.35
 -14   8  -3   81.98   20.17
 -14   8  -2   15.81    9.05
 -14   8  -2   19.59   10.64
 -14   8  -1  132.80   17.94
 -14   8  -1  144.39   43.04
 -14   8   0   22.54   11.29
 -14   8   0   29.15   10.08
 -14   8   1   90.02   12.54
 -14   8   1  124.54   18.16
 -14   8   1   67.26   17.74
 -14   8   2   25.16   13.07
 -14   8   2   27.97   13.12
 -14   8   2   19.06    8.09
 -14   8   3  150.36   17.95
 -14   8   3  135.51   30.32
 -14   8   3  140.27   14.20
 -14   8   4   76.84   29.73
 -14   8   4   78.20   20.07
 -14   8   4   83.40   14.61
 -14   8   5   82.37   18.14
 -14   8   5   82.13   13.43
 -14   8   5   87.52   22.72
  14  -8  -6   34.33   13.25
 -14   8   6   27.46   14.08
 -14   8   6   45.95   16.31
  14  -8  -7   11.16    7.75
 -14   8   7   17.86   11.30
 -14   8   7    6.61   11.84
  14  -8  -8   29.51    8.07
 -14   8   8   60.58   15.51
 -14   8   8   29.17   12.21
  14  -8  -9   55.62   14.60
 -14   8   9   51.36   15.21
 -14   8   9   46.62   16.67
  14  -8 -10   13.15    7.35
 -14   8  10    8.51   10.54
 -14   8  10    6.87   12.99
  14  -8 -11   17.23    9.00
 -14   8  11   11.13    4.20
 -14   8  11   24.11   12.38
  14  -8 -12   10.35    8.52
 -14   8  12   12.93    9.21
 -14   8  12    8.35   12.52
  14  -8 -13    6.24    6.59
 -14   8  13   10.56    8.01
 -14   8  13   20.51   11.67
  14  -8 -14   16.93    7.19
 -14   8  14    8.97    8.28
 -14   8  14   32.34   16.17
 -15   7  -3   66.72   18.91
 -15   7  -3   66.72   19.32
 -15   7  -2   40.54   13.26
 -15   7  -2   43.92   17.86
 -15   7  -1  108.94   39.87
 -15   7  -1  110.24   41.26
 -15   7   0  122.18   31.64
 -15   7   0  140.25   35.10
 -15   7   1  101.76   15.49
 -15   7   1   83.42   13.08
 -15   7   2   67.03   16.80
 -15   7   2   71.45   11.32
 -15   7   2   73.27   19.39
 -15   7   3   31.25   11.69
 -15   7   3   41.91    9.73
 -15   7   3   42.73   12.25
 -15   7   4  208.21   50.22
 -15   7   4  207.34   19.59
 -15   7   4  209.92   16.50
 -15   7   5   10.60   10.69
 -15   7   5    1.00    5.06
 -15   7   5    5.98    9.81
  15  -7  -6  210.88   12.90
 -15   7   6  199.14   40.09
 -15   7   6  221.27   14.43
  15  -7  -7  107.05   22.58
 -15   7   7  102.80   36.69
 -15   7   7   95.07   17.61
  15  -7  -8  -10.34   10.48
 -15   7   8    5.34    9.92
 -15   7   8   25.63   17.02
  15  -7  -9    4.20    4.45
 -15   7   9    6.95    8.42
 -15   7   9    9.65   12.37
  15  -7 -10  206.12   22.46
 -15   7  10  226.91   16.88
 -15   7  10  223.94   15.87
  15  -7 -11   36.44    9.44
 -15   7  11   50.72   13.20
 -15   7  11   51.16   18.48
  15  -7 -12   49.38   21.64
 -15   7  12   70.49    9.90
 -15   7  12   55.47   12.32
  15  -7 -13    7.02    7.64
 -15   7  13    5.42    8.77
 -15   7  13    2.56   12.25
  15  -7 -14    4.59    8.00
 -15   7  14    2.89    8.58
 -15   7  14   14.74   11.30
 -16   6  -3   -3.13   11.23
 -16   6  -3   -2.94    6.81
 -16   6  -2    6.52    5.38
 -16   6  -2    6.84    6.12
 -16   6  -1    7.02    7.03
 -16   6  -1   13.68    6.75
 -16   6   0   58.28   14.93
 -16   6   0   53.13   15.22
 -16   6   1   24.94    9.42
 -16   6   1   -4.87    9.72
 -16   6   2    8.09    9.64
 -16   6   2    8.59    9.95
 -16   6   2   11.42    7.31
 -16   6   3    3.27   10.20
 -16   6   3   -2.49   10.53
 -16   6   3   19.60    8.42
 -16   6   4   14.02    9.36
 -16   6   4   10.74    5.58
 -16   6   4   22.30    9.51
 -16   6   5   42.47   17.26
 -16   6   5   41.92   15.95
 -16   6   5   46.79   11.79
  16  -6  -6   51.11   10.79
 -16   6   6   53.06   16.35
 -16   6   6   39.05    9.72
  16  -6  -7  168.79   36.89
 -16   6   7  198.72   30.25
 -16   6   7  163.70   14.82
  16  -6  -8  166.43   39.72
 -16   6   8  179.04   43.01
 -16   6   8  192.54   36.32
  16  -6  -9  281.78   15.33
 -16   6   9  272.46   22.52
 -16   6   9  313.09   19.74
  16  -6 -10   19.48   11.26
 -16   6  10   54.54   12.23
 -16   6  10   54.35   12.04
  16  -6 -11  240.84   55.94
 -16   6  11  238.27   59.61
 -16   6  11  298.01   18.24
  16  -6 -12    8.80    5.82
 -16   6  12   15.67   10.37
 -16   6  12   18.28   13.16
  16  -6 -13  104.63   28.17
 -16   6  13  113.79   13.11
 -16   6  13   98.80   13.41
  16  -6 -14   25.41   11.93
 -16   6  14   14.92    5.63
 -16   6  14   16.43   12.80
  16  -6 -15   69.04   21.98
 -16   6  15   62.43   20.00
 -16   6  15   82.21   13.63
 -17   5  -2   -1.61    9.80
 -17   5  -2    6.61    5.40
 -17   5  -1   57.98   18.47
 -17   5  -1   36.65   13.41
 -17   5   0   54.74   16.66
 -17   5   0   73.62   23.52
 -17   5   1   27.29   16.94
 -17   5   1   19.22    8.00
 -17   5   2   76.11   22.83
 -17   5   2   80.62   15.32
 -17   5   3    3.82    6.29
 -17   5   3   14.46   11.00
 -17   5   3   16.75    9.24
 -17   5   4   19.32   10.63
 -17   5   4   14.33    8.09
 -17   5   4   14.64    8.58
 -17   5   5   11.02    6.70
 -17   5   5    2.29    9.99
  17  -5  -6   59.17   18.28
 -17   5   6   31.11   11.90
 -17   5   6   44.97   12.76
  17  -5  -7   16.62    7.82
 -17   5   7   19.84   11.88
 -17   5   7   24.30   11.55
  17  -5  -8   63.39   26.51
 -17   5   8   86.29   11.71
 -17   5   8   88.50   12.21
  17  -5  -9  145.48   42.28
 -17   5   9  159.88   46.80
 -17   5   9  168.25   45.88
  17  -5 -10   91.37   16.80
 -17   5  10   83.04   16.98
 -17   5  10   87.10   12.67
  17  -5 -11   61.96   14.92
 -17   5  11   48.36   20.03
 -17   5  11   47.63   14.18
  17  -5 -12   11.58    6.08
 -17   5  12   61.99   15.49
 -17   5  12   24.03   12.62
  17  -5 -13   85.74   21.95
 -17   5  13  117.92   16.29
 -17   5  13   90.18   35.72
  17  -5 -14   27.17   13.81
 -17   5  14   38.67   13.30
 -17   5  14   27.80   11.31
  17  -5 -15   33.63   11.94
 -17   5  15   42.52   14.29
 -17   5  15   46.36   12.85
 -18   4  -1    9.82    9.77
 -18   4   0   30.18    7.31
 -18   4   1   96.90   15.59
 -18   4   1  104.33   28.48
 -18   4   2   43.30   15.50
 -18   4   2   81.39   16.01
 -18   4   3  101.27   17.13
 -18   4   3  115.03   19.63
 -18   4   4   52.59   17.50
 -18   4   4   43.30   11.38
 -18   4   4   37.34    9.56
 -18   4   5   25.20    8.43
 -18   4   5   10.50   10.28
 -18   4   5   17.29    8.71
  18  -4  -6   16.24   11.65
 -18   4   6   13.89    4.88
 -18   4   6   16.88    7.41
  18  -4  -7   46.01   16.35
 -18   4   7   25.38   10.05
 -18   4   7   31.38   10.41
  18  -4  -8   29.15   11.31
 -18   4   8   43.94   11.10
 -18   4   8   58.68   16.36
  18  -4  -9   32.95   13.45
 -18   4   9   29.62   13.71
 -18   4   9   44.98   11.22
  18  -4 -10   42.97    9.94
 -18   4  10   74.39   15.86
 -18   4  10   44.67   12.09
  18  -4 -11   15.30   11.10
 -18   4  11    5.53   11.22
 -18   4  11    4.49   12.85
  18  -4 -12   35.22   13.01
 -18   4  12   12.41   11.00
 -18   4  12   13.27   13.46
  18  -4 -13   -5.40   11.45
 -18   4  13   23.72   10.86
 -18   4  13   12.85   12.47
  18  -4 -14   -2.14    9.73
 -18   4  14    7.76   11.05
 -18   4  14   20.49   12.54
  18  -4 -15   -2.56   10.77
 -18   4  15    3.03   10.33
 -18   4  15    9.75   12.53
 -19   3   0   14.96    4.00
 -19   3   1  103.59   27.98
 -19   3   1   98.24   12.51
 -19   3   2   14.78    7.57
 -19   3   2   15.51   12.25
 -19   3   3   76.39   16.04
 -19   3   3   59.04   15.21
 -19   3   4    0.08   10.23
 -19   3   4    8.62    5.92
 -19   3   4   19.91   10.04
 -19   3   5   57.14   16.76
 -19   3   5  109.29   14.37
 -19   3   5   88.65   11.03
  19  -3  -6   15.70    6.36
 -19   3   6   14.64    9.84
 -19   3   6   11.12    9.68
  19  -3  -7   69.14   30.56
 -19   3   7   75.11   16.54
 -19   3   7   65.16    9.71
  19  -3  -8   19.11    9.76
 -19   3   8   35.87   11.15
 -19   3   8   26.89   14.03
  19  -3  -9   33.33   11.01
 -19   3   9   54.88   16.82
 -19   3   9   42.82   10.12
  19  -3 -10  124.93   29.49
 -19   3  10   91.34   12.32
 -19   3  10  100.45   12.24
  19  -3 -11   12.86    9.84
 -19   3  11   12.50   11.38
 -19   3  11   15.74   12.16
  19  -3 -12   73.97   17.96
 -19   3  12   62.17   12.18
 -19   3  12   70.65   11.75
  19  -3 -13   18.87    7.09
 -19   3  13   -5.80   10.71
 -19   3  13   10.98   11.86
  19  -3 -14   54.89   17.89
 -19   3  14   49.67   15.84
 -19   3  14   64.93   11.69
  19  -3 -15    3.83    8.02
 -19   3  15    1.86    3.58
 -19   3  15    2.13   11.69
 -20   2   1    2.67    9.16
 -20   2   2   29.24   14.47
 -20   2   2   10.13    6.74
 -20   2   3   28.70   13.41
 -20   2   3   15.47   10.59
 -20   2   4   19.13    9.98
 -20   2   4   47.75   12.55
 -20   2   5   35.70   13.61
 -20   2   5   20.18    6.72
 -20   2   5   48.50    9.36
  20  -2  -6   69.59   24.26
 -20   2   6  106.54   14.32
 -20   2   6  107.33   10.45
  20  -2  -7   29.68   11.26
 -20   2   7   23.87   11.47
 -20   2   7   43.47    8.69
  20  -2  -8   74.65   28.48
 -20   2   8  137.16   13.70
 -20   2   8  116.66   11.68
  20  -2  -9   32.18   11.17
 -20   2   9   17.66   11.87
 -20   2   9   34.19    9.25
  20  -2 -10  102.09   21.53
 -20   2  10  122.08   14.47
 -20   2  10   93.74   18.53
  20  -2 -11   21.24    9.09
 -20   2  11   25.36   13.10
 -20   2  11   34.59   11.53
  20  -2 -12   73.17   28.09
 -20   2  12   95.00   28.78
 -20   2  12   87.68   16.44
  20  -2 -13    3.21    5.75
 -20   2  13    3.35   13.19
 -20   2  13   -6.66   11.40
  20  -2 -14   43.96   16.37
 -20   2  14   88.20   46.91
 -20   2  14   75.31   16.96
 -21   1   2   11.98   10.91
 -21   1   3   46.71   10.78
 -21   1   3   32.51    9.05
 -21   1   4   10.66    8.41
 -21   1   4   -8.80    9.25
 -21   1   5   75.59   36.12
 -21   1   5  109.64   14.55
  21  -1  -6    5.79    5.57
 -21   1   6   11.04    9.38
 -21   1   6    4.70    7.37
  21  -1  -7   46.68   14.70
 -21   1   7   64.78   10.39
 -21   1   7   47.62    8.99
  21  -1  -8   -8.35    9.40
 -21   1   8    2.97   10.43
 -21   1   8    6.04    8.56
  21  -1  -9   60.51   14.81
 -21   1   9   51.58   10.57
 -21   1   9   95.42   12.23
  21  -1 -10   -0.48   10.53
 -21   1  10  -14.19   11.54
 -21   1  10    1.72   11.13
  21  -1 -11   44.77   13.28
 -21   1  11   53.64   23.75
 -21   1  11   58.79   10.16
  21  -1 -12   20.50    8.22
 -21   1  12   16.94   14.63
 -21   1  12   16.82   10.76
  21  -1 -13   56.50   22.03
 -21   1  13   44.49   18.22
 -21   1  13   58.55   14.93
  21  -1 -14   37.99    8.57
 -21   1  14   59.97   15.34
 -21   1  14   34.27   12.62
 -22   0   4   45.76   10.33
 -22   0   4   32.11    9.85
 -22   0   5   13.74    7.51
 -22   0   5   13.55    8.89
 -22   0   6    3.08    5.89
 -22   0   6   10.78    7.67
  22   0  -7   -1.18    8.74
 -22   0   7   -4.20    9.60
 -22   0   7    0.74    7.61
  22   0  -8   13.43    4.57
 -22   0   8   14.73    9.71
 -22   0   8   16.95    8.19
  22   0  -9   -6.65    8.78
 -22   0   9   -5.74   10.35
 -22   0   9    9.67    9.20
  22   0 -10   11.28    8.19
 -22   0  10   19.23   12.94
 -22   0  10   11.59    9.46
  22   0 -11   11.51    7.76
 -22   0  11  -12.63   11.33
 -22   0  11   -1.70   10.54
  22   0 -12   13.74    6.70
 -22   0  12    3.18    8.48
 -22   0  12    2.61    9.98
  22   0 -13    6.91    8.35
 -22   0  13    8.19   10.97
 -22   0  13    1.25   11.15
  23   1  -7    8.30    9.76
 -23  -1   7   11.80    7.69
 -23  -1   7   26.30    6.71
[truncated: 21,463 more chars]
