# Supplementary material for: Dielectric and ferroelectric sensing based on molecular recognition in Cu(1,10-phenlothroline)2SeO4·(diol) systems
Source: Nat Commun. 2017 Feb 20;8:14551. doi: 10.1038/ncomms14551 (PMC5321740; doi:10.1038/ncomms14551)
Supplement: Supplementary Data 4 — The cif file for compound 2 at 93 K. [file ncomms14551-s5.cif]

 
data_Propane-1,2-diol-T93K
 
_audit_creation_method            'SHELXL-2014/7'
_shelx_SHELXL_version_number      '2014/7'
_chemical_name_systematic         ?
_chemical_name_common             ?
_chemical_melting_point           ?
_chemical_formula_moiety          ?
_chemical_formula_sum
 'C27 H24 Cu N4 O6 Se' 
_chemical_formula_weight          643.00

loop_
 _atom_type_symbol
 _atom_type_description
 _atom_type_scat_dispersion_real
 _atom_type_scat_dispersion_imag
 _atom_type_scat_source
 'C'  'C'   0.0033   0.0016
 'International Tables Vol C Tables 4.2.6.8 and 6.1.1.4'
 'H'  'H'   0.0000   0.0000
 'International Tables Vol C Tables 4.2.6.8 and 6.1.1.4'
 'N'  'N'   0.0061   0.0033
 'International Tables Vol C Tables 4.2.6.8 and 6.1.1.4'
 'O'  'O'   0.0106   0.0060
 'International Tables Vol C Tables 4.2.6.8 and 6.1.1.4'
 'Cu'  'Cu'   0.3201   1.2651
 'International Tables Vol C Tables 4.2.6.8 and 6.1.1.4'
 'Se'  'Se'  -0.0929   2.2259
 'International Tables Vol C Tables 4.2.6.8 and 6.1.1.4'
 
_space_group_crystal_system       monoclinic
_space_group_IT_number            9
_space_group_name_H-M_alt         'C c'
_space_group_name_Hall            'C -2yc'
 
_shelx_space_group_comment
;
The symmetry employed for this shelxl refinement is uniquely defined
by the following loop, which should always be used as a source of
symmetry information in preference to the above space-group names.
They are only intended as comments.
;
 
loop_
 _space_group_symop_operation_xyz
 'x, y, z'
 'x, -y, z+1/2'
 'x+1/2, y+1/2, z'
 'x+1/2, -y+1/2, z+1/2'
 
_cell_length_a                    17.434(19)
_cell_length_b                    13.149(12)
_cell_length_c                    13.184(14)
_cell_angle_alpha                 90
_cell_angle_beta                  123.634(10)
_cell_angle_gamma                 90
_cell_volume                      2516(4)
_cell_formula_units_Z             4
_cell_measurement_temperature     93(2)
_cell_measurement_reflns_used           3359
_cell_measurement_theta_min             2.7739
_cell_measurement_theta_max             27.4430
 
_exptl_crystal_description        block
_exptl_crystal_colour             blue
_exptl_crystal_density_meas       ?
_exptl_crystal_density_method     ?
_exptl_crystal_density_diffrn     1.697          
_exptl_crystal_F_000              1300
_exptl_transmission_factor_min    ?
_exptl_transmission_factor_max    ?
_exptl_crystal_size_max           0.35
_exptl_crystal_size_mid           0.30
_exptl_crystal_size_min          0.27
_exptl_absorpt_coefficient_mu     2.367
_shelx_estimated_absorpt_T_min    ?
_shelx_estimated_absorpt_T_max    ?
_exptl_absorpt_correction_type          'Multi-scan'
_exptl_absorpt_correction_T_max         1.0000
_exptl_absorpt_correction_T_min         0.6987
_exptl_absorpt_process_details    ?
_exptl_absorpt_special_details    ?
_diffrn_ambient_temperature       93(2)
_diffrn_radiation_wavelength      0.71073
_diffrn_radiation_type            MoK\a
_diffrn_source                    ?
_diffrn_measurement_device_type   'Rigarku saturn 724'
_diffrn_measurement_method        ?
_diffrn_detector_area_resol_mean  ?
_diffrn_reflns_number             13184
_diffrn_reflns_av_unetI/netI      0.0609
_diffrn_reflns_av_R_equivalents   0.0316
_diffrn_reflns_limit_h_min        -22
_diffrn_reflns_limit_h_max        22
_diffrn_reflns_limit_k_min        -17
_diffrn_reflns_limit_k_max        17
_diffrn_reflns_limit_l_min        -17
_diffrn_reflns_limit_l_max        17
_diffrn_reflns_theta_min          1.855
_diffrn_reflns_theta_max          27.580
_diffrn_reflns_theta_full         25.242
_diffrn_measured_fraction_theta_max   0.985
_diffrn_measured_fraction_theta_full  0.985
_diffrn_reflns_Laue_measured_fraction_max    0.985
_diffrn_reflns_Laue_measured_fraction_full   0.985
_diffrn_reflns_point_group_measured_fraction_max   0.985
_diffrn_reflns_point_group_measured_fraction_full  0.985
_reflns_number_total              5661
_reflns_number_gt                 5082
_reflns_threshold_expression      'I > 2\s(I)'
_reflns_Friedel_coverage          0.998
_reflns_Friedel_fraction_max      0.985
_reflns_Friedel_fraction_full     0.985
 
_reflns_special_details
;
 Reflections were merged by SHELXL according to the crystal
 class for the calculation of statistics and refinement.
 
 _reflns_Friedel_fraction is defined as the number of unique
 Friedel pairs measured divided by the number that would be
 possible theoretically, ignoring centric projections and
 systematic absences.
;
 
_computing_data_collection        ?
_computing_cell_refinement        ?
_computing_data_reduction         ?
_computing_structure_solution     ?
_computing_structure_refinement 'SHELXL-2014/7 (Sheldrick, 2014)'
_computing_molecular_graphics     ?
_computing_publication_material   ?
_refine_special_details
;
 Refined as a 2-component twin.
;
_refine_ls_structure_factor_coef  Fsqd
_refine_ls_matrix_type            full
_refine_ls_weighting_scheme       calc
_refine_ls_weighting_details
'w=1/[\s^2^(Fo^2^)+(0.0610P)^2^] where P=(Fo^2^+2Fc^2^)/3'
_atom_sites_solution_primary      ?
_atom_sites_solution_secondary    ?
_atom_sites_solution_hydrogens    mixed
_refine_ls_hydrogen_treatment     constr
_refine_ls_extinction_method      none
_refine_ls_extinction_coef        .
_refine_ls_abs_structure_details
;
 Flack x determined using 2077 quotients [(I+)-(I-)]/[(I+)+(I-)]
 (Parsons, Flack and Wagner, Acta Cryst. B69 (2013) 249-259).
;
_refine_ls_abs_structure_Flack    0.004(5)
_chemical_absolute_configuration  ?
_refine_ls_number_reflns          5661
_refine_ls_number_parameters      363
_refine_ls_number_restraints      9
_refine_ls_R_factor_all           0.0458
_refine_ls_R_factor_gt            0.0392
_refine_ls_wR_factor_ref          0.1078
_refine_ls_wR_factor_gt           0.1007
_refine_ls_goodness_of_fit_ref    1.101
_refine_ls_restrained_S_all       1.105
_refine_ls_shift/su_max           0.000
_refine_ls_shift/su_mean          0.000
 
loop_
 _atom_site_label
 _atom_site_type_symbol
 _atom_site_fract_x
 _atom_site_fract_y
 _atom_site_fract_z
 _atom_site_U_iso_or_equiv
 _atom_site_adp_type
 _atom_site_occupancy
 _atom_site_site_symmetry_order  
 _atom_site_calc_flag
 _atom_site_refinement_flags_posn
 _atom_site_refinement_flags_adp
 _atom_site_refinement_flags_occupancy
 _atom_site_disorder_assembly
 _atom_site_disorder_group
Cu1 Cu 0.15327(5) 0.70395(5) 0.29636(7) 0.01158(19) Uani 1 1 d . . . . .
Se1 Se 0.14140(4) 0.45714(5) 0.31043(6) 0.0090(2) Uani 0.902(3) 1 d . . P A 1
Se1' Se 0.1578(6) 0.4559(5) 0.2774(8) 0.0090(2) Uani 0.098(3) 1 d . . P A 2
O1 O 0.2359(3) 0.4033(4) 0.3376(5) 0.0202(11) Uani 1 1 d . . . . .
O2 O 0.1498(4) 0.4819(4) 0.4372(4) 0.0146(10) Uani 0.902(3) 1 d . . P A 1
O2' O 0.151(3) 0.480(4) 0.148(4) 0.0146(10) Uani 0.098(3) 1 d . . P A 2
O3 O 0.1233(4) 0.5635(4) 0.2325(5) 0.0161(10) Uani 0.902(3) 1 d . . P A 1
O3' O 0.176(4) 0.569(4) 0.355(4) 0.0161(10) Uani 0.098(3) 1 d . . P A 2
O4 O 0.0539(3) 0.3841(4) 0.2243(4) 0.0154(9) Uani 1 1 d . . . . .
C1 C 0.0455(5) 0.8284(6) 0.0455(6) 0.0204(15) Uani 1 1 d . . . . .
H1A H 0.0904 0.8065 0.0306 0.025 Uiso 1 1 calc R U . . .
C2 C -0.0255(6) 0.8956(6) -0.0397(7) 0.0231(16) Uani 1 1 d . . . . .
H2A H -0.0296 0.9149 -0.1120 0.028 Uiso 1 1 calc R U . . .
C3 C -0.0861(6) 0.9313(6) -0.0164(7) 0.0214(16) Uani 1 1 d . . . . .
H3A H -0.1314 0.9793 -0.0699 0.026 Uiso 1 1 calc R U . . .
C4 C -0.0826(5) 0.8977(5) 0.0876(6) 0.0156(14) Uani 1 1 d . . . . .
C5 C -0.1479(5) 0.9279(5) 0.1168(7) 0.0183(15) Uani 1 1 d . . . . .
H5A H -0.1958 0.9739 0.0643 0.022 Uiso 1 1 calc R U . . .
C6 C -0.1425(5) 0.8923(6) 0.2171(7) 0.0172(14) Uani 1 1 d . . . . .
H6A H -0.1858 0.9140 0.2348 0.021 Uiso 1 1 calc R U . . .
C7 C -0.0715(4) 0.8223(5) 0.2960(6) 0.0125(12) Uani 1 1 d . . . . .
C8 C -0.0647(5) 0.7786(6) 0.3995(7) 0.0174(14) Uani 1 1 d . . . . .
H8A H -0.1074 0.7968 0.4198 0.021 Uiso 1 1 calc R U . . .
C9 C 0.0037(5) 0.7105(5) 0.4691(7) 0.0165(14) Uani 1 1 d . . . . .
H9A H 0.0099 0.6823 0.5396 0.020 Uiso 1 1 calc R U . . .
C10 C 0.0655(5) 0.6817(5) 0.4368(6) 0.0162(13) Uani 1 1 d . . . . .
H10A H 0.1116 0.6325 0.4850 0.019 Uiso 1 1 calc R U . . .
C11 C -0.0062(4) 0.7904(5) 0.2708(6) 0.0120(12) Uani 1 1 d . . . . .
C12 C -0.0113(4) 0.8288(5) 0.1653(6) 0.0123(12) Uani 1 1 d . . . . .
C13 C 0.2554(5) 0.8309(6) 0.5375(7) 0.0202(15) Uani 1 1 d . . . . .
H13A H 0.2120 0.8072 0.5541 0.024 Uiso 1 1 calc R U . . .
C14 C 0.3721(5) 0.8200(6) 0.2858(6) 0.0169(14) Uani 1 1 d . . . . .
C74 C 0.3223(5) 0.8987(7) 0.6178(7) 0.0222(16) Uani 1 1 d . . . . .
H14A H 0.3247 0.9202 0.6883 0.027 Uiso 1 1 calc R U . . .
C15 C 0.3855(5) 0.9351(5) 0.5949(7) 0.0185(15) Uani 1 1 d . . . . .
H15A H 0.4306 0.9834 0.6484 0.022 Uiso 1 1 calc R U . . .
C16 C 0.3831(5) 0.9005(5) 0.4923(6) 0.0152(13) Uani 1 1 d . . . . .
C17 C 0.4451(5) 0.9317(6) 0.4602(7) 0.0168(14) Uani 1 1 d . . . . .
H17A H 0.4911 0.9808 0.5091 0.020 Uiso 1 1 calc R U . . .
C18 C 0.4399(5) 0.8931(6) 0.3621(7) 0.0188(14) Uani 1 1 d . . . . .
H18A H 0.4825 0.9153 0.3434 0.023 Uiso 1 1 calc R U . . .
C20 C 0.3643(5) 0.7742(6) 0.1832(6) 0.0192(15) Uani 1 1 d . . . . .
H20A H 0.4041 0.7941 0.1587 0.023 Uiso 1 1 calc R U . . .
C21 C 0.2978(5) 0.6998(6) 0.1187(6) 0.0181(15) Uani 1 1 d . . . . .
H21A H 0.2932 0.6662 0.0518 0.022 Uiso 1 1 calc R U . . .
C22 C 0.2382(5) 0.6755(6) 0.1533(6) 0.0172(14) Uani 1 1 d . . . . .
H22A H 0.1920 0.6258 0.1070 0.021 Uiso 1 1 calc R U . . .
C23 C 0.3095(4) 0.7886(5) 0.3141(6) 0.0127(13) Uani 1 1 d . . . . .
C24 C 0.3137(5) 0.8307(5) 0.4174(6) 0.0143(13) Uani 1 1 d . . . . .
N1 N 0.2418(4) 0.7174(5) 0.2475(5) 0.0149(12) Uani 1 1 d . . . . .
N2 N 0.2490(4) 0.7972(4) 0.4379(5) 0.0134(11) Uani 1 1 d . . . . .
N3 N 0.0514(4) 0.7954(4) 0.1440(5) 0.0161(12) Uani 1 1 d . . . . .
N4 N 0.0610(4) 0.7216(4) 0.3406(5) 0.0102(10) Uani 1 1 d . . . . .
C25 C 0.1246(15) 0.0244(9) 0.3629(18) 0.100(4) Uani 1 1 d D U . . .
H25A H 0.1438 -0.0335 0.3353 0.151 Uiso 1 1 calc R U . . .
H25B H 0.1669 0.0320 0.4513 0.151 Uiso 1 1 calc R U . . .
H25C H 0.0620 0.0128 0.3424 0.151 Uiso 1 1 calc R U . . .
C26 C 0.1262(15) 0.1181(8) 0.3019(19) 0.088(4) Uani 1 1 d D U . . .
H26A H 0.0777 0.1103 0.2131 0.106 Uiso 1 1 calc R U . . .
C27 C 0.2141(9) 0.1369(7) 0.3131(11) 0.053(3) Uani 1 1 d . . . . .
H27A H 0.2612 0.1571 0.3980 0.063 Uiso 1 1 calc R U . . .
H27B H 0.2349 0.0727 0.2964 0.063 Uiso 1 1 calc R U . . .
O5 O 0.2087(5) 0.2129(4) 0.2338(6) 0.0339(15) Uani 1 1 d . . . . .
H5D H 0.2172 0.2706 0.2666 0.041 Uiso 1 1 d R U . . .
O6 O 0.0982(5) 0.1983(5) 0.3448(7) 0.0444(19) Uani 1 1 d . . . . .
H6D H 0.0860 0.2519 0.3033 0.053 Uiso 1 1 d R U . . .
 
loop_
 _atom_site_aniso_label
 _atom_site_aniso_U_11
 _atom_site_aniso_U_22
 _atom_site_aniso_U_33
 _atom_site_aniso_U_23
 _atom_site_aniso_U_13
 _atom_site_aniso_U_12
Cu1 0.0119(4) 0.0124(3) 0.0138(4) -0.0008(3) 0.0092(3) -0.0015(3)
Se1 0.0091(3) 0.0117(3) 0.0092(4) -0.0003(3) 0.0070(3) -0.0011(3)
Se1' 0.0091(3) 0.0117(3) 0.0092(4) -0.0003(3) 0.0070(3) -0.0011(3)
O1 0.016(2) 0.025(3) 0.028(3) -0.007(2) 0.017(2) -0.001(2)
O2 0.016(2) 0.023(3) 0.007(2) 0.0009(19) 0.007(2) 0.001(2)
O2' 0.016(2) 0.023(3) 0.007(2) 0.0009(19) 0.007(2) 0.001(2)
O3 0.023(3) 0.019(3) 0.008(2) -0.002(2) 0.009(2) -0.008(2)
O3' 0.023(3) 0.019(3) 0.008(2) -0.002(2) 0.009(2) -0.008(2)
O4 0.012(2) 0.017(2) 0.015(2) 0.0002(19) 0.006(2) -0.0042(18)
C1 0.025(4) 0.026(4) 0.015(3) 0.006(3) 0.014(3) 0.006(3)
C2 0.031(4) 0.022(4) 0.021(4) 0.009(3) 0.018(4) 0.007(3)
C3 0.022(4) 0.028(4) 0.013(3) 0.007(3) 0.008(3) 0.004(3)
C4 0.016(3) 0.013(3) 0.014(3) 0.001(2) 0.006(3) 0.003(3)
C5 0.016(4) 0.022(4) 0.014(3) 0.002(3) 0.006(3) 0.008(3)
C6 0.014(3) 0.019(4) 0.022(4) -0.001(3) 0.012(3) 0.004(3)
C7 0.010(3) 0.015(3) 0.014(3) -0.004(2) 0.007(3) 0.001(2)
C8 0.020(4) 0.020(4) 0.020(3) -0.004(3) 0.016(3) -0.003(3)
C9 0.020(3) 0.021(4) 0.018(3) 0.000(3) 0.016(3) 0.001(3)
C10 0.019(3) 0.015(3) 0.017(3) 0.003(3) 0.012(3) 0.001(3)
C11 0.011(3) 0.013(3) 0.009(3) -0.001(2) 0.004(3) -0.001(2)
C12 0.011(3) 0.016(3) 0.013(3) 0.002(2) 0.008(3) 0.002(2)
C13 0.022(4) 0.023(4) 0.026(4) -0.008(3) 0.019(3) -0.007(3)
C14 0.016(3) 0.021(4) 0.019(3) -0.004(3) 0.013(3) -0.003(3)
C74 0.019(4) 0.037(5) 0.017(4) -0.012(3) 0.014(3) -0.007(3)
C15 0.024(4) 0.015(3) 0.019(3) -0.007(3) 0.013(3) -0.009(3)
C16 0.017(3) 0.015(3) 0.014(3) 0.001(3) 0.009(3) 0.000(3)
C17 0.015(3) 0.018(4) 0.017(4) 0.004(3) 0.009(3) 0.000(3)
C18 0.015(3) 0.022(4) 0.021(4) 0.000(3) 0.012(3) -0.007(3)
C20 0.012(3) 0.034(4) 0.015(3) -0.001(3) 0.009(3) -0.005(3)
C21 0.016(4) 0.029(4) 0.012(3) -0.004(3) 0.010(3) -0.005(3)
C22 0.014(3) 0.029(4) 0.012(3) -0.004(3) 0.009(3) -0.006(3)
C23 0.012(3) 0.014(3) 0.016(3) 0.000(2) 0.009(3) -0.002(2)
C24 0.018(3) 0.012(3) 0.015(3) 0.004(2) 0.011(3) 0.001(3)
N1 0.016(3) 0.021(3) 0.015(3) -0.004(2) 0.013(3) -0.003(2)
N2 0.013(3) 0.018(3) 0.013(3) -0.001(2) 0.010(2) -0.005(2)
N3 0.019(3) 0.017(3) 0.017(3) 0.000(2) 0.013(3) 0.000(2)
N4 0.011(3) 0.008(3) 0.011(2) 0.001(2) 0.006(2) 0.003(2)
C25 0.171(12) 0.034(5) 0.163(10) 0.025(6) 0.134(10) 0.019(6)
C26 0.165(12) 0.028(4) 0.157(10) 0.027(6) 0.143(10) 0.019(6)
C27 0.098(9) 0.029(5) 0.069(7) 0.019(5) 0.070(7) 0.025(6)
O5 0.052(4) 0.024(3) 0.049(4) -0.010(3) 0.043(4) -0.005(3)
O6 0.077(5) 0.022(3) 0.072(5) 0.014(3) 0.065(5) 0.008(3)
 
_geom_special_details
;
 All esds (except the esd in the dihedral angle between two l.s. planes)
 are estimated using the full covariance matrix.  The cell esds are taken
 into account individually in the estimation of esds in distances, angles
 and torsion angles; correlations between esds in cell parameters are only
 used when they are defined by crystal symmetry.  An approximate (isotropic)
 treatment of cell esds is used for estimating esds involving l.s. planes.
;
 
loop_
 _geom_bond_atom_site_label_1
 _geom_bond_atom_site_label_2
 _geom_bond_distance
 _geom_bond_site_symmetry_2
 _geom_bond_publ_flag
Cu1 O3' 1.89(5) . ?
Cu1 O3 1.976(5) . ?
Cu1 N1 1.983(6) . ?
Cu1 N4 2.006(6) . ?
Cu1 N2 2.078(6) . ?
Cu1 N3 2.164(6) . ?
Se1 O4 1.619(5) . ?
Se1 O2 1.628(5) . ?
Se1 O1 1.640(5) . ?
Se1 O3 1.659(5) . ?
Se1' O1 1.329(10) . ?
Se1' O2' 1.68(4) . ?
Se1' O3' 1.72(5) . ?
Se1' O4 1.805(10) . ?
C1 N3 1.319(9) . ?
C1 C2 1.426(10) . ?
C2 C3 1.338(11) . ?
C3 C4 1.409(10) . ?
C4 C12 1.416(9) . ?
C4 C5 1.443(10) . ?
C5 C6 1.357(11) . ?
C6 C7 1.427(10) . ?
C7 C11 1.415(9) . ?
C7 C8 1.423(9) . ?
C8 C9 1.361(10) . ?
C9 C10 1.412(10) . ?
C10 N4 1.333(9) . ?
C11 N4 1.358(8) . ?
C11 C12 1.436(9) . ?
C12 N3 1.343(9) . ?
C13 N2 1.331(9) . ?
C13 C74 1.382(10) . ?
C14 C23 1.398(9) . ?
C14 C20 1.417(10) . ?
C14 C18 1.420(10) . ?
C74 C15 1.380(11) . ?
C15 C16 1.406(10) . ?
C16 C24 1.400(10) . ?
C16 C17 1.421(10) . ?
C17 C18 1.345(11) . ?
C20 C21 1.390(10) . ?
C21 C22 1.383(10) . ?
C22 N1 1.327(9) . ?
C23 N1 1.374(9) . ?
C23 C24 1.434(9) . ?
C24 N2 1.370(9) . ?
C25 C26 1.480(14) . ?
C26 O6 1.405(14) . ?
C26 C27 1.48(2) . ?
C27 O5 1.410(11) . ?
 
loop_
 _geom_angle_atom_site_label_1
 _geom_angle_atom_site_label_2
 _geom_angle_atom_site_label_3
 _geom_angle
 _geom_angle_site_symmetry_1
 _geom_angle_site_symmetry_3
 _geom_angle_publ_flag
O3' Cu1 N1 101.0(16) . . ?
O3 Cu1 N1 90.9(2) . . ?
O3' Cu1 N4 90.7(16) . . ?
O3 Cu1 N4 99.6(2) . . ?
N1 Cu1 N4 168.1(2) . . ?
O3' Cu1 N2 107.9(15) . . ?
O3 Cu1 N2 145.6(2) . . ?
N1 Cu1 N2 81.7(2) . . ?
N4 Cu1 N2 92.6(2) . . ?
O3' Cu1 N3 141.2(16) . . ?
O3 Cu1 N3 103.7(2) . . ?
N1 Cu1 N3 92.0(2) . . ?
N4 Cu1 N3 80.1(2) . . ?
N2 Cu1 N3 110.1(2) . . ?
O4 Se1 O2 110.7(3) . . ?
O4 Se1 O1 109.8(2) . . ?
O2 Se1 O1 110.7(3) . . ?
O4 Se1 O3 106.5(3) . . ?
O2 Se1 O3 110.2(3) . . ?
O1 Se1 O3 108.8(3) . . ?
O1 Se1' O2' 100.4(19) . . ?
O1 Se1' O3' 108(2) . . ?
O2' Se1' O3' 109(2) . . ?
O1 Se1' O4 115.8(5) . . ?
O2' Se1' O4 102.3(17) . . ?
O3' Se1' O4 119.7(19) . . ?
Se1 O3 Cu1 127.6(3) . . ?
Se1' O3' Cu1 130(3) . . ?
N3 C1 C2 122.6(7) . . ?
C3 C2 C1 119.2(7) . . ?
C2 C3 C4 120.0(7) . . ?
C3 C4 C12 116.8(6) . . ?
C3 C4 C5 123.9(7) . . ?
C12 C4 C5 119.3(6) . . ?
C6 C5 C4 121.7(7) . . ?
C5 C6 C7 119.8(6) . . ?
C11 C7 C8 117.1(6) . . ?
C11 C7 C6 120.4(6) . . ?
C8 C7 C6 122.5(6) . . ?
C9 C8 C7 119.2(6) . . ?
C8 C9 C10 120.2(7) . . ?
N4 C10 C9 121.8(7) . . ?
N4 C11 C7 122.8(6) . . ?
N4 C11 C12 117.3(6) . . ?
C7 C11 C12 119.9(6) . . ?
N3 C12 C4 123.2(6) . . ?
N3 C12 C11 117.8(6) . . ?
C4 C12 C11 118.9(6) . . ?
N2 C13 C74 123.1(6) . . ?
C23 C14 C20 116.9(6) . . ?
C23 C14 C18 118.5(6) . . ?
C20 C14 C18 124.6(6) . . ?
C15 C74 C13 119.5(6) . . ?
C74 C15 C16 119.8(7) . . ?
C24 C16 C15 116.4(6) . . ?
C24 C16 C17 118.9(6) . . ?
C15 C16 C17 124.8(7) . . ?
C18 C17 C16 121.3(7) . . ?
C17 C18 C14 121.6(6) . . ?
C21 C20 C14 119.4(6) . . ?
C22 C21 C20 119.0(7) . . ?
N1 C22 C21 123.9(7) . . ?
N1 C23 C14 123.5(6) . . ?
N1 C23 C24 116.4(6) . . ?
C14 C23 C24 120.2(6) . . ?
N2 C24 C16 123.9(6) . . ?
N2 C24 C23 116.6(6) . . ?
C16 C24 C23 119.5(6) . . ?
C22 N1 C23 117.4(6) . . ?
C22 N1 Cu1 128.6(5) . . ?
C23 N1 Cu1 113.6(4) . . ?
C13 N2 C24 117.3(6) . . ?
C13 N2 Cu1 132.0(5) . . ?
C24 N2 Cu1 110.6(4) . . ?
C1 N3 C12 118.0(6) . . ?
C1 N3 Cu1 132.3(5) . . ?
C12 N3 Cu1 109.4(4) . . ?
C10 N4 C11 118.8(6) . . ?
C10 N4 Cu1 126.6(5) . . ?
C11 N4 Cu1 114.2(4) . . ?
O6 C26 C27 114.0(13) . . ?
O6 C26 C25 106.9(11) . . ?
C27 C26 C25 114.6(14) . . ?
O5 C27 C26 113.9(10) . . ?
 
_refine_diff_density_max    1.022
_refine_diff_density_min   -0.910
_refine_diff_density_rms    0.113

_shelx_res_file
;

    shelxl.res created by SHELXL-2014/7


TITL shelxl in Cc
CELL 0.71073  17.4345  13.1490  13.1841  90.000 123.634  90.000
ZERR  4  0.0185   0.0123   0.0138   0.000   0.010   0.000
LATT -7
SYMM X, -Y, 0.5+Z
SFAC C H N O CU SE
UNIT 108 96 16 24 4 4

L.S. 4
BOND
FMAP 2
TEMP -180
PLAN 20

TWIN -1.000    0.000    0.000 0 1 0 0 0 -1
acta
eadp o3' o3
eadp o2' o2
eadp  se1' se1
SIMU 0.001 C25 C26
DFIX 1.5 C25 C26

WGHT    0.061000
BASF   0.48826
FVAR       4.50281   0.09784
CU1   5    0.153271    0.703951    0.296360    11.00000    0.01192    0.01244 =
         0.01378   -0.00079    0.00924   -0.00153
PART   1
SE1   6    0.141403    0.457135    0.310428   -21.00000    0.00908    0.01166 =
         0.00921   -0.00025    0.00697   -0.00107
PART   2
SE1'  6    0.157771    0.455884    0.277426    21.00000    0.00908    0.01166 =
         0.00921   -0.00025    0.00697   -0.00107
PART   0
O1    4    0.235881    0.403301    0.337565    11.00000    0.01581    0.02537 =
         0.02791   -0.00742    0.01740   -0.00145
PART   1
O2    4    0.149821    0.481865    0.437208   -21.00000    0.01591    0.02250 =
         0.00723    0.00093    0.00748    0.00138
PART   2
O2'   4    0.150762    0.480381    0.147641    21.00000    0.01591    0.02250 =
         0.00723    0.00093    0.00748    0.00138
PART   1
O3    4    0.123292    0.563539    0.232509   -21.00000    0.02284    0.01899 =
         0.00782   -0.00172    0.00936   -0.00804
PART   2
O3'   4    0.175980    0.568555    0.354564    21.00000    0.02284    0.01899 =
         0.00782   -0.00172    0.00936   -0.00804
PART   0
O4    4    0.053890    0.384072    0.224259    11.00000    0.01167    0.01742 =
         0.01494    0.00018    0.00597   -0.00422
C1    1    0.045507    0.828373    0.045478    11.00000    0.02532    0.02607 =
         0.01505    0.00555    0.01440    0.00564
AFIX  43
H1A   2    0.090356    0.806471    0.030613    11.00000   -1.20000
AFIX   0
C2    1   -0.025452    0.895639   -0.039652    11.00000    0.03129    0.02170 =
         0.02136    0.00923    0.01781    0.00739
AFIX  43
H2A   2   -0.029629    0.914871   -0.112016    11.00000   -1.20000
AFIX   0
C3    1   -0.086073    0.931337   -0.016379    11.00000    0.02174    0.02756 =
         0.01289    0.00662    0.00833    0.00440
AFIX  43
H3A   2   -0.131392    0.979319   -0.069882    11.00000   -1.20000
AFIX   0
C4    1   -0.082638    0.897698    0.087562    11.00000    0.01619    0.01287 =
         0.01437    0.00146    0.00627    0.00314
C5    1   -0.147852    0.927899    0.116755    11.00000    0.01601    0.02151 =
         0.01432    0.00227    0.00647    0.00805
AFIX  43
H5A   2   -0.195803    0.973906    0.064329    11.00000   -1.20000
AFIX   0
C6    1   -0.142459    0.892301    0.217108    11.00000    0.01388    0.01873 =
         0.02225   -0.00075    0.01201    0.00379
AFIX  43
H6A   2   -0.185827    0.913966    0.234793    11.00000   -1.20000
AFIX   0
C7    1   -0.071508    0.822258    0.296006    11.00000    0.00959    0.01538 =
         0.01372   -0.00431    0.00722    0.00077
C8    1   -0.064695    0.778604    0.399472    11.00000    0.01997    0.01974 =
         0.02039   -0.00391    0.01612   -0.00289
AFIX  43
H8A   2   -0.107373    0.796750    0.419754    11.00000   -1.20000
AFIX   0
C9    1    0.003719    0.710520    0.469050    11.00000    0.01976    0.02090 =
         0.01839    0.00030    0.01647    0.00140
AFIX  43
H9A   2    0.009891    0.682317    0.539561    11.00000   -1.20000
AFIX   0
C10   1    0.065528    0.681675    0.436805    11.00000    0.01922    0.01485 =
         0.01714    0.00308    0.01178    0.00133
AFIX  43
H10A  2    0.111637    0.632474    0.484963    11.00000   -1.20000
AFIX   0
C11   1   -0.006180    0.790443    0.270817    11.00000    0.01108    0.01290 =
         0.00938   -0.00108    0.00400   -0.00134
C12   1   -0.011258    0.828846    0.165300    11.00000    0.01071    0.01584 =
         0.01287    0.00245    0.00806    0.00189
C13   1    0.255431    0.830877    0.537466    11.00000    0.02162    0.02262 =
         0.02558   -0.00814    0.01880   -0.00729
AFIX  43
H13A  2    0.212006    0.807167    0.554106    11.00000   -1.20000
AFIX   0
C14   1    0.372120    0.819990    0.285825    11.00000    0.01600    0.02060 =
         0.01941   -0.00373    0.01311   -0.00304
C74   1    0.322275    0.898744    0.617836    11.00000    0.01927    0.03684 =
         0.01688   -0.01232    0.01394   -0.00668
AFIX  43
H14A  2    0.324679    0.920205    0.688350    11.00000   -1.20000
AFIX   0
C15   1    0.385534    0.935135    0.594932    11.00000    0.02420    0.01459 =
         0.01886   -0.00744    0.01329   -0.00897
AFIX  43
H15A  2    0.430561    0.983393    0.648359    11.00000   -1.20000
AFIX   0
C16   1    0.383118    0.900547    0.492252    11.00000    0.01723    0.01536 =
         0.01403    0.00140    0.00933   -0.00030
C17   1    0.445073    0.931737    0.460228    11.00000    0.01457    0.01811 =
         0.01745    0.00353    0.00862   -0.00007
AFIX  43
H17A  2    0.491083    0.980825    0.509067    11.00000   -1.20000
AFIX   0
C18   1    0.439861    0.893128    0.362126    11.00000    0.01530    0.02229 =
         0.02119   -0.00006    0.01161   -0.00742
AFIX  43
H18A  2    0.482532    0.915330    0.343436    11.00000   -1.20000
AFIX   0
C20   1    0.364264    0.774157    0.183190    11.00000    0.01159    0.03390 =
         0.01525   -0.00112    0.00943   -0.00527
AFIX  43
H20A  2    0.404075    0.794065    0.158713    11.00000   -1.20000
AFIX   0
C21   1    0.297751    0.699793    0.118671    11.00000    0.01619    0.02900 =
         0.01223   -0.00446    0.00990   -0.00459
AFIX  43
H21A  2    0.293239    0.666170    0.051782    11.00000   -1.20000
AFIX   0
C22   1    0.238230    0.675481    0.153321    11.00000    0.01369    0.02901 =
         0.01171   -0.00440    0.00879   -0.00572
AFIX  43
H22A  2    0.192050    0.625836    0.107029    11.00000   -1.20000
AFIX   0
C23   1    0.309453    0.788553    0.314071    11.00000    0.01175    0.01360 =
         0.01575    0.00032    0.00949   -0.00154
C24   1    0.313688    0.830676    0.417403    11.00000    0.01834    0.01202 =
         0.01484    0.00375    0.01068    0.00098
N1    3    0.241834    0.717433    0.247451    11.00000    0.01558    0.02080 =
         0.01506   -0.00407    0.01262   -0.00313
N2    3    0.249013    0.797166    0.437873    11.00000    0.01325    0.01759 =
         0.01335   -0.00133    0.00993   -0.00462
N3    3    0.051358    0.795366    0.143986    11.00000    0.01913    0.01683 =
         0.01664    0.00034    0.01255   -0.00041
N4    3    0.060975    0.721576    0.340638    11.00000    0.01112    0.00812 =
         0.01120    0.00058    0.00610    0.00252
C25   1    0.124603    0.024427    0.362859    11.00000    0.17090    0.03410 =
         0.16252    0.02514    0.13366    0.01927
AFIX  33
H25A  2    0.143827   -0.033546    0.335296    11.00000   -1.50000
H25B  2    0.166906    0.031981    0.451282    11.00000   -1.50000
H25C  2    0.062017    0.012775    0.342354    11.00000   -1.50000
AFIX   0
C26   1    0.126201    0.118138    0.301932    11.00000    0.16511    0.02842 =
         0.15684    0.02671    0.14334    0.01868
AFIX  13
H26A  2    0.077705    0.110270    0.213115    11.00000   -1.20000
AFIX   0
C27   1    0.214145    0.136939    0.313097    11.00000    0.09826    0.02884 =
         0.06908    0.01868    0.07008    0.02472
AFIX  23
H27A  2    0.261235    0.157106    0.398046    11.00000   -1.20000
H27B  2    0.234907    0.072740    0.296424    11.00000   -1.20000
AFIX   0
O5    4    0.208692    0.212882    0.233817    11.00000    0.05230    0.02446 =
         0.04853   -0.00964    0.04266   -0.00465
AFIX   3
H5D   2    0.217212    0.270622    0.266587    11.00000   -1.20000
AFIX   0
O6    4    0.098151    0.198275    0.344796    11.00000    0.07671    0.02244 =
         0.07225    0.01399    0.06517    0.00782
AFIX   3
H6D   2    0.086021    0.251935    0.303306    11.00000   -1.20000
AFIX   0
HKLF 4

REM  shelxl in Cc
REM R1 =  0.0392 for    5082 Fo > 4sig(Fo)  and  0.0458 for all    5661 data
REM    363 parameters refined using      9 restraints

END

WGHT      0.0610      0.0000

REM Highest difference peak  1.022,  deepest hole -0.910,  1-sigma level  0.113
Q1    1   0.1431  0.6283  0.3058  11.00000  0.05    0.97
Q2    1   0.1702  0.3754  0.3032  11.00000  0.05    0.76
Q3    1   0.1497  0.2109  0.2913  11.00000  0.05    0.72
Q4    1   0.2388  0.0820  0.3759  11.00000  0.05    0.66
Q5    1   0.1726  0.0191  0.2214  11.00000  0.05    0.60
Q6    1   0.1800  0.4603  0.2427  11.00000  0.05    0.59
Q7    1   0.2002  0.7669  0.3722  11.00000  0.05    0.52
Q8    1   0.0961  0.3826  0.3443  11.00000  0.05    0.51
Q9    1   0.1406  0.2018  0.4023  11.00000  0.05    0.51
Q10   1   0.1357  0.4991  0.2018  11.00000  0.05    0.51
Q11   1   0.2179  0.5079  0.3204  11.00000  0.05    0.50
Q12   1   0.2278  0.4441  0.3615  11.00000  0.05    0.50
Q13   1   0.2095  0.0755  0.4076  11.00000  0.05    0.50
Q14   1   0.1219  0.8038  0.3907  11.00000  0.05    0.46
Q15   1   0.1364  0.7065  0.3237  11.00000  0.05    0.45
Q16   1   0.1972 -0.0537  0.2945  11.00000  0.05    0.43
Q17   1   0.1590  0.1117  0.3594  11.00000  0.05    0.42
Q18   1   0.1884  0.5340  0.2782  11.00000  0.05    0.41
Q19   1   0.2337  0.3204  0.3896  11.00000  0.05    0.40
Q20   1   0.2109  0.5951  0.3285  11.00000  0.05    0.40
;
_shelx_res_checksum   77257

_shelx_hkl_file
;
   0   0  -1 -146.54  151.13   1 0.44120-0.47682 0.83416-0.83416-0.33092 0.27714
   0   0   1 -445.80  332.90   1-0.80913 0.84491-0.11681 0.11681 0.57589-0.52199
   0   0  -1 -331.39  335.19   1 0.05370-0.08939 0.99578-0.99578-0.07434 0.02048
   0   0   3  217.71  780.29   1 0.39234-0.28547 0.90850-0.90850-0.14381 0.30515
   0   0   3 1159.72 1328.79   1-0.76926 0.87647-0.12692 0.12692 0.62619-0.46441
   0   0  -3 1231.18 1057.19   1-0.87906 0.77173-0.09560 0.09560 0.46701-0.62871
   0   0  -3 2136.80 2113.47   1-0.00277-0.10432 0.99342-0.99342-0.11445-0.04715
   0   0   3   37.26  579.37   1 0.16420-0.05712 0.98639-0.98639 0.00757 0.15413
   0   0   4533355.231544.44   1 0.37719-0.23470 0.92124-0.92124-0.09508 0.31020
   0   0   4554311.932871.96   1-0.74777 0.89072-0.13169 0.13169 0.65076-0.43505
   0   0  -4559671.333185.08   1-0.03115-0.11163 0.99043-0.99043-0.13440-0.08107
   0   0  -5  752.95  879.95   1 0.47162-0.64973 0.72232-0.72232-0.50577 0.23682
   0   0   5  157.08  261.05   1 0.36080-0.18269 0.93152-0.93152-0.04554 0.31444
   0   0   5  651.77 1432.94   1-0.72536 0.90405-0.13634 0.13634 0.67472-0.40508
   0   0  -5  -61.48  808.18   1-0.05964-0.11885 0.98622-0.98622-0.15429-0.11505
   0   0   6865200.041299.18   1-0.70203 0.91646-0.14086 0.14086 0.69806-0.37450
   0   0  -6916746.343445.42   1-0.08822-0.12596 0.98076-0.98076-0.17411-0.14910
   0   0  -7   39.94 1246.03   1 0.47914-0.72849 0.65154-0.65154-0.58813 0.21160
   0   0   7 2089.62 2027.01   1-0.67776 0.92792-0.14525 0.14525 0.72078-0.34329
   0   0  -7 1181.65 1481.37   1-0.11691-0.13297 0.97403-0.97403-0.19386-0.18322
   0   0  -8270116.810597.43   1 0.48081-0.76578 0.61198-0.61198-0.62792 0.19760
   0   0   8289129.011086.78   1-0.65252 0.93842-0.14952 0.14952 0.74286-0.31144
   0   0  -8273164.410592.50   1-0.14571-0.13987 0.96600-0.96600-0.21354-0.21741
   0   0  -9 1094.65 1184.04   1 0.48094-0.80153 0.56938-0.56938-0.66670 0.18259
   0   0   9 1876.88 1558.13   1-0.62629 0.94793-0.15365 0.15365 0.76429-0.27894
   0   0  -9 1451.15 2228.09   1-0.17462-0.14666 0.95663-0.95663-0.23314-0.25167
   0   0  10150978.7 9361.01   1-0.59905 0.95642-0.15764 0.15764 0.78503-0.24576
   0   0 -10139554.212132.00   1-0.20364-0.15333 0.94587-0.94587-0.25267-0.28601
   0   0  11-1058.78 2378.08   1-0.57074 0.96385-0.16149 0.16149 0.80508-0.21188
   0   0 -11 -758.33 1827.13   1-0.23279-0.15989 0.93367-0.93367-0.27213-0.32043
   0   0  12125167.4 7455.44   1-0.54134 0.97019-0.16519 0.16519 0.82441-0.17727
   0   0 -12124166.714489.05   1-0.26205-0.16633 0.91997-0.91997-0.29150-0.35493
   0   0  13 -184.26 1429.90   1-0.51080 0.97539-0.16873 0.16873 0.84297-0.14191
   0   0 -13 -465.58 1937.15   1-0.29144-0.17263 0.90469-0.90469-0.31078-0.38952
   0   0  1462256.9413487.91   1-0.47905 0.97938-0.17212 0.17212 0.86074-0.10575
   0   0 -1470589.7916543.82   1-0.32098-0.17880 0.88774-0.88774-0.32997-0.42419
   0   2  -144482.66 1435.16   1-0.19150 0.15590 0.44659-0.33895 0.87400-0.92779
   0  -2   145378.59 2196.57   1-0.26377 0.29938 0.29806-0.40570 0.91737-0.86358
   0   2   153094.05 2055.02   1-0.43619 0.47175-0.21879 0.32654 0.87284-0.81902
   0  -2  -142711.14 1439.13   1-0.45835 0.42279-0.33339 0.22564 0.82386-0.87768
   0   2   144722.08 1034.13   1-0.52924 0.56498-0.16663 0.27474 0.83194-0.77801
   0  -2  -148218.90 1246.30   1-0.77572 0.73994-0.12510 0.01706 0.61855-0.67244
   0  -2   149987.59 1448.56   1-0.85544 0.89121-0.10349-0.00454 0.50745-0.45355
   0   2  -148496.44 1180.17   1-0.93924 0.90347-0.06999 0.17803 0.33602-0.38992
   0  -2   145626.66 1784.37   1-0.71528 0.75094-0.53408 0.42604-0.45069 0.50454
   0   2  -145780.39 2368.02   1-0.75841 0.72240-0.42597 0.53397-0.49330 0.43932
   0  -2  -146692.18 1447.79   1-0.70601 0.67022 0.43822-0.54627-0.55632 0.50237
   0   2   144569.05 1256.88   1-0.64790 0.68357 0.55011-0.44214-0.52687 0.58071
   0   2  -2131487.2 3960.68   1 0.03056-0.10183 0.77796-0.67028 0.62756-0.73508
   0  -2   2130062.3 4240.97   1-0.10573 0.17700 0.59468-0.70236 0.79697-0.68945
   0   2   2142036.1 6114.72   1-0.46374 0.53486-0.36788 0.47563 0.80598-0.69834
   0   2   2164572.1 6430.34   1-0.67362 0.74509-0.14597 0.25408 0.72451-0.61666
   0  -2   2168705.2 5332.78   1-0.81957 0.89112-0.11401 0.00598 0.56150-0.45371
   0  -2  -2164209.7 4529.75   1-0.83865 0.76710-0.10861 0.00057 0.53372-0.64152
   0   2  -2159692.7 4108.08   1-0.91539 0.84384-0.08139 0.18942 0.39424-0.50203
   0  -2   2135712.5 7175.48   1-0.54191 0.61323-0.78589 0.67786-0.29781 0.40552
   0   2  -2128848.8 4002.77   1-0.63840 0.56709-0.66924 0.77727-0.38020 0.27249
   0  -2  -2152955.5 6586.98   1-0.54382 0.47248 0.69589-0.80386-0.46902 0.36133
   0   2   2133901.9 4661.21   1-0.42730 0.49864 0.81139-0.70342-0.39880 0.50650
   0   2   3  950.87 1104.16   1 0.47956-0.37269 0.64450-0.53686-0.59551 0.75688
   0   2  -3 1051.10  719.91   1 0.20564-0.31255 0.92216-0.81441 0.32760-0.48890
   0  -2   3 1795.47  627.10   1 0.01506 0.09184 0.76015-0.86783 0.64956-0.48829
   0  -2  -315883.76 1922.39   1-0.86637 0.75905-0.09995-0.00808 0.48928-0.65098
   0   2  -3 1729.76  680.56   1-0.55165 0.44468-0.77594 0.88397-0.30591 0.14435
   0  -2  -3 1558.25 1425.80   1-0.43421 0.32720 0.80558-0.91355-0.40309 0.24154
   0   2   3 1020.39  491.66   1-0.26046 0.36756 0.92075-0.81273-0.29045 0.45206
   0   2  -3  295.05 1500.34   1 0.39746-0.50454 0.89893-0.79105 0.18421-0.34591
   0   2  -4  728.61  832.79   1 0.31309-0.45558 0.94594-0.83819 0.08467-0.29979
   0  -2   4 1193.18  642.67   1 0.08598 0.05656 0.83519-0.94294 0.54318-0.32812
   0  -2   4 5609.63 1615.13   1-0.76809 0.91104-0.12719 0.01908 0.62757-0.41186
   0  -2  -4  378.93 1406.30   1-0.37172 0.22904 0.85404-0.96202-0.36389 0.14849
   0   2  -4 2034.96 1169.68   1 0.29037-0.43313 0.95149-0.84361 0.10173-0.31733
   0   2  -521436.17 3220.34   1 0.37748-0.55560 0.92102-0.81327-0.09601-0.17288
   0  -2   517155.71 1601.26   1 0.12320 0.05498 0.86788-0.97563 0.48123-0.21240
   0  -2   525070.37 5049.34   1-0.74361 0.92230-0.13258 0.02447 0.65532-0.38569
   0  -2  -519531.02 2751.74   1-0.33843 0.16008 0.87640-0.98437-0.34261 0.07336
   0   2  -6 5918.64 2081.69   1 0.41770-0.63143 0.87803-0.77029-0.23360-0.08908
   0  -2   6 4104.11 1180.02   1 0.14015 0.07367 0.88116-0.98890 0.45155-0.12895
   0  -2   6 5164.18 5794.12   1-0.71891 0.93334-0.13762 0.02951 0.68133-0.35776
   0  -2  -6 9038.54 2407.25   1-0.32404 0.10985 0.88588-0.99390-0.33196 0.00874
   0   2  -6 7011.33 2930.34   1 0.13798-0.35214 0.99036-0.88249-0.01162-0.31178
   0   2  -7 8241.14 2722.72   1 0.44388-0.69323 0.82769-0.71994-0.34335-0.03311
   0   2   713952.93 3132.80   1-0.63905 0.88922-0.15167 0.25978 0.75405-0.37656
   0  -2   713798.67 2500.93   1-0.69370 0.94386-0.14240 0.03429 0.70604-0.32855
   0  -2  -7 8888.93 2002.20   1-0.31992 0.07003 0.88837-0.99639-0.32929-0.04779
   0   2  -711714.11 3893.44   1 0.08054-0.33043 0.99522-0.88720-0.05509-0.32199
   0   2  -8131055.1 5290.28   1 0.46153-0.74650 0.77299-0.66535-0.43527 0.00495
   0   2   8137844.7 7202.72   1-0.61686 0.90276-0.15506 0.26317 0.77163-0.34021
   0  -2  -8134750.6 8401.00   1-0.32336 0.03777 0.88630-0.99432-0.33151-0.09944
   0   2  -8133860.8 6269.37   1 0.02796-0.31355 0.99530-0.88727-0.09269-0.33826
   0   2  -919765.40 4323.51   1 0.47259-0.79318 0.71588-0.60824-0.51397 0.02986
   0   2   915695.96 8747.88   1-0.59291 0.91455-0.15850 0.26661 0.78951-0.30416
   0  -2   921215.03 5947.79   1-0.64107 0.96270-0.15136 0.04325 0.75240-0.26705
   0  -2  -920314.79 3095.23   1-0.33092 0.00988 0.88113-0.98910-0.33777-0.14686
   0   2  -921585.25 3274.74   1-0.02007-0.30121 0.99174-0.88372-0.12663-0.35819
   0   2 -1026039.41 2483.61   1 0.47886-0.83508 0.65586-0.54822-0.58354 0.04564
   0   2  1029710.59 2489.82   1-0.46834 0.82397-0.40122 0.50897 0.78719-0.24902
   0   2  1029989.51 4592.45   1-0.56740 0.92477-0.16192 0.27003 0.80736-0.26808
   0  -2  1028930.67 3506.77   1-0.61346 0.97084-0.15556 0.04745 0.77424-0.23496
   0  -2 -1025029.43 6847.79   1-0.34341-0.01329 0.87319-0.98117-0.34581-0.19267
   0   2 -1014480.73 4546.28   1-0.06484-0.29214 0.98532-0.87729-0.15791-0.38078
   0   2  1110620.45 2415.99   1-0.46329 0.85448-0.36485 0.47260 0.80761-0.21563
   0   2  11 6893.07 5146.48   1-0.54044 0.93355-0.16530 0.27341 0.82498-0.23177
   0  -2  1111092.32 5922.85   1-0.58491 0.97802-0.15960 0.05149 0.79523-0.20203
   0  -2 -1111335.94 3383.41   1-0.35875-0.03362 0.86302-0.97100-0.35563-0.23670
   0   2 -1113930.06 4677.67   1-0.10720-0.28547 0.97645-0.86843-0.18719-0.40537
   0   2  1210398.52 5596.56   1-0.51209 0.94094-0.16859 0.27670 0.84222-0.19508
   0  -2  1212469.2410632.43   1-0.55533 0.98418-0.16346 0.05535 0.81540-0.16826
   0  -2 -1214986.18 3046.34   1-0.37628-0.05175 0.85080-0.95877-0.36679-0.27939
   0   2 -1219247.94 3516.76   1-0.14777-0.28061 0.96538-0.85736-0.21494-0.43149
   0   2  13 1807.61 1473.71   1-0.48237 0.94695-0.17178 0.27989 0.85895-0.15789
   0  -2  13  914.46 1996.60   1-0.52467 0.98926-0.16716 0.05905 0.83472-0.13366
   0  -2 -13 1645.93 2007.70   1-0.39554-0.06817 0.83662-0.94459-0.37895-0.32108
   0   2 -13 -409.93 1917.20   1-0.18696-0.27711 0.95222-0.84420-0.24147-0.45883
   0   2  14 9108.5410205.80   1-0.45125 0.95158-0.17484 0.28295 0.87509-0.12010
   0  -2  1410261.95 8795.29   1-0.49287 0.99319-0.17068 0.06257 0.85319-0.09820
   0  -2 -1411871.58 4917.50   1-0.41619-0.08319 0.82048-0.92846-0.39189-0.36199
   0   2 -14 9418.10 4651.22   1-0.22512-0.27466 0.93702-0.82900-0.26702-0.48714
   0   4   035167.25 2971.94   1-0.34058 0.34058 0.10763 0.10763 0.93403-0.93403
   0  -4   028166.59 1856.50   1-0.40895 0.40895-0.10774-0.10774 0.90617-0.90617
   0   4   028685.34  737.26   1-0.82216 0.82216 0.10801 0.10801-0.55890 0.55890
   0  -4   029791.44 1987.65   1-0.81420 0.81420-0.10799-0.10799-0.57045 0.57045
   0   4   029075.67 1353.97   1-0.80229 0.80229 0.10804 0.10804-0.58707 0.58707
   0  -4   1564551.633445.88   1-0.35858 0.39418 0.05623-0.27150 0.93180-0.87800
   0   4   1581536.834594.49   1-0.39190 0.42746-0.04736 0.26286 0.91878-0.86496
   0  -4   2250616.4 5382.57   1-0.29739 0.36859 0.21968-0.43495 0.92913-0.82155
   0   4   2257105.9 5981.57   1-0.42240 0.49353-0.15983 0.37533 0.89220-0.78456
   0   4   2252502.7 5217.17   1-0.37817 0.44965-0.18103 0.39724 0.90786-0.80000
   0  -4   2270419.9 5728.63   1-0.80069 0.87224-0.11900-0.09707 0.58713-0.47933
   0  -4  -2260567.5 5518.84   1-0.87109 0.79954-0.09836-0.11770 0.48116-0.58896
   0   4  -2259645.7 5553.23   1-0.96830 0.89675-0.05200 0.26807 0.24427-0.35207
   0  -4   2264025.8 5932.71   1-0.68902 0.76033-0.58638 0.37031-0.42591 0.53362
   0  -4  -2277556.2 6299.08   1-0.73116 0.65958 0.37868-0.59477-0.56744 0.45954
   0   4  -3563618.633389.43   1-0.02597-0.08093 0.70926-0.49390 0.70446-0.86574
   0  -4   3544957.632252.01   1-0.23234 0.33915 0.36572-0.58099 0.90125-0.73987
   0   4   3580383.034518.60   1-0.44002 0.54671-0.23651 0.45201 0.86627-0.70482
   0   4   3575478.434061.46   1-0.52711 0.63432-0.16688 0.38309 0.83324-0.67146
   0  -4   3576995.234177.10   1-0.78080 0.88801-0.12422-0.09199 0.61230-0.45052
   0  -4  -3512711.510320.42   1-0.88724 0.77992-0.09265-0.12341 0.45189-0.61358
   0  -4   3585419.334719.57   1-0.58706 0.69403-0.73662 0.52056-0.33575 0.49732
   0  -4  -3588186.534936.07   1-0.65855 0.55119 0.53114-0.74724-0.53308 0.37123
   0   4  -434839.64 2961.27   1 0.09981-0.24236 0.84790-0.63241 0.52067-0.73573
   0  -4   432073.69 2268.84   1-0.17224 0.31465 0.48228-0.69755 0.85891-0.64374
   0   4   437076.00 3500.52   1-0.44994 0.59219-0.28591 0.50141 0.84605-0.63078
   0   4   434751.06 3040.86   1-0.57190 0.71485-0.16133 0.37755 0.80429-0.58858
   0  -4   434969.45 3244.51   1-0.75954 0.90249-0.12912-0.08709 0.63750-0.42179
   0   4  -435960.62 4048.28   1 0.48479-0.62756 0.83706-0.62130 0.25358-0.46919
   0   4  -5467905.513430.34   1 0.20826-0.38644 0.92343-0.70794 0.32232-0.59115
   0   4   5501902.014955.67   1-0.45524 0.63305-0.31507 0.53057 0.83275-0.56367
   0   4   5491321.514282.52   1-0.58405 0.76274-0.15971 0.37593 0.79584-0.52620
   0  -4   5458074.114463.58   1-0.73741 0.91610-0.13388-0.08233 0.66203-0.39239
   0  -4  -5484435.414286.23   1-0.54800 0.36965 0.69095-0.90689-0.47145 0.20221
   0   4  -5478927.114120.31   1 0.39332-0.57178 0.90141-0.68566 0.18097-0.45047
   0   4  -691718.75 5294.91   1 0.29353-0.50736 0.94656-0.73107 0.13358-0.45618
   0   4   691049.20 5274.22   1-0.45765 0.67102-0.32915 0.54465 0.82596-0.50306
   0   4   696971.87 5450.35   1-0.58170 0.79612-0.16003 0.37625 0.79750-0.47393
   0  -4   697483.28 5315.20   1-0.71437 0.92879-0.13851-0.07770 0.68592-0.36235
   0  -4  -688125.67 5415.86   1-0.51404 0.30002 0.72930-0.94524-0.45152 0.12843
   0   4  -693314.69 5416.23   1 0.31172-0.52587 0.94281-0.72706 0.11797-0.44138
   0   4  -7191067.6 7931.43   1 0.35708-0.60644 0.93342-0.71793-0.03470-0.34175
   0   4   7205652.8 8984.45   1-0.45807 0.70701-0.33170 0.54720 0.82470-0.44798
   0   4   7208075.1 8989.06   1-0.57137 0.82154-0.16140 0.37762 0.80465-0.42716
   0  -4   7199512.9 9062.00   1-0.69038 0.94055-0.14300-0.07320 0.70916-0.33166
   0  -4  -7190325.0 8681.65   1-0.49182 0.24212 0.75235-0.96830-0.43825 0.06131
   0   4  -7195639.2 9090.14   1 0.23882-0.48866 0.96902-0.75327 0.06289-0.44020
   0   4  -892287.24 4688.85   1 0.40339-0.68837 0.89685-0.68136-0.18145-0.24878
   0   4   8101616.4 5483.46   1-0.45697 0.74147-0.32513 0.54063 0.82792-0.39739
   0   4   8103293.3 6351.69   1-0.55600 0.84190-0.16338 0.37960 0.81496-0.38354
   0  -4   898313.98 5370.14   1-0.66544 0.95134-0.14737-0.06884 0.73175-0.30032
   0  -4  -893236.98 5543.54   1-0.47882 0.19346 0.76516-0.98110-0.43041-0.00038
   0   4  -8100090.5 6721.04   1 0.17301-0.45855 0.98481-0.76906 0.01405-0.44526
   0   4  -981579.21 6833.76   1 0.43625-0.75685 0.84516-0.62966-0.30884-0.17518
   0   4   990021.77 5068.62   1-0.45454 0.77460-0.31107 0.52657 0.83464-0.35029
   0   4   987273.35 5377.35   1-0.53703 0.85867-0.16571 0.38192 0.82712-0.34177
   0  -4   993917.02 5546.38   1-0.63952 0.96115-0.15160-0.06461 0.75367-0.26832
   0  -4  -990970.75 6530.63   1-0.47299 0.15195 0.77075-0.98669-0.42687-0.05776
   0   4  -987656.46 5556.22   1 0.11285-0.43408 0.99316-0.77741-0.02991-0.45519
   0   4  1014551.35 2423.09   1-0.45081 0.80644-0.29057 0.50607 0.84399-0.30583
   0   4  1015367.59 4577.01   1-0.51529 0.87267-0.16823 0.38445 0.84033-0.30105
   0  -4  1011866.59 7551.60   1-0.61257 0.96995-0.15569-0.06052 0.77492-0.23564
   0  -4 -1013803.23 6403.41   1-0.47274 0.11603 0.77099-0.98693-0.42672-0.11176
   0   4 -1015773.38 6782.64   1 0.05889-0.41588 0.99576-0.77971-0.07063-0.46806
   0   4  1165617.07 6255.03   1-0.44575 0.83694-0.26431 0.47981 0.85524-0.26326
   0   4  1173558.76 5597.36   1-0.49125 0.88437-0.17085 0.38707 0.85409-0.26088
   0  -4  1169262.1112545.44   1-0.58458 0.97769-0.15964-0.05657 0.79547-0.20226
   0  -4 -1172671.64 5597.34   1-0.47688 0.08450 0.76703-0.98298-0.42923-0.16310
   0   4 -1173257.2912138.44   1 0.00670-0.39938 0.99415-0.77810-0.10776-0.48480
   0   4  12 4010.04 2529.61   1-0.43920 0.86596-0.23266 0.44816 0.86773-0.22193
   0   4  12 4445.46 2119.84   1-0.46519 0.89404-0.17350 0.38972 0.86803-0.22090
   0  -4  12 5828.76 1981.97   1-0.55549 0.98434-0.16344-0.05276 0.81529-0.16816
   0  -4 -12 4871.75 2251.06   1-0.48451 0.05646 0.75961-0.97556-0.43385-0.21233
   0   4 -12 6543.54 3320.04   1-0.04269-0.38569 0.98887-0.77283-0.14247-0.50395
   0   4  1343672.11 4757.42   1-0.43727 0.90185-0.17613 0.39235 0.88191-0.18085
   0  -4  1341561.76 5922.16   1-0.52526 0.98985-0.16709-0.04912 0.83436-0.13330
   0  -4 -1338558.7311709.23   1-0.49497 0.03125 0.74918-0.96513-0.44014-0.25989
   0   4 -1339256.5712125.54   1-0.08986-0.37422 0.98041-0.76437-0.17524-0.52506
   0   6   015581.42 5310.09   1-0.32052 0.32052 0.16145 0.16145 0.93337-0.93337
   0  -6   016630.11 1436.78   1-0.56557 0.56557-0.16216-0.16216 0.80859-0.80859
   0  -6   014338.63 1928.16   1-0.81115 0.81115-0.16199-0.16199-0.56195 0.56195
   0   6   121159.27 3009.05   1-0.35988 0.39548 0.05239 0.27051 0.93152-0.87773
   0  -6   121538.38 2797.06   1-0.72534 0.76108-0.13634-0.18797 0.67474-0.62081
   0   6  -118728.59 1430.08   1-0.98435 0.94857 0.03088 0.29310-0.17346 0.11955
   0  -6   117600.81 2775.19   1-0.78243 0.81844-0.34214 0.01816-0.52031 0.57429
   0  -6  -120290.70 2504.95   1-0.81181 0.77580 0.01898-0.34296-0.58360 0.52962
   0   6  -214548.01 2512.23   1-0.19690 0.12569 0.43633-0.11341 0.87797-0.98556
   0   6   211865.18 5091.19   1-0.38790 0.45903-0.03396 0.35721 0.92107-0.81343
   0   6   2 9494.59 1015.97   1 0.25660-0.18485-0.18448 0.50783 0.94874-0.84138
   0  -6   213859.01 1345.39   1-0.74193 0.81340-0.13293-0.19138 0.65716-0.54930
   0  -6  -212986.88 1031.31   1-0.97272 0.90117-0.04858-0.27552 0.22683-0.33462
   0   6  -211713.71 2210.43   1-0.99836 0.92679-0.01422 0.33822 0.05542-0.16324
   0  -6   211753.74 4961.92   1-0.72927 0.80058-0.50256 0.17847-0.46430 0.57201
   0  -6  -211718.17 3268.69   1-0.78943 0.71785 0.18158-0.50572-0.58636 0.47846
   0   6  -345491.01 4733.74   1-0.11271 0.00580 0.58363-0.26060 0.80415-0.96542
   0   6   347340.09 4178.15   1-0.40678 0.51346-0.09973 0.42298 0.90806-0.74661
   0   6   339066.30 3509.47   1-0.20403 0.31113-0.19139 0.51584 0.96007-0.79818
   0  -6   348638.62 3412.24   1-0.73753 0.84474-0.13385-0.19046 0.66191-0.50012
   0  -6  -346082.13 2902.55   1-0.94505 0.83772-0.06685-0.25725 0.32000-0.48169
   0  -6   347724.29 3777.23   1-0.65972 0.76669-0.63671 0.31262-0.39918 0.56075
   0  -6  -348893.37 5301.12   1-0.75334 0.64597 0.31697-0.64112-0.57619 0.41434
   0   6  -4 2085.64 1238.66   1-0.01852-0.12402 0.71890-0.39587 0.69485-0.90989
   0   6   4 -253.36 1799.40   1-0.41930 0.56156-0.14742 0.47067 0.89579-0.68052
   0   6   4  920.86  618.72   1-0.36338 0.50633-0.18211 0.50644 0.91366-0.69795
   0  -6   4 1429.94 2217.53   1-0.72536 0.86831-0.13634-0.18798 0.67473-0.45902
   0  -6  -4 1489.67  687.52   1-0.94168 0.79858-0.06870-0.25540 0.32941-0.54501
   0  -6   4 1976.32 1026.57   1-0.58251 0.72514-0.74197 0.41787-0.33189 0.54730
   0  -6  -4  966.96 1236.64   1-0.71323 0.57007 0.42204-0.74619-0.55961 0.34382
   0   6  -539547.16 5106.07   1 0.07823-0.25641 0.82784-0.50480 0.55547-0.82427
   0   6   537227.01 4262.77   1-0.42729 0.60510-0.17997 0.50322 0.88601-0.61693
   0   6   535686.69 3241.88   1-0.42869 0.60738-0.17690 0.50123 0.88595-0.61631
   0  -6   537286.01 3402.56   1-0.70909 0.88778-0.13952-0.18479 0.69116-0.42152
   0  -6  -536282.68 6372.21   1-0.67562 0.49667 0.50008-0.82422-0.54171 0.27196
   0   6  -6 6277.28 2217.94   1 0.17001-0.38384 0.90196-0.57872 0.39694-0.71954
   0   6   6 6345.15 2507.74   1-0.43197 0.64534-0.20000 0.52325 0.87943-0.55653
   0   6   6 7017.80 2253.27   1-0.45632 0.67075-0.17436 0.49869 0.87255-0.54899
   0  -6   6 6502.02 2050.54   1-0.69017 0.90459-0.14304-0.18127 0.70936-0.38579
   0  -6  -6 5978.42 2694.03   1-0.64450 0.43047 0.55578-0.87970-0.52508 0.20199
   0   6  -6 6329.00 2236.14   1 0.42512-0.63927 0.88139-0.55776 0.20595-0.52936
   0   6  -7198274.9 9236.67   1 0.25152-0.50099 0.93991-0.61668 0.23084-0.60721
   0   6   7204691.410743.33   1-0.43416 0.68309-0.20965 0.53290 0.87609-0.49938
   0   6   7209717.411120.55   1-0.46494 0.71510-0.17353 0.49786 0.86816-0.49067
   0  -6   7210262.3 9731.09   1-0.66925 0.91941-0.14672-0.17759 0.72840-0.35091
   0  -6  -7208263.210337.68   1-0.61943 0.36974 0.59539-0.91931-0.51166 0.13472
   0   6  -7210577.510368.97   1 0.35225-0.60209 0.92395-0.60032 0.14907-0.52638
   0   6  -8200040.2 8515.60   1 0.31987-0.60485 0.94507-0.62183 0.06722-0.49747
   0   6   8211232.910283.41   1-0.43436 0.71887-0.21059 0.53383 0.87577-0.44523
   0   6   8209822.510381.67   1-0.46244 0.74834-0.17377 0.49810 0.86945-0.43802
   0  -6   8208886.8 8722.98   1-0.64667 0.93257-0.15046-0.17385 0.74777-0.31635
   0  -6  -8212579.710132.91   1-0.60097 0.31561 0.62232-0.94624-0.50153 0.07073
   0   6  -8213475.9 9941.20   1 0.28363-0.56916 0.95405-0.63042 0.09662-0.52783
   0   6   940563.99 3544.23   1-0.43289 0.75296-0.20405 0.52730 0.87804-0.39369
   0   6   934537.28 2718.77   1-0.45271 0.77435-0.17471 0.49903 0.87437-0.38902
   0  -6   940182.82 4959.37   1-0.62262 0.94426-0.15420-0.17012 0.76717-0.28182
   0  -6  -937484.60 3653.04   1-0.58848 0.26745 0.63960-0.96352-0.49456 0.00992
   0   6  -943703.06 6831.47   1 0.21909-0.54032 0.97451-0.65088 0.04817-0.53328
   0   6  10 4286.11 2455.80   1-0.42988 0.78551-0.19098 0.51423 0.88245-0.34428
   0   6  10 4241.37 1820.67   1-0.43784 0.79522-0.17608 0.50041 0.88163-0.34235
   0  -6  10 4726.37 2306.29   1-0.59721 0.95458-0.15790-0.16642 0.78638-0.24710
   0  -6 -10 2838.01 1526.51   1-0.58117 0.22447 0.64937-0.97329-0.49045-0.04803
   0   6 -10 5572.73 2785.02   1 0.15825-0.51517 0.98739-0.66376 0.00320-0.54222
   0   6  11 6942.22 6426.90   1-0.42538 0.81657-0.17200 0.49525 0.88851-0.29653
   0   6  11 8216.49 5111.36   1-0.41904 0.81215-0.17774 0.50206 0.89039-0.29719
   0  -6  11 4321.92 6000.29   1-0.57048 0.96360-0.16152-0.16280 0.80526-0.21205
   0  -6 -11 8033.64 2647.39   1-0.57828 0.18591 0.65317-0.97709-0.48881-0.10352
   0   6 -1112509.89 3918.50   1 0.10064-0.49325 0.99416-0.67054-0.03877-0.55414
   0   6  12 2582.07 3054.13   1-0.41934 0.84609-0.14754 0.47079 0.89575-0.24996
   0   6  12 1969.40 1513.11   1-0.39705 0.82590-0.17956 0.50389 0.90005-0.25292
   0  -6  12 1705.53 1508.74   1-0.54246 0.97131-0.16505-0.15926 0.82370-0.17656
   0  -6 -12 1668.86 2039.59   1-0.57913 0.15108 0.65207-0.97599-0.48929-0.15689
   0   6 -12  407.34 1798.82   1 0.04757-0.47595 0.99576-0.67169-0.07872-0.56770
   0   6  13 5563.54 3016.50   1-0.37250 0.83657-0.18218 0.50663 0.90997-0.20847
   0  -6  13 3446.37 2655.15   1-0.51314 0.97773-0.16847-0.15584 0.84160-0.14054
   0  -6 -13 8201.33 3366.67   1-0.58313 0.11941 0.64678-0.97070-0.49155-0.20848
   0   6 -13 5218.82 3036.87   1-0.00496-0.45912 0.99323-0.66917-0.11599-0.58430
   0   8   0703149.518309.06   1-0.29919 0.29919 0.21527 0.21527 0.92958-0.92958
   0  -8   0713867.818498.92   1-0.80561 0.80561-0.21598-0.21598-0.55166 0.55166
   0   8  -2103565.8 6127.64   1-0.20456 0.13336 0.42152 0.00902 0.88344-0.99102
   0   8   2106672.1 6118.94   1-0.35705 0.42825 0.06073 0.36981 0.93210-0.82452
   0  -8   2102196.9 5512.98   1-0.63629 0.70776-0.15211-0.28032 0.75630-0.64844
   0   8  -296437.30 4931.67   1-0.98515 0.91359 0.03000 0.40199-0.16899 0.06117
   0  -8   2107121.1 5835.38   1-0.74010 0.81142-0.47593 0.04380-0.47510 0.58281
   0  -8  -2102567.9 6010.02   1-0.80962 0.73760 0.04574-0.47772-0.58516 0.47719
   0   8  -3245590.610191.99   1-0.14205 0.03514 0.53532-0.10460 0.83261-0.99389
   0   8   3243520.710746.04   1-0.37554 0.48235 0.00455 0.42600 0.92679-0.76541
   0   8   3249172.9 9484.68   1 0.38500-0.27737-0.17547 0.60660 0.90608-0.74504
   0  -8   3251878.8 9996.82   1-0.66057 0.76778-0.14819-0.28424 0.73599-0.57420
   0  -8  -3266989.810129.39   1-0.99895 0.89160 0.00562-0.43762-0.04543-0.11628
   0  -8   3254265.110764.26   1-0.68782 0.79479-0.58859 0.15646-0.42480 0.58636
   0  -8  -3253248.611351.69   1-0.79417 0.68680 0.15736-0.58955-0.58696 0.42511
   0   8  -4142520.9 6580.62   1-0.07046-0.07207 0.64794-0.21722 0.75842-0.97345
   0   8   4152870.212167.88   1-0.38925 0.53150-0.03845 0.46945 0.92032-0.70506
   0   8   4144336.6 5992.75   1-0.00315 0.14595-0.19465 0.62724 0.98086-0.76502
   0  -8   4143754.6 7404.84   1-0.66413 0.80708-0.14759-0.28483 0.73290-0.51718
   0  -8  -4140979.4 5761.04   1-0.99154 0.84842-0.02822-0.40376 0.12662-0.34226
   0  -8   4150152.6 6854.65   1-0.62730 0.76993-0.68501 0.25288-0.37046 0.58587
   0  -8  -4143971.7 6563.27   1-0.77245 0.62929 0.25302-0.68521-0.58248 0.36668
   0   8  -5236850.7 8743.48   1 0.00745-0.18564 0.75112-0.32040 0.66011-0.92891
   0   8   5246922.3 9869.53   1-0.39856 0.57637-0.07029 0.50129 0.91444-0.64536
   0   8   5245585.5 8502.40   1-0.17581 0.35430-0.19234 0.62493 0.96544-0.69564
   0  -8   5240581.2 8875.16   1-0.65784 0.83653-0.14864-0.28378 0.73834-0.46870
   0  -8   5246064.1 9601.88   1-0.56217 0.74046-0.76478 0.33266-0.31472 0.58399
   0  -8  -5245099.6 9866.57   1-0.74858 0.56963 0.33114-0.76334-0.57442 0.30467
   0   8  -6223262.4 9566.77   1 0.08800-0.30183 0.83709-0.40611 0.53993-0.86253
   0   8   6226187.910927.62   1-0.40466 0.61803-0.09201 0.52301 0.90982-0.58692
   0   8   6222618.9 9379.25   1-0.26071 0.47490-0.18899 0.62159 0.94673-0.62296
   0  -8   6220313.3 9832.39   1-0.64581 0.86023-0.15060-0.28182 0.74849-0.42492
   0  -8  -6228593.210372.73   1-0.72547 0.51073 0.39298-0.82517-0.56502 0.24132
   0   8  -7158790.7 8097.47   1 0.16715-0.41661 0.90011-0.46913 0.40231-0.77867
   0   8   7162332.2 8114.89   1-0.40817 0.65711-0.10485 0.53585 0.90686-0.53014
   0   8   7144227.9 6433.79   1-0.30404 0.55392-0.18669 0.61929 0.93418-0.55645
   0  -8   7155376.8 7279.78   1-0.62994 0.88010-0.15309-0.27934 0.76140-0.38391
   0  -8  -7156469.9 7535.79   1-0.70493 0.45440 0.44060-0.87279-0.55582 0.17817
   0   8  -7163643.9 8495.23   1 0.42621-0.67605 0.88066-0.44916 0.20681-0.58412
   0   8  -894677.48 5991.21   1 0.24126-0.52636 0.93682-0.50584 0.25327-0.68341
   0   8   8101752.7 7497.79   1-0.40953 0.69403-0.10990 0.54090 0.90565-0.47511
   0   8   892073.85 6224.78   1-0.32443 0.61002-0.18546 0.61806 0.92754-0.49585
   0  -8   898977.64 5103.37   1-0.61121 0.89711-0.15589-0.27653 0.77595-0.34453
   0  -8  -892506.26 5696.96   1-0.68787 0.40155 0.47624-0.90843-0.54773 0.11613
   0   8  -8102604.3 5678.41   1 0.36056-0.64610 0.91967-0.48817 0.15549-0.58671
   0   8   963218.20 4764.08   1-0.40902 0.72909-0.10802 0.53901 0.90610-0.42175
   0   8   960602.45 3558.74   1-0.33072 0.65200-0.18506 0.61766 0.92540-0.43974
   0  -8   964854.27 4563.97   1-0.59020 0.91184-0.15887-0.27355 0.79146-0.30611
   0  -8  -962963.04 4592.64   1-0.67462 0.35251 0.50195-0.93414-0.54121 0.05567
   0   8  -966110.30 5568.57   1 0.29687-0.61810 0.94894-0.51743 0.10666-0.59178
   0   8  1027391.6210735.41   1-0.40682 0.76245-0.09990 0.53090 0.90802-0.36986
   0   8  1023318.67 6623.61   1-0.32753 0.68451-0.18527 0.61786 0.92649-0.38687
   0  -8  1027374.23 8961.32   1-0.56723 0.92461-0.16194-0.27048 0.80747-0.26819
   0  -8 -1029047.06 8989.50   1-0.66514 0.30724 0.51943-0.95162-0.53644-0.00305
   0   8 -1028449.74 4263.53   1 0.23535-0.59227 0.97003-0.53853 0.06030-0.59932
   0   8  1148661.02 5703.41   1-0.40301 0.79420-0.08608 0.51708 0.91113-0.31915
   0  -8  1154901.89 4756.31   1-0.54251 0.93562-0.16505-0.26738 0.82367-0.23046
   0  -8 -1146192.58 4645.01   1-0.65918 0.26549 0.53004-0.96224-0.53340-0.06003
   0   8 -1151904.69 5374.68   1 0.17603-0.56864 0.98424-0.55274 0.01627-0.60919
   0   8  1224721.17 8983.75   1-0.39759 0.82434-0.06691 0.49791 0.91511-0.26932
   0  -8  1228110.9211467.90   1-0.51614 0.94499-0.16813-0.26429 0.83983-0.19270
   0  -8 -1222165.2110361.09   1-0.65643 0.22696 0.53485-0.96704-0.53199-0.11539
   0   8 -1219604.0013495.25   1 0.11877-0.54707 0.99259-0.56108-0.02562-0.62119
   0  10   0197407.9 8856.46   1-0.27654 0.27654 0.26909 0.26909 0.92255-0.92255
   0 -10   0194483.9 7679.54   1-0.79749 0.79749-0.26998-0.26998-0.53954 0.53954
   0  10  -1 1463.51 1895.94   1-0.24100 0.20539 0.34758 0.19060 0.90614-0.95993
   0  10   1 2741.66 2105.17   1-0.30534 0.34094 0.20010 0.33808 0.93098-0.87718
   0 -10   1 1366.60  540.52   1-0.19986 0.23556-0.19154-0.34919 0.96091-0.90695
   0 -10   1 1890.33  893.15   1-0.77349 0.80950-0.37644-0.16352-0.50989 0.56387
   0 -10  -1 1030.55 1035.28   1-0.81102 0.77500-0.16364-0.37632-0.56166 0.50768
   0  10  -2 8238.56 4018.54   1-0.19810 0.12689 0.43403 0.10415 0.87884-0.98643
   0  10   2 6568.03 2400.95   1-0.32819 0.39940 0.14127 0.39691 0.93398-0.82639
   0 -10   2 6352.16 2063.27   1-0.46351 0.53498-0.17367-0.36687 0.86890-0.76104
   0 -10   2 5416.44 2316.39   1-0.73940 0.81071-0.47773-0.06241-0.47439 0.58210
   0 -10  -2 6308.72 3658.15   1-0.81487 0.74285-0.06165-0.47831-0.57635 0.46839
   0  10  -3 4648.61 2485.56   1-0.14773 0.04082 0.52559 0.01280 0.83780-0.99908
   0  10   3 4229.72 2912.77   1-0.34597 0.45278 0.09258 0.44560 0.93366-0.77228
   0 -10   3 2944.97 1386.11   1-0.54026 0.64747-0.16532-0.37522 0.82509-0.66331
   0 -10   3 5410.72 2599.32   1-0.69651 0.80348-0.57224 0.03208-0.43289 0.59445
   0 -10  -3 3065.43 1349.14   1-0.81079 0.70276 0.03241-0.57238-0.58443 0.42249
   0  10  -4 2709.15 3152.32   1-0.09009-0.05245 0.61882-0.08043 0.78034-0.99537
   0  10   4 5608.74 5415.61   1-0.35947 0.50188 0.05360 0.48458 0.93161-0.71644
   0 -10   4 3517.17 2687.86   1-0.57017 0.71312-0.16156-0.37897 0.80547-0.58976
   0 -10   4 3895.63 4168.24   1-0.64659 0.78921-0.65711 0.11695-0.38745 0.60287
   0 -10  -4 2502.05 1256.03   1-0.80131 0.65815 0.11468-0.65492-0.58714 0.37134
   0  10  -5 4389.25 1747.27   1-0.02620-0.15197 0.70895-0.17056 0.70476-0.97355
   0  10   5 3207.12 2755.92   1-0.36940 0.54741 0.02366 0.51452 0.92896-0.66000
   0 -10   5 4218.14 1326.25   1-0.57986 0.75855-0.16028-0.38026 0.79879-0.52915
   0 -10   5 3559.08 1486.77   1-0.59161 0.76989-0.73119 0.19103-0.33963 0.60890
   0 -10  -5 3293.23 2500.49   1-0.78835 0.60940 0.18672-0.72696-0.58619 0.31644
   0  10  -619395.74 2955.54   1 0.04220-0.25603 0.79083-0.25243 0.61057-0.93312
   0  10   617347.39 4542.16   1-0.37634 0.58996 0.00202 0.53616 0.92647-0.60371
   0 -10   620435.49 4153.99   1-0.57856 0.79299-0.16045-0.38008 0.79969-0.47613
   0 -10   618568.6410367.12   1-0.53341 0.74735-0.79430 0.25414-0.29076 0.61389
   0 -10  -614965.24 6780.87   1-0.77402 0.55928 0.24716-0.78740-0.58292 0.25922
   0  10  -7 1190.47 1457.13   1 0.11292-0.36239 0.85934-0.32062 0.49877-0.87514
   0  10   7 1374.97 1559.13   1-0.38110 0.63004-0.01172 0.55047 0.92445-0.54774
   0 -10   7 1129.15  676.45   1-0.57039 0.82055-0.16153-0.37900 0.80533-0.42783
   0 -10  -7 1237.50 1508.24   1-0.75986 0.50933 0.29656-0.83680-0.57849 0.20084
   0  10  -7 1186.34 2165.17   1 0.47146-0.72130 0.84779-0.30841 0.24285-0.62016
   0  10   8 3919.68 4580.32   1-0.38334 0.66784-0.01896 0.55771 0.92340-0.49287
   0 -10   8 5149.62 5908.82   1-0.55744 0.84334-0.16320-0.37734 0.81401-0.38258
   0 -10  -8 7289.11 5976.51   1-0.74695 0.46063 0.33588-0.87612-0.57379 0.14220
   0  10  -8 6343.31 4413.71   1 0.41077-0.69631 0.89071-0.35133 0.19465-0.62586
   0  10   9 3181.24 6585.98   1-0.38364 0.70371-0.01994 0.55869 0.92326-0.43891
   0 -10   911519.34 2370.59   1-0.54091 0.86255-0.16524-0.37529 0.82468-0.33933
   0 -10  -9 6102.19 2078.95   1-0.73594 0.41383 0.36623-0.90647-0.56943 0.08388
   0  10  -910348.75 3504.74   1 0.35035-0.67158 0.92491-0.38553 0.14760-0.63272
   0  10  10 2782.12 4837.89   1-0.38217 0.73779-0.01515 0.55390 0.92396-0.38580
   0 -10  10 6266.84 3027.91   1-0.52150 0.87888-0.16752-0.37301 0.83663-0.29735
   0 -10 -10 5574.18 5621.79   1-0.72720 0.36930 0.38869-0.92893-0.56576 0.02626
   0  10 -10 2972.58 6169.43   1 0.29068-0.64760 0.95136-0.41199 0.10197-0.64098
   0  10  11 4623.80 4253.59   1-0.37862 0.77025-0.00520 0.54339 0.92553-0.33381
   0 -10 -11 5947.89 3701.61   1-0.72084 0.32715 0.40424-0.94448-0.56300-0.03043
   0  10 -11 1950.79 1853.82   1 0.23207-0.62468 0.97097-0.43160 0.05784-0.65076
   0  12   0363838.119636.59   1-0.25250 0.25250 0.32291 0.32291 0.91212-0.91212
   0 -12   0349251.919087.07   1-0.78669 0.78669-0.32398-0.32398-0.52549 0.52549
   0  12  -1 2091.49 2827.54   1-0.22124 0.18564 0.38844 0.25738 0.89451-0.94831
   0  12   1 4265.67 2117.78   1-0.27849 0.31409 0.26458 0.38124 0.92327-0.86948
   0 -12   1 2546.29 1596.06   1-0.76320 0.79921-0.41117-0.23679-0.49846 0.55244
   0 -12  -1 2274.18 2016.93   1-0.80276 0.76675-0.23703-0.41092-0.54716 0.49318
   0  12  -2443810.417384.26   1-0.18428 0.11307 0.46016 0.18566 0.86849-0.97608
   0  12   2448108.217354.45   1-0.29973 0.37093 0.21396 0.43185 0.92971-0.82213
   0 -12   2424834.122415.65   1-0.73236 0.80367-0.49519-0.15298-0.46735 0.57506
   0 -12  -2429038.923229.98   1-0.81184 0.73982-0.15285-0.49511-0.56351 0.45555
   0  12  -3  415.57 1311.24   1-0.14147 0.03455 0.53630 0.10976 0.83208-0.99335
   0  12   3 1696.71 2576.99   1-0.31677 0.42358 0.17117 0.47465 0.93292-0.77154
   0 -12   3 3944.77 1748.34   1-0.69493 0.80190-0.57527-0.07291-0.43141 0.59297
   0  12  -4210652.7 9386.84   1-0.09275-0.04978 0.61476 0.03130 0.78323-0.99826
   0  12   4220642.310899.35   1-0.33015 0.47256 0.13605 0.50977 0.93407-0.71889
   0 -12   4217149.2 9107.64   1-0.65173 0.79435-0.64927 0.00108-0.39203 0.60744
   0 -12  -4197363.814141.86   1-0.81308 0.66904-0.00123-0.64673-0.58214 0.36622
   0  12  -5 2407.14 4167.90   1-0.03856-0.13962 0.69256-0.04649 0.72032-0.98911
   0  12   5 2978.08 5152.69   1-0.34035 0.51837 0.10827 0.53755 0.93404-0.66507
   0 -12   5 4053.77 6335.86   1-0.60385 0.78213-0.71608 0.06789-0.35012 0.61939
   0 -12  -5 2572.37 1743.12   1-0.80805 0.62910 0.06185-0.71014-0.58585 0.31610
   0  12  -6154156.9 8509.67   1 0.02031-0.23413 0.76627-0.12019 0.64219-0.96474
   0  12   6152916.616178.10   1-0.34780 0.56141 0.08741 0.55841 0.93348-0.61072
   0 -12   6158510.4 9928.37   1-0.55245 0.76639-0.77511 0.12692-0.30658 0.62971
   0 -12  -6147555.512982.02   1-0.80082 0.58608 0.11792-0.76621-0.58716 0.26346
   0  12   739533.55 5313.32   1-0.35282 0.60204 0.07303 0.57279 0.93283-0.55628
   0 -12   737111.81 2349.83   1-0.48637 0.73653-0.17136-0.47728 0.85678-0.47928
   0 -12  -738336.67 6068.33   1-0.79261 0.54208 0.16558-0.81387-0.58680 0.20915
   0  12   863615.28 7426.01   1-0.35569 0.64051 0.06469 0.58113 0.93235-0.50201
   0 -12  -863389.94 5377.02   1-0.78433 0.49801 0.20512-0.85341-0.58544 0.15384
   0  12  -859679.5510034.37   1 0.44106-0.72660 0.87044-0.22319 0.21858-0.64979
   0  12   9 2247.75 1744.63   1-0.35662 0.67704 0.06199 0.58383 0.93218-0.44805
   0 -12   9 3448.67 1347.24   1-0.47199 0.79362-0.17283-0.47581 0.86449-0.37914
   0 -12  -9 4597.92 2414.57   1-0.77665 0.45454 0.23701-0.88530-0.58363 0.09808
   0  12  -9 5310.40 2503.56   1 0.38457-0.70580 0.90651-0.25926 0.17414-0.65925
   0  12  1063722.5312205.50   1-0.35573 0.71175 0.06459 0.58123 0.93235-0.39442
   0 -12 -1053108.9315538.94   1-0.77004 0.41214 0.26184-0.91013-0.58177 0.04227
   0  12 -1054475.0513769.75   1 0.32780-0.68472 0.93572-0.28847 0.13026-0.66928
   0  14   0 5817.63 2205.83   1-0.22699 0.22699 0.37673 0.37673 0.89807-0.89807
   0 -14   0 6582.08 2502.37   1-0.77306 0.77306-0.37797-0.37797-0.50941 0.50941
   0  14  -1 4208.63 2262.47   1-0.19870 0.16309 0.43288 0.32058 0.87927-0.93307
   0  14   1 4058.79 1979.32   1-0.25095 0.28655 0.32628 0.42717 0.91135-0.85755
   0 -14   1 3560.71 1815.65   1-0.74975 0.78576-0.45105-0.30490-0.48416 0.53814
   0 -14  -1 3887.97 2435.12   1-0.79076 0.75475-0.30520-0.45075-0.53059 0.47661
   0  14  -2 1185.76 1948.55   1-0.16574 0.09447 0.49398 0.25976 0.85352-0.96103
   0  14   2 2885.36 2567.50   1-0.27092 0.34213 0.28196 0.47150 0.92037-0.81279
   0 -14   2  -11.29 1678.67   1-0.72077 0.79209-0.52206-0.23415-0.45599 0.56370
   0 -14  -2  929.32 1616.47   1-0.80314 0.73112-0.23437-0.52158-0.54774 0.43978
   0  14  -3 1378.04 1886.06   1-0.12798 0.02107 0.55886 0.19488 0.81932-0.98059
   0  14   3 -573.40 2622.84   1-0.28730 0.39411 0.24392 0.50954 0.92625-0.76488
   0 -14   3 1340.35 1383.06   1-0.68672 0.79369-0.59061-0.16560-0.42378 0.58534
   0 -14  -3  904.80 1530.05   1-0.81074 0.70271-0.16698-0.58896-0.56107 0.39913
   0  14  -4 4554.47 5422.81   1-0.08532-0.05722 0.62602 0.12772 0.77512-0.99015
   0  14   4 3597.74 7168.39   1-0.30047 0.44288 0.21214 0.54131 0.92989-0.71472
   0 -14   4 5963.74 6799.63   1-0.64789 0.79052-0.65513-0.10108-0.38861 0.60403
   0 -14  -4 3538.77 4645.24   1-0.81431 0.67027-0.10429-0.65166-0.57097 0.35504
   0  14  -5 1241.58 2200.48   1-0.03788-0.14029 0.69347 0.06027 0.71948-0.98827
   0  14   5 2784.00 3680.67   1-0.31076 0.48878 0.18648 0.56697 0.93201-0.66304
   0 -14   5 1992.10 2114.74   1-0.60495 0.78323-0.71469-0.04152-0.35106 0.62033
   0 -14  -5 3623.91 3544.12   1-0.81471 0.63466-0.04721-0.70874-0.57793 0.30802
   0  14   6 3906.78 3812.64   1-0.31850 0.53211 0.16671 0.58675 0.93314-0.61038
   0 -14   6 6385.44 3509.03   1-0.55859 0.77253-0.76863 0.01241-0.31172 0.63485
   0  14   7 1017.22 2562.64   1-0.32393 0.57315 0.15256 0.60090 0.93369-0.55714
   0 -14  -7 1491.55 2492.27   1-0.80958 0.55905 0.04640-0.80274-0.58516 0.20751
   0  14   818997.82 7480.61   1-0.32726 0.61208 0.14375 0.60971 0.93393-0.50358
   0 -14  -818381.12 6061.03   1-0.80549 0.51917 0.08416-0.84049-0.58660 0.15500
   0  14  -815794.37 6466.11   1 0.45657-0.74211 0.85918-0.10406 0.23093-0.66214
   0  16   015378.58 6088.29   1-0.19991 0.19991 0.43055 0.43055 0.88014-0.88014
   0 -16   017159.47 6324.94   1-0.75640 0.75640-0.43197-0.43197-0.49116 0.49116
   0  16  -1168618.911160.38   1-0.17371 0.13807 0.47962 0.38181 0.86010-0.91386
   0  16   1152406.710714.59   1-0.22233 0.25793 0.38623 0.47486 0.89520-0.84141
   0 -16   1161333.610981.91   1-0.73288 0.76854-0.49393-0.37032-0.46787 0.52173
   0 -16  -1163023.210825.27   1-0.77523 0.73922-0.37011-0.49383-0.51188 0.45790
   0  16  -210782.52 4427.41   1-0.14365 0.07238 0.53259 0.32883 0.83409-0.94160
   0  16   2 9092.18 3631.65   1-0.24130 0.31251 0.34693 0.51416 0.90631-0.79872
   0 -16   210703.12 4610.96   1-0.70528 0.77659-0.55495-0.30929-0.44114 0.54885
   0 -16  -210633.72 4483.04   1-0.78981 0.71779-0.30972-0.55422-0.52939 0.42143
   0  16  -3129426.315454.52   1-0.10946 0.00255 0.58879 0.27263 0.80083-0.96211
   0  16   3148547.715011.14   1-0.25711 0.36392 0.31283 0.54827 0.91434-0.75296
   0 -16   3122888.012233.19   1-0.67339 0.78036-0.61413-0.25012-0.41155 0.57311
   0 -16  -3140073.313164.63   1-0.80051 0.69248-0.25187-0.61207-0.54381 0.38187
   0  16  -4 4950.45 3840.39   1-0.07106-0.07148 0.64708 0.21435 0.75910-0.97413
   0  16   4 7073.15 3406.07   1-0.27003 0.41244 0.28397 0.57712 0.92001-0.70484
   0 -16   4 6505.74 2953.72   1-0.63752 0.78014-0.67052-0.19372-0.37942 0.59484
   0 -16  -4 4572.15 2163.52   1-0.80779 0.66375-0.19747-0.66647-0.55539 0.33947
   0  16   563099.5814122.74   1-0.28033 0.45834 0.26031 0.60078 0.92393-0.65496
   0 -16   571357.6411726.08   1-0.59803 0.77631-0.72335-0.14089-0.34512 0.61439
   0 -16  -573736.9212252.36   1-0.81222 0.63217-0.14728-0.71666-0.56444 0.29453
  -1   1  1441288.42 7382.47   1-0.52024 0.97162-0.16767 0.22172 0.83739-0.08240
  -1  -1  1444608.91 7165.63   1-0.53992 0.99129-0.16536 0.11131 0.82531-0.07032
   1  -1 -1449630.93 5484.00   1-0.36285-0.08763 0.86022-0.91421-0.35824-0.39563
   1   1 -1449942.59 7916.63   1-0.26184-0.18903 0.92007-0.86606-0.29136-0.46281
  -1   1  1316136.71 5175.84   1-0.55350 0.96914-0.16369 0.21775 0.81659-0.11553
  -1  -1  1316029.11 5240.86   1-0.57334 0.98897-0.16115 0.10709 0.80331-0.10224
   1  -1 -1313841.55 3647.64   1-0.33799-0.07682 0.87668-0.93066-0.34232-0.35770
   1   1 -1312162.13 5719.59   1-0.22720-0.18798 0.93612-0.88211-0.26841-0.43189
  -1   1  1263322.52 4873.89   1-0.58585 0.96574-0.15947 0.21352 0.79457-0.14744
  -1  -1  1262600.06 7564.25   1-0.60591 0.98581-0.15666 0.10260 0.77994-0.13281
   1  -1 -1261847.64 9875.19   1-0.31524-0.06424 0.89116-0.94517-0.32626-0.32017
   1   1 -1267246.17 5684.94   1-0.19190-0.18757 0.95039-0.89638-0.24479-0.40164
   1   1 -11 5166.02 2256.02   1 0.48059-0.82364 0.62021-0.56639-0.61997 0.02827
  -1   1  11 5622.63 4416.03   1-0.61740 0.96156-0.15498 0.20903 0.77122-0.17801
  -1  -1  11 4057.75 4032.57   1-0.63779 0.98194-0.15187 0.09782 0.75508-0.16188
   1  -1 -11 3475.99 2338.93   1-0.29227-0.05151 0.90424-0.95825-0.31132-0.28124
   1   1 -11 5180.81 3041.24   1-0.15573-0.18805 0.96290-0.90889-0.22035-0.37221
   1   1 -1090975.60 7132.43   1 0.47756-0.78499 0.67271-0.61889-0.56513 0.02723
  -1   1  1096094.46 5699.09   1-0.64833 0.95675-0.15020 0.20425 0.74639-0.20711
   1  -1 -1093671.32 9341.22   1-0.27066-0.03742 0.91565-0.96967-0.29716-0.24153
   1   1 -1095479.99 6099.34   1-0.11835-0.18973 0.97366-0.91965-0.19484-0.34385
   1  -1  -963288.01 6182.31   1 0.48106-0.75287 0.58147-0.63529-0.65609 0.17198
   1   1  -960348.25 6914.65   1 0.47163-0.74344 0.72225-0.66844-0.50586 0.02175
  -1   1   967025.23 7603.97   1-0.67882 0.95150-0.14507 0.19912 0.71982-0.23447
  -1  -1   966404.96 6364.87   1-0.70012 0.97281-0.14122 0.08716 0.69991-0.21456
   1  -1  -966161.73 6393.16   1-0.25084-0.02154 0.92539-0.97941-0.28410-0.20072
   1   1  -967207.31 6093.73   1-0.07928-0.19310 0.98260-0.92859-0.16793-0.31689
   1  -1  -8112205.6 6853.36   1 0.48071-0.71690 0.61584-0.66966-0.62421 0.19389
   1   1  -8117928.8 7408.01   1 0.46246-0.69865 0.76920-0.71538-0.44097 0.01065
  -1   1   8119973.2 6040.43   1-0.70914 0.94608-0.13951 0.19357 0.69112-0.25970
   1  -1  -8110833.1 5904.99   1-0.23349-0.00319 0.93336-0.98737-0.27259-0.15835
   1   1  -8115438.6 6029.89   1-0.03781-0.19887 0.98955-0.93554-0.13907-0.29188
   1  -1  -7307151.2 9051.76   1 0.47944-0.68001 0.64659-0.70041-0.59333 0.21680
   1   1  -7297427.7 8879.46   1 0.44901-0.64955 0.81414-0.76026-0.36818-0.00827
  -1   1   7314505.1 9172.90   1-0.73967 0.94088-0.13341 0.18746 0.65960-0.28210
  -1  -1   7310929.2 8841.84   1-0.76240 0.96361-0.12848 0.07442 0.63421-0.25672
   1  -1  -7294213.0 8529.29   1-0.21970 0.01870 0.93933-0.99334-0.26341-0.11367
   1   1  -7305721.8 9450.59   1 0.00719-0.20819 0.99418-0.94017-0.10741-0.26967
   1  -1  -6185876.4 5974.17   1 0.47750-0.64244 0.67342-0.72724-0.56434 0.24160
   1   1  -6179962.5 5714.50   1 0.43068-0.59561 0.85626-0.80239-0.28515-0.03753
  -1   1   6188267.4 7494.95   1-0.77106 0.93653-0.12651 0.18056 0.62406-0.30049
  -1  -1   6183646.2 6114.08   1-0.79427 0.95997-0.12061 0.06660 0.59545-0.27206
   1  -1  -6185461.9 6453.70   1-0.21135 0.04606 0.94278-0.99679-0.25784-0.06537
   1   1  -6193999.0 6625.51   1 0.05769-0.22298 0.99577-0.94175-0.07149-0.25172
   1  -1  -598194.51 2817.47   1 0.47523-0.60455 0.69568-0.74950-0.53867 0.26972
   1   1  -593171.18 3259.61   1 0.40473-0.53403 0.89527-0.84140-0.18618-0.08271
  -1  -1   588747.95 2209.88   1 0.24736-0.11796 0.93872-0.99259 0.24000 0.02882
  -1   1   595292.05 2866.08   1-0.80401 0.93393-0.11815 0.17216 0.58275-0.31326
  -1  -1   591488.56 3013.98   1-0.82862 0.95854-0.11150 0.05748 0.54858-0.27909
   1  -1  -595400.49 3153.66   1-0.21199 0.08239 0.94252-0.99653-0.25826-0.01108
   1   1  -599158.53 3018.58   1 0.11542-0.24497 0.99292-0.93898-0.02805-0.24144
   1  -1  -4176292.8 5134.66   1 0.47314-0.56685 0.71197-0.76579-0.51886 0.30370
  -1   1   4175288.1 4273.99   1 0.42634-0.33266 0.86414-0.81027-0.26736 0.48248
   1   1  -4169764.0 3875.36   1 0.36624-0.45992 0.92847-0.87459-0.06167-0.15345
  -1  -1   4167805.3 3920.80   1 0.23519-0.14143 0.93474-0.98861 0.26632-0.05126
  -1   1   4172623.0 4705.07   1-0.84141 0.93555-0.10779 0.16181 0.52953-0.31394
  -1  -1   4178277.2 4229.39   1-0.86678 0.96092-0.09981 0.04579 0.48859-0.27300
   1  -1  -4174892.2 4083.43   1-0.22901 0.13511 0.93533-0.98934-0.26961 0.05414
  -1   1   4164248.6 3729.51   1-0.00137 0.09527 0.99354-0.93952-0.11346 0.32894
   1   1  -4175588.8 4061.57   1 0.19100-0.28487 0.98120-0.92727 0.02732-0.24293
  -1  -1   4163814.8 3770.85   1 0.39937-0.30551 0.89778-0.95171 0.18570 0.02989
   1  -1  -392394.82 6969.16   1 0.47211-0.53019 0.71912-0.77294-0.50987 0.34850
  -1   1   388669.89 3077.71   1 0.44244-0.38438 0.83121-0.77733-0.33664 0.49798
   1   1  -386743.85 3268.26   1 0.30447-0.36253 0.94655-0.89268 0.10639-0.26773
  -1  -1   382234.41 2582.71   1 0.20211-0.14398 0.92039-0.97427 0.33468-0.17338
  -1   1   388630.71 3241.60   1-0.88737 0.94574-0.09260 0.14662 0.45164-0.28995
  -1  -1   390834.85 3348.64   1-0.91193 0.97029-0.08288 0.02886 0.40188-0.24018
   1  -1  -385694.62 4461.42   1-0.96239 0.90403-0.05622 0.00220 0.26576-0.42745
   1   1  -386507.37 3968.58   1-0.97108 0.91272-0.04988 0.10390 0.23345-0.39514
   1  -1  -392316.86 4782.10   1-0.28049 0.22229 0.91057-0.96458-0.30361 0.14200
  -1   1   386103.50 3608.65   1-0.10740 0.16560 0.97640-0.92239-0.18733 0.34894
   1   1  -391843.27 4184.88   1 0.29906-0.35723 0.94806-0.89412 0.10833-0.27003
  -1  -1   382400.39 2885.85   1 0.45067-0.39250 0.86354-0.91748 0.22622-0.06451
   1  -1  -2266464.5 5482.18   1 0.47360-0.49606 0.70865-0.76246-0.52298 0.41540
  -1   1   2263126.8 5518.08   1 0.45867-0.43621 0.78396-0.73014-0.41835 0.52593
   1   1  -2252516.9 5132.33   1 0.19498-0.21746 0.91667-0.86279 0.34885-0.45638
  -1  -1   2247771.7 5069.69   1 0.12454-0.10206 0.86898-0.92285 0.47891-0.37137
  -1   1   2275868.3 5638.28   1-0.95158 0.97417-0.06310 0.11711 0.30083-0.19303
  -1  -1   2262291.6 5594.85   1-0.96776 0.99035-0.05241-0.00160 0.24634-0.13854
   1  -1  -2271044.5 5568.98   1-0.98742 0.96483-0.03433-0.01968 0.15433-0.26212
   1   1  -2261527.9 5585.10   1-0.99184 0.96922-0.02777 0.08177 0.12436-0.23218
   1   1  -2248663.0 5163.65   1-0.57555 0.55312-0.74997 0.80399-0.32599 0.21828
   1  -1  -2259896.5 5892.36   1-0.41812 0.39568 0.81892-0.87291-0.39310 0.28540
  -1   1   2256919.3 5403.16   1-0.30208 0.32458 0.89877-0.84476-0.31772 0.42546
   1   1  -2262030.4 5414.09   1 0.48085-0.50333 0.84028-0.78634 0.25040-0.35821
  -1   1  -1 5812.59  462.18   1 0.04718-0.13160 0.79619-0.74236 0.60319-0.65694
   1   1   1 7615.45  897.56   1-0.41484 0.49922-0.13000 0.18387 0.90055-0.84673
  -1  -1  -1 5946.17  696.50   1-0.44710 0.36273-0.27114 0.21727 0.85239-0.90621
   1   1   1 6753.45 1072.16   1-0.38446 0.46915-0.18055 0.23460 0.90531-0.85138
  -1  -1  -1 7433.98  621.72   1-0.50698 0.42229-0.16916 0.11510 0.84519-0.89912
   1  -1   1 5804.21  478.91   1-0.54961 0.63430-0.16418 0.11012 0.81912-0.76519
  -1   1  -1 5446.47  548.10   1-0.64807 0.56338-0.15024 0.20429 0.74661-0.80053
  -1  -1  -1 5183.95  680.06   1-0.38162 0.29705 0.84695-0.90094-0.37017 0.31632
   1   1   1 6443.41 1001.34   1-0.29799 0.38258 0.90107-0.84706-0.31505 0.36892
  -1   1  -1 5876.87  491.94   1 0.38768-0.47227 0.90472-0.85078 0.17656-0.23046
   1  -1   1 6192.12  493.27   1 0.46698-0.38239 0.85127-0.90521 0.23926-0.18536
   1   1   311519.60  895.70   1 0.47410-0.31845 0.70484-0.65103-0.52764 0.68901
  -1   1  -3 8482.53  743.85   1 0.43425-0.58992 0.84930-0.79542-0.30018 0.13884
   1  -1   3 8676.86  802.53   1 0.24771-0.09201 0.93883-0.99270 0.23922-0.07792
   1   1   310290.77 1747.01   1-0.59226 0.74843-0.15859 0.21264 0.78998-0.62819
   1  -1   310721.01 1292.84   1-0.65127 0.80743-0.14972 0.09567 0.74392-0.58214
  -1  -1  -310807.46 1241.03   1-0.77240 0.61624-0.12620 0.07214 0.62246-0.78424
  -1  -1  -3 9390.80 2513.30   1-0.22171 0.06571 0.93848-0.99249-0.26475 0.10314
  -1   1  -3 8325.35 1030.79   1 0.16305-0.31903 0.98659-0.93265 0.00672-0.16843
  -1   1  -4108963.3 2602.97   1 0.45677-0.64804 0.79070-0.73688-0.40760 0.19244
   1   1   4107040.8 2763.48   1 0.45621-0.26494 0.79262-0.73880-0.40449 0.61965
   1  -1   4104364.0 2380.91   1 0.26553-0.07418 0.94324-0.99712 0.19943 0.01563
   1   1   4106845.1 3053.89   1-0.60695 0.79885-0.15651 0.21056 0.77917-0.56346
   1  -1   4106654.4 2960.42   1-0.65243 0.84433-0.14953 0.09548 0.74294-0.52723
  -1  -1  -4106967.1 3624.85   1-0.20546 0.01377 0.94515-0.99916-0.25389 0.03841
  -1   1  -4111751.7 3179.44   1 0.09957-0.29124 0.99424-0.94030-0.03954-0.17606
  -1   1  -585921.57 5518.69   1 0.46869-0.69558 0.73964-0.68582-0.48295 0.21400
   1  -1   580603.88 5098.56   1 0.26483-0.03785 0.94310-0.99698 0.20102 0.06780
   1   1   588117.64 6606.40   1-0.60634 0.83398-0.15660 0.21065 0.77962-0.50998
   1  -1   583055.90 5923.29   1-0.64413 0.87177-0.15087 0.09682 0.74988-0.48024
  -1  -1  -590505.54 6372.02   1-0.20436-0.02302 0.94559-0.99960-0.25315-0.01618
  -1   1  -592032.31 5769.57   1 0.04896-0.27635 0.99577-0.94175-0.07773-0.19161
  -1   1  -6145586.4 4452.70   1 0.47578-0.73829 0.69082-0.63700-0.54441 0.22167
   1  -1   6126630.2 4039.50   1 0.25563 0.00698 0.94100-0.99487 0.22172 0.10087
   1   1   6152481.0 5158.95   1-0.59747 0.86085-0.15786 0.21191 0.78619-0.46263
   1  -1   6160810.0 6361.56   1-0.63038 0.89376-0.15302 0.09897 0.76105-0.43748
  -1  -1  -6143573.8 5956.42   1-0.21191-0.05117 0.94256-0.99657-0.25821-0.06500
  -1   1  -6143038.5 4970.62   1 0.00354-0.26663 0.99392-0.93991-0.10999-0.21322
  -1   1  -7123555.5 5357.02   1 0.47970-0.77783 0.64188-0.58806-0.59822 0.22169
   1   1   7134520.0 6209.26   1-0.58342 0.88253-0.15980 0.21385 0.79629-0.41879
   1  -1   7131409.9 5967.52   1-0.61302 0.91214-0.15563 0.10157 0.77458-0.39708
  -1  -1  -7126333.8 6109.31   1-0.22485-0.07393 0.93714-0.99115-0.26684-0.11023
  -1   1  -7133257.2 6573.44   1-0.03782-0.26096 0.98955-0.93554-0.13907-0.23801
  -1   1  -8118770.7 6687.97   1 0.48107-0.81483 0.59145-0.53763-0.64710 0.21678
   1   1   8115901.8 6308.61   1-0.56575 0.90060-0.16214 0.21619 0.80847-0.37705
   1  -1   8125903.510358.31   1-0.59299 0.92785-0.15848 0.10443 0.78945-0.35802
  -1  -1  -8127387.810707.17   1-0.24139-0.09309 0.92980-0.98381-0.27784-0.15311
  -1   1  -8127128.9 7270.59   1-0.07655-0.25793 0.98314-0.92913-0.16603-0.26492
   1   1   927826.99 4912.55   1-0.46838 0.83725-0.40152 0.45540 0.78701-0.30266
   1   1   932903.75 4792.57   1-0.54531 0.91590-0.16470 0.21876 0.82188-0.33653
   1  -1   931715.01 5542.50   1-0.57082 0.94141-0.16148 0.10742 0.80503-0.31968
  -1  -1  -935456.84 9386.80   1-0.26046-0.10972 0.92075-0.97477-0.29045-0.19437
  -1   1  -932643.05 4055.09   1-0.11347-0.25671 0.97491-0.92090-0.19149-0.29332
   1   1  1078775.39 5085.20   1-0.46312 0.86756-0.36373 0.41761 0.80821-0.27004
   1   1  1081986.39 6065.36   1-0.52261 0.92893-0.16740 0.22145 0.83597-0.29669
   1  -1  1090712.04 6022.43   1-0.54680 0.95313-0.16452 0.11047 0.82093-0.28165
  -1  -1 -1086599.60 8402.66   1-0.28138-0.12449 0.91010-0.96411-0.30420-0.23449
  -1   1 -1086134.27 5846.75   1-0.14912-0.25676 0.96497-0.91095-0.21585-0.32283
   1   1  11 4428.62 2047.74   1-0.49793 0.94000-0.17014 0.22420 0.85035-0.25715
   1  -1  11 6147.76 2358.32   1-0.52112 0.96319-0.16757 0.11351 0.83686-0.24366
  -1  -1 -11 2951.88 1542.96   1-0.30372-0.13786 0.89784-0.95185-0.31878-0.27378
  -1   1 -11 4388.89 2788.90   1-0.18385-0.25772 0.95336-0.89934-0.23937-0.35319
   1   1  1237334.64 4340.48   1-0.47147 0.94928-0.17288 0.22694 0.86476-0.21763
   1  -1  1243143.25 6966.85   1-0.49389 0.97169-0.17057 0.11652 0.85262-0.20549
  -1  -1 -1232196.71 6639.22   1-0.32716-0.15011 0.88398-0.93799-0.33397-0.31246
  -1   1 -1237953.65 7302.19   1-0.21792-0.25936 0.94007-0.88606-0.26222-0.38421
   1   1  1313784.63 5347.84   1-0.44333 0.95687-0.17558 0.22964 0.87899-0.17793
   1  -1  1314520.53 4702.14   1-0.46515 0.97869-0.17351 0.11945 0.86805-0.16699
  -1  -1 -1311425.92 2782.04   1-0.35032-0.16229 0.86867-0.92266-0.35024-0.34979
  -1   1 -1311109.44 5201.50   1-0.25150-0.26147 0.92508-0.87107-0.28453-0.41576
  -1   3  1422412.6210990.52   1-0.48579 0.93717-0.17142 0.33359 0.85709-0.10210
  -1  -3  1419783.7011609.29   1-0.54643 0.99780-0.16457 0.00240 0.82117-0.06618
   1  -3 -1420914.06 9347.53   1-0.46233 0.01184 0.78071-0.94267-0.42038-0.33349
   1   3 -1418347.99 8707.21   1-0.16314-0.28774 0.96051-0.79848-0.22537-0.52879
  -1   3  1321914.88 8379.27   1-0.51825 0.93388-0.16790 0.33006 0.83858-0.13752
  -1  -3  1323776.49 4409.11   1-0.57955 0.99519-0.16032-0.00183 0.79900-0.09794
   1  -3 -1318596.93 7726.58   1-0.44673 0.03191 0.79477-0.95673-0.41081-0.28921
   1   3 -1321091.61 8923.60   1-0.11972-0.29545 0.97330-0.81127-0.19579-0.50451
  -1   3  1216069.63 2611.31   1-0.46180 0.83975-0.35501 0.51664 0.81283-0.16703
  -1   3  1219785.37 9249.93   1-0.54956 0.92946-0.16418 0.32635 0.81915-0.17202
  -1  -3  1218196.43 7610.74   1-0.61180 0.99170-0.15580-0.00635 0.77550-0.12837
   1  -3 -1221149.58 6158.18   1-0.43327 0.05412 0.80638-0.96834-0.40251-0.24367
   1   3 -1219607.07 6692.32   1-0.07452-0.30496 0.98353-0.82150-0.16463-0.48180
  -1   3  1150100.73 3189.15   1-0.46688 0.80926-0.39013 0.55176 0.79360-0.20162
  -1   3  1157597.51 4126.76   1-0.57982 0.92398-0.16028 0.32245 0.79881-0.20561
  -1  -3  1150469.2711600.68   1-0.64332 0.98747-0.15100-0.01115 0.75055-0.15735
   1  -3 -1156694.21 4573.71   1-0.42251 0.07903 0.81535-0.97731-0.39583-0.19650
   1   3 -1153657.52 9692.22   1-0.02702-0.31675 0.99094-0.82891-0.13151-0.46105
   1   3 -1022795.19 4236.48   1 0.45605-0.76348 0.79316-0.63170-0.40361-0.13428
  -1   3  1024588.56 3523.84   1-0.47073 0.77755-0.42067 0.58229 0.77552-0.23736
  -1   3  1023868.87 5532.89   1-0.60911 0.91753-0.15620 0.31836 0.77754-0.23827
  -1  -3  1024660.47 3374.85   1-0.67424 0.98266-0.14587-0.01629 0.72396-0.18468
   1  -3 -1013123.12 5181.44   1-0.41518 0.10738 0.82129-0.98325-0.39126-0.14722
   1   3 -1022959.51 3773.16   1 0.02344-0.33153 0.99511-0.83308-0.09590-0.44279
   1   3  -9212397.5 9385.19   1 0.43599-0.70779 0.84569-0.68407-0.30774-0.17628
  -1   3   9224287.2 9738.01   1-0.63752 0.91020-0.15191 0.31408 0.75530-0.26995
  -1  -3   9223216.6 9533.23   1-0.70475 0.97744-0.14035-0.02181 0.69542-0.21007
   1  -3  -9215305.3 9765.02   1-0.41233 0.14019 0.82358-0.98554-0.38948-0.09515
   1   3  -9225764.7 9989.85   1 0.07779-0.35019 0.99533-0.83330-0.05707-0.42775
   1   3  -865271.28 5511.19   1 0.40863-0.64480 0.89049-0.72887-0.20009-0.23015
  -1   3   867906.10 4972.06   1-0.66516 0.90211-0.14742 0.30958 0.73199-0.30057
  -1  -3   868446.07 5527.07   1-0.73511 0.97206-0.13435-0.02780 0.66449-0.23307
   1  -3  -863191.60 5161.49   1-0.41542 0.17895 0.82110-0.98306-0.39141-0.03937
   1   3  -867352.64 5392.67   1 0.13546-0.37209 0.99069-0.82887-0.01347-0.41774
   1   3  -7200777.2 6111.63   1 0.37127-0.57182 0.92533-0.76371-0.07686-0.29959
  -1   3   7223161.6 8773.76   1-0.69221 0.89342-0.14267 0.30484 0.70745-0.32995
   1  -3  -7198529.1 6593.08   1-0.42660 0.22581 0.81197-0.97393-0.39837 0.02143
   1   3  -7210279.2 6687.34   1 0.20188-0.40282 0.97877-0.81695 0.03537-0.41269
   1   3  -6  785.96 1224.52   1 0.32053-0.48545 0.94496-0.78334 0.06551-0.38819
  -1   3   6 8219.10 1403.26   1-0.71890 0.88437-0.13762 0.29979 0.68135-0.35778
  -1  -3   6 9247.23 3158.59   1-0.79646 0.96215-0.12007-0.04198 0.59264-0.26925
   1  -3  -6 1196.18 1122.11   1-0.44903 0.28390 0.79273-0.95469-0.41223 0.08913
   1   3  -6 9301.51 2139.79   1 0.27770-0.44295 0.95623-0.79442 0.09213-0.41554
   1   3  -5646849.530758.82   1 0.25205-0.38145 0.94006-0.77844 0.22968-0.49851
  -1   3   5685564.032658.28   1-0.74569 0.87543-0.13213 0.29430 0.65304-0.38340
   1  -3  -5687584.532904.62   1-0.48724 0.35779 0.75692-0.91888-0.43549 0.16625
   1   3  -5671923.531964.41   1 0.36621-0.49576 0.91669-0.75488 0.15987-0.42937
   1   3  -4 8928.07 1142.91   1 0.16062-0.25439 0.89579-0.73417 0.41443-0.62950
  -1  -3   4 8647.74 1713.93   1-0.04149 0.13526 0.68860-0.85012 0.72395-0.50891
  -1   3   410907.39 3354.91   1-0.77358 0.86758-0.12592 0.28808 0.62104-0.40533
  -1  -3   413455.33 1593.50   1-0.86505 0.95919-0.10038-0.06166 0.49152-0.27593
   1  -3  -412592.19 1064.55   1-0.96016 0.86602-0.05772-0.10433 0.27339-0.48898
   1  -3  -4 6605.78 1474.27   1-0.54721 0.45343 0.69189-0.85385-0.47099 0.25560
   1   3  -4 9289.76 1628.61   1 0.47102-0.56489 0.84813-0.68631 0.24250-0.45810
  -1  -3   3289450.1 6233.82   1-0.10960 0.16773 0.58858-0.75010 0.80097-0.63969
  -1  -3   3345430.6 7521.67   1-0.90618 0.96454-0.08529-0.07676 0.41420-0.25250
   1  -3  -3336416.0 6944.74   1-0.97261 0.91425-0.04866-0.11338 0.22726-0.38895
  -1  -3   3332239.7 7041.60   1-0.59513 0.65322-0.72691 0.56487-0.34264 0.50420
   1  -3  -3312144.7 7553.87   1-0.63365 0.57554 0.57339-0.73535-0.51933 0.35778
  -1   3   3316892.4 7005.40   1-0.47470 0.53281 0.76912-0.60716-0.42791 0.58945
   1   3  -2130259.4 4839.29   1-0.08714 0.06464 0.62327-0.46176 0.77712-0.88464
  -1  -3   2121015.4 3419.83   1-0.19547 0.21791 0.43905-0.60050 0.87693-0.76935
  -1   3   2115547.8 4099.78   1-0.46229 0.48460-0.35817 0.51979 0.81117-0.70353
  -1  -3   2161059.1 4554.14   1-0.95587 0.97846-0.06048-0.10157 0.28746-0.17967
   1  -3  -2152066.0 3400.52   1-0.99856 0.97594-0.01351-0.14848 0.05181-0.15963
  -1  -3   2154796.8 3942.81   1-0.72105 0.74348-0.52143 0.35939-0.45626 0.56397
   1   3  -2146635.7 4043.57   1-0.78302 0.76005-0.33971 0.50170-0.52102 0.41305
   1  -3  -2133596.5 4584.26   1-0.73691 0.71429 0.36366-0.52574-0.56982 0.46192
  -1   3   2136989.2 4607.20   1-0.64402 0.66646 0.55657-0.39461-0.52483 0.63253
   1   3  -1306390.2 9082.48   1-0.21348 0.22665 0.40399-0.24253 0.88950-0.94329
  -1  -3   1292537.8 6848.79   1-0.28813 0.27496 0.24196-0.40341 0.92651-0.87272
  -1   3   1313885.7 8509.69   1-0.43958 0.42633-0.23442 0.39604 0.86706-0.81325
   1  -3  -1269210.8 6438.39   1-0.46718 0.48043-0.39242 0.23079 0.79230-0.84611
  -1  -3   1301184.3 6985.21   1-0.80636 0.79333-0.20989 0.04790-0.55292 0.60690
   1   3  -1289194.9 6486.41   1-0.81450 0.82753-0.03689 0.19888-0.57898 0.52500
   1  -3  -1309704.9 7440.41   1-0.81021 0.82325 0.03918-0.20117-0.58481 0.53083
  -1   3   1283164.0 8451.34   1-0.78045 0.76728 0.22171-0.05964-0.58458 0.63853
   1   3   0232764.7 7005.76   1-0.31236 0.36113 0.18244-0.02098 0.93227-0.93227
  -1  -3   0211580.2 7241.87   1-0.36945 0.32068 0.02350-0.18496 0.92895-0.92895
  -1   3   0223381.8 6509.20   1-0.38624 0.33743-0.02846 0.19008 0.92195-0.92195
   1  -3   0208840.4 7085.78   1-0.43645 0.48526-0.21999 0.05836 0.87241-0.87241
   1  -3   0196497.1 4368.23   1-0.32206 0.37098-0.18561 0.02339 0.92834-0.92834
   1  -3   0231223.7 8964.95   1-0.78614 0.83518-0.32642 0.16443-0.52480 0.52480
  -1   3   0219246.9 6436.55   1-0.81151 0.76247-0.15726 0.31925-0.56276 0.56276
  -1  -3   0227865.4 6163.79   1-0.79519 0.74623 0.15179-0.31386-0.58704 0.58704
   1   3   0225624.1 5610.65   1-0.75363 0.80259 0.31610-0.15403-0.57629 0.57629
  -1   3  -2116252.4 2961.99   1-0.09354-0.02650 0.61356-0.45204 0.78408-0.89160
   1  -3   2128030.2 2959.08   1-0.28804 0.40801 0.24217-0.40363 0.92648-0.81890
   1   3   2125264.5 3911.72   1-0.41498 0.53492-0.13052 0.29215 0.90041-0.79278
   1  -3   2132337.0 3811.88   1-0.65071 0.77114-0.14981-0.01234 0.74439-0.63653
  -1  -3  -2127292.5 3053.20   1-0.67131 0.55088-0.14637-0.01578 0.72657-0.83443
   1  -3   2118270.7 4517.20   1-0.55252 0.67271-0.77504 0.61299-0.30664 0.41435
  -1  -3  -2100400.8 3156.30   1-0.60258 0.48234 0.62004-0.78200-0.50242 0.39472
  -1   3  -3252027.4 5482.64   1 0.10248-0.25819 0.85028-0.68866 0.51624-0.67754
   1  -3   3266254.9 5498.61   1-0.18785 0.34343 0.45347-0.61493 0.87124-0.70986
   1   3   3280925.2 6448.38   1-0.43579 0.59129-0.21700 0.37863 0.87349-0.71204
   1  -3   3283933.4 6387.79   1-0.66524 0.82141-0.14740-0.01475 0.73192-0.57014
  -1  -3  -3269593.6 5713.91   1-0.76610 0.60993-0.12764-0.03451 0.62991-0.79169
  -1   3  -3274121.8 7336.49   1 0.43698-0.59296 0.87331-0.71149 0.21534-0.37704
  -1   3  -422598.86 2166.89   1 0.25263-0.44397 0.94021-0.77860 0.22840-0.44347
   1  -3   423098.03 1947.76   1-0.10353 0.29485 0.59813-0.75964 0.79468-0.57964
   1   3   426761.04 4314.73   1-0.44694 0.63800-0.27031 0.43194 0.85274-0.63747
   1   3   424874.48 3626.95   1-0.51620 0.70810-0.16813 0.33029 0.83979-0.62408
   1  -3   426740.63 2774.64   1-0.66352 0.85542-0.14769-0.01446 0.73342-0.51771
  -1  -3  -424236.40 2627.14   1-0.46653 0.27495 0.77682-0.93878-0.42294 0.20754
  -1   3  -424505.44 2693.67   1 0.34116-0.53283 0.92943-0.76762 0.14053-0.35613
  -1   3  -5218642.0 6585.93   1 0.34814-0.57506 0.93739-0.77577-0.00915-0.25974
   1  -3   5215684.2 6353.09   1-0.04450 0.27147 0.68450-0.84602 0.72764-0.45885
   1   3   5237949.7 7628.24   1-0.45254 0.67916-0.29991 0.46154 0.83979-0.57071
   1   3   5235967.6 7874.28   1-0.53302 0.76066-0.16618 0.32835 0.82962-0.55998
   1  -3   5236047.9 7390.10   1-0.65377 0.88141-0.14931-0.01284 0.74181-0.47217
  -1  -3  -5233117.6 8556.51   1-0.43129 0.20403 0.80805-0.97001-0.40128 0.13203
  -1   3  -5219043.5 7243.61   1 0.26025-0.48761 0.96230-0.80049 0.07897-0.34848
  -1   3  -6  928.41  539.37   1 0.40630-0.66884 0.89339-0.73177-0.19173-0.13094
   1  -3   6  828.60  393.83   1-0.00866 0.27126 0.73138-0.89290 0.68191-0.35936
   1   3   6  292.22 1569.36   1-0.45478 0.71696-0.31243 0.47405 0.83400-0.51110
   1   3   6 1835.13 1690.53   1-0.53509 0.79847-0.16594 0.32810 0.82833-0.50476
   1  -3   6 1024.44 1452.58   1-0.63921 0.90259-0.15165-0.01051 0.75392-0.43035
  -1  -3  -6 -498.72 2049.80   1-0.41066 0.14773 0.82490-0.98686-0.38844 0.06534
  -1   3  -6 1151.56 1595.38   1 0.19045-0.45350 0.98132-0.81951 0.02691-0.35032
  -1   3  -7416217.814146.19   1 0.44170-0.73987 0.83297-0.67135-0.33323-0.04322
   1   3   7441159.815359.27   1-0.45474 0.75249-0.31224 0.47387 0.83408-0.45737
   1   3   7446369.015594.57   1-0.52844 0.82756-0.16672 0.32888 0.83243-0.45493
   1  -3   7421468.515577.11   1-0.62139 0.92051-0.15439-0.00777 0.76813-0.39064
  -1  -3  -7427384.815212.23   1-0.40052 0.10193 0.83281-0.99477-0.38208 0.00514
  -1   3  -7440494.815750.91   1 0.12875-0.42750 0.99150-0.82969-0.01835-0.35895
  -1   3  -812727.08 3065.72   1 0.46348-0.79723 0.76488-0.60342-0.44737 0.01705
   1   3   812859.20 2693.62   1-0.45295 0.78626-0.30220 0.46382 0.83875-0.40821
   1   3   8 9391.37 7196.39   1-0.51605 0.85091-0.16814 0.33031 0.83988-0.40846
   1  -3   8 7468.97 7459.72   1-0.60109 0.93594-0.15735-0.00481 0.78353-0.35211
  -1  -3  -811864.94 4190.75   1-0.39802 0.06375 0.83473-0.99669-0.38051-0.05027
  -1   3  -8 8137.12 3255.69   1 0.07459-0.40908 0.99544-0.83341-0.05937-0.37158
  -1   3  -961792.76 4432.27   1 0.47550-0.84488 0.69332-0.53186-0.54147 0.05736
   1   3   960562.04 6174.28   1-0.44960 0.81848-0.28412 0.44574 0.84683-0.36248
   1   3   963136.21 4339.49   1-0.49952 0.87012-0.16997 0.33213 0.84945-0.36410
   1  -3   967670.03 6192.65   1-0.57876 0.94935-0.16043-0.00173 0.79956-0.31421
  -1  -3  -930200.22 3843.36   1-0.40117 0.03123 0.83231-0.99427-0.38249-0.10214
  -1   3  -941300.87 4999.50   1 0.02328-0.39346 0.99510-0.83307-0.09601-0.38880
   1   3  1032988.42 3235.90   1-0.44471 0.84915-0.25914 0.42077 0.85736-0.31919
   1   3  1036230.50 4720.34   1-0.47979 0.88612-0.17204 0.33421 0.86034-0.32106
   1  -3  1034626.98 3955.73   1-0.55466 0.96099-0.16355 0.00138 0.81584-0.27656
  -1  -3 -1032732.95 9113.80   1-0.40862 0.00301 0.82651-0.98847-0.38716-0.15132
  -1   3 -1032103.55 7816.97   1-0.02469-0.38119 0.99122-0.82918-0.12987-0.40882
   1   3  1148781.30 3533.67   1-0.43819 0.87819-0.22793 0.38956 0.86950-0.27752
   1   3  1154040.98 4975.56   1-0.45742 0.89949-0.17426 0.33642 0.87200-0.27879
   1  -3  1148113.58 8557.04   1-0.52896 0.97103-0.16666 0.00450 0.83211-0.23891
  -1  -3 -1147840.28 4505.62   1-0.41938-0.02189 0.81790-0.97986-0.39388-0.19845
  -1   3 -1152227.42 5652.39   1-0.07010-0.37148 0.98436-0.82233-0.16156-0.43100
   1   3  12 5396.46 2417.55   1-0.43277 0.91057-0.17654 0.33870 0.88404-0.23691
   1  -3  12 2091.14 2838.26   1-0.50174 0.97954-0.16973 0.00757 0.84819-0.20106
  -1  -3 -12 5243.56 2429.48   1-0.43277-0.04417 0.80681-0.96877-0.40219-0.24398
  -1   3 -12 3290.50 2184.95   1-0.11352-0.36375 0.97489-0.81286-0.19153-0.45490
   1   3  1329543.23 9450.03   1-0.40605 0.91959-0.17883 0.34099 0.89618-0.19511
   1  -3  1325254.2810195.84   1-0.47304 0.98658-0.17273 0.01056 0.86393-0.16287
  -1  -3 -1321927.49 9673.23   1-0.44826-0.06435 0.79342-0.95538-0.41175-0.28827
  -1   3 -1324612.64 3673.52   1-0.15540-0.35757 0.96301-0.80097-0.22012-0.48017
  -1   5  1411587.20 4441.77   1-0.43404 0.88541-0.17642 0.44670 0.88344-0.12845
  -1  -5  14 8074.06 3818.90   1-0.54064 0.99201-0.16527-0.10499 0.82485-0.06986
   1  -5 -1410797.05 3919.69   1-0.55320 0.10271 0.68472-0.95465-0.47446-0.27942
   1   5 -14 9546.66 5685.99   1-0.07358-0.37730 0.98371-0.71365-0.16397-0.59019
  -1   5  1319106.41 5168.00   1-0.43791 0.85142-0.22666 0.49604 0.86997-0.17035
  -1   5  1320498.75 2271.56   1-0.46474 0.88037-0.17355 0.44382 0.86827-0.16721
  -1  -5  1323790.08 3363.53   1-0.57310 0.98874-0.16118-0.10909 0.80347-0.10241
   1  -5 -1316131.13 4522.95   1-0.54506 0.13024 0.69443-0.96436-0.46974-0.23028
   1   5 -1325579.01 3591.90   1-0.02352-0.39166 0.99135-0.72130-0.12905-0.57124
  -1   5  1229565.94 4060.56   1-0.44457 0.82251-0.25843 0.52781 0.85765-0.21185
  -1   5  1232982.94 3123.76   1-0.49383 0.87372-0.17058 0.44085 0.85266-0.20552
  -1  -5  1231962.26 4606.19   1-0.60460 0.98449-0.15685-0.11341 0.78093-0.13379
   1  -5 -1229968.21 4890.17   1-0.53977 0.16062 0.70061-0.97055-0.46666-0.17952
   1   5 -1234238.90 3687.00   1 0.02879-0.40827 0.99533-0.72527-0.09210-0.55433
  -1   5  1128972.08 6138.04   1-0.44983 0.79221-0.28534 0.55471 0.84630-0.25432
  -1   5  1126379.18 8408.17   1-0.52127 0.86543-0.16755 0.43782 0.83677-0.24357
  -1  -5  1131811.51 4896.21   1-0.63522 0.97938-0.15227-0.11799 0.75716-0.16396
   1  -5 -1119536.31 3115.15   1-0.53792 0.19444 0.70275-0.97268-0.46558-0.12675
   1   5 -1129869.76 6509.35   1 0.08386-0.42765 0.99508-0.72502-0.05270-0.53986
   1   5 -1058373.46 3750.69   1 0.41347-0.72089 0.88409-0.61472-0.21775-0.32004
  -1   5  1065499.46 4524.09   1-0.45384 0.76066-0.30717 0.57654 0.83646-0.29829
  -1   5  1061769.51 6707.90   1-0.54697 0.85539-0.16450 0.43477 0.82082-0.28155
  -1  -5  1064152.17 7789.50   1-0.66510 0.97352-0.14743-0.12283 0.73205-0.19277
   1  -5 -1062815.00 4487.47   1-0.54027 0.23246 0.70003-0.96996-0.46695-0.07153
   1   5 -1064625.82 4544.79   1 0.14040-0.44842 0.99004-0.72035-0.00986-0.52915
   1   5  -9104384.0 5813.24   1 0.37593-0.64772 0.92214-0.65278-0.09117-0.39284
  -1   5   9114902.1 6488.15   1-0.45669 0.72795-0.32349 0.59286 0.82872-0.34437
  -1   5   9105247.4 5619.44   1-0.57072 0.84340-0.16149 0.43176 0.80510-0.31975
  -1  -5   9112105.8 6060.94   1-0.69436 0.96705-0.14228-0.12798 0.70541-0.22006
   1  -5  -9106102.1 6314.52   1-0.54776 0.27563 0.69123-0.96117-0.47131-0.01332
   1   5  -9108552.1 6279.38   1 0.20290-0.47522 0.97853-0.70884 0.03613-0.52124
   1   5  -819564.69 4714.74   1 0.32772-0.56389 0.94362-0.67425 0.04662-0.47686
  -1   5   823922.81 6766.40   1-0.45839 0.69408-0.33363 0.60301 0.82374-0.39321
  -1   5   818706.46 5169.44   1-0.59218 0.82913-0.15860 0.42887 0.79003-0.35861
  -1  -5   819555.99 4466.60   1-0.72320 0.96015-0.13677-0.13349 0.67695-0.24553
   1  -5  -819608.93 6827.42   1-0.56154 0.32508 0.67450-0.94444-0.47927 0.04847
   1   5  -817362.04 5989.24   1 0.27027-0.50690 0.95888-0.68920 0.08652-0.51773
   1   5  -777277.92 6823.35   1 0.26765-0.46832 0.94366-0.67430 0.19458-0.57095
  -1   5   783995.60 9361.30   1-0.45887 0.65900-0.33657 0.60595 0.82228-0.44556
  -1   5   777987.19 5428.32   1-0.61073 0.81194-0.15596 0.42623 0.77631-0.39882
  -1  -5   758048.78 4206.29   1-0.75185 0.95306-0.13081-0.13945 0.64621-0.26872
   1  -5  -778370.21 6026.99   1-0.58293 0.38213 0.64705-0.91698-0.49144 0.11449
   1   5  -780135.12 9115.53   1 0.34332-0.54426 0.92838-0.65870 0.14219-0.51950
   1   5  -6353433.0 9855.51   1 0.19455-0.35958 0.91643-0.64707 0.34969-0.67229
  -1   5   6379911.510513.00   1-0.45793 0.62249-0.33083 0.60021 0.82513-0.50223
  -1   5   6379477.110753.54   1-0.62517 0.79065-0.15381 0.42409 0.76517-0.44160
  -1  -5   6366219.4 9832.78   1-0.78069 0.94616-0.12425-0.14602 0.61243-0.28886
   1  -5  -6376217.910347.79   1-0.61321 0.44809 0.60466-0.87459-0.50827 0.18518
   1   5  -6369999.310197.20   1 0.42266-0.58791 0.88302-0.61333 0.20401-0.52742
   1   5  -5128304.6 4139.09   1 0.10933-0.23873 0.85627-0.58691 0.50481-0.77365
  -1   5   5128341.5 4841.29   1-0.45510 0.58411-0.31429 0.58366 0.83312-0.56404
  -1   5   5133221.1 4156.86   1-0.63293 0.76267-0.15263 0.42290 0.75900-0.48936
  -1  -5   5136575.0 5321.02   1-0.80984 0.93976-0.11662-0.15346 0.57492-0.30543
   1  -5  -5134568.6 4792.14   1-0.65229 0.52230 0.54200-0.81212-0.52985 0.26010
   1   5  -4250938.7 7924.64   1 0.01546-0.10924 0.76062-0.49142 0.64900-0.86403
  -1   5   4261339.0 8351.20   1-0.44957 0.54301-0.28394 0.55331 0.84691-0.63164
  -1   5   4261953.3 7639.85   1-0.62747 0.72146-0.15347 0.42374 0.76336-0.54765
  -1  -5   4256676.4 7641.48   1-0.84125 0.93539-0.10784-0.16224 0.52977-0.31417
   1  -5  -4245074.2 7117.11   1-0.98265 0.88851-0.03961-0.23047 0.18117-0.39677
  -1  -5   4253478.7 8038.76   1-0.59948 0.69322-0.72155 0.45148-0.34636 0.56178
   1  -5  -4259325.8 8723.33   1-0.70091 0.60671 0.44929-0.71941-0.55394 0.33814
   1   5  -367980.03 4901.93   1-0.08062 0.02249 0.63302-0.36383 0.76991-0.93119
  -1   5   375545.25 5732.07   1-0.43983 0.49771-0.23561 0.50498 0.86661-0.70516
  -1   5   363843.36 3989.82   1-0.58591 0.64417-0.15946 0.42973 0.79452-0.63274
  -1  -5   371480.00 4752.34   1-0.87631 0.93468-0.09657-0.17351 0.47195-0.31026
   1  -5  -371676.14 4403.39   1-0.99719 0.93879-0.01763-0.25236 0.07274-0.23447
  -1  -5   373534.32 5069.65   1-0.68664 0.74473-0.59075 0.32067-0.42371 0.58527
   1  -5  -373158.79 5066.95   1-0.75297 0.69456 0.31810-0.58822-0.57605 0.41420
   1   5  -223277.02 2396.29   1-0.17060 0.14810 0.48526-0.21606 0.85756-0.96508
  -1   5   223134.36 4142.14   1-0.42339 0.44570-0.16382 0.43320 0.89101-0.78337
  -1   5   213097.52  785.63   1-0.32984 0.35237-0.18439 0.45466 0.92585-0.81799
  -1  -5   223125.81 1271.50   1-0.91867 0.94126-0.07994-0.19014 0.38684-0.27904
   1   5  -222048.29 1114.88   1-0.99121 0.96859 0.02237 0.24762-0.13035 0.02254
   1  -5  -217305.88  892.60   1-0.91946 0.89686 0.07372-0.34374-0.38618 0.27834
  -1  -5   223317.50 2080.57   1-0.76027 0.78325-0.42031 0.15033-0.49529 0.60325
   1  -5  -222460.91 3992.43   1-0.79663 0.77401 0.14368-0.41379-0.58714 0.47924
   1   5  -159011.76 2808.24   1-0.24730 0.26046 0.33415-0.06506 0.90949-0.96328
  -1   5   153891.15 3375.07   1-0.39620 0.38296-0.06210 0.33148 0.91605-0.86224
  -1  -5   162063.38 2612.81   1-0.97309 0.95990-0.04828-0.22180 0.22529-0.17139
   1   5  -154485.71 1777.60   1-0.87894 0.89210 0.09001 0.18000-0.46835 0.41442
  -1  -5   157697.24 3217.38   1-0.80607 0.79304-0.21224-0.05773-0.55243 0.60641
   1  -5  -160762.76 2044.40   1-0.81488 0.82791-0.06487-0.20510-0.57598 0.52200
  -1   5   047827.23 3640.82   1-0.35208 0.30331 0.07515 0.19393 0.93294-0.93294
  -1   5  -1146894.7 4308.23   1-0.28527 0.20089 0.24873 0.02035 0.92560-0.97940
   1   5   1132307.7 3839.15   1-0.35150 0.43587 0.07684 0.19224 0.93302-0.87923
   1   5   1143599.6 3109.62   1 0.47096-0.38625-0.16721 0.43667 0.86615-0.81247
  -1  -5  -1144676.9 3027.64   1-0.48939 0.40470-0.17105-0.09921 0.85511-0.90904
   1  -5   1149469.7 3752.11   1-0.55246 0.63715-0.16382-0.10644 0.81728-0.76335
  -1   5  -1152391.0 3339.60   1-0.93638 0.85164-0.07148 0.34157 0.34362-0.39752
   1  -5   1153862.5 4339.49   1-0.73876 0.82330-0.47935 0.20927-0.47375 0.52760
  -1  -5  -1153717.1 5516.61   1-0.78345 0.69870 0.20896-0.47908-0.58525 0.53130
  -1   5  -2173866.5 5384.54   1-0.19136 0.07138 0.44686-0.17777 0.87389-0.98147
   1   5   2175234.9 6538.82   1-0.38242 0.50236-0.01597 0.28535 0.92384-0.81621
   1   5   2178116.0 5230.49   1-0.02960 0.14992-0.19467 0.46505 0.98042-0.87249
   1  -5   2180464.6 5415.49   1-0.62200 0.74243-0.15429-0.11597 0.76765-0.65980
  -1  -5  -2176835.5 5281.45   1-0.71496 0.59454-0.13839-0.13187 0.68532-0.79317
  -1   5  -2178017.7 5312.96   1-0.92299 0.80248-0.07798 0.34807 0.37683-0.48463
   1  -5   2173125.8 6002.40   1-0.65999 0.78019-0.63628 0.36620-0.39943 0.50713
  -1  -5  -2178424.8 7138.49   1-0.73405 0.61351 0.37121-0.64133-0.56865 0.46075
  -1   5  -323564.56 3577.11   1-0.07456-0.08112 0.64197-0.37277 0.76309-0.92436
   1   5   325731.55 3545.44   1-0.25889 0.41491-0.18908 0.45945 0.94721-0.78533
   1  -5   327470.17 2409.84   1-0.64323 0.79939-0.15101-0.11925 0.75062-0.58884
  -1  -5  -324418.69 1756.33   1-0.79874 0.64246-0.11949-0.15059 0.58967-0.75137
   1  -5   327164.48 3916.29   1-0.57306 0.72892-0.75278 0.48270-0.32389 0.48545
  -1  -5  -3 6274.59 3946.72   1-0.68038 0.52405 0.49098-0.76110-0.54407 0.38222
  -1   5  -462091.02 4178.57   1 0.05211-0.24344 0.80143-0.53224 0.59580-0.81083
   1  -5   457459.42 3620.56   1-0.28514 0.47632 0.24902-0.51812 0.92556-0.71039
   1   5   466876.92 4830.31   1-0.41613 0.60719-0.13498 0.40435 0.89922-0.68396
   1   5   459177.26 3964.49   1-0.36280 0.55452-0.18289 0.45326 0.91373-0.69789
   1  -5   461794.85 4192.55   1-0.64587 0.83778-0.15059-0.11967 0.74843-0.53272
  -1  -5  -459287.94 4139.82   1-0.63297 0.44139 0.57447-0.84440-0.51896 0.30357
  -1   5  -463137.44 5384.45   1 0.48508-0.67675 0.83681-0.56713 0.25382-0.46942
  -1   5  -577365.71 4270.30   1 0.17117-0.39815 0.90269-0.63333 0.39476-0.66359
   1   5   572749.76 6231.40   1-0.42430 0.65092-0.16754 0.43692 0.88988-0.62080
   1   5   576652.13 4477.63   1-0.41250 0.64014-0.17829 0.44856 0.89333-0.62369
   1  -5   576560.47 4627.98   1-0.63917 0.86681-0.15166-0.11861 0.75396-0.48432
  -1  -5  -573217.39 4744.98   1-0.59418 0.36692 0.63181-0.90174-0.49775 0.22850
  -1   5  -577948.67 5318.62   1 0.40391-0.63127 0.89500-0.62531 0.18926-0.45876
  -1   5  -6273304.910770.04   1 0.27083-0.53345 0.94423-0.67487 0.18727-0.50987
   1   5   6293644.211930.73   1-0.42881 0.69100-0.18640 0.45578 0.88395-0.56105
   1   5   6266942.810780.26   1-0.43480 0.69817-0.17636 0.44663 0.88308-0.55952
   1  -5   6272871.810828.62   1-0.62686 0.89024-0.15356-0.11670 0.76384-0.44027
  -1  -5  -6281573.811878.64   1-0.56507 0.30215 0.67010-0.94004-0.48129 0.15819
  -1   5  -6288405.112183.81   1 0.32895-0.59200 0.93519-0.66550 0.13115-0.45456
  -1   5  -7224052.510304.88   1 0.34730-0.64547 0.93772-0.66835-0.00678-0.36967
   1   5   7235626.611891.91   1-0.43059 0.72834-0.19405 0.46342 0.88143-0.50472
   1   5   7238176.610910.34   1-0.44167 0.74078-0.17573 0.44601 0.87979-0.50230
   1  -5   7228939.010691.59   1-0.61076 0.90988-0.15596-0.11431 0.77629-0.39880
  -1  -5  -7234658.212472.33   1-0.54468 0.24609 0.69488-0.96481-0.46952 0.09258
  -1   5  -7238082.511730.83   1 0.25995-0.55870 0.96240-0.69271 0.07875-0.45606
  -1   5  -8237536.9 9423.46   1 0.40285-0.73664 0.89747-0.62810-0.17956-0.25067
   1   5   8252007.911376.04   1-0.43021 0.76352-0.19237 0.46175 0.88199-0.45146
   1   5   8259096.610763.50   1-0.43881 0.77367-0.17599 0.44627 0.88117-0.44974
   1  -5   8244712.611991.61   1-0.59183 0.92668-0.15865-0.11162 0.79029-0.35886
  -1  -5  -8242178.910976.72   1-0.53167 0.19740 0.70989-0.97982-0.46192 0.03113
  -1   5  -8256550.311192.85   1 0.19618-0.53062 0.98007-0.71038 0.03116-0.46237
   1   5   943364.67 3011.32   1-0.42795 0.79683-0.18277 0.45214 0.88512-0.40077
   1   5   941569.67 8390.56   1-0.42929 0.79988-0.17685 0.44712 0.88568-0.40033
   1  -5   945644.27 3427.57   1-0.57062 0.94121-0.16150-0.10876 0.80517-0.31982
  -1  -5  -937531.37 7372.21   1-0.52474 0.15480 0.71764-0.98758-0.45785-0.02678
  -1   5  -947292.68 7191.33   1 0.13683-0.50696 0.99051-0.72082-0.01246-0.47264
   1   5  1072913.83 5213.97   1-0.42397 0.82841-0.16621 0.43558 0.89029-0.35212
   1   5  1072151.82 6800.98   1-0.41485 0.82118-0.17809 0.44837 0.89228-0.35300
   1  -5  1069822.92 8202.80   1-0.54745 0.95378-0.16444-0.10582 0.82051-0.28123
  -1  -5 -1069118.07 6114.05   1-0.52278 0.11718 0.71980-0.98973-0.45669-0.08178
  -1   5 -1066900.92 6508.63   1 0.08280-0.48869 0.99513-0.72507-0.05346-0.48522
   1   5  11 8499.58 5048.50   1-0.41828 0.85828-0.14336 0.41273 0.89693-0.30495
   1   5  1115566.80 2852.16   1-0.39658 0.83864-0.17960 0.44987 0.90025-0.30705
   1  -5  1119676.52 3069.47   1-0.52253 0.96460-0.16741-0.10286 0.83601-0.24281
  -1  -5 -11 8612.89 4595.82   1-0.52491 0.08363 0.71746-0.98739-0.45795-0.13438
  -1   5 -1112306.2311339.37   1 0.03011-0.47169 0.99538-0.72532-0.09116-0.50140
   1   5  1218975.33 7362.96   1-0.37513 0.85294-0.18125 0.45153 0.90907-0.26194
   1  -5  1221497.90 6894.19   1-0.49598 0.97379-0.17035-0.09991 0.85145-0.20432
  -1  -5 -1217040.06 4307.60   1-0.53038 0.05343 0.71134-0.98128-0.46116-0.18501
  -1   5 -1218854.87 3782.25   1-0.02011-0.45716 0.99174-0.72168-0.12666-0.51977
   1   5  13 8033.12 4276.67   1-0.35123 0.86423-0.18370 0.45407 0.91808-0.21658
   1  -5  1312479.26 5910.04   1-0.46786 0.98141-0.17324-0.09702 0.86665-0.16558
  -1  -5 -1310920.67 4326.15   1-0.53862 0.02600 0.70194-0.97187-0.46599-0.23403
  -1   5 -1311810.49 6007.13   1-0.06832-0.44465 0.98469-0.71463-0.16033-0.53997
  -1   7  13 7998.46 3765.86   1-0.41796 0.83146-0.14209 0.51922 0.89728-0.19767
  -1   7  13 6817.23 8054.05   1-0.38869 0.80433-0.18022 0.55860 0.90356-0.20250
  -1  -7  1311074.80 7878.43   1-0.55422 0.96986-0.16360-0.21477 0.81612-0.11506
   1  -7 -1312163.41 6727.58   1-0.62842 0.21360 0.58162-0.95952-0.51652-0.18351
   1   7 -1313413.84 8242.81   1 0.05738-0.47257 0.99577-0.61769-0.07171-0.62859
  -1   7  1221860.7110604.33   1-0.42432 0.80227-0.16766 0.54479 0.88984-0.24405
  -1   7  1223761.01 8367.54   1-0.41375 0.79365-0.17819 0.55657 0.89277-0.24564
  -1  -7  1232290.01 9738.59   1-0.58454 0.96444-0.15965-0.21872 0.79549-0.14836
   1  -7 -1227042.51 9246.17   1-0.62828 0.24914 0.58183-0.95973-0.51645-0.12973
   1   7 -1227520.10 3935.35   1 0.11181-0.49121 0.99325-0.61569-0.03067-0.61614
  -1   7  11 9795.98 6328.10   1-0.42925 0.77163-0.18828 0.56540 0.88333-0.29135
  -1  -7  1111563.07 2120.15   1-0.61377 0.95793-0.15552-0.22286 0.77400-0.18080
   1  -7 -11 7934.07 2383.98   1-0.63146 0.28799 0.57684-0.95475-0.51816-0.07417
   1   7 -1112914.44 2835.89   1 0.17055-0.51426 0.98527-0.60770 0.01224-0.60516
  -1   7  1052645.47 7341.12   1-0.43281 0.73962-0.20368 0.58081 0.87817-0.34000
  -1   7  1054680.59 3470.54   1-0.45499 0.76341-0.17449 0.55287 0.87323-0.33395
  -1  -7  1057812.76 3678.35   1-0.64199 0.95041-0.15121-0.22716 0.75164-0.21237
   1  -7 -1051443.36 5997.19   1-0.63844 0.33064 0.56570-0.94361-0.52188-0.01660
   1   7 -1058345.42 5757.67   1 0.23202-0.54003 0.97099-0.59342 0.05781-0.59682
   1   7  -928178.71 2778.95   1 0.30733-0.57928 0.94638-0.56928 0.09948-0.58339
  -1   7   928628.24 3666.13   1-0.43500 0.70626-0.21344 0.59056 0.87476-0.39041
  -1   7   928546.07 2878.65   1-0.46981 0.74249-0.17305 0.55143 0.86563-0.38028
  -1  -7   928476.44 2949.25   1-0.66926 0.94194-0.14672-0.23165 0.72839-0.24304
   1  -7  -914675.03 6618.61   1-0.64971 0.37757 0.54706-0.92497-0.52781 0.04317
   1   7  -927504.11 7329.33   1 0.29645-0.56877 0.94910-0.57154 0.10634-0.59146
   1   7  -8 5520.33 1741.74   1 0.24641-0.48272 0.93844-0.56133 0.24207-0.67221
  -1   7   8 5108.08 8061.19   1-0.43577 0.67147-0.21691 0.59404 0.87352-0.44299
  -1  -7   811183.13 2213.45   1-0.69565 0.93260-0.14204-0.23633 0.70419-0.27277
   1  -7  -8 6022.52 3212.31   1-0.66500 0.42764 0.51968-0.89785-0.53637 0.10477
   1   7  -8 5052.72 7406.23   1 0.36396-0.60060 0.91789-0.54032 0.15813-0.58934
   1   7  -759146.60 5048.79   1 0.17729-0.37796 0.90651-0.52940 0.38315-0.75951
  -1   7   757509.75 7816.97   1-0.43496 0.63509-0.21324 0.59036 0.87483-0.49811
  -1   7   757226.28 4725.75   1-0.47995 0.68116-0.17203 0.55041 0.86026-0.48276
  -1  -7   760733.01 5300.67   1-0.72125 0.92246-0.13716-0.24121 0.67895-0.30146
   1  -7  -756317.99 5195.15   1-0.68588 0.48431 0.48022-0.85839-0.54676 0.16911
   1   7  -763725.80 6216.26   1 0.43439-0.63533 0.87510-0.49754 0.21328-0.59059
   1   7  -674196.60 5248.99   1 0.10187-0.26691 0.84974-0.47263 0.51726-0.83986
  -1   7   672746.86 5885.63   1-0.43226 0.59682-0.20127 0.57840 0.87899-0.55609
  -1   7   670484.28 4691.39   1-0.46727 0.63274-0.17330 0.55168 0.86696-0.54339
  -1  -7   674035.37 4858.97   1-0.74617 0.91164-0.13203-0.24634 0.65252-0.32895
   1  -7  -675297.79 5523.24   1-0.71140 0.54562 0.42620-0.80437-0.55879 0.23509
   1   7  -538067.83 5500.29   1 0.02319-0.15260 0.76958-0.39271 0.63812-0.90691
  -1   7   542115.89 7890.94   1-0.42718 0.55619-0.17953 0.55665 0.88615-0.61707
  -1   7   538479.97 4537.63   1-0.42861 0.55834-0.17691 0.55529 0.88599-0.61636
  -1  -7   543428.34 3874.95   1-0.77060 0.90034-0.12661-0.25176 0.62460-0.35496
  -1  -7   542667.12 4190.53   1-0.58213 0.71152-0.74242 0.36430-0.33156 0.60083
   1  -7  -540124.60 5149.61   1-0.74037 0.61039 0.35431-0.73248-0.57122 0.30147
   1   7  -4350243.110655.64   1-0.05490-0.03886 0.67013-0.29325 0.74021-0.95524
  -1   7   4351371.810097.58   1-0.41898 0.51242-0.14614 0.52326 0.89615-0.68088
  -1   7   4347254.1 8837.50   1-0.32590 0.41977-0.18537 0.56389 0.92705-0.71120
  -1  -7   4366897.6 9710.41   1-0.79438 0.88853-0.12059-0.25753 0.59531-0.37972
   1  -7  -4355075.4 9110.66   1-0.99965 0.90546 0.00186-0.37986-0.02634-0.18929
  -1  -7   4374210.310536.74   1-0.65273 0.74647-0.64772 0.26961-0.39292 0.60834
   1  -7  -4358944.610101.94   1-0.77015 0.67595 0.26145-0.63962-0.58180 0.36600
   1   7  -371438.57 4759.81   1-0.12828 0.07015 0.55837-0.18149 0.81961-0.98088
  -1   7   375713.83 5018.49   1-0.40654 0.46442-0.09887 0.47600 0.90826-0.74681
  -1   7   351182.14 2528.19   1 0.02242 0.03574-0.19449 0.57302 0.98064-0.81876
  -1  -7   375999.50 4029.59   1-0.81907 0.87744-0.11415-0.26397 0.56220-0.40051
   1  -7  -360719.93 2965.97   1-0.93289 0.87452 0.06730-0.44533-0.35380 0.19203
  -1  -7   377649.17 4923.15   1-0.71660 0.77468-0.53123 0.15312-0.45195 0.61352
   1  -7  -371659.69 4350.03   1-0.79622 0.73781 0.14602-0.52419-0.58711 0.42526
  -1   7   2213040.7 7075.33   1-0.38829 0.41061-0.03525 0.41238 0.92085-0.81322
  -1  -7   2214955.5 6389.41   1-0.84564 0.86823-0.10652-0.27160 0.52300-0.41520
   1   7  -2198064.8 6011.65   1-0.94753 0.92491 0.05871 0.31927-0.31422 0.20640
  -1  -7   2214379.2 6975.49   1-0.76795 0.79093-0.39565 0.01767-0.50368 0.61164
   1  -7  -2198436.7 6598.51   1-0.81237 0.78939 0.01081-0.38879-0.58304 0.47507
   1   7  -1 8659.04 1941.06   1-0.24872 0.26189 0.33109 0.04563 0.91022-0.96401
  -1   7   119189.02 2756.02   1-0.36174 0.34858 0.04684 0.32988 0.93109-0.87730
  -1  -7   114261.80 2926.50   1-0.87853 0.86534-0.09579-0.28233 0.46797-0.41407
   1   7  -116997.53 1377.01   1-0.74864 0.76180 0.12631 0.25171-0.65082 0.59690
  -1  -7   118742.94 3687.37   1-0.80182 0.78879-0.24336-0.13461-0.54575 0.59973
   1  -7  -120779.30 2663.73   1-0.81267 0.82570-0.14031-0.23766-0.56557 0.51159
   1   7   0184211.1 6359.44   1-0.29334 0.34211 0.22949 0.14723 0.92805-0.92805
  -1  -7   0194724.4 5502.47   1 0.01642-0.06534-0.19454-0.18397 0.98075-0.98075
   1  -7   0147707.6 4333.74   1-0.01749 0.06641-0.19468-0.18383 0.98071-0.98071
  -1  -7   0174150.4 5104.33   1-0.93766 0.88870-0.07082-0.30730 0.34023-0.34023
  -1   7   0179813.6 5088.08   1-0.92106 0.87214 0.07298 0.30504-0.38249 0.38249
   1  -7   0183605.8 5959.70   1-0.79282 0.84187-0.29504-0.08293-0.53326 0.53326
  -1  -7   0158302.1 5647.25   1-0.81473 0.76569-0.08645-0.29151-0.57335 0.57335
  -1   7  -110565.33 2741.49   1-0.27543 0.19106 0.27163 0.10509 0.92214-0.97593
   1   7   1 8402.24 2159.80   1-0.32801 0.41238 0.14175 0.23497 0.93397-0.88018
   1  -7   1 7926.72 3753.94   1-0.44105 0.52574-0.17579-0.20258 0.88009-0.82616
  -1   7  -1 8426.23 1901.56   1-0.99847 0.91375-0.01383 0.39183 0.05345-0.10736
  -1  -7  -1 6929.43 1193.78   1-0.95947 0.87478 0.05208-0.43012-0.27694 0.22301
   1  -7   110706.96 2173.94   1-0.75312 0.83818-0.44153 0.06355-0.48769 0.54167
  -1  -7  -1 8183.22 4475.95   1-0.80801 0.72326 0.06223-0.44040-0.58586 0.53191
  -1   7  -3111478.5 6188.89   1-0.13163-0.02405 0.55283-0.17595 0.82282-0.98410
   1   7   3114421.6 6619.35   1-0.37323 0.52881 0.01180 0.36492 0.92766-0.76628
   1   7   3110660.7 5490.53   1 0.07638 0.07962-0.19375 0.57227 0.97807-0.81618
   1  -7   3113913.8 5951.31   1-0.58750 0.74366-0.15924-0.21913 0.79339-0.63161
  -1  -7  -3107077.9 5309.91   1-0.87508 0.71880-0.09699-0.28112 0.47414-0.63583
   1  -7   3118055.0 6324.83   1-0.63299 0.78884-0.67702 0.29891-0.37544 0.53700
  -1  -7  -3112993.7 6264.06   1-0.75743 0.60110 0.30431-0.68248-0.57765 0.41580
  -1   7  -4202827.0 9723.57   1-0.04037-0.15095 0.69012-0.31324 0.72256-0.93759
   1   7   4203548.8 9765.35   1-0.38714 0.57821-0.03145 0.40857 0.92148-0.70621
   1   7   4206006.0 8198.97   1-0.12245 0.31417-0.19368 0.57220 0.97339-0.75754
   1  -7   4205007.2 8636.02   1-0.60094 0.79284-0.15737-0.22100 0.78364-0.56793
   1  -7   4208273.811201.34   1-0.56306 0.75457-0.76383 0.38572-0.31546 0.53088
  -1  -7  -4206143.0 8764.10   1-0.72592 0.53380 0.39187-0.77004-0.56521 0.34941
  -1   7  -561331.55 5623.33   1 0.05705-0.28401 0.80659-0.42972 0.58833-0.85713
   1   7   556797.67 5384.88   1-0.39637 0.62300-0.06269 0.43981 0.91594-0.64686
   1   7   557126.01 4182.80   1-0.22721 0.45462-0.19049 0.56902 0.95503-0.68522
   1  -7   559644.30 4034.25   1-0.60136 0.82900-0.15731-0.22106 0.78333-0.51369
  -1  -7  -559861.92 4775.61   1-0.69622 0.46831 0.45918-0.83735-0.55173 0.28198
  -1   7  -564447.88 6182.11   1 0.49010-0.71747 0.83264-0.45507 0.25788-0.52738
  -1   7  -6128531.1 6642.42   1 0.15333-0.41595 0.89075-0.51365 0.42782-0.75042
   1   7   6133009.2 8183.86   1-0.40218 0.66437-0.08312 0.46024 0.91177-0.58887
   1   7   6132856.4 7327.06   1-0.28383 0.54694-0.18782 0.56634 0.94029-0.61652
   1  -7   6126678.8 7978.23   1-0.59410 0.85748-0.15833-0.22004 0.78864-0.46508
  -1  -7  -6125462.9 9756.77   1-0.67055 0.40685 0.50954-0.88771-0.53918 0.21548
  -1   7  -6131542.4 7011.25   1 0.42013-0.68319 0.88468-0.50712 0.20201-0.52542
  -1   7  -720578.03 2214.98   1 0.24191-0.54016 0.93703-0.55993 0.25188-0.62824
   1   7   721031.40 4614.76   1-0.40524 0.70299-0.09414 0.47127 0.90934-0.53263
   1   7   715761.15 2322.10   1-0.31343 0.61224-0.18614 0.56466 0.93118-0.55345
   1  -7   722859.87 2835.79   1-0.58176 0.88088-0.16002-0.21835 0.79745-0.41996
  -1  -7  -719671.12 4508.88   1-0.65042 0.35183 0.54585-0.92376-0.52818 0.15124
  -1   7  -724846.69 3768.57   1 0.35261-0.65136 0.92377-0.54620 0.14935-0.52666
   1   7   8114721.4 7994.39   1-0.40601 0.73932-0.09693 0.47406 0.90870-0.47817
   1   7   8107856.4 7769.61   1-0.32644 0.66095-0.18534 0.56386 0.92686-0.49517
   1  -7   8104547.9 7877.14   1-0.56573 0.90059-0.16214-0.21623 0.80848-0.37706
  -1  -7  -8103032.110925.83   1-0.63470 0.30043 0.57172-0.94963-0.51988 0.08909
  -1   7  -8107024.2 9018.31   1 0.28800-0.62244 0.95239-0.57483 0.09993-0.53115
   1   7   950824.92 3476.85   1-0.40478 0.77365-0.09245 0.46957 0.90972-0.42537
   1   7   951218.67 3279.15   1-0.32846 0.69867-0.18521 0.56373 0.92617-0.44052
   1  -7   954833.45 4118.92   1-0.54682 0.91741-0.16452-0.21385 0.82092-0.33557
  -1  -7  -954525.30 4353.49   1-0.62370 0.25376 0.58891-0.96682-0.51397 0.02933
  -1   7  -957357.95 5135.94   1 0.22634-0.59647 0.97257-0.59501 0.05357-0.53868
   1   7  1017184.32 8601.14   1-0.40171 0.80614-0.08142 0.45854 0.91213-0.37397
   1   7  1015402.07 6971.61   1-0.32268 0.72859-0.18557 0.56409 0.92813-0.38851
   1  -7  1020740.18 7157.71   1-0.52553 0.93185-0.16706-0.21131 0.83420-0.29493
  -1  -7 -1019426.76 5978.85   1-0.61697 0.21136 0.59909-0.97700-0.51032-0.02816
  -1   7 -1016205.15 7211.20   1 0.16744-0.57327 0.98583-0.60826 0.00995-0.54897
   1   7  1110526.67 6651.89   1-0.39686 0.83686-0.06437 0.44149 0.91561-0.32363
   1   7  11 8975.42 6032.99   1-0.31105 0.75265-0.18628 0.56480 0.93195-0.33837
   1  -7  11 8885.94 9531.70   1-0.50215 0.94421-0.16969-0.20868 0.84796-0.25476
  -1  -7 -1115780.94 3323.69   1-0.61400 0.17272 0.60350-0.98141-0.50870-0.08363
  -1   7 -1118811.83 3831.62   1 0.11106-0.55257 0.99332-0.61575-0.03122-0.56169
   1   7  12 9185.21 7526.99   1-0.39020 0.86577-0.04164 0.41877 0.91978-0.27398
   1   7  1211523.51 6892.67   1-0.29478 0.77208-0.18722 0.56574 0.93704-0.28950
   1  -7  1215381.32 5810.83   1-0.47688 0.95468-0.17234-0.20603 0.86190-0.21477
  -1  -7 -1216148.54 4531.50   1-0.61431 0.13736 0.60305-0.98095-0.50887-0.13731
  -1   7 -1215205.77 7080.23   1 0.05859-0.53587 0.99576-0.61768-0.07084-0.57558
  -1   9  12 8236.19 6516.24   1-0.40180 0.77975-0.08177 0.56664 0.91206-0.26626
   1  -9 -12 3695.62 1995.00   1-0.69699 0.31647 0.45758-0.94380-0.55210-0.09529
   1   9 -12 4292.65 2274.93   1 0.17760-0.55700 0.98394-0.49850 0.01743-0.66425
  -1   9  1123444.4414613.91   1-0.40622 0.74860-0.09769 0.58256 0.90853-0.31655
  -1  -9  1135370.6510955.52   1-0.57834 0.92250-0.16048-0.32600 0.79984-0.20664
   1  -9 -1135922.28 6635.48   1-0.70199 0.35726 0.44697-0.93318-0.55445-0.03899
   1   9 -1139739.94 5660.44   1 0.23705-0.58076 0.96954-0.48410 0.06157-0.65448
  -1   9  10 6994.85 5715.57   1-0.40915 0.71597-0.10849 0.59336 0.90599-0.36782
  -1  -9  1012046.98 2652.98   1-0.60417 0.91259-0.15691-0.32957 0.78125-0.24197
   1  -9 -10 8049.73 3766.93   1-0.70985 0.40091 0.42971-0.91592-0.55808 0.01858
   1   9 -1010614.65 4728.11   1 0.29817-0.60618 0.94842-0.46298 0.10765-0.64666
  -1   9   972546.24 7084.10   1-0.41057 0.68183-0.11379 0.59867 0.90469-0.42034
  -1  -9   968548.68 4536.39   1-0.62851 0.90119-0.15331-0.33317 0.76253-0.27718
   1  -9  -965556.47 7154.92   1-0.72064 0.44749 0.40471-0.89093-0.56292 0.07737
   1   9  -972801.61 6663.25   1 0.36084-0.63316 0.91953-0.43409 0.15571-0.64082
   1   9  -8 9063.14 3551.13   1 0.18315-0.41946 0.91001-0.42517 0.37190-0.80204
  -1   9   8 6274.70 4419.31   1-0.41039 0.64608-0.11310 0.59797 0.90486-0.47433
  -1  -9   8 7804.62 3002.56   1-0.65127 0.88821-0.14972-0.33676 0.74392-0.31250
   1  -9  -8 6037.82 3095.43   1-0.73425 0.49689 0.37068-0.85690-0.56873 0.13713
   1   9  -8 3129.79 5367.00   1 0.42474-0.66137 0.88164-0.39620 0.20565-0.63686
   1   9  -7285821.415176.63   1 0.11556-0.31623 0.86157-0.37672 0.49430-0.87067
  -1   9   7286113.915792.11   1-0.40841 0.60854-0.10575 0.59062 0.90664-0.52993
  -1   9   7267491.313819.89   1-0.27244 0.47340-0.18841 0.67508 0.94354-0.56581
  -1  -9   7280150.614626.33   1-0.67225 0.87346-0.14621-0.34027 0.72573-0.34824
   1  -9  -7272332.816983.10   1-0.75028 0.54872 0.32614-0.81236-0.57506 0.19741
   1   9  -7292204.716376.98   1 0.48924-0.69019 0.83336-0.34792 0.25718-0.63449
   1   9  -6151210.7 9140.03   1 0.04668-0.21172 0.79566-0.31110 0.60393-0.92648
  -1   9   6143118.012730.01   1-0.40436 0.56892-0.09093 0.57580 0.91006-0.58716
  -1   9   6137043.7 5573.66   1-0.20160 0.36686-0.19148 0.67815 0.96056-0.63679
  -1  -9   6141513.7 6115.01   1-0.69114 0.85661-0.14287-0.34361 0.70845-0.38488
  -1  -9   6147372.1 7494.25   1-0.55517 0.72022-0.77226 0.28611-0.30886 0.63198
   1  -9  -6143384.6 7811.62   1-0.76787 0.60210 0.26956-0.75578-0.58111 0.25741
   1   9  -5158639.4 8714.10   1-0.02099-0.10841 0.71573-0.23117 0.69806-0.96685
  -1   9   5163927.4 8624.14   1-0.39780 0.52681-0.06766 0.55253 0.91497-0.64588
  -1   9   5153982.0 6778.47   1-0.04929 0.17886-0.19460 0.68128 0.97964-0.70983
  -1  -9   5152961.6 7217.61   1-0.70734 0.83708-0.13986-0.34662 0.69289-0.42325
  -1  -9   5161247.4 8530.16   1-0.61686 0.74625-0.69921 0.21307-0.36136 0.63063
   1  -9  -5156079.6 7692.42   1-0.78556 0.65557 0.19964-0.68585-0.58568 0.31594
   1   9  -4 6969.00 2892.95   1-0.08503-0.00873 0.62644-0.14189 0.77480-0.98984
  -1   9   4 3694.96 7113.47   1-0.38816 0.48160-0.03482 0.51970 0.92093-0.70566
  -1   9   4 1517.56  505.05   1 0.37019-0.27552-0.17670 0.66173 0.91199-0.69727
  -1  -9   4 5775.94 3521.40   1-0.71972 0.81371-0.13746-0.34902 0.68051-0.46480
   1  -9  -4 1123.16  203.71   1-0.81713 0.72300 0.10941-0.59545-0.56596 0.35026
  -1  -9   4 3256.39 5961.49   1-0.67429 0.76804-0.61259 0.12644-0.41237 0.62779
   1  -9  -4 1815.56 4359.46   1-0.80116 0.70696 0.11569-0.60190-0.58715 0.37135
   1   9  -3140036.8 7426.05   1-0.14344 0.08531 0.53294-0.04838 0.83390-0.99517
  -1   9   3135268.6 7636.49   1-0.37430 0.43234 0.00845 0.47591 0.92726-0.76588
  -1  -9   3130545.8 5253.00   1-0.72570 0.78396-0.13627-0.35021 0.67437-0.51259
  -1  -9   3136289.3 5951.35   1-0.72485 0.78293-0.51285 0.02671-0.45996 0.62152
   1  -9  -3130949.6 6322.94   1-0.81178 0.75279 0.01947-0.50544-0.58363 0.42169
   1   9  -2 8477.68 3856.77   1-0.19482 0.17238 0.44030 0.04406 0.87645-0.98404
  -1   9   2 8377.60 3788.88   1-0.35591 0.37835 0.06405 0.42031 0.93231-0.82473
  -1  -9   2 5761.87 2019.18   1-0.71821 0.74074-0.13776-0.34872 0.68204-0.57418
   1   9  -2 4798.06 1651.05   1-0.84759 0.82499 0.10048 0.38556-0.52103 0.41319
  -1  -9   2 6319.28 3216.89   1-0.76571 0.78869-0.40307-0.08289-0.50121 0.60917
   1  -9  -2 6055.09 2402.73   1-0.81467 0.79169-0.08972-0.39625-0.57293 0.46497
   1   9   014837.24 6160.81   1-0.27513 0.32390 0.27234 0.21202 0.92202-0.92202
  -1   9   015124.27 5047.44   1-0.29952 0.25075 0.21448 0.26988 0.92966-0.92966
   1  -9   010368.81 3695.79   1-0.78650 0.83554-0.32483-0.16113-0.52525 0.52525
  -1  -9   011403.50 4519.40   1-0.81102 0.76197-0.16361-0.32235-0.56166 0.56166
  -1   9  -244206.66 3648.78   1-0.20831 0.08834 0.41419 0.07017 0.88602-0.99361
   1   9   249388.40 5440.38   1-0.32766 0.44763 0.14270 0.34166 0.93395-0.82636
   1  -9   242459.48 3070.54   1-0.42205 0.54248-0.17748-0.30900 0.88902-0.78117
   1  -9   243684.73 4058.05   1-0.71044 0.83064-0.54434 0.05820-0.44605 0.55375
  -1  -9  -243374.87 5910.87   1-0.80821 0.68766 0.06034-0.54656-0.58579 0.47789
  -1   9  -3129986.0 5767.39   1-0.14778-0.00789 0.52550-0.04095 0.83785-0.99912
   1   9   3120179.5 5693.28   1-0.34549 0.50107 0.09393 0.39043 0.93370-0.77232
   1  -9   3120706.1 4617.39   1-0.49449 0.65066-0.17051-0.31597 0.85229-0.69050
  -1  -9  -3124155.9 4221.74   1-0.98304 0.82676-0.03855-0.44743 0.17924-0.34097
   1  -9   3109231.6 5110.09   1-0.65866 0.81451-0.63841 0.15226-0.39823 0.55979
  -1  -9  -3122272.3 7304.68   1-0.79448 0.63815 0.15566-0.64188-0.58699 0.42514
  -1   9  -4 2779.43 1823.82   1-0.07774-0.11358 0.63730-0.15274 0.76668-0.98171
   1   9   4 3749.17 3150.33   1-0.35885 0.55003 0.05543 0.42893 0.93174-0.71657
   1   9   4 2659.42  832.08   1 0.22992-0.03758-0.18590 0.67092 0.95528-0.74056
   1  -9   4 3171.44 1390.96   1-0.52647 0.71837-0.16695-0.31953 0.83363-0.61792
   1  -9   4 3762.13 1702.60   1-0.60116 0.79267-0.71946 0.23332-0.34781 0.56322
  -1  -9  -4 2022.82  877.54   1-0.77666 0.58454 0.23697-0.72318-0.58363 0.36783
  -1   9  -5171294.2 8487.91   1-0.00019-0.22676 0.74186-0.25730 0.67055-0.93934
   1   9   5172969.310619.46   1-0.36848 0.59527 0.02647 0.45789 0.92925-0.66028
   1   9   5160105.4 6836.16   1 0.04768 0.17972-0.19421 0.68089 0.97979-0.70998
   1  -9   5155900.9 7092.45   1-0.53877 0.76641-0.16550-0.32098 0.82603-0.55639
   1  -9   5169350.7 7627.56   1-0.54035 0.76752-0.78745 0.30131-0.29651 0.56578
  -1  -9  -5160140.6 7896.14   1-0.75747 0.52956 0.30419-0.79041-0.57766 0.30791
  -1   9  -6 6126.86 4031.61   1 0.08168-0.34428 0.83116-0.34661 0.54999-0.87254
   1   9   6 6982.43 4378.60   1-0.37501 0.63739 0.00623 0.47813 0.92699-0.60423
   1   9   6 5682.54 1428.07   1-0.06384 0.32695-0.19450 0.68118 0.97882-0.65504
   1  -9   6 5271.21 5498.01   1-0.53976 0.80314-0.16538-0.32110 0.82540-0.50184
  -1  -9  -6 5182.72 3879.36   1-0.73891 0.47521 0.35828-0.84450-0.57063 0.24694
  -1   9  -6 6252.00 4366.84   1 0.47616-0.73921 0.84406-0.35862 0.24663-0.57004
  -1   9  -7150365.1 6240.12   1 0.16395-0.46221 0.89801-0.41316 0.40826-0.78463
   1   9   7151227.7 7061.15   1-0.37890 0.67689-0.00610 0.49047 0.92541-0.54886
   1  -9   7142270.3 6417.33   1-0.53347 0.83259-0.16613-0.32035 0.82933-0.45184
  -1  -9  -7152939.8 6825.54   1-0.72231 0.42281 0.40070-0.88691-0.56365 0.18600
  -1   9  -7150640.3 9896.08   1 0.41364-0.71239 0.88889-0.40345 0.19690-0.57421
   1   9   8 2866.62 2702.39   1-0.38087 0.71419-0.01097 0.49585 0.92456-0.49402
   1  -9   8 3044.36 1399.96   1-0.52205 0.85690-0.16746-0.31902 0.83630-0.40488
  -1  -9  -8 4332.30 2519.63   1-0.70837 0.37309 0.43300-0.91922-0.55741 0.12581
  -1   9  -8 5631.88 2535.61   1 0.35193-0.68637 0.92411-0.43867 0.14883-0.58004
   1   9   987659.68 5151.64   1-0.38046 0.74933-0.00963 0.49451 0.92474-0.44039
   1  -9   982917.55 8168.80   1-0.50675 0.87734-0.16918-0.31730 0.84532-0.35997
  -1  -9  -989079.45 4854.36   1-0.69743 0.32635 0.45666-0.94288-0.55230 0.06676
  -1   9  -990781.02 6018.24   1 0.29152-0.66166 0.95104-0.46560 0.10260-0.58772
   1   9  10 6208.80 2943.11   1-0.37778 0.78257-0.00251 0.48688 0.92589-0.38796
   1  -9  10 7598.50 2692.08   1-0.48834 0.89467-0.17116-0.31532 0.85569-0.31641
  -1  -9 -10 6274.47 3384.86   1-0.68951 0.28265 0.47296-0.95918-0.54852 0.00902
  -1   9 -10 8345.26 5311.62   1 0.23265-0.63847 0.97081-0.48537 0.05828-0.59729
   1   9  1130857.10 6676.77   1-0.37365 0.81405 0.01048 0.47388 0.92750-0.33578
   1  -9  1128673.48 5599.64   1-0.46732 0.90938-0.17330-0.31318 0.86693-0.27373
  -1  -9 -1131368.78 7544.58   1-0.68450 0.24185 0.48293-0.96915-0.54609-0.04735
  -1   9 -1127325.6811003.72   1 0.17536-0.61688 0.98437-0.49893 0.01578-0.60870
  -1  11  1126176.30 5362.94   1-0.38126 0.72364-0.01222 0.60484 0.92438-0.33240
  -1 -11  1128328.81 7623.18   1-0.52732 0.87148-0.16685-0.42774 0.83312-0.23991
   1 -11 -1123545.12 4625.72   1-0.75284 0.40811 0.31849-0.91276-0.57600-0.01743
   1  11 -1131227.20 6968.29   1 0.28404-0.62775 0.95389-0.36058 0.09693-0.68985
  -1  11  10 8911.6311464.50   1-0.38359 0.69040-0.01975 0.61238 0.92329-0.38512
  -1 -11  1020675.67 4924.55   1-0.54975 0.85817-0.16416-0.43043 0.81903-0.27976
   1 -11 -1017079.44 9570.65   1-0.75953 0.45060 0.29761-0.89187-0.57838 0.03888
   1  11 -1014999.85 9946.39   1 0.34304-0.65106 0.92852-0.33521 0.14197-0.68099
  -1  11   939608.62 5758.24   1-0.38430 0.65555-0.02209 0.61471 0.92294-0.43859
  -1 -11   938784.30 2928.07   1-0.56987 0.84255-0.16160-0.43299 0.80568-0.32033
   1 -11  -937151.52 4410.29   1-0.76789 0.49475 0.26949-0.86376-0.58112 0.09557
   1  11  -944926.35 5637.19   1 0.40239-0.67471 0.89594-0.30262 0.18806-0.67318
  -1  11   8 7935.25 7207.11   1-0.38330 0.61900-0.01884 0.61146 0.92342-0.49289
  -1 -11   812218.80 1680.68   1-0.58728 0.82423-0.15927-0.43532 0.79355-0.36213
   1 -11  -8 6806.22 1848.94   1-0.77758 0.54022 0.23336-0.82762-0.58387 0.15227
   1  11  -762748.69 4025.03   1 0.07905-0.27972 0.82858-0.23599 0.55425-0.93062
  -1  11   758234.01 4497.61   1-0.38009 0.58053-0.00989 0.60190 0.92489-0.54834
  -1 -11   758561.15 2614.47   1-0.60132 0.80253-0.15732-0.43727 0.78336-0.40587
   1 -11  -758440.52 4420.95   1-0.78799 0.58642 0.18844-0.78271-0.58613 0.20848
   1  11  -622015.04 3083.65   1 0.01795-0.18299 0.76352-0.17129 0.64552-0.96807
  -1  11   616619.08 2969.70   1-0.37508 0.53993 0.00600 0.58600 0.92697-0.60421
  -1 -11   621539.96 1727.74   1-0.61085 0.77632-0.15594-0.43864 0.77623-0.45266
  -1 -11   621797.82 3072.37   1-0.57818 0.74323-0.74697 0.15280-0.32821 0.65134
   1 -11  -622374.70 3424.48   1-0.79825 0.63247 0.13411-0.72838-0.58719 0.26349
   1  11  -5101275.5 6654.62   1-0.04022-0.08918 0.69032-0.09808 0.72238-0.99117
  -1  11   5111041.9 7652.23   1-0.36761 0.49685 0.02915 0.56284 0.92952-0.66055
  -1 -11   5100576.3 6109.76   1-0.61379 0.74352-0.15551-0.43907 0.77399-0.50435
  -1 -11   5101970.4 8049.06   1-0.63143 0.76083-0.67923 0.08505-0.37407 0.64334
   1 -11  -598308.07 8477.86   1-0.80715 0.67717 0.07005-0.66431-0.58616 0.31641
   1  11  -465745.67 6101.51   1-0.09417 0.00040 0.61260-0.02037 0.78475-0.99979
  -1  11   472787.72 8095.43   1-0.35721 0.45086 0.06024 0.53176 0.93207-0.71690
  -1 -11   468768.69 3278.01   1-0.60587 0.69986-0.15666-0.43792 0.77998-0.56427
  -1 -11   470654.67 5304.55   1-0.68020 0.77394-0.60231 0.00813-0.41777 0.63319
   1 -11  -462402.01 7533.11   1-0.81313 0.71813-0.00217-0.59178-0.58206 0.36614
   1  11  -332483.65 3334.49   1-0.14291 0.08478 0.53385 0.05838 0.83341-0.99468
  -1  11   329083.81 3549.82   1-0.34335 0.40139 0.09993 0.49207 0.93387-0.77249
  -1 -11   329041.11 1326.32   1-0.57664 0.63490-0.16071-0.43388 0.80102-0.63924
  -1 -11   330332.20 2656.90   1-0.72297 0.78105-0.51713-0.07703-0.45812 0.61969
   1 -11  -331158.99 4093.80   1-0.81476 0.75577-0.08468-0.50927-0.57357 0.41163
   1  11  -1 1544.98 2593.93   1-0.22297 0.23614 0.38493 0.20707 0.89560-0.94939
  -1  11   1 2321.23 3344.82   1-0.30242 0.28926 0.20733 0.38467 0.93034-0.87655
  -1 -11   1 1950.72 1760.37   1-0.78533 0.77230-0.32995-0.26401-0.52381 0.57779
   1 -11  -1  438.36 1234.41   1-0.79784 0.81087-0.26800-0.32595-0.54001 0.48603
   1  11   0106426.8 5989.10   1-0.25431 0.30308 0.31896 0.27304 0.91300-0.91300
  -1  11   0109741.0 6320.77   1-0.27377 0.22500 0.27545 0.31654 0.92150-0.92150
   1 -11   0102685.310124.19   1-0.77709 0.82614-0.36317-0.23079-0.51402 0.51402
  -1 -11   0104449.3 5799.04   1-0.80338 0.75434-0.23267-0.36129-0.54812 0.54812
  -1  11  -120432.50 6625.02   1-0.23858 0.15421 0.35267 0.23933 0.90481-0.95861
   1  11   120451.50 7563.06   1-0.28027 0.36464 0.26045 0.33155 0.92391-0.87011
   1 -11   117804.31 2679.14   1-0.74780 0.83285-0.45642-0.13754-0.48214 0.53612
  -1 -11  -118532.72 6643.92   1-0.81282 0.72777-0.13769-0.45627-0.56599 0.51201
  -1  11  -225037.87 3002.16   1-0.19621 0.07624 0.43763 0.15437 0.87748-0.98506
   1  11   227340.97 7117.73   1-0.30135 0.42132 0.20997 0.38202 0.93010-0.82251
   1 -11   225564.52 2866.20   1-0.22174 0.34206-0.19072-0.40410 0.95627-0.84834
   1 -11   225174.26 3060.25   1-0.71075 0.83094-0.54369-0.05047-0.44634 0.55405
  -1 -11  -224273.60 4969.75   1-0.81473 0.69366-0.04804-0.54592-0.57784 0.46988
  -1  11  -3 7279.50 2690.44   1-0.14641-0.00927 0.52787 0.06436 0.83660-0.99788
   1  11   3 6816.46 3409.04   1-0.31812 0.47370 0.16768 0.42432 0.93310-0.77172
   1 -11   3 6103.94 1397.57   1-0.35480 0.51082-0.18345-0.41136 0.91676-0.75487
   1 -11   3 8135.78 4952.38   1-0.66705 0.82290-0.62480 0.03062-0.40579 0.56735
  -1 -11  -3 6225.72 2422.32   1-0.81066 0.65359 0.03391-0.62788-0.58452 0.42258
  -1  11  -4115774.4 6750.83   1-0.08916-0.10215 0.62022-0.02798 0.77934-0.99437
   1  11   4109584.2 6988.02   1-0.33114 0.52232 0.13340 0.45860 0.93410-0.71893
   1 -11   4112613.6 6188.77   1-0.41576 0.60767-0.17802-0.41657 0.89187-0.67616
   1 -11   4118527.4 7260.71   1-0.61806 0.80957-0.69760 0.10342-0.36241 0.57782
  -1 -11  -4110083.3 7808.90   1-0.80268 0.61056 0.10530-0.69956-0.58703 0.37123
  -1  11  -542808.78 3885.17   1-0.02523-0.20172 0.71023-0.11799 0.70351-0.97230
   1  11   541573.82 4483.37   1-0.34089 0.56767 0.10677 0.48522 0.93401-0.66505
   1 -11   540905.50 3168.06   1-0.44684 0.67448-0.17526-0.41933 0.87727-0.60763
   1 -11   545015.68 6287.19   1-0.56525 0.79242-0.76144 0.16726-0.31731 0.58658
  -1 -11  -540600.09 4927.97   1-0.79213 0.56422 0.16807-0.76234-0.58674 0.31699
  -1  11  -674255.92 4221.31   1 0.04400-0.30660 0.79277-0.20054 0.60792-0.93047
   1  11   664096.91 8820.25   1-0.34781 0.61020 0.08736 0.50464 0.93348-0.61072
   1 -11   668873.49 3127.56   1-0.46049 0.72387-0.17396-0.42063 0.87044-0.54688
  -1 -11  -665256.82 7102.20   1-0.78061 0.51691 0.22103-0.81530-0.58462 0.26092
   1  11   752681.98 5819.35   1-0.35225 0.65024 0.07467 0.51733 0.93291-0.55636
   1 -11   745159.32 2813.07   1-0.46327 0.76239-0.17369-0.42090 0.86902-0.49153
  -1 -11  -748641.45 3838.79   1-0.76926 0.46977 0.26465-0.85891-0.58153 0.20389
  -1  11  -752155.95 5616.00   1 0.45120-0.74994 0.86316-0.26984 0.22664-0.60395
   1  11   864725.76 6026.01   1-0.35447 0.68806 0.06824 0.52376 0.93257-0.50222
   1 -11   863334.10 3777.84   1-0.45865 0.79350-0.17414-0.42045 0.87138-0.43996
  -1 -11  -859796.99 4480.41   1-0.75890 0.42362 0.29963-0.89390-0.57816 0.14657
  -1  11  -870610.62 6322.38   1 0.39364-0.72808 0.90121-0.30790 0.18122-0.61243
   1  11   9 7166.09 5054.72   1-0.35468 0.72387 0.06765 0.52435 0.93253-0.44839
   1 -11   9 9243.41 3033.00   1-0.44861 0.81920-0.17509-0.41950 0.87640-0.39105
  -1 -11  -9 6297.02 4238.32   1-0.75006 0.37899 0.32680-0.92106-0.57497 0.08943
  -1  11  -9 6245.62 2935.25   1 0.33612-0.70625 0.93185-0.33853 0.13665-0.62176
   1  11  1011538.43 7519.26   1-0.35299 0.75778 0.07255 0.51945 0.93280-0.39487
   1 -11  1019198.10 4032.46   1-0.43436 0.84069-0.17640-0.41819 0.88329-0.34401
  -1 -11 -10 8574.44 7582.88   1-0.74304 0.33618 0.34696-0.94122-0.57228 0.03278
  -1  11 -1023737.86 5981.87   1 0.27902-0.68484 0.95575-0.36244 0.09313-0.63215
  -1  13   9 1683.84 1766.14   1-0.35619 0.62784 0.06325 0.63638 0.93226-0.44813
   1 -13  -9 1583.80 1975.77   1-0.79663 0.52349 0.14364-0.84595-0.58714 0.10159
   1  13  -9 1649.84 1647.10   1 0.42668-0.69901 0.88034-0.17915 0.20718-0.69230
  -1  13   882885.90 9256.67   1-0.35455 0.59061 0.06801 0.63163 0.93255-0.50221
   1 -13  -872250.45 5787.19   1-0.80229 0.56493 0.10804-0.81035-0.58707 0.15547
   1  13  -886450.38 7296.42   1 0.48139-0.71803 0.83983-0.13865 0.25084-0.68206
   1  13  -714468.10 5111.61   1 0.06086-0.26154 0.81053-0.11061 0.58252-0.95883
  -1  13   715485.85 7261.99   1-0.35101 0.55146 0.07823 0.62140 0.93309-0.55654
  -1 -13   719193.16 3572.41   1-0.53620 0.73691-0.79157 0.08937-0.29307 0.67005
   1 -13  -714321.45 5563.24   1-0.80768 0.60611 0.06529-0.76760-0.58598 0.20834
   1  13  -662936.24 5649.91   1 0.00656-0.17161 0.75006-0.05014 0.66133-0.98388
  -1  13   663013.29 9920.65   1-0.34535 0.51020 0.09432 0.60532 0.93371-0.61096
  -1 -13   667032.59 4766.71   1-0.58667 0.75172-0.73709 0.03488-0.33542 0.65855
   1 -13  -658474.6910299.25   1-0.81196 0.64495 0.01683-0.71879-0.58345 0.25957
   1  13  -5 7844.59 6560.27   1-0.04436-0.08504 0.68470 0.01520 0.72746-0.99626
  -1  13   5 9874.29 3895.54   1-0.33731 0.46655 0.11665 0.58298 0.93413-0.66517
  -1 -13   5 9124.93 3394.41   1-0.63389 0.76329-0.67573-0.02646-0.37623 0.64550
   1 -13  -510182.90 3818.82   1-0.81458 0.68358-0.04058-0.66137-0.57861 0.30871
   1  13  -496738.53 9759.25   1-0.09118-0.00258 0.61716 0.08274 0.78153-0.99656
  -1  13   4102212.8 7556.99   1-0.32654 0.42018 0.14566 0.55397 0.93388-0.71871
  -1 -13   4104545.011710.54   1-0.67694 0.77068-0.60801-0.09418-0.41479 0.63021
   1 -13  -492697.46 6694.20   1-0.81430 0.71930-0.10480-0.59715-0.57089 0.35497
   1  13  -3 8293.81 2604.23   1-0.13341 0.07528 0.54986 0.15005 0.82453-0.98580
  -1  13   3 6849.39 2707.11   1-0.31264 0.37068 0.18172 0.51791 0.93232-0.77094
  -1 -13   3 9350.92 3525.81   1-0.71493 0.77301-0.53484-0.16736-0.45034 0.61191
   1 -13  -3 6455.26 2267.57   1-0.81005 0.75106-0.17495-0.52700-0.55964 0.39770
   1  13  -273200.56 4617.79   1-0.17082 0.14833 0.48484 0.21506 0.85775-0.96526
  -1  13   272288.51 4999.51   1-0.29514 0.31758 0.22513 0.47451 0.92854-0.82096
  -1 -13   271205.24 5192.44   1-0.74716 0.77014-0.45816-0.24379-0.48148 0.58944
   1 -13  -272759.06 4248.47   1-0.80085 0.77787-0.24972-0.45223-0.54431 0.43634
   1  13  -1 6431.86 1999.14   1-0.20344 0.21661 0.42370 0.27593 0.88265-0.93644
  -1  13   1 7037.58 3370.52   1-0.27352 0.26036 0.27602 0.42362 0.92140-0.86761
  -1 -13   1 6271.39 3175.05   1-0.77306 0.76002-0.37799-0.32396-0.50940 0.56338
   1 -13  -1 6238.88 1988.65   1-0.78591 0.79894-0.32743-0.37452-0.52452 0.47054
   1  13   097121.96 5453.35   1-0.23140 0.28017 0.36765 0.33199 0.90071-0.90071
  -1  13   096278.93 5410.55   1-0.24724 0.19847 0.33428 0.36535 0.90946-0.90946
   1 -13   091640.43 5416.16   1-0.76477 0.81381-0.40612-0.29583-0.50018 0.50018
  -1 -13   092839.49 8559.90   1-0.79237 0.74333-0.29733-0.40462-0.53267 0.53267
  -1  13  -154577.71 3697.33   1-0.21575 0.13138 0.39946 0.30018 0.89099-0.94479
   1  13   154793.94 4783.41   1-0.25498 0.33935 0.31750 0.38214 0.91333-0.85953
   1 -13   150233.30 4122.69   1-0.73722 0.82176-0.48322-0.21897-0.47221 0.52606
  -1 -13  -150254.20 3812.61   1-0.80532 0.72027-0.21824-0.48371-0.55119 0.49721
  -1  13  -2121200.7 5794.80   1-0.17863 0.05865 0.47061 0.22902 0.86406-0.97165
   1  13   2119338.0 6433.94   1-0.27453 0.39451 0.27371 0.42593 0.92179-0.81421
   1 -13   2111893.9 6469.67   1-0.70395 0.82415-0.55762-0.14458-0.43989 0.54759
  -1 -13  -2115299.6 9363.54   1-0.81252 0.69146-0.14266-0.55929-0.56519 0.45723
  -1  13  -3 4532.82 2701.97   1-0.13563-0.02005 0.54615 0.15375 0.82662-0.98790
   1  13   3 6417.86 2926.56   1-0.29044 0.44602 0.23644 0.46319 0.92721-0.76583
   1 -13   3 4140.87 2035.15   1-0.66531 0.82117-0.62765-0.07454-0.40422 0.56578
  -1 -13  -3 4376.18 2502.55   1-0.81487 0.65780-0.07221-0.62974-0.57512 0.41317
  -1  13  -468998.44 6888.27   1-0.08663-0.10468 0.62404 0.07587 0.77657-0.99160
   1  13   470143.68 6039.51   1-0.30309 0.49427 0.20568 0.49396 0.93049-0.71532
   1 -13   463927.05 5219.25   1-0.62209 0.81360-0.69217-0.01003-0.36591 0.58133
  -1 -13  -469543.06 4885.40   1-0.81343 0.62035-0.00809-0.69386-0.58159 0.36567
  -1  13  -5 7315.44 3150.51   1-0.03191-0.19505 0.70145-0.00154 0.71199-0.98079
   1  13   5 7157.80 4636.60   1-0.31283 0.53961 0.18125 0.51839 0.93235-0.66338
   1 -13   510047.29 3897.01   1-0.57516 0.80232-0.75042 0.04821-0.32566 0.59493
  -1 -13  -5 9304.71 3164.55   1-0.80948 0.58156 0.04752-0.74983-0.58521 0.31547
   1  13   647485.5810838.16   1-0.31996 0.58235 0.16291 0.53673 0.93331-0.61055
  -1 -13  -642506.73 9701.77   1-0.80382 0.54012 0.09706-0.79937-0.58689 0.26319
   1  13   7 -453.51 2829.28   1-0.32476 0.62274 0.15037 0.54926 0.93376-0.55721
  -1 -13  -7 -256.77 2008.58   1-0.79739 0.49790 0.13922-0.84153-0.58717 0.20952
  -1  13  -7 -897.21 2178.28   1 0.47175-0.77050 0.84755-0.14636 0.24309-0.62040
   1  13   838392.7811691.81   1-0.32741 0.66100 0.14335 0.55629 0.93394-0.50359
  -1 -13  -837527.79 8088.28   1-0.79091 0.45563 0.17425-0.87656-0.58658 0.15498
  -1  13  -842904.17 6764.54   1 0.41835-0.75279 0.88585-0.18466 0.20061-0.63182
  -1  15   720467.59 9419.35   1-0.32084 0.52129 0.16063 0.64665 0.93341-0.55685
  -1 -15   730572.50 6334.04   1-0.53910 0.73981-0.78870-0.02153-0.29548 0.67246
   1 -15  -726076.50 8186.43   1-0.81467 0.61164-0.04460-0.76534-0.57820 0.20034
  -1 -15   6 3432.90 4234.45   1-0.58519 0.75024-0.73883-0.07139-0.33416 0.65729
   1 -15  -6 5920.48 5185.35   1-0.81467 0.64765-0.08986-0.72008-0.57291 0.24902
   1  15  -549130.17 5374.12   1-0.03862-0.09077 0.69247 0.11511 0.72040-0.98919
  -1  15   550997.41 8635.73   1-0.30634 0.43559 0.19759 0.60969 0.93118-0.66222
  -1 -15   545752.74 5644.60   1-0.62813 0.75752-0.68386-0.12636-0.37118 0.64045
   1 -15  -540872.47 7977.45   1-0.81265 0.68164-0.14064-0.66930-0.56552 0.29562
   1  15  -4 1662.49 3403.62   1-0.08033-0.01343 0.63345 0.17413 0.76959-0.98463
  -1  15   4 4631.13 5062.05   1-0.29540 0.38905 0.22450 0.58278 0.92861-0.71344
  -1 -15   4 3006.40 3438.42   1-0.66732 0.76107-0.62433-0.18589-0.40604 0.62146
   1 -15  -4 2513.16 3245.43   1-0.80790 0.71291-0.19645-0.61349-0.55559 0.33967
   1  15  -369549.10 7997.21   1-0.11800 0.05986 0.57515 0.23244 0.80949-0.97076
  -1  15   369436.1911121.19   1-0.28161 0.33965 0.25731 0.54996 0.92438-0.76300
  -1 -15   369897.21 6712.85   1-0.70224 0.76032-0.56104-0.24919-0.43827 0.59983
   1 -15  -368509.47 7256.22   1-0.79976 0.74077-0.25655-0.55339-0.54273 0.38079
   1  15  -2 5623.18 3807.80   1-0.15153 0.12903 0.51903 0.28855 0.84121-0.94872
  -1  15   2 2925.59 3051.08   1-0.26462 0.28706 0.29616 0.51111 0.91774-0.81015
  -1 -15   2 4458.28 3516.49   1-0.73244 0.75487-0.49500-0.31523-0.46744 0.57514
   1 -15  -2 2827.26 2496.53   1-0.78759 0.76462-0.31996-0.48999-0.52660 0.41864
   1  15  -153912.53 6015.88   1-0.18102 0.19419 0.46619 0.34108 0.86596-0.91975
  -1  15   152207.60 4278.38   1-0.24407 0.23090 0.34106 0.46621 0.90780-0.85400
  -1 -15   151840.16 5037.06   1-0.75790 0.74486-0.42752-0.38242-0.49275 0.54673
   1 -15  -156419.57 9348.58   1-0.77093 0.78396-0.38549-0.42445-0.50700 0.45302
   1  15   0 2019.49 3395.05   1-0.20658 0.25535 0.41759 0.38968 0.88483-0.88483
  -1  15   0 1510.87 1676.44   1-0.21955 0.17078 0.39185 0.41543 0.89344-0.89344
   1 -15   0  785.89 1150.27   1-0.74947 0.79851-0.45184-0.35811-0.48387 0.48387
  -1 -15   0  428.46 1241.66   1-0.77810 0.72905-0.35934-0.45060-0.51519 0.51519
  -1  15  -180198.10 6433.44   1-0.19070 0.10633 0.44811 0.35917 0.87340-0.92719
   1  15   182934.47 7539.54   1-0.22842 0.31279 0.37381 0.43346 0.89893-0.84514
   1 -15   176090.52 6111.48   1-0.72294 0.80748-0.51719-0.29303-0.45810 0.51195
  -1 -15  -176356.19 5038.32   1-0.79336 0.70830-0.29234-0.51760-0.53396 0.47998
  -1  15  -2 3824.25 1755.29   1-0.15718 0.03713 0.50916 0.29842 0.84619-0.95370
   1  15   2 3046.25 3719.99   1-0.24680 0.36677 0.33523 0.47205 0.90923-0.80164
   1 -15   2 3965.71 1619.13   1-0.69200 0.81219-0.58083-0.22940-0.42867 0.53638
  -1 -15  -2 3099.21 2751.16   1-0.80405 0.68299-0.22783-0.58211-0.54916 0.44120
  -1  15  -383794.00 9520.89   1-0.11882-0.03685 0.57381 0.23377 0.81031-0.97159
   1  15   392977.2410539.67   1-0.26200 0.41758 0.30202 0.50525 0.91658-0.75520
   1 -15   378937.39 6643.27   1-0.65666 0.81251-0.64158-0.16865-0.39644 0.55800
  -1 -15  -382209.2813074.13   1-0.81074 0.65367-0.16698-0.64296-0.56107 0.39913
  -1  15  -4  818.69 1949.12   1-0.07545-0.11587 0.64066 0.16692 0.76410-0.97913
   1  15   4 3146.62 2550.84   1-0.27430 0.46548 0.27424 0.53303 0.92170-0.70653
  -1 -15  -4 2632.46 2158.89   1-0.81410 0.62102-0.11072-0.69922-0.57006 0.35414
   1  15   561664.21 7410.34   1-0.28395 0.51074 0.25182 0.55545 0.92517-0.65621
   1 -15   556209.70 5813.59   1-0.57470 0.80187-0.75093-0.05929-0.32527 0.59454
  -1 -15  -558172.03 5401.07   1-0.81486 0.58576-0.05973-0.75022-0.57657 0.30666
   1  15   6 3130.17 3594.20   1-0.29119 0.55358 0.23465 0.57263 0.92743-0.60468
   1 -15   6 2962.32 2622.85   1-0.52918 0.79200-0.79839-0.01183-0.28727 0.61039
  -1 -15  -6 1553.57 5106.15   1-0.81373 0.54862-0.01442-0.79553-0.58106 0.25717
   1  17  -2 6630.46 3806.25   1-0.12887 0.10637 0.55740 0.35786 0.82017-0.92769
  -1  17   2 6899.67 3938.57   1-0.23329 0.25573 0.36373 0.55118 0.90181-0.79422
   1  17  -119546.86 4513.13   1-0.15603 0.16917 0.51119 0.40408 0.84518-0.89894
  -1  17   118233.53 9351.16   1-0.21360 0.20043 0.40375 0.51116 0.88958-0.83578
  -1 -17   120670.88 4695.10   1-0.73930 0.72608-0.47797-0.44029-0.47430 0.52815
   1 -17  -120515.36 7734.46   1-0.75272 0.76575-0.44268-0.47526-0.48727 0.43329
   1  17   0 6686.21 3159.95   1-0.17986 0.22863 0.46834 0.44657 0.86504-0.86504
  -1  17   0 9104.38 4584.15   1-0.19044 0.14167 0.44860 0.46631 0.87320-0.87320
   1 -17   0 7384.53 2881.49   1-0.73063 0.77952-0.49933-0.41893-0.46565 0.46565
  -1 -17   0 8885.48 3766.82   1-0.76048 0.71144-0.41965-0.49829-0.49552 0.49552
  -1  17  -129605.20 8891.29   1-0.16347 0.07906 0.49804 0.41722 0.85160-0.90535
   1  17   131495.9510447.01   1-0.20038 0.28475 0.42964 0.48527 0.88048-0.82669
  -2   0  15  511.70 1171.91   1-0.54818 0.98633-0.16435 0.16435 0.82005-0.01113
   2   0 -15  380.99 1750.46   1-0.33539-0.10186 0.87832-0.87832-0.34065-0.46707
  -2   0  14127671.2 9648.32   1-0.58388 0.98630-0.15973 0.15973 0.79596-0.04097
   2   0 -14124386.513262.31   1-0.30672-0.09526 0.89613-0.89613-0.32073-0.43344
  -2   0  13  880.63 1542.69   1-0.61885 0.98553-0.15476 0.15476 0.77010-0.06904
   2   0 -13 -113.03 1844.32   1-0.27677-0.08951 0.91251-0.91251-0.30118-0.39912
   2   0 -12119014.5 8557.63   1 0.48107-0.81097 0.58503-0.58503-0.65291 0.00742
  -2   0  12129264.2 7967.22   1-0.65324 0.98418-0.14940 0.14940 0.74225-0.09512
   2   0 -12119831.111404.19   1-0.24689-0.08369 0.92725-0.92725-0.28148-0.36494
   2   0 -11  379.05  933.12   1 0.48015-0.77442 0.63246-0.63246-0.60781 0.01612
  -2   0  11 -128.67 2238.29   1-0.68726 0.98247-0.14357 0.14357 0.71207-0.11886
   2   0 -11  907.46 1215.30   1-0.21705-0.07784 0.94044-0.94044-0.26164-0.33092
   2   0 -10174832.2 8938.53   1 0.47720-0.73585 0.67676-0.67676-0.56059 0.02269
  -2   0  10181272.5 9940.86   1-0.72116 0.98063-0.13717 0.13717 0.67904-0.13976
   2   0 -10172781.2 8598.23   1-0.18720-0.07198 0.95213-0.95213-0.24163-0.29706
   2   0  -9  754.29  960.60   1 0.47224-0.69527 0.71824-0.71824-0.51099 0.02687
  -2   0   9 -319.18 2055.55   1-0.75525 0.97898-0.13007 0.13007 0.64239-0.15704
   2   0  -9 -276.17 1546.93   1-0.15729-0.06619 0.96240-0.96240-0.22141-0.26341
   2   0  -8320999.212753.19   1 0.46520-0.65261 0.75716-0.75716-0.45856 0.02824
  -2   0   8279343.813243.35   1-0.78955 0.97784-0.12178 0.12178 0.60146-0.17028
   2   0  -8327376.513229.62   1-0.12725-0.06054 0.97130-0.97130-0.20094-0.23001
   2   0  -7  -75.68 1065.58   1 0.45587-0.60766 0.79376-0.79376-0.40262 0.02609
  -2   0   7  848.80 1601.65   1-0.82547 0.97798-0.11239 0.11239 0.55313-0.17584
   2   0  -7  461.80  789.61   1-0.09693-0.05516 0.97885-0.97885-0.18012-0.19696
   2   0  -694902.62 5868.37   1 0.44355-0.55967 0.82849-0.82849-0.34183 0.01915
  -2   0   6107957.5 4748.20   1-0.86335 0.98008-0.10094 0.10094 0.49439-0.17100
   2   0  -676689.71 5238.97   1-0.06607-0.05031 0.98510-0.98510-0.15877-0.16444
  -2   0   5 1197.33  865.86   1-0.90412 0.98507-0.08613 0.08613 0.41850-0.14901
   2   0  -5  272.06  358.78   1-0.03417-0.04652 0.99004-0.99004-0.13652-0.13282
   2   0  -3 2366.40 1698.15   1 0.37961-0.38886 0.91942-0.91942-0.10268-0.05865
  -2   0   3 1407.79 1327.31   1 0.32168-0.31244 0.94478-0.94478 0.06250 0.09883
  -2   0   3 3909.04 1786.28   1-0.98984 0.99924-0.03125 0.03125 0.13869 0.02300
   2   0  -3 4036.49 2030.54   1-0.99974 0.99028 0.00114-0.00114-0.02267-0.13905
   2   0  -3 3954.96 1856.57   1 0.04097-0.05028 0.99567-0.99567-0.08343-0.07817
  -2   0   3 1101.33 1042.57   1 0.24444-0.23517 0.96733-0.96733 0.06710 0.09459
   2   0  -1  433.43  555.32   1 0.25260-0.19066 0.94021-0.94021 0.22846-0.28222
  -2   0   1 -522.67  341.53   1 0.21447-0.27642 0.92634-0.92634 0.30966-0.25589
  -2   0   1  192.17  398.50   1-0.67978 0.61770 0.14010-0.14010-0.71990 0.77382
   2   0  -1 -177.26  353.65   1-0.61668 0.67876 0.15066-0.15066-0.77265 0.71873
  -2   0   1  117.35  161.95   1-0.36542 0.30333 0.85903-0.85903-0.35850 0.41237
   2   0   1 4001.68 1832.35   1-0.29802 0.43116 0.21813-0.21813 0.92929-0.87550
  -2   0  -1 1024.20  438.74   1-0.43250 0.29931-0.20233 0.20233 0.87863-0.93245
   2   0   1 1201.51  924.53   1-0.30028 0.43382-0.18691 0.18691 0.93535-0.88139
  -2   0  -1 2297.73 1174.64   1-0.43416 0.30052-0.17641 0.17641 0.88338-0.93731
  -2   0  -1    8.61 1087.17   1-0.02509-0.10840 0.99117-0.99117-0.13015 0.07628
   2   0   1  886.47 1243.36   1 0.09494 0.03855 0.99455-0.99455-0.04288 0.09679
   2   0   3  133.20  311.44   1 0.44644-0.24195 0.82112-0.82112-0.35558 0.51692
   2   0   3  965.18  771.10   1-0.46553 0.66984-0.38036 0.38036 0.79912-0.63767
   2   0   3 -373.36 1237.45   1-0.50236 0.70748-0.16966 0.16966 0.84784-0.68606
  -2   0  -3  -38.51 1235.54   1-0.04985-0.15503 0.98780-0.98780-0.14747-0.01413
   2   0   4487017.913795.52   1 0.41432-0.17420 0.88292-0.88291-0.22088 0.43600
   2   0   4507081.814671.64   1-0.52848 0.76934-0.16672 0.16672 0.83241-0.61669
  -2   0  -4508865.315225.02   1-0.07132-0.16926 0.98414-0.98414-0.16241-0.05306
   2   0   5   60.46  328.13   1 0.38461-0.10887 0.91543-0.91543-0.11856 0.38746
   2   0   5 1660.81 1815.68   1-0.53676 0.81335-0.16574 0.16574 0.82729-0.55765
  -2   0  -5  228.25  857.54   1-0.09508-0.18120 0.97927-0.97927-0.17884-0.09050
   2   0   6353775.7 9921.78   1-0.53464 0.84698-0.16599 0.16599 0.82861-0.50504
  -2   0  -6352273.4 9988.14   1-0.12022-0.19175 0.97317-0.97317-0.19613-0.12708
   2   0   7  559.27 1042.92   1-0.52581 0.87387-0.16703 0.16703 0.83403-0.45654
  -2   0  -7   94.41 2233.77   1-0.14630-0.20138 0.96582-0.96582-0.21393-0.16314
   2   0   8373261.516172.62   1-0.46575 0.84788-0.38195 0.38195 0.79823-0.36770
   2   0   8393184.117997.26   1-0.51223 0.89604-0.16857 0.16857 0.84213-0.41071
  -2   0  -8383614.417331.83   1-0.17303-0.21034 0.95718-0.95718-0.23207-0.19888
   2   0   9  898.63 1379.83   1-0.45995 0.87764-0.34322 0.34322 0.81892-0.33457
   2   0   9  544.51 1062.06   1-0.49508 0.91462-0.17045 0.17045 0.85196-0.36661
  -2   0  -9 -274.44 1865.20   1-0.20027-0.21880 0.94719-0.94719-0.25041-0.23440
   2   0  10115985.8 7953.52   1-0.47504 0.93033-0.17252 0.17252 0.86287-0.32360
  -2   0 -10124453.312350.34   1-0.22792-0.22685 0.93581-0.93581-0.26889-0.26980
   2   0  11 -227.72 2296.81   1-0.45258 0.94359-0.17472 0.17472 0.87443-0.28123
  -2   0 -11 -986.86 2186.16   1-0.25591-0.23456 0.92297-0.92297-0.28744-0.30511
   2   0  1279551.02 8066.41   1-0.42795 0.95471-0.17696 0.17696 0.88630-0.23916
  -2   0 -1276746.3310454.45   1-0.28419-0.24198 0.90861-0.90861-0.30604-0.34039
   2   0  13  604.09 2006.98   1-0.40135 0.96385-0.17921 0.17921 0.89821-0.19715
  -2   0 -13 -626.24 1986.16   1-0.31273-0.24914 0.89263-0.89263-0.32463-0.37566
  -2   2  1447000.8210054.14   1-0.55832 0.96074-0.16309 0.27119 0.81343-0.05844
  -2  -2  1447481.3314928.87   1-0.59580 0.99822-0.15809 0.04998 0.78741-0.03242
   2  -2 -1444829.97 9818.24   1-0.41269 0.01110 0.82329-0.93126-0.38971-0.36417
   2   2 -1444290.8712419.52   1-0.19951-0.20247 0.94749-0.83947-0.24990-0.50427
  -2   2  1328201.12 8548.36   1-0.59307 0.95975-0.15847 0.26658 0.78939-0.08833
  -2  -2  1325091.03 8711.81   1-0.63051 0.99719-0.15300 0.04489 0.76094-0.05988
   2  -2 -1323211.54 6920.61   1-0.39342 0.02750 0.83822-0.94619-0.37761-0.32241
   2   2 -1321581.48 8824.49   1-0.15915-0.20713 0.96181-0.85379-0.22267-0.47763
  -2   2  1232882.2411231.09   1-0.62717 0.95811-0.15351 0.26162 0.76360-0.11646
  -2  -2  1235208.35 4164.07   1-0.66462 0.99557-0.14751 0.03940 0.73246-0.08533
   2  -2 -1234909.16 4207.87   1-0.37594 0.04569 0.85105-0.95902-0.36657-0.27961
   2   2 -1238894.16 7332.65   1-0.11722-0.21336 0.97395-0.86593-0.19407-0.45236
   2   2 -1127022.20 7076.70   1 0.46773-0.76200 0.74478-0.63714-0.47594-0.11574
  -2   2  1127720.2910855.61   1-0.66083 0.95603-0.14815 0.25625 0.73576-0.14256
  -2  -2  1132178.13 3852.69   1-0.69833 0.99354-0.14155 0.03344 0.70163-0.10842
   2  -2 -1131054.80 5790.78   1-0.36076 0.06618 0.86166-0.96963-0.35691-0.23542
   2   2 -1130384.94 4561.74   1-0.07322-0.22167 0.98378-0.87576-0.16372-0.42883
   2   2 -1055625.73 5733.01   1 0.45579-0.71444 0.79404-0.68640-0.40218-0.13572
  -2   2  1055925.17 4174.34   1-0.69429 0.95376-0.14229 0.25040 0.70547-0.16619
  -2  -2  1057896.55 4801.21   1-0.73185 0.99132-0.13502 0.02692 0.66795-0.12867
   2  -2 -1055255.87 4275.51   1-0.34857 0.08967 0.86983-0.97780-0.34912-0.18936
   2   2 -1053984.92 7711.00   1-0.02642-0.23276 0.99101-0.88299-0.13109-0.40760
   2  -2  -919025.73 5679.33   1 0.48106-0.70409 0.58128-0.68892-0.65626 0.17215
   2   2  -9 7953.31 3279.38   1 0.43894-0.66192 0.83931-0.73156-0.32074-0.16328
  -2   2   913057.51 8058.93   1-0.72791 0.95164-0.13583 0.24393 0.67208-0.18673
  -2  -2   911694.5610334.80   1-0.76545 0.98918-0.12779 0.01968 0.63066-0.14531
   2  -2  -911406.13 2528.78   1-0.34044 0.11721 0.87511-0.98308-0.34390-0.14073
   2   2  -913225.63 3134.45   1 0.02417-0.24767 0.99514-0.88712-0.09538-0.38944
   2  -2  -862202.37 6453.89   1 0.48088-0.66828 0.60865-0.71629-0.63109 0.20077
   2   2  -862766.44 5661.24   1 0.41697-0.60432 0.87912-0.77137-0.23082-0.19942
  -2   2   860216.48 5459.69   1-0.76213 0.95012-0.12854 0.23665 0.63452-0.20310
  -2  -2   860404.55 5908.85   1-0.79908 0.98736-0.11941 0.01137 0.58924-0.15805
   2  -2  -857193.33 5322.63   1-0.33799 0.15042 0.87668-0.98465-0.34232-0.08846
   2   2  -861161.91 8119.86   1 0.08013-0.26793 0.99524-0.88722-0.05539-0.37556
   2  -2  -721974.23 3873.11   1 0.48017-0.63195 0.63185-0.73949-0.60843 0.23190
   2   2  -713969.81 2494.77   1 0.38797-0.53970 0.91253-0.80479-0.12942-0.24703
  -2  -2   719832.98 2491.54   1-0.83406 0.98657-0.10994 0.00191 0.54059-0.16330
   2  -2  -713373.27 2434.56   1-0.34379 0.19189 0.87295-0.98092-0.34605-0.03088
   2   2  -716710.95 2382.58   1 0.14180-0.29383 0.98985-0.88198-0.00884-0.36846
   2   2  -628730.89 4618.12   1 0.34957-0.46569 0.93681-0.82906-0.01319-0.30948
  -2  -2   632018.24 3243.73   1-0.87054 0.98727-0.09855-0.00948 0.48211-0.15872
   2  -2  -623718.70 3932.20   1-0.36219 0.24597 0.86068-0.96865-0.35782 0.03473
   2   2  -629806.38 4006.20   1 0.21694-0.33329 0.97507-0.86719 0.04657-0.36998
   2  -2  -515263.99 3613.37   1 0.47839-0.55893 0.66244-0.77008-0.57645 0.30750
   2   2  -512209.87 2361.55   1 0.29833-0.37894 0.94664-0.83890 0.12185-0.39068
  -2  -2   517940.01 1901.30   1-0.90912 0.99007-0.08407-0.02396 0.40795-0.13846
   2  -2  -511205.43 3467.62   1-0.40083 0.32028 0.83258-0.94055-0.38228 0.11303
   2   2  -512879.79 1749.37   1 0.30986-0.39051 0.94361-0.83573 0.11655-0.38606
   2  -2  -425846.03 3663.73   1 0.47810-0.52302 0.66624-0.77388-0.57230 0.35714
  -2  -2   425281.92 1396.33   1 0.08787-0.04290 0.83696-0.94471 0.54015-0.32508
  -2  -2   430397.03 1637.00   1-0.94971 0.99489-0.06420-0.04383 0.30645-0.09085
   2  -2  -426881.08 1696.91   1-0.99670 0.95146-0.01884-0.08914 0.07893-0.29456
   2   2  -424508.86 1545.52   1-0.61703 0.57218-0.69897 0.80700-0.36151 0.14609
   2  -2  -424424.89 1488.36   1-0.47327 0.42839 0.77048-0.87845-0.42704 0.21164
   2   2  -427060.72 1613.65   1 0.43029-0.47525 0.87791-0.77003 0.21004-0.42564
   2  -2  -325256.38 1904.24   1 0.47880-0.48810 0.65680-0.76444-0.58254 0.42116
  -2   2   324657.20 1663.54   1 0.46038-0.45108 0.77755-0.66991-0.42831 0.58968
   2   2  -325581.94 4193.95   1 0.13474-0.14407 0.87703-0.76929 0.46113-0.62243
  -2  -2   323521.85 1779.18   1 0.02731-0.01795 0.77428-0.88196 0.63224-0.47096
  -2  -2   338800.41 2730.29   1-0.98779 0.99719-0.03388-0.07415 0.15203 0.00966
   2   2  -333948.89 2054.94   1-0.99851 0.98906 0.00730 0.10069-0.05393-0.10779
   2  -2  -334104.60 2113.41   1-0.99782 0.98836 0.00952-0.11752-0.06520-0.09652
  -2  -2   326103.35 4603.58   1-0.59070 0.59990-0.73229 0.62425-0.33885 0.50041
   2   2  -323827.97 1881.96   1-0.70820 0.69900-0.54898 0.65701-0.44391 0.28235
   2  -2  -325223.95 2992.68   1-0.59921 0.59000 0.62480-0.73278-0.50055 0.33900
   2  -2  -2251185.3 8099.73   1 0.48049-0.45417 0.62331-0.73095-0.61692 0.50934
  -2   2   2236896.4 6184.74   1 0.47099-0.49731 0.72633-0.61869-0.50060 0.60818
   2   2  -2227556.3 6030.29   1 0.01346 0.01281 0.75826-0.65058 0.65180-0.75932
  -2  -2   2229048.2 5655.72   1-0.06489 0.03862 0.65597-0.76365 0.75198-0.64447
  -2  -2   2280845.0 6925.92   1-0.99347 0.96715 0.01884-0.12684-0.11246 0.22028
  -2   2   2273281.3 5786.43   1-0.98711 0.96079 0.02774 0.08025-0.15757 0.26539
   2   2  -2276787.9 6000.51   1-0.95538 0.98171 0.05399 0.05400-0.29037 0.18255
   2  -2  -2287816.8 6647.40   1-0.90793 0.93424 0.07876-0.18677-0.41165 0.30380
  -2  -2   2280942.1 6186.28   1-0.75964 0.73358-0.42223 0.31424-0.49462 0.60258
   2   2  -2276042.6 6951.06   1-0.80212 0.82819-0.24133 0.34933-0.54620 0.43824
   2  -2  -2258875.9 7738.53   1-0.76435 0.79069 0.28172-0.38977-0.57999 0.47209
  -2   2   2222961.1 5911.36   1-0.68150 0.65515 0.48881-0.38077-0.54462 0.65251
  -2   2   1  922.68  794.27   1 0.47901-0.54096 0.65359-0.54595-0.58597 0.63976
   2   2  -1    6.23  396.10   1-0.12472 0.18663 0.56423-0.45655 0.81614-0.86989
  -2  -2   1 -299.01  717.04   1-0.18610 0.12417 0.45675-0.56439 0.86990-0.81611
  -2   2   1  174.72  299.35   1 0.34121-0.40301-0.17897 0.28675 0.92278-0.86911
  -2  -2   1 6242.73 1038.11   1-0.82204 0.75996 0.10804-0.21605-0.55908 0.61300
   2  -2  -113017.62 1780.15   1-0.79676 0.85884-0.27412 0.16613-0.53853 0.48455
   2   2   0 6405.60 2061.58   1-0.25123 0.34877 0.32567-0.21803 0.91149-0.91149
  -2  -2   0 4356.32 2308.10   1-0.31160 0.21407 0.18436-0.29199 0.93215-0.93215
  -2   2   0 2136.19 1249.81   1-0.45509 0.35747-0.31421 0.42196 0.83316-0.83316
   2   2   0 2978.27 1043.24   1 0.30837-0.21070-0.18129 0.28908 0.93382-0.93382
  -2  -2   0 7867.76 1498.02   1 0.10478-0.20262-0.19313 0.08498 0.97556-0.97556
   2  -2   011176.64 5431.10   1-0.10573 0.20357-0.19399 0.08584 0.97528-0.97528
  -2   2   0 2443.99  893.36   1-0.31437 0.21653-0.18608 0.29423 0.93088-0.93088
   2  -2   0 2479.39 1896.47   1-0.63552 0.73329-0.67340 0.56537-0.37767 0.37767
  -2   2   0 2165.70  792.88   1-0.71032 0.61255-0.54458 0.65261-0.44593 0.44593
  -2  -2   0 2611.05 1679.55   1-0.67063 0.57271 0.50940-0.61744-0.53921 0.53921
   2   2   0 1839.06 1160.17   1-0.59213 0.68993 0.63462-0.52665-0.49660 0.49660
  -2   2  -255233.78 1364.35   1 0.17054-0.33940 0.90229-0.79455 0.39594-0.50347
   2  -2   254660.36 1277.27   1-0.29478 0.46352 0.22601-0.33365 0.92844-0.82086
   2   2   253930.11 3664.55   1-0.39491 0.56366-0.05766 0.16541 0.91690-0.80927
   2   2   253540.01 1810.06   1-0.32013 0.48937-0.18573 0.29388 0.92898-0.82106
   2  -2   257232.05 1931.46   1-0.49695 0.66634-0.17025 0.06214 0.85090-0.74305
  -2  -2  -255117.33 1993.93   1-0.56508 0.39570-0.16222 0.05411 0.80892-0.91678
  -2   2  -254319.70 1766.39   1-0.69387 0.52449-0.14237 0.25048 0.70587-0.81373
  -2  -2  -249729.85 2360.11   1-0.42212 0.25298 0.81567-0.92364-0.39559 0.28789
  -2   2  -256798.44 2104.41   1 0.34592-0.51511 0.92711-0.81924 0.14419-0.25199
  -2   2  -375385.31 1915.26   1 0.38734-0.59183 0.91308-0.80534-0.12739-0.03394
   2  -2   376867.27 1782.98   1-0.08200 0.28646 0.63098-0.73866 0.77144-0.61017
   2   2   380526.78 3013.63   1-0.42337 0.62768-0.16377 0.27152 0.89102-0.72957
   2  -2   391560.28 2887.72   1-0.54205 0.74717-0.16510 0.05699 0.82396-0.66218
  -2  -2  -376107.26 2902.22   1-0.36427 0.15946 0.85925-0.96722-0.35915 0.19760
  -2   2  -375736.45 2772.26   1 0.25427-0.45915 0.96426-0.85638 0.07447-0.23618
  -2   2  -459710.26 3748.96   1 0.44644-0.68655 0.82112-0.71337-0.35558 0.14045
   2  -2   458970.55 3722.32   1 0.03460 0.20549 0.78248-0.89016 0.62171-0.40667
   2   2   462267.49 4268.26   1-0.43797 0.67784-0.22693 0.33468 0.86987-0.65460
   2   2   457504.81 4955.53   1-0.46028 0.70114-0.17398 0.28209 0.87055-0.65484
   2  -2   462943.85 4365.04   1-0.55960 0.80045-0.16292 0.05482 0.81258-0.59687
  -2  -2  -463648.45 5071.66   1-0.33258 0.09210 0.88009-0.98806-0.33885 0.12345
  -2   2  -463300.86 4658.06   1 0.18154-0.42212 0.98317-0.87529 0.02033-0.23594
  -2   2  -510264.91 1223.88   1 0.46839-0.74406 0.74128-0.63364-0.48073 0.21178
   2  -2   5 2868.60  684.84   1 0.08527 0.19046 0.83457-0.94225 0.54425-0.27546
   2   2   5 9528.63 1591.83   1-0.44497 0.72040-0.26042 0.36817 0.85684-0.58776
   2  -2   5 9343.09 4264.57   1-0.56276 0.83936-0.16252 0.05441 0.81047-0.54084
  -2  -2  -5 2445.03 1507.52   1-0.31828 0.04199 0.88935-0.99738-0.32823 0.05888
  -2   2  -5 8625.19 1753.36   1 0.12057-0.39684 0.99240-0.88453-0.02431-0.24519
  -2   2  -621696.37 2620.32   1 0.47763-0.78893 0.67188-0.56424-0.56606 0.24332
   2  -2   616391.54 1653.25   1 0.10410 0.20730 0.85171-0.95945 0.51356-0.19095
   2   2   622716.59 2742.40   1-0.44753 0.75853-0.27336 0.38111 0.85145-0.52855
   2   2   621008.85 8311.27   1-0.48600 0.79833-0.17140 0.27951 0.85698-0.53341
   2  -2   619709.41 8053.94   1-0.55736 0.86969-0.16321 0.05510 0.81406-0.49050
  -2  -2  -621733.34 4646.67   1-0.31387 0.00188 0.89197-0.99999-0.32537 0.00215
  -2   2  -622385.96 5163.67   1 0.06858-0.38056 0.99561-0.88758-0.06369-0.25952
  -2   2  -7 8022.43 3029.45   1 0.48092-0.82783 0.60643-0.49879-0.63320 0.25667
   2  -2   7 6033.57 1810.45   1 0.10624 0.24080 0.85358-0.96132 0.51000-0.13363
   2   2   710964.22 3266.04   1-0.44718 0.79374-0.27154 0.37929 0.85222-0.47551
   2   2   7 5488.30 7304.19   1-0.48257 0.83064-0.17176 0.27987 0.85884-0.48135
   2  -2   7 7378.80 5756.43   1-0.54628 0.89435-0.16459 0.05648 0.82126-0.44377
  -2  -2  -7 6953.96 2605.74   1-0.31677-0.03091 0.89025-0.99827-0.32725-0.04983
  -2   2  -710373.33 4337.72   1 0.02038-0.36806 0.99497-0.88694-0.09807-0.27901
   2   2   838294.12 5901.96   1-0.44458 0.82670-0.25850 0.36625 0.85762-0.42709
   2   2   836138.38 7774.25   1-0.47293 0.85673-0.17274 0.28085 0.86400-0.43257
   2  -2   836957.29 8991.60   1-0.53112 0.91493-0.16641 0.05830 0.83078-0.39936
  -2  -2  -845903.82 9687.53   1-0.32485-0.05852 0.88539-0.99341-0.33248-0.09847
  -2   2  -843853.93 6979.97   1-0.02421-0.35917 0.99127-0.88325-0.12953-0.30141
   2   2   944607.50 2787.27   1-0.44001 0.85769-0.23643 0.34418 0.86630-0.38196
   2   2   948196.40 7593.61   1-0.45871 0.87825-0.17413 0.28224 0.87135-0.38600
   2  -2   950990.48 9497.78   1-0.51281 0.93236-0.16851 0.06040 0.84179-0.35644
  -2  -2  -946343.52 4980.86   1-0.33569-0.08313 0.87813-0.98611-0.34085-0.14378
  -2   2  -951250.53 6003.45   1-0.06621-0.35287 0.98507-0.87705-0.15886-0.32596
   2   2  1022660.53 2137.40   1-0.43346 0.88671-0.20658 0.31433 0.87716-0.33900
   2   2  1020935.0611511.65   1-0.44092 0.89621-0.17580 0.28391 0.88015-0.34087
   2  -2  1023772.47 4107.50   1-0.49192 0.94720-0.17078 0.06267 0.85372-0.31444
  -2  -2 -1022029.27 4005.23   1-0.35040-0.10410 0.86862-0.97659-0.35029-0.18819
  -2   2 -1023160.12 7906.79   1-0.10629-0.34848 0.97667-0.86865-0.18656-0.35213
   2   2  11 3123.66 2370.18   1-0.42020 0.91122-0.17764 0.28575 0.88986-0.29666
   2  -2  11 4481.90 2528.45   1-0.46880 0.95982-0.17315 0.06504 0.86616-0.27295
  -2  -2 -11 1316.54 2346.58   1-0.36732-0.12285 0.85713-0.96510-0.36109-0.23124
  -2   2 -11 4336.33 2933.31   1-0.14493-0.34554 0.96623-0.85821-0.21301-0.37955
   2   2  12 3441.20 3604.38   1-0.39695 0.92371-0.17957 0.28768 0.90009-0.25296
   2  -2  12 7830.40 3280.50   1-0.44369 0.97045-0.17555 0.06744 0.87881-0.23168
  -2  -2 -12 6495.40 2728.31   1-0.38600-0.13984 0.84375-0.95172-0.37293-0.27324
  -2   2 -12 8780.15 3418.64   1-0.18249-0.34368 0.95385-0.84583-0.23845-0.40798
   2   2  13 2187.38 1281.82   1-0.37196 0.93388-0.18222 0.29037 0.91018-0.20868
   2  -2  13 4486.71 2421.10   1-0.41672 0.97922-0.17794 0.06983 0.89144-0.19038
  -2  -2 -13 1841.21 1686.76   1-0.40610-0.15541 0.82849-0.93646-0.38558-0.31444
  -2   2 -13 2746.35 2633.90   1-0.21921-0.34266 0.93953-0.83151-0.26308-0.43721
  -2   4  1439744.90 6203.74   1-0.51693 0.91935-0.16804 0.38426 0.83936-0.08437
  -2  -4  1439813.33 4371.54   1-0.59535 0.99777-0.15816-0.05805 0.78774-0.03275
   2  -4 -1436574.70 4231.61   1-0.51291 0.11132 0.73051-0.94645-0.45085-0.30302
   2   4 -1438210.01 4798.70   1-0.09950-0.30248 0.97827-0.76222-0.18189-0.57228
  -2   4  1349922.60 7897.25   1-0.45912 0.82382-0.33808 0.55358 0.82152-0.12191
  -2   4  1358522.44 4450.72   1-0.55072 0.91740-0.16404 0.38026 0.81840-0.11734
  -2  -4  1360865.55 5010.27   1-0.62948 0.99616-0.15316-0.06305 0.76177-0.06070
   2  -4 -1353367.44 6259.31   1-0.50275 0.13684 0.74120-0.95714-0.44480-0.25522
   2   4 -1351159.55 8979.62   1-0.05068-0.31560 0.98767-0.77163-0.14805-0.55224
  -2   4  1211183.06 4183.71   1-0.46437 0.79351-0.37223 0.58773 0.80361-0.15781
  -2   4  1212799.30 5007.70   1-0.58361 0.91456-0.15977 0.37599 0.79615-0.14902
  -2  -4  1214042.93 8147.52   1-0.66292 0.99387-0.14779-0.06841 0.73394-0.08681
   2  -4 -1212646.59 5010.04   1-0.49553 0.16529 0.74860-0.96455-0.44048-0.20570
   2   4 -1211648.68 4887.85   1 0.00061-0.33120 0.99370-0.77765-0.11206-0.53437
   2   4 -11153684.0 6603.58   1 0.43896-0.73318 0.83928-0.62379-0.32080-0.27078
  -2   4  11151055.1 6453.86   1-0.46845 0.76202-0.40208 0.61758 0.78668-0.19470
  -2   4  11164863.5 8298.21   1-0.61577 0.91098-0.15522 0.37144 0.77247-0.17927
  -2  -4  11162851.6 7228.86   1-0.69586 0.99106-0.14201-0.07420 0.70399-0.11078
   2  -4 -11157243.9 9438.70   1-0.49197 0.19739 0.75220-0.96815-0.43834-0.15399
   2   4 -11161479.2 7614.91   1 0.05504-0.34994 0.99578-0.77973-0.07338-0.51918
   2   4 -1018214.97 4680.25   1 0.41387-0.67247 0.88354-0.66804-0.21923-0.31857
  -2   4  1011774.60 7644.02   1-0.64739 0.90686-0.15035 0.36656 0.74717-0.20789
  -2  -4  1017656.35 5442.35   1-0.72847 0.98794-0.13571-0.08050 0.67149-0.13221
   2  -4 -10 9350.79 5063.74   1-0.49301 0.23411 0.75115-0.96710-0.43897-0.09951
   2   4 -1015928.05 2959.36   1 0.11143-0.37054 0.99328-0.77753-0.03095-0.50806
   2   4  -9155183.7 8716.36   1 0.38140-0.60438 0.91803-0.70254-0.10832-0.37570
  -2   4   9163441.3 8032.91   1-0.67873 0.90246-0.14508 0.36130 0.71991-0.23456
  -2  -4   9157607.712270.24   1-0.76100 0.98474-0.12879-0.08742 0.63582-0.15047
   2  -4  -9164208.2 8877.41   1-0.49994 0.27670 0.74411-0.96005-0.44312-0.04151
   2   4  -9167763.0 8976.87   1 0.17479-0.39821 0.98448-0.76873 0.01535-0.50047
   2   4  -842954.17 4389.92   1 0.34021-0.52757 0.94025-0.72476 0.01290-0.44315
  -2   4   843951.36 3877.50   1-0.71014 0.89814-0.13932 0.35554 0.69012-0.25870
  -2  -4   841071.07 5466.51   1-0.79332 0.98160-0.12085-0.09521 0.59668-0.16549
   2  -4  -836196.12 7436.07   1-0.51442 0.32686 0.72889-0.94483-0.45175 0.02096
   2   4  -841921.35 4069.01   1 0.24446-0.43219 0.96733-0.75158 0.06711-0.49833
   2   4  -7404817.616102.11   1 0.28892-0.44081 0.94634-0.73086 0.14471-0.52108
  -2   4   7427554.716974.73   1-0.74222 0.89448-0.13287 0.34909 0.65684-0.27935
  -2  -4   7419678.116755.23   1-0.82671 0.97922-0.11204-0.10403 0.55134-0.17405
   2  -4  -7406957.816081.89   1-0.53864 0.38674 0.70192-0.91787-0.46600 0.08906
   2   4  -7419462.116814.97   1 0.32200-0.47404 0.93833-0.72258 0.12582-0.50313
   2   4  -626438.10 4544.20   1 0.22568-0.34193 0.93113-0.71565 0.28643-0.60903
  -2   4   626538.36 2219.86   1-0.77595 0.89246-0.12537 0.34159 0.61820-0.29464
  -2  -4   628457.14 2936.53   1-0.86124 0.97798-0.10163-0.11443 0.49791-0.17452
   2  -4  -626112.98 2810.25   1-0.57514 0.45891 0.65727-0.87322-0.48703 0.16393
   2   4  -629379.00 2931.79   1 0.40897-0.52532 0.89184-0.67609 0.19323-0.51664
   2   4  -5566447.116264.66   1 0.14981-0.23042 0.88826-0.67277 0.43421-0.70304
  -2   4   5587857.616816.25   1-0.81302 0.89398-0.11578 0.33185 0.57059-0.30110
  -2  -4   5605606.517666.37   1-0.89750 0.97846-0.08876-0.12730 0.43196-0.16247
   2  -4  -5579047.216769.75   1-0.62612 0.54557 0.58518-0.80113-0.51528 0.24604
   2   4  -412830.92 4306.52   1 0.06238-0.10737 0.81208-0.59672 0.58019-0.79522
  -2   4   412746.63 1244.97   1-0.85784 0.90302-0.10273 0.31880 0.50353-0.28794
  -2  -4   415062.36 1573.24   1-0.93585 0.98103-0.07175-0.14431 0.34500-0.12941
   2  -4  -413216.91  940.84   1-0.99995 0.95471-0.00144-0.21454-0.00951-0.20612
  -2  -4   413383.66 1454.49   1-0.61301 0.65786-0.70429 0.48823-0.35802 0.57344
   2  -4  -410699.24 2916.72   1-0.69002 0.64479 0.47192-0.68802-0.54877 0.33297
   2   4  -3507956.910569.18   1-0.03252 0.02317 0.70063-0.48527 0.71277-0.87405
  -2   4   3527542.331406.41   1-0.46837 0.47744-0.40150 0.61700 0.78702-0.62558
  -2  -4   3538507.031902.34   1-0.97453 0.98393-0.04709-0.16898 0.21924-0.05754
   2   4  -3500183.210178.98   1-0.99042 0.98096 0.02350 0.19249-0.13607-0.02565
   2  -4  -3512889.110273.99   1-0.97405 0.96459 0.04059-0.25659-0.22263 0.06090
  -2  -4   3522629.810813.32   1-0.71459 0.72379-0.53557 0.31950-0.45002 0.61158
   2  -4  -3541163.132094.83   1-0.75956 0.75011 0.29753-0.51363-0.57839 0.41654
   2   4  -234889.28 2140.00   1-0.12713 0.15341 0.56026-0.34490 0.81849-0.92601
  -2   4   214310.48 2120.41   1-0.45811 0.43161-0.33191 0.54741 0.82459-0.71696
  -2   4   235516.03 1278.75   1-0.99807 0.97174-0.01516 0.23115 0.06017 0.04764
  -2  -4   237435.89 1734.31   1-0.99984 0.97352-0.00652-0.20946 0.01629 0.09152
   2   4  -232812.90 1386.76   1-0.92955 0.95587 0.06896 0.14705-0.36216 0.25432
  -2  -4   236263.12 2116.17   1-0.79055 0.76448-0.30622 0.09024-0.53032 0.63828
   2  -4  -237445.57 1882.40   1-0.80852 0.83487 0.05727-0.27336-0.58566 0.47776
   2   4  -1304229.5 6689.45   1-0.21226 0.27420 0.40640-0.19113 0.88869-0.94248
  -2   4   1294342.2 6397.72   1-0.43649 0.37443-0.22014 0.43564 0.87235-0.81854
  -2   4   1300378.3 6007.36   1-0.26706 0.20491-0.18868 0.40498 0.94502-0.89106
  -2  -4   1308208.4 6363.81   1-0.93997 0.87787 0.06290-0.27890-0.33538 0.38929
   2   4  -1293834.3 6011.11   1-0.68093 0.74300 0.13989 0.07612-0.71886 0.66493
   2  -4  -1323529.8 7146.07   1-0.80544 0.86751-0.21733 0.00135-0.55138 0.49740
  -2  -4   1302744.4 6964.42   1-0.81443 0.75236-0.03435-0.18163-0.57923 0.63321
  -2   4   1292912.1 6470.45   1-0.81041 0.74834 0.03687 0.17911-0.58469 0.63867
   2   4   0497790.610414.58   1-0.28161 0.37915 0.25732-0.04205 0.92437-0.92437
   2  -4   0469093.6 9533.66   1-0.45908 0.55670-0.33782 0.12232 0.82165-0.82165
  -2   4   0485077.9 9686.40   1-0.62684 0.52893-0.15356 0.36978 0.76386-0.76386
   2  -4   0492878.110105.60   1-0.74367 0.84144-0.46666 0.25060-0.47872 0.47872
  -2  -4   0488086.710071.41   1-0.78007 0.68215 0.22325-0.43935-0.58449 0.58449
  -2   4  -2189853.9 4178.56   1-0.16342-0.00532 0.49813-0.28285 0.85156-0.95914
   2   4   2181317.0 4736.57   1-0.36883 0.53757 0.02541 0.18985 0.92914-0.82156
   2  -4   2177531.9 3849.93   1-0.39247 0.56121-0.04929-0.16620 0.91844-0.81080
   2   4   2187482.4 4587.34   1-0.11624 0.28548-0.19380 0.41010 0.97412-0.86620
   2  -4   2189743.0 4394.79   1-0.50040 0.66978-0.16988-0.04633 0.84895-0.74110
  -2  -4  -2179232.3 3941.49   1-0.56504 0.39566-0.16223-0.05398 0.80894-0.91680
   2  -4   2199349.0 4904.11   1-0.54748 0.71656-0.78024 0.56418-0.30244 0.41015
  -2  -4  -2175743.5 4825.13   1-0.64085 0.47171 0.56179-0.77774-0.52315 0.41545
  -2   4  -4221425.1 6472.45   1 0.19329-0.43342 0.91575-0.70026 0.35217-0.56724
   2  -4   4220844.9 6400.87   1-0.27917 0.51912 0.26300-0.47828 0.92351-0.70834
   2   4   4236133.1 7388.01   1-0.40780 0.64767-0.10350 0.31900 0.90718-0.69191
   2   4   4227591.6 6969.76   1-0.34556 0.58619-0.18409 0.40039 0.92016-0.70431
   2  -4   4236756.6 7387.98   1-0.55980 0.80065-0.16290-0.05331 0.81245-0.59674
  -2  -4  -4217167.1 7409.80   1-0.53391 0.29343 0.70734-0.92329-0.46324 0.24784
  -2   4  -4222747.2 7842.38   1 0.36573-0.60631 0.91694-0.70119 0.15950-0.37510
  -2   4  -5401023.310200.30   1 0.32008-0.59585 0.94502-0.72953 0.06692-0.33576
   2  -4   5400028.710075.69   1-0.22519 0.50074 0.38042-0.59569 0.89697-0.62801
   2   4   5427959.211858.05   1-0.41678 0.69221-0.13749 0.35299 0.89854-0.62946
   2   4   5414890.111117.92   1-0.38648 0.66307-0.18039 0.39661 0.90448-0.63484
   2  -4   5407873.610876.86   1-0.56285 0.83944-0.16251-0.05370 0.81042-0.54078
  -2  -4  -5410752.011563.22   1-0.50147 0.22532 0.74252-0.95847-0.44403 0.17479
  -2   4  -5412018.911212.70   1 0.29018-0.56645 0.95156-0.73581 0.10158-0.37109
  -2   4  -6163501.2 6694.43   1 0.39902-0.71038 0.90172-0.68623-0.16634-0.15634
   2  -4   6162692.2 6414.25   1-0.18355 0.49470 0.46151-0.67679 0.86793-0.54517
   2   4   6162545.2 7106.42   1-0.42149 0.73248-0.15613 0.37163 0.89328-0.57039
   2   4   6177648.0 7590.29   1-0.40602 0.71835-0.17883 0.39505 0.89619-0.57262
   2  -4   6164372.7 7085.30   1-0.55757 0.86990-0.16318-0.05303 0.81393-0.49036
  -2  -4  -6164940.2 8239.16   1-0.48020 0.16838 0.76382-0.97977-0.43124 0.10815
  -2   4  -6169324.1 7807.73   1 0.22253-0.53448 0.97360-0.75785 0.05072-0.37413
  -2   4  -7442044.218982.79   1 0.44463-0.79161 0.82579-0.61030-0.34692-0.02953
   2   4   7464300.520200.54   1-0.42303 0.76959-0.16235 0.37785 0.89145-0.51473
   2   4   7477098.120792.94   1-0.41229 0.76036-0.17831 0.39453 0.89342-0.51593
   2  -4   7451645.719673.10   1-0.54671 0.89478-0.16453-0.05167 0.82099-0.44349
  -2  -4  -7458843.320818.14   1-0.46774 0.12025 0.77569-0.99164-0.42368 0.04674
  -2   4  -7462623.321724.62   1 0.16116-0.50881 0.98691-0.77116 0.00533-0.38264
   2   4   810175.53 4626.67   1-0.42204 0.80416-0.15836 0.37386 0.89263-0.46210
   2   4   811715.41 3988.67   1-0.40970 0.79351-0.17853 0.39474 0.89457-0.46315
   2  -4   815707.34 3574.76   1-0.53180 0.91561-0.16633-0.04988 0.83036-0.39894
  -2  -4  -811297.40 5474.95   1-0.46216 0.07900 0.78087-0.99681-0.42028-0.01050
  -2   4  -814625.32 3588.43   1 0.10472-0.48806 0.99385-0.77810-0.03581-0.39539
   2   4   9446571.2 6138.68   1-0.41887 0.83656-0.14571 0.36121 0.89627-0.41192
   2   4   9445871.3 8455.55   1-0.40077 0.82032-0.17926 0.39548 0.89846-0.41311
   2  -4   9437825.915220.85   1-0.51375 0.93330-0.16840-0.04780 0.84124-0.35589
  -2  -4  -9437760.016047.84   1-0.46198 0.04315 0.78104-0.99698-0.42017-0.06446
  -2   4  -9442247.2 7793.34   1 0.05369-0.47277 0.99578-0.77974-0.07435-0.41047
   2   4  1013784.18 5635.45   1-0.41366 0.86691-0.12548 0.34098 0.90173-0.36357
   2   4  1016364.15 8306.73   1-0.38705 0.84233-0.18035 0.39656 0.90424-0.36496
   2  -4  1018761.84 8659.71   1-0.49312 0.94840-0.17066-0.04555 0.85305-0.31377
  -2  -4 -1018930.17 7137.58   1-0.46607 0.01156 0.77725-0.99320-0.42266-0.11582
  -2   4 -1018311.82 7329.01   1 0.00418-0.45896 0.99397-0.77792-0.10954-0.42915
   2   4  1144227.8311657.78   1-0.36988 0.86040-0.18238 0.39867 0.91100-0.31742
   2  -4  1139473.42 8349.93   1-0.47025 0.96126-0.17301-0.04320 0.86540-0.27220
  -2  -4 -1143573.2512237.61   1-0.47358-0.01659 0.77018-0.98613-0.42723-0.16510
  -2   4 -1142751.60 9987.30   1-0.04290-0.44758 0.98884-0.77280-0.14262-0.44994
   2   4  1210173.68 5268.55   1-0.34914 0.87536-0.18384 0.40014 0.91885-0.27131
   2  -4  12 7994.10 5979.56   1-0.44537 0.97212-0.17539-0.04081 0.87799-0.23086
  -2  -4 -12 7892.29 4337.33   1-0.48385-0.04198 0.76026-0.97620-0.43345-0.21273
  -2   4 -1211697.70 6199.12   1-0.08805-0.43812 0.98080-0.76475-0.17399-0.47243
  -2  -4 -1321413.5312528.45   1-0.49640-0.06511 0.74772-0.96367-0.44100-0.25903
  -2   6  14 1185.43 1941.38   1-0.43493 0.83519-0.21312 0.53637 0.87487-0.12144
  -2   6  14 1701.31 1856.52   1-0.45635 0.85877-0.17436 0.49869 0.87254-0.11755
  -2  -6  14 1460.31 1922.56   1-0.58308 0.98550-0.15984-0.16447 0.79652-0.04153
   2  -6 -14  821.07 1658.79   1-0.60051 0.19892 0.62297-0.94689-0.50127-0.25260
   2   6 -14  549.13 1753.13   1-0.01198-0.39000 0.99258-0.66851-0.12094-0.63322
  -2   6  1315103.17 8585.93   1-0.44180 0.80650-0.24495 0.56820 0.86302-0.16340
  -2   6  1316145.43 8353.22   1-0.48800 0.85468-0.17119 0.49552 0.85588-0.15482
  -2  -6  1324412.19 8312.64   1-0.61634 0.98302-0.15514-0.16918 0.77204-0.07098
   2  -6 -1320136.57 6553.00   1-0.59685 0.23094 0.62810-0.95202-0.49924-0.20079
   2   6 -1315614.75 7838.09   1 0.04245-0.40874 0.99569-0.67162-0.08237-0.61793
  -2   6  12 4757.52 4210.15   1-0.44732 0.77645-0.27225 0.59550 0.85192-0.20613
  -2   6  12 6977.68 2479.45   1-0.51819 0.84914-0.16790 0.49223 0.83861-0.19148
  -2  -6  12 5604.86 2624.05   1-0.64879 0.97973-0.15012-0.17419 0.74601-0.09887
   2  -6 -12 6080.89 2740.05   1-0.59643 0.26618 0.62870-0.95261-0.49900-0.14718
   2   6 -12 5071.36 3097.48   1 0.09745-0.42795 0.99439-0.67076-0.04107-0.60574
  -2   6  1125088.41 7103.68   1-0.45162 0.74519-0.29492 0.61817 0.84205-0.25007
  -2   6  1126590.31 2889.96   1-0.54694 0.84215-0.16451 0.48883 0.82084-0.22763
  -2  -6  1131073.67 3229.19   1-0.68056 0.97576-0.14476-0.17956 0.71824-0.12504
   2  -6 -1125286.58 4544.85   1-0.59982 0.30524 0.62395-0.94787-0.50089-0.09144
   2   6 -1126053.27 7240.31   1 0.15748-0.45228 0.98751-0.66389 0.00263-0.59555
   2   6 -10 2444.72 1725.89   1 0.35905-0.61766 0.93243-0.60919-0.04043-0.49736
  -2   6  10 3749.30 2388.39   1-0.45482 0.71283-0.31268 0.63593 0.83388-0.29571
  -2   6  10 2360.90 1606.47   1-0.57421 0.83368-0.16103 0.48536 0.80271-0.26343
  -2  -6  10 1794.52 2119.83   1-0.71181 0.97128-0.13900-0.18532 0.68847-0.14919
   2  -6 -10 1796.78 1783.64   1-0.60772 0.34882 0.61268-0.93659-0.50526-0.03322
   2   6 -10 3425.00 2233.64   1 0.22102-0.48013 0.97400-0.65038 0.04960-0.58862
   2   6  -960368.49 4276.75   1 0.31234-0.53532 0.94601-0.62277 0.08656-0.57059
  -2   6   960959.39 4820.95   1-0.45696 0.67941-0.32508 0.64833 0.82795-0.34360
  -2   6   959809.46 4096.92   1-0.59991 0.82364-0.15751 0.48184 0.78440-0.29905
  -2  -6   962030.51 4184.99   1-0.74275 0.96648-0.13276-0.19156 0.65627-0.17092
   2  -6  -956059.66 7057.88   1-0.62089 0.39765 0.59319-0.91711-0.51245 0.02781
   2   6  -960307.77 4974.32   1 0.28856-0.51198 0.95218-0.62856 0.10036-0.58547
   2   6  -8 9087.65 3200.24   1 0.25736-0.44488 0.94143-0.61820 0.21786-0.64799
  -2   6   8 9292.61 3721.19   1-0.45803 0.64491-0.33143 0.65468 0.82483-0.39430
  -2   6   8 8861.82 3490.45   1-0.62385 0.81185-0.15401 0.47834 0.76621-0.33478
  -2  -6   8 8566.77 3485.02   1-0.77361 0.96160-0.12592-0.19840 0.62102-0.18959
   2  -6  -8 8348.36 4193.79   1-0.64005 0.45248 0.56309-0.88701-0.52273 0.09194
   2   6  -8 9321.96 3912.31   1 0.36046-0.54819 0.91973-0.59610 0.15542-0.58663
   2   6  -781503.78 6196.00   1 0.19395-0.34583 0.91611-0.59288 0.35088-0.72724
  -2   6   788921.25 8483.69   1-0.45791 0.60923-0.33074 0.65399 0.82517-0.44846
  -2   6   781365.80 5431.30   1-0.64567 0.79792-0.15062 0.47495 0.74860-0.37111
  -2  -6   766140.37 4684.46   1-0.80430 0.95681-0.11807-0.20603 0.58236-0.20507
   2  -6  -782716.46 6429.62   1-0.66489 0.51228 0.51988-0.84402-0.53631 0.15867
   2   6  -784702.09 9612.67   1 0.43673-0.58877 0.87348-0.54985 0.21514-0.59245
   2   6  -6 2871.87 1619.85   1 0.12330-0.23954 0.86797-0.54473 0.48106-0.80366
  -2   6   6 1596.22 2632.37   1-0.45638 0.57213-0.32165 0.64490 0.82961-0.50671
  -2   6   6 2540.35 1322.73   1-0.66459 0.78111-0.14751 0.47184 0.73249-0.40893
  -2  -6   6 1571.98 1302.46   1-0.83619 0.95292-0.10933-0.21477 0.53743-0.21403
   2  -6  -6 2905.79 1676.79   1-0.69692 0.58011 0.45772-0.78186-0.55207 0.22837
   2   6  -577514.50 6342.27   1 0.04761-0.12824 0.79666-0.47362 0.60254-0.87133
  -2   6   577778.99 5375.74   1-0.45296 0.53315-0.30224 0.62549 0.83873-0.56965
  -2   6   573105.46 3943.73   1-0.67881 0.75959-0.14507 0.46939 0.71983-0.45019
  -2  -6   572447.47 4121.17   1-0.86945 0.95040-0.09892-0.22518 0.48401-0.21452
   2  -6  -570977.89 3657.73   1-0.99877 0.91775 0.00634-0.33034-0.04909-0.22045
  -2  -6   575534.22 4598.12   1-0.59991 0.68042-0.72102 0.39693-0.34673 0.61600
   2  -6  -576670.67 4689.22   1-0.73372 0.65269 0.37207-0.69622-0.56851 0.29876
   2   6  -449822.12 3911.99   1-0.02979-0.01519 0.70424-0.38120 0.70932-0.92436
  -2   6   452606.11 6070.71   1-0.44686 0.49149-0.26991 0.59316 0.85291-0.63764
  -2   6   450256.21 3204.01   1-0.68301 0.72805-0.14433 0.46865 0.71600-0.50029
  -2  -6   453429.92 4136.63   1-0.90493 0.95011-0.08580-0.23830 0.41680-0.20121
   2  -6  -450422.49 3165.04   1-0.97754 0.93230 0.03757-0.36156-0.20733-0.00830
  -2  -6   453999.41 3987.81   1-0.67770 0.72256-0.60670 0.28260-0.41548 0.63090
   2  -6  -448613.84 5902.52   1-0.77109 0.72585 0.25806-0.58221-0.58208 0.36628
  -2   6   345586.64 4832.71   1-0.43672 0.44578-0.22119 0.54444 0.87197-0.71052
  -2   6   320967.84 1617.25   1-0.65138 0.66069-0.14970 0.47403 0.74383-0.58204
  -2  -6   342837.37 4371.90   1-0.94331 0.95272-0.06781-0.25629 0.32488-0.16319
   2  -6  -324368.83 1738.07   1-0.80237 0.79292 0.11339-0.43742-0.58595 0.42418
  -2  -6   340841.18 3290.31   1-0.74467 0.75462-0.46486 0.14088-0.47891 0.64085
   2  -6  -342100.68 5238.92   1-0.80143 0.79198 0.11390-0.43804-0.58713 0.42528
   2   6  -252742.39 4427.09   1-0.17312 0.19940 0.48067-0.15764 0.85963-0.96715
  -2   6   254095.84 4416.33   1-0.42038 0.39388-0.15169 0.47494 0.89457-0.78694
  -2  -6   254198.93 3783.31   1-0.98218 0.95581-0.04008-0.28402 0.18357-0.07577
   2   6  -248230.45 3133.68   1-0.87260 0.89891 0.09225 0.23177-0.47964 0.37179
  -2  -6   250984.23 4357.31   1-0.79284 0.76678-0.29495-0.02903-0.53328 0.64125
   2  -6  -252689.47 3934.92   1-0.81481 0.84087-0.05424-0.26973-0.57717 0.46921
   2   6  -1 4086.23 1622.65   1-0.23197 0.29391 0.36647-0.04356 0.90104-0.95483
  -2   6   1 6224.07 2260.70   1-0.39454 0.33248-0.05637 0.37962 0.91714-0.86332
  -2   6   1 1188.94  370.87   1-0.95986 0.89776-0.05723 0.38123 0.27455-0.22064
  -2  -6   1 2452.88 1658.50   1-0.99809 0.93598 0.00871-0.33271-0.06110 0.11501
   2   6   0111449.3 4261.23   1-0.28012 0.37766 0.26080 0.06211 0.92385-0.92385
  -2   6   0104456.2 4187.91   1-0.35414 0.25660 0.06921 0.25369 0.93262-0.93262
  -2  -6   0110171.9 3230.62   1 0.05674-0.15458-0.19408-0.13035 0.97934-0.97934
   2  -6   0114141.0 3831.89   1-0.05827 0.15612-0.19455-0.12989 0.97915-0.97915
  -2   6   0110123.7 3398.37   1-0.88939 0.79147-0.09186 0.41596 0.44782-0.44782
  -2  -6   0110337.3 4120.42   1-0.88106 0.78322 0.08925-0.41328-0.46449 0.46449
  -2  -6   0105799.9 4928.88   1-0.80748 0.70956 0.06707-0.39122-0.58605 0.58605
  -2   6  -1137414.3 4868.31   1-0.29454 0.16140 0.22659 0.09631 0.92838-0.98217
   2   6   1135562.8 5989.95   1-0.31764 0.45078 0.16892 0.15399 0.93304-0.87924
   2   6   1127934.1 3864.57   1 0.52299-0.38944-0.16123 0.48458 0.83694-0.78327
   2  -6   1133659.3 4414.80   1-0.34686 0.48041-0.18400-0.14044 0.91968-0.86572
  -2  -6  -1131199.8 3894.11   1-0.39870 0.26505-0.17943-0.14489 0.89935-0.95328
  -2   6  -1136177.0 4506.72   1-0.88350 0.74980-0.09402 0.41813 0.45889-0.51279
   2  -6   1134890.0 6735.72   1-0.70424 0.83766-0.55705 0.23295-0.44015 0.49401
  -2  -6  -1130671.4 5926.70   1-0.77971 0.64599 0.22476-0.54891-0.58440 0.53045
  -2   6  -2180263.6 5792.69   1-0.21094 0.04219 0.40903-0.08611 0.88780-0.99539
   2   6   2174469.8 6120.91   1-0.34579 0.51453 0.09309 0.22982 0.93368-0.82609
   2   6   2176257.9 5245.43   1 0.17437-0.00495-0.18837 0.51172 0.96649-0.85913
   2  -6   2177736.2 5477.20   1-0.45873 0.62811-0.17413-0.15018 0.87134-0.76348
  -2  -6  -2172749.1 5285.71   1-0.62274 0.45336-0.15418-0.17013 0.76707-0.87493
   2  -6   2171196.7 5682.16   1-0.63208 0.80116-0.67831 0.35422-0.37464 0.48235
  -2  -6  -2167144.2 6924.86   1-0.74077 0.57127 0.35322-0.67736-0.57138 0.46348
  -2   6  -377184.96 4856.95   1-0.10382-0.10063 0.59766-0.27462 0.79499-0.95626
   2   6   375575.93 6493.79   1-0.36620 0.57055 0.03343 0.28947 0.92993-0.76855
   2   6   380803.78 4692.08   1-0.04270 0.24764-0.19464 0.51908 0.97994-0.81805
   2  -6   380215.60 4442.70   1-0.50964 0.71476-0.16886-0.15545 0.84364-0.68186
   2  -6   379314.20 4767.89   1-0.55545 0.76019-0.77196 0.44787-0.30909 0.47065
  -2  -6  -378355.69 5164.99   1-0.69966 0.49437 0.45194-0.77608-0.55336 0.39151
  -2   6  -4 1419.75 1322.53   1 0.01930-0.25940 0.76510-0.44206 0.64361-0.85865
   2   6   4 2275.45 1490.22   1-0.38082 0.62070-0.01081 0.33406 0.92458-0.70931
   2   6   4 1395.49  610.83   1-0.17132 0.41196-0.19247 0.51692 0.96622-0.75038
   2  -6   4  775.57 1675.56   1-0.53207 0.77293-0.16630-0.15802 0.83020-0.61449
  -2  -6  -4  492.09 1416.08   1-0.66206 0.42098 0.52495-0.84909-0.53488 0.31908
  -2   6  -4 3073.04 2179.24   1 0.47747-0.71805 0.84300-0.51938 0.24768-0.46329
  -2   6  -517676.76 3216.93   1 0.14380-0.41957 0.88388-0.56065 0.44504-0.71388
   2   6   516888.73 7052.61   1-0.39032 0.66575-0.04204 0.36529 0.91971-0.65063
   2   6   514894.30 2849.69   1-0.24516 0.52150-0.18972 0.51417 0.95073-0.68092
   2  -6   514446.91 6974.55   1-0.53916 0.81575-0.16545-0.15887 0.82579-0.55615
  -2  -6  -519187.60 7831.38   1-0.63125 0.35509 0.57719-0.90111-0.51804 0.24879
  -2   6  -517424.24 7415.06   1 0.40421-0.68047 0.89481-0.57119 0.18949-0.45900
  -2   6  -614967.88 2235.86   1 0.25510-0.56650 0.94086-0.61763 0.22292-0.54552
   2   6   617505.44 3120.11   1-0.39606 0.70706-0.06160 0.38485 0.91615-0.59325
   2   6   616280.82 3164.23   1-0.28693 0.59896-0.18765 0.51210 0.93939-0.61561
   2  -6   616662.01 5230.98   1-0.53689 0.84922-0.16572-0.15859 0.82720-0.50364
  -2  -6  -616119.49 7331.83   1-0.60666 0.29483 0.61421-0.93813-0.50467 0.18158
  -2   6  -618968.10 5553.38   1 0.33499-0.64695 0.93238-0.60875 0.13578-0.45919
  -2   6  -717940.93 1914.57   1 0.34412-0.69110 0.93892-0.61568 0.00210-0.37856
   2   6   717146.07 6626.44   1-0.39877 0.74533-0.07106 0.39431 0.91428-0.53757
   2   6   716231.10 7658.33   1-0.30881 0.65655-0.18641 0.51086 0.93267-0.55494
   2  -6   720104.73 2500.75   1-0.52837 0.87644-0.16673-0.15759 0.83247-0.45498
  -2  -6  -719933.97 3821.97   1-0.58862 0.24113 0.63940-0.96332-0.49464 0.11770
  -2   6  -718661.53 6981.99   1 0.26991-0.61756 0.95901-0.63538 0.08625-0.46356
   2   6   8 4948.39 1656.61   1-0.39896 0.78109-0.07172 0.39497 0.91415-0.48362
   2   6   8 3802.09 2132.83   1-0.31757 0.70100-0.18589 0.51033 0.92983-0.49813
   2  -6   8 3306.86 2999.22   1-0.51532 0.89913-0.16823-0.15609 0.84032-0.40889
  -2  -6  -8 2134.53 2612.25   1-0.57645 0.19329 0.65556-0.97948-0.48777 0.05698
  -2   6  -8 5230.66 2899.10   1 0.20866-0.59200 0.97715-0.65352 0.04041-0.47162
   2   6   920280.58 7863.66   1-0.39693 0.81461-0.06462 0.38787 0.91556-0.43122
   2   6   924290.93 5000.96   1-0.31715 0.73628-0.18591 0.51036 0.92997-0.44431
   2  -6   921984.94 9075.26   1-0.49877 0.91832-0.17005-0.15427 0.84988-0.36453
  -2  -6  -925549.79 9041.22   1-0.56937 0.15053 0.66468-0.98860-0.48374-0.00089
  -2   6  -926880.03 3464.75   1 0.15080-0.56983 0.98856-0.66493-0.00225-0.48285
   2   6  10 2582.57 1918.42   1-0.39283 0.84607-0.05052 0.37377 0.91822-0.38005
   2   6  10 3427.77 1777.96   1-0.30994 0.76477-0.18634 0.51079 0.93231-0.39269
   2  -6  10 3342.54 1588.50   1-0.47938 0.93466-0.17208-0.15223 0.86056-0.32129
  -2  -6 -10 2794.20 1953.45   1-0.56661 0.11210 0.66817-0.99209-0.48217-0.05631
  -2   6 -10  446.05 1920.84   1 0.09585-0.55057 0.99449-0.67087-0.04223-0.49678
   2   6  11 3905.13 3883.78   1-0.38669 0.87550-0.02995 0.35320 0.92171-0.32973
   2   6  11 6863.60 3550.85   1-0.29747 0.78799-0.18707 0.51151 0.93622-0.34264
   2  -6  11 5832.96 6786.31   1-0.45754 0.94856-0.17425-0.15007 0.87194-0.27873
  -2  -6 -11 9744.27 4314.74   1-0.56751 0.07733 0.66703-0.99095-0.48268-0.10965
  -2   6 -11 6444.97 5848.87   1 0.04498-0.53546 0.99573-0.67166-0.08057-0.51199
   2   6  12 -502.75 1867.43   1-0.28073 0.80695-0.18798 0.51243 0.94119-0.29365
   2  -6  12  530.42  888.68   1-0.43354 0.96030-0.17647-0.14785 0.88368-0.23654
  -2  -6 -12  642.35 1765.74   1-0.57151 0.04567 0.66194-0.98586-0.48497-0.16121
  -2   6 -12  802.67 2009.32   1-0.00539-0.52078 0.99319-0.66913-0.11630-0.53013
  -2   8  13 6852.77 9517.79   1-0.42143 0.78613-0.15590 0.58690 0.89335-0.19374
  -2  -8  1311483.9812588.74   1-0.59093 0.95761-0.15877-0.27365 0.79093-0.08987
   2  -8 -1315797.18 6740.15   1-0.67223 0.30489 0.50643-0.93862-0.54002-0.16132
   2   8 -1316540.26 8320.75   1 0.11563-0.48182 0.99290-0.56139-0.02790-0.67281
  -2   8  1220497.14 5203.32   1-0.42676 0.75589-0.17775 0.60875 0.88672-0.24092
  -2  -8  1223904.78 5140.74   1-0.62200 0.95294-0.15429-0.27813 0.76765-0.12052
   2  -8 -1222715.58 6170.61   1-0.67517 0.34362 0.50092-0.93311-0.54149-0.10590
   2   8 -1221167.67 6947.56   1 0.17502-0.50552 0.98444-0.55294 0.01552-0.66234
  -2   8  1147281.8410026.60   1-0.43078 0.72435-0.19484 0.62584 0.88117-0.28919
  -2  -8  1150434.55 3927.80   1-0.65215 0.94736-0.14958-0.28285 0.74317-0.14997
   2  -8 -1150138.05 8411.27   1-0.68130 0.38553 0.48920-0.92139-0.54452-0.04892
   2   8 -1151369.88 6425.23   1 0.23663-0.53144 0.96966-0.53816 0.06126-0.65417
  -2   8  1034189.22 3691.49   1-0.43353 0.69154-0.20689 0.63789 0.87706-0.33889
  -2   8  1030937.82 4953.03   1-0.46480 0.72427-0.17354 0.60598 0.86823-0.32896
  -2  -8  1033735.85 3100.55   1-0.68150 0.94097-0.14460-0.28783 0.71738-0.17810
   2  -8 -1029393.8710121.38   1-0.69090 0.43093 0.47014-0.90233-0.54919 0.00969
   2   8 -1031004.42 8893.41   1 0.30057-0.55968 0.94745-0.51595 0.10947-0.64849
   2   8  -9106252.0 5101.35   1 0.24904-0.47220 0.93921-0.50824 0.23631-0.72021
  -2   8   9101366.9 9828.86   1-0.43501 0.65745-0.21346 0.64446 0.87475-0.39040
  -2   8   9103284.8 4743.39   1-0.47869 0.70242-0.17216 0.60459 0.86093-0.37558
  -2  -8   9106331.6 7165.22   1-0.71016 0.93389-0.13932-0.29311 0.69011-0.20476
   2  -8  -9109206.2 5726.06   1-0.70415 0.47996 0.44230-0.87449-0.55546 0.06991
   2   8  -9113554.6 6183.70   1 0.36676-0.59018 0.91640-0.48490 0.16029-0.64541
   2   8  -855032.60 3767.77   1 0.18883-0.37635 0.91328-0.48231 0.36089-0.79103
  -2   8   846391.9410623.47   1-0.43511 0.62199-0.21392 0.64492 0.87459-0.44406
  -2   8   847136.28 2462.97   1-0.48600 0.67399-0.17140 0.60384 0.85698-0.42556
  -2  -8   853741.98 3650.99   1-0.73829 0.92628-0.13370-0.29873 0.66109-0.22967
   2  -8  -847195.74 3269.19   1-0.72097 0.53258 0.40391-0.83610-0.56306 0.13147
   2   8  -855183.57 6899.43   1 0.43487-0.62260 0.87477-0.44327 0.21366-0.64488
   2   8  -746751.77 6239.88   1 0.12441-0.27629 0.86887-0.43789 0.47914-0.85551
  -2   8   747212.48 4071.36   1-0.43366 0.58498-0.20746 0.63846 0.87686-0.50014
  -2   8   742496.92 4189.38   1-0.48294 0.63520-0.17172 0.60415 0.85864-0.48115
  -2  -8   743818.35 2397.98   1-0.76610 0.91836-0.12764-0.30478 0.62990-0.25241
   2  -8  -744411.57 5281.46   1-0.74089 0.58829 0.35289-0.78508-0.57143 0.19378
   2   8  -621364.76 6027.23   1 0.05769-0.17395 0.80726-0.37654 0.58736-0.90991
  -2   8   621001.80 4298.12   1-0.43036 0.54611-0.19302 0.62402 0.88177-0.55887
  -2   8   619325.79 2841.10   1-0.46102 0.57754-0.17391 0.60635 0.87017-0.54661
  -2  -8   622304.90 6017.07   1-0.79349 0.91022-0.12081-0.31132 0.59647-0.27307
  -2  -8   624814.78 4995.16   1-0.57506 0.69123-0.75053 0.31841-0.32557 0.64870
   2  -8  -618635.55 3063.14   1-0.76276 0.64594 0.28706-0.71925-0.57947 0.25577
   2   8  -5105220.6 6573.37   1-0.00902-0.07160 0.73093-0.30022 0.68238-0.95117
  -2   8   5107999.0 8478.02   1-0.42471 0.50491-0.16926 0.60026 0.88936-0.62027
  -2   8   599407.21 3695.44   1-0.39612 0.47690-0.17963 0.61207 0.90045-0.63081
  -2  -8   5108845.1 4517.73   1-0.82178 0.90274-0.11341-0.31873 0.55839-0.28889
   2  -8  -599188.10 3536.38   1-0.95424 0.87322 0.05470-0.48669-0.29396 0.02441
  -2  -8   5106142.9 5537.98   1-0.64109 0.72160-0.66530 0.23318-0.38258 0.65185
   2  -8  -5101274.9 4665.08   1-0.78445 0.70342 0.20460-0.63679-0.58546 0.31571
   2   8  -4112179.5 6153.71   1-0.07321 0.02822 0.64394-0.21322 0.76156-0.97659
  -2   8   4114963.3 6361.68   1-0.41602 0.46065-0.13453 0.56553 0.89934-0.68408
  -2   8   4104300.1 4060.63   1-0.16720 0.21215-0.19259 0.62519 0.96692-0.75108
  -2  -8   4114252.9 5250.99   1-0.85135 0.89653-0.10477-0.32736 0.51402-0.29843
   2  -8  -4103564.0 4000.69   1-0.76848 0.72326 0.12180-0.55384-0.62817 0.41248
  -2  -8   4109122.9 5334.33   1-0.70129 0.74615-0.56292 0.13079-0.43738 0.65279
   2  -8  -4107584.5 5047.56   1-0.80275 0.75752 0.10479-0.53698-0.58702 0.37122
   2   8  -3159180.0 7616.42   1-0.13260 0.12324 0.55121-0.12050 0.82375-0.98503
  -2   8   3153340.1 7590.91   1-0.40324 0.41231-0.08691 0.51791 0.91095-0.74950
  -2  -8   3157295.7 6327.95   1-0.88357 0.89297-0.09399-0.33814 0.45876-0.29707
  -2  -8   3162435.1 7119.39   1-0.75156 0.76151-0.44597 0.01400-0.48605 0.64799
   2  -8  -3154291.8 6753.24   1-0.81351 0.80357-0.00974-0.42222-0.58145 0.41951
   2   8  -2162889.4 5429.52   1-0.18538 0.21172 0.45809-0.02754 0.86935-0.97694
  -2   8   2162313.2 7957.95   1-0.38498 0.35848-0.02431 0.45531 0.92260-0.81497
  -2  -8   2160117.5 4453.00   1-0.92093 0.89456-0.07892-0.35321 0.38163-0.27384
   2   8  -2144615.4 3925.65   1-0.77104 0.79735 0.12119 0.31084-0.62514 0.51729
  -2  -8   2160230.3 5207.47   1-0.78876 0.76269-0.31464-0.11732-0.52806 0.63602
   2  -8  -2153828.5 5359.96   1-0.81281 0.83888-0.13786-0.29411-0.56596 0.45800
   2   8  -1402658.411038.63   1-0.23085 0.29279 0.36879 0.06175 0.90038-0.95417
  -2   8   1387640.110896.08   1-0.35898 0.29705 0.05504 0.37551 0.93171-0.87792
  -2  -8   1402177.810110.75   1 0.41912-0.48092-0.17242-0.25870 0.89140-0.83772
   2  -8  -1387054.110657.44   1-0.79732 0.85939-0.27100-0.16097-0.53929 0.48531
  -2  -8   1393774.110555.43   1-0.80983 0.74776-0.17732-0.25464-0.55921 0.61319
  -2   8  -2186472.9 7824.11   1-0.21553 0.04678 0.39991 0.03063 0.89084-0.99843
   2   8   2175976.7 9549.79   1-0.32297 0.49171 0.15507 0.27547 0.93361-0.82603
   2  -8   2180441.3 7143.12   1-0.37197 0.54135-0.18149-0.25094 0.91032-0.80247
  -2  -8  -2174651.7 6737.48   1-0.74900 0.57962-0.13143-0.30100 0.64939-0.75725
   2  -8   2178269.9 7766.58   1-0.66708 0.83617-0.62473 0.19261-0.40582 0.51353
  -2  -8  -2179814.0 7945.30   1-0.78718 0.61768 0.19222-0.62441-0.58599 0.47809
  -2   8  -3389437.714450.67   1-0.14008-0.06438 0.53866-0.10794 0.83079-0.99206
   2   8   3377343.416480.59   1-0.34122 0.54556 0.10587 0.32467 0.93400-0.77262
   2   8   3380218.712759.88   1 0.26221-0.05691-0.18416 0.61530 0.94727-0.78623
   2  -8   3383756.013159.58   1-0.44202 0.64714-0.17570-0.25672 0.87962-0.71784
  -2  -8  -3359842.011955.67   1-0.82216 0.61692-0.11330-0.31883 0.55785-0.71955
   2  -8   3389392.213753.88   1-0.60594 0.81067-0.71343 0.28130-0.35192 0.51348
  -2  -8  -3387504.614144.37   1-0.76349 0.55820 0.28460-0.71679-0.57971 0.41786
  -2   8  -471401.50 5994.71   1-0.05157-0.18852 0.67476-0.24404 0.73622-0.95126
   2   8   474117.29 9302.50   1-0.35471 0.59466 0.06755 0.36300 0.93253-0.71735
   2   8   469786.27 5283.11   1 0.07698 0.16365-0.19374 0.62633 0.97802-0.76218
   2  -8   467020.15 4614.16   1-0.47642 0.71728-0.17239-0.26004 0.86214-0.64643
   2  -8   464157.63 6095.95   1-0.54158 0.78197-0.78623 0.35410-0.29753 0.51295
  -2  -8  -471242.28 5337.37   1-0.73845 0.49737 0.35954-0.79173-0.57045 0.35465
  -2   8  -5226418.210185.71   1 0.04566-0.32140 0.79456-0.36385 0.60545-0.87424
   2   8   5215789.911707.31   1-0.36425 0.63980 0.03932 0.39122 0.93046-0.66150
   2   8   5214596.0 9482.13   1-0.04356 0.31990-0.19463 0.62723 0.97990-0.71009
   2  -8   5206440.710100.98   1-0.49167 0.76827-0.17081-0.26162 0.85385-0.58422
  -2  -8  -5217943.810778.52   1-0.71472 0.43785 0.41861-0.85080-0.56029 0.29054
  -2   8  -5227518.113394.89   1 0.47451-0.75078 0.84537-0.41387 0.24530-0.51481
  -2   8  -643140.48 3546.09   1 0.14519-0.45660 0.88491-0.45393 0.44255-0.76515
   2   8   640270.21 8840.72   1-0.37049 0.68164 0.02031 0.41023 0.92861-0.60585
   2   8   644840.00 2552.67   1-0.11804 0.43008-0.19377 0.62636 0.97391-0.65014
   2  -8   644508.33 2916.72   1-0.49531 0.80764-0.17042-0.26200 0.85183-0.52826
  -2  -8  -639227.73 4238.75   1-0.69390 0.38124 0.46399-0.89618-0.55063 0.22693
  -2   8  -641783.39 8749.49   1 0.40981-0.72177 0.89132-0.45982 0.19389-0.51730
   2   8   7274464.915011.12   1-0.37392 0.72068 0.00963 0.42091 0.92740-0.55085
   2   8   7269947.514856.14   1-0.16320 0.51093-0.19271 0.62530 0.96758-0.58985
   2  -8   7249109.214442.84   1-0.49122 0.83929-0.17086-0.26157 0.85410-0.47661
  -2  -8  -7250252.516639.67   1-0.67676 0.32830 0.49792-0.93011-0.54227 0.16463
  -2   8  -7278313.615532.10   1 0.34671-0.69436 0.92672-0.49522 0.14480-0.52211
   2   8   850629.31 5414.26   1-0.37492 0.75728 0.00650 0.42404 0.92703-0.49668
   2   8   846185.78 4335.27   1-0.18896 0.57239-0.19192 0.62451 0.96304-0.53135
   2  -8   847684.73 3348.71   1-0.48162 0.86542-0.17186-0.26057 0.85936-0.42793
  -2  -8  -842745.51 9250.03   1-0.66350 0.27926 0.52237-0.95456-0.53561 0.10401
  -2   8  -852290.76 6046.26   1 0.28562-0.66896 0.95330-0.52180 0.09813-0.52934
   2   8   9115689.9 7392.73   1-0.37373 0.79169 0.01023 0.42031 0.92747-0.44334
   2   8   9107683.9 5951.38   1-0.20127 0.62040-0.19149 0.62409 0.96063-0.47497
   2  -8   9107015.1 6163.92   1-0.46781 0.88736-0.17325-0.25918 0.86667-0.38132
  -2  -8  -9103702.1 6528.04   1-0.65404 0.23401 0.53898-0.97118-0.53076 0.04521
  -2   8  -9118170.5 8879.57   1 0.22664-0.64568 0.97248-0.54098 0.05379-0.53891
   2   8  10 7693.21 4189.94   1-0.37049 0.82405 0.02031 0.41023 0.92861-0.39068
   2  -8  1014480.57 2283.42   1-0.45064 0.90592-0.17490-0.25752 0.87540-0.33612
  -2  -8 -10 7645.56 4266.41   1-0.64854 0.19403 0.54903-0.98092-0.52720-0.01128
  -2   8 -1014203.94 8123.98   1 0.16973-0.62446 0.98542-0.55391 0.01163-0.55065
   2   8  1139364.10 3899.54   1-0.36524 0.85441 0.03633 0.39421 0.93020-0.33847
   2  -8  1140073.19 5772.06   1-0.43063 0.92165-0.17673-0.25570 0.88505-0.29184
  -2  -8 -1138471.2311583.61   1-0.64577 0.15559 0.55368-0.98557-0.52575-0.06658
  -2   8 -1148276.66 6307.86   1 0.11474-0.60516 0.99298-0.56148-0.02854-0.56436
  -2  10  12 8938.0611077.95   1-0.40358 0.73271-0.08811 0.62686 0.91069-0.26489
  -2 -10  1214614.70 9174.25   1-0.58151 0.91245-0.16006-0.38048 0.79763-0.15050
   2 -10 -1215301.12 8196.54   1-0.73379 0.40224 0.37189-0.91213-0.56854-0.07885
   2  10 -1215043.91 5887.34   1 0.23242-0.56292 0.97087-0.43150 0.05811-0.70492
  -2  10  11 7881.12 4256.10   1-0.40713 0.70070-0.10101 0.63976 0.90776-0.31578
  -2 -10  11 7719.96 4792.91   1-0.60942 0.90462-0.15615-0.38438 0.77731-0.18411
   2 -10 -11 8727.48 4968.52   1-0.73998 0.44421 0.35539-0.89563-0.57106-0.02238
   2  10 -11 6138.84 4202.31   1 0.29309-0.58789 0.95043-0.41105 0.10379-0.69671
  -2  10  1019750.17 3520.33   1-0.40927 0.66728-0.10894 0.64769 0.90588-0.36771
  -2 -10  1012688.68 8625.03   1-0.63605 0.89552-0.15214-0.38839 0.75649-0.21721
   2 -10 -1017837.48 9720.23   1-0.74840 0.48843 0.33166-0.87190-0.57435 0.03485
   2  10 -1022169.64 4410.21   1 0.35481-0.61392 0.92265-0.38327 0.15105-0.69006
   2  10  -916874.53 4532.33   1 0.20045-0.42361 0.91955-0.38083 0.33799-0.82190
  -2  10   914156.58 7537.26   1-0.40997 0.63242-0.11154 0.65029 0.90524-0.42090
  -2 -10   913255.37 4359.78   1-0.66142 0.88515-0.14805-0.39249 0.73525-0.24990
   2 -10  -915929.96 4888.48   1-0.75888 0.53469 0.29971-0.83995-0.57815 0.09261
   2  10  -915512.14 6387.73   1 0.41723-0.64065 0.88658-0.34720 0.19972-0.68484
   2  10  -817295.91 4904.01   1 0.14118-0.32870 0.88193-0.34321 0.44972-0.87986
  -2  10   816575.80 9693.53   1-0.40910 0.59599-0.10831 0.64706 0.90603-0.47550
  -2 -10   813894.05 4826.84   1-0.68549 0.87348-0.14389-0.39665 0.71372-0.28229
   2 -10  -814591.43 8414.45   1-0.77097 0.58257 0.25848-0.79872-0.58204 0.15045
   2  10  -815993.68 8583.83   1 0.47974-0.66747 0.84118-0.30180 0.24951-0.68072
   2  10  -7147212.4 6759.40   1 0.08082-0.23270 0.83028-0.29156 0.55144-0.92781
  -2  10   7145831.7 7020.93   1-0.40648 0.55779-0.09863 0.63738 0.90831-0.53160
  -2 -10   7145783.1 5863.54   1-0.70819 0.86044-0.13970-0.40084 0.69205-0.31456
  -2 -10   7141307.7 6513.50   1-0.54339 0.69522-0.78440 0.24424-0.29904 0.67602
   2 -10  -7138293.5 9207.20   1-0.78391 0.63131 0.20695-0.74719-0.58535 0.20770
   2  10  -6 8649.06 9017.08   1 0.02100-0.13726 0.76706-0.22866 0.64122-0.96377
  -2  10   6 9279.14 6679.59   1-0.40180 0.51755-0.08174 0.62049 0.91207-0.58917
  -2 -10   615992.92 1775.84   1-0.72940 0.84592-0.13552-0.40501 0.67052-0.34695
   2 -10  -617233.24 2526.54   1-0.79652 0.67970 0.14430-0.68454-0.58713 0.26343
   2  10  -524367.44 7424.65   1-0.03657-0.04405 0.69523-0.15684 0.71784-0.98664
  -2  10   528020.11 4037.23   1-0.39465 0.47484-0.05675 0.59550 0.91707-0.64799
  -2 -10   523251.36 2309.17   1-0.74886 0.82965-0.13146-0.40908 0.64954-0.37990
  -2 -10   523076.69 3102.63   1-0.65798 0.73850-0.63949 0.09933-0.39762 0.66689
   2 -10  -524954.97 5293.59   1-0.80714 0.72611 0.07019-0.61043-0.58616 0.31641
   2  10  -4 6683.43 9993.35   1-0.09044 0.04545 0.61828-0.07988 0.78073-0.99576
  -2  10   4 9392.28 4063.93   1-0.38447 0.42910-0.02266 0.56141 0.92285-0.70759
  -2 -10   411572.89 2393.42   1-0.76609 0.81113-0.12764-0.41289 0.62992-0.41421
  -2 -10   410565.93 4922.14   1-0.70750 0.75236-0.55042 0.01026-0.44325 0.65866
   2 -10  -414256.00 5013.63   1-0.81368 0.76773-0.01347-0.52649-0.58114 0.36522
   2  10  -3 9395.88 5742.51   1-0.13946 0.13011 0.53970-0.00130 0.83022-0.99149
  -2  10   3 9674.92 7607.35   1-0.37018 0.37945 0.02126 0.51692 0.92871-0.76733
  -2 -10   3 8759.98 3067.14   1-0.77957 0.78898-0.12419-0.41598 0.61386-0.45217
  -2 -10   311347.93 2649.89   1-0.74900 0.75895-0.45312-0.08684-0.48338 0.64532
   2 -10  -3 9232.82 4779.43   1-0.81419 0.80424-0.10829-0.43167-0.57040 0.40846
   2  10  -2 4472.58 4411.58   1-0.18284 0.20917 0.46283 0.07535 0.86738-0.97496
  -2  10   2 2736.42 1478.11   1-0.35152 0.32519 0.07677 0.46141 0.93302-0.82543
  -2 -10   2 5730.76 1885.36   1-0.78702 0.76065-0.12240-0.41777 0.60465-0.49685
  -2 -10   2 3943.30 3566.48   1-0.78113 0.75507-0.34742-0.19254-0.51876 0.62672
   2 -10  -2 3265.35 3661.68   1-0.80637 0.83244-0.20977-0.33019-0.55294 0.44498
   2  10  -1 7722.16 3048.99   1-0.22043 0.28237 0.39007 0.14811 0.89400-0.94780
   2 -10  -1 8406.95 1795.61   1-0.78887 0.85095-0.31413-0.22583-0.52819 0.47421
  -2 -10   1 7236.09 2413.60   1-0.80252 0.74045-0.23865-0.30131-0.54680 0.60078
   2  10   0 7240.79 2465.54   1-0.25217 0.34971 0.32363 0.21455 0.91195-0.91195
  -2  10   0 9730.20 4071.31   1-0.29545 0.19791 0.22438 0.31380 0.92863-0.92863
   2 -10   0 4682.81 2408.47   1-0.76128 0.85937-0.41718-0.12278-0.49638 0.49638
  -2 -10   0 5799.47 4202.27   1-0.81319 0.71510-0.13117-0.40879-0.56701 0.56701
  -2  10  -117893.27 3135.46   1-0.25551 0.12237 0.31635 0.22183 0.91358-0.96737
   2  10   122414.11 9446.68   1-0.27838 0.41152 0.26484 0.27334 0.92323-0.86944
   2 -10   1 9001.43 1801.23   1-0.01212 0.14567-0.19467-0.34607 0.98079-0.92683
   2 -10   118323.18 3154.70   1-0.72436 0.85778-0.51397-0.02617-0.45948 0.51333
  -2 -10  -118785.81 4989.43   1-0.81428 0.68018-0.02915-0.51081-0.57973 0.52575
  -2  10  -2 1071.60 1315.69   1-0.20612 0.03738 0.41849 0.11969 0.88452-0.99210
   2  10   2 1823.30 3189.93   1-0.29956 0.46830 0.21438 0.32380 0.92967-0.82209
   2 -10   2  982.10  939.21   1-0.23311 0.40235-0.19025-0.35049 0.95365-0.84573
  -2 -10  -2  632.30  296.33   1-0.96999 0.80063 0.04457-0.58463-0.23898 0.13113
   2 -10   2 1944.29 3007.51   1-0.67967 0.84875-0.60324 0.06308-0.41729 0.52500
  -2 -10  -2 1616.98 2732.91   1-0.80792 0.63842 0.06302-0.60326-0.58590 0.47800
  -2  10  -3 9855.75 3241.80   1-0.14684-0.05762 0.52713 0.01126 0.83699-0.99827
   2  10   3 8858.27 4368.09   1-0.31627 0.52062 0.17244 0.36574 0.93286-0.77148
   2 -10   3 8192.84 3665.35   1-0.33679 0.54173-0.18467-0.35607 0.92328-0.76140
  -2 -10  -3  -16.56  794.98   1-0.67795 0.47282 0.14044-0.68049-0.72156 0.55979
   2 -10   3 7188.89 3430.93   1-0.62897 0.83371-0.68268 0.14253-0.37192 0.53348
  -2 -10  -3 7281.03 3712.70   1-0.79637 0.59108 0.14515-0.68539-0.58712 0.42527
  -2  10  -4 7760.08 2953.00   1-0.07779-0.16230 0.63722-0.09882 0.76674-0.98177
   2  10   4 6630.52 2541.95   1-0.32909 0.56904 0.13889 0.39929 0.93402-0.71885
   2 -10   4 7909.70 3034.29   1-0.38961 0.63047-0.18015-0.36039 0.90318-0.68747
   2 -10   4 7257.24 3973.65   1-0.57414 0.81453-0.75157 0.21141-0.32479 0.54021
  -2 -10  -4 6001.72 3589.59   1-0.78191 0.54083 0.21556-0.75580-0.58492 0.36912
  -2  10  -5  992.43 1295.91   1-0.00040-0.27533 0.74161-0.20321 0.67083-0.93962
   2  10   5  423.05 1633.61   1-0.33852 0.61407 0.11333 0.42485 0.93410-0.66514
   2 -10   5  833.99 1326.68   1-0.41805 0.69465-0.17782-0.36271 0.89084-0.62120
  -2 -10  -5 -435.01 2099.04   1-0.76650 0.48963 0.27436-0.81460-0.58068 0.31093
   2  10   6 2719.73 2988.68   1-0.34500 0.65616 0.09530 0.44288 0.93374-0.61099
   2 -10   6 1431.18 1065.87   1-0.43100 0.74333-0.17670-0.36384 0.88488-0.56131
  -2 -10  -6 2817.63 1672.08   1-0.75159 0.43892 0.32226-0.86250-0.57554 0.25184
  -2  10  -6 3119.07 3371.07   1 0.45646-0.76842 0.85927-0.31989 0.23084-0.55425
   2 -10   7 2136.75 4957.14   1-0.43381 0.78188-0.17645-0.36409 0.88355-0.50606
  -2 -10  -7  482.90 3326.75   1-0.73816 0.38971 0.36031-0.90055-0.57033 0.19268
  -2  10  -7 4969.65 3494.98   1 0.39757-0.74522 0.89887-0.35949 0.18429-0.56160
   2  10   8 2488.74 3057.94   1-0.35047 0.73283 0.07979 0.45839 0.93316-0.50282
   2 -10   8 5383.22 2580.16   1-0.42948 0.81329-0.17683-0.36370 0.88558-0.45416
  -2 -10  -810064.55 3051.59   1-0.72682 0.34257 0.38964-0.92988-0.56560 0.13400
  -2  10  -8 3140.86 2247.55   1 0.33913-0.72248 0.93041-0.39103 0.13897-0.57018
   2  10   9 3588.92 7004.84   1-0.34991 0.76787 0.08138 0.45680 0.93323-0.44910
   2 -10   9 7518.86 6394.55   1-0.41983 0.83937-0.17767-0.36286 0.89004-0.40469
  -2 -10  -9 4568.29 3723.43   1-0.71784 0.29781 0.41134-0.95158-0.56168 0.07613
  -2  10  -910005.06 4320.26   1 0.28154-0.70058 0.95482-0.41545 0.09504-0.58015
   2  10  10 5220.98 4800.39   1-0.34734 0.80091 0.08870 0.44948 0.93353-0.39560
   2 -10  10 9602.97 7787.56   1-0.40597 0.86125-0.17884-0.36170 0.89621-0.35693
  -2 -10 -1011606.79 6286.48   1-0.71133 0.25550 0.42637-0.96661-0.55875 0.01926
  -2  10 -1011342.43 5647.45   1 0.22501-0.67973 0.97293-0.43356 0.05257-0.59159
  -2  12  1080659.07 6807.53   1-0.38285 0.64085-0.01735 0.66385 0.92364-0.38548
   2 -12 -1081125.42 6100.83   1-0.78516 0.52518 0.20144-0.84973-0.58561 0.04611
   2  12 -1081344.20 9288.23   1 0.38924-0.64836 0.90381-0.25656 0.17778-0.71680
  -2  12   910085.98 3913.31   1-0.38283 0.60528-0.01731 0.66381 0.92365-0.43930
  -2 -12   910727.52 2735.28   1-0.59316 0.81689-0.15846-0.49018 0.78933-0.30398
   2 -12  -910468.17 5204.04   1-0.79203 0.56784 0.16860-0.81688-0.58673 0.10118
   2  12  -911412.00 5252.93   1 0.44734-0.67076 0.86596-0.21871 0.22357-0.70868
   2  12  -8112308.1 6132.61   1 0.11221-0.29973 0.85874-0.21227 0.49997-0.93010
  -2  12   8108950.1 6929.41   1-0.38114 0.56802-0.01183 0.65833 0.92443-0.49390
   2 -12  -8109636.8 8726.05   1-0.79925 0.61085 0.12801-0.77629-0.58720 0.15560
  -2  12   7 3128.64 3296.78   1-0.37726 0.52894-0.00086 0.64669 0.92610-0.54955
  -2 -12   7 1098.54 1049.23   1-0.62558 0.77783-0.15375-0.49489 0.76485-0.38736
  -2 -12   7 1989.96 1587.35   1-0.56138 0.71320-0.76564 0.11745-0.31405 0.69103
   2 -12  -7 1306.02 1749.10   1-0.80608 0.65348 0.07928-0.72756-0.58646 0.20881
   2  12  -6171532.710458.57   1 0.00382-0.12009 0.74674-0.10067 0.66509-0.98764
  -2  12   6157412.1 9482.38   1-0.37160 0.48767 0.01688 0.62893 0.92823-0.60548
  -2 -12   6165641.512473.06   1-0.61348 0.72965-0.70367 0.05548-0.35843 0.68156
   2 -12  -6167065.910775.53   1-0.81145 0.69347 0.02394-0.67191-0.58392 0.26003
   2  12  -575930.40 5697.84   1-0.04641-0.03421 0.68189-0.03581 0.72998-0.99877
  -2  12   577716.21 9785.33   1-0.36348 0.44396 0.04163 0.60419 0.93066-0.66170
  -2 -12   583360.96 8641.02   1-0.66158 0.74210-0.63372-0.01445-0.40086 0.67013
   2 -12  -576937.37 4504.93   1-0.81460 0.73263-0.04134-0.60661-0.57853 0.30863
   2  12  -4184324.2 9083.28   1-0.09284 0.04784 0.61463 0.03143 0.78332-0.99835
  -2  12   4187356.611618.32   1-0.35249 0.39736 0.07399 0.57183 0.93288-0.71771
  -2 -12   4178692.411355.91   1-0.70448 0.74934-0.55655-0.09163-0.44039 0.65580
   2 -12  -4181528.2 8284.71   1-0.81398 0.76802-0.11405-0.53391-0.56958 0.35366
   2  12  -312328.80 8335.31   1-0.13486 0.12550 0.54744 0.09862 0.82590-0.98717
  -2  12   310517.68 4353.14   1-0.33807 0.34734 0.11457 0.53124 0.93411-0.77274
  -2 -12   312894.05 7574.97   1-0.74106 0.75026-0.47347-0.17471-0.47607 0.63763
   2 -12  -312888.88 5089.94   1-0.80829 0.79835-0.19285-0.45510-0.55629 0.39435
   2  12  -2266934.614877.89   1-0.17215 0.19843 0.48244 0.16362 0.85884-0.96635
  -2  12   2262348.014691.70   1-0.31958 0.29325 0.16390 0.48191 0.93327-0.82568
  -2 -12   2274139.214975.87   1-0.77052 0.74446-0.38690-0.26105-0.50654 0.61450
   2 -12  -2250178.517559.61   1-0.79645 0.82251-0.27588-0.37208-0.53810 0.43014
   2  12  -1 1157.72 2300.60   1-0.20466 0.26660 0.42134 0.22448 0.88350-0.93729
  -2  12   1 2759.34 2383.70   1-0.29630 0.23436 0.22234 0.42348 0.92885-0.87506
   2 -12  -1 3044.14 1605.69   1-0.77771 0.83979-0.36082-0.28713-0.51474 0.46076
  -2 -12   1 2913.85 1227.31   1-0.79230 0.73023-0.29766-0.35029-0.53258 0.58656
   2  12   0385477.220838.16   1-0.23250 0.33003 0.36539 0.28043 0.90134-0.90134
  -2  12   0396729.220908.92   1-0.26742 0.16988 0.28989 0.35593 0.91893-0.91893
   2 -12   0362396.419390.78   1-0.75183 0.84992-0.44521-0.20274-0.48634 0.48634
  -2 -12   0334199.817676.50   1-0.80643 0.70834-0.20933-0.43863-0.55303 0.55303
  -2  12  -146636.62 5903.49   1-0.23217 0.09903 0.36607 0.27975 0.90115-0.95495
   2  12   145694.98 3886.37   1-0.25589 0.38903 0.31552 0.33030 0.91376-0.85997
   2 -12   142301.93 5094.12   1-0.71907 0.85250-0.52582-0.12235-0.45434 0.50820
  -2 -12  -141468.91 3071.48   1-0.81353 0.67943-0.12442-0.52354-0.56805 0.51407
  -2  12  -2282106.910556.23   1-0.18986 0.02111 0.44970 0.19612 0.87276-0.98035
   2  12   2291246.811426.02   1-0.27518 0.44393 0.27222 0.37360 0.92204-0.81445
   2 -12   2270797.010680.60   1-0.68037 0.84945-0.60201-0.04616-0.41793 0.52564
  -2 -12  -2280880.311645.97   1-0.81468 0.64457-0.04510-0.60286-0.57815 0.47019
  -2  12  -322563.53 3323.49   1-0.14013-0.06432 0.53856 0.10750 0.83084-0.99212
   2  12   322311.57 7440.43   1-0.29076 0.49511 0.23568 0.41013 0.92731-0.76593
   2 -12   323024.44 3818.51   1-0.63652 0.84125-0.67196 0.02378-0.37854 0.54010
  -2 -12  -321434.75 3247.52   1-0.81122 0.60510 0.02703-0.67499-0.58411 0.42217
  -2  12  -4229839.7 8309.85   1-0.08284-0.15725 0.62972 0.01635 0.77238-0.98742
   2  12   4233976.816538.50   1-0.30300 0.54295 0.20590 0.43992 0.93047-0.71530
   2 -12   4237396.9 8258.73   1-0.58861 0.82900-0.73478 0.08660-0.33707 0.55249
  -2 -12  -4229489.1 9268.45   1-0.80479 0.56370 0.08970-0.73799-0.58674 0.37094
  -2  12  -5 6597.90 2841.06   1-0.01847-0.25726 0.71897-0.07289 0.69479-0.96358
   2  12   5 8301.00 3812.11   1-0.31227 0.58782 0.18268 0.46314 0.93226-0.66329
   2 -12   5 9820.64 6444.47   1-0.53771 0.81376-0.79008 0.14189-0.29433 0.56360
  -2 -12  -5 7694.90 4460.64   1-0.79639 0.51952 0.14503-0.79332-0.58712 0.31738
   2  12   6201943.716813.15   1-0.31886 0.63001 0.16577 0.48005 0.93318-0.61043
  -2 -12  -6199569.7 6444.94   1-0.78724 0.47458 0.19192-0.84021-0.58600 0.26230
  -2  12  -6218489.5 7867.86   1 0.48308-0.79504 0.83845-0.19120 0.25221-0.57562
   2  12   7 1075.89 2528.90   1-0.32304 0.66980 0.15487 0.49094 0.93362-0.55707
  -2 -12  -7  366.71 1132.24   1-0.77823 0.42978 0.23073-0.87902-0.58404 0.20639
  -2  12  -7 1347.72 3322.48   1 0.42873-0.77638 0.87896-0.23171 0.20880-0.58611
   2  12   862024.28 5885.21   1-0.32502 0.70738 0.14968 0.49614 0.93378-0.50344
  -2 -12  -864001.17 5771.22   1-0.77000 0.38576 0.26200-0.91029-0.58176 0.15016
  -2  12  -859462.9410806.39   1 0.37378-0.75712 0.91258-0.26533 0.16574-0.59695
   2  12   926030.07 5128.35   1-0.32493 0.74289 0.14991 0.49590 0.93377-0.44964
  -2 -12  -925606.38 9464.22   1-0.76297 0.34294 0.28635-0.93464-0.57954 0.09399
  -2  12  -929763.41 6038.13   1 0.31869-0.73773 0.93980-0.29255 0.12329-0.60841
   2 -14  -8 6867.47 5746.50   1-0.81228 0.62229 0.01207-0.76802-0.58312 0.15128
   2  14  -7 1605.26 1540.61   1 0.04753-0.19944 0.79657-0.04282 0.60266-0.97897
  -2  14   7 2923.96 2591.31   1-0.34709 0.49877 0.08941 0.66405 0.93355-0.55700
  -2 -14   7 3023.10 2882.46   1-0.56669 0.71851-0.75987 0.00365-0.31851 0.69549
   2 -14  -7 3658.26 2182.62   1-0.81438 0.66040-0.03259-0.72336-0.57940 0.20154
   2  14  -614116.96 9638.16   1-0.00024-0.11602 0.74179 0.01195 0.67062-0.99317
  -2  14   613189.57 5811.97   1-0.34074 0.45682 0.10719 0.64627 0.93402-0.61126
  -2 -14   622350.13 4359.73   1-0.61359 0.72976-0.70352-0.05269-0.35853 0.68165
   2 -14  -614635.80 6806.29   1-0.81477 0.69679-0.08360-0.67234-0.57371 0.24983
   2  14  -510592.41 7587.76   1-0.04490-0.03572 0.68396 0.06978 0.72812-0.99692
  -2  14   510358.7510831.40   1-0.33201 0.41249 0.13104 0.62242 0.93412-0.66516
  -2 -14   512760.00 7102.92   1-0.65674 0.73726-0.64144-0.11477-0.39651 0.66578
   2 -14  -511185.92 7170.45   1-0.81265 0.73068-0.14057-0.61538-0.56553 0.29563
   2  14  -4 9866.04 3289.47   1-0.08594 0.04094 0.62508 0.12866 0.77580-0.99084
  -2  14   4 1991.26 9650.68   1-0.32057 0.36544 0.16133 0.59213 0.93338-0.71820
   2 -14  -413189.30 3142.50   1-0.80719 0.76124-0.20280-0.55315-0.55434 0.33842
   2  14  -3 3096.96 3377.13   1-0.12306 0.11370 0.56693 0.18681 0.81451-0.97579
  -2  14   3 2751.61 3640.94   1-0.30602 0.31529 0.19840 0.55505 0.93112-0.76974
  -2 -14   3 3215.57 2023.99   1-0.72891 0.73811-0.50341-0.25280-0.46395 0.62551
   2 -14  -3 4441.80 2029.91   1-0.79762 0.78767-0.26927-0.48667-0.53971 0.37776
   2  14  -2 7789.25 5399.87   1-0.15613 0.18241 0.51101 0.24273 0.84527-0.95278
  -2  14   2 7716.75 4032.65   1-0.28789 0.26156 0.24252 0.51093 0.92644-0.81885
  -2 -14   212160.01 2250.06   1-0.75698 0.73091-0.43026-0.32568-0.49177 0.59973
   2 -14  -210475.04 2092.38   1-0.78327 0.80933-0.33869-0.41726-0.52131 0.41335
   2  14  -1  783.50 1618.79   1-0.18518 0.24712 0.45847 0.29498 0.86919-0.92299
  -2  14   1 1231.73 1680.62   1-0.26568 0.20374 0.29380 0.45966 0.91819-0.86440
   2 -14  -1 1063.03 1402.75   1-0.76371 0.82579-0.40953-0.34642-0.49902 0.44504
  -2 -14   1 1652.54 1710.39   1-0.77913 0.71706-0.35535-0.40060-0.51640 0.57038
   2  14   0 3142.37 3536.22   1-0.21031 0.30785 0.41027 0.34319 0.88738-0.88738
  -2  14   0 2198.73 2525.63   1-0.23885 0.14131 0.35212 0.40133 0.90496-0.90496
   2 -14   0 1555.64 2024.13   1-0.73854 0.83631-0.47991-0.27630-0.47353 0.47353
  -2 -14   0  544.67  993.67   1-0.79549 0.69740-0.28112-0.47483-0.53680 0.53680
  -2  14  -1 2505.21 1433.35   1-0.20686 0.07372 0.41704 0.33641 0.88503-0.93882
   2  14   1 3822.19 2662.19   1-0.23170 0.36484 0.36704 0.38642 0.90088-0.84709
   2 -14   1 3838.89 2575.55   1-0.70847 0.84189-0.54843-0.20779-0.44417 0.49802
  -2 -14  -1 2231.66 1546.37   1-0.80644 0.67234-0.20925-0.54670-0.55304 0.49906
  -2  14  -2  335.60 1862.24   1-0.16924 0.00041 0.48770 0.26604 0.85644-0.96396
   2  14   2  628.03 2857.89   1-0.24961 0.41835 0.32917 0.42428 0.91067-0.80309
   2 -14   2 1049.93 1173.32   1-0.67352 0.84260-0.61390-0.14231-0.41167 0.51938
  -2 -14  -2  358.83 1100.69   1-0.81261 0.64251-0.14121-0.61473-0.56543 0.45746
  -2  14  -3 4059.37 1795.26   1-0.12572-0.07874 0.56259 0.19116 0.81711-0.97839
   2  14   3 4742.27 2952.47   1-0.26431 0.46866 0.29687 0.45659 0.91760-0.75622
   2 -14   3 5850.02 2831.23   1-0.63424 0.83897-0.67524-0.08097-0.37654 0.53810
  -2 -14  -3 5704.98 2745.40   1-0.81483 0.60871-0.07820-0.67775-0.57439 0.41245
  -2  14  -4 2300.01 2990.17   1-0.07608-0.16402 0.63974 0.11400 0.76481-0.97984
   2  14   4 1824.06 1736.19   1-0.27607 0.51602 0.27017 0.48329 0.92238-0.70720
  -2 -14  -4 1442.72 1280.83   1-0.81400 0.57187-0.02107-0.73488-0.58047 0.36455
   2  14   5 1040.32 1953.00   1-0.28515 0.56070 0.24900 0.50445 0.92557-0.65660
   2 -14   5  430.90 1716.13   1-0.54526 0.82131-0.78251 0.02629-0.30059 0.56986
  -2 -14  -5  364.70 1224.59   1-0.81101 0.53287 0.02967-0.78562-0.58427 0.31437
   2  14   6 4312.08 2670.21   1-0.29178 0.60293 0.23324 0.52021 0.92760-0.60485
  -2 -14  -6 4267.86 4511.50   1-0.80689 0.49422 0.07240-0.82873-0.58624 0.26254
   2  14   7 4869.01 2445.52   1-0.29614 0.64289 0.22272 0.53074 0.92881-0.55226
  -2 -14  -7 7674.80 4153.36   1-0.80201 0.45356 0.10992-0.86626-0.58709 0.20944
  -2  14  -7 7334.59 3807.06   1 0.44509-0.79274 0.86758-0.11245 0.22178-0.59909
   2  16  -574739.5112599.87   1-0.03550-0.04512 0.69667 0.16475 0.71650-0.98530
  -2  16   581099.5317734.18   1-0.29974 0.38022 0.21393 0.64717 0.92972-0.66075
  -2 -16   573470.8413496.58   1-0.64570 0.72621-0.65844-0.20580-0.38666 0.65593
   2 -16  -572105.9216309.90   1-0.80370 0.72173-0.23038-0.63356-0.54861 0.27871
   2  16  -4  825.50 1396.11   1-0.07258 0.02759 0.64486 0.21656 0.76084-0.97587
  -2  16   4 3059.92 3988.09   1-0.28807 0.33294 0.24210 0.61900 0.92649-0.71132
  -2 -16   4 2267.89 1699.08   1-0.68154 0.72639-0.59994-0.26430-0.41900 0.63442
   2 -16  -4 4115.01 3677.49   1-0.79497 0.74902-0.28390-0.58004-0.53610 0.32018
   2  16  -3123741.0 9141.66   1-0.10616 0.09680 0.59400 0.26742 0.79742-0.95870
  -2  16   3129320.9 9384.39   1-0.27354 0.28281 0.27598 0.58511 0.92141-0.76003
  -2 -16   3128885.9 9239.83   1-0.71311 0.72231-0.53872-0.32552-0.44860 0.61016
   2 -16  -3120061.310829.82   1-0.78281 0.77287-0.34058-0.52336-0.52076 0.35882
   2  16  -2 2618.47 2490.27   1-0.13619 0.16247 0.54522 0.31621 0.82715-0.93467
  -2  16   2 3473.88 2453.53   1-0.25581 0.22948 0.31569 0.54541 0.91372-0.80614
  -2 -16   2 2585.87 1684.97   1-0.74015 0.71370-0.47580-0.38844-0.47515 0.58286
   2 -16  -2 4600.30 2432.73   1-0.76681 0.79287-0.39946-0.46448-0.50241 0.39445
   2  16  -1113420.7 9278.80   1-0.16270 0.22462 0.49941 0.36201 0.85094-0.90470
  -2  16   1106408.810543.22   1-0.23451 0.17257 0.36121 0.49989 0.90251-0.84872
   2 -16  -1101048.4 6860.19   1-0.74667 0.80875-0.45948-0.40446-0.48097 0.42699
  -2 -16   197508.5910793.57   1-0.76287 0.70080-0.41220-0.45174-0.49810 0.55208
   2  16   0 5293.03 3275.03   1-0.18590 0.28344 0.45713 0.40396 0.86975-0.86975
  -2  16   0 2586.19 2052.14   1-0.20924 0.11170 0.41237 0.44872 0.88665-0.88665
   2 -16   0 4836.73 3194.64   1-0.72199 0.81976-0.51933-0.34492-0.45718 0.45718
  -2 -16   0 4161.97 2324.25   1-0.78077 0.68268-0.34890-0.51504-0.51832 0.51832
  -2  16  -158666.54 9041.76   1-0.17963 0.04648 0.46877 0.39232 0.86485-0.91865
   2  16   159488.03 5049.79   1-0.20581 0.33895 0.41910 0.44199 0.88430-0.83051
   2 -16   157551.76 8480.62   1-0.69352 0.82694-0.57797-0.28628-0.43009 0.48394
  -2 -16  -162698.3010623.21   1-0.79432 0.66023-0.28733-0.57661-0.53523 0.48125
  -2  16  -2 4497.02 4998.63   1-0.14529-0.02353 0.52978 0.33164 0.83559-0.94311
   2  16   2 7542.81 5554.39   1-0.22266 0.39140 0.38556 0.47553 0.89540-0.78782
   2 -16   2 7991.16 3491.86   1-0.66104 0.83012-0.63460-0.22965-0.40037 0.50808
  -2 -16  -2 6989.10 3190.25   1-0.80395 0.63384-0.22856-0.63538-0.54900 0.44104
  -2  16  -3140986.412937.05   1-0.10605-0.09841 0.59417 0.26725 0.79731-0.95858
   2  16   3153606.016426.39   1-0.23666 0.44101 0.35671 0.50438 0.90373-0.74236
   2 -16   3144850.413395.68   1-0.62488 0.82961-0.68836-0.17588-0.36834 0.52990
  -2 -16  -3137400.615570.11   1-0.81018 0.60406-0.17349-0.69045-0.55991 0.39797
   2  16   421529.90 5188.90   1-0.24801 0.48796 0.33262 0.52848 0.90986-0.69469
   2 -16   418750.01 7981.82   1-0.58541 0.82580-0.73857-0.12567-0.33435 0.54977
  -2 -16  -418026.91 9642.30   1-0.81360 0.57147-0.12283-0.74111-0.56829 0.35236
  -3   1  1524365.97 9880.98   1-0.58766 0.97686-0.15922 0.21328 0.79328 0.01563
  -3  -1  1525801.33 9356.63   1-0.60510 0.99430-0.15678 0.10272 0.78055 0.02835
   3  -1 -1523705.44 5282.04   1-0.38333-0.00502 0.84571-0.89969-0.37125-0.43648
   3   1 -1516485.28 8815.75   1-0.28042-0.10836 0.91060-0.85659-0.30357-0.50447
  -3   1  1440197.94 3571.13   1-0.62461 0.97807-0.15390 0.20795 0.76561-0.01062
  -3  -1  1446973.61 4686.38   1-0.64179 0.99526-0.15124 0.09719 0.75181 0.00317
   3  -1 -1458056.23 5645.40   1-0.35850 0.00581 0.86320-0.91718-0.35547-0.39841
   3   1 -1459836.97 9193.49   1-0.24524-0.10784 0.92802-0.87401-0.28039-0.47378
   3   1 -1378167.79 5142.08   1 0.47929-0.79601 0.64924-0.59542-0.59055-0.10871
  -3   1  1384883.84 6561.48   1-0.66101 0.97873-0.14812 0.20217 0.73561-0.03454
  -3  -1  1385096.08 9277.10   1-0.67791 0.99564-0.14523 0.09117 0.72065-0.01959
   3  -1 -1387169.78 6726.05   1-0.33458 0.01756 0.87883-0.93282-0.34013-0.35989
   3   1 -1384555.45 6113.07   1-0.20935-0.10803 0.94359-0.88958-0.25650-0.44380
   3  -1 -1270790.48 6330.54   1 0.48106-0.76217 0.59355-0.64737-0.64518-0.00029
   3   1 -1271257.99 7126.42   1 0.47483-0.75594 0.69901-0.64519-0.53470-0.11077
  -3   1  1277459.21 6258.62   1-0.69706 0.97905-0.14178 0.19584 0.70285-0.05571
  -3  -1  1275017.90 6852.43   1-0.71364 0.99563-0.13865 0.08459 0.68665-0.03951
   3  -1 -1273393.42 9417.76   1-0.31319 0.03149 0.89237-0.94638-0.32493-0.32150
   3   1 -1275976.96 4843.94   1-0.17248-0.10921 0.95737-0.90336-0.23169-0.41473
   3  -1 -1147418.71 3721.13   1 0.48007-0.72556 0.63418-0.68800-0.60608 0.01438
   3   1 -1148734.32 4250.30   1 0.46766-0.71315 0.74512-0.69130-0.47547-0.11621
  -3   1  1151181.86 6799.83   1-0.73299 0.97924-0.13479 0.18885 0.66674-0.07353
  -3  -1  1150637.22 4574.40   1-0.74917 0.99543-0.13139 0.07733 0.64920-0.05599
   3  -1 -1150153.86 4435.08   1-0.29188 0.04589 0.90445-0.95846-0.31107-0.28149
   3   1 -1149510.28 3915.62   1-0.13424-0.11174 0.96935-0.91534-0.20572-0.38684
   3  -1 -1097696.87 7659.48   1 0.47764-0.68750 0.67180-0.72562-0.56615 0.02825
   3   1 -10102261.4 7022.68   1 0.45761-0.66748 0.78777-0.73395-0.41230-0.12559
  -3   1  10103874.5 7907.28   1-0.76909 0.97961-0.12696 0.18101 0.62639-0.08711
  -3  -1  10103343.5 6514.39   1-0.78475 0.99527-0.12327 0.06922 0.60742-0.06814
   3  -1 -1098390.68 6356.56   1-0.27255 0.06226 0.91469-0.96870-0.29841-0.24028
   3   1 -1097502.90 7531.38   1-0.09409-0.11620 0.97949-0.92548-0.17816-0.36053
   3  -1  -960725.08 6301.43   1 0.47388-0.64812 0.70658-0.76040-0.52551 0.04140
   3   1  -960925.51 5250.44   1 0.44402-0.61819 0.82733-0.77345-0.34403-0.13998
  -3   1   961676.72 4737.81   1-0.80535 0.98045-0.11780 0.17182 0.58097-0.09588
  -3  -1   968861.37 7804.17   1-0.82025 0.99535-0.11383 0.05981 0.56055-0.07546
   3  -1  -962497.37 4942.74   1-0.25598 0.08138 0.92294-0.97695-0.28749-0.19733
   3   1  -961584.80 4834.15   1-0.05118-0.12341 0.98760-0.93358-0.14840-0.33642
   3  -1  -8178707.1 6048.07   1 0.46887-0.60749 0.73866-0.79248-0.48427 0.05395
   3   1  -8180385.5 7042.13   1 0.42706-0.56561 0.86288-0.80900-0.27027-0.15996
  -3   1   8187478.6 6069.46   1-0.84288 0.98220-0.10735 0.16137 0.52727-0.09609
   3  -1  -8189776.1 6128.66   1-0.24343 0.10453 0.92886-0.98287-0.27919-0.15175
   3   1  -8182798.3 7566.41   1-0.00414-0.13475 0.99330-0.93929-0.11542-0.31553
   3  -1  -775413.11 5933.36   1 0.46271-0.56571 0.76813-0.82194-0.44256 0.06603
   3   1  -773963.35 5499.26   1 0.40554-0.50847 0.89431-0.84043-0.18905-0.18741
  -3   1   774353.81 5410.55   1-0.88168 0.98522-0.09467 0.14869 0.46224-0.08496
  -3  -1   779133.49 6251.06   1-0.89388 0.99743-0.09016 0.03614 0.43913-0.06184
   3  -1  -774343.27 5235.01   1-0.23720 0.13400 0.93170-0.98571-0.27506-0.10202
   3   1  -776260.32 5134.77   1 0.04939-0.15259 0.99577-0.94176-0.07742-0.29966
   3   1  -6590272.817020.02   1 0.37813-0.44543 0.92054-0.86667-0.09803-0.22464
  -3   1   6577781.616529.59   1-0.92181 0.98958-0.07852 0.13254 0.37960-0.05621
  -3  -1   6603182.317408.15   1-0.93149 0.99926-0.07393 0.01992 0.35616-0.03277
   3  -1  -6599408.117378.63   1-0.24169 0.17419 0.92966-0.98367-0.27804-0.04517
   3   1  -6607959.517638.25   1 0.11158-0.17902 0.99327-0.93933-0.03084-0.29256
   3  -1  -528172.98 2003.32   1 0.44706-0.47873 0.81949-0.87336-0.35856 0.08965
   3   1  -526785.36 1522.57   1 0.34267-0.37435 0.93943-0.88556 0.00612-0.27503
  -3   1   531808.89 2629.45   1-0.96186 0.99386-0.05658 0.11060 0.26759 0.00189
  -3  -1   527999.15 1682.21   1-0.96773 0.99973-0.05243-0.00158 0.24644 0.02304
   3  -1  -526174.81 1750.00   1-0.26662 0.23481 0.91770-0.97171-0.29450 0.02515
  -3   1   526354.45 1105.73   1 0.06607-0.03427 0.99566-0.94165-0.06548 0.33483
   3   1  -526528.78 1575.76   1 0.19602-0.22777 0.98010-0.92617 0.03103-0.30054
   3  -1  -4503135.110421.67   1 0.43810-0.43415 0.84118-0.89506-0.31697 0.10184
   3   1  -4511662.610521.62   1 0.29580-0.29198 0.94662-0.89275 0.12806-0.34312
  -3  -1   4490653.110049.65   1 0.19566-0.19948 0.91703-0.97090 0.34750-0.13243
  -3   1   4513787.910539.43   1-0.99435 0.99064-0.02367 0.07766 0.10346 0.11217
  -3  -1   4495409.410221.43   1-0.99551 0.99181-0.02144-0.03255 0.09214 0.12349
   3  -1  -4498747.810243.03   1-0.99020 0.99390 0.02379-0.07779-0.13757-0.07805
   3   1  -4489243.2 9813.02   1-0.56407 0.56809-0.76273 0.81675-0.31631 0.10090
  -3   1   4502636.410101.65   1-0.03097 0.02707 0.99045-0.93644-0.13428 0.34975
   3   1  -4516235.310423.46   1 0.32225-0.31831 0.93822-0.88429 0.12601-0.34162
   3  -1  -327417.33 5908.91   1 0.42861-0.38905 0.86010-0.91397-0.27660 0.11526
  -3   1   325620.53 4508.11   1 0.38415-0.42371 0.91581-0.86194-0.11707 0.27841
   3   1  -326258.41 3143.58   1 0.23161-0.19215 0.93343-0.87956 0.27394-0.43524
  -3  -1   325581.23 6422.32   1 0.15261-0.19207 0.89025-0.94412 0.42913-0.26783
  -3  -1   329907.30 5807.60   1-0.99000 0.95051 0.02407-0.07807-0.13896 0.30069
  -3   1   329127.43 3915.76   1-0.98745 0.94797 0.02733 0.02666-0.15550 0.31723
   3   1  -329080.75 3222.91   1-0.94983 0.98932 0.05737-0.00337-0.30743 0.14570
   3  -1  -326678.00 3602.49   1-0.93638 0.97586 0.06480-0.11880-0.34494 0.18321
   3   1  -321694.21 1952.79   1-0.71405 0.75374-0.53670 0.59072-0.44951 0.28794
   3  -1  -328826.97 3565.01   1-0.53250 0.57219 0.70894-0.76293-0.46241 0.30086
   3  -1  -1109193.0 2662.33   1 0.41121-0.30040 0.88715-0.94102-0.20943 0.15565
  -3   1   1105034.7 2284.36   1 0.35645-0.46726 0.93373-0.87986-0.03286 0.08664
   3   1  -1104560.7 2879.44   1 0.02047 0.09021 0.76645-0.71261 0.64196-0.69572
  -3  -1   199892.63 2300.76   1-0.05182-0.05886 0.67442-0.72826 0.73652-0.68276
   3   1  -1101600.9 2348.75   1 0.55453-0.44390-0.15720 0.21109 0.81717-0.87085
  -3  -1   199804.73 2222.69   1 0.43166-0.54229-0.17123 0.11734 0.88563-0.83195
   3  -1  -1101499.2 2341.65   1 0.42835-0.31772-0.17155 0.11766 0.88717-0.94085
  -3   1   195126.21 2326.11   1 0.28592-0.39655-0.18275 0.23664 0.94066-0.88698
  -3   1   1102724.4 2186.00   1-0.60067 0.48968-0.72007 0.77408-0.34739 0.40124
  -3  -1   1103406.5 2265.26   1-0.61938 0.50835 0.59547-0.64946-0.51163 0.56548
   3   1  -1109212.3 2709.67   1-0.49586 0.60689 0.74827-0.69429-0.44067 0.38683
  -3   1   1104488.1 2238.85   1 0.44759-0.55860 0.86578-0.81185 0.22376-0.16986
   3   1   117720.07 1838.24   1-0.25642 0.43833 0.31436-0.26054 0.91401-0.86022
  -3  -1  -117082.03 1167.89   1-0.37904 0.19705-0.00511-0.04876 0.92536-0.97917
   3   1   119649.80 2839.89   1-0.12322 0.30568-0.19367 0.24774 0.97329-0.91933
   3  -1   118428.42 2423.48   1-0.23133 0.41380-0.19032 0.13625 0.95407-0.90011
  -3  -1  -119340.74 1339.45   1-0.32641 0.14394-0.18534 0.13126 0.92687-0.98084
  -3   1  -116238.06 1147.97   1-0.42232 0.23972-0.17746 0.23151 0.88890-0.94283
  -3  -1  -120493.98 2735.01   1-0.28539 0.10300 0.90796-0.96197-0.30683 0.25296
   3   1   117356.91 1493.52   1-0.12248 0.30487 0.97258-0.91857-0.19767 0.25154
  -3   1  -118515.82 2622.37   1 0.17844-0.36084 0.98378-0.92984 0.01804-0.07195
   3  -1   115334.94 1169.48   1 0.34064-0.15824 0.92968-0.98362 0.14013-0.08622
   3   1   2185947.6 4015.89   1-0.34408 0.56159 0.09789-0.04407 0.93382-0.82623
  -3  -1  -2171925.9 3705.16   1-0.46050 0.24294-0.34667 0.29279 0.81716-0.92479
   3   1   2189782.0 4510.82   1-0.27700 0.49517-0.18818 0.24225 0.94226-0.83433
   3  -1   2192741.7 4545.60   1-0.35622 0.57438-0.18335 0.12928 0.91623-0.80830
  -3  -1  -2196665.3 4610.44   1-0.23720 0.01911 0.93170-0.98571-0.27506 0.16732
  -3   1  -2191639.8 4608.04   1 0.11661-0.33470 0.99280-0.93886-0.02719-0.08061
   3   1   364527.41 1799.19   1 0.48104-0.22782 0.57792-0.52410-0.65924 0.82061
   3   1   368026.42 2638.00   1-0.39203 0.64515-0.04780 0.10167 0.91870-0.75725
   3   1   371503.41 3352.42   1-0.36004 0.61391-0.18308 0.23716 0.91479-0.75290
   3  -1   372327.47 2559.24   1-0.42015 0.67422-0.17764 0.12359 0.88989-0.72811
  -3  -1  -369902.40 2724.30   1-0.21743-0.03635 0.94028-0.99429-0.26189 0.10029
  -3   1  -369075.09 2409.31   1 0.06842-0.32220 0.99561-0.94160-0.06380-0.09780
  -3  -1  -442167.21 5478.61   1-0.21300-0.07647 0.94211-0.99612-0.25894 0.04346
  -3   1  -438002.12 3622.84   1 0.02583-0.31531 0.99521-0.94120-0.09420-0.12126
   3  -1   534573.33 2016.66   1 0.26122 0.06333 0.94233-0.99620 0.20919 0.05963
   3   1   536684.56 4044.90   1-0.42723 0.75147-0.17973 0.23360 0.88609-0.61701
   3  -1   539875.19 2997.74   1-0.45934 0.78359-0.33943 0.28556 0.82084-0.55176
   3   1   535805.69 3579.60   1-0.42636 0.75191-0.17710 0.23116 0.88704-0.61740
   3  -1   531473.61 2452.11   1-0.46772 0.79326-0.17326 0.11920 0.86672-0.59708
  -3  -1  -537808.37 4049.91   1-0.21770-0.10748 0.94016-0.99418-0.26208-0.00726
  -3   1  -537379.17 3176.54   1-0.01300-0.31217 0.99248-0.93847-0.12166-0.14768
   3  -1   6107461.1 4417.43   1 0.24065 0.11954 0.93662-0.99049 0.25459 0.06800
   3   1   6119203.5 5374.51   1-0.43145 0.79126-0.19777 0.25165 0.88018-0.55728
   3  -1   6122854.6 6018.57   1-0.45909 0.81890-0.33792 0.28404 0.82160-0.49870
   3   1   6125246.7 6008.24   1-0.43489 0.79617-0.17635 0.23040 0.88304-0.55947
   3  -1   6125518.0 6981.83   1-0.47100 0.83228-0.17293 0.11888 0.86501-0.54144
  -3  -1  -6120627.2 8943.00   1-0.22824-0.13264 0.93567-0.98968-0.26910-0.05411
  -3   1  -6120567.1 7533.45   1-0.04950-0.31137 0.98786-0.93385-0.14723-0.17598
   3  -1   746072.95 3370.12   1 0.21677 0.17906 0.92736-0.98124 0.30495 0.07141
   3   1   748218.66 4206.36   1-0.43126 0.82663-0.19693 0.25080 0.88047-0.50375
   3  -1   750452.61 3720.69   1-0.45536 0.85073-0.31573 0.26186 0.83244-0.45572
   3   1   752500.89 7857.55   1-0.43423 0.83125-0.17641 0.23046 0.88335-0.50586
   3  -1   751047.96 4448.53   1-0.46660 0.86362-0.17337 0.11931 0.86730-0.48981
  -3  -1  -751544.54 5337.46   1-0.24275-0.15383 0.92917-0.98319-0.27874-0.09834
  -3   1  -754757.73 4843.76   1-0.08447-0.31210 0.98155-0.92754-0.17152-0.20556
   3   1   8202562.2 8359.66   1-0.42781 0.85874-0.18217 0.23605 0.88531-0.45478
   3  -1   8196045.6 7793.01   1-0.44886 0.87979-0.28023 0.22636 0.84851-0.41798
   3   1   8212194.011474.50   1-0.42706 0.85982-0.17704 0.23110 0.88671-0.45529
   3  -1   8207267.310281.46   1-0.45666 0.88942-0.17433 0.12028 0.87238-0.44096
  -3  -1  -8207770.712206.91   1-0.26008-0.17219 0.92094-0.97495-0.29020-0.14075
  -3   1  -8202019.310230.26   1-0.11839-0.31388 0.97365-0.91964-0.19487-0.23607
   3   1   9 8616.63 2755.79   1-0.42154 0.88804-0.15635 0.21023 0.89322-0.40887
   3   1   9 8462.59 7137.10   1-0.41499 0.88349-0.17808 0.23214 0.89222-0.40687
   3  -1   9 9536.97 6761.25   1-0.44251 0.91101-0.17566 0.12160 0.87938-0.39403
  -3  -1  -910361.68 3915.67   1-0.27951-0.18846 0.91108-0.96509-0.30297-0.18185
  -3   1  -910497.28 3169.46   1-0.15159-0.31638 0.96420-0.91019-0.21754-0.26728
   3   1  10103490.4 9817.60   1-0.39906 0.90330-0.17940 0.23345 0.89919-0.35992
   3  -1  10110934.4 7308.81   1-0.42498 0.92921-0.17723 0.12317 0.88768-0.34840
  -3  -1 -10104502.4 7617.85   1-0.30054-0.20313 0.89964-0.95365-0.31671-0.22198
  -3   1 -1097203.35 6712.26   1-0.18427-0.31940 0.95320-0.89919-0.23965-0.29903
   3   1  1117835.42 6591.83   1-0.37993 0.91991-0.18089 0.23495 0.90715-0.31394
   3  -1  1115416.03 4476.28   1-0.40460 0.94457-0.17895 0.12489 0.89681-0.30360
  -3  -1 -1116705.47 7797.97   1-0.32283-0.21653 0.88662-0.94063-0.33117-0.26138
  -3   1 -1112910.53 5739.39   1-0.21659-0.32278 0.94063-0.88662-0.26133-0.33122
   3   1  1224469.93 8558.60   1-0.35866 0.93381-0.18318 0.23726 0.91531-0.26777
   3  -1  1232792.25 5447.75   1-0.38174 0.95745-0.18075 0.12670 0.90642-0.25928
  -3  -1 -1233581.91 5101.05   1-0.34508-0.22966 0.87211-0.92610-0.34688-0.29930
  -3   1 -1227102.08 8005.39   1-0.24866-0.32641 0.92643-0.87241-0.28265-0.36378
  -3   3  1532155.0211069.53   1-0.55631 0.94552-0.16334 0.32550 0.81475-0.00583
  -3  -3  1534755.14 7327.82   1-0.61025 0.99946-0.15603-0.00612 0.77668 0.03223
   3  -3 -1526112.3412287.63   1-0.48371 0.09535 0.76040-0.92236-0.43336-0.37436
   3   3 -1529455.17 9664.50   1-0.17904-0.20974 0.95508-0.79304-0.23613-0.57191
  -3   3  14 6190.90 1785.07   1-0.46931 0.82076-0.40889 0.57052 0.78265-0.02922
  -3   3  14 7674.05 4144.81   1-0.59311 0.94657-0.15847 0.32063 0.78936-0.03437
  -3  -3  14 6753.29 3222.09   1-0.64644 0.99990-0.15050-0.01165 0.74797 0.00701
   3  -3 -14 5164.52 2552.91   1-0.46851 0.11582 0.77498-0.93694-0.42414-0.32973
   3   3 -14 5393.49 3411.05   1-0.13453-0.21855 0.96927-0.80724-0.20591-0.54825
  -3   3  1343778.11 3464.61   1-0.62929 0.94701-0.15319 0.31535 0.76192-0.06085
  -3  -3  1346749.76 4175.39   1-0.68199 0.99971-0.14451-0.01764 0.71694-0.01587
   3  -3 -1342362.16 8403.85   1-0.45559 0.13857 0.78686-0.94882-0.41626-0.28377
   3   3 -1339639.6510203.55   1-0.08804-0.22934 0.98080-0.81877-0.17398-0.52632
   3   3 -1223665.96 6406.88   1 0.45623-0.73734 0.79256-0.63110-0.40458-0.24089
  -3   3  1228409.40 9711.53   1-0.66507 0.94706-0.14743 0.30960 0.73207-0.08494
  -3  -3  1228030.17 9400.00   1-0.71706 0.99905-0.13798-0.02417 0.68320-0.03607
   3  -3 -1227799.76 8417.58   1-0.44556 0.16421 0.79579-0.95775-0.41009-0.23608
   3   3 -1227668.40 9704.24   1-0.03900-0.24268 0.98939-0.82736-0.13990-0.50653
   3   3 -1155275.80 7275.52   1 0.43918-0.68459 0.83878-0.67715-0.32181-0.26977
  -3   3  1163943.66 5409.99   1-0.70072 0.94697-0.14110 0.30327 0.69934-0.10613
  -3  -3  1152085.56 6152.01   1-0.75184 0.99810-0.13081-0.03134 0.64622-0.05302
   3  -3 -1154170.58 8470.65   1-0.43921 0.19354 0.80131-0.96326-0.40618-0.18615
   3   3 -1156219.48 5471.57   1 0.01333-0.25933 0.99458-0.83255-0.10307-0.48949
   3   3 -1035476.03 4550.95   1 0.41756-0.62735 0.87825-0.71663-0.23305-0.30474
  -3   3  1035423.82 3329.10   1-0.73656 0.94707-0.13406 0.29622 0.66295-0.12367
  -3  -3  1035489.51 3584.84   1-0.78653 0.99704-0.12284-0.03931 0.60520-0.06592
   3  -3 -1036299.20 4334.30   1-0.43770 0.22769 0.80261-0.96457-0.40525-0.13323
   3   3 -1032963.57 3281.03   1 0.07003-0.28033 0.99557-0.83354-0.06264-0.47604
   3  -3  -9159437.7 8231.51   1 0.48098-0.65522 0.57217-0.73363-0.66428 0.18016
   3   3  -9162033.2 7141.31   1 0.39019-0.56436 0.91052-0.74890-0.13670-0.34732
  -3   3   9150466.8 6191.05   1-0.77302 0.94780-0.12605 0.28822 0.62172-0.13637
  -3  -3   9159558.8 7562.37   1-0.82094 0.99604-0.11364-0.04841 0.55957-0.07449
   3  -3  -9158915.7 6697.15   1-0.44264 0.26831 0.79834-0.96030-0.40830-0.07633
   3   3  -9161081.7 7133.94   1 0.13037-0.30489 0.99131-0.82950-0.01717-0.46793
   3  -3  -872694.32 6550.97   1 0.48106-0.61968 0.59335-0.75481-0.64537 0.21505
   3   3  -867240.85 7515.85   1 0.35601-0.49455 0.93394-0.77232-0.03159-0.39865
  -3   3   872548.87 6259.36   1-0.81039 0.94972-0.11648 0.27853 0.57418-0.14299
  -3  -3   878048.06 7052.18   1-0.85611 0.99543-0.10328-0.05877 0.50635-0.07516
   3  -3  -862099.08 6430.38   1-0.45644 0.31777 0.78610-0.94806-0.41677-0.01401
   3   3  -870680.02 7594.84   1 0.20066-0.33948 0.97905-0.81724 0.03447-0.46568
   3   3  -7353377.410448.62   1 0.31361-0.41653 0.94588-0.78426 0.08334-0.45981
  -3   3   7364816.2 9884.13   1-0.85003 0.95357-0.10518 0.26723 0.51612-0.13883
  -3  -3   7285792.6 7789.24   1-0.89173 0.99528-0.09098-0.07107 0.44331-0.06602
   3  -3  -7362059.1 9926.33   1-0.48257 0.37958 0.76151-0.92347-0.43267 0.05573
   3   3  -7370082.010056.56   1 0.28157-0.38471 0.95481-0.79300 0.09506-0.47237
   3  -3  -6141991.6 5342.04   1 0.48058-0.54796 0.62060-0.78206-0.61958 0.29684
   3   3  -6138794.1 6053.92   1 0.26148-0.32893 0.94239-0.78077 0.20860-0.53121
  -3   3   6143401.9 5124.83   1-0.89247 0.96024-0.09070 0.25275 0.44187-0.11848
  -3  -3   6144436.9 5491.12   1-0.92760 0.99537-0.07582-0.08622 0.36579-0.04240
   3  -3  -6137320.6 4702.01   1-0.52600 0.45867 0.71625-0.87821-0.45859 0.13549
   3   3  -6140733.0 4926.11   1 0.37670-0.44414 0.91096-0.74915 0.16801-0.49142
   3  -3  -5241253.1 7573.96   1 0.48047-0.51222 0.62406-0.78552-0.61618 0.34723
  -3   3   5247015.8 7378.86   1-0.93805 0.97005-0.07061 0.23267 0.33920-0.06971
  -3  -3   5250240.6 7722.05   1-0.96238 0.99437-0.05623-0.10582 0.26581 0.00368
   3  -3  -5248185.3 7685.97   1-0.59261 0.56096 0.63396-0.79592-0.49687 0.22763
   3  -3  -450813.71 4059.90   1 0.48067-0.47681 0.61731-0.77877-0.62279 0.40763
   3   3  -450261.26 2196.84   1 0.12113-0.11731 0.86620-0.70458 0.48478-0.69985
  -3   3   456372.05 1997.90   1-0.98262 0.97884-0.03963 0.20169 0.18129 0.03429
  -3  -3   457759.71 3348.42   1-0.99109 0.98739-0.02888-0.13311 0.12998 0.08565
   3  -3  -454801.10 1759.41   1-0.97587 0.97958 0.03904-0.20104-0.21479-0.00084
   3  -3  -451143.44 2472.91   1-0.68308 0.68680 0.48574-0.64781-0.54539 0.32959
  -3   3   447489.22 1895.94   1-0.46749 0.46347 0.77593-0.61397-0.42353 0.63892
  -3   3   294415.32 3090.47   1 0.47401-0.54912 0.70555-0.54409-0.52678 0.63436
   3   3  -282335.72 3902.61   1-0.06162 0.13668 0.66064-0.49912 0.74816-0.85568
  -3  -3   281348.78 2685.86   1-0.15962 0.08456 0.50487-0.66639 0.84830-0.74078
  -3   3   294637.32 2175.75   1 0.54830-0.62305-0.15802 0.31969 0.82121-0.71385
  -3  -3   2100441.7 3837.20   1-0.93404 0.85878 0.06600-0.22799-0.35099 0.45881
   3  -3  -2103647.3 2640.11   1-0.81305 0.88816-0.13372-0.02826-0.56662 0.45865
  -3  -3   2103782.4 3001.61   1-0.81298 0.73787-0.13494-0.02704-0.56642 0.67439
   3   3  -295071.10 2414.71   1-0.80115 0.87645 0.11580 0.04626-0.58715 0.47925
  -3   3   1413009.9 8681.94   1 0.47911-0.58984 0.65202-0.49056-0.58763 0.64142
   3   3  -1461642.0 9682.12   1-0.15431 0.26500 0.51419-0.35267 0.84367-0.89743
  -3  -3   1407134.4 9202.46   1-0.24370 0.13300 0.34184-0.50330 0.90760-0.85381
  -3  -3   1445742.6 9018.20   1 0.47605-0.58668-0.16666 0.00499 0.86347-0.80979
   3  -3  -1467889.0 9563.73   1-0.73972 0.85072-0.47690 0.31485-0.47472 0.42087
  -3   3   1426547.7 8996.77   1-0.80230 0.69118-0.24014 0.40213-0.54647 0.60045
  -3  -3   1455161.1 9843.01   1-0.78240 0.67131 0.21348-0.37555-0.58503 0.63898
   3   3  -1420758.7 8691.11   1-0.71014 0.82123 0.42905-0.26698-0.55821 0.50426
  -3   3   021995.88 1146.12   1 0.48107-0.62742 0.58312-0.42166-0.65462 0.65462
   3   3   022607.36 2904.32   1-0.23507 0.38138 0.36003-0.19858 0.90283-0.90283
  -3  -3   020309.07 1226.96   1-0.32563 0.17933 0.14806-0.30952 0.93382-0.93382
  -3   3   021617.62 1508.34   1-0.44387 0.29744-0.25500 0.41662 0.85903-0.85903
  -3  -3   022639.86 1368.49   1 0.05157-0.19834-0.19416 0.03194 0.97961-0.97961
   3  -3   023954.30 1329.68   1-0.05205 0.19881-0.19459 0.03236 0.97950-0.97950
   3  -3   023418.19 1929.65   1-0.61397 0.76062-0.70303 0.54098-0.35886 0.35886
  -3   3   021629.26  963.24   1-0.72617 0.57952-0.50980 0.67185-0.46126 0.46126
  -3  -3   022180.66 1785.95   1-0.68802 0.54113 0.47595-0.63803-0.54780 0.54780
   3   3   022374.49 1189.69   1-0.57007 0.71677 0.66378-0.50182-0.48414 0.48414
   3   3   1265659.3 5979.08   1-0.29797 0.47988 0.21827-0.05681 0.92928-0.87549
  -3   3  -1268439.3 5571.51   1-0.33311 0.15120 0.12808 0.03337 0.93414-0.98793
   3  -3   1275164.5 5949.57   1-0.27491 0.45737-0.18828 0.02606 0.94285-0.88889
  -3  -3  -1263684.5 5548.07   1-0.28247 0.10001-0.18789 0.02566 0.94069-0.99465
  -3  -3  -1269861.1 6197.12   1-0.59040 0.40803 0.63699-0.79895-0.49563 0.44179
  -3   3  -256822.33 1420.93   1-0.04086-0.17674 0.68946-0.52794 0.72316-0.83068
   3   3   255607.65 2050.20   1-0.34253 0.56004 0.10222 0.05922 0.93392-0.82634
   3  -3   256537.62 1313.20   1-0.45761 0.67517-0.32893 0.16730 0.82607-0.71843
   3   3   257793.49 2672.71   1-0.14053 0.35869-0.19329 0.35551 0.97102-0.86309
   3  -3   256718.81 2139.38   1-0.38511 0.60345-0.18050 0.01833 0.90504-0.79718
  -3  -3  -257113.34 2276.07   1-0.51424 0.29620 0.72908-0.89104-0.45164 0.34394
  -3   3  -257036.30 2428.28   1 0.38800-0.60609 0.90453-0.74272 0.17681-0.28461
  -3   3  -3304175.6 8610.55   1 0.30094-0.55422 0.94663-0.78501 0.11543-0.27673
   3   3   3319628.3 9813.46   1-0.37206 0.62518 0.01544 0.14601 0.92807-0.76669
   3  -3   3307432.6 8630.37   1-0.39863 0.65175-0.07054-0.09107 0.91439-0.75294
   3  -3   3343844.710335.69   1-0.44197 0.69605-0.17571 0.01354 0.87964-0.71786
  -3  -3  -3295915.1 9406.17   1-0.46150 0.20778 0.78148-0.94344-0.41987 0.25832
  -3   3  -3324389.911574.89   1 0.30273-0.55651 0.94657-0.78476 0.11112-0.27282
  -3   3  -4 7077.33  830.29   1 0.43930-0.72822 0.83852-0.67690-0.32232 0.10720
   3  -3   4 6841.77  961.74   1-0.29283 0.58155 0.23071-0.39217 0.92791-0.71273
   3   3   4 6170.63 1349.04   1-0.39096 0.67964-0.04418 0.20580 0.91934-0.70408
   3   3   4 8784.20 3420.65   1-0.31818 0.60774-0.18585 0.34807 0.92963-0.71378
   3  -3   4 7698.22 3393.88   1-0.47035 0.76016-0.17300 0.01083 0.86535-0.64964
  -3  -3  -4 5448.33 1351.46   1-0.42737 0.13799 0.81133-0.97329-0.39885 0.18345
  -3   3  -4 8643.96 2045.91   1 0.23052-0.52000 0.97141-0.80960 0.05669-0.27229
  -3   3  -5200622.0 5295.15   1 0.47405-0.79851 0.70522-0.54376-0.52718 0.25823
   3  -3   5201035.2 5243.87   1-0.19667 0.52099 0.43675-0.59821 0.87781-0.60884
   3   3   5202698.7 6112.05   1-0.40188 0.72613-0.08205 0.24368 0.91200-0.64292
   3   3   5209025.4 7869.65   1-0.35416 0.67942-0.18350 0.34572 0.91700-0.64719
   3  -3   5199075.8 6095.30   1-0.48224 0.80779-0.17179 0.00963 0.85902-0.58938
  -3  -3  -5202930.1 6703.32   1-0.40699 0.08193 0.82779-0.98975-0.38614 0.11689
  -3   3  -5201396.9 7294.31   1 0.16765-0.49281 0.98579-0.82398 0.01010-0.27961
   3  -3   6 8335.94 1148.91   1-0.13600 0.49592 0.54551-0.70696 0.82699-0.50423
   3   3   611733.51 3709.93   1-0.40743 0.76724-0.10214 0.26376 0.90750-0.58460
   3   3   6 9540.91 3066.60   1-0.37228 0.73323-0.18220 0.34442 0.91005-0.58628
   3  -3   6 9672.18 4203.93   1-0.48373 0.84501-0.17164 0.00947 0.85821-0.53465
  -3  -3  -611915.83 4543.62   1-0.39663 0.03591 0.83579-0.99775-0.37964 0.05654
  -3   3  -6 8666.54 2458.48   1 0.11147-0.47233 0.99328-0.83147-0.03092-0.29248
   3   3   7138958.0 7768.10   1-0.40902 0.80439-0.10799 0.26961 0.90611-0.52939
   3   3   7143692.1 8986.87   1-0.37817 0.77519-0.18103 0.34319 0.90786-0.53036
   3  -3   7138436.2 8773.76   1-0.47812 0.87515-0.17221 0.01005 0.86123-0.48374
  -3  -3  -7143207.2 7815.45   1-0.39367-0.00272 0.83803-0.99999-0.37777 0.00083
  -3   3  -7151925.5 8367.51   1 0.06153-0.45811 0.99573-0.83370-0.06874-0.30834
   3   3   883766.14 6001.12   1-0.40745 0.83839-0.10222 0.26384 0.90748-0.47695
   3   3   891953.8610205.45   1-0.37616 0.80891-0.18118 0.34334 0.90866-0.47724
   3  -3   884970.78 4999.94   1-0.46736 0.90012-0.17329 0.01113 0.86691-0.43549
  -3  -3  -882666.82 6596.53   1-0.39626-0.03580 0.83607-0.99803-0.37940-0.05138
  -3   3  -887709.64 6755.21   1 0.01386-0.44614 0.99461-0.83258-0.10269-0.32826
   3   3   9231119.7 8312.70   1-0.40317 0.86966-0.08664 0.24826 0.91101-0.42666
   3   3   9245209.810106.91   1-0.36848 0.83653-0.18248 0.34470 0.91154-0.42589
   3  -3   9229182.1 8939.57   1-0.45262 0.92112-0.17471 0.01255 0.87441-0.38906
  -3  -3  -9236748.310291.57   1-0.40310-0.06463 0.83083-0.99279-0.38370-0.10093
  -3   3  -9241006.211969.96   1-0.03106-0.43691 0.99044-0.82841-0.13434-0.35048
   3   3  1028186.0010321.24   1-0.35563 0.85938-0.18340 0.34562 0.91645-0.37683
   3  -3  1027535.24 7949.33   1-0.43467 0.93890-0.17637 0.01420 0.88314-0.34386
  -3  -3 -1031765.1210213.89   1-0.41325-0.09015 0.82284-0.98480-0.39005-0.14842
  -3   3 -1029038.50 9918.97   1-0.07391-0.42976 0.98365-0.82161-0.16420-0.37449
   3   3  1116164.7211194.78   1-0.33893 0.87837-0.18453 0.34675 0.92253-0.32895
   3  -3  1117531.1911374.70   1-0.41400 0.95397-0.17817 0.01600 0.89266-0.29946
  -3  -3 -1120396.84 4107.04   1-0.42603-0.11303 0.81244-0.97440-0.39802-0.19431
  -3   3 -1120531.17 6169.92   1-0.11514-0.42423 0.97448-0.81245-0.19264-0.39992
   3   3  12 3969.47 3694.69   1-0.31897 0.89411-0.18580 0.34802 0.92937-0.28183
   3  -3  12 2598.01 1385.11   1-0.39093 0.96664-0.18004 0.01788 0.90263-0.25550
  -3  -3 -12 5401.51 4150.89   1-0.44095-0.13379 0.79981-0.96177-0.40725-0.23893
  -3   3 -12 4811.71 3609.43   1-0.15510-0.41996 0.96310-0.80107-0.21992-0.42650
  -3   5  1454266.46 4453.41   1-0.45541 0.80686-0.31607 0.58544 0.83228-0.07885
  -3   5  1454694.12 9552.63   1-0.54438 0.89785-0.16482 0.43509 0.82248-0.06749
  -3  -5  1449713.12 7776.81   1-0.63946 0.99293-0.15161-0.11865 0.75371 0.00126
   3  -5 -1451833.76 5216.66   1-0.56645 0.21376 0.66837-0.93831-0.48208-0.27180
   3   5 -1454073.91 8527.17   1-0.03511-0.31797 0.98992-0.71986-0.13718-0.61699
  -3   5  1322118.22 3305.45   1-0.46095 0.77684-0.34953 0.61890 0.81568-0.11607
  -3   5  1319158.77 7773.28   1-0.57947 0.89720-0.16033 0.43060 0.79906-0.09800
  -3  -5  1326055.20 4587.50   1-0.67423 0.99196-0.14587-0.12440 0.72396-0.02290
   3  -5 -1311936.91 3005.77   1-0.56178 0.24476 0.67421-0.94414-0.47940-0.22062
   3   5 -1317563.29 7094.67   1 0.01896-0.33635 0.99489-0.72484-0.09908-0.60122
  -3   5  1253273.98 4048.00   1-0.46532 0.74565-0.37888 0.64826 0.79994-0.15414
  -3   5  1257197.73 2983.60   1-0.61391 0.89590-0.15550 0.42577 0.77390-0.12677
  -3  -5  1258616.85 3456.74   1-0.70843 0.99042-0.13965-0.13061 0.69182-0.04468
   3  -5 -1255579.47 4533.63   1-0.56071 0.27936 0.67554-0.94548-0.47878-0.16739
   3   5 -1259510.21 4017.14   1 0.07606-0.35776 0.99539-0.72534-0.05831-0.58812
   3   5 -1147510.95 4705.41   1 0.39768-0.64310 0.90314-0.63378-0.16176-0.42982
  -3   5  1149971.63 4133.83   1-0.46870 0.71346-0.40405 0.67342 0.78552-0.19354
  -3   5  1150244.59 4129.89   1-0.64794 0.89419-0.15026 0.42053 0.74672-0.15351
  -3  -5  1143585.13 3360.88   1-0.74221 0.98846-0.13287-0.13739 0.65685-0.06364
   3  -5 -1145651.00 4229.22   1-0.56400 0.31833 0.67144-0.94138-0.48068-0.11165
   3   5 -1149487.67 6634.34   1 0.13473-0.38063 0.99078-0.72109-0.01400-0.57891
   3   5 -1053952.70 3560.00   1 0.36338-0.57318 0.93011-0.66075-0.05316-0.48463
  -3   5  1054872.00 4435.19   1-0.47121 0.68041-0.42481 0.69419 0.77297-0.23480
  -3   5  1058521.19 4160.01   1-0.68185 0.89236-0.14453 0.41480 0.71706-0.17778
  -3  -5  1058068.69 4016.19   1-0.77576 0.98628-0.12541-0.14485 0.61843-0.07915
   3  -5 -1053887.87 3923.96   1-0.57264 0.36264 0.66049-0.93042-0.48561-0.05287
   3   5 -1054309.34 5241.80   1 0.19998-0.41019 0.97920-0.70952 0.03397-0.57298
   3   5  -999232.32 8098.47   1 0.32204-0.49621 0.94471-0.67535 0.06156-0.54559
  -3   5   994171.86 4990.61   1-0.71607 0.89085-0.13818 0.40845 0.68420-0.19885
  -3  -5   9116456.8 7497.37   1-0.80888 0.98398-0.11688-0.15320 0.57623-0.09114
   3  -5  -991782.15 5082.49   1-0.58779 0.41345 0.64054-0.91047-0.49417 0.00953
   3   5  -995943.60 5863.15   1 0.27058-0.44509 0.95877-0.68909 0.08675-0.57187
   3   5  -8239882.2 9709.78   1 0.27328-0.41200 0.94463-0.67527 0.18163-0.61176
  -3   5   8240842.2 9909.25   1-0.75123 0.89027-0.13095 0.40122 0.64691-0.21549
  -3  -5   8233317.1 9117.54   1-0.84263 0.98195-0.10743-0.16265 0.52766-0.09647
   3  -5  -8237082.7 8711.95   1-0.61070 0.47204 0.60835-0.87828-0.50689 0.07610
   3   5  -8241221.5 9429.31   1 0.34734-0.48616 0.92641-0.65672 0.14528-0.57649
   3   5  -7163009.3 7939.96   1 0.21644-0.31953 0.92722-0.65786 0.30562-0.68198
  -3   5   7167753.2 7146.17   1-0.78813 0.89168-0.12213 0.39222 0.60326-0.22597
  -3  -5   7170415.1 7371.87   1-0.87677 0.98032-0.09641-0.17367 0.47113-0.09384
   3  -5  -7165631.1 7382.00   1-0.64249 0.53949 0.55910-0.82904-0.52402 0.14708
   3   5  -7173682.9 7954.83   1 0.43075-0.53388 0.87760-0.60791 0.21040-0.58771
   3   5  -6145794.3 6839.99   1 0.15194-0.21939 0.88977-0.62041 0.43035-0.75295
  -3   5   6151019.6 5018.86   1-0.82878 0.89655-0.11145 0.38155 0.54835-0.22496
  -3  -5   6145814.0 4618.23   1-0.91135 0.97912-0.08313-0.18695 0.40313-0.07974
   3  -5  -6151298.6 5215.67   1-0.68240 0.61455 0.48706-0.75718-0.54506 0.22136
   3   5  -5121981.3 4957.98   1 0.08096-0.11277 0.83042-0.56106 0.55122-0.82005
  -3   5   5123361.6 4189.65   1-0.87576 0.90775-0.09676 0.36685 0.47294-0.20345
  -3  -5   5124438.8 4643.01   1-0.94585 0.97784-0.06641-0.20367 0.31772-0.04823
   3  -5  -5125921.3 4723.17   1-0.73015 0.69809 0.38125-0.65137-0.56702 0.29727
  -3   5   4191376.5 6474.00   1-0.46957 0.46539-0.41099 0.68036 0.78139-0.56613
  -3   5   4192549.2 5740.74   1-0.93300 0.92922-0.07319 0.34328 0.35234-0.13675
  -3  -5   4196868.9 6155.14   1-0.97786 0.97408-0.04419-0.22589 0.20449 0.01109
   3  -5  -4186005.5 5675.86   1-0.92014 0.92385 0.07341-0.34343-0.38462 0.16893
   3  -5  -4188908.6 6549.92   1-0.77732 0.78104 0.23439-0.50451-0.58380 0.36800
   3   5  -348440.92 4897.43   1-0.06935 0.10877 0.64955-0.38035 0.75714-0.91842
  -3   5   354592.76 4209.78   1-0.46347 0.42372-0.36603 0.63541 0.80697-0.64552
  -3   5   352776.95 3630.80   1-0.99359 0.95411-0.02499 0.29498 0.11020 0.05152
  -3  -5   357770.30 3938.92   1-0.99884 0.95936-0.01245-0.25754 0.04640 0.11532
   3  -5  -348218.65 3145.69   1-0.69038 0.72985 0.13815-0.40817-0.71013 0.54836
  -3  -5   353013.92 4331.78   1-0.77257 0.73347-0.37973 0.10974-0.50885 0.67079
   3  -5  -354920.26 3869.62   1-0.80965 0.84916 0.04571-0.31583-0.58513 0.42328
   3   5  -260340.19 4267.33   1-0.14061 0.21567 0.53775-0.26855 0.83129-0.93880
  -3   5   259705.50 2804.71   1-0.45180 0.37649-0.29587 0.56524 0.84162-0.73399
  -3   5   252117.83 1266.05   1 0.10423-0.17960-0.19314 0.46351 0.97561-0.86769
  -3  -5   257257.98 1874.60   1-0.98225 0.90698 0.03308-0.30307-0.18460 0.29242
  -3   5   254574.36 1523.36   1-0.90750 0.83226 0.07894 0.19107-0.41255 0.52040
   3   5  -254659.68 1777.66   1-0.75979 0.83503 0.12381 0.14621-0.63826 0.53041
   3  -5  -258669.64 2363.80   1-0.81063 0.88574-0.16826-0.10171-0.56084 0.45288
  -3  -5   257235.10 2272.40   1-0.81083 0.73572-0.16589-0.10408-0.56126 0.66923
   3   5  -1161861.7 4288.89   1-0.20379 0.31450 0.42303-0.15393 0.88289-0.93669
  -3  -5   1165458.0 3594.64   1 0.44431-0.55494-0.16998-0.09947 0.87959-0.82591
   3  -5  -1161681.1 3871.00   1 0.40894-0.29831-0.17336-0.09609 0.89593-0.94961
  -3   5   1151713.5 3319.92   1-0.39726 0.28614-0.17954 0.44981 0.89996-0.84604
  -3  -5   1162185.0 3638.71   1-0.86581 0.75481 0.09458-0.36460-0.49134 0.54526
   3  -5  -1162868.8 4103.82   1-0.77264 0.88375-0.37949 0.10951-0.50892 0.45494
  -3  -5   1153857.3 4508.10   1-0.80900 0.69790 0.05250-0.32262-0.58545 0.63940
   3   5   0419207.5 9226.70   1-0.25664 0.40295 0.31386-0.04476 0.91412-0.91412
  -3   5   0407055.3 8515.76   1-0.38877 0.24234-0.03684 0.30622 0.92059-0.92059
  -3  -5   0424719.3 8586.64   1 0.03564-0.18240-0.19436-0.07600 0.98028-0.98028
   3  -5   0437002.7 8852.48   1-0.03618 0.18295-0.19466-0.07570 0.98020-0.98020
  -3   5   0405498.6 8343.74   1-0.60949 0.46263-0.15614 0.42641 0.77726-0.77726
   3  -5   0423320.3 8904.80   1-0.70415 0.85081-0.55721 0.28713-0.44008 0.44008
  -3  -5   0441872.7 9576.42   1-0.77431 0.62742 0.24606-0.51618-0.58300 0.58300
  -3   5  -179187.01 5122.50   1-0.31542 0.13351 0.17464 0.09445 0.93274-0.98653
   3  -5   175408.52 4808.25   1-0.46104 0.64304-0.35013 0.08076 0.81537-0.76155
   3   5   179104.21 4987.24   1 0.29125-0.10887-0.18241 0.45187 0.93909-0.88541
   3  -5   185943.38 5638.53   1-0.26053 0.44300-0.18900-0.08136 0.94678-0.89282
  -3  -5  -179980.53 5209.50   1-0.29919 0.11673-0.18697-0.08339 0.93569-0.98965
  -3   5  -178803.80 4927.76   1-0.70962 0.52703-0.13942 0.40969 0.69064-0.74456
  -3  -5  -185989.66 6710.67   1-0.72289 0.54022 0.39928-0.66940-0.56390 0.50995
  -3   5  -3333124.8 8618.27   1-0.03444-0.21879 0.69808-0.42888 0.71518-0.87646
   3   5   3332013.8 9487.35   1-0.35247 0.60558 0.07405 0.19503 0.93288-0.77150
   3  -5   3308770.9 7856.63   1-0.42421 0.67733-0.16718-0.10218 0.88999-0.72854
   3   5   3335266.5 8931.62   1-0.09337 0.34723-0.19417 0.46455 0.97651-0.81462
   3  -5   3324747.0 8694.11   1-0.42965 0.68372-0.17682-0.09345 0.88551-0.72372
  -3  -5  -3325507.1 9134.43   1-0.62285 0.36914 0.59021-0.86014-0.51352 0.35197
  -3   5  -3335865.9 9665.11   1 0.45117-0.70495 0.86318-0.59349 0.22662-0.38832
  -3   5  -4161141.3 4847.51   1 0.14489-0.43381 0.88469-0.61533 0.44308-0.65815
   3   5   4155361.6 5135.14   1-0.36819 0.65691 0.02738 0.24171 0.92934-0.71417
   3  -5   4152535.0 4066.01   1-0.39934 0.68802-0.07303-0.19634 0.91388-0.69862
   3   5   4164910.2 6591.01   1-0.18739 0.47695-0.19197 0.46234 0.96334-0.74749
   3  -5   4159208.3 6300.27   1-0.45942 0.74923-0.17407-0.09620 0.87099-0.65528
  -3  -5  -4168576.0 5821.30   1-0.58502 0.29564 0.64425-0.91418-0.49262 0.27722
  -3   5  -4172356.0 6000.61   1 0.37488-0.66436 0.91197-0.64228 0.16660-0.38220
  -3   5  -538652.25 3779.02   1 0.29739-0.62195 0.94664-0.67728 0.12417-0.39300
   3  -5   538031.31 2939.07   1-0.37329 0.69753 0.01305-0.28243 0.92762-0.65854
   3   5   542214.61 4554.54   1-0.37879 0.70303-0.00428 0.27366 0.92547-0.65639
   3   5   543610.20 6674.62   1-0.24420 0.56945-0.18976 0.46014 0.95097-0.68116
   3  -5   538683.28 5687.70   1-0.47258 0.79812-0.17277-0.09749 0.86418-0.59454
  -3  -5  -542019.70 4489.66   1-0.55663 0.23157 0.68056-0.95049-0.47644 0.20719
  -3   5  -539270.63 5967.29   1 0.30482-0.62999 0.94571-0.67602 0.11271-0.38222
   3   5   6120786.6 5971.91   1-0.38476 0.74457-0.02359 0.29297 0.92271-0.59981
   3   5   6126340.2 6239.87   1-0.27723 0.63819-0.18816 0.45854 0.94219-0.61842
   3  -5   6117604.2 7459.78   1-0.47516 0.83645-0.17251-0.09775 0.86281-0.53925
  -3  -5  -6119014.5 7166.35   1-0.53666 0.17593 0.70420-0.97414-0.46484 0.14175
  -3   5  -6121782.2 6654.90   1 0.24034-0.60120 0.96857-0.69888 0.06403-0.38744
   3   5   733170.23 8268.30   1-0.38728 0.78265-0.03189 0.30126 0.92140-0.54469
   3   5   737741.62 3219.45   1-0.29447 0.69112-0.18723 0.45761 0.93713-0.55940
   3  -5   730731.27 7490.58   1-0.47050 0.86752-0.17298-0.09728 0.86527-0.48777
  -3  -5  -734261.51 6675.07   1-0.52383 0.12743 0.71865-0.98858-0.45731 0.08037
  -3   5  -742593.79 7026.56   1 0.18059-0.57714 0.98336-0.71367 0.01963-0.39694
   3   5   8282645.015606.14   1-0.38689 0.81782-0.03061 0.29998 0.92161-0.49108
   3   5   8297371.616025.34   1-0.30070 0.73305-0.18688 0.45726 0.93522-0.50353
   3  -5   8267117.214807.94   1-0.46055 0.89331-0.17396-0.09631 0.87041-0.43899
  -3  -5  -8272580.716587.09   1-0.51691 0.08485 0.72620-0.99614-0.45322 0.02243
  -3   5  -8288740.216353.46   1 0.12477-0.55701 0.99195-0.72226-0.02126-0.40995
   3   5   933632.64 3658.17   1-0.38393 0.85042-0.02087 0.29025 0.92312-0.43877
   3   5   933174.3510312.26   1-0.29889 0.76694-0.18699 0.45736 0.93578-0.45013
   3  -5   933314.62 3955.08   1-0.44651 0.91501-0.17529-0.09497 0.87743-0.39208
  -3  -5  -933536.93 9886.51   1-0.51486 0.04712 0.72842-0.99835-0.45201-0.03262
  -3   5  -937496.46 5258.19   1 0.07363-0.54161 0.99547-0.72541-0.06006-0.42476
   3   5  1049965.52 3724.57   1-0.37854 0.88059-0.00348 0.27286 0.92557-0.38741
   3   5  1056230.53 9383.69   1-0.29095 0.79469-0.18743 0.45780 0.93819-0.39858
   3  -5  1053934.8310944.28   1-0.42916 0.93340-0.17686-0.09340 0.88573-0.34646
  -3  -5 -1048837.28 8339.68   1-0.51680 0.01339 0.72633-0.99626-0.45316-0.08532
  -3   5 -1053102.62 7776.98   1 0.02365-0.52733 0.99512-0.72506-0.09575-0.44294
   3   5  1113349.65 8333.82   1-0.27812 0.81757-0.18812 0.45849 0.94194-0.34836
   3  -5  1112713.12 7936.14   1-0.40902 0.94899-0.17858-0.09168 0.89487-0.30167
  -3  -5 -1112621.95 8237.21   1-0.52204-0.01703 0.72061-0.99055-0.45626-0.13607
  -3   5 -1119009.04 8042.36   1-0.02418-0.51519 0.99128-0.72122-0.12952-0.46304
   3   5  12 5813.36 1740.22   1-0.26126 0.83640-0.18897 0.45934 0.94659-0.29904
   3  -5  12 9462.60 3760.10   1-0.38641 0.96212-0.18040-0.08987 0.90451-0.25737
  -3  -5 -12 6727.16 3208.21   1-0.53003-0.04471 0.71174-0.98167-0.46096-0.18522
  -3   5 -12 8767.18 4306.31   1-0.07027-0.50479 0.98433-0.71428-0.16168-0.48475
  -3   7  1426475.32 7373.14   1-0.43773 0.78917-0.22581 0.60294 0.87028-0.11685
  -3  -7  1427975.1510579.35   1-0.62104 0.97451-0.15444-0.22393 0.76840-0.01341
   3  -7 -1422134.45 4759.79   1-0.64787 0.29518 0.55016-0.92807-0.52685-0.22703
   3   7 -1429578.77 8145.78   1 0.04853-0.40162 0.99576-0.61768-0.07804-0.67613
  -3   7  13 5574.57 2829.17   1-0.44355 0.75944-0.25345 0.63057 0.85966-0.16004
  -3  -7  13 4889.67 2466.95   1-0.65482 0.97255-0.14914-0.22923 0.74091-0.03985
   3  -7 -13 4114.24 1927.69   1-0.64816 0.33115 0.54967-0.92757-0.52700-0.17302
   3   7 -13 4401.26 2191.87   1 0.10471-0.42200 0.99385-0.61629-0.03581-0.66490
  -3   7  1214975.9810806.91   1-0.44819 0.72851-0.27675 0.65387 0.85001-0.20422
  -3   7  1220590.81 3252.88   1-0.53763 0.81962-0.16563 0.54402 0.82675-0.17961
  -3  -7  1219729.0210614.39   1-0.68789 0.96988-0.14346-0.23491 0.71149-0.06436
   3  -7 -1219011.04 9607.81   1-0.65180 0.37046 0.54350-0.92141-0.52890-0.11727
   3   7 -1221170.88 9107.05   1 0.16563-0.44723 0.98614-0.60858 0.00862-0.65544
   3   7 -11 9049.88 3486.73   1 0.35028-0.59570 0.93651-0.55940-0.01521-0.57637
  -3   7  1117414.12 3829.97   1-0.45174 0.69650-0.29554 0.67267 0.84177-0.24979
  -3   7  11 9251.09 2828.35   1-0.56754 0.81379-0.16190 0.54028 0.80726-0.21406
  -3  -7  1117306.58 2490.61   1-0.72038 0.96663-0.13733-0.24104 0.67984-0.08663
   3  -7 -1118602.30 5368.58   1-0.65857 0.41177 0.53111-0.90928-0.53309-0.06035
   3   7 -1120434.81 3552.45   1 0.22949-0.47539 0.97170-0.59413 0.05592-0.64884
   3   7 -1071431.43 8617.91   1 0.30614-0.51593 0.94648-0.56936 0.10221-0.64002
  -3   7  1074968.36 5190.65   1-0.45426 0.66346-0.30952 0.68664 0.83536-0.29720
  -3   7  1071472.38 7603.18   1-0.59622 0.80674-0.15803 0.53641 0.78710-0.24782
  -3  -7  1074232.13 4091.42   1-0.75247 0.96299-0.13067-0.24770 0.64552-0.10624
   3  -7 -1071175.33 4070.24   1-0.67022 0.45921 0.51015-0.88832-0.53901-0.00048
   3   7 -1078001.43 4456.76   1 0.29654-0.50675 0.94907-0.57150 0.10641-0.64542
   3   7  -950650.92 4040.21   1 0.25603-0.43040 0.94110-0.56399 0.22083-0.70474
  -3   7   946263.99 3562.53   1-0.45578 0.62942-0.31819 0.69532 0.83126-0.34692
  -3   7   942968.06 4874.94   1-0.62370 0.79848-0.15404 0.53242 0.76633-0.28098
  -3  -7   951532.75 5346.90   1-0.78436 0.95913-0.12337-0.25500 0.60791-0.12256
   3  -7  -946588.33 7180.90   1-0.68646 0.51124 0.47906-0.85723-0.54704 0.06150
   3   7  -949166.72 4432.74   1 0.36683-0.54135 0.91636-0.53879 0.16035-0.64546
   3   7  -894190.11 9914.44   1 0.20008-0.33881 0.91936-0.54225 0.33873-0.76887
  -3   7   894166.83 5275.78   1-0.45625 0.59432-0.32088 0.69801 0.82997-0.39944
  -3   7   889583.30 4682.90   1-0.64996 0.78900-0.14993 0.52831 0.74502-0.31360
  -3  -7   895089.35 4902.77   1-0.81588 0.95520-0.11502-0.26310 0.56665-0.13546
   3  -7  -892739.52 5596.18   1-0.70732 0.56789 0.43533-0.81350-0.55692 0.12533
   3   7  -894274.77 8926.54   1 0.44010-0.57892 0.87113-0.49356 0.21781-0.64902
   3   7  -749311.07 6401.42   1 0.13939-0.24248 0.88059-0.50348 0.45291-0.82927
  -3   7   748829.48 5597.14   1-0.45551 0.55802-0.31664 0.69376 0.83201-0.45529
  -3   7   745690.59 4717.77   1-0.67496 0.77826-0.14574 0.52412 0.72331-0.34581
  -3  -7   747009.74 3995.53   1-0.84814 0.95168-0.10576-0.27236 0.51910-0.14181
   3  -7  -747272.24 4952.70   1-0.73223 0.62858 0.37594-0.75410-0.56789 0.19024
   3   7  -6122774.5 6355.16   1 0.07545-0.14290 0.82508-0.44798 0.55994-0.88254
  -3   7   6124445.6 6232.26   1-0.45331 0.52025-0.30416 0.68129 0.83784-0.51495
  -3   7   6119846.3 6090.26   1-0.69854 0.76611-0.14151 0.51989 0.70143-0.37786
  -3  -7   6120580.2 5701.14   1-0.88099 0.94877-0.09492-0.28320 0.46349-0.14010
  -3  -7   6117346.2 9425.10   1-0.59282 0.66010-0.72973 0.35162-0.34066 0.66379
   3  -7  -6121613.8 6336.13   1-0.75952 0.69167 0.29764-0.67581-0.57838 0.25468
   3   7  -5108794.4 6072.29   1 0.01029-0.04215 0.75451-0.37764 0.65620-0.92499
  -3   7   5101861.4 6202.14   1-0.44914 0.48053-0.28172 0.65885 0.84787-0.57879
  -3   7   5100346.6 4215.20   1-0.72027 0.75209-0.13735 0.51573 0.67995-0.41031
  -3  -7   5107694.5 5560.82   1-0.91466 0.94666-0.08170-0.29641 0.39586-0.12637
   3  -7  -599562.84 4090.97   1-0.91307 0.88101 0.07656-0.45460-0.40054 0.13092
  -3  -7   5109217.9 5361.32   1-0.66441 0.69604-0.62912 0.25101-0.40341 0.67268
   3  -7  -5103252.9 4927.05   1-0.78596 0.75390 0.19781-0.57598-0.58576 0.31601
   3   7  -4341051.8 9718.24   1-0.05367 0.05745 0.67184-0.29496 0.73874-0.95377
  -3   7   4333520.9 9643.04   1-0.44223 0.43805-0.24703 0.62415 0.86220-0.64694
  -3   7   4344056.0 8651.44   1-0.73858 0.73467-0.13364 0.51202 0.66078-0.44507
  -3  -7   4354876.8 9378.49   1-0.94878 0.94500-0.06474-0.31337 0.30923-0.09363
   3  -7  -4332258.6 8364.46   1-0.71653 0.72024 0.13308-0.51111-0.68473 0.46904
  -3  -7   4354175.0 9782.65   1-0.72767 0.72365-0.50632 0.12820-0.46273 0.67815
   3  -7  -4336196.9 9662.43   1-0.80647 0.81020 0.07598-0.45414-0.58636 0.37056
   3   7  -352836.60 3738.83   1-0.11398 0.15340 0.58160-0.20472 0.80544-0.96672
  -3   7   360544.64 4503.76   1-0.43131 0.39157-0.19714 0.57426 0.88039-0.71895
  -3  -7   361779.74 3505.71   1-0.98074 0.94119-0.04150-0.33661 0.19082-0.02912
  -3  -7   359579.20 4080.00   1-0.77652 0.73742-0.36532-0.01265-0.51336 0.67530
   3  -7  -356116.06 3598.32   1-0.81487 0.85397-0.06313-0.31484-0.57618 0.41424
   3   7  -2231847.9 7207.75   1-0.16854 0.24359 0.48897-0.11210 0.85585-0.96337
  -3  -7   2235259.9 6258.77   1-0.99978 0.92451-0.00718-0.37080 0.01964 0.08817
   3   7  -2201639.4 5293.12   1-0.67712 0.75236 0.14058 0.23744-0.72230 0.61446
  -3  -7   2223292.5 7732.96   1-0.80640 0.73129-0.20957-0.16840-0.55298 0.66094
   3  -7  -2226744.8 6555.85   1-0.80582 0.88092-0.21432-0.16365-0.55201 0.44405
   3   7  -1103805.4 6057.52   1-0.21591 0.32661 0.39915-0.02242 0.89109-0.94489
  -3   7   194717.50 5460.90   1-0.38881 0.27794-0.03697 0.41409 0.92057-0.86675
  -3  -7   198846.46 4910.76   1 0.34490-0.45554-0.17869-0.19854 0.92146-0.86779
  -3   7   188432.71 4288.75   1-0.82607 0.71497-0.11222 0.49034 0.55227-0.49837
  -3  -7   198133.55 4912.53   1-0.97130 0.86025 0.04283-0.42082-0.23394 0.28785
   3  -7  -1100631.3 5533.75   1-0.77682 0.88794-0.36418-0.01379-0.51371 0.45973
  -3  -7   1100538.4 5606.92   1-0.81478 0.70367-0.05210-0.32587-0.57741 0.63139
   3   7   0178640.9 5504.59   1-0.25564 0.40195 0.31605 0.06067 0.91364-0.91364
  -3   7   0189097.8 5618.44   1-0.35012 0.20381 0.08080 0.29592 0.93321-0.93321
   3  -7   0198690.6 5834.25   1 0.06110 0.08565-0.19402-0.18450 0.97909-0.97909
  -3  -7   0199072.9 5138.66   1-0.05976-0.08700-0.19454-0.18398 0.97907-0.97907
  -3   7   0196329.5 5313.22   1-0.83928 0.69240-0.10842 0.48655 0.53276-0.53276
  -3  -7   0197444.6 5393.15   1-0.83154 0.68478 0.10532-0.48335-0.54537 0.54537
   3  -7   0189321.4 5572.00   1-0.73008 0.87673-0.50066 0.12255-0.46510 0.46510
  -3  -7   0203162.9 6328.95   1-0.80413 0.65724 0.09472-0.47289-0.58685 0.58685
   3   7   1444394.012052.83   1-0.28777 0.46968 0.24280 0.13392 0.92640-0.87261
  -3   7  -1437429.211998.53   1-0.29461 0.11270 0.22643 0.15029 0.92840-0.98219
   3  -7   1446390.211375.49   1-0.19087 0.37334-0.19185-0.18666 0.96268-0.90871
  -3  -7  -1420280.010575.10   1-0.38453 0.20194-0.18054-0.19783 0.90528-0.95920
   3  -7   1437041.111568.85   1-0.67079 0.85310-0.61855 0.24043-0.40918 0.46303
  -3  -7  -1452185.113338.93   1-0.78010 0.59742 0.22316-0.60133-0.58449 0.53054
  -3   7  -2474393.312570.53   1-0.21766 0.00015 0.39565-0.01891 0.89223-0.99982
   3   7   2463447.012935.17   1-0.31295 0.53046 0.18094 0.19578 0.93237-0.82478
   3   7   2458805.012111.90   1 0.31587-0.09761-0.18078 0.55803 0.93141-0.82405
   3  -7   2466236.612045.35   1-0.31819 0.53635-0.18585-0.19266 0.92963-0.82170
   3  -7   2470500.313314.22   1-0.60434 0.82231-0.71545 0.33734-0.35054 0.45825
  -3  -7  -2503923.013679.80   1-0.74924 0.53077 0.32922-0.70738-0.57467 0.46677
  -3   7  -326394.42 3112.67   1-0.11801-0.13523 0.57513-0.19826 0.80950-0.97077
   3   7   324982.36 3305.70   1-0.33206 0.58518 0.13091 0.24581 0.93412-0.77274
   3   7   325102.62 2835.75   1 0.12734 0.12652-0.19252 0.57104 0.97299-0.81110
   3  -7   328459.20 2831.86   1-0.38489 0.63896-0.18051-0.19786 0.90513-0.74335
   3  -7   327074.02 2867.78   1-0.53523 0.78885-0.79253 0.41441-0.29227 0.45383
  -3  -7  -323286.62 3612.50   1-0.71707 0.46281 0.41316-0.79133-0.56134 0.39949
  -3   7  -4188479.9 7104.15   1 0.00068-0.28956 0.74293-0.36606 0.66935-0.88439
   3   7   4186999.2 7694.69   1-0.34604 0.63476 0.09238 0.28434 0.93365-0.71848
   3   7   4184245.2 7602.82   1-0.00406 0.29362-0.19465 0.57317 0.98086-0.76501
   3  -7   4179764.6 6744.66   1-0.42150 0.71131-0.17753-0.20084 0.88927-0.67356
  -3  -7  -4178194.910566.07   1-0.68721 0.39717 0.47757-0.85573-0.54741 0.33161
  -3   7  -4190727.3 9312.47   1 0.46463-0.75410 0.85309-0.47553 0.23737-0.45297
  -3   7  -5137187.2 6396.78   1 0.12766-0.45222 0.87148-0.49438 0.47351-0.74234
   3   7   5139086.8 7510.72   1-0.35573 0.68005 0.06457 0.31215 0.93235-0.66338
   3   7   5136727.7 6672.58   1-0.08950 0.41475-0.19423 0.57275 0.97686-0.70705
   3  -7   5135366.5 6527.92   1-0.43965 0.76519-0.17592-0.20245 0.88077-0.61113
  -3  -7  -5137247.7 9432.63   1-0.66161 0.33577 0.52575-0.90392-0.53464 0.26490
  -3   7  -5143410.7 8029.28   1 0.39753-0.72270 0.89889-0.52133 0.18426-0.45377
   3   7   649980.33 4320.09   1-0.36184 0.72176 0.04657 0.33016 0.93107-0.60831
   3   7   646683.12 7211.51   1-0.14379 0.50475-0.19321 0.57174 0.97056-0.64679
   3  -7   646406.87 4852.61   1-0.44601 0.80729-0.17533-0.20304 0.87768-0.55411
  -3  -7  -645542.84 5582.47   1-0.64152 0.28079 0.56070-0.93860-0.52351 0.20041
  -3   7  -648909.36 4676.34   1 0.33314-0.69401 0.93325-0.55568 0.13436-0.45777
   3   7   775517.83 7407.96   1-0.36488 0.76041 0.03741 0.33931 0.93029-0.55374
   3   7   771189.85 7620.20   1-0.17690 0.57355-0.19230 0.57083 0.96525-0.58752
   3  -7   770135.60 5744.29   1-0.44429 0.84131-0.17549-0.20288 0.87852-0.50103
  -3  -7  -767867.17 6376.02   1-0.62589 0.22950 0.58553-0.96344-0.51516 0.13822
  -3   7  -770669.70 7430.77   1 0.27166-0.66821 0.95840-0.58083 0.08757-0.46488
   3   7   880053.07 7091.72   1-0.36526 0.79639 0.03628 0.34044 0.93019-0.49985
   3   7   881989.84 8448.52   1-0.19515 0.62750-0.19171 0.57023 0.96185-0.53015
   3  -7   877999.13 3907.90   1-0.43667 0.86943-0.17619-0.20218 0.88219-0.45077
  -3  -7  -880720.60 5196.47   1-0.61495 0.18289 0.60209-0.97999-0.50922 0.07843
  -3   7  -885726.53 5801.95   1 0.21297-0.64522 0.97608-0.59851 0.04361-0.47482
   3   7   915802.79 2460.02   1-0.36321 0.82994 0.04245 0.33427 0.93073-0.44660
   3   7   915915.43 4791.85   1-0.20261 0.67066-0.19144 0.56997 0.96036-0.47470
   3  -7   917213.75 2578.95   1-0.42454 0.89303-0.17726-0.20111 0.88788-0.40253
  -3  -7  -911425.96 4833.24   1-0.60822 0.14049 0.61195-0.98986-0.50553 0.02089
  -3   7  -924465.92 4129.54   1 0.15686-0.62479 0.98761-0.61005 0.00218-0.48729
   3   7  1050275.55 5906.02   1-0.35886 0.86119 0.05540 0.32132 0.93174-0.39381
   3   7  1053061.64 7479.87   1-0.20191 0.70566-0.19147 0.56999 0.96050-0.42088
   3  -7  1058063.47 5138.80   1-0.40875 0.91299-0.17861-0.19977 0.89499-0.35571
  -3  -7 -1056560.77 7456.37   1-0.60521 0.10180 0.61629-0.99420-0.50387-0.03461
  -3   7 -1059292.23 6559.83   1 0.10303-0.60666 0.99398-0.61642-0.03703-0.50197
   3   7  11 9632.98 2369.61   1-0.19481 0.73426-0.19172 0.57024 0.96191-0.36833
   3  -7  1114042.12 3349.93   1-0.38991 0.92988-0.18012-0.19825 0.90306-0.30985
  -3  -7 -1112758.67 9485.23   1-0.60544 0.06636 0.61597-0.99387-0.50400-0.08833
  -3   7 -1110209.64 3781.98   1 0.05273-0.59211 0.99578-0.61770-0.07503-0.51752
  -3   9  1318541.58 9954.12   1-0.42275 0.73864-0.16125 0.64612 0.89178-0.19216
  -3  -9  1321128.5011544.99   1-0.62313 0.94086-0.15412-0.33236 0.76677-0.06571
   3  -9 -1330484.15 8530.55   1-0.71350 0.39511 0.42143-0.90765-0.55974-0.14160
   3   9 -1320576.01 9351.08   1 0.17264-0.48993 0.98488-0.49944 0.01378-0.71450
  -3   9  1216006.95 6681.98   1-0.42722 0.70754-0.17967 0.66455 0.88611-0.24031
  -3  -9  1222043.38 2613.16   1-0.65470 0.93669-0.14916-0.33732 0.74102-0.09388
   3  -9 -1222720.81 4345.53   1-0.71854 0.43595 0.40969-0.89590-0.56199-0.08539
   3   9 -1220183.20 6062.30   1 0.23419-0.51579 0.97036-0.48493 0.05943-0.70625
  -3   9  1132644.0910049.48   1-0.43046 0.67522-0.19348 0.67836 0.88162-0.28964
  -3  -9  1131051.98 7232.45   1-0.68546 0.93171-0.14389-0.34259 0.71374-0.12053
   3  -9 -1128470.67 7525.16   1-0.72633 0.47952 0.39086-0.87707-0.56539-0.02805
   3   9 -1132742.40 7667.80   1 0.29751-0.54341 0.94868-0.46324 0.10715-0.70007
   3   9 -1017855.79 4828.33   1 0.25634-0.46635 0.94118-0.45633 0.22014-0.75780
  -3   9  1019355.16 3886.13   1-0.43250 0.64170-0.20236 0.68723 0.87862-0.34046
  -3  -9  1018826.00 2503.68   1-0.71554 0.92606-0.13828-0.34820 0.68473-0.14546
   3  -9 -1019197.32 4366.21   1-0.73685 0.52584 0.36382-0.85004-0.56980 0.03030
   3   9 -1015113.4511376.01   1 0.36243-0.57264 0.91869-0.43326 0.15694-0.69596
   3   9  -9117494.5 5660.54   1 0.20284-0.37721 0.92077-0.43592 0.33321-0.81711
  -3   9   9112389.4 6000.25   1-0.43330 0.60693-0.20586 0.69073 0.87742-0.39307
  -3  -9   9111935.5 5564.20   1-0.74510 0.91988-0.13226-0.35422 0.65370-0.16835
   3  -9  -9118322.8 5605.44   1-0.74991 0.57468 0.32726-0.81347-0.57492 0.08937
   3   9  -9115078.0 5270.54   1 0.42856-0.60307 0.87908-0.39364 0.20867-0.69378
   3   9  -821335.02 4431.59   1 0.14632-0.28505 0.88574-0.40089 0.44051-0.87064
  -3   9   823548.91 3329.39   1-0.43274 0.57081-0.20338 0.68825 0.87827-0.44774
  -3  -9   826231.27 2483.48   1-0.77433 0.91337-0.12575-0.36073 0.62015-0.18873
   3  -9  -826290.66 4137.01   1-0.76494 0.62551 0.27971-0.76593-0.58018 0.14858
   3   9  -786461.58 5557.61   1 0.08811-0.19120 0.83719-0.35234 0.53976-0.91613
  -3   9   789355.89 6161.02   1-0.43061 0.53312-0.19414 0.67901 0.88140-0.50469
  -3  -9   787173.07 4474.08   1-0.80311 0.90665-0.11838-0.36777 0.58394-0.20665
  -3  -9   788605.18 6437.19   1-0.56297 0.66592-0.76392 0.27778-0.31539 0.69237
   3  -9  -783979.56 4876.18   1-0.78091 0.67727 0.21978-0.70599-0.58469 0.20704
   3   9  -683964.59 5863.96   1 0.02972-0.09722 0.77702-0.29246 0.62876-0.95132
  -3   9   685613.85 6255.62   1-0.42661 0.49356-0.17715 0.66202 0.88691-0.56401
  -3  -9   685775.25 4590.20   1-0.83259 0.90036-0.11037-0.37578 0.54277-0.21938
  -3  -9   683606.32 5208.35   1-0.62580 0.69309-0.68709 0.20095-0.36914 0.69227
   3  -9  -684715.43 4891.94   1-0.79615 0.72830 0.14638-0.63260-0.58711 0.26341
   3   9  -5165960.7 8633.48   1-0.02716-0.00469 0.70771-0.22315 0.70597-0.97477
  -3   9   5175519.6 9551.03   1-0.42026 0.45164-0.15120 0.63608 0.89471-0.62563
  -3  -9   5172807.010022.22   1-0.86287 0.89486-0.10110-0.38505 0.49520-0.22571
  -3  -9   5167909.2 8336.07   1-0.68359 0.71522-0.59628 0.11013-0.42089 0.69016
   3  -9  -5168689.8 8361.21   1-0.80832 0.77625 0.05928-0.54549-0.58574 0.31600
   3   9  -420624.58 7357.30   1-0.08099 0.08477 0.63248-0.14793 0.77032-0.98535
  -3   9   419613.8811360.83   1-0.41085 0.40667-0.11483 0.59971 0.90443-0.68917
  -3  -9   422848.54 3714.28   1-0.89465 0.89087-0.08987-0.39629 0.43763-0.22203
  -3  -9   419661.47 9203.92   1-0.73353 0.72950-0.49235 0.00620-0.46852 0.68394
   3  -9  -419764.47 4635.51   1-0.81455 0.81764-0.03898-0.44699-0.57877 0.36285
   3   9  -3212688.2 8860.92   1-0.13043 0.16985 0.55481-0.07025 0.82168-0.98296
  -3   9   3215676.1 9992.35   1-0.39743 0.35769-0.06637 0.55124 0.91522-0.75377
  -3  -9   3217120.0 7537.01   1-0.92873 0.88918-0.07527-0.41088 0.36300-0.20131
  -3  -9   3208267.6 8466.04   1-0.77277 0.73368-0.37901-0.10695-0.50908 0.67102
   3  -9  -3208725.0 8140.97   1-0.81211 0.85121-0.14887-0.33709-0.56417 0.40223
   3   9  -227924.38 3867.40   1-0.17456 0.24962 0.47806 0.00649 0.86080-0.96832
  -3   9   228853.65 6577.86   1-0.37834 0.30324-0.00430 0.48867 0.92565-0.81806
  -3  -9   227998.24 2611.35   1 0.53679-0.61155-0.15950-0.32551 0.82849-0.72113
  -3  -9   229365.39 3259.37   1-0.96496 0.88963-0.05443-0.43172 0.25666-0.14886
   3  -9  -226652.49 4839.50   1-0.79852 0.87363-0.26401-0.22195-0.54097 0.43301
  -3  -9   226155.55 3877.22   1-0.79957 0.72446-0.25771-0.22825-0.54246 0.65042
   3   9  -1171172.811617.31   1-0.21286 0.32357 0.40521 0.07915 0.88909-0.94288
  -3   9   1164862.9 9729.10   1-0.35261 0.24191 0.07362 0.41074 0.93286-0.87907
  -3  -9   1165756.4 6408.66   1 0.17171-0.28278-0.19103-0.29564 0.96644-0.91248
  -3  -9   1175506.8 7574.51   1-0.99567 0.88462-0.02112-0.46486 0.09051-0.03660
   3  -9  -1164944.7 7438.41   1-0.77282 0.88394-0.37884-0.10713-0.50913 0.45515
  -3  -9   1169438.1 7778.12   1-0.81294 0.70182-0.13571-0.35026-0.56630 0.62028
   3   9   046677.30 4264.64   1-0.24532 0.39163 0.33838 0.14598 0.90846-0.90846
  -3   9   046732.67 5860.58   1-0.31790 0.17159 0.16825 0.31611 0.93307-0.93307
  -3  -9   042023.19 2560.24   1-0.25223 0.10546-0.18940-0.29727 0.94895-0.94895
  -3   9   041856.23 2599.51   1-0.98778 0.84095-0.03325 0.51924 0.15225-0.15225
   3  -9   044087.49 4432.31   1-0.73566 0.88231-0.48711 0.00097-0.47064 0.47064
  -3  -9   045481.91 4418.68   1-0.81391 0.66678-0.01884-0.46712-0.58067 0.58067
   3   9   1244571.0 9513.29   1-0.27211 0.45402 0.27925 0.20511 0.92085-0.86705
  -3   9  -1256505.610392.43   1-0.27203 0.09012 0.27942 0.20494 0.92082-0.97461
   3  -9   1248075.6 8438.65   1-0.06017 0.24264-0.19453-0.29213 0.97904-0.92508
  -3  -9  -1229729.9 7665.63   1-0.55218 0.36958-0.16386-0.32262 0.81745-0.87138
   3  -9   1241294.710606.71   1-0.68926 0.87157-0.58592 0.09978-0.42613 0.47999
  -3  -9  -1257249.2 9798.13   1-0.80511 0.62243 0.08716-0.57338-0.58667 0.53272
  -3   9  -268662.89 5344.85   1-0.21307-0.00443 0.40479 0.07957 0.88923-0.99681
   3   9   269741.32 9967.64   1-0.29367 0.51118 0.22869 0.25567 0.92814-0.82055
   3  -9   263138.79 5311.14   1-0.22021 0.43837-0.19078-0.29589 0.95661-0.84868
  -3  -9  -262481.98 3832.41   1-0.70838 0.49004-0.13966-0.34682 0.69187-0.79972
  -3  -9  -264037.73 4706.30   1-0.63119 0.41290 0.14839-0.63443-0.76129 0.65345
   3  -9   266382.88 4880.72   1-0.63596 0.85393-0.67276 0.18662-0.37805 0.48576
  -3  -9  -262144.32 4668.52   1-0.78960 0.57113 0.18075-0.66696-0.58639 0.47849
  -3   9  -396736.99 5414.32   1-0.14012-0.11311 0.53858-0.05403 0.83083-0.99211
   3   9   398680.61 9972.32   1-0.31057 0.56368 0.18698 0.29738 0.93197-0.77059
   3   9   393622.44 2961.46   1 0.40351-0.14938-0.17385 0.65888 0.89830-0.73726
   3  -9   399006.65 5666.85   1-0.30750 0.56136-0.18649-0.30017 0.93309-0.77120
   3  -9   3100382.3 5905.99   1-0.57827 0.83189-0.74687 0.26072-0.32829 0.48986
  -3  -9  -396022.76 6710.46   1-0.77052 0.51627 0.26011-0.74632-0.58191 0.42006
  -3   9  -415330.55 5362.75   1-0.05360-0.23527 0.67194-0.18738 0.73866-0.95369
   3   9   416402.84 7709.64   1-0.32337 0.61209 0.15402 0.33034 0.93365-0.71847
   3   9   413923.13 2622.45   1 0.23407 0.05593-0.18569 0.67071 0.95431-0.73960
   3  -9   415715.22 4131.86   1-0.35674 0.64630-0.18332-0.30334 0.91603-0.70018
  -3  -9  -413728.68 7402.62   1-0.75051 0.46047 0.32547-0.81168-0.57514 0.35934
  -3   9  -582699.02 5603.24   1 0.04352-0.36804 0.79226-0.30770 0.60862-0.87741
   3   9   585004.50 6170.20   1-0.33261 0.65693 0.12943 0.35493 0.93413-0.66517
   3   9   584757.65 5685.55   1 0.11909 0.20615-0.19275 0.67942 0.97399-0.70418
   3  -9   580091.69 4945.95   1-0.38256 0.70811-0.18069-0.30579 0.90608-0.63644
  -3  -9  -583604.17 7045.42   1-0.73145 0.40561 0.37794-0.86416-0.56756 0.29781
  -3   9  -591985.50 6762.65   1 0.45588-0.78104 0.85970-0.37427 0.23037-0.49988
   3   9   6  234.85 2190.33   1-0.33874 0.69866 0.11272 0.37164 0.93410-0.61134
   3   9   6  835.29  999.29   1 0.03655 0.32439-0.19435 0.68102 0.98024-0.65647
   3  -9   6 1571.59  800.82   1-0.39554 0.75682-0.17968-0.30680 0.90069-0.57713
  -3  -9  -6 1628.94 1334.23   1-0.71453 0.35290 0.41905-0.90527-0.56020 0.23650
  -3   9  -6 1359.00 2116.51   1 0.39541-0.75627 0.90016-0.41473 0.18260-0.50601
   3   9   7117090.510885.29   1-0.34212 0.73765 0.10335 0.38101 0.93395-0.55740
   3  -9   7111132.6 6223.92   1-0.39886 0.79589-0.17941-0.30707 0.89928-0.52178
  -3  -9  -7117995.9 7262.17   1-0.70040 0.30299 0.45037-0.93658-0.55371 0.17606
  -3   9  -7118633.3 7961.95   1 0.33598-0.73253 0.93191-0.44647 0.13654-0.51385
   3   9   8 5004.32 3618.28   1-0.34303 0.77416 0.10082 0.38354 0.93389-0.50355
   3   9   8 3417.51 1652.62   1-0.05330 0.48566-0.19458 0.68125 0.97943-0.54774
   3  -9   8 5744.98 4395.60   1-0.39521 0.82796-0.17971-0.30677 0.90083-0.46941
  -3  -9  -8 3925.23 3439.30   1-0.68932 0.25611 0.47334-0.95955-0.54843 0.11683
  -3   9  -8 6135.49 2887.03   1 0.27793-0.71017 0.95615-0.47071 0.09231-0.52352
   3   9   947542.41 5590.80   1-0.34165 0.80838 0.10468 0.37968 0.93397-0.44984
   3  -9   949439.11 4790.07   1-0.38623 0.85472-0.18041-0.30607 0.90458-0.41923
  -3  -9  -944211.67 7919.60   1-0.68130 0.21230 0.48920-0.97542-0.54452 0.05897
  -3   9  -942243.51 7112.43   1 0.22139-0.68933 0.97390-0.48846 0.04988-0.53499
   3   9  10   29.90 2592.30   1-0.33807 0.84040 0.11457 0.36979 0.93411-0.39618
   3  -9  10 2840.64 5491.92   1-0.37300 0.87724-0.18141-0.30507 0.90991-0.37064
  -3  -9 -10 5216.48 2353.05   1-0.67620 0.17142 0.49897-0.98519-0.54200 0.00250
  -3   9 -10 5015.42 2360.05   1 0.16637-0.67000 0.98601-0.50058 0.00917-0.54818
  -3  11  12 7540.88 8286.12   1-0.40335 0.68368-0.08731 0.67993 0.91086-0.26506
  -3 -11  1212288.44 6433.86   1-0.60720 0.88919-0.15647-0.43812 0.77898-0.13185
   3  11 -12 8989.46 7512.87   1 0.28246-0.56405 0.95448-0.36117 0.09573-0.74255
  -3  11  1121493.34 8986.01   1-0.40613 0.65089-0.09736 0.68998 0.90861-0.31663
  -3 -11  1126254.78 6053.53   1-0.63550 0.88176-0.15223-0.44236 0.75693-0.16373
   3 -11 -1122729.24 3431.18   1-0.77137 0.52457 0.25702-0.85129-0.58216-0.01127
   3  11 -1118612.83 7441.07   1 0.34339-0.58930 0.92835-0.33504 0.14224-0.73516
  -3  11  1014226.0011134.48   1-0.40755 0.61674-0.10256 0.69518 0.90740-0.36924
  -3 -11  1019514.67 5606.99   1-0.66265 0.87316-0.14784-0.44675 0.73418-0.19491
   3 -11 -1020602.93 5580.55   1-0.77903 0.56802 0.22753-0.82179-0.58423 0.04474
   3  11 -1012920.06 7865.02   1 0.40463-0.61484 0.89455-0.30124 0.18982-0.72884
   3  11  -973581.57 7167.55   1 0.16561-0.33998 0.89911-0.30652 0.40517-0.88907
  -3  11   969695.85 5181.94   1-0.40754 0.58117-0.10253 0.69516 0.90741-0.42306
  -3 -11   971497.54 3762.29   1-0.68866 0.86344-0.14332-0.45127 0.71077-0.22542
   3 -11  -971952.73 5539.12   1-0.78770 0.61248 0.18980-0.78406-0.58608 0.10053
   3  11  -973609.36 4899.95   1 0.46561-0.64013 0.85233-0.25902 0.23816-0.72327
   3  11  -816639.08 9862.27   1 0.11171-0.25044 0.85831-0.26572 0.50081-0.93095
  -3  11   816077.9513214.32   1-0.40598 0.54405-0.09681 0.68943 0.90873-0.47820
  -3 -11   824878.36 3999.01   1-0.71357 0.85261-0.13866-0.45593 0.68672-0.25529
  -3 -11   829002.63 3557.73   1-0.52762 0.66622-0.79989 0.20571-0.28598 0.71681
   3 -11  -819820.69 9230.16   1-0.79672 0.65729 0.14314-0.73740-0.58714 0.15554
   3  11  -739162.66 3343.27   1 0.05804-0.16117 0.80763-0.21539 0.58682-0.96313
  -3  11   738816.92 7306.49   1-0.40265 0.50516-0.08480 0.67742 0.91141-0.53469
  -3 -11   735820.71 2893.44   1-0.73739 0.84069-0.13388-0.46071 0.66206-0.28456
  -3 -11   737257.08 6114.60   1-0.58510 0.68805-0.73893 0.14476-0.33409 0.71107
   3 -11  -736866.65 4100.67   1-0.80512 0.70148 0.08707-0.68134-0.58667 0.20902
   3  11  -620449.85 4931.41   1 0.00584-0.07333 0.74919-0.15695 0.66232-0.98487
  -3  11   620599.9310045.23   1-0.39727 0.46421-0.06579 0.65841 0.91533-0.59244
  -3 -11   623294.09 2367.16   1-0.76012 0.82768-0.12899-0.46560 0.63684-0.31327
  -3 -11   625263.05 4264.62   1-0.63909 0.70638-0.66823 0.07405-0.38081 0.70394
   3 -11  -624138.31 2827.60   1-0.81150 0.74257 0.02327-0.61724-0.58387 0.25999
   3  11  -5 4978.89 2372.26   1-0.04379 0.01194 0.68547-0.09323 0.72677-0.99557
  -3  11   5 8783.49 2954.41   1-0.38941 0.42079-0.03898 0.63160 0.92023-0.65115
  -3 -11   5 7203.77 2252.34   1-0.78141 0.81341-0.12375-0.47044 0.61161-0.34212
  -3 -11   5 7200.49 3236.32   1-0.68804 0.71967-0.58817-0.00599-0.42500 0.69428
   3 -11  -5 7467.45 3088.46   1-0.81478 0.78185-0.05165-0.54231-0.57746 0.30755
   3  11  -469635.82 6850.20   1-0.08995 0.09374 0.61902-0.02679 0.78020-0.99523
  -3  11   464334.80 5421.44   1-0.37819 0.37429-0.00383 0.59584 0.92571-0.71054
  -3 -11   465664.17 3226.26   1-0.80193 0.79815-0.11868-0.47551 0.58549-0.36990
  -3 -11   460518.84 5720.07   1-0.73038 0.72636-0.49993-0.09424-0.46540 0.68082
   3 -11  -465912.78 4337.88   1-0.81301 0.81609-0.13452-0.45943-0.56649 0.35057
   3  11  -348249.50 8314.10   1-0.13194 0.17136 0.55232 0.03991 0.82312-0.98439
  -3  11   345895.30 5436.91   1-0.36357 0.32407 0.04136 0.55063 0.93064-0.76926
  -3 -11   345658.03 1380.00   1-0.82120 0.78165-0.11357-0.48062 0.55921-0.39752
  -3 -11   344565.11 4002.06   1-0.76470 0.72560-0.40635-0.18760-0.50010 0.66204
   3 -11  -342345.16 3314.39   1-0.80466 0.84376-0.22332-0.37064-0.55013 0.38818
  -3 -11   284223.61 6197.78   1-0.79019 0.71508-0.30793-0.28603-0.52987 0.63783
   3  11  -116410.44 4414.86   1-0.20192 0.31262 0.42666 0.16534 0.88158-0.93537
  -3  11   116239.88 5858.60   1-0.31945 0.20874 0.16426 0.42774 0.93325-0.87946
   3 -11  -116938.71 3693.50   1-0.76437 0.87549-0.40741-0.18655-0.49974 0.44576
  -3 -11   115134.25 7728.04   1-0.80644 0.69532-0.20922-0.38474-0.55305 0.60703
   3  11   064545.60 5309.56   1-0.22984 0.37615 0.37088 0.22112 0.89978-0.89978
  -3  11   068026.83 5247.18   1-0.28770 0.14139 0.24298 0.34902 0.92638-0.92638
   3 -11   061876.16 4401.39   1-0.73208 0.87873-0.49587-0.09829-0.46708 0.46708
  -3 -11   066400.25 4545.16   1-0.81399 0.66687-0.11357-0.48039-0.56965 0.56965
  -3  11  -1 4136.64 2488.83   1-0.24788 0.06597 0.33289 0.25911 0.90979-0.96359
   3  11   1 2526.61 3633.43   1-0.25324 0.43515 0.32130 0.27070 0.91248-0.85869
   3 -11   1 2618.57 2994.81   1-0.69295 0.87526-0.57904-0.01512-0.42956 0.48341
  -3 -11  -1 1921.31 3094.21   1-0.81410 0.63096-0.02392-0.57004-0.58022 0.52624
  -3  11  -2133310.3 7119.73   1-0.19891-0.01860 0.43247 0.15953 0.87943-0.98701
   3  11   2134981.0 7638.13   1-0.27245 0.48997 0.27847 0.31353 0.92098-0.81340
   3 -11   2129505.7 8159.09   1-0.64799 0.86595-0.65499 0.06082-0.38869 0.49640
  -3 -11  -2138222.0 7432.92   1-0.80860 0.59013 0.05651-0.65077-0.58563 0.47773
  -3  11  -330056.12 3596.21   1-0.14014-0.11309 0.53854 0.05368 0.83085-0.99213
   3  11   330866.03 9630.21   1-0.28784 0.54096 0.24263 0.34936 0.92642-0.76504
   3 -11   329549.83 1705.05   1-0.18850 0.44236-0.19193-0.40288 0.96313-0.80124
   3 -11   330276.84 4803.11   1-0.59859 0.85221-0.72266 0.12849-0.34560 0.50716
  -3 -11  -330743.18 4674.83   1-0.79920 0.54494 0.12830-0.72256-0.58720 0.42535
  -3  11  -495499.20 4609.62   1-0.07143-0.21744 0.64654-0.05430 0.75952-0.97456
   3  11   498589.69 9110.88   1-0.29980 0.58851 0.21379 0.37821 0.92973-0.71456
   3 -11   489088.46 4072.52   1-0.25846 0.54801-0.18910-0.40571 0.94733-0.73148
   3 -11   496111.06 5090.80   1-0.54610 0.83537-0.78166 0.18748-0.30129 0.51670
  -3 -11  -490476.42 6446.27   1-0.78763 0.49758 0.19015-0.78441-0.58607 0.37027
   3  11   537861.88 6083.41   1-0.30867 0.63299 0.19177 0.40023 0.93163-0.66267
   3 -11   531257.01 3730.83   1-0.29955 0.62481-0.18695-0.40786 0.93558-0.66577
  -3 -11  -536402.57 4651.15   1-0.77532 0.44948 0.24219-0.83645-0.58327 0.31353
  -3  11  -543049.52 8124.70   1 0.49006-0.81523 0.83267-0.23936 0.25784-0.52735
   3  11   681496.29 6436.65   1-0.31477 0.67469 0.17629 0.41570 0.93264-0.60989
   3 -11   679457.84 4491.36   1-0.32258 0.68353-0.18558-0.40923 0.92816-0.60439
  -3 -11  -679511.17 8674.62   1-0.76338 0.40176 0.28497-0.87923-0.57967 0.25598
  -3  11  -681829.3511041.84   1 0.43445-0.79531 0.87506-0.28175 0.21333-0.53674
   3  11   7 5801.89 3288.49   1-0.31836 0.71389 0.16706 0.42494 0.93313-0.55657
   3 -11   7 8193.35 2555.95   1-0.33344 0.73010-0.18489-0.40992 0.92446-0.54672
  -3 -11  -7 5845.71 2585.20   1-0.75258 0.35517 0.31926-0.91353-0.57591 0.19826
  -3  11  -7 5082.63 3114.91   1 0.37855-0.77511 0.90993-0.31661 0.16945-0.54676
   3  11   817808.1910132.14   1-0.31964 0.75077 0.16375 0.42824 0.93327-0.50293
   3 -11   817993.90 4816.58   1-0.33561 0.76796-0.18475-0.41006 0.92370-0.49201
  -3 -11  -815198.07 8217.33   1-0.74341 0.31021 0.34591-0.94017-0.57242 0.14083
  -3  11  -817044.83 9722.44   1 0.32286-0.75511 0.93795-0.34464 0.12648-0.55770
   3  11   910884.59 7327.86   1-0.31874 0.78547 0.16609 0.42590 0.93317-0.44903
   3 -11   914336.41 4681.90   1-0.33123 0.79928-0.18503-0.40978 0.92522-0.43957
  -3 -11  -916258.12 6980.29   1-0.73614 0.26714 0.36572-0.95999-0.56950 0.08396
  -3  11  -917934.16 5214.89   1 0.26769-0.73562 0.95978-0.36647 0.08457-0.56969
  -3  13  1025752.73 4487.04   1-0.37989 0.58960-0.00926 0.70890 0.92498-0.38705
   3 -13 -1029398.57 6555.55   1-0.80312 0.59211 0.10214-0.80445-0.58698 0.04749
   3  13 -1015226.5911979.50   1 0.42914-0.63935 0.87869-0.17750 0.20912-0.74814
  -3  13   916717.28 4218.47   1-0.37916 0.55328-0.00693 0.70657 0.92530-0.44116
   3 -13  -914181.51 2732.90   1-0.80763 0.63240 0.06578-0.76809-0.58600 0.10045
   3  13  -916068.83 7046.82   1 0.48530-0.65982 0.83663-0.13545 0.25399-0.73911
   3  13  -844835.66 4443.39   1 0.09261-0.23134 0.84137-0.14103 0.53245-0.96259
  -3  13   848523.66 6103.22   1-0.37676 0.51527 0.00071 0.69893 0.92630-0.49596
  -3 -13   850523.97 5672.37   1-0.54148 0.68008-0.78632 0.08412-0.29745 0.72829
   3 -13  -850884.53 4707.54   1-0.81143 0.67048 0.02420-0.72616-0.58393 0.15209
   3  13  -711667.05 3046.06   1 0.04358-0.14671 0.79232-0.09240 0.60854-0.98485
  -3  13   710678.51 3988.33   1-0.37249 0.47540 0.01409 0.68554 0.92792-0.55137
  -3 -13   711943.56 4485.85   1-0.59287 0.69581-0.72966 0.02746-0.34071 0.71769
   3 -13  -7 9224.49 4012.37   1-0.81420 0.70925-0.02660-0.67535-0.57997 0.20210
   3  13  -6193088.613431.50   1-0.00323-0.06425 0.73813-0.03821 0.67465-0.99720
  -3  13   6210810.811372.58   1-0.36611 0.43341 0.03372 0.66592 0.92996-0.60720
  -3 -13   6192751.2 9503.41   1-0.64066 0.70795-0.66593-0.03627-0.38220 0.70532
   3 -13  -6193716.212185.82   1-0.81476 0.74583-0.08440-0.61755-0.57361 0.24973
   3  13  -5 4268.47 2872.70   1-0.04718 0.01532 0.68084 0.01907 0.73090-0.99970
  -3  13   5 3761.17 1873.10   1-0.35726 0.38896 0.06011 0.63953 0.93206-0.66310
  -3 -13   5 5563.15 1715.04   1-0.68388 0.71551-0.59574-0.10645-0.42116 0.69043
   3 -13  -5 4934.94 2599.15   1-0.81213 0.77921-0.14860-0.55335-0.56422 0.29432
   3  13  -4181416.015223.96   1-0.08771 0.09149 0.62242 0.07749 0.77775-0.99278
  -3  13   4190243.218527.65   1-0.34552 0.34163 0.09384 0.60580 0.93370-0.71853
  -3 -13   4189045.010398.06   1-0.72162 0.71760-0.52015-0.18204-0.45682 0.67223
   3 -13  -4188995.710696.41   1-0.80533 0.80842-0.21818-0.48377-0.55121 0.33528
   3  13  -318158.40 9338.53   1-0.12446 0.16388 0.56465 0.13525 0.81588-0.97716
  -3  13   317175.58 3028.52   1-0.33038 0.29088 0.13544 0.56420 0.93407-0.77269
  -3 -13   316326.18 5515.35   1-0.75319 0.71410-0.44132-0.26063-0.48777 0.64971
   3 -13  -317094.05 6684.17   1-0.79348 0.83257-0.29172-0.41023-0.53412 0.37217
   3  13  -2116236.1 9368.62   1-0.15723 0.23228 0.50909 0.19082 0.84622-0.95374
  -3  13   2111923.910651.91   1-0.31120 0.23610 0.18539 0.51425 0.93208-0.82449
  -3 -13   2110788.3 7214.37   1-0.77811 0.70301-0.35928-0.34267-0.51521 0.62317
   3 -13  -2111161.4 5243.94   1-0.77595 0.85105-0.36747-0.33448-0.51270 0.40474
   3  13  -1 9916.68 2907.47   1-0.18599 0.29670 0.45695 0.24268 0.86982-0.92361
  -3  13   1 9017.97 3523.32   1-0.28728 0.17657 0.24397 0.45566 0.92625-0.87245
   3 -13  -1 8874.41 3396.76   1-0.75243 0.86355-0.44351-0.25844-0.48696 0.43298
  -3 -13   1 8015.07 3221.80   1-0.79622 0.68510-0.27716-0.42479-0.53778 0.59176
   3  13   087012.14 7826.86   1-0.21084 0.35715 0.40921 0.29043 0.88774-0.88774
  -3  13   094948.54 9859.25   1-0.25786 0.11155 0.31119 0.38844 0.91469-0.91469
   3 -13   083952.34 6528.57   1-0.72286 0.86951-0.51738-0.18482-0.45802 0.45802
  -3 -13   093565.37 8756.13   1-0.80784 0.66071-0.19707-0.50488-0.55547 0.55547
  -3  13  -1  271.94 1116.58   1-0.22215 0.04024 0.38659 0.31304 0.89509-0.94888
   3  13   1 1201.17 2857.08   1-0.23193 0.41384 0.36656 0.33307 0.90101-0.84722
   3 -13   1  726.70 1547.52   1-0.68810 0.87041-0.58808-0.11412-0.42505 0.47891
  -3 -13  -1 -212.22 1793.59   1-0.81369 0.63055-0.12093-0.58102-0.56857 0.51459
  -3  13  -261772.28 6871.30   1-0.17946-0.03804 0.46908 0.23056 0.86472-0.97231
   3  13   257608.14 4359.18   1-0.24949 0.46700 0.32944 0.37020 0.91061-0.80302
   3 -13   265668.82 5300.90   1-0.64852 0.86648-0.65418-0.04801-0.38917 0.49688
  -3 -13  -262364.79 5581.34   1-0.81476 0.59561-0.05028-0.65167-0.57760 0.46964
  -3  13  -3 4491.54 2484.83   1-0.12933-0.12390 0.55664 0.14326 0.82062-0.98189
   3  13   3 5579.89 3157.39   1-0.26378 0.51690 0.29805 0.40159 0.91737-0.75599
   3 -13   3 6520.32 3579.10   1-0.60491 0.85853-0.71473 0.01253-0.35103 0.51259
  -3 -13  -3 6108.25 2623.29   1-0.81217 0.55701 0.01374-0.71570-0.58324 0.42130
   3  13   455167.2611567.47   1-0.27509 0.56380 0.27244 0.42720 0.92200-0.70683
   3 -13   455147.69 3923.14   1-0.55811 0.84738-0.76915 0.06694-0.31131 0.52673
  -3 -13  -448684.45 9661.17   1-0.80724 0.51720 0.06928-0.77159-0.58613 0.37033
   3  13   5 6454.25 3158.26   1-0.28365 0.60797 0.25255 0.44709 0.92507-0.65610
  -3 -13  -5 4957.30 2833.49   1-0.80074 0.47490 0.11848-0.82079-0.58717 0.31742
   3  13   666126.3010759.09   1-0.28969 0.64961 0.23824 0.46140 0.92699-0.60423
  -3 -13  -668999.89 7379.66   1-0.79362 0.43199 0.16029-0.86260-0.58691 0.26321
  -3  13  -669166.5913611.85   1 0.45637-0.81723 0.85934-0.15815 0.23077-0.55417
   3  13   7 5446.78 2607.69   1-0.29341 0.68893 0.22933 0.47031 0.92807-0.55152
  -3 -13  -7 6331.81 4719.64   1-0.78658 0.38916 0.19501-0.89732-0.58588 0.20823
  -3  13  -7 7779.85 3090.78   1 0.40421-0.80077 0.89481-0.19362 0.18950-0.56681
   3  15  -710848.62 3222.82   1 0.04046-0.14358 0.78892 0.01866 0.61315-0.98946
  -3  15   713018.42 6409.38   1-0.34122 0.44413 0.10586 0.70142 0.93400-0.55744
  -3 -15   711669.68 4374.21   1-0.59083 0.69377-0.73213-0.07810-0.33896 0.71594
   3 -15  -7 8754.11 5869.35   1-0.81325 0.70831-0.12992-0.68002-0.56721 0.18934
   3  15  -6 2471.51 2605.86   1-0.00199-0.06549 0.73965 0.06794 0.67298-0.99553
  -3  15   6 2179.72 3685.23   1-0.33412 0.40143 0.12534 0.68194 0.93415-0.61139
  -3 -15   6 4746.21 4202.06   1-0.63427 0.70156-0.67519-0.13504-0.37657 0.69969
   3 -15  -6 3819.20 4503.92   1-0.80954 0.74061-0.18037-0.62957-0.55865 0.23477
   3  15  -540678.57 8701.82   1-0.04157 0.00971 0.68850 0.11909 0.72404-0.99283
  -3  15   535889.43 8500.55   1-0.32463 0.35633 0.15071 0.65656 0.93375-0.66478
  -3 -15   543655.53 6004.28   1-0.67368 0.70531-0.61364-0.19659-0.41181 0.68108
   3 -15  -543205.98 4552.68   1-0.80297 0.77005-0.23553-0.57442-0.54749 0.27759
   3  15  -432836.48 4691.50   1-0.07794 0.08172 0.63700 0.17059 0.76691-0.98194
  -3  15   432688.45 4107.46   1-0.31241 0.30851 0.18232 0.62495 0.93228-0.71711
  -3 -15   432022.74 5812.24   1-0.70851 0.70448-0.54834-0.26189-0.44421 0.65962
   3 -15  -433079.84 4553.56   1-0.79291 0.79600-0.29459-0.51535-0.53338 0.31745
   3  15  -383058.05 9508.74   1-0.11091 0.15033 0.58649 0.22109 0.80232-0.96359
  -3  15   383039.3312352.72   1-0.29706 0.25756 0.22048 0.58680 0.92905-0.76767
  -3 -15   387385.50 7287.28   1-0.73834 0.69866-0.48041-0.32981-0.47333 0.63489
   3 -15  -382903.44 7203.11   1-0.77883 0.81793-0.35652-0.45342-0.51604 0.35410
   3  15  -2 6512.86 2930.38   1-0.14039 0.21545 0.53813 0.26945 0.83108-0.93860
  -3  15   2 5233.05 3613.43   1-0.27814 0.20303 0.26540 0.54188 0.92314-0.81556
   3 -15  -2 5461.62 5121.36   1-0.76033 0.83544-0.42013-0.38982-0.49536 0.38739
  -3 -15   2 8620.91 2767.70   1-0.76315 0.68804-0.41132-0.39863-0.49841 0.60637
   3  15  -138932.4711292.97   1-0.16639 0.27709 0.49283 0.31476 0.85406-0.90782
  -3  15   138767.81 4235.85   1-0.25513 0.14443 0.31717 0.49011 0.91340-0.85961
   3 -15  -136571.32 9955.19   1-0.73688 0.84787-0.48409-0.32614-0.47186 0.41801
  -3 -15   139060.85 3832.52   1-0.78254 0.67142-0.34172-0.46822-0.52043 0.57441
   3  15   0 3170.56 2833.80   1-0.18908 0.33539 0.45116 0.35611 0.87217-0.87217
  -3  15   0 3134.27 1836.98   1-0.22752 0.08121 0.37566 0.43161 0.89839-0.89839
   3 -15   0 3489.72 1925.75   1-0.70927 0.85592-0.54676-0.26346-0.44493 0.44493
  -3 -15   0 5998.09 2544.51   1-0.79686 0.64973-0.27358-0.53636-0.53866 0.53866
  -3  15  -114189.31 5255.88   1-0.19474 0.01283 0.44044 0.36683 0.87640-0.93019
   3  15   116955.76 6700.04   1-0.20848 0.39039 0.41386 0.39342 0.88614-0.83235
   3 -15   114535.04 4123.58   1-0.67729 0.85960-0.60740-0.20282-0.41511 0.46897
  -3 -15  -115344.14 5278.87   1-0.80656 0.62342-0.20823-0.60171-0.55325 0.49927
  -3  15  -215530.58 3358.40   1-0.15631-0.06129 0.51070 0.29688 0.84542-0.95294
   3  15   213244.49 4064.69   1-0.22482 0.44233 0.38118 0.42610 0.89674-0.78916
   3 -15   214525.46 6675.46   1-0.64130 0.85926-0.66499-0.14523-0.38276 0.49047
  -3 -15  -215161.19 5456.07   1-0.81225 0.59310-0.14679-0.66315-0.56452 0.45656
   3  15   332226.82 6624.92   1-0.23828 0.49139 0.35332 0.45396 0.90464-0.74326
   3 -15   335944.43 4472.67   1-0.60174 0.85536-0.71873-0.09150-0.34831 0.50987
  -3 -15  -333459.3711454.37   1-0.81466 0.55950-0.09017-0.71978-0.57287 0.41093
   3  15   4 -284.30 2635.54   1-0.24906 0.53778 0.33036 0.47691 0.91039-0.69522
   3 -15   4  -29.76 1849.02   1-0.55915 0.84843-0.76803-0.04220-0.31219 0.52761
  -3 -15  -4  934.13 1628.35   1-0.81455 0.52338-0.03897-0.77097-0.57877 0.36285
   3  15   573018.9113103.26   1-0.25735 0.58167 0.31231 0.49497 0.91445-0.64549
  -3 -15  -564562.8814990.23   1-0.81264 0.48546 0.00642-0.81637-0.58272 0.31282
  -4   0  15  656.37 2054.35   1-0.64647 0.98672-0.15049 0.15049 0.74794 0.06097
   4   0 -15  563.53 2017.55   1-0.33084-0.00905 0.88171-0.88171-0.33634-0.47170
   4   0 -14158674.6 7944.16   1 0.48089-0.78445 0.60816-0.60816-0.63156-0.12149
  -4   0  14164190.0 8325.95   1-0.68423 0.98874-0.14411 0.14411 0.71487 0.04010
   4   0 -14162884.310690.16   1-0.30101-0.00317 0.89938-0.89938-0.31702-0.43715
   4   0 -13  787.42 1399.55   1 0.47892-0.74687 0.65498-0.65498-0.58448-0.11478
  -4   0  13 -865.49 2294.19   1-0.72152 0.99030-0.13710 0.13710 0.67867 0.02238
   4   0 -13  -15.96  887.06   1-0.27132 0.00282 0.91532-0.91532-0.29759-0.40270
   4   0 -12139379.2 9101.39   1 0.47491-0.70724 0.69836-0.69836-0.53548-0.10999
  -4   0  12143648.2 8172.58   1-0.75852 0.99156-0.12934 0.12934 0.63867 0.00845
   4   0 -12144435.9 6373.51   1-0.24174 0.00895 0.92964-0.92964-0.27807-0.36835
   4   0 -11 -165.99 1721.38   1 0.46889-0.66559 0.73856-0.73856-0.48442-0.10726
  -4   0  11 -296.00 1627.63   1-0.79503 0.99272-0.12043 0.12043 0.59448-0.00160
   4   0 -11   70.22  571.37   1-0.21227 0.01517 0.94241-0.94241-0.25845-0.33411
   4   0 -10244310.912667.92   1 0.46084-0.62192 0.77575-0.77575-0.43107-0.10682
  -4   0  10251240.012926.32   1-0.83194 0.99385-0.11055 0.11055 0.54372-0.00474
   4   0 -10249118.811923.10   1-0.18289 0.02149 0.95370-0.95370-0.23872-0.29996
   4   0  -9  848.03 1418.78   1 0.45065-0.57611 0.81006-0.81006-0.37510-0.10900
  -4   0   9  557.27 1867.75   1-0.86894 0.99507-0.09909 0.09909 0.48489 0.00019
   4   0  -9  562.07 1179.23   1-0.15358 0.02788 0.96358-0.96358-0.21889-0.26593
   4   0  -8191841.8 6258.80   1 0.43783-0.52757 0.84176-0.84176-0.31579-0.11444
  -4   0   8216846.5 8084.19   1-0.90585 0.99621-0.08542 0.08542 0.41489 0.01629
   4   0  -8194557.3 5993.34   1-0.12429 0.03429 0.97210-0.97210-0.19891-0.23203
   4   0  -7 -410.45 1294.88   1 0.42269-0.47681 0.87027-0.87027-0.25287-0.12358
  -4   0   7  485.25 1215.24   1-0.94188 0.99646-0.06859 0.06859 0.32886 0.04842
   4   0  -7  284.41  472.96   1-0.09498 0.04067 0.97929-0.97929-0.17877-0.19831
   4   0  -6536629.515644.69   1 0.40441-0.42290 0.89566-0.89566-0.18504-0.13763
  -4   0   6545255.315717.06   1-0.97460 0.99341-0.04703 0.04703 0.21893 0.10446
   4   0  -6537112.815273.28   1-0.06550 0.04690 0.98520-0.98520-0.15837-0.16484
  -4   0   6501991.014251.61   1 0.34376-0.32522 0.92817-0.92817 0.14252 0.18087
   4   0  -5  206.75 1081.98   1 0.38213-0.36500 0.91745-0.91745-0.11065-0.15825
  -4   0   5 1938.89 1456.88   1-0.99718 0.98031-0.01766 0.01766 0.07290 0.19663
   4   0  -5  273.96  566.90   1-0.03553 0.05262 0.98986-0.98986-0.13747-0.13187
  -4   0   5  161.65  336.89   1 0.36443-0.38158 0.91764-0.91764 0.15849 0.11101
   4   0  -4382611.5 8832.07   1 0.35445-0.30170 0.93467-0.93467-0.02710-0.18801
  -4   0   4391682.4 8423.90   1-0.99155 0.93890 0.02187-0.02187-0.12783 0.34347
  -4   0   4373873.3 7540.35   1 0.44797-0.50082 0.86550-0.86550 0.22407-0.00847
   4   0  -3 2267.66 1698.54   1 0.31888-0.23050 0.94522-0.94522 0.06979-0.23113
  -4   0   3 1910.09 1654.27   1 0.24731-0.33556 0.93871-0.93871 0.24010-0.07880
  -4   0   3 3669.45 8516.60   1-0.91548 0.82709 0.07550-0.07550-0.39520 0.55697
   4   0  -3 5824.77 1455.72   1-0.82451 0.91290 0.10734-0.10734-0.55556 0.39379
   4   0  -1 3039.42 1844.15   1 0.20182-0.04229 0.92025-0.92025 0.33526-0.38903
  -4   0   1 1984.25 1557.01   1 0.09133-0.25086 0.84019-0.84019 0.53454-0.48077
   4   0  -1 9239.83 3318.14   1 0.39269-0.23322-0.17481 0.17481 0.90290-0.95657
  -4   0   1 3679.04 1569.10   1 0.23258-0.39205-0.18576 0.18576 0.95466-0.90099
  -4   0   1 5222.56 2555.78   1-0.16548 0.00559 0.95973-0.95973-0.22696 0.28083
   4   0  -1 1795.62 1360.75   1 0.06723 0.09265 0.99563-0.99563-0.06465 0.01078
   4   0   1 5383.44 2255.11   1-0.04922 0.27997 0.67801-0.67801 0.73339-0.67963
  -4   0  -1  -74.85  493.07   1-0.33943 0.10875 0.11082-0.11082 0.93407-0.98787
   4   0   1  164.47  525.24   1-0.10546 0.33685-0.19399 0.19399 0.97531-0.92135
  -4   0  -1 -609.73 1211.67   1-0.08231-0.14897 0.98199-0.98199-0.17002 0.11615
   4   0   2398022.0 8622.25   1-0.23027 0.49735-0.19037 0.19037 0.95432-0.84639
  -4   0  -2397169.1 8559.34   1-0.08568-0.18130 0.98130-0.98130-0.17235 0.06461
   4   0   3  458.29  532.30   1 0.47361-0.17161 0.70857-0.70857-0.52308 0.68445
   4   0   3 5677.97 2326.64   1-0.30337 0.60525 0.20499-0.20499 0.93056-0.76918
   4   0   3  896.46 1325.56   1-0.30469 0.60747-0.18665 0.18665 0.93398-0.77209
  -4   0  -3  763.34 1232.73   1-0.09794-0.20474 0.97862-0.97862-0.18081 0.01920
   4   0   4767906.319126.73   1 0.43745-0.09971 0.84259-0.84259-0.31410 0.52923
   4   0   4771238.657934.25   1-0.34812 0.68660-0.18391 0.18391 0.91922-0.70338
  -4   0  -4790912.158557.55   1-0.11513-0.22325 0.97449-0.97449-0.19263-0.02284
   4   0   5  218.57  441.45   1 0.39606-0.02271 0.90482-0.90482-0.15627 0.42517
   4   0   5  413.67  713.68   1-0.38270 0.75575-0.01686 0.01686 0.92371-0.65463
   4   0   5   60.93 1545.68   1-0.37194 0.74612-0.18222 0.18222 0.91019-0.64038
  -4   0  -5  117.20 1575.77   1-0.13534-0.23873 0.96904-0.96904-0.20647-0.06287
   4   0   6325274.510877.36   1 0.35546 0.05351 0.93420-0.93420-0.03000 0.35269
   4   0   6336835.511339.71   1-0.39342 0.80203-0.05252 0.05252 0.91785-0.59495
   4   0   6349976.312953.81   1-0.38208 0.79232-0.18073 0.18073 0.90628-0.58271
  -4   0  -6352642.913566.63   1-0.15757-0.25220 0.96232-0.96232-0.22160-0.10161
   4   0   7  412.21  754.47   1-0.39548 0.83966-0.05961 0.05961 0.91653-0.53982
   4   0   7 1068.23 2412.27   1-0.38378 0.82975-0.18060 0.18060 0.90559-0.52809
  -4   0  -7 1247.63 2362.25   1-0.18121-0.26426 0.95431-0.95431-0.23759-0.13949
   4   0   8221663.513398.67   1-0.37880 0.86051-0.18098 0.18098 0.90760-0.47618
  -4   0  -8221588.312568.32   1-0.20591-0.27526 0.94497-0.94497-0.25419-0.17676
   4   0   9 1833.53 3049.81   1-0.36939 0.88636-0.18241 0.18241 0.91119-0.42553
  -4   0  -9 3362.95 2855.47   1-0.23141-0.28545 0.93428-0.93428-0.27121-0.21360
   4   0  10534122.1 7653.08   1-0.35519 0.90786-0.18343 0.18343 0.91661-0.37699
  -4   0 -10523292.226313.91   1-0.25757-0.29500 0.92216-0.92216-0.28854-0.25015
   4   0  11 1325.62 1765.58   1-0.33758 0.92595-0.18462 0.18462 0.92301-0.32943
  -4   0 -11  409.46 1092.13   1-0.28426-0.30401 0.90857-0.90857-0.30608-0.28648
   4   0  1252197.5215476.27   1-0.31701 0.94108-0.18592 0.18592 0.93001-0.28247
  -4   0 -1259863.6310509.15   1-0.31140-0.31256 0.89341-0.89341-0.32377-0.32265
  -4   2  1516430.53 8536.20   1-0.62383 0.96408-0.15402 0.26213 0.76622 0.04269
  -4  -2  1515646.66 7578.30   1-0.65650 0.99675-0.14886 0.04075 0.73948 0.06943
   4  -2 -1515078.30 4970.22   1-0.43813 0.09867 0.80223-0.91021-0.40552-0.40221
   4   2 -1512575.89 6652.56   1-0.22098-0.11890 0.93878-0.83076-0.26427-0.54377
  -4   2  1464125.53 7183.10   1-0.66193 0.96644-0.14796 0.25607 0.73481 0.02017
  -4  -2  1468959.39 5181.54   1-0.69370 0.99821-0.14240 0.03429 0.70604 0.04894
   4  -2 -1464355.84 6499.36   1-0.41951 0.11572 0.81780-0.92577-0.39396-0.35992
   4   2 -1466170.67 5228.36   1-0.18004-0.12415 0.95472-0.84670-0.23680-0.51737
   4  -2 -1322876.38 9711.60   1 0.48064-0.74858 0.55508-0.66272-0.67887-0.02040
   4   2 -1326750.91 4814.02   1 0.46737-0.73532 0.74661-0.63897-0.47341-0.22585
  -4   2  1325273.34 3971.19   1-0.69961 0.96839-0.14131 0.24942 0.70040 0.00065
  -4  -2  1326135.55 9442.46   1-0.73035 0.99913-0.13533 0.02722 0.66952 0.03153
   4  -2 -1325292.88 4584.60   1-0.40287 0.13475 0.83100-0.93898-0.38356-0.31647
   4   2 -1326071.51 2972.76   1-0.13741-0.13107 0.96845-0.86043-0.20788-0.49242
   4  -2 -1276304.53 5434.88   1 0.48106-0.71339 0.59312-0.70076-0.64558 0.00009
   4   2 -1276255.08 5290.50   1 0.45644-0.68877 0.79183-0.68420-0.40576-0.23971
  -4   2  1275681.25 7253.70   1-0.73710 0.97014-0.13394 0.24205 0.66236-0.01523
  -4  -2  1286280.89 5954.52   1-0.76661 0.99965-0.12753 0.01942 0.62931 0.01781
   4  -2 -1276868.13 6087.47   1-0.38879 0.15634 0.84168-0.94965-0.37470-0.27148
   4   2 -1279695.35 5780.29   1-0.09255-0.14024 0.97983-0.87180-0.17709-0.46933
   4  -2 -1134447.25 6459.53   1 0.48032-0.67703 0.62802-0.73566-0.61226 0.02056
   4   2 -1133613.69 5277.14   1 0.44173-0.63833 0.83290-0.72515-0.33337-0.25821
  -4   2  1135570.7910699.84   1-0.77462 0.97192-0.12568 0.23379 0.61980-0.02660
  -4  -2  1140475.44 3791.71   1-0.80222 0.99991-0.11860 0.01057 0.58511 0.00776
   4  -2 -1133779.80 2737.25   1-0.37810 0.18132 0.84950-0.95747-0.36793-0.22439
   4   2 -1133832.12 5173.83   1-0.04464-0.15245 0.98859-0.88057-0.14384-0.44872
   4  -2 -10171568.4 9249.00   1 0.47858-0.63966 0.65990-0.76754-0.57920 0.04130
   4   2 -10173187.0 8580.39   1 0.42362-0.58460 0.86874-0.76100-0.25654-0.28126
  -4   2  10172799.0 8521.56   1-0.81210 0.97401-0.11603 0.22406 0.57185-0.03286
  -4  -2  10172537.1 9446.93   1-0.83807 0.99999-0.10878 0.00074 0.53459 0.00439
   4  -2 -10173087.2 8472.91   1-0.37201 0.21090 0.85384-0.96182-0.36407-0.17441
   4   2 -10177991.2 9044.54   1 0.00745-0.16885 0.99420-0.88618-0.10722-0.43146
   4  -2  -9 7469.85 4491.20   1 0.47600-0.60146 0.68880-0.79643-0.54678 0.06267
   4   2  -9 8603.43 3414.85   1 0.40123-0.52659 0.89930-0.79155-0.17396-0.31006
  -4   2   912809.37 2701.19   1-0.85042 0.97655-0.10506 0.21309 0.51550-0.03041
  -4  -2   913647.07 2894.21   1-0.87377 0.99990-0.09745-0.01058 0.47647 0.00861
   4  -2  -9 7796.21 2085.39   1-0.37243 0.24700 0.85354-0.96151-0.36434-0.12029
   4   2  -9 1869.89  799.41   1 0.06551-0.19121 0.99567-0.88765-0.06588-0.41893
   4  -2  -846582.02 4273.08   1 0.47276-0.56260 0.71469-0.82232-0.51546 0.08514
   4   2  -845033.58 3968.45   1 0.37381-0.46354 0.92363-0.81588-0.08462-0.34561
  -4   2   847241.60 3903.23   1-0.88930 0.97966-0.09189 0.19992 0.44798-0.01679
  -4  -2   843544.11 4428.51   1-0.90908 0.99944-0.08408-0.02394 0.40803 0.02315
   4  -2  -840603.68 3341.82   1-0.38247 0.29270 0.84633-0.95431-0.37070-0.06008
   4   2  -823287.00 3089.92   1 0.12986-0.21979 0.99137-0.88350-0.01754-0.41366
   4  -2  -7 7477.44 3466.44   1 0.46909-0.52331 0.73745-0.84509-0.48591 0.10938
   4   2  -710525.96 1844.87   1 0.34031-0.39442 0.94022-0.83248 0.01264-0.38910
  -4  -2   717641.05 2419.95   1-0.94324 0.99782-0.06785-0.04018 0.32509 0.05219
   4  -2  -7   71.15 1820.08   1-0.40738 0.35328 0.82749-0.93546-0.38638 0.00944
   4   2  -7 9893.83 1731.97   1 0.20970-0.26393 0.97689-0.86902 0.04118-0.41849
   4  -2  -6257025.4 9601.65   1 0.46528-0.48387 0.75681-0.86445-0.45906 0.13632
  -4  -2   6274765.3 9094.59   1-0.97409 0.99290-0.04745-0.06058 0.22109 0.10229
   4  -2  -6257162.5 7921.90   1-0.45645 0.43803 0.78609-0.89406-0.41678 0.09369
   4   2  -6260012.5 8041.94   1 0.31007-0.32861 0.94352-0.83564 0.11671-0.44012
   4  -2  -5127184.4 4245.30   1 0.46171-0.44469 0.77225-0.87989-0.43638 0.16743
   4   2  -5126535.2 3644.44   1 0.24934-0.23237 0.93930-0.83155 0.23565-0.50449
  -4  -2   5131608.1 3612.85   1-0.99604 0.97918-0.02033-0.08766 0.08646 0.18307
   4   2  -5123550.9 2913.19   1-0.69541 0.71266-0.57437 0.68240-0.43185 0.16258
   4  -2  -5119768.2 3049.55   1-0.54554 0.56279 0.69386-0.80183-0.47002 0.20078
  -4   2   5116705.0 2842.46   1-0.18088 0.16379 0.95442-0.84640-0.23737 0.50672
   4   2  -5123268.0 3144.48   1 0.44206-0.42491 0.86974-0.76186 0.21937-0.48888
   4  -2  -430300.77 1856.69   1 0.45900-0.40635 0.78277-0.89040-0.42022 0.20506
   4   2  -437020.77 2269.47   1 0.18807-0.13546 0.91285-0.80511 0.36237-0.57744
  -4  -2   445274.28 2151.48   1-0.99544 0.94279 0.01522-0.12322-0.09411 0.30975
   4  -2  -443067.10 1593.02   1-0.91221 0.96484 0.07693-0.18494-0.40242 0.18673
  -4  -2   439065.30 1448.02   1-0.61648 0.56357-0.69971 0.59168-0.36103 0.57645
   4   2  -440134.34 1425.46   1-0.77583 0.82796-0.36789 0.47588-0.51257 0.29665
   4  -2  -434477.69 1797.65   1-0.68791 0.74060 0.47616-0.58421-0.54775 0.33195
  -4   2   432801.38 1252.18   1-0.39074 0.33782 0.84023-0.73226-0.37592 0.59132
   4  -2  -310874.72 4049.92   1 0.45803-0.36976 0.78629-0.89393-0.41465 0.25328
  -4   2   3 9103.04 3379.86   1 0.41450-0.50287 0.88266-0.77491-0.22155 0.38290
   4   2  -3 9692.05 1864.67   1 0.11426-0.02601 0.86047-0.75273 0.49651-0.65781
  -4  -2   328140.67 2358.21   1-0.94123 0.85280 0.06223-0.17023-0.33197 0.49370
   4   2  -322119.69 1376.10   1-0.84058 0.92897 0.10263 0.00537-0.53187 0.37010
   4  -2  -326387.92 1473.87   1-0.75936 0.84775 0.12391-0.23192-0.63875 0.47699
   4   2  -322993.91  997.46   1-0.81292 0.90106 0.00158 0.10640-0.58236 0.42041
   4  -2  -326669.65 2463.28   1-0.81313 0.90127-0.00219-0.10579-0.58206 0.42012
  -4   2   320758.13  985.51   1-0.69182 0.60334 0.46826-0.36022-0.54963 0.71148
   4  -2  -250198.83 2688.09   1-0.70735 0.83158-0.55072 0.44269-0.44311 0.33540
   4  -2  -1 6932.24 2164.58   1 0.46765-0.30814 0.74516-0.85280-0.47541 0.42162
   4   2  -113534.71 1734.55   1-0.06463 0.22410 0.65634-0.54866 0.75168-0.80544
  -4  -2   1 7321.67 2715.04   1-0.16784 0.00837 0.49022-0.59790 0.85527-0.80152
   4   2  -1 6469.52 1051.83   1 0.51746-0.35799-0.16190 0.26969 0.84024-0.89392
  -4  -2   114035.43 1536.37   1 0.31124-0.47071-0.18110 0.07332 0.93291-0.87923
   4  -2  -114940.26 1422.53   1 0.31648-0.15702-0.18074 0.07296 0.93121-0.98489
  -4   2   1 6192.25  808.93   1 0.07330-0.23329-0.19381 0.30195 0.97829-0.92433
  -4  -2   1 7678.24 2906.07   1-0.66116 0.50111 0.52654-0.63459-0.53442 0.58837
   4   2  -1 5975.34 2534.07   1-0.51723 0.67716 0.72586-0.61789-0.45341 0.39956
  -4  -2   0684749.040497.64   1-0.02013-0.17555-0.19468 0.08653 0.98065-0.98065
  -4   2   0662463.939198.19   1-0.55460 0.35906-0.77285 0.88089-0.30838 0.30838
   4   2   0652278.838595.27   1-0.35148 0.54708 0.86790-0.75993-0.35098 0.35098
  -4   2  -118365.13  699.11   1 0.21127-0.44208 0.92486-0.81712 0.31619-0.36995
   4   2   120004.90 1593.03   1-0.23329 0.46397 0.36373-0.25610 0.90181-0.84801
  -4  -2  -118242.90 1254.06   1-0.37138 0.14070 0.01754-0.12518 0.92831-0.98210
  -4   2  -119206.97  804.83   1-0.40997 0.17916-0.11153 0.21928 0.90525-0.95906
   4   2   124926.34 1927.88   1 0.00946 0.22191-0.19459 0.30274 0.98083-0.92687
   4  -2   120442.13 1401.14   1-0.16820 0.39959-0.19256 0.08442 0.96675-0.91279
  -4  -2  -119788.04 1470.70   1-0.43105 0.19978 0.80825-0.91622-0.40113 0.34728
  -4   2  -119211.63 1373.21   1 0.27748-0.50878 0.95631-0.84844 0.09197-0.14587
   4   2   296378.70 2639.75   1-0.29213 0.55841 0.23240-0.12476 0.92771-0.82012
  -4  -2  -284140.69 2156.56   1-0.43753 0.17116-0.22491 0.11716 0.87061-0.97824
   4   2   298128.79 3974.48   1-0.13702 0.40410-0.19337 0.30152 0.97150-0.86358
   4  -2   299584.50 3599.70   1-0.27938 0.54646-0.18805 0.07990 0.94158-0.83366
  -4  -2  -296568.19 3157.03   1-0.37428 0.10733 0.85223-0.96021-0.36551 0.25781
  -4   2  -296901.08 4656.60   1 0.20348-0.47048 0.97839-0.87051 0.03656-0.14437
   4   2   397837.08 3947.75   1-0.33242 0.63431 0.12994-0.02230 0.93413-0.77275
   4   2   396999.31 9401.70   1-0.22845 0.53123-0.19044 0.29859 0.95474-0.79286
   4  -2   3105068.3 4521.81   1-0.34406 0.64685-0.18419 0.07604 0.92070-0.75881
  -4  -2  -397581.32 4336.45   1-0.34165 0.03903 0.87433-0.98231-0.34468 0.18313
  -4   2  -399423.39 4479.12   1 0.14314-0.44583 0.98967-0.88179-0.00785-0.15384
   4   2   443324.91 3672.67   1-0.35807 0.69555 0.05774 0.04989 0.93190-0.71673
   4   2   442409.62 5045.93   1-0.28420 0.62268-0.18780 0.29595 0.94018-0.72434
   4  -2   444165.15 3712.30   1-0.38003 0.71879-0.18089 0.07278 0.90711-0.69140
  -4  -2  -446157.30 3736.91   1-0.32482-0.01346 0.88489-0.99286-0.33383 0.11844
  -4   2  -446310.81 4712.20   1 0.09114-0.42952 0.99479-0.88691-0.04563-0.16996
   4   2   5 3224.54 3591.18   1-0.37319 0.74628 0.01193 0.09570 0.92767-0.65871
   4   2   5 4614.09 3653.55   1-0.31689 0.69107-0.18593 0.29408 0.93005-0.66024
   4  -2   5 5479.89 4862.65   1-0.39923 0.77373-0.17938 0.07128 0.89912-0.62949
  -4  -2  -5 5608.41 2578.98   1-0.31938-0.05469 0.88870-0.99672-0.32894 0.05959
  -4   2  -5 7006.56 2850.64   1 0.04561-0.41970 0.99574-0.88771-0.08012-0.18922
   4  -2   6  127.45  224.29   1-0.03444 0.44337 0.69808-0.80576 0.71518-0.39263
   4   2   6  310.79  557.61   1-0.38121 0.78983-0.01205 0.11980 0.92440-0.60151
   4  -2   6 2048.58 1041.20   1-0.39282 0.80143-0.05048-0.05726 0.91822-0.59533
   4   2   6 1021.70 1151.17   1-0.33419 0.74406-0.18484 0.29299 0.92420-0.60043
   4  -2   6 1201.26 1724.80   1-0.40674 0.81698-0.17877 0.07066 0.89587-0.57230
  -4  -2  -6 2753.13 3008.12   1-0.32059-0.08918 0.88797-0.99599-0.32973 0.00651
  -4   2  -6    5.70 1182.59   1 0.00265-0.41243 0.99385-0.88583-0.11062-0.21259
   4   2   7 3069.12 2604.99   1-0.38348 0.82766-0.01941 0.12716 0.92334-0.54662
   4  -2   7 4454.38 1213.17   1-0.39739 0.84157-0.06623-0.04151 0.91525-0.53853
   4   2   7 2480.99 3230.11   1-0.34074 0.78631-0.18441 0.29256 0.92189-0.54416
   4  -2   7 1638.10 2776.15   1-0.40606 0.85203-0.17883 0.07072 0.89617-0.51868
  -4  -2  -7 4067.26 2383.52   1-0.32625-0.11904 0.88401-0.99199-0.33476-0.04217
  -4   2  -7 4749.48 2848.72   1-0.03778-0.40769 0.98956-0.88154-0.13904-0.23804
   4   2   832628.44 3616.23   1-0.38145 0.86119-0.01282 0.12057 0.92430-0.49376
   4   2   836086.17 3392.36   1-0.33946 0.82074-0.18449 0.29264 0.92234-0.49065
   4  -2   836444.07 4235.03   1-0.39931 0.88102-0.17938 0.07127 0.89909-0.46767
  -4  -2  -834207.78 3824.69   1-0.33666-0.14429 0.87752-0.98549-0.34147-0.08931
  -4   2  -837909.20 9794.27   1-0.07638-0.40479 0.98317-0.87515-0.16591-0.26503
   4   2   9 2104.31 1899.75   1-0.33224 0.84921-0.18497 0.29312 0.92487-0.43922
   4  -2   9 2898.43 2162.00   1-0.38786 0.90531-0.18028 0.07217 0.90391-0.41856
  -4  -2  -9 1983.22 3422.22   1-0.35008-0.16655 0.86883-0.97680-0.35009-0.13454
  -4   2  -9 1513.79 2191.02   1-0.11363-0.40323 0.97486-0.86684-0.19161-0.29321
   4   2  1022160.15 7064.34   1-0.32029 0.87296-0.18572 0.29387 0.92893-0.38931
   4  -2  1023654.94 5853.17   1-0.37341 0.92608-0.18212 0.07397 0.90961-0.36999
  -4  -2 -1023067.49 3608.80   1-0.36584-0.18646 0.85816-0.96613-0.36015-0.17833
  -4   2 -1025884.05 4667.80   1-0.14988-0.40268 0.96473-0.85671-0.21638-0.32231
   4   2  1118568.73 4973.50   1-0.30447 0.89283-0.18667 0.29481 0.93405-0.34047
   4  -2  1120151.41 6018.49   1-0.35499 0.94335-0.18344 0.07529 0.91669-0.32311
  -4  -2 -1116272.80 4284.83   1-0.38346-0.20451 0.84561-0.95358-0.37133-0.22100
  -4   2 -1118137.45 4230.59   1-0.18538-0.40289 0.95280-0.84478-0.24040-0.35216
   4   2  12 5433.03 2871.43   1-0.28532 0.90939-0.18774 0.29588 0.93986-0.29232
   4  -2  12 5495.55 3589.10   1-0.33379 0.95786-0.18487 0.07672 0.92434-0.27679
  -4  -2 -12 5417.10 2977.80   1-0.40260-0.22104 0.83121-0.93918-0.38339-0.26279
  -4   2 -12 7124.10 4982.67   1-0.22030-0.40366 0.93907-0.83105-0.26381-0.38262
  -4   4  1524406.11 6368.37   1-0.46542 0.80362-0.37958 0.59508 0.79955 0.00768
  -4   4  1528781.81 5730.39   1-0.58640 0.92665-0.15939 0.37561 0.79417 0.01474
  -4  -4  1528870.73 6020.25   1-0.65515 0.99540-0.14909-0.06712 0.74063 0.06828
   4  -4 -1523268.09 8485.47   1-0.53814 0.19868 0.70250-0.91844-0.46571-0.34201
   4   4 -1529153.47 6867.03   1-0.11780-0.22208 0.97380-0.75776-0.19447-0.61357
  -4   4  14 6276.68 7258.94   1-0.47046 0.77309-0.41834 0.63384 0.77694-0.02351
  -4   4  14 6087.11 2773.11   1-0.62439 0.92890-0.15393 0.37015 0.76578-0.01080
  -4  -4  14 4365.41 6472.00   1-0.69167 0.99618-0.14277-0.07344 0.70795 0.04703
   4  -4 -14 6054.66 2794.86   1-0.52881 0.22502 0.71310-0.92905-0.46024-0.29363
   4   4 -14 5645.30 5161.64   1-0.06776-0.23643 0.98479-0.76875-0.15993-0.59423
  -4   4  13108075.2 4780.01   1-0.66194 0.93071-0.14796 0.36418 0.73480-0.03374
  -4  -4  13101797.1 8780.70   1-0.72758 0.99635-0.13589-0.08032 0.67242 0.02863
   4  -4 -13106462.1 5735.09   1-0.52262 0.25450 0.71998-0.93593-0.45660-0.24343
   4   4 -13107640.5 5451.46   1-0.01500-0.25348 0.99228-0.77623-0.12307-0.57723
   4   4 -1225103.70 3860.70   1 0.42567-0.65789 0.86530-0.64980-0.26468-0.38068
  -4   4  1226619.94 3639.25   1-0.69930 0.93233-0.14137 0.35759 0.70070-0.05357
  -4  -4  1228118.7810517.49   1-0.76300 0.99603-0.12834-0.08786 0.63352 0.01360
   4  -4 -1223765.79 6549.65   1-0.52033 0.28789 0.72248-0.93843-0.45525-0.19093
   4   4 -1226551.91 8229.38   1 0.04116-0.27396 0.99567-0.77962-0.08329-0.56313
   4   4 -11119635.1 9026.28   1 0.40105-0.59765 0.89950-0.68400-0.17333-0.41825
  -4   4  11123861.1 7664.27   1-0.73678 0.93407-0.13401 0.35023 0.66271-0.06951
  -4  -4  11126014.6 8100.30   1-0.79766 0.99535-0.11977-0.09630 0.59108 0.00179
   4  -4 -11118925.6 7162.65   1-0.52298 0.32620 0.71958-0.93553-0.45681-0.13552
   4   4 -11125596.5 8291.44   1 0.09939-0.29639 0.99425-0.77850-0.03967-0.55324
   4   4 -1051577.80 6429.38   1 0.37114-0.53212 0.92542-0.70992-0.07645-0.46135
  -4   4  1048944.93 4439.33   1-0.77473 0.93630-0.12565 0.34187 0.61966-0.08039
  -4  -4  1048518.21 4549.52   1-0.83248 0.99439-0.11040-0.10566 0.54293-0.00395
   4  -4 -1042782.27 6567.96   1-0.53192 0.37081 0.70961-0.92555-0.46207-0.07641
   4   4 -1047166.83 5563.81   1 0.16537-0.32667 0.98619-0.77044 0.00842-0.54744
   4  -4  -9237089.212476.26   1 0.48066-0.60612 0.55609-0.77136-0.67802 0.19391
   4   4  -9237440.711057.35   1 0.33534-0.46070 0.94173-0.72623 0.02620-0.51022
  -4   4   9239482.510970.47   1-0.81338 0.93952-0.11569 0.33176 0.57010-0.08501
  -4  -4   9185517.7 8840.39   1-0.86706 0.99320-0.09972-0.11634 0.48810-0.00302
   4  -4  -9238594.411055.63   1-0.54891 0.42348 0.68986-0.90581-0.47198-0.01265
   4   4  -9237861.411022.92   1 0.23832-0.36393 0.96917-0.75342 0.06252-0.54763
   4  -4  -887187.09 9206.63   1 0.48097-0.57081 0.57162-0.78689-0.66476 0.23444
   4   4  -885990.03 8805.66   1 0.29317-0.38311 0.94655-0.73106 0.13445-0.56458
  -4   4   885230.39 7049.08   1-0.85371 0.94407-0.10403 0.32010 0.51023-0.07905
  -4  -4   887593.79 8444.24   1-0.90128 0.99164-0.08727-0.12879 0.42434 0.00684
   4  -4  -884647.61 6952.40   1-0.57617 0.48641 0.65593-0.87187-0.48761 0.05682
   4   4  -883842.71 6936.29   1 0.31995-0.40987 0.93924-0.72349 0.12426-0.55547
   4  -4  -7493784.713343.67   1 0.48106-0.53528 0.58193-0.79720-0.65568 0.27915
   4   4  -7479991.912748.62   1 0.24375-0.29805 0.93762-0.72213 0.24787-0.62424
  -4   4   7493889.912950.25   1-0.89584 0.95042-0.08941 0.30548 0.43527-0.05798
  -4  -4   7510524.613486.39   1-0.93461 0.98919-0.07238-0.14368 0.34822 0.02906
   4  -4  -7498565.913097.58   1-0.61603 0.56194 0.60048-0.81643-0.50981 0.13287
   4   4  -7504918.313294.08   1 0.41185-0.46608 0.89003-0.67428 0.19549-0.57280
   4  -4  -697711.59 4523.84   1 0.48108-0.49967 0.58584-0.80111-0.65218 0.32944
   4   4  -693236.65 6534.37   1 0.18688-0.20555 0.91218-0.69669 0.36468-0.68729
  -4   4   696306.75 5165.96   1-0.93933 0.95814-0.06995 0.28602 0.33580-0.01241
  -4  -4   6101739.9 4352.81   1-0.96556 0.98437-0.05401-0.16205 0.25449 0.06889
   4  -4  -696264.46 5307.34   1-0.66853 0.64964 0.51326-0.72936-0.53816 0.21446
   4  -4  -5241553.7 7901.29   1 0.48106-0.46404 0.58144-0.79672-0.65611 0.38716
  -4   4   5237435.0 7194.27   1-0.98010 0.96313-0.04212 0.25820 0.19397 0.07551
  -4  -4   5249613.2 9183.33   1-0.99027 0.97341-0.03002-0.18596 0.13582 0.13372
  -4  -4   5236233.6 7206.39   1-0.62601 0.60876-0.68680 0.47074-0.36933 0.63860
   4  -4  -5246187.7 7502.16   1-0.73268 0.74958 0.37476-0.59085-0.56808 0.29833
   4  -4  -4142130.0 5911.78   1 0.48087-0.42823 0.56560-0.78088-0.66995 0.45479
   4   4  -4140206.4 4074.98   1 0.05290-0.00034 0.80226-0.58690 0.59462-0.80965
  -4   4   4134219.2 3372.82   1-0.99973 0.94709 0.00117 0.21481-0.02283 0.23847
  -4  -4   4143803.0 3756.80   1-0.99978 0.94713 0.00079-0.21678-0.02087 0.23651
   4  -4  -4138705.1 3226.87   1-0.84162 0.89425 0.10231-0.31833-0.53027 0.31458
  -4  -4   4144744.1 3665.90   1-0.72809 0.67518-0.50535 0.28929-0.46314 0.67855
   4  -4  -4141715.8 3451.78   1-0.79163 0.84432 0.17063-0.38673-0.58668 0.37088
   4   4  -3227086.1 5382.01   1-0.02033 0.10853 0.71657-0.50121 0.69721-0.85848
  -4  -4   3224379.9 5045.66   1-0.97294 0.88452 0.04151-0.25750-0.22725 0.38898
  -4   4   3222793.5 4780.54   1-0.93462 0.84620 0.06570 0.15029-0.34949 0.51122
   4  -4  -3223704.1 5484.70   1-0.81468 0.90282-0.08955-0.12642-0.57295 0.41101
  -4   4   3216204.0 4700.39   1-0.75576 0.66729 0.30953-0.09343-0.57706 0.73891
   4   4  -232971.27 2501.92   1-0.09286 0.21669 0.61460-0.39924 0.78334-0.89086
  -4   4   231449.50 1094.81   1 0.21116-0.33475-0.18680 0.40237 0.95943-0.85207
  -4  -4   235150.73 1786.01   1-0.87304 0.74888 0.09210-0.30812-0.47886 0.58670
  -4   4   233411.64 1516.91   1-0.67884 0.55468 0.14027 0.07574-0.72076 0.82860
   4   4  -232715.32 1595.70   1-0.62683 0.75099 0.14908 0.06693-0.76475 0.65691
   4  -4  -235461.77 1557.63   1-0.77782 0.90197-0.36039 0.14440-0.51487 0.40691
  -4   4   234706.36 1522.06   1-0.81333 0.68918-0.00606 0.22204-0.58175 0.68972
  -4  -4   235387.36 1788.87   1-0.81271 0.68856 0.00526-0.22125-0.58263 0.69059
  -4   4   1142547.2 3458.09   1 0.47783-0.63734 0.66959-0.45431-0.56861 0.62240
   4   4  -1151858.9 4044.81   1-0.16017 0.31964 0.50391-0.28855 0.84877-0.90253
  -4   4   1155746.2 3761.81   1-0.46422 0.30454-0.37117 0.58667 0.80419-0.75037
  -4  -4   1153683.0 3627.08   1 0.32215-0.48162-0.18035-0.03521 0.92934-0.87566
   4  -4  -1155371.2 3463.47   1 0.30380-0.14433-0.18160-0.03396 0.93526-0.98894
  -4   4   1149977.3 3440.10   1-0.16960 0.00961-0.19252 0.40882 0.96652-0.91256
  -4  -4   1148545.8 3424.24   1-0.67148 0.51156 0.14160-0.35762-0.72736 0.78128
   4  -4  -1153148.7 4367.24   1-0.69272 0.85260-0.57947 0.36341-0.42935 0.37549
  -4  -4   1148530.2 5667.47   1-0.77254 0.61248 0.25272-0.46881-0.58250 0.63645
  -4   4   0141429.7 3178.13   1 0.48019-0.67533 0.63134-0.41607-0.60894 0.60894
   4   4   0155739.6 4037.14   1-0.21848 0.41355 0.39400-0.17873 0.89276-0.89276
  -4   4   0143985.4 3361.47   1-0.43056 0.23532-0.19389 0.40939 0.88148-0.88148
   4   4   0142007.4 3354.37   1 0.40802-0.21267-0.17345 0.38901 0.89634-0.89634
   4  -4   0157121.2 3831.45   1 0.00225 0.19343-0.19463-0.02166 0.98087-0.98087
  -4  -4   0145777.9 3289.66   1-0.00223-0.19345-0.19464-0.02164 0.98087-0.98087
  -4   4   0141988.7 3221.09   1-0.41401 0.21820-0.17817 0.39438 0.89266-0.89266
   4  -4   0151068.8 4745.46   1-0.59126 0.78680-0.73160 0.51554-0.33934 0.33934
  -4  -4   0153323.3 4561.43   1-0.70445 0.50860 0.44165-0.65774-0.55559 0.55559
  -4   4  -1600813.816863.52   1 0.48107-0.71182 0.59217-0.37689-0.64645 0.59266
   4   4   1623020.417955.85   1-0.26587 0.49654 0.29338-0.07811 0.91827-0.86448
   4   4   1655069.631009.17   1 0.17357 0.05764-0.18841 0.40397 0.96663-0.91295
   4  -4   1630696.829879.00   1-0.18147 0.41285-0.19216-0.02413 0.96443-0.91047
  -4  -4  -1637898.830495.78   1-0.63501 0.40373 0.57123-0.78717-0.52005 0.46620
  -4   4  -2274041.3 7958.72   1-0.13735-0.12893 0.54324-0.32797 0.82826-0.93584
   4   4   2274418.9 8479.29   1-0.30214 0.56842 0.20802 0.00725 0.93028-0.82270
   4   4   2273261.5 8462.36   1 0.00419 0.26288-0.19462 0.41091 0.98086-0.87294
   4  -4   2269054.4 8200.66   1-0.28839 0.55547-0.18757-0.02872 0.93896-0.83103
  -4  -4  -2283403.7 8778.80   1-0.57629 0.30934 0.65578-0.87173-0.48768 0.37998
  -4   4  -2276672.0 9236.32   1 0.40416-0.67116 0.89484-0.67909 0.18946-0.29726
  -4   4  -3382423.5 9517.89   1 0.19113-0.49321 0.91456-0.69908 0.35641-0.51771
   4   4   3395189.410821.70   1-0.32854 0.63042 0.14035 0.07492 0.93400-0.77262
   4   4   3392586.111316.94   1-0.11071 0.41349-0.19390 0.41020 0.97475-0.81286
   4  -4   3385478.611128.98   1-0.35038 0.65316-0.18376-0.03253 0.91840-0.75651
  -4  -4  -3411458.211355.63   1-0.53157 0.22896 0.71000-0.92594-0.46186 0.30032
  -4   4  -3402169.410941.49   1 0.32673-0.62941 0.93621-0.72046 0.12944-0.29115
   4   4   4156660.4 4942.92   1-0.34679 0.68428 0.09025 0.12502 0.93358-0.71841
   4   4   4153674.5 5834.67   1-0.18472 0.52320-0.19206 0.40836 0.96384-0.74799
   4  -4   4152114.5 4790.26   1-0.38460 0.72336-0.18054-0.03567 0.90525-0.68954
  -4  -4  -4155085.5 5925.15   1-0.49972 0.16144 0.74433-0.96027-0.44299 0.22759
  -4   4  -4163856.9 5969.89   1 0.25808-0.59646 0.96302-0.74727 0.07734-0.29294
   4   4   5329424.711716.97   1-0.35858 0.73167 0.05622 0.15905 0.93180-0.66283
   4   4   5336390.412012.19   1-0.23108 0.60526-0.19033 0.40663 0.95413-0.68432
   4  -4   5317370.711523.68   1-0.40289 0.77739-0.17909-0.03712 0.89755-0.62791
  -4  -4  -5332490.113322.24   1-0.47852 0.10456 0.76545-0.98140-0.43022 0.16098
  -4   4  -5354962.113090.10   1 0.19636-0.57043 0.98003-0.76428 0.03128-0.30079
   4   4   6118163.7 6333.81   1-0.36525 0.77394 0.03632 0.17895 0.93019-0.60744
   4   4   6128695.5 7556.45   1-0.25860 0.66848-0.18909 0.40539 0.94729-0.62352
   4  -4   6119650.9 6519.90   1-0.40989 0.82013-0.17851-0.03770 0.89449-0.57092
  -4  -4  -6123172.1 7111.82   1-0.46579 0.05617 0.77751-0.99346-0.42249 0.09940
  -4   4  -6121690.3 7103.71   1 0.14001-0.54977 0.99009-0.77434-0.01014-0.31326
   4   4   7258452.311010.11   1-0.36777 0.81206 0.02866 0.18660 0.92947-0.55292
   4   4   7263284.412981.00   1-0.27291 0.71849-0.18839 0.40468 0.94341-0.56567
   4  -4   7249666.312074.30   1-0.40892 0.85490-0.17859-0.03762 0.89492-0.51742
  -4  -4  -7238973.012213.67   1-0.45977 0.01447 0.78307-0.99901-0.41881 0.04187
  -4   4  -7254286.612105.82   1 0.08913-0.53461 0.99481-0.77877-0.04890-0.32817
   4   4   8115231.7 5038.71   1-0.36678 0.84668 0.03167 0.18359 0.92976-0.49942
   4   4   8121146.5 7041.09   1-0.27762 0.75889-0.18814 0.40444 0.94208-0.51039
   4  -4   8114308.8 5629.20   1-0.40202 0.88374-0.17916-0.03705 0.89792-0.46650
  -4  -4  -8108382.9 7684.78   1-0.45904-0.02192 0.78373-0.99968-0.41837-0.01241
  -4   4  -8118615.2 8224.70   1 0.04018-0.52136 0.99565-0.77961-0.08399-0.34696
   4   4   9160687.7 8754.46   1-0.36264 0.87814 0.04416 0.17111 0.93087-0.44674
   4   4   9175185.710663.71   1-0.27506 0.79203-0.18828 0.40457 0.94280-0.45715
   4  -4   9169067.1 9607.14   1-0.39052 0.90797-0.18008-0.03613 0.90280-0.41745
  -4  -4  -9164035.611512.36   1-0.46254-0.05409 0.78052-0.99647-0.42051-0.06412
  -4   4  -9163295.912346.50   1-0.00622-0.51065 0.99312-0.77708-0.11688-0.36793
   4   4  1011224.13 6934.37   1-0.26682 0.81949-0.18869 0.40499 0.94509-0.40547
   4  -4  1014578.32 6954.76   1-0.37529 0.92847-0.18124-0.03497 0.90901-0.36973
  -4  -4 -10 9408.86 4322.55   1-0.46944-0.08285 0.77409-0.99004-0.42471-0.11376
  -4   4 -10 8366.55 7971.51   1-0.05063-0.50193 0.98768-0.77164-0.14802-0.39067
   4   4  1127224.6615455.06   1-0.25394 0.84231-0.18931 0.40561 0.94850-0.35492
   4  -4  1136887.2712387.40   1-0.35776 0.94613-0.18325-0.03304 0.91565-0.32207
  -4  -4 -1140921.5312850.95   1-0.47913-0.10884 0.76486-0.98081-0.43059-0.16174
  -4   4 -1134119.2113427.49   1-0.09346-0.49481 0.97963-0.76358-0.17772-0.41484
  -4   6  14 9542.11 6005.44   1-0.45663 0.75927-0.32313 0.64638 0.82889-0.07546
  -4   6  14 7771.48 3330.40   1-0.56777 0.87228-0.16187 0.48620 0.80710-0.05211
  -4  -6  1410663.95 4257.65   1-0.67867 0.98318-0.14509-0.17922 0.71996 0.03502
   4  -6 -14 8249.81 2916.54   1-0.62086 0.31707 0.59323-0.91715-0.51244-0.24144
   4   6 -14 8024.92 4831.47   1 0.02890-0.33309 0.99533-0.67126-0.09202-0.66214
  -4   6  1345090.71 6642.96   1-0.46136 0.72844-0.35218 0.67543 0.81431-0.11469
  -4   6  1344181.74 8518.63   1-0.60413 0.87290-0.15691 0.48124 0.78128-0.08021
  -4  -6  1349839.84 4460.73   1-0.71372 0.98250-0.13863-0.18568 0.68656 0.01449
   4  -6 -1346254.37 5273.34   1-0.62121 0.35309 0.59270-0.91662-0.51263-0.18740
   4   6 -1349533.39 5947.51   1 0.08554-0.35393 0.99509-0.67146-0.04967-0.65104
   4   6 -12 7402.89 2619.93   1 0.38737-0.61959 0.91306-0.58982-0.12748-0.51788
  -4   6  12 7353.86 5575.53   1-0.46509 0.69660-0.37724 0.70049 0.80085-0.15505
  -4   6  12 7891.78 2803.09   1-0.64006 0.87310-0.15151 0.47584 0.75322-0.10609
  -4  -6  1210783.18 3588.23   1-0.74821 0.98124-0.13160-0.19272 0.65027-0.00314
   4  -6 -12 9744.58 3922.70   1-0.62547 0.39302 0.58619-0.91011-0.51493-0.13124
   4   6 -12 7770.16 3195.07   1 0.14770-0.38040 0.98902-0.66539-0.00452-0.64229
   4   6 -1160201.45 9520.57   1 0.35303-0.54963 0.93532-0.61208-0.02303-0.56855
  -4   6  1158092.6710187.43   1-0.46794 0.66389-0.39816 0.72141 0.78898-0.19700
  -4   6  1159144.11 3512.33   1-0.67589 0.87319-0.14558 0.46990 0.72247-0.12926
  -4  -6  1162988.37 6608.34   1-0.78225 0.97955-0.12387-0.20044 0.61052-0.01731
   4  -6 -1163661.41 5337.60   1-0.63431 0.43753 0.57233-0.89625-0.51968-0.07265
   4   6 -1160518.68 7453.01   1 0.21370-0.41070 0.97590-0.65227 0.04415-0.63707
   4   6 -10 8957.74 3026.07   1 0.31308-0.47406 0.94594-0.62270 0.08469-0.62250
  -4   6  10 8000.41 3384.48   1-0.47001 0.63040-0.41464 0.73789 0.77919-0.24103
  -4   6  10 6167.04 5079.70   1-0.71203 0.87359-0.13896 0.46329 0.68825-0.14898
  -4  -6  10 8463.38 6209.80   1-0.81559 0.97751-0.11509-0.20901 0.56705-0.02806
   4  -6 -10 7905.82 3790.73   1-0.64843 0.48732 0.54922-0.87314-0.52714-0.01134
   4   6 -10 8036.65 2516.55   1 0.28403-0.44534 0.95390-0.63027 0.09692-0.63594
   4   6  -984447.37 6328.43   1 0.26760-0.39318 0.94365-0.62042 0.19468-0.67858
  -4   6   973604.11 6939.15   1-0.47138 0.59620-0.42624 0.74949 0.77208-0.28773
  -4   6   981565.14 4620.29   1-0.74904 0.87486-0.13142 0.45574 0.64935-0.16400
  -4  -6   984568.75 4875.58   1-0.84912 0.97526-0.10546-0.21864 0.51755-0.03246
   4  -6  -986369.81 5413.17   1-0.66754 0.54128 0.51508-0.83922-0.53766 0.05211
   4   6  -986348.46 5733.64   1 0.35904-0.48466 0.92047-0.59684 0.15432-0.63943
   4   6  -8 1908.35 1819.33   1 0.21645-0.30639 0.92722-0.60399 0.30560-0.73573
  -4   6   8  859.83 1186.32   1-0.78768 0.87804-0.12224 0.44635 0.60382-0.17263
  -4  -6   8 1251.25 1264.12   1-0.88244 0.97280-0.09440-0.22970 0.46084-0.02965
   4  -6  -8  835.62 1096.43   1-0.69363 0.60316 0.46456-0.78870-0.55050 0.11890
   4   6  -8 1380.84 1695.31   1 0.43864-0.52856 0.87215-0.54852 0.21665-0.64786
   4   6  -768933.32 9192.74   1 0.16027-0.21457 0.89555-0.57231 0.41509-0.79146
  -4   6   765943.21 5352.78   1-0.82944 0.88402-0.11127 0.43538 0.54739-0.17010
  -4  -6   766494.39 5553.21   1-0.91536 0.96995-0.08140-0.24270 0.39430-0.01701
   4  -6  -769512.16 5998.66   1-0.72515 0.67046 0.39377-0.71792-0.56488 0.18723
   4   6  -641073.14 3951.46   1 0.10007-0.11874 0.84813-0.52490 0.52023-0.84283
  -4   6   637807.01 3966.72   1-0.47103 0.48917-0.42325 0.74650 0.77393-0.45103
  -4   6   639638.88 3448.86   1-0.87601 0.89482-0.09667 0.42078 0.47250-0.14911
  -4  -6   637753.96 4252.18   1-0.94717 0.96598-0.06566-0.25843 0.31393 0.00945
  -4  -6   642471.81 6002.21   1-0.60799 0.62639-0.71080 0.38671-0.35369 0.67681
   4  -6  -641986.10 3778.57   1-0.75953 0.74064 0.29760-0.62175-0.57838 0.25468
   4   6  -577404.78 5435.04   1 0.03747-0.02055 0.78565-0.46262 0.61752-0.88631
  -4   6   581365.66 5517.96   1-0.46879 0.45136-0.40474 0.72799 0.78512-0.51604
  -4   6   576784.64 4089.10   1-0.92915 0.91219-0.07507 0.39918 0.36197-0.09248
  -4  -6   583019.87 4723.66   1-0.97586 0.95890-0.04595-0.27815 0.21347 0.05602
   4  -6  -573271.16 3764.85   1-0.86093 0.87780 0.09621-0.42024-0.49953 0.22992
  -4  -6   577542.86 4398.73   1-0.68700 0.66974-0.59010 0.26600-0.42403 0.69331
   4  -6  -579769.46 4656.14   1-0.79132 0.80822 0.17218-0.49633-0.58664 0.31689
   4   6  -4 6789.55 3598.53   1-0.02543 0.07798 0.70997-0.38693 0.70376-0.91880
  -4   6   4 6706.60 2673.74   1-0.46453 0.41154-0.37328 0.69653 0.80303-0.58777
  -4   6   4 5908.45 1665.66   1-0.98384 0.93110-0.03837 0.36248 0.17488 0.04071
  -4  -6   4 7805.94 2795.48   1-0.99622 0.94358-0.01993-0.30405 0.08446 0.13117
   4  -6  -4 5760.87 1087.64   1-0.66348 0.71611 0.14300-0.46703-0.73439 0.51870
   4  -6  -4 7382.43 1598.22   1-0.81172 0.86385 0.02025-0.34423-0.58368 0.36776
   4   6  -354825.37 4909.89   1-0.08615 0.17434 0.62477-0.30173 0.77603-0.93731
  -4   6   350879.82 4184.46   1-0.45690 0.36835-0.32471 0.64795 0.82813-0.66668
  -4   6   344497.75 2933.52   1 0.27025-0.35797-0.18370 0.50705 0.94510-0.78406
  -4  -6   354511.30 3814.46   1-0.99608 0.90766 0.01387-0.33786-0.08726 0.24899
  -4   6   352174.31 3365.34   1-0.98511 0.89668 0.03005 0.29394-0.16926 0.33098
   4  -6  -352255.05 3701.96   1-0.81178 0.89992-0.15369-0.17028-0.56337 0.40143
   4   6  -2 6735.69 7343.51   1-0.14230 0.26613 0.53489-0.21185 0.83284-0.94036
  -4   6   2 9206.82 1039.32   1-0.19794 0.07365-0.19161 0.51606 0.96130-0.85337
  -4  -6   215003.34 2389.13   1-0.94947 0.82526 0.05758-0.38158-0.30850 0.41632
  -4   6   214148.63 1365.03   1-0.76210 0.63794 0.12328 0.20074-0.63560 0.74345
   4  -6  -213535.76 2983.70   1-0.78528 0.90943-0.33015 0.00617-0.52375 0.41579
  -4  -6   213996.97 1881.07   1-0.81478 0.69063-0.08275-0.24122-0.57382 0.68178
   4   6  -193547.85 5799.27   1-0.19194 0.35142 0.44576-0.12285 0.87432-0.92812
  -4   6   188256.33 5837.13   1-0.42021 0.26053-0.15099 0.47424 0.89477-0.84095
   4  -6  -191035.96 5615.92   1 0.36510-0.20563-0.17712-0.14623 0.91396-0.96764
  -4  -6   192725.60 4604.65   1 0.27336-0.43283-0.18351-0.13983 0.94424-0.89056
  -4   6   185818.63 5251.34   1-0.47650 0.31642-0.17238 0.49670 0.86210-0.80817
  -4  -6   192520.04 4755.07   1-0.82336 0.66344 0.10767-0.43170-0.55719 0.61112
   4  -6  -192490.69 5341.60   1-0.73439 0.89427-0.49024 0.16615-0.46938 0.41552
  -4  -6   192558.49 5130.10   1-0.80430 0.64425 0.09340-0.41755-0.58682 0.64077
   4   6   041433.68 5038.08   1-0.23419 0.42927 0.36186-0.03895 0.90233-0.90233
  -4   6   040801.73 3892.52   1-0.38029 0.18505-0.00911 0.33236 0.92481-0.92481
   4  -6   039624.23 2690.49   1 0.04473 0.15095-0.19425-0.13018 0.97993-0.97993
  -4  -6   038129.11 2623.55   1-0.04410-0.15158-0.19463-0.12981 0.97988-0.97988
  -4   6   037116.05 2589.23   1-0.62205 0.42623-0.15429 0.47861 0.76762-0.76762
  -4  -6   037183.46 3147.73   1-0.61582 0.42014 0.15079-0.47482-0.77331 0.77331
   4  -6   041268.20 3402.56   1-0.66763 0.86316-0.62383 0.29974-0.40631 0.40631
  -4  -6   040011.21 4727.61   1-0.77419 0.57834 0.24652-0.57067-0.58296 0.58296
   4   6   110250.11 2464.78   1-0.26866 0.49934 0.28708 0.03582 0.91945-0.86566
  -4   6  -1 8537.83 2503.10   1-0.31341 0.08273 0.17977 0.14314 0.93244-0.98623
   4   6   1 8900.93 2418.60   1 0.38302-0.15180-0.17564 0.49899 0.90688-0.85320
   4  -6   1 8622.13 4176.81   1-0.14756 0.37894-0.19312-0.13132 0.97001-0.91605
   4  -6   1 8794.35 2912.04   1-0.59342 0.82461-0.72899 0.40490-0.34118 0.39503
  -4  -6  -1 4174.82 4871.96   1-0.73444 0.50280 0.37019-0.69433-0.56881 0.51486
  -4   6  -2380622.5 9861.87   1-0.20949-0.05678 0.41188-0.08897 0.88682-0.99441
   4   6   2380928.410223.23   1-0.29576 0.56204 0.22364 0.09927 0.92871-0.82112
   4   6   2383517.8 9995.72   1 0.19081 0.07628-0.18771 0.51106 0.96351-0.85615
   4  -6   2385319.810303.14   1-0.25987 0.52695-0.18903-0.13540 0.94695-0.83903
  -4  -6  -2392896.412817.06   1-0.69343 0.42600 0.46497-0.78911-0.55040 0.44250
  -4   6  -3 3342.78 2362.16   1-0.06328-0.23873 0.65828-0.33524 0.75010-0.91138
   4   6   3 3300.38 1529.68   1-0.31630 0.61818 0.17238 0.15052 0.93286-0.77148
   4  -6   3 2519.62  627.59   1-0.46512 0.76705-0.37747 0.05422 0.80073-0.63928
   4   6   3 4527.92 2814.41   1 0.05281 0.24996-0.19414 0.51859 0.97954-0.81766
   4  -6   3 3044.91 2122.06   1-0.32581 0.62859-0.18537-0.13906 0.92708-0.76519
  -4  -6  -3 3006.38 2068.27   1-0.65625 0.35303 0.53517-0.85931-0.53190 0.37005
  -4   6  -3 4799.74 2142.47   1 0.44348-0.74617 0.86873-0.54510 0.22050-0.38220
  -4   6  -4 6071.42 1156.76   1 0.11311-0.45077 0.85954-0.53650 0.49838-0.71341
   4   6   4 7640.19 1857.05   1-0.33120 0.66869 0.13322 0.18968 0.93410-0.71893
   4  -6   4 5087.02  980.35   1-0.46031 0.79781-0.34550 0.02225 0.81776-0.60249
   4   6   4 6996.71 2653.40   1-0.04472 0.38320-0.19463 0.51908 0.97985-0.76400
   4  -6   4 6087.69 2434.29   1-0.36404 0.70252-0.18280-0.14164 0.91326-0.69741
  -4  -6  -4 7341.31 3811.26   1-0.62574 0.28745 0.58578-0.90970-0.51508 0.29968
  -4   6  -4 7195.77 2531.76   1 0.37416-0.71254 0.91237-0.58875 0.16604-0.38164
  -4   6  -5 8315.59 1242.19   1 0.28537-0.65873 0.94608-0.62285 0.15321-0.42204
   4   6   511946.73 5909.59   1-0.34137 0.71446 0.10546 0.21744 0.93399-0.66502
   4   6   512332.09 4378.51   1-0.10976 0.48394-0.19392 0.51837 0.97485-0.70504
   4  -6   511913.06 5388.58   1-0.38370 0.75820-0.18061-0.14371 0.90562-0.63598
  -4  -6  -511446.33 3580.14   1-0.60142 0.22747 0.62169-0.94561-0.50178 0.23253
  -4   6  -511087.41 3114.40   1 0.30903-0.68310 0.94396-0.62033 0.11592-0.38542
   4   6   6  689.65 1228.68   1-0.34753 0.75622 0.08817 0.23473 0.93351-0.61075
   4   6   6 1261.30  970.92   1-0.15172 0.56160-0.19302 0.51746 0.96939-0.64562
   4  -6   6  485.73 2373.27   1-0.39267 0.80291-0.17991-0.14441 0.90190-0.57834
  -4  -6  -6 1806.93 2452.51   1-0.58350 0.17387 0.64629-0.97021-0.49176 0.16866
  -4   6  -6 2166.60 3086.53   1 0.24786-0.65762 0.96628-0.64266 0.06966-0.39307
   4   6   7 3698.16 3263.94   1-0.35026 0.79456 0.08038 0.24252 0.93319-0.55664
   4   6   7 5238.82 2182.60   1-0.17719 0.62277-0.19230 0.51674 0.96520-0.58747
   4  -6   7 7172.50 4115.32   1-0.39331 0.83928-0.17986-0.14446 0.90164-0.52414
  -4  -6  -7 5195.02 3520.48   1-0.57129 0.12600 0.66222-0.98614-0.48484 0.10790
  -4   6  -7 5986.57 2758.60   1 0.19023-0.63568 0.98137-0.65774 0.02675-0.40406
   4   6   8 4475.35 2761.05   1-0.34997 0.82987 0.08122 0.24169 0.93323-0.50288
   4   6   8 6419.15 2245.13   1-0.19059 0.67187-0.19186 0.51631 0.96273-0.53104
   4  -6   8 8581.44 3210.14   1-0.38774 0.86946-0.18029-0.14402 0.90395-0.47253
  -4  -6  -8 5871.15 2865.68   1-0.56406 0.08310 0.67137-0.99528-0.48071 0.04992
  -4   6  -8 5863.82 2948.88   1 0.13564-0.61679 0.99066-0.66704-0.01333-0.41787
   4   6   912706.76 2887.51   1-0.34690 0.86240 0.08996 0.23295 0.93357-0.44943
   4   6   9 8456.37 7162.44   1-0.19489 0.71186-0.19172 0.51616 0.96190-0.47624
   4  -6   910995.95 5457.33   1-0.37736 0.89481-0.18109-0.14323 0.90818-0.42283
  -4  -6  -913385.25 6108.01   1-0.56109 0.04445 0.67507-0.99899-0.47900-0.00563
  -4   6  -911002.99 7445.92   1 0.08506-0.60194 0.99502-0.67095-0.05184-0.43298
   4   6  10 3245.53 1969.62   1-0.19210 0.74477-0.19181 0.51626 0.96244-0.42282
   4  -6  10 4082.32 2940.57   1-0.36401 0.91668-0.18280-0.14164 0.91327-0.37365
  -4  -6 -10 1872.61 2594.84   1-0.56172 0.00941 0.67428-0.99820-0.47937-0.05911
  -4   6 -10 1763.99 1555.59   1 0.03525-0.58783 0.99553-0.67147-0.08750-0.45119
   4   6  11 5980.67 2210.43   1-0.18359 0.77196-0.19209 0.51654 0.96404-0.37046
   4  -6  11 5770.69 2626.29   1-0.34642 0.93478-0.18403-0.14041 0.91984-0.32627
  -4  -6 -11 5270.48 3493.75   1-0.56543-0.02254 0.66966-0.99358-0.48149-0.11084
  -4   6 -11 8424.32 3551.20   1-0.01273-0.57554 0.99251-0.66844-0.12147-0.47109
  -4   8  1412233.76 7374.67   1-0.43867 0.74131-0.23019 0.66119 0.86866-0.11523
  -4  -8  1411626.94 8671.50   1-0.65444 0.95895-0.14920-0.28322 0.74124 0.01374
   4  -8 -1414371.81 5973.91   1-0.69266 0.38745 0.46655-0.89874-0.55003-0.20525
   4   8 -1417399.28 4729.13   1 0.10470-0.40877 0.99385-0.56235-0.03583-0.71878
  -4   8  1398868.63 7296.81   1-0.44368 0.71075-0.25404 0.68504 0.85942-0.15981
  -4  -8  1399930.73 8879.14   1-0.68847 0.95725-0.14335-0.28908 0.71094-0.00988
   4  -8 -13101410.5 9354.12   1-0.69592 0.42650 0.45980-0.89200-0.55159-0.14974
   4   8 -13103372.0 7573.40   1 0.16611-0.43449 0.98606-0.55456 0.00897-0.70969
  -4   8  1251776.39 5233.99   1-0.44759 0.67910-0.27367 0.70467 0.85132-0.20553
  -4  -8  1256700.20 4891.42   1-0.72183 0.95486-0.13704-0.29538 0.67836-0.03123
   4  -8 -1258208.74 4482.57   1-0.70231 0.46868 0.44628-0.87848-0.55460-0.09279
   4   8 -1253591.21 4722.01   1 0.22992-0.46261 0.97158-0.54008 0.05624-0.70306
   4   8 -1146478.80 7704.00   1 0.30608-0.50269 0.94648-0.51549 0.10236-0.69395
  -4   8  1149912.26 4672.28   1-0.45050 0.64645-0.28886 0.71986 0.84475-0.25277
  -4   8  1142303.04 6940.93   1-0.58205 0.77935-0.15998 0.59242 0.79725-0.20404
  -4  -8  1147694.81 3706.63   1-0.75462 0.95192-0.13020-0.30222 0.64310-0.04989
   4  -8 -1151944.66 4050.02   1-0.71202 0.51418 0.42479-0.85698-0.55907-0.03437
   4   8 -1153900.15 4702.52   1 0.29621-0.49321 0.94920-0.51770 0.10616-0.69908
   4   8 -1055214.19 7688.87   1 0.26024-0.42145 0.94211-0.51113 0.21140-0.74907
  -4   8  1052734.39 4261.57   1-0.45242 0.61281-0.29927 0.73027 0.84008-0.30192
  -4   8  1053157.98 2946.58   1-0.61186 0.77343-0.15580 0.58823 0.77546-0.23618
  -4  -8  1060577.57 3823.33   1-0.78702 0.94858-0.12272-0.30970 0.60459-0.06531
   4  -8 -1061414.29 3812.01   1-0.72513 0.56308 0.39381-0.82600-0.56487 0.02538
   4   8 -1056586.02 8485.58   1 0.36489-0.52620 0.91739-0.48589 0.15884-0.69786
   4   8  -9119781.7 8608.42   1 0.21012-0.33570 0.92432-0.49335 0.31853-0.80243
  -4   8   9117106.1 7980.75   1-0.45335 0.57817-0.30440 0.73540 0.83773-0.35339
  -4   8   9114455.3 6730.12   1-0.64077 0.76660-0.15140 0.58384 0.75264-0.26729
  -4  -8   9114258.7 7045.84   1-0.81881 0.94494-0.11422-0.31791 0.56258-0.07749
   4  -8  -9118259.0 8577.59   1-0.74140 0.61514 0.35151-0.78370-0.57163 0.08608
   4   8  -9118402.2 7924.97   1 0.43553-0.56114 0.87431-0.44281 0.21418-0.69930
   4   8  -817401.30 8629.52   1 0.15668-0.24662 0.89309-0.46211 0.42170-0.85183
  -4   8   818911.55 3006.94   1-0.45320 0.54246-0.30357 0.73457 0.83812-0.40758
  -4   8   816678.68 3472.71   1-0.66896 0.75905-0.14677 0.57921 0.72865-0.29723
  -4  -8   821964.04 3000.00   1-0.85088 0.94124-0.10492-0.32722 0.51477-0.08358
   4  -8  -817203.48 4816.21   1-0.76009 0.66962 0.29582-0.72801-0.57857 0.14697
   4   8  -7342787.015580.26   1 0.10099-0.15530 0.84896-0.41798 0.51871-0.89508
  -4   8   7354154.616395.87   1-0.45179 0.50549-0.29585 0.72685 0.84163-0.46491
  -4   8   7332555.314350.69   1-0.69674 0.75109-0.14184 0.57428 0.70315-0.32565
  -4  -8   7336458.914633.90   1-0.88295 0.93754-0.09421-0.33792 0.45990-0.08261
  -4  -8   7336745.216109.55   1-0.58038 0.63444-0.74444 0.31231-0.33008 0.70706
   4  -8  -7342083.215981.73   1-0.77971 0.72503 0.22475-0.65694-0.58440 0.20675
   4   8  -6118963.7 6524.30   1 0.04443-0.06315 0.79324-0.36252 0.60727-0.92983
  -4   8   6131149.9 6691.70   1-0.44882 0.46696-0.28004 0.71103 0.84860-0.52570
  -4   8   6120218.1 4503.84   1-0.72475 0.74336-0.13646 0.56890 0.67535-0.35178
  -4  -8   6119631.9 5564.70   1-0.91497 0.93378-0.08157-0.35056 0.39518-0.07179
  -4  -8   6115239.8 9503.15   1-0.64776 0.66616-0.65534 0.22322-0.38849 0.71161
   4  -8  -6118961.2 5768.09   1-0.79778 0.77889 0.13692-0.56911-0.58718 0.26348
   4   8  -5113728.3 5650.32   1-0.01146 0.02838 0.72787-0.29715 0.68561-0.95440
  -4   8   5119242.0 6195.23   1-0.44377 0.42635-0.25452 0.68552 0.85922-0.59014
  -4   8   5111042.6 3964.96   1-0.75474 0.73761-0.13018 0.56261 0.64297-0.37333
  -4  -8   5125353.2 5074.50   1-0.94639 0.92942-0.06610-0.36603 0.31617-0.04668
  -4  -8   5117998.3 5739.30   1-0.70833 0.69108-0.54871 0.11658-0.44404 0.71331
   4  -8  -5113296.2 4740.89   1-0.81062 0.82674 0.03437-0.46635-0.58454 0.31464
   4   8  -493491.28 6942.61   1-0.06507 0.11763 0.65571-0.22500 0.75219-0.96723
  -4   8   491360.00 9098.64   1-0.43586 0.38287-0.21729 0.64829 0.87338-0.65812
  -4   8   479435.07 5905.51   1 0.15248-0.20537-0.19172 0.62432 0.96953-0.75368
  -4  -8   495427.72 6508.17   1-0.97534 0.92260-0.04640-0.38574 0.21573-0.00014
  -4  -8   493888.25 8268.04   1-0.75778 0.70565-0.42788-0.00408-0.49262 0.70854
   4  -8  -490023.61 7998.74   1-0.81476 0.86688-0.08471-0.34725-0.57357 0.35765
   4   8  -3128840.0 7263.62   1-0.11494 0.20314 0.58006-0.14935 0.80641-0.96769
  -4   8   3127572.3 6401.94   1-0.42387 0.33532-0.16579 0.59679 0.89041-0.72896
  -4   8   392806.80 5325.29   1-0.55751 0.46891-0.16319 0.59562 0.81396-0.65218
  -4  -8   3127408.5 5321.39   1-0.99625 0.90782-0.01987-0.41211 0.08416 0.07755
  -4  -8   3122055.2 6764.21   1-0.79312 0.70498-0.29356-0.13841-0.53364 0.69558
   4  -8  -3116937.2 6792.68   1-0.80601 0.89415-0.21272-0.21924-0.55234 0.39039
   4   8  -2203203.8 9063.39   1-0.15990 0.28374 0.50437-0.07365 0.84855-0.95606
  -4   8   2197008.7 9163.30   1-0.40604 0.28193-0.09704 0.52804 0.90868-0.80105
  -4  -8   2206156.9 8066.10   1-0.99540 0.87119 0.01530-0.44729-0.09452 0.20234
  -4   8   2190218.6 7247.25   1-0.93347 0.80931 0.06701 0.36502-0.35232 0.46016
   4  -8  -2191617.0 7908.31   1-0.78243 0.90658-0.34215-0.08982-0.52031 0.41234
  -4  -8   2205068.4 8579.45   1-0.81170 0.68755-0.15478-0.27718-0.56318 0.67114
   4   8  -1265122.711652.32   1-0.19922 0.35870 0.43186-0.00131 0.87965-0.93345
  -4   8   1247043.910206.96   1-0.37989 0.22021-0.00780 0.43880 0.92499-0.87118
   4  -8  -1216060.8 8538.00   1 0.51656-0.35709-0.16201-0.26911 0.84078-0.89446
  -4  -8   1256838.4 9877.68   1 0.16898-0.32897-0.19113-0.24146 0.96690-0.91294
  -4   8   1247063.7 9477.34   1-0.79694 0.63688-0.11995 0.55209 0.59201-0.53811
  -4  -8   1257102.1 9956.66   1-0.94443 0.78444 0.06047-0.49246-0.32308 0.37699
   4  -8  -1255405.910727.54   1-0.74452 0.90468-0.46526 0.03329-0.47875 0.42477
  -4  -8   1255628.610461.21   1-0.81395 0.65379-0.01981-0.41215-0.58059 0.63457
   4   8   0104077.1 6262.14   1-0.23273 0.42780 0.36491 0.06563 0.90148-0.90148
  -4   8   099211.20 6903.77   1-0.34165 0.14658 0.10466 0.32588 0.93397-0.93397
   4  -8   0103306.1 4361.01   1 0.15213 0.04355-0.19173-0.24085 0.96958-0.96958
  -4  -8   097139.78 3903.76   1-0.14915-0.04652-0.19308-0.23951 0.96977-0.96977
  -4   8   096191.17 5839.71   1-0.82376 0.62791-0.11286 0.54501 0.55558-0.55558
  -4  -8   0104302.2 4314.71   1-0.81665 0.62096 0.10954-0.54158-0.56664 0.56664
   4  -8   098629.71 4558.49   1-0.69515 0.89069-0.57486 0.14273-0.43161 0.43161
  -4  -8   098638.85 6579.98   1-0.80295 0.60710 0.10338-0.53558-0.58700 0.58700
   4   8   1319484.613215.05   1-0.26042 0.49110 0.30553 0.12501 0.91587-0.86208
  -4   8  -1313843.912904.56   1-0.28821 0.05753 0.24177 0.18877 0.92654-0.98033
   4  -8   1317880.612860.72   1-0.06549 0.29688-0.19449-0.23810 0.97871-0.92475
  -4  -8  -1304465.511795.08   1-0.62551 0.39406 0.14929-0.58133-0.76579 0.71187
   4  -8   1303439.612464.30   1-0.63794 0.86913-0.66990 0.23778-0.37980 0.43365
  -4  -8  -1331452.114413.51   1-0.78295 0.55131 0.21113-0.64333-0.58515 0.53120
  -4   8  -2269688.6 9838.45   1-0.21523-0.05104 0.40049 0.03005 0.89065-0.99824
   4   8   2263524.610049.21   1-0.28268 0.54896 0.25481 0.17573 0.92474-0.81716
   4   8   2259699.7 9410.68   1 0.42323-0.15613-0.17204 0.60317 0.88953-0.78217
   4  -8   2268560.8 9434.49   1-0.19369 0.46077-0.19176-0.24083 0.96213-0.85421
   4  -8   2267744.2 9955.39   1-0.57627 0.84312-0.74915 0.31702-0.32660 0.43431
  -4  -8  -2278165.710592.36   1-0.75839 0.49096 0.30126-0.73346-0.57799 0.47009
  -4   8  -3674981.0 6170.14   1-0.12060-0.18141 0.57094-0.14022 0.81208-0.97335
   4   8   3671416.0 7500.45   1-0.30003 0.60192 0.21322 0.21732 0.92979-0.76841
   4   8   3653316.827886.65   1 0.25944 0.04352-0.18432 0.61545 0.94800-0.78696
   4  -8   3660294.428117.15   1-0.27041 0.57319-0.18851-0.24407 0.94410-0.78222
  -4  -8  -3690811.512162.70   1-0.73290 0.42968 0.37419-0.80639-0.56817 0.40632
  -4   8  -4311758.012395.51   1-0.00542-0.33222 0.73541-0.30470 0.67759-0.89262
   4   8   4317121.214652.57   1-0.31304 0.65052 0.18072 0.24982 0.93238-0.71721
   4   8   4306884.012023.27   1 0.14068 0.19779-0.19211 0.62471 0.97123-0.75538
   4  -8   4296731.911788.02   1-0.31636 0.65485-0.18596-0.24663 0.93023-0.71438
  -4  -8  -4311015.613725.78   1-0.70898 0.36997 0.43165-0.86384-0.55768 0.34188
  -4   8  -4321677.413646.88   1 0.44795-0.78633 0.86552-0.43402 0.22405-0.43966
   4   8   5251860.111402.41   1-0.32224 0.69533 0.15698 0.27356 0.93354-0.66458
   4   8   5252783.310540.24   1 0.05256 0.32161-0.19415 0.62674 0.97956-0.70975
   4  -8   5239636.010178.92   1-0.34282 0.71700-0.18427-0.24832 0.92114-0.65133
  -4  -8  -5244632.112200.68   1-0.68808 0.31328 0.47584-0.90803-0.54783 0.27808
  -4   8  -5259243.311729.28   1 0.38576-0.75984 0.90583-0.47433 0.17507-0.44458
   4   8   650123.60 7651.78   1-0.32810 0.73679 0.14152 0.28902 0.93397-0.61122
   4   8   644167.85 6533.48   1-0.00821 0.41809-0.19466 0.62726 0.98083-0.65706
   4  -8   647344.62 3248.02   1-0.35618 0.76606-0.18336-0.24923 0.91624-0.59247
  -4  -8  -644179.16 6439.68   1-0.67088 0.26029 0.50894-0.94114-0.53934 0.21564
  -4   8  -649597.63 6240.67   1 0.32542-0.73518 0.93680-0.50530 0.12844-0.45185
   4   8   7193058.511470.23   1-0.33099 0.77529 0.13379 0.29675 0.93409-0.55754
   4   8   7198414.911215.22   1-0.04866 0.49424-0.19461 0.62720 0.97967-0.60193
   4  -8   7187472.310177.16   1-0.36027 0.80585-0.18307-0.24952 0.91470-0.53697
  -4  -8  -7188393.414648.26   1-0.65755 0.21118 0.53289-0.96509-0.53257 0.15492
  -4   8  -7188789.011270.39   1 0.26711-0.71257 0.95998-0.52848 0.08414-0.46145
   4   8   811804.96 9629.40   1-0.33118 0.81108 0.13328 0.29726 0.93410-0.50376
   4   8   822382.50 3376.67   1-0.07394 0.55521-0.19441 0.62701 0.97812-0.54643
   4  -8   818401.14 9532.32   1-0.35748 0.83875-0.18327-0.24932 0.91575-0.48406
  -4  -8  -818640.0412556.52   1-0.64840 0.16744 0.54927-0.98116-0.52713 0.09634
  -4   8  -816261.31 9342.70   1 0.21086-0.69201 0.97661-0.54510 0.04204-0.47325
   4   8   987018.40 6895.80   1-0.32884 0.84434 0.13954 0.29100 0.93401-0.44987
   4   8   975990.09 8229.02   1-0.08768 0.60465-0.19425 0.62685 0.97702-0.49136
   4  -8   979382.17 8337.95   1-0.34935 0.86632-0.18383-0.24876 0.91877-0.43312
  -4  -8  -976012.71 6315.28   1-0.64231 0.12567 0.55940-0.99129-0.52393 0.03928
  -4   8  -990623.97 8424.75   1 0.15654-0.67338 0.98766-0.55616 0.00194-0.48706
   4   8  1080205.66 8575.29   1-0.32405 0.87515 0.15223 0.27831 0.93370-0.39577
   4  -8  1086603.5611175.49   1-0.33691 0.88958-0.18466-0.24792 0.92324-0.38363
  -4  -8 -1084313.6211958.30   1-0.63938 0.08708 0.56417-0.99607-0.52238-0.01610
  -4   8 -1095071.8410546.10   1 0.10398-0.65651 0.99391-0.56241-0.03634-0.50266
  -4  10  1371518.0011903.26   1-0.42233 0.68940-0.15952 0.69827 0.89229-0.19267
  -4  10  12 7482.42 6610.15   1-0.42604 0.65756-0.17477 0.71352 0.88765-0.24186
  -4 -10  1210788.85 7934.08   1-0.68253 0.91557-0.14441-0.39612 0.71643-0.06930
   4 -10 -1210693.53 8189.89   1-0.75569 0.52206 0.30975-0.84999-0.57703-0.07035
   4  10 -12 8613.82 6866.28   1 0.28835-0.52104 0.95226-0.41289 0.10019-0.74701
  -4  10  11 7972.89 3385.85   1-0.42859 0.62454-0.18548 0.72423 0.88425-0.29226
  -4 -10  11 9096.62 3468.44   1-0.71360 0.91090-0.13866-0.40188 0.68668-0.09348
   4 -10 -11 7550.54 4387.01   1-0.76361 0.56577 0.28420-0.82444-0.57975-0.01369
   4  10 -1110346.01 3633.23   1 0.35218-0.54918 0.92399-0.38461 0.14901-0.74193
   4  10 -1030697.28 8630.43   1 0.21843-0.37964 0.92809-0.38937 0.30153-0.83919
  -4  10  1034382.30 6373.43   1-0.42996 0.59035-0.19133 0.73008 0.88233-0.34417
  -4 -10  1035212.07 4325.08   1-0.74405 0.90561-0.13249-0.40805 0.65485-0.11557
   4 -10 -1034662.05 5981.80   1-0.77325 0.61120 0.25005-0.79029-0.58270 0.04321
   4  10 -1033319.78 4521.29   1 0.41669-0.57800 0.88692-0.34755 0.19930-0.73832
   4  10  -921496.76 4022.49   1 0.16788-0.29346 0.90059-0.36187 0.40093-0.88483
  -4  10   920974.65 6868.49   1-0.43009 0.55491-0.19187 0.73062 0.88215-0.39781
  -4 -10   918875.15 4236.43   1-0.77402 0.89985-0.12582-0.41472 0.62052-0.13517
   4 -10  -918751.00 6943.10   1-0.78406 0.65780 0.20630-0.74654-0.58538 0.09984
   4  10  -918840.26 8170.33   1 0.48119-0.60681 0.84000-0.30062 0.25068-0.73579
   4  10  -845873.61 5694.76   1 0.11604-0.20598 0.86197-0.32325 0.49348-0.92362
  -4  10   840702.45 4400.97   1-0.42884 0.51810-0.18651 0.72526 0.88391-0.45338
  -4 -10   845096.34 3075.67   1-0.80339 0.89375-0.11830-0.42187 0.58357-0.15238
  -4 -10   846105.65 3617.38   1-0.54680 0.63651-0.78094 0.24078-0.30187 0.73271
   4 -10  -841995.12 7397.84   1-0.79514 0.70467 0.15205-0.69229-0.58704 0.15544
   4  10  -724001.15 5076.36   1 0.06398-0.11833 0.81371-0.27531 0.57773-0.95404
  -4  10   717349.68 5615.74   1-0.42598 0.47968-0.17452 0.71327 0.88773-0.51102
  -4 -10   722124.39 2573.16   1-0.83311 0.88769-0.11022-0.42995 0.54201-0.16472
  -4 -10   722763.86 6962.33   1-0.60738 0.66144-0.71159 0.17143-0.35316 0.73014
   4 -10  -720834.86 2180.68   1-0.80517 0.75049 0.08671-0.62695-0.58666 0.20901
   4  10  -634713.43 5615.71   1 0.01287-0.03159 0.75757-0.21917 0.65262-0.97517
  -4  10   628845.83 7572.30   1-0.42120 0.43933-0.15497 0.69372 0.89362-0.57073
  -4 -10   634610.52 2333.43   1-0.86309 0.88190-0.10103-0.43914 0.49483-0.17143
  -4 -10   634513.64 4307.96   1-0.66357 0.68197-0.63051 0.09035-0.40264 0.72577
   4 -10  -634527.21 9600.30   1-0.81228 0.79238 0.01221-0.55218-0.58313 0.25925
   4  10  -5 8591.33 2717.90   1-0.03614 0.05306 0.69581-0.15741 0.71731-0.98610
  -4  10   510261.26 3256.47   1-0.41400 0.39657-0.12675 0.66550 0.90140-0.63232
  -4 -10   5 9331.22 3431.92   1-0.89368 0.87672-0.09023-0.44994 0.43951-0.17002
  -4 -10   5 7700.60 2803.50   1-0.71326 0.69601-0.53839-0.00176-0.44875 0.71802
   4 -10  -5 7363.43 3322.51   1-0.81486 0.83098-0.07468-0.46528-0.57482 0.30492
   4  10  -414839.14 3901.98   1-0.08208 0.13464 0.63086-0.09247 0.77153-0.98657
  -4  10   412063.51 2906.25   1-0.40370 0.35071-0.08856 0.62731 0.91059-0.69532
  -4 -10   4 9365.37 2590.46   1-0.92513 0.87239-0.07699-0.46318 0.37175-0.15615
  -4 -10   414416.06 3064.57   1-0.75423 0.70210-0.43834-0.10162-0.48886 0.70478
   4 -10  -412428.30 2002.40   1-0.81051 0.86264-0.16975-0.37021-0.56058 0.34466
   4  10  -320081.72 9888.99   1-0.12412 0.21232 0.56520-0.02681 0.81555-0.97683
  -4  10   323161.8211125.35   1-0.38939 0.30084-0.03893 0.57768 0.92024-0.75879
  -4 -10   327072.20 2351.92   1-0.95701 0.86849-0.05976-0.48041 0.28382-0.12212
  -4 -10   324249.49 6304.99   1-0.78524 0.69710-0.33034-0.20962-0.52370 0.68564
   4 -10  -327653.90 3120.90   1-0.79752 0.88566-0.26981-0.27015-0.53958 0.37763
   4  10  -2 3840.84 1247.46   1-0.16173 0.28556 0.50114 0.03725 0.85011-0.95763
  -4  10   2 2139.11 5143.84   1-0.36950 0.24563 0.02335 0.51483 0.92893-0.82134
  -4 -10   2 1779.04 1581.30   1-0.98582 0.86162-0.03554-0.50444 0.16394-0.05612
   4 -10  -2 2144.47 4316.50   1-0.77500 0.89915-0.37094-0.16902-0.51162 0.40366
  -4 -10   2 2504.79 4893.09   1-0.80509 0.68093-0.22007-0.31989-0.55081 0.65877
   4  10  -134195.93 5302.69   1-0.19462 0.35410 0.44067 0.09751 0.87631-0.93010
  -4  10   137147.47 4675.66   1-0.34319 0.18372 0.10037 0.43781 0.93388-0.88009
  -4 -10   135509.91 5020.41   1-0.99994 0.83995-0.00119-0.53879-0.01077 0.06468
   4 -10  -133477.73 4330.81   1-0.74291 0.90279-0.46866-0.07149-0.47794 0.42409
  -4 -10   130532.53 3300.88   1-0.81406 0.65389-0.11194-0.42802-0.56988 0.62386
   4  10   022664.54 4570.48   1-0.22283 0.41791 0.38522 0.15296 0.89551-0.89551
  -4  10   019753.97 6166.52   1-0.30830 0.11322 0.19269 0.34549 0.93156-0.93156
   4 -10   018089.11 2526.94   1 0.34891-0.15357-0.17838-0.36052 0.92001-0.92001
  -4 -10   019667.47 2605.45   1-0.96792 0.77215 0.04543-0.58542-0.24709 0.24709
   4 -10   021554.67 2874.73   1-0.70282 0.89835-0.55989 0.01973-0.43881 0.43881
  -4 -10   020266.92 6258.15   1-0.81353 0.61736-0.01006-0.52990-0.58143 0.58143
   4  10   1 4111.09 4965.42   1-0.24644 0.47712 0.33599 0.20219 0.90905-0.85525
  -4  10  -1 4334.07 2279.91   1-0.26281 0.03213 0.30022 0.23796 0.91694-0.97074
   4 -10   1 4025.82 3102.95   1 0.07272 0.15865-0.19382-0.34692 0.97833-0.92437
  -4 -10  -1 6204.65 1781.13   1-0.86039 0.62894 0.09638-0.63643-0.50043 0.44651
   4 -10   1 5926.02 4800.08   1-0.65607 0.88726-0.64251 0.10236-0.39590 0.44976
  -4 -10  -1 4017.67 4903.11   1-0.80580 0.57416 0.08160-0.62184-0.58652 0.53258
  -4  10  -221774.10 2398.86   1-0.20483-0.06145 0.42101 0.11717 0.88362-0.99120
   4  10   223774.18 4212.21   1-0.26575 0.53203 0.29365 0.24453 0.91822-0.81064
   4 -10   220997.83 1694.57   1-0.08547 0.35255-0.19428-0.34646 0.97721-0.86929
  -4 -10  -217955.48 1581.72   1-0.69371 0.42650 0.13752-0.67757-0.70699 0.59914
   4 -10   221117.88 4289.41   1-0.60448 0.87133-0.71528 0.17512-0.35066 0.45837
  -4 -10  -217545.15 7225.46   1-0.79316 0.52573 0.16275-0.70299-0.58686 0.47896
  -4  10  -334424.16 3364.21   1-0.13316-0.16885 0.55027-0.01188 0.82429-0.98557
   4  10   333001.69 8519.76   1-0.28110 0.58299 0.25850 0.27967 0.92420-0.76282
   4 -10   332954.90 3370.25   1-0.18132 0.48410-0.19217-0.34857 0.96446-0.80257
   4 -10   333953.20 3113.11   1-0.54978 0.85229-0.77788 0.23772-0.30436 0.46592
  -4 -10  -329953.23 5343.08   1-0.77789 0.47468 0.23209-0.77233-0.58395 0.42210
  -4  10  -4  874.22  926.47   1-0.04757-0.29007 0.68029-0.14190 0.73138-0.94642
   4  10   4  583.87 2642.13   1-0.29288 0.63037 0.23059 0.30759 0.92792-0.71275
   4 -10   4  540.18  734.19   1-0.24044 0.57892-0.18993-0.35081 0.95189-0.73605
  -4 -10  -4 1756.93 1357.41   1-0.76191 0.42290 0.28988-0.83012-0.57919 0.36339
   4  10   5 6814.52 2615.77   1-0.30144 0.67453 0.20975 0.32843 0.93012-0.66116
   4 -10   5 5621.36 2542.17   1-0.27644 0.65062-0.18820-0.35253 0.94241-0.67261
  -4 -10  -5 4967.25 2569.50   1-0.74659 0.37179 0.33691-0.87715-0.57366 0.30391
  -4  10  -5 5257.92 2523.31   1 0.43469-0.80876 0.87489-0.33552 0.21352-0.48303
   4  10   6 2637.04 2873.82   1-0.30709 0.71578 0.19572 0.34246 0.93133-0.60857
   4 -10   6 1530.48 1823.40   1-0.29698 0.70686-0.18709-0.35364 0.93637-0.61260
  -4 -10  -6 3081.04 2916.03   1-0.73287 0.32228 0.37429-0.91453-0.56815 0.24446
  -4  10  -6 2115.49 2575.80   1 0.37768-0.78744 0.91042-0.37104 0.16877-0.49218
   4  10   7 1405.58 2087.04   1-0.31009 0.75438 0.18819 0.34999 0.93189-0.55534
   4 -10   7 3152.69 3463.43   1-0.30662 0.75220-0.18654-0.35420 0.93337-0.55563
  -4 -10  -7 6721.14 5242.38   1-0.72129 0.27491 0.40315-0.94339-0.56320 0.18555
  -4  10  -7 2779.96 1981.07   1 0.32132-0.76678 0.93863-0.39926 0.12531-0.50262
   4  10   8 2353.92 2288.46   1-0.31062 0.79052 0.18685 0.35133 0.93198-0.50164
  -4 -10  -8 4231.06 2549.72   1-0.71212 0.22996 0.42456-0.96480-0.55911 0.12752
  -4  10  -8 4873.31 2434.49   1 0.26590-0.74705 0.96039-0.42102 0.08323-0.51444
   4  10   9 6280.71 6772.85   1-0.30880 0.82430 0.19143 0.34675 0.93166-0.44752
   4 -10   9 8615.71 6964.85   1-0.30361 0.82058-0.18671-0.35402 0.93431-0.44866
  -4 -10  -9 9298.26 6337.62   1-0.70543 0.18748 0.43949-0.97973-0.55605 0.07051
  -4  10  -9 8460.39 5508.95   1 0.21154-0.72838 0.97644-0.43706 0.04255-0.52766
  -4  12  11  914.93 1723.94   1-0.40346 0.59941-0.08771 0.73421 0.91077-0.31879
  -4 -12  11 1803.27 1511.48   1-0.65640 0.85370-0.14888-0.49976 0.73957-0.14636
   4 -12 -11 1679.77 1249.57   1-0.79479 0.59695 0.15395-0.80224-0.58701-0.00642
   4  12 -11 1441.31 2389.66   1 0.38756-0.58456 0.90479-0.25754 0.17647-0.76938
  -4  12  1065372.74 6431.17   1-0.40418 0.56456-0.09027 0.73677 0.91021-0.37204
  -4 -12  1038981.13 3218.35   1-0.68373 0.84530-0.14420-0.50444 0.71533-0.17605
   4 -12 -1066463.03 5426.17   1-0.80053 0.63848 0.11987-0.76815-0.58717 0.04768
   4  12 -1075340.10 7741.26   1 0.44742-0.60873 0.86590-0.21865 0.22363-0.76264
   4  12  -9 1362.91 1260.58   1 0.14047-0.26604 0.88140-0.23494 0.45098-0.93489
  -4  12   9 1840.72 1902.56   1-0.40346 0.52829-0.08770 0.73420 0.91078-0.42643
  -4 -12   9  641.04  702.74   1-0.71001 0.83583-0.13935-0.50930 0.69026-0.20491
   4 -12  -9  998.53 1079.41   1-0.80624 0.67998 0.07796-0.72625-0.58642 0.10087
   4  12  -8143541.2 6292.35   1 0.09174-0.18168 0.84057-0.19410 0.53387-0.96400
  -4  12   8144173.5 6118.74   1-0.40118 0.49044-0.07954 0.72604 0.91253-0.48200
  -4 -12   8126285.3 3827.54   1-0.73527 0.82536-0.13432-0.51432 0.66432-0.23289
  -4 -12   8142061.410380.08   1-0.56459 0.65430-0.76216 0.11397-0.31675 0.74758
   4 -12  -8140346.8 5482.61   1-0.81098 0.71907 0.03004-0.67800-0.58429 0.15245
   4  12  -7 8098.48 2740.91   1 0.04396-0.09831 0.79273-0.14666 0.60797-0.98428
  -4  12   7 8014.73 5726.02   1-0.39710 0.45080-0.06521 0.71171 0.91545-0.53873
  -4 -12   7 7816.43 4699.29   1-0.61771 0.67176-0.69808 0.04989-0.36209 0.73907
   4 -12  -7 8068.49 5959.55   1-0.81425 0.75835-0.02819-0.61976-0.57982 0.20196
   4  12  -643713.88 5474.55   1-0.00194-0.01677 0.73971-0.09364 0.67291-0.99546
  -4  12   642332.81 8301.14   1-0.39092 0.40906-0.04407 0.69057 0.91936-0.59646
  -4 -12   647580.44 5133.54   1-0.66643 0.68483-0.62582-0.02236-0.40523 0.72835
   4 -12  -644382.79 3115.76   1-0.81458 0.79469-0.09413-0.55382-0.57235 0.24846
   4  12  -523049.46 9869.58   1-0.04526 0.06218 0.68347-0.03739 0.72857-0.99736
  -4  12   525666.7210993.08   1-0.38224 0.36481-0.01537 0.66187 0.92393-0.65485
  -4 -12   524892.6810378.20   1-0.70950 0.69225-0.54629-0.10189-0.44515 0.71442
   4 -12  -528469.04 2950.26   1-0.81075 0.82687-0.16684-0.48112-0.56110 0.29119
   4  12  -4142345.3 9834.31   1-0.08539 0.13795 0.62591 0.02015 0.77520-0.99023
  -4  12   4146203.116988.56   1-0.37017 0.31750 0.02129 0.62453 0.92871-0.71354
  -4 -12   4148836.5 6814.09   1-0.74574 0.69361-0.46201-0.18594-0.48001 0.69593
   4 -12  -4148199.4 6603.85   1-0.80161 0.85374-0.24478-0.40317-0.54543 0.32951
   4  12  -3 9700.04 8083.01   1-0.12188 0.21008 0.56885 0.07721 0.81335-0.97462
  -4  12   310923.46 3850.12   1-0.35469 0.26642 0.06760 0.57821 0.93253-0.77115
  -4 -12   311851.01 3191.49   1-0.77455 0.68641-0.37259-0.27537-0.51110 0.67305
   4 -12  -311683.94 2766.51   1-0.78624 0.87438-0.32596-0.32199-0.52493 0.36299
   4  12  -2250840.314034.62   1-0.15449 0.27832 0.51388 0.13218 0.84383-0.95134
  -4  12   2253229.514292.23   1-0.33464 0.21076 0.12395 0.52187 0.93415-0.82657
   4 -12  -2239704.814393.54   1-0.76417 0.88832-0.40805-0.23990-0.49952 0.39156
  -4 -12   2246688.714028.60   1-0.79535 0.67120-0.28188-0.36607-0.53661 0.64457
   4  12  -1 9938.70 3605.06   1-0.18311 0.34259 0.46232 0.18350 0.86759-0.92138
  -4  12   1 8836.92 1934.05   1-0.30900 0.14953 0.19093 0.45489 0.93169-0.87790
   4 -12  -1 9629.21 3967.42   1-0.73517 0.89505-0.48832-0.15986-0.47016 0.41630
  -4 -12   110224.24 2667.95   1-0.80832 0.64816-0.19257-0.45538-0.55635 0.61033
   4  12   0167626.6 8062.84   1-0.20783 0.40290 0.41515 0.23067 0.88569-0.88569
  -4  12   0160067.810870.34   1-0.27666 0.08159 0.26880 0.37702 0.92260-0.92260
   4 -12   0162575.7 7284.02   1-0.70031 0.89585-0.56485-0.08333-0.43645 0.43645
  -4 -12   0164832.111291.40   1-0.81422 0.61805-0.10716-0.54079-0.57056 0.57056
   4  12   1 2500.39 4147.10   1-0.22873 0.45941 0.37316 0.27266 0.89912-0.84533
  -4  12  -1 3235.42 1746.43   1-0.23645 0.00577 0.35715 0.28866 0.90361-0.95741
   4 -12   1 1759.88 2186.36   1-0.66006 0.89125-0.63618-0.01200-0.39948 0.45334
  -4 -12  -1 3265.75 2076.18   1-0.81423 0.58205-0.02775-0.62020-0.57986 0.52588
  -4  12  -2132650.6 5761.52   1-0.18724-0.07903 0.45462 0.19119 0.87077-0.97836
   4  12   2138519.3 7326.32   1-0.24605 0.51234 0.33682 0.30900 0.90884-0.80126
   4 -12   2131206.1 5544.49   1-0.61539 0.88224-0.70115 0.05296-0.36009 0.46779
  -4 -12  -2144151.7 6670.72   1-0.80977 0.54157 0.04417-0.69213-0.58508 0.47711
  -4  12  -344653.80 3327.12   1-0.12828-0.17373 0.55838 0.08768 0.81960-0.98087
   4  12   351527.97 5419.93   1-0.26004 0.56193 0.30637 0.33945 0.91570-0.75432
   4 -12   347433.18 3852.02   1-0.56736 0.86986-0.75913 0.11094-0.31908 0.48064
  -4 -12  -344707.84 3258.93   1-0.80249 0.49927 0.10664-0.75493-0.58705 0.42520
   4  12   4229289.914267.16   1-0.27096 0.60844 0.28188 0.36394 0.92039-0.70522
  -4 -12  -4227146.813336.05   1-0.79338 0.45438 0.16154-0.80983-0.58688 0.37108
   4  12   5 4546.75 3034.58   1-0.27905 0.65214 0.26329 0.38253 0.92347-0.65450
  -4 -12  -5 5231.61 2699.72   1-0.78367 0.40887 0.20800-0.85629-0.58530 0.31555
  -4  12  -5 4473.35 2841.64   1 0.46337-0.83744 0.85405-0.20680 0.23636-0.50587
   4  12   6152125.115036.80   1-0.28453 0.69322 0.25047 0.39534 0.92536-0.60260
  -4 -12  -6151691.513151.32   1-0.77421 0.36362 0.24644-0.89473-0.58297 0.25927
  -4  12  -6161205.312293.00   1 0.41033-0.82009 0.89099-0.24374 0.19430-0.51771
   4  12   7  936.99 1933.34   1-0.28759 0.73188 0.24325 0.40257 0.92634-0.54979
  -4 -12  -7  675.91 1598.71   1-0.76561 0.31923 0.27744-0.92573-0.58040 0.20275
  -4  12  -7 3481.68 2741.62   1 0.35694-0.80239 0.92156-0.27430 0.15269-0.53000
   4  12   8158857.325576.09   1-0.28835 0.76825 0.24143 0.40439 0.92658-0.49624
  -4 -12  -8133924.525016.61   1-0.75828 0.27611 0.30162-0.94991-0.57795 0.14635
  -4  12  -8149172.523950.80   1 0.30357-0.78472 0.94623-0.29897 0.11176-0.54297
  -4  14   9 3225.13 2313.42   1-0.37410 0.49945 0.00907 0.74438 0.92734-0.44320
   4 -14  -9 3956.33 2643.64   1-0.81445 0.68652-0.03487-0.72108-0.57918 0.09335
  -4 -14   8 1480.78 5204.42   1-0.56963 0.65935-0.75661 0.00039-0.32099 0.75183
   4 -14  -812333.08 2251.03   1-0.81482 0.72290-0.07983-0.67612-0.57419 0.14234
   4  14  -7 5494.54 2953.54   1 0.03640-0.09075 0.78447-0.03072 0.61908-0.99539
  -4  14   7 2686.53 3839.24   1-0.36592 0.42006 0.03428 0.71918 0.93001-0.55346
  -4 -14   7 2120.45 2230.77   1-0.61739 0.67144-0.69850-0.05771-0.36182 0.73880
   4 -14  -7 3283.02 3007.13   1-0.81320 0.75730-0.13090-0.62505-0.56706 0.18919
   4  14  -637889.5411652.63   1-0.00513-0.01358 0.73578 0.01796 0.67719-0.99974
  -4  14   645823.6214451.56   1-0.35873 0.37727 0.05577 0.69768 0.93177-0.60901
  -4 -14   653829.53 5514.05   1-0.66108 0.67948-0.63454-0.12167-0.40040 0.72353
   4 -14  -645891.3510567.92   1-0.80884 0.78895-0.18756-0.56839-0.55730 0.23342
   4  14  -524566.63 5400.87   1-0.04397 0.06089 0.68523 0.06852 0.72699-0.99578
  -4  14   5 9470.1311478.45   1-0.34905 0.33199 0.08384 0.66961 0.93334-0.66437
  -4 -14   514177.8111187.67   1-0.69995 0.68270-0.56556-0.19065-0.43611 0.70538
   4 -14  -522430.65 8105.26   1-0.80096 0.81708-0.24901-0.50694-0.54447 0.27457
   4  14  -485875.37 5456.21   1-0.07976 0.13232 0.63431 0.11943 0.76895-0.98398
  -4  14   485906.9910114.07   1-0.33645 0.28378 0.11900 0.63445 0.93414-0.71897
  -4 -14   489046.36 5308.17   1-0.73337 0.68046-0.49274-0.26347-0.46836 0.68378
   4 -14  -484316.16 4026.90   1-0.78887 0.84100-0.31414-0.44181-0.52819 0.31227
   4  14  -2 9383.60 9975.89   1-0.14130 0.26513 0.53659 0.21715 0.83192-0.93944
  -4  14   212235.74 8832.27   1-0.30035 0.17648 0.21244 0.54102 0.92986-0.82228
   4 -14  -215740.02 6698.77   1-0.75017 0.87432-0.44987-0.30608-0.48460 0.37664
  -4 -14   213823.0111299.71   1-0.78254 0.65839-0.34169-0.41426-0.52044 0.62840
   4  14  -1 4930.92 3516.99   1-0.16690 0.32637 0.49191 0.26183 0.85449-0.90825
  -4  14   1 6410.76 3551.53   1-0.27555 0.11608 0.27136 0.48209 0.92218-0.86839
   4 -14  -1 4912.36 3060.22   1-0.72296 0.88284-0.51715-0.23906-0.45812 0.40426
  -4 -14   1 6655.42 2819.10   1-0.79812 0.63796-0.26636-0.48959-0.54041 0.59439
   4  14   0 9012.93 6013.15   1-0.18919 0.38426 0.45096 0.30249 0.87225-0.87225
  -4  14   010251.58 4625.60   1-0.24528 0.05020 0.33847 0.41498 0.90844-0.90844
   4 -14   0 9956.37 4111.17   1-0.69130 0.88684-0.58214-0.17407-0.42802 0.42802
  -4 -14   010567.69 4401.05   1-0.80820 0.61203-0.19370-0.56225-0.55613 0.55613
   4  14   1 7734.86 3713.81   1-0.20818 0.43886 0.41445 0.33901 0.88593-0.83214
  -4  14  -1 8579.54 3089.68   1-0.20875-0.02192 0.41333 0.34013 0.88632-0.94012
   4 -14   1 6689.60 2552.35   1-0.65523 0.88642-0.64382-0.11239-0.39515 0.44901
  -4 -14  -1 9796.26 4221.53   1-0.81349 0.58131-0.12515-0.63080-0.56794 0.51396
  -4  14  -238673.88 4292.55   1-0.16523-0.10114 0.49490 0.25884 0.85309-0.96060
   4  14   233299.7513033.68   1-0.22408 0.49036 0.38268 0.37078 0.89629-0.78870
   4 -14   242405.81 3451.54   1-0.61531 0.88216-0.70126-0.05495-0.36001 0.46772
  -4 -14  -242352.96 7871.25   1-0.81487 0.54668-0.06185-0.69409-0.57633 0.46836
   4  14   3 -110.18 2547.34   1-0.23707 0.53895 0.35586 0.39760 0.90396-0.74258
   4 -14   3  381.17 2577.23   1-0.57217 0.87467-0.75379-0.00242-0.32313 0.48469
  -4 -14  -3 1060.53 1657.82   1-0.81326 0.50906-0.00461-0.75133-0.58187 0.41993
   4  14   4  552.04 2806.59   1-0.24733 0.58482 0.33408 0.41937 0.90951-0.69433
   4 -14   4  383.95 1155.02   1-0.52645 0.86461-0.80100 0.04478-0.28501 0.50043
  -4 -14  -4  690.99 2326.88   1-0.80959 0.46937 0.04612-0.80208-0.58517 0.36925
   4  14   5 3811.54 2853.28   1-0.25505 0.62814 0.31735 0.43610 0.91336-0.64439
  -4 -14  -5 3966.40 2127.03   1-0.80488 0.43008 0.08897-0.84531-0.58672 0.31697
  -4  14  -5 3780.14 2081.74   1 0.47733-0.85140 0.84312-0.08800 0.24757-0.51707
   4  14   6  662.35 1555.33   1-0.26038 0.66907 0.30561 0.44784 0.91585-0.59309
  -4 -14  -6 1528.37 2530.79   1-0.79950 0.38891 0.12645-0.88278-0.58720 0.26350
  -4  14  -6  151.05 1589.21   1 0.42802-0.83778 0.87944-0.12432 0.20824-0.53165
   4  16  -6 5463.03 2773.64   1 0.00010-0.01882 0.74223 0.11919 0.67014-0.99269
  -4  16   6 6500.60 3859.17   1-0.32557 0.34411 0.14823 0.71287 0.93382-0.61106
  -4 -16   6 5110.24 5070.57   1-0.64966 0.66807-0.65244-0.21180-0.39019 0.71331
   4 -16  -6 5962.69 2676.45   1-0.79705 0.77716-0.27252-0.59142-0.53892 0.21503
   4  16  -5150571.023903.06   1-0.03526 0.05218 0.69699 0.16444 0.71621-0.98500
  -4  16   5170902.827234.84   1-0.31522 0.29816 0.17514 0.68595 0.93271-0.66374
  -4 -16   5159938.325403.61   1-0.68578 0.66852-0.59232-0.27193-0.42291 0.69218
   4 -16  -5139629.024137.00   1-0.78649 0.80261-0.32487-0.53907-0.52524 0.25533
   4  16  -4 2416.70 2678.00   1-0.06777 0.12033 0.65183 0.20959 0.75532-0.97035
  -4  16   4  882.18 1462.30   1-0.30211 0.24944 0.20810 0.65299 0.93027-0.71510
  -4 -16   4 1708.52 1516.90   1-0.71739 0.66448-0.52951-0.33473-0.45272 0.66813
   4 -16  -4 1883.95 1766.63   1-0.77250 0.82463-0.37998-0.48396-0.50877 0.29284
   4  16  -3114631.6 8720.80   1-0.09728 0.18547 0.60783 0.25360 0.78808-0.94936
  -4  16   3111430.711414.85   1-0.28584 0.19757 0.24739 0.61370 0.92579-0.76441
  -4 -16   3113473.3 8376.20   1-0.74426 0.65569-0.46509-0.39915-0.47932 0.64088
   4 -16  -3110931.8 7995.27   1-0.75472 0.84286-0.43691-0.42703-0.48938 0.32743
   4  16  -2 -728.34 2437.08   1-0.12372 0.24756 0.56585 0.29557 0.81516-0.92268
  -4  16   2  271.31 2042.21   1-0.26595 0.14208 0.29318 0.56791 0.91831-0.81073
   4 -16  -2  330.09  995.68   1-0.73253 0.85675-0.49479-0.36946-0.46752 0.35981
  -4 -16   2   59.83 1233.74   1-0.76658 0.64243-0.40023-0.46371-0.50216 0.61012
   4  16  -1128151.310546.91   1-0.14713 0.30660 0.52664 0.33479 0.83725-0.89101
  -4  16   1113277.710461.54   1-0.24196 0.08248 0.34554 0.51555 0.90666-0.85287
   4 -16  -1111847.9 7766.12   1-0.70684 0.86672-0.55177-0.31248-0.44262 0.38877
  -4 -16   1115870.712677.46   1-0.78396 0.62380-0.33579-0.52815-0.52214 0.57612
   4  16   0 1168.01 1952.50   1-0.16755 0.36265 0.49076 0.37067 0.85503-0.85503
  -4  16   0  701.71 1028.71   1-0.21331 0.01824 0.40432 0.45678 0.88939-0.88939
   4 -16   0 1526.96 2012.37   1-0.67726 0.87279-0.60747-0.25677-0.41508 0.41508
  -4 -16   0 2396.25 1768.43   1-0.79691 0.60074-0.27329-0.59065-0.53873 0.53873
  -4  16  -1146908.813427.71   1-0.17947-0.05120 0.46907 0.39203 0.86473-0.91852
   4  16   1159103.015377.13   1-0.18520 0.41588 0.45844 0.40265 0.86921-0.81541
   4 -16   1138001.812561.31   1-0.64399 0.87519-0.66100-0.20325-0.38515 0.43900
  -4 -16  -1153854.314430.97   1-0.80588 0.57370-0.21378-0.65016-0.55212 0.49814
   4  16   2 4672.82 4445.22   1-0.20002 0.46631 0.43032 0.43077 0.88023-0.77264
   4 -16   2 3312.95 1346.98   1-0.60738 0.87423-0.71158-0.15266-0.35316 0.46087
  -4 -16  -2 2447.88 2272.68   1-0.81145 0.54325-0.15814-0.70580-0.56261 0.45465
   5  -1 -1634996.1010438.89   1-0.41256 0.08633 0.82339-0.87738-0.38962-0.47195
   5   1 -1634163.85 8517.59   1-0.30712-0.02021 0.89589-0.84124-0.32099-0.54027
   5  -1 -1516803.82 4937.46   1 0.48091-0.77131 0.56739-0.62121-0.66842-0.13843
  -5   1  1521588.84 6928.64   1-0.68434 0.97564-0.14409 0.19815 0.71477 0.09413
  -5  -1  1522647.80 8301.31   1-0.69901 0.99031-0.14142 0.08737 0.70098 0.10793
   5  -1 -1517095.73 4203.04   1-0.38843 0.09787 0.84195-0.89593-0.37447-0.43325
   5   1 -1517044.63 6462.02   1-0.27308-0.01790 0.91442-0.86041-0.29875-0.50928
   5  -1 -1464162.46 4162.47   1 0.48081-0.73559 0.61194-0.66576-0.62796-0.12509
   5   1 -1456944.11 7409.81   1 0.47456-0.72934 0.70126-0.64744-0.53199-0.22106
  -5   1  1464867.28 5585.02   1-0.72296 0.97852-0.13682 0.19087 0.67719 0.07779
  -5  -1  1464357.55 7183.01   1-0.73694 0.99250-0.13398 0.07992 0.66254 0.09244
   5  -1 -1460895.51 7336.80   1-0.36542 0.11053 0.85845-0.91244-0.35988-0.39399
   5   1 -1462731.23 6861.96   1-0.23735-0.01794 0.93163-0.87762-0.27516-0.47901
   5  -1 -13 6666.80 2820.76   1 0.47904-0.69821 0.65312-0.70694-0.58645-0.11281
   5   1 -13 6736.17 3112.72   1 0.46763-0.68679 0.74528-0.69146-0.47525-0.22401
  -5   1  13 7237.37 3436.72   1-0.76114 0.98096-0.12876 0.18282 0.63566 0.06539
  -5  -1  13 7247.50 2812.27   1-0.77431 0.99414-0.12575 0.07170 0.62017 0.08088
   5  -1 -13 7430.43 2343.46   1-0.34382 0.12460 0.87293-0.92692-0.34607-0.35396
   5   1 -13 5540.84 2562.18   1-0.20069-0.01890 0.94703-0.89302-0.25069-0.44961
   5  -1 -1263106.30 7155.74   1 0.47574-0.65928 0.69119-0.74501-0.54398-0.10149
   5   1 -1264262.19 7311.54   1 0.45824-0.64178 0.78552-0.73170-0.41588-0.22959
  -5   1  1265633.05 5357.99   1-0.79867 0.98317-0.11951 0.17353 0.58977 0.05700
  -5  -1  1264461.49 4372.51   1-0.81086 0.99536-0.11636 0.06234 0.57355 0.07323
   5  -1 -1260744.79 6559.29   1-0.32558 0.14168 0.88495-0.93896-0.33295-0.31348
   5   1 -1263123.18 4550.81   1-0.16270-0.02119 0.96065-0.90664-0.22508-0.42135
   5  -1 -1146264.71 3362.38   1 0.47099-0.61891 0.72634-0.78016-0.50059-0.09109
   5   1 -1148879.19 3784.26   1 0.44595-0.59374 0.82240-0.76853-0.35322-0.23836
  -5   1  1149780.53 3091.95   1-0.83627 0.98500-0.10930 0.16332 0.53729 0.05558
  -5  -1  1150480.58 4202.35   1-0.84728 0.99601-0.10602 0.05200 0.52044 0.07244
   5  -1 -1146307.92 3082.75   1-0.30831 0.16010 0.89521-0.94922-0.32176-0.27080
   5   1 -1149017.20 3650.77   1-0.12283-0.02536 0.97249-0.91848-0.19791-0.39465
   5  -1 -1089676.07 4893.93   1 0.46486-0.57716 0.75872-0.81254-0.45632-0.08157
   5   1 -1087441.83 7072.29   1 0.43127-0.54344 0.85516-0.80128-0.28758-0.25022
  -5   1  1086028.52 7317.97   1-0.87354 0.98649-0.09753 0.15154 0.47687 0.06211
  -5  -1  1094174.26 6978.03   1-0.88308 0.99603-0.09417 0.04015 0.45965 0.07932
   5  -1 -1081526.03 7611.39   1-0.29456 0.18206 0.90297-0.95699-0.31282-0.22587
   5   1 -1086546.35 7189.58   1-0.08019-0.03231 0.98242-0.92841-0.16855-0.37014
   5  -1  -973155.39 7201.92   1 0.45742-0.53409 0.78845-0.84227-0.41122-0.07289
   5   1  -968829.54 6036.08   1 0.41356-0.49010 0.88397-0.83009-0.21807-0.26594
  -5   1   970481.64 7545.45   1-0.91012 0.98729-0.08365 0.13766 0.40580 0.07928
  -5  -1   968705.38 5808.94   1-0.91782 0.99500-0.08031 0.02630 0.38876 0.09631
   5  -1  -971459.76 6981.53   1-0.28610 0.20929 0.90758-0.96159-0.30729-0.17753
   5   1  -970900.23 6024.41   1-0.03331-0.04348 0.99015-0.93614-0.13592-0.34890
   5  -1  -8182584.2 6065.62   1 0.44870-0.48975 0.81561-0.86943-0.36529-0.06502
   5   1  -8185516.2 7749.99   1 0.39240-0.43333 0.90844-0.85457-0.14401-0.28623
  -5  -1   8191494.5 6327.43   1-0.95046 0.99186-0.06376 0.00974 0.30423 0.12695
   5  -1  -8179783.6 5975.48   1-0.28609 0.24498 0.90759-0.96160-0.30728-0.12367
   5   1  -8182005.5 6590.63   1 0.02039-0.06149 0.99497-0.94095-0.09807-0.33288
   5  -1  -798181.10 4212.43   1 0.43845-0.44376 0.84039-0.89427-0.31856-0.05790
  -5   1   797624.15 5588.41   1-0.97581 0.98144-0.04600 0.10001 0.21368 0.16360
  -5  -1   794038.59 5654.20   1-0.97864 0.98426-0.04349-0.01052 0.20091 0.17637
   5  -1  -7101944.9 4551.54   1-0.30092 0.29551 0.89943-0.95344-0.31696-0.06012
   5   1  -799647.13 3575.42   1 0.08308-0.08840 0.99521-0.94127-0.05145-0.32585
   5  -1  -6188067.0 6175.22   1 0.42727-0.39694 0.86251-0.91639-0.27111-0.05156
   5   1  -6189438.2 6386.45   1 0.33705-0.30673 0.94123-0.88736 0.02155-0.34423
  -5  -1   6190990.6 6362.81   1-0.99724 0.96721-0.01751-0.03648 0.07213 0.25132
  -5   1   6186138.8 6240.18   1-0.99676 0.96673-0.01870 0.07270 0.07822 0.24523
   5   1  -6180030.1 5637.49   1-0.59775 0.62823-0.72370 0.77772-0.34488 0.02175
   5  -1  -6184600.7 5691.98   1-0.34539 0.37569 0.87246-0.92647-0.34570 0.02248
   5   1  -6183720.8 5642.04   1 0.17124-0.14088 0.98514-0.93120 0.01275-0.33615
  -5   1   6182507.7 5409.96   1 0.18213-0.21250 0.98305-0.92911 0.02077 0.30263
   5  -1  -5161042.7 5503.28   1 0.41486-0.34892 0.88214-0.93602-0.22292-0.04597
   5   1  -5161901.1 4856.22   1 0.30081-0.23486 0.94666-0.89279 0.11549-0.38439
  -5  -1   5150370.6 4658.97   1-0.99565 0.92985 0.01478-0.06878-0.09190 0.36145
  -5   1   5159395.0 3971.27   1-0.99506 0.92925 0.01597 0.03802-0.09792 0.36746
   5   1  -5166161.7 3539.32   1-0.69758 0.76372-0.57017 0.62419-0.43389 0.16462
   5  -1  -5170032.6 4839.66   1-0.45852 0.52467 0.78421-0.83819-0.41805 0.14880
  -5   1   5157452.0 3389.53   1 0.12816-0.19422 0.99157-0.93763-0.01878 0.28829
   5   1  -5162767.6 3628.68   1 0.30985-0.24379 0.94361-0.88967 0.11654-0.38605
   5  -1  -3281060.1 6170.91   1 0.38646-0.24927 0.91385-0.96773-0.12452-0.03681
  -5   1   3268549.5 5780.13   1 0.30908-0.44627 0.94629-0.89242 0.09482 0.06651
   5   1  -3284061.4 6166.38   1 0.20324-0.06620 0.92097-0.86710 0.33241-0.49371
  -5  -1   3276422.6 6075.91   1 0.10153-0.23857 0.84943-0.90331 0.51782-0.35652
  -5  -1   3294736.6 6619.72   1-0.84090 0.70359 0.10253-0.15654-0.53138 0.69314
  -5   1   3296027.2 6502.46   1-0.80962 0.67230 0.11146-0.05746-0.57627 0.73803
   5  -1  -3260449.9 5618.44   1-0.64845 0.78576 0.14556-0.19957-0.74720 0.58543
   5  -1  -2280588.0 6233.02   1 0.37051-0.19770 0.92583-0.97970-0.07453-0.03302
  -5   1   2265263.7 5660.43   1 0.27590-0.44858 0.94502-0.89114 0.17552-0.06799
   5   1  -2269716.7 6346.61   1 0.13774 0.03493 0.87934-0.82547 0.45582-0.56335
  -5  -1   2268667.7 5879.34   1 0.02588-0.19850 0.77267-0.82651 0.63427-0.52676
   5  -1  -2327156.3 7165.44   1 0.57863-0.40621-0.15389 0.10000 0.80093-0.90829
  -5  -1   2326117.1 6908.70   1 0.46545-0.63788-0.16780 0.11391 0.86901-0.76165
  -5   1   2298283.1 6500.83   1 0.38194-0.55436-0.17573 0.22962 0.90732-0.79996
  -5   1   2277071.1 5626.33   1-0.56313 0.39002-0.76375 0.81777-0.31552 0.42323
  -5  -1   2276901.9 5805.26   1-0.63072 0.45756 0.57802-0.63200-0.51776 0.62545
   5   1  -2279226.5 5745.02   1-0.36244 0.53560 0.86050-0.80652-0.35799 0.25029
  -5   1   2273377.5 5625.83   1 0.19621-0.36934 0.98006-0.92612 0.03118 0.07662
   5  -1  -1107950.2 2566.77   1 0.35351-0.14508 0.93510-0.98898-0.02440-0.02937
  -5   1   1100968.1 3061.14   1 0.20515-0.41347 0.92192-0.86805 0.32858-0.27481
   5   1  -1105347.9 2807.06   1 0.05964 0.14859 0.80928-0.75544 0.58438-0.63813
   5   1  -197916.39 2623.60   1 0.39556-0.18726-0.17456 0.22845 0.90169-0.95537
   5  -1  -1108049.1 2924.19   1 0.31157-0.10326-0.18108 0.12719 0.93280-0.98648
  -5   1   1101461.2 2636.67   1 0.08394-0.29285-0.19360 0.24767 0.97748-0.92352
   5   1  -1104372.9 2453.92   1-0.19058 0.39937 0.95088-0.89687-0.24390 0.19003
   5  -1  -1105338.4 2710.79   1 0.39810-0.18927 0.89855-0.95249 0.18470-0.23860
   5  -1   0322803.1 7195.89   1 0.33582-0.09176 0.94159-0.99546 0.02490-0.02490
  -5   1   0303109.0 6183.03   1 0.04809-0.29198 0.79717-0.74333 0.60183-0.60183
   5   1   0314341.5 6637.70   1-0.02808 0.27196 0.70650-0.65266 0.70715-0.70715
  -5  -1   0316692.0 6587.12   1-0.21594-0.02790 0.39909-0.45291 0.89111-0.89111
   5   1   0339763.6 7328.70   1 0.16965 0.07452-0.18856 0.24245 0.96729-0.96729
   5  -1   0350467.8 8316.91   1 0.08549 0.15911-0.19357 0.13949 0.97735-0.97735
  -5  -1   0309634.2 6736.10   1-0.32393 0.07944 0.88595-0.93996-0.33188 0.33188
   5   1   0308030.8 6464.89   1-0.08844 0.33293 0.98071-0.92670-0.17426 0.17426
   5  -1   0307535.0 6577.75   1 0.33398-0.08947 0.93285-0.98679 0.13501-0.13501
   5   1   2110672.4 3477.90   1-0.19407 0.50912 0.44172-0.38790 0.87590-0.76832
  -5  -1  -298366.25 3043.67   1-0.43833 0.12316-0.22862 0.17474 0.86924-0.97687
   5   1   2108201.6 3899.44   1-0.11838 0.43439-0.19376 0.24784 0.97387-0.86595
   5  -1   2115349.9 4405.27   1-0.18121 0.49722-0.19217 0.13809 0.96448-0.85656
  -5  -1  -2112129.7 5138.45   1-0.24427-0.07161 0.92847-0.98248-0.27975 0.17201
  -5   1  -2112107.7 4819.08   1 0.02221-0.33809 0.99505-0.94104-0.09677-0.01096
   5   1   3396248.711294.46   1-0.25272 0.60337 0.32243-0.26861 0.91223-0.75085
   5   1   3381559.911395.85   1-0.19592 0.54762-0.19168 0.24576 0.96170-0.79981
   5  -1   3393848.812043.41   1-0.24904 0.60074-0.18954 0.13547 0.94976-0.78787
  -5  -1  -3391463.611993.94   1-0.23471-0.11687 0.93282-0.98683-0.27340 0.11179
  -5   1  -3385793.111844.75   1-0.00970-0.34187 0.99280-0.93879-0.11934-0.04226
   5   1   461016.36 3181.66   1 0.47752-0.09112 0.67312-0.61931-0.56467 0.77984
   5   1   461384.52 3222.83   1-0.29233 0.67859 0.23191-0.17809 0.92776-0.71259
   5   1   464184.19 4906.00   1-0.24557 0.63297-0.18970 0.24378 0.95063-0.73478
   5  -1   464319.67 3961.60   1-0.29123 0.67863-0.18741 0.13334 0.93811-0.72226
  -5  -1  -468908.09 7759.32   1-0.23513-0.15214 0.93263-0.98664-0.27369 0.05821
  -5   1  -469103.50 4985.22   1-0.04084-0.34643 0.98913-0.93512-0.14118-0.07428
   5   1   513490.26 1324.06   1 0.45570-0.03353 0.79358-0.73970-0.40319 0.67209
   5  -1   513600.23 1015.90   1 0.19513 0.22701 0.91675-0.97062 0.34855-0.07972
   5  -1   514795.20 1231.95   1-0.21951 0.64137 0.39193-0.44575 0.89342-0.62445
   5   1   513818.87 1891.13   1-0.31658 0.73844 0.17165-0.11783 0.93290-0.66393
   5   1   518049.25 3976.62   1-0.27596 0.69907-0.18823 0.24230 0.94255-0.67274
   5  -1   517478.41 6209.10   1-0.31601 0.73911-0.18598 0.13191 0.93034-0.66053
  -5  -1  -517888.21 7510.90   1-0.24213-0.18083 0.92946-0.98347-0.27833 0.00898
  -5   1  -517038.96 6406.52   1-0.07152-0.35145 0.98410-0.93009-0.16255-0.10679
   5  -1   690895.82 1758.98   1-0.26983 0.72729 0.28444-0.33826 0.91993-0.59717
   5   1   691170.54 2066.73   1-0.32947 0.78693 0.13787-0.08405 0.93404-0.61128
   5   1   6101252.2 5803.06   1-0.29278 0.75158-0.18733 0.24140 0.93764-0.61387
   5  -1   6102652.911938.93   1-0.32857 0.78737-0.18520 0.13113 0.92614-0.60237
  -5  -1  -691206.04 4921.60   1-0.25368-0.20499 0.92404-0.97805-0.28598-0.03723
  -5   1  -6101520.7 8260.49   1-0.10192-0.35675 0.97771-0.92369-0.18355-0.13965
   5   1   7 1393.00 1104.27   1-0.33390 0.82696 0.12594-0.07213 0.93415-0.55760
   5   1   7  985.52 1793.49   1-0.29971 0.79420-0.18694 0.24101 0.93553-0.55780
   5  -1   7 3665.54 3518.90   1-0.33224 0.82673-0.18497 0.13089 0.92487-0.54714
  -5  -1  -7 2190.12 1793.28   1-0.26851-0.22585 0.91674-0.97075-0.29575-0.08133
  -5   1  -7 1674.06 1922.10   1-0.13215-0.36221 0.96994-0.91593-0.20429-0.17279
   5   1   8101036.3 7911.99   1-0.29918 0.82938-0.18697 0.24104 0.93569-0.50400
   5  -1   8104027.612436.36   1-0.32919 0.85938-0.18516 0.13109 0.92593-0.49423
  -5  -1  -8104614.810757.01   1-0.28580-0.24427 0.90775-0.96176-0.30709-0.12386
  -5   1  -8102660.6 6750.44   1-0.16230-0.36777 0.96078-0.90677-0.22481-0.20614
   5   1   9182161.910673.94   1-0.29285 0.85874-0.18732 0.24140 0.93762-0.45197
   5  -1   9179285.9 9909.35   1-0.32087 0.88676-0.18568 0.13161 0.92874-0.44308
  -5  -1  -9178810.610996.46   1-0.30497-0.26080 0.89713-0.95114-0.31959-0.16523
  -5   1  -9183763.511779.51   1-0.19241-0.37335 0.95020-0.89618-0.24514-0.23968
   5   1  1043210.57 9422.23   1-0.28182 0.88341-0.18792 0.24200 0.94088-0.40126
   5  -1  1044135.84 4908.74   1-0.30826 0.90986-0.18644 0.13237 0.93284-0.39323
  -5  -1 -1043054.84 9658.57   1-0.32563-0.27584 0.88492-0.93893-0.33298-0.20571
  -5   1 -1035705.87 9894.86   1-0.22253-0.37893 0.93813-0.88411-0.26530-0.27339
   5   1  1157194.69 5723.48   1-0.26687 0.90416-0.18869 0.24277 0.94507-0.35149
   5  -1  1157916.5110089.64   1-0.29206 0.92935-0.18737 0.13329 0.93786-0.34428
  -5  -1 -1155036.16 6356.64   1-0.34653-0.29034 0.87116-0.92515-0.34781-0.24452
  -5   1 -1152210.0313860.95   1-0.25269-0.38447 0.92451-0.87050-0.28532-0.30724
  -5   3  1528045.60 3562.46   1-0.65656 0.94785-0.14885 0.31102 0.73943 0.06948
  -5  -3  1532869.39 5290.30   1-0.70228 0.99358-0.14081-0.02134 0.69782 0.11108
   5  -3 -1528359.88 4768.51   1-0.49874 0.20818 0.74534-0.90730-0.44240-0.36532
   5   3 -1530488.95 4592.34   1-0.15895-0.13203 0.96187-0.79984-0.22254-0.58550
  -5   3  1425383.73 5972.04   1-0.69569 0.95124-0.14204 0.30420 0.70415 0.05083
  -5  -3  1426698.13 8160.47   1-0.73948 0.99504-0.13345-0.02871 0.65980 0.09517
   5  -3 -1422167.98 9443.59   1-0.48707 0.23218 0.75709-0.91904-0.43539-0.31848
   5   3 -1424017.28 9445.03   1-0.11176-0.14353 0.97533-0.81330-0.19032-0.56385
   5  -3 -1354362.80 8693.80   1 0.48057-0.69973 0.55270-0.71416-0.68085-0.01841
   5   3 -1350962.50 7337.10   1 0.44568-0.66472 0.82311-0.66149-0.35191-0.34723
  -5   3  1352910.47 5486.50   1-0.73448 0.95431-0.13448 0.29665 0.66516 0.03590
  -5  -3  1351338.71 4614.95   1-0.77605 0.99587-0.12535-0.03681 0.61808 0.08297
   5  -3 -1350952.37 4959.22   1-0.47860 0.25938 0.76537-0.92733-0.43027-0.26975
   5   3 -1352518.35 5848.50   1-0.06185-0.15774 0.98584-0.82381-0.15583-0.54447
   5  -3 -1289431.00 5458.06   1 0.48108-0.66462 0.58569-0.74714-0.65232 0.00684
   5   3 -1284227.69 6750.59   1 0.42825-0.61167 0.86075-0.69913-0.27513-0.37023
  -5   3  1292418.18 4828.76   1-0.77314 0.95723-0.12602 0.28819 0.62157 0.02555
  -5  -3  1286141.14 5289.23   1-0.81167 0.99617-0.11614-0.04590 0.57244 0.07433
   5  -3 -1286565.00 4923.28   1-0.47424 0.29069 0.76956-0.93151-0.42763-0.21855
   5   3 -1287650.05 4577.11   1-0.00838-0.17551 0.99292-0.83089-0.11841-0.52802
   5  -3 -1182336.50 6117.58   1 0.48072-0.62864 0.61554-0.77699-0.62450 0.03281
   5   3 -1181299.91 5328.74   1 0.40698-0.55477 0.89256-0.73094-0.19415-0.39742
  -5   3  1185156.94 5283.04   1-0.81157 0.96030-0.11617 0.27822 0.57258 0.02030
  -5  -3  1184416.21 5306.91   1-0.84709 0.99582-0.10608-0.05597 0.52074 0.07214
   5  -3 -1179701.53 4704.68   1-0.47528 0.32740 0.76856-0.93052-0.42826-0.16407
   5   3 -1183784.31 4737.99   1 0.04980-0.19800 0.99577-0.83374-0.07713-0.51543
   5  -3 -1069814.91 7761.52   1 0.47968-0.59198 0.64226-0.80371-0.59782 0.05992
   5   3 -1071104.74 8459.52   1 0.38148-0.49365 0.91797-0.75635-0.10858-0.42922
  -5   3  1068518.29 7356.74   1-0.85042 0.96337-0.10506 0.26711 0.51549 0.02348
  -5  -3  1069620.82 6103.88   1-0.88180 0.99475-0.09463-0.06741 0.46202 0.07695
   5  -3 -1062858.23 7187.59   1-0.48356 0.37136 0.76054-0.92250-0.43327-0.10521
   5   3 -1073309.44 5878.92   1 0.11183-0.22423 0.99325-0.83144-0.03066-0.50835
   5  -3  -9203852.2 8149.95   1 0.47814-0.55481 0.66577-0.82722-0.57282 0.08871
   5   3  -9208666.0 9679.81   1 0.35128-0.42782 0.93609-0.77447-0.01803-0.46599
  -5   3   9205924.0 8553.21   1-0.88933 0.96650-0.09188 0.25393 0.44793 0.03715
  -5  -3   9198064.2 7762.21   1-0.91541 0.99258-0.08138-0.08067 0.39420 0.09088
   5  -3  -9208447.3 8731.61   1-0.50178 0.42524 0.74221-0.90417-0.44422-0.04041
   5   3  -9207003.4 7838.14   1 0.18495-0.26166 0.98248-0.82066 0.02285-0.50796
   5  -3  -893578.42 6535.72   1 0.47631-0.51736 0.68587-0.84732-0.55018 0.11986
   5   3  -894784.36 7213.85   1 0.31579-0.35671 0.94563-0.78401 0.07776-0.50800
  -5   3   885569.17 8444.26   1-0.92768 0.96908-0.07578 0.23783 0.36558 0.06560
  -5  -3   889181.00 7731.59   1-0.94705 0.98845-0.06573-0.09632 0.31426 0.11692
   5  -3  -890849.96 7625.94   1-0.53375 0.49289 0.70752-0.86948-0.46314 0.03235
   5   3  -895239.25 6320.47   1 0.26993-0.31095 0.95900-0.79719 0.08627-0.51748
   5  -3  -7301548.5 8719.62   1 0.47444-0.47987 0.70219-0.86365-0.53086 0.15433
   5   3  -7292653.4 8314.18   1 0.27451-0.28002 0.94481-0.78320 0.17877-0.55514
  -5   3   7295260.5 8182.96   1-0.96356 0.96919-0.05541 0.21747 0.26165 0.11563
  -5  -3   7303040.3 9675.83   1-0.97484 0.98046-0.04682-0.11522 0.21790 0.15938
   5  -3  -7307991.8 8334.14   1-0.58453 0.57934 0.64491-0.80687-0.49234 0.11540
   5   3  -7300024.8 8200.96   1 0.37081-0.37614 0.91421-0.75239 0.16343-0.54075
   5  -3  -633243.64 4117.95   1 0.47284-0.44265 0.71411-0.87557-0.51618 0.19344
   5   3  -633693.16 5089.45   1 0.22655-0.19642 0.93148-0.76986 0.28462-0.60722
  -5   3   633578.68 4763.79   1-0.99167 0.96164-0.02803 0.19003 0.12567 0.19778
  -5  -3   638180.78 3712.56   1-0.99473 0.96471-0.02296-0.13903 0.09984 0.22361
   5  -3  -633479.82 3196.27   1-0.65847 0.68894 0.53198-0.69394-0.53236 0.20926
   5  -3  -5244794.6 7747.44   1 0.47190-0.40609 0.72053-0.88199-0.50807 0.23911
   5   3  -5239554.3 7480.20   1 0.17166-0.10590 0.90301-0.74139 0.39382-0.66265
  -5  -3   5249804.0 8370.92   1-0.99879 0.93299 0.00625-0.16824-0.04860 0.31815
  -5   3   5238293.2 7188.82   1-0.99834 0.93253 0.00790 0.15408-0.05700 0.32655
  -5  -3   5242078.5 7149.66   1-0.63025 0.56412-0.68088 0.51884-0.37304 0.64231
   5  -3  -5255085.9 7420.02   1-0.74801 0.81387 0.33282-0.49489-0.57420 0.30445
  -5   3   5232097.5 6748.81   1-0.43048 0.36433 0.80873-0.64677-0.40078 0.67002
   5  -3  -4152162.9 5677.89   1 0.47206-0.37063 0.71947-0.88093-0.50942 0.29425
   5   3  -4143674.5 4913.88   1 0.11004-0.00863 0.85687-0.69526 0.50363-0.71870
  -5  -3   4141407.0 3704.05   1-0.97152 0.86993 0.04265-0.20465-0.23305 0.44868
  -5   3   4141857.2 3520.37   1-0.95293 0.85134 0.05551 0.10648-0.29804 0.51368
   5  -3  -4141317.9 3244.55   1-0.75628 0.85783 0.12461-0.28662-0.64227 0.42658
  -5  -3   4146406.9 3563.67   1-0.75458 0.65341-0.43732 0.27533-0.48923 0.70515
   5   3  -4140696.6 3276.16   1-0.81354 0.91472-0.01037 0.17236-0.58140 0.36548
   5  -3  -4146033.3 3439.03   1-0.81218 0.91335 0.01366-0.17565-0.58324 0.36731
   5  -3  -3146426.6 4196.66   1 0.47380-0.33675 0.70717-0.86863-0.52480 0.36342
   5   3  -3161541.8 4215.94   1 0.04290 0.09406 0.79159-0.63007 0.60954-0.77081
  -5   3   3153223.5 3465.03   1 0.53202-0.66857-0.16011 0.32178 0.83145-0.67041
  -5  -3   3167216.0 4765.72   1-0.88958 0.75226 0.08609-0.24811-0.44858 0.61035
  -5   3   3169760.9 4104.57   1-0.80842 0.67111 0.11178 0.05022-0.57788 0.73965
   5  -3  -3170345.2 3820.26   1-0.77678 0.91396-0.36434 0.20235-0.51366 0.35172
  -5  -3   3167915.2 3856.14   1-0.81440 0.67721-0.10152-0.06046-0.57135 0.73329
  -5   3   3160944.2 3447.54   1-0.79911 0.66167 0.12885 0.03321-0.58720 0.74905
   5   3  -3159402.7 3717.88   1-0.76244 0.89988 0.28812-0.12605-0.57936 0.41751
   5   3  -246617.69 2381.79   1-0.02715 0.19976 0.70772-0.54620 0.70596-0.81348
   5  -3  -248959.97 2381.22   1 0.55632-0.38389-0.15696-0.00471 0.81600-0.92336
  -5   3   241548.67 1426.72   1 0.22547-0.39790-0.18612 0.34779 0.95630-0.84894
  -5  -3   248769.97 2191.98   1-0.73324 0.56016 0.12964-0.29165-0.66749 0.77534
   5  -3  -244293.54 1795.41   1-0.65387 0.82698-0.64594 0.48389-0.39394 0.28623
  -5   3   243535.57 1452.66   1-0.79512 0.62192-0.28312 0.44511-0.53630 0.64426
   5   3  -235462.76 2017.91   1-0.64723 0.82039 0.55123-0.38927-0.52652 0.41882
   5  -3  -1226444.1 5243.44   1 0.48090-0.27261 0.60711-0.76857-0.63256 0.57877
  -5   3   1217420.2 4915.76   1 0.42661-0.63504 0.86367-0.70205-0.26845 0.32223
   5   3  -1219798.0 5114.95   1-0.09607 0.30432 0.60969-0.44817 0.78679-0.84055
   5  -3  -1225464.9 5314.79   1 0.27466-0.06636-0.18343 0.02176 0.94387-0.99755
  -5   3   1217847.7 4713.87   1-0.07271-0.13619-0.19442 0.35665 0.97821-0.92425
  -5   3   1207304.9 4652.78   1-0.71102 0.50225-0.54313 0.70518-0.44660 0.50045
  -5   3   0121645.2 2806.00   1 0.41160-0.65566 0.88662-0.72500-0.21087 0.21087
   5   3   0129495.1 3712.12   1-0.15930 0.40319 0.50543-0.34391 0.84803-0.84803
   5  -3   0136266.5 3944.86   1 0.04728 0.19732-0.19422 0.03200 0.97981-0.97981
  -5  -3   0129489.7 3692.44   1-0.59430 0.34980 0.63164-0.79360-0.49781 0.49781
  -5   3  -1336657.6 9467.67   1 0.35330-0.63298 0.93520-0.77358-0.02381-0.02996
   5   3   1333815.5 9775.54   1-0.21329 0.49274 0.40437-0.24291 0.88937-0.83558
  -5   3  -1326903.7 9193.33   1-0.38704 0.10743-0.03111 0.19274 0.92153-0.97535
   5  -3   1353565.910828.58   1-0.10767 0.38797-0.19395 0.03173 0.97508-0.92112
  -5  -3  -1352044.810408.02   1-0.52141 0.24124 0.72130-0.88326-0.45589 0.40204
  -5   3  -1337415.0 9983.54   1 0.32459-0.60480 0.93717-0.77536 0.12781-0.18171
   5   3   2121774.9 4265.56   1-0.25618 0.57123 0.31487-0.15341 0.91390-0.80631
   5  -3   2127451.5 4476.13   1-0.20773 0.52374-0.19126 0.02903 0.95930-0.85138
  -5  -3  -2125962.2 5220.78   1-0.46973 0.15389 0.77383-0.93579-0.42489 0.31719
  -5   3  -2127016.5 5075.79   1 0.25177-0.56766 0.96506-0.80324 0.07260-0.18040
   5   3   3123103.3 9614.19   1-0.28815 0.63881 0.24190-0.08044 0.92652-0.76514
   5  -3   3121569.8 9561.83   1-0.27091 0.62262-0.18849 0.02626 0.94396-0.78208
  -5  -3  -3123633.210992.09   1-0.43534 0.08383 0.80462-0.96658-0.40379 0.24224
  -5   3  -3127198.5 6400.92   1 0.18947-0.54106 0.98153-0.81972 0.02619-0.18789
   5   3   4 5150.57 3907.83   1-0.17005 0.55745-0.19251 0.35473 0.96644-0.75059
   5  -3   4 2085.51 4517.95   1-0.30973 0.69713-0.18636 0.02413 0.93238-0.71653
  -5  -3  -4 1241.76 2419.75   1-0.41404 0.02685 0.82221-0.98417-0.39055 0.17515
  -5   3  -4 1871.58 1358.29   1 0.13443-0.52171 0.99082-0.82900-0.01422-0.20138
   5   3   5242630.6 8657.54   1-0.32504 0.74690 0.14961 0.01183 0.93378-0.66482
   5   3   5251917.2 9526.92   1-0.20951 0.63261-0.19119 0.35341 0.95893-0.68912
   5  -3   5235202.8 9479.43   1-0.33207 0.75517-0.18498 0.02275 0.92493-0.65512
  -5  -3  -5245930.210211.09   1-0.40249-0.02036 0.83130-0.99326-0.38332 0.11407
  -5   3  -5257937.510131.77   1 0.08562-0.50860 0.99499-0.83296-0.05143-0.21791
   5   3   612467.50 2694.92   1-0.33315 0.79062 0.12796 0.03349 0.93414-0.61138
   5   3   615351.98 5686.67   1-0.23335 0.69215-0.19024 0.35246 0.95359-0.62982
   5  -3   613458.49 6440.63   1-0.34286 0.80166-0.18427 0.02204 0.92113-0.59736
  -5  -3  -616975.69 6718.02   1-0.39825-0.06027 0.83456-0.99652-0.38065 0.05756
  -5   3  -615035.76 5424.67   1 0.03944-0.49812 0.99564-0.83360-0.08452-0.23869
   5   3   7136734.7 6157.79   1-0.33601 0.82908 0.12019 0.04125 0.93415-0.55760
   5   3   7154298.612006.55   1-0.24576 0.74026-0.18969 0.35192 0.95058-0.57285
   5  -3   7147070.0 7657.06   1-0.34524 0.83974-0.18411 0.02189 0.92027-0.54254
  -5  -3  -7143557.1 9842.08   1-0.39958-0.09461 0.83354-0.99550-0.38149 0.00455
  -5   3  -7136610.9 9273.08   1-0.00401-0.49035 0.99331-0.83128-0.11533-0.26175
   5   3   8 3783.84 2573.36   1-0.33436 0.86303 0.12470 0.03675 0.93415-0.50381
   5   3   8 5482.76 2113.03   1-0.24955 0.77975-0.18952 0.35174 0.94963-0.51793
   5  -3   8 6500.01 3851.80   1-0.34123 0.87142-0.18438 0.02215 0.92171-0.49002
  -5  -3  -8 6603.96 3474.57   1-0.40521-0.12464 0.82918-0.99114-0.38503-0.04576
  -5   3  -8 7017.00 3481.42   1-0.04543-0.48463 0.98847-0.82644-0.14439-0.28656
   5   3   986150.7111601.49   1-0.24664 0.81254-0.18965 0.35188 0.95036-0.46470
   5  -3   984210.97 6730.45   1-0.33218 0.89808-0.18497 0.02275 0.92489-0.43924
  -5  -3  -983176.5312511.15   1-0.41424-0.15129 0.82205-0.98401-0.39067-0.09396
  -5   3  -993820.24 7787.01   1-0.08529-0.48047 0.98138-0.81934-0.17208-0.31274
   5   3  10 4140.93 2129.52   1-0.23836 0.83995-0.19002 0.35224 0.95240-0.41278
   5  -3  10 4517.86 2059.29   1-0.31903 0.92062-0.18580 0.02357 0.92935-0.38973
  -5  -3 -10 4825.50 3507.41   1-0.42598-0.17522 0.81249-0.97445-0.39798-0.14050
  -5   3 -10 3908.37 3088.25   1-0.12395-0.47752 0.97219-0.81016-0.19868-0.34001
   5   3  11148893.913858.16   1-0.22563 0.86292-0.19056 0.35278 0.95539-0.36181
   5  -3  11132771.013480.90   1-0.30240 0.93969-0.18678 0.02456 0.93469-0.34111
  -5  -3 -11139653.213811.73   1-0.43992-0.19695 0.80070-0.96266-0.40662-0.18571
  -5   3 -11133830.914853.01   1-0.16167-0.47549 0.96099-0.79896-0.22438-0.36818
  -5   5  1510206.59 5924.70   1-0.46625 0.75564-0.38551 0.65489 0.79623 0.01101
  -5   5  1512081.96 2881.05   1-0.61281 0.90410-0.15566 0.42593 0.77474 0.03417
  -5  -5  15 3925.79 9815.27   1-0.69498 0.98628-0.14217-0.12810 0.70482 0.10409
   5  -5 -1516254.35 3932.87   1-0.59482 0.30426 0.63093-0.90086-0.49810-0.30962
   5   5 -15 4901.45 5439.68   1-0.05581-0.23518 0.98686-0.71680-0.15163-0.65641
  -5   5  1439457.35 8938.93   1-0.47060 0.72443-0.41959 0.68896 0.77618-0.02276
  -5   5  1442136.87 5030.72   1-0.65194 0.90750-0.14961 0.41988 0.74336 0.01162
  -5  -5  1442900.34 3812.38   1-0.73146 0.98702-0.13510-0.13516 0.66835 0.08663
   5  -5 -1443828.07 4118.04   1-0.59125 0.33636 0.63583-0.90576-0.49611-0.25776
   5   5 -1439180.73 7870.53   1-0.00033-0.25495 0.99362-0.72356-0.11273-0.64143
   5   5 -1327577.81 5354.42   1 0.41589-0.63492 0.88069-0.61132-0.22675-0.47239
  -5   5  1316253.26 6135.59   1-0.69078 0.91060-0.14293 0.41321 0.70879-0.00773
  -5  -5  1329654.18 3505.71   1-0.76725 0.98707-0.12738-0.14288 0.62855 0.07250
   5  -5 -1314642.10 2893.65   1-0.59146 0.37224 0.63554-0.90548-0.49623-0.20380
   5   5 -1331706.05 3220.44   1 0.05841-0.27801 0.99576-0.72571-0.07097-0.62932
   5   5 -1289406.70 9202.44   1 0.38985-0.57326 0.91083-0.64147-0.13558-0.50978
  -5   5  1292977.12 4856.08   1-0.72960 0.91368-0.13548 0.40576 0.67031-0.02318
  -5  -5  1291818.56 6016.87   1-0.80205 0.98655-0.11865-0.15143 0.58534 0.06143
   5  -5 -1292519.45 5254.90   1-0.59625 0.41270 0.62894-0.89887-0.49890-0.14727
   5   5 -1291026.37 5978.02   1 0.11876-0.30255 0.99259-0.72290-0.02563-0.62118
   5   5 -1168151.19 5232.19   1 0.35917-0.50696 0.93238-0.66301-0.04076-0.55082
  -5   5  1163650.08 4753.98   1-0.76871 0.91706-0.12705 0.39732 0.62684-0.03363
  -5  -5  1163025.86 4767.95   1-0.83664 0.98537-0.10919-0.16089 0.53674 0.05613
   5  -5 -1167440.82 4906.53   1-0.60660 0.45872 0.61430-0.88424-0.50464-0.08769
   5   5 -1170210.85 5405.95   1 0.18637-0.33447 0.98218-0.71249 0.02390-0.61682
   5   5 -1041436.38 5589.18   1 0.32360-0.43577 0.94444-0.67507 0.05748-0.59529
  -5   5  1038288.14 3444.47   1-0.80828 0.92124-0.11703 0.38712 0.57703-0.03805
  -5  -5  1037542.26 3929.17   1-0.87057 0.98352-0.09854-0.17154 0.48205 0.05692
   5  -5 -1038497.27 3782.31   1-0.62360 0.51140 0.58905-0.85898-0.51392-0.02455
   5   5 -1040253.53 2977.35   1 0.25983-0.37224 0.96244-0.69275 0.07866-0.61767
   5   5  -9118643.4 8379.11   1 0.28311-0.35990 0.94588-0.67652 0.15858-0.64248
  -5   5   9118883.3 6159.25   1-0.84904 0.92621-0.10548 0.37557 0.51768-0.03260
  -5  -5   991492.84 3221.54   1-0.90361 0.98078-0.08634-0.18374 0.41956 0.06552
   5   5  -9119972.8 7886.09   1 0.34002-0.41673 0.92998-0.66030 0.13965-0.62476
   5   5  -8166190.6 7983.28   1 0.23733-0.27847 0.93549-0.66613 0.26175-0.69188
  -5   5   8159260.8 6183.08   1-0.89091 0.93231-0.09128 0.36137 0.44489-0.01370
  -5  -5   8168563.0 6761.27   1-0.93516 0.97656-0.07210-0.19798 0.34679 0.08439
   5  -5  -8170257.1 7403.12   1-0.68044 0.63893 0.49087-0.76099-0.54409 0.11250
   5   5  -8171329.1 6815.79   1 0.42738-0.46840 0.87987-0.61018 0.20774-0.63895
   5  -5  -7127338.8 9087.85   1 0.48046-0.48589 0.54911-0.81821-0.68382 0.30729
   5   5  -7126185.8 8552.02   1 0.18654-0.19205 0.91198-0.64262 0.36535-0.74171
  -5   5   7118771.4 5340.87   1-0.93331 0.93893-0.07303 0.34312 0.35156 0.02572
  -5  -5   7133997.2 6399.22   1-0.96396 0.96958-0.05514-0.21494 0.26025 0.11703
   5  -5  -7127349.7 7449.06   1-0.72115 0.71543 0.40348-0.67360-0.56314 0.18549
  -5   5   6377659.0 9805.82   1-0.97303 0.94288-0.04832 0.31841 0.22553 0.09785
  -5  -5   6391300.210612.62   1-0.98730 0.95715-0.03447-0.23561 0.15504 0.16834
  -5  -5   6369979.8 9736.88   1-0.61970 0.58922-0.69540 0.42532-0.36383 0.68695
   5  -5  -6389067.910352.11   1-0.76502 0.79509 0.27944-0.54956-0.58021 0.25651
   5   5  -5251138.4 8248.35   1 0.07266-0.00689 0.82234-0.55298 0.56432-0.83316
  -5   5   5253388.4 7585.52   1-0.99883 0.93302-0.01251 0.28250 0.04670 0.22284
  -5  -5   5260971.7 8125.14   1-0.99963 0.93382-0.00835-0.26163 0.02560 0.24394
  -5  -5   5260549.1 8127.43   1-0.70909 0.64295-0.54715 0.27707-0.44476 0.71403
   5  -5  -5262753.1 7954.98   1-0.80155 0.86741 0.11310-0.38322-0.58712 0.31738
   5   5  -4139954.0 6900.76   1 0.01229 0.08904 0.75688-0.48768 0.65343-0.86846
  -5  -5   4145606.6 5024.81   1-0.99038 0.88879 0.02354-0.29354-0.13631 0.35195
  -5   5   4137504.4 4348.28   1-0.97768 0.87609 0.03745 0.23254-0.20671 0.42235
  -5  -5   4142024.1 6107.82   1-0.77778 0.67661-0.36056 0.09058-0.51482 0.73074
   5  -5  -4138454.7 4627.34   1-0.81472 0.91589-0.08712-0.18286-0.57326 0.35734
   5   5  -388527.35 6138.05   1-0.04763 0.18461 0.68021-0.41101 0.73146-0.89273
  -5   5   375731.31 4650.73   1 0.31323-0.44978-0.18097 0.45042 0.93227-0.77123
  -5  -5   388366.36 5694.95   1-0.94144 0.80407 0.06211-0.33211-0.33138 0.49311
  -5   5   386503.09 5451.41   1-0.84673 0.70942 0.10074 0.16927-0.52238 0.68415
   5  -5  -390416.10 5851.42   1-0.79147 0.92865-0.30176 0.03177-0.53151 0.36956
  -5  -5   390605.93 6023.94   1-0.81241 0.67522-0.14445-0.12552-0.56490 0.72684
   5   5  -2274420.210382.91   1-0.10465 0.27726 0.59637-0.32717 0.79585-0.90337
  -5   5   2273940.3 8414.30   1-0.46859 0.29566-0.40319 0.67256 0.78603-0.67840
  -5   5   2262104.7 7607.64   1-0.02417-0.14904-0.19468 0.46505 0.98056-0.87264
  -5  -5   2276187.0 8168.27   1-0.83296 0.65988 0.10490-0.37492-0.54328 0.65113
   5  -5  -2285698.6 8452.40   1-0.73242 0.90553-0.49503 0.22495-0.46742 0.35971
   5   5  -198539.56 4822.27   1-0.15647 0.36472 0.51042-0.24122 0.84556-0.89932
  -5   5   191850.44 5971.86   1-0.45203 0.24354-0.29714 0.56652 0.84105-0.78723
   5  -5  -194441.02 5494.65   1 0.29138-0.08307-0.18240-0.08704 0.93905-0.99273
  -5   5   188159.14 5442.17   1-0.28659 0.07768-0.18767 0.45804 0.93948-0.88552
  -5  -5   192069.06 4904.47   1-0.66140 0.45256 0.14336-0.41339-0.73619 0.79012
   5  -5  -196858.71 5294.53   1-0.65293 0.86170-0.64741 0.37733-0.39310 0.33925
  -5  -5   191266.81 6526.35   1-0.77085 0.56183 0.25893-0.52904-0.58201 0.63596
  -5   5   0205228.0 6147.41   1 0.47712-0.72104 0.67758-0.40849-0.55967 0.55967
   5   5   0223961.6 7079.65   1-0.20145 0.44529 0.42757-0.15848 0.88124-0.88124
  -5   5   0208944.6 6387.57   1-0.41505 0.17100-0.13079 0.40016 0.90034-0.90034
   5   5   0202806.7 6294.95   1 0.45693-0.21275-0.16870 0.43815 0.87335-0.87335
   5  -5   0218599.9 7078.91   1 0.05720 0.18740-0.19408-0.07629 0.97931-0.97931
   5  -5   0232785.5 8163.49   1-0.56737 0.81179-0.75911 0.48903-0.31909 0.31909
  -5  -5   0219905.3 7752.76   1-0.71991 0.47510 0.40646-0.67658-0.56259 0.56259
  -5   5  -1343969.6 9986.48   1 0.47799-0.75753 0.66756-0.39846-0.57085 0.51706
   5   5   1365190.410949.66   1-0.23883 0.51828 0.35214-0.08305 0.90495-0.85116
  -5   5  -1347318.4 9943.15   1-0.33446 0.05501 0.12443 0.14465 0.93415-0.98795
   5   5   1360374.610564.28   1 0.27040 0.00965-0.18369 0.45315 0.94506-0.89138
   5  -5   1360817.511003.06   1-0.09934 0.37965-0.19409-0.07628 0.97593-0.92197
  -5  -5  -1341959.010214.72   1-0.66769 0.38709 0.51480-0.78492-0.53773 0.48378
  -5   5  -1357952.510766.16   1 0.48324-0.76345 0.83832-0.56864 0.25233-0.30624
[truncated: 694,850 more chars]
