# Supplementary material for: Dielectric and ferroelectric sensing based on molecular recognition in Cu(1,10-phenlothroline)2SeO4·(diol) systems
Source: Nat Commun. 2017 Feb 20;8:14551. doi: 10.1038/ncomms14551 (PMC5321740; doi:10.1038/ncomms14551)
Supplement: Supplementary Data 5 — The cif file for compound 2 at 173 K. [file ncomms14551-s6.cif]

 
data_Propane-1,2-diol-T173K
 
_audit_creation_method            'SHELXL-2014/7'
_shelx_SHELXL_version_number      '2014/7'
_chemical_name_systematic         ?
_chemical_name_common             ?
_chemical_melting_point           ?
_chemical_formula_moiety          ?
_chemical_formula_sum
 'C27 H24 Cu N4 O6 Se' 
_chemical_formula_weight          643.00

loop_
 _atom_type_symbol
 _atom_type_description
 _atom_type_scat_dispersion_real
 _atom_type_scat_dispersion_imag
 _atom_type_scat_source
 'C'  'C'   0.0033   0.0016
 'International Tables Vol C Tables 4.2.6.8 and 6.1.1.4'
 'H'  'H'   0.0000   0.0000
 'International Tables Vol C Tables 4.2.6.8 and 6.1.1.4'
 'N'  'N'   0.0061   0.0033
 'International Tables Vol C Tables 4.2.6.8 and 6.1.1.4'
 'O'  'O'   0.0106   0.0060
 'International Tables Vol C Tables 4.2.6.8 and 6.1.1.4'
 'Cu'  'Cu'   0.3201   1.2651
 'International Tables Vol C Tables 4.2.6.8 and 6.1.1.4'
 'Se'  'Se'  -0.0929   2.2259
 'International Tables Vol C Tables 4.2.6.8 and 6.1.1.4'
 
_space_group_crystal_system       monoclinic
_space_group_IT_number            9
_space_group_name_H-M_alt         'C c'
_space_group_name_Hall            'C -2yc'
 
_shelx_space_group_comment
;
The symmetry employed for this shelxl refinement is uniquely defined
by the following loop, which should always be used as a source of
symmetry information in preference to the above space-group names.
They are only intended as comments.
;
 
loop_
 _space_group_symop_operation_xyz
 'x, y, z'
 'x, -y, z+1/2'
 'x+1/2, y+1/2, z'
 'x+1/2, -y+1/2, z+1/2'
 
_cell_length_a                    17.580(19)
_cell_length_b                    13.218(13)
_cell_length_c                    13.269(15)
_cell_angle_alpha                 90
_cell_angle_beta                  123.340(13)
_cell_angle_gamma                 90
_cell_volume                      2576(5)
_cell_formula_units_Z             4
_cell_measurement_temperature     173(2)
_cell_measurement_reflns_used           3359
_cell_measurement_theta_min             2.7739
_cell_measurement_theta_max             27.4430
 
_exptl_crystal_description        block
_exptl_crystal_colour             blue
_exptl_crystal_density_meas       ?
_exptl_crystal_density_method     ?
_exptl_crystal_density_diffrn     1.658          
_exptl_crystal_F_000              1300
_exptl_transmission_factor_min    ?
_exptl_transmission_factor_max    ?
_exptl_crystal_size_max           0.27 
_exptl_crystal_size_mid           0.25 
_exptl_crystal_size_min           0.22 
_exptl_absorpt_coefficient_mu     2.312
_shelx_estimated_absorpt_T_min    ?
_shelx_estimated_absorpt_T_max    ?
_exptl_absorpt_correction_type          multi-scan
_exptl_absorpt_correction_T_max         1.0000
_exptl_absorpt_correction_T_min         0.8184 
_exptl_absorpt_process_details    ?
_exptl_absorpt_special_details    ?
_diffrn_ambient_temperature       173(2)
_diffrn_radiation_wavelength      0.71073
_diffrn_radiation_type            MoK\a
_diffrn_source                    ?
_diffrn_measurement_device_type   'Rigarku saturn 724'
_diffrn_measurement_method        ?
_diffrn_detector_area_resol_mean  ?
_diffrn_reflns_number             13456
_diffrn_reflns_av_unetI/netI      0.0563
_diffrn_reflns_av_R_equivalents   0.0419
_diffrn_reflns_limit_h_min        -16
_diffrn_reflns_limit_h_max        22
_diffrn_reflns_limit_k_min        -17
_diffrn_reflns_limit_k_max        16
_diffrn_reflns_limit_l_min        -17
_diffrn_reflns_limit_l_max        16
_diffrn_reflns_theta_min          2.774
_diffrn_reflns_theta_max          27.394
_diffrn_reflns_theta_full         25.242
_diffrn_measured_fraction_theta_max   0.992
_diffrn_measured_fraction_theta_full  0.994
_diffrn_reflns_Laue_measured_fraction_max    0.992
_diffrn_reflns_Laue_measured_fraction_full   0.994
_diffrn_reflns_point_group_measured_fraction_max   0.992
_diffrn_reflns_point_group_measured_fraction_full  0.994
_reflns_number_total              4912
_reflns_number_gt                 4381
_reflns_threshold_expression      'I > 2\s(I)'
_reflns_Friedel_coverage          0.997
_reflns_Friedel_fraction_max      0.992
_reflns_Friedel_fraction_full     0.994
 
_reflns_special_details
;
 Reflections were merged by SHELXL according to the crystal
 class for the calculation of statistics and refinement.
 
 _reflns_Friedel_fraction is defined as the number of unique
 Friedel pairs measured divided by the number that would be
 possible theoretically, ignoring centric projections and
 systematic absences.
;
 
_computing_data_collection        ?
_computing_cell_refinement        ?
_computing_data_reduction         ?
_computing_structure_solution     ?
_computing_structure_refinement 'SHELXL-2014/7 (Sheldrick, 2014)'
_computing_molecular_graphics     ?
_computing_publication_material   ?
_refine_special_details
;
 Refined as a 2-component twin.
;
_refine_ls_structure_factor_coef  Fsqd
_refine_ls_matrix_type            full
_refine_ls_weighting_scheme       calc
_refine_ls_weighting_details
'w=1/[\s^2^(Fo^2^)+(0.0748P)^2^+5.5310P] where P=(Fo^2^+2Fc^2^)/3'
_atom_sites_solution_primary      ?
_atom_sites_solution_secondary    ?
_atom_sites_solution_hydrogens    mixed
_refine_ls_hydrogen_treatment     constr
_refine_ls_extinction_method      none
_refine_ls_extinction_coef        .
_refine_ls_abs_structure_details
;
 Flack x determined using 1431 quotients [(I+)-(I-)]/[(I+)+(I-)]
 (Parsons, Flack and Wagner, Acta Cryst. B69 (2013) 249-259).
;
_refine_ls_abs_structure_Flack    -0.014(10)
_chemical_absolute_configuration  ?
_refine_ls_number_reflns          4912
_refine_ls_number_parameters      363
_refine_ls_number_restraints      9
_refine_ls_R_factor_all           0.0580
_refine_ls_R_factor_gt            0.0509
_refine_ls_wR_factor_ref          0.1337
_refine_ls_wR_factor_gt           0.1251
_refine_ls_goodness_of_fit_ref    1.067
_refine_ls_restrained_S_all       1.069
_refine_ls_shift/su_max           0.013
_refine_ls_shift/su_mean          0.001
 
loop_
 _atom_site_label
 _atom_site_type_symbol
 _atom_site_fract_x
 _atom_site_fract_y
 _atom_site_fract_z
 _atom_site_U_iso_or_equiv
 _atom_site_adp_type
 _atom_site_occupancy
 _atom_site_site_symmetry_order  
 _atom_site_calc_flag
 _atom_site_refinement_flags_posn
 _atom_site_refinement_flags_adp
 _atom_site_refinement_flags_occupancy
 _atom_site_disorder_assembly
 _atom_site_disorder_group
Cu1 Cu 0.15298(7) 0.70448(6) 0.29607(8) 0.0202(2) Uani 1 1 d . . . . .
Se1 Se 0.14154(6) 0.45757(7) 0.31057(7) 0.0167(3) Uani 0.874(4) 1 d . . P A 1
Se1' Se 0.1573(6) 0.4565(5) 0.2774(8) 0.0167(3) Uani 0.126(4) 1 d . . P A 2
O1 O 0.2358(5) 0.4031(5) 0.3363(6) 0.0339(15) Uani 1 1 d . . . . .
O2 O 0.1507(5) 0.4818(5) 0.4368(5) 0.0255(13) Uani 0.874(4) 1 d . . P A 1
O2' O 0.146(3) 0.480(4) 0.150(4) 0.0255(13) Uani 0.126(4) 1 d . . P A 2
O3 O 0.1230(5) 0.5634(5) 0.2330(5) 0.0253(14) Uani 0.874(4) 1 d . . P A 1
O3' O 0.164(4) 0.576(3) 0.350(4) 0.0253(14) Uani 0.126(4) 1 d . . P A 2
O4 O 0.0546(4) 0.3849(5) 0.2247(5) 0.0269(13) Uani 1 1 d . . . . .
C1 C 0.0468(7) 0.8293(8) 0.0465(8) 0.031(2) Uani 1 1 d . . . . .
H1A H 0.0905 0.8066 0.0306 0.038 Uiso 1 1 calc R U . . .
C2 C -0.0226(8) 0.8971(8) -0.0366(9) 0.035(2) Uani 1 1 d . . . . .
H2A H -0.0243 0.9187 -0.1061 0.042 Uiso 1 1 calc R U . . .
C3 C -0.0864(7) 0.9311(7) -0.0171(8) 0.033(2) Uani 1 1 d . . . . .
H3A H -0.1327 0.9762 -0.0728 0.040 Uiso 1 1 calc R U . . .
C4 C -0.0835(6) 0.8985(7) 0.0876(8) 0.0271(18) Uani 1 1 d . . . . .
C5 C -0.1474(7) 0.9274(7) 0.1177(9) 0.030(2) Uani 1 1 d . . . . .
H5A H -0.1947 0.9733 0.0662 0.036 Uiso 1 1 calc R U . . .
C6 C -0.1432(6) 0.8920(8) 0.2164(8) 0.0285(19) Uani 1 1 d . . . . .
H6A H -0.1866 0.9130 0.2335 0.034 Uiso 1 1 calc R U . . .
C7 C -0.0715(6) 0.8216(7) 0.2955(7) 0.0241(17) Uani 1 1 d . . . . .
C8 C -0.0647(7) 0.7778(7) 0.3987(8) 0.0280(19) Uani 1 1 d . . . . .
H8A H -0.1068 0.7958 0.4194 0.034 Uiso 1 1 calc R U . . .
C9 C 0.0033(7) 0.7095(7) 0.4674(9) 0.030(2) Uani 1 1 d . . . . .
H9A H 0.0084 0.6806 0.5364 0.036 Uiso 1 1 calc R U . . .
C10 C 0.0661(7) 0.6813(7) 0.4374(8) 0.0262(18) Uani 1 1 d . . . . .
H10A H 0.1125 0.6335 0.4863 0.031 Uiso 1 1 calc R U . . .
C11 C -0.0064(6) 0.7904(6) 0.2710(7) 0.0210(16) Uani 1 1 d . . . . .
C12 C -0.0113(6) 0.8283(6) 0.1652(7) 0.0215(16) Uani 1 1 d . . . . .
C13 C 0.2548(7) 0.8324(7) 0.5362(8) 0.0299(19) Uani 1 1 d . . . . .
H13A H 0.2109 0.8106 0.5521 0.036 Uiso 1 1 calc R U . . .
C14 C 0.3720(6) 0.8194(7) 0.2865(8) 0.0237(17) Uani 1 1 d . . . . .
C74 C 0.3236(7) 0.8990(9) 0.6179(9) 0.037(2) Uani 1 1 d . . . . .
H14A H 0.3272 0.9194 0.6891 0.045 Uiso 1 1 calc R U . . .
C15 C 0.3850(6) 0.9339(7) 0.5942(8) 0.0272(19) Uani 1 1 d . . . . .
H15A H 0.4298 0.9817 0.6467 0.033 Uiso 1 1 calc R U . . .
C16 C 0.3823(6) 0.8991(7) 0.4914(7) 0.0232(17) Uani 1 1 d . . . . .
C17 C 0.4452(7) 0.9292(7) 0.4607(9) 0.0284(19) Uani 1 1 d . . . . .
H17A H 0.4913 0.9772 0.5097 0.034 Uiso 1 1 calc R U . . .
C18 C 0.4399(6) 0.8902(7) 0.3623(8) 0.0288(19) Uani 1 1 d . . . . .
H18A H 0.4829 0.9110 0.3441 0.035 Uiso 1 1 calc R U . . .
C20 C 0.3638(6) 0.7732(8) 0.1841(8) 0.031(2) Uani 1 1 d . . . . .
H20A H 0.4038 0.7926 0.1603 0.037 Uiso 1 1 calc R U . . .
C21 C 0.2976(7) 0.6998(7) 0.1186(8) 0.030(2) Uani 1 1 d . . . . .
H21A H 0.2927 0.6670 0.0515 0.036 Uiso 1 1 calc R U . . .
C22 C 0.2384(6) 0.6757(8) 0.1548(7) 0.0288(19) Uani 1 1 d . . . . .
H22A H 0.1931 0.6259 0.1101 0.035 Uiso 1 1 calc R U . . .
C23 C 0.3091(5) 0.7891(6) 0.3145(7) 0.0199(16) Uani 1 1 d . . . . .
C24 C 0.3136(6) 0.8312(6) 0.4164(7) 0.0217(16) Uani 1 1 d . . . . .
N1 N 0.2420(5) 0.7184(5) 0.2473(7) 0.0227(14) Uani 1 1 d . . . . .
N2 N 0.2484(5) 0.7983(5) 0.4373(6) 0.0219(14) Uani 1 1 d . . . . .
N3 N 0.0529(5) 0.7965(5) 0.1449(7) 0.0245(15) Uani 1 1 d . . . . .
N4 N 0.0612(5) 0.7211(5) 0.3405(6) 0.0186(13) Uani 1 1 d . . . . .
C25 C 0.134(2) 0.0272(12) 0.370(3) 0.153(8) Uani 1 1 d D U . . .
H25A H 0.1531 -0.0296 0.3419 0.229 Uiso 1 1 calc R U . . .
H25B H 0.1790 0.0380 0.4566 0.229 Uiso 1 1 calc R U . . .
H25C H 0.0746 0.0120 0.3574 0.229 Uiso 1 1 calc R U . . .
C26 C 0.127(2) 0.1184(12) 0.304(3) 0.144(8) Uani 1 1 d D U . . .
H26A H 0.0781 0.1072 0.2167 0.172 Uiso 1 1 calc R U . . .
C27 C 0.2123(13) 0.1359(10) 0.3134(15) 0.082(6) Uani 1 1 d . . . . .
H27A H 0.2592 0.1555 0.3975 0.099 Uiso 1 1 calc R U . . .
H27B H 0.2322 0.0717 0.2964 0.099 Uiso 1 1 calc R U . . .
O5 O 0.2082(7) 0.2121(5) 0.2342(9) 0.054(2) Uani 1 1 d . . . . .
H5D H 0.2167 0.2699 0.2669 0.065 Uiso 1 1 d R U . . .
O6 O 0.0994(8) 0.1977(6) 0.3461(10) 0.067(3) Uani 1 1 d . . . . .
H6D H 0.0872 0.2514 0.3046 0.080 Uiso 1 1 d R U . . .
 
loop_
 _atom_site_aniso_label
 _atom_site_aniso_U_11
 _atom_site_aniso_U_22
 _atom_site_aniso_U_33
 _atom_site_aniso_U_23
 _atom_site_aniso_U_13
 _atom_site_aniso_U_12
Cu1 0.0223(5) 0.0209(4) 0.0247(4) -0.0016(4) 0.0175(3) -0.0024(4)
Se1 0.0162(4) 0.0199(3) 0.0187(5) -0.0001(3) 0.0125(3) -0.0018(4)
Se1' 0.0162(4) 0.0199(3) 0.0187(5) -0.0001(3) 0.0125(3) -0.0018(4)
O1 0.028(3) 0.044(4) 0.039(4) -0.012(3) 0.024(3) 0.001(3)
O2 0.026(3) 0.041(3) 0.015(3) 0.003(3) 0.015(2) 0.002(3)
O2' 0.026(3) 0.041(3) 0.015(3) 0.003(3) 0.015(2) 0.002(3)
O3 0.038(4) 0.030(3) 0.012(3) -0.006(2) 0.016(3) -0.013(3)
O3' 0.038(4) 0.030(3) 0.012(3) -0.006(2) 0.016(3) -0.013(3)
O4 0.022(3) 0.033(3) 0.025(3) -0.001(2) 0.012(2) -0.004(3)
C1 0.037(5) 0.041(5) 0.030(4) 0.007(4) 0.027(4) 0.008(4)
C2 0.049(6) 0.032(5) 0.029(5) 0.010(4) 0.025(5) 0.010(5)
C3 0.038(6) 0.039(5) 0.022(4) 0.009(4) 0.016(4) 0.009(4)
C4 0.028(5) 0.022(4) 0.026(4) 0.000(3) 0.012(4) 0.002(4)
C5 0.025(5) 0.027(5) 0.027(4) 0.000(3) 0.009(4) 0.011(4)
C6 0.025(5) 0.034(5) 0.032(5) -0.002(4) 0.018(4) 0.005(4)
C7 0.021(4) 0.030(5) 0.028(4) -0.005(3) 0.019(4) -0.001(3)
C8 0.028(5) 0.034(5) 0.031(4) 0.001(4) 0.021(4) 0.000(4)
C9 0.037(5) 0.035(5) 0.033(5) -0.001(4) 0.029(4) -0.004(4)
C10 0.033(5) 0.024(4) 0.028(4) 0.008(3) 0.021(4) 0.003(4)
C11 0.024(4) 0.020(4) 0.025(4) 0.001(3) 0.017(3) 0.001(3)
C12 0.022(4) 0.023(4) 0.023(4) -0.001(3) 0.014(3) 0.003(3)
C13 0.039(5) 0.032(5) 0.028(4) -0.013(4) 0.024(4) -0.013(4)
C14 0.024(4) 0.025(4) 0.028(4) -0.004(3) 0.018(4) -0.004(3)
C74 0.036(6) 0.055(6) 0.029(5) -0.018(4) 0.024(5) -0.011(5)
C15 0.027(5) 0.028(4) 0.026(4) -0.004(3) 0.014(4) -0.007(4)
C16 0.022(4) 0.026(4) 0.020(4) -0.003(3) 0.011(3) -0.006(3)
C17 0.025(5) 0.032(5) 0.031(5) -0.001(4) 0.017(4) -0.002(4)
C18 0.026(4) 0.034(5) 0.031(4) -0.002(4) 0.018(4) -0.010(4)
C20 0.027(5) 0.045(6) 0.026(4) -0.002(4) 0.018(4) -0.009(4)
C21 0.029(5) 0.039(5) 0.025(4) -0.010(3) 0.017(4) -0.009(4)
C22 0.024(4) 0.045(5) 0.022(4) -0.007(4) 0.017(4) -0.009(4)
C23 0.017(4) 0.025(4) 0.020(3) 0.003(3) 0.011(3) 0.001(3)
C24 0.025(4) 0.022(4) 0.025(4) 0.003(3) 0.018(3) 0.001(3)
N1 0.018(3) 0.030(4) 0.029(3) -0.003(3) 0.020(3) -0.002(3)
N2 0.025(4) 0.025(4) 0.021(3) -0.001(3) 0.016(3) -0.007(3)
N3 0.028(4) 0.026(4) 0.025(3) 0.004(3) 0.017(3) 0.001(3)
N4 0.023(3) 0.018(3) 0.018(3) 0.007(2) 0.013(3) 0.011(3)
C25 0.24(2) 0.059(7) 0.29(2) 0.065(11) 0.228(19) 0.057(10)
C26 0.24(2) 0.054(7) 0.28(2) 0.066(11) 0.235(19) 0.056(10)
C27 0.151(16) 0.048(8) 0.101(11) 0.027(7) 0.103(12) 0.051(9)
O5 0.094(7) 0.033(4) 0.073(6) -0.010(4) 0.069(6) -0.003(4)
O6 0.105(8) 0.045(5) 0.110(8) 0.023(5) 0.097(8) 0.011(5)
 
_geom_special_details
;
 All esds (except the esd in the dihedral angle between two l.s. planes)
 are estimated using the full covariance matrix.  The cell esds are taken
 into account individually in the estimation of esds in distances, angles
 and torsion angles; correlations between esds in cell parameters are only
 used when they are defined by crystal symmetry.  An approximate (isotropic)
 treatment of cell esds is used for estimating esds involving l.s. planes.
;
 
loop_
 _geom_bond_atom_site_label_1
 _geom_bond_atom_site_label_2
 _geom_bond_distance
 _geom_bond_site_symmetry_2
 _geom_bond_publ_flag
Cu1 O3' 1.81(4) . ?
Cu1 O3 1.992(6) . ?
Cu1 N1 2.004(7) . ?
Cu1 N4 2.011(7) . ?
Cu1 N2 2.100(7) . ?
Cu1 N3 2.172(7) . ?
Se1 O2 1.624(6) . ?
Se1 O4 1.626(6) . ?
Se1 O3 1.659(7) . ?
Se1 O1 1.660(7) . ?
Se1' O1 1.352(11) . ?
Se1' O2' 1.62(4) . ?
Se1' O4 1.805(10) . ?
Se1' O3' 1.82(4) . ?
C1 N3 1.322(11) . ?
C1 C2 1.425(13) . ?
C2 C3 1.358(15) . ?
C3 C4 1.428(12) . ?
C4 C5 1.437(14) . ?
C4 C12 1.446(12) . ?
C5 C6 1.353(14) . ?
C6 C7 1.450(13) . ?
C7 C11 1.413(12) . ?
C7 C8 1.430(12) . ?
C8 C9 1.370(14) . ?
C9 C10 1.414(14) . ?
C10 N4 1.348(11) . ?
C11 N4 1.377(10) . ?
C11 C12 1.448(11) . ?
C12 N3 1.364(11) . ?
C13 N2 1.332(10) . ?
C13 C74 1.404(13) . ?
C14 C23 1.404(12) . ?
C14 C18 1.412(12) . ?
C14 C20 1.422(12) . ?
C74 C15 1.362(14) . ?
C15 C16 1.414(12) . ?
C16 C24 1.391(12) . ?
C16 C17 1.429(13) . ?
C17 C18 1.359(13) . ?
C20 C21 1.394(13) . ?
C21 C22 1.400(13) . ?
C22 N1 1.321(11) . ?
C23 N1 1.380(11) . ?
C23 C24 1.424(11) . ?
C24 N2 1.389(11) . ?
C25 C26 1.459(18) . ?
C26 O6 1.395(19) . ?
C26 C27 1.46(3) . ?
C27 O5 1.428(15) . ?
 
loop_
 _geom_angle_atom_site_label_1
 _geom_angle_atom_site_label_2
 _geom_angle_atom_site_label_3
 _geom_angle
 _geom_angle_site_symmetry_1
 _geom_angle_site_symmetry_3
 _geom_angle_publ_flag
O3' Cu1 N1 106.2(17) . . ?
O3 Cu1 N1 91.4(3) . . ?
O3' Cu1 N4 85.3(17) . . ?
O3 Cu1 N4 99.0(3) . . ?
N1 Cu1 N4 168.4(2) . . ?
O3' Cu1 N2 110.1(15) . . ?
O3 Cu1 N2 145.6(3) . . ?
N1 Cu1 N2 81.5(3) . . ?
N4 Cu1 N2 92.9(3) . . ?
O3' Cu1 N3 138.2(16) . . ?
O3 Cu1 N3 104.1(3) . . ?
N1 Cu1 N3 91.7(3) . . ?
N4 Cu1 N3 80.6(3) . . ?
N2 Cu1 N3 109.7(2) . . ?
O2 Se1 O4 111.2(3) . . ?
O2 Se1 O3 110.3(3) . . ?
O4 Se1 O3 105.9(3) . . ?
O2 Se1 O1 110.6(3) . . ?
O4 Se1 O1 109.6(3) . . ?
O3 Se1 O1 109.1(4) . . ?
O1 Se1' O2' 102.0(19) . . ?
O1 Se1' O4 115.8(5) . . ?
O2' Se1' O4 99.9(18) . . ?
O1 Se1' O3' 113.6(18) . . ?
O2' Se1' O3' 109(2) . . ?
O4 Se1' O3' 114.9(18) . . ?
Se1 O3 Cu1 127.7(3) . . ?
Cu1 O3' Se1' 130(2) . . ?
N3 C1 C2 122.8(8) . . ?
C3 C2 C1 120.4(8) . . ?
C2 C3 C4 119.5(9) . . ?
C3 C4 C5 125.1(9) . . ?
C3 C4 C12 115.8(8) . . ?
C5 C4 C12 119.1(8) . . ?
C6 C5 C4 122.8(9) . . ?
C5 C6 C7 119.1(8) . . ?
C11 C7 C8 116.7(8) . . ?
C11 C7 C6 120.8(8) . . ?
C8 C7 C6 122.4(8) . . ?
C9 C8 C7 119.2(9) . . ?
C8 C9 C10 121.1(9) . . ?
N4 C10 C9 121.0(9) . . ?
N4 C11 C7 123.4(8) . . ?
N4 C11 C12 116.7(7) . . ?
C7 C11 C12 119.9(8) . . ?
N3 C12 C4 123.7(8) . . ?
N3 C12 C11 118.0(7) . . ?
C4 C12 C11 118.3(7) . . ?
N2 C13 C74 122.9(9) . . ?
C23 C14 C18 118.7(8) . . ?
C23 C14 C20 116.7(8) . . ?
C18 C14 C20 124.5(8) . . ?
C15 C74 C13 119.3(8) . . ?
C74 C15 C16 120.2(9) . . ?
C24 C16 C15 117.0(8) . . ?
C24 C16 C17 118.7(8) . . ?
C15 C16 C17 124.3(8) . . ?
C18 C17 C16 120.9(9) . . ?
C17 C18 C14 121.4(8) . . ?
C21 C20 C14 120.4(8) . . ?
C20 C21 C22 117.9(8) . . ?
N1 C22 C21 123.8(8) . . ?
N1 C23 C14 122.7(7) . . ?
N1 C23 C24 117.3(7) . . ?
C14 C23 C24 120.0(8) . . ?
N2 C24 C16 123.2(7) . . ?
N2 C24 C23 116.6(8) . . ?
C16 C24 C23 120.3(7) . . ?
C22 N1 C23 118.5(7) . . ?
C22 N1 Cu1 127.9(6) . . ?
C23 N1 Cu1 113.3(5) . . ?
C13 N2 C24 117.3(7) . . ?
C13 N2 Cu1 132.2(6) . . ?
C24 N2 Cu1 110.4(5) . . ?
C1 N3 C12 117.8(8) . . ?
C1 N3 Cu1 132.9(6) . . ?
C12 N3 Cu1 109.2(5) . . ?
C10 N4 C11 118.6(7) . . ?
C10 N4 Cu1 126.6(6) . . ?
C11 N4 Cu1 114.4(5) . . ?
O6 C26 C27 114(2) . . ?
O6 C26 C25 108.1(17) . . ?
C27 C26 C25 110(2) . . ?
O5 C27 C26 114.5(14) . . ?
 
_refine_diff_density_max    1.039
_refine_diff_density_min   -1.305
_refine_diff_density_rms    0.117

_shelx_res_file
;

    1.res created by SHELXL-2014/7

TITL 1 in Cc
CELL 0.71073  17.5798  13.2181  13.2689  90.000 123.340  90.000
ZERR  4 0.0193   0.0125   0.0148   0.000   0.013   0.000
LATT -7
SYMM X, -Y, 0.5+Z
SFAC C H N O CU SE
UNIT 108 96 16 24 4 4

L.S. 4
BOND
FMAP 2
TEMP -100
PLAN 20

TWIN -1.000    0.000    0.000 0 1 0 0 0 -1
acta
eadp o3' o3
eadp o2' o2
eadp  se1' se1
SIMU 0.001 C25 C26
DFIX 1.5 C25 C26

WGHT    0.074800    5.531000
BASF   0.53486
FVAR       0.36325   0.12557
CU1   5    0.152978    0.704483    0.296074    11.00000    0.02228    0.02085 =
         0.02469   -0.00160    0.01747   -0.00242
PART   1
SE1   6    0.141542    0.457575    0.310569   -21.00000    0.01620    0.01986 =
         0.01867   -0.00014    0.01253   -0.00179
PART   2
SE1'  6    0.157303    0.456521    0.277411    21.00000    0.01620    0.01986 =
         0.01867   -0.00014    0.01253   -0.00179
PART   0
O1    4    0.235760    0.403109    0.336343    11.00000    0.02764    0.04389 =
         0.03901   -0.01154    0.02399    0.00099
PART   1
O2    4    0.150681    0.481805    0.436793   -21.00000    0.02600    0.04056 =
         0.01531    0.00308    0.01471    0.00211
PART   2
O2'   4    0.145715    0.480240    0.149581    21.00000    0.02600    0.04056 =
         0.01531    0.00308    0.01471    0.00211
PART   1
O3    4    0.122983    0.563423    0.233013   -21.00000    0.03775    0.02973 =
         0.01205   -0.00612    0.01597   -0.01283
PART   2
O3'   4    0.163942    0.576021    0.349575    21.00000    0.03775    0.02973 =
         0.01205   -0.00612    0.01597   -0.01283
PART   0
O4    4    0.054567    0.384939    0.224673    11.00000    0.02203    0.03300 =
         0.02488   -0.00085    0.01243   -0.00384
C1    1    0.046756    0.829264    0.046531    11.00000    0.03670    0.04121 =
         0.03044    0.00650    0.02740    0.00789
AFIX  43
H1A   2    0.090457    0.806638    0.030623    11.00000   -1.20000
AFIX   0
C2    1   -0.022630    0.897099   -0.036629    11.00000    0.04929    0.03205 =
         0.02909    0.01047    0.02484    0.01013
AFIX  43
H2A   2   -0.024289    0.918689   -0.106101    11.00000   -1.20000
AFIX   0
C3    1   -0.086405    0.931065   -0.017143    11.00000    0.03827    0.03892 =
         0.02224    0.00944    0.01634    0.00916
AFIX  43
H3A   2   -0.132667    0.976206   -0.072783    11.00000   -1.20000
AFIX   0
C4    1   -0.083456    0.898458    0.087579    11.00000    0.02839    0.02221 =
         0.02648   -0.00030    0.01243    0.00167
C5    1   -0.147418    0.927388    0.117729    11.00000    0.02527    0.02740 =
         0.02746    0.00045    0.00898    0.01110
AFIX  43
H5A   2   -0.194702    0.973321    0.066173    11.00000   -1.20000
AFIX   0
C6    1   -0.143200    0.892028    0.216380    11.00000    0.02499    0.03357 =
         0.03151   -0.00231    0.01843    0.00529
AFIX  43
H6A   2   -0.186616    0.913037    0.233539    11.00000   -1.20000
AFIX   0
C7    1   -0.071517    0.821637    0.295547    11.00000    0.02145    0.03025 =
         0.02830   -0.00516    0.01856   -0.00117
C8    1   -0.064687    0.777785    0.398721    11.00000    0.02783    0.03372 =
         0.03060    0.00106    0.02116    0.00024
AFIX  43
H8A   2   -0.106776    0.795782    0.419398    11.00000   -1.20000
AFIX   0
C9    1    0.003322    0.709471    0.467417    11.00000    0.03691    0.03532 =
         0.03299   -0.00113    0.02861   -0.00378
AFIX  43
H9A   2    0.008368    0.680551    0.536397    11.00000   -1.20000
AFIX   0
C10   1    0.066115    0.681283    0.437407    11.00000    0.03338    0.02397 =
         0.02834    0.00781    0.02144    0.00300
AFIX  43
H10A  2    0.112480    0.633525    0.486302    11.00000   -1.20000
AFIX   0
C11   1   -0.006417    0.790354    0.270955    11.00000    0.02353    0.01993 =
         0.02498    0.00146    0.01671    0.00077
C12   1   -0.011323    0.828330    0.165176    11.00000    0.02170    0.02271 =
         0.02253   -0.00059    0.01366    0.00263
C13   1    0.254784    0.832382    0.536203    11.00000    0.03891    0.03188 =
         0.02783   -0.01288    0.02399   -0.01293
AFIX  43
H13A  2    0.210867    0.810641    0.552121    11.00000   -1.20000
AFIX   0
C14   1    0.372019    0.819407    0.286467    11.00000    0.02400    0.02548 =
         0.02796   -0.00353    0.01832   -0.00361
C74   1    0.323551    0.898954    0.617949    11.00000    0.03636    0.05545 =
         0.02931   -0.01837    0.02353   -0.01134
AFIX  43
H14A  2    0.327172    0.919435    0.689096    11.00000   -1.20000
AFIX   0
C15   1    0.385017    0.933862    0.594164    11.00000    0.02662    0.02819 =
         0.02568   -0.00387    0.01372   -0.00721
AFIX  43
H15A  2    0.429813    0.981694    0.646715    11.00000   -1.20000
AFIX   0
C16   1    0.382348    0.899106    0.491448    11.00000    0.02164    0.02595 =
         0.02032   -0.00279    0.01053   -0.00588
C17   1    0.445223    0.929243    0.460679    11.00000    0.02515    0.03169 =
         0.03061   -0.00083    0.01667   -0.00177
AFIX  43
H17A  2    0.491329    0.977210    0.509694    11.00000   -1.20000
AFIX   0
C18   1    0.439945    0.890224    0.362296    11.00000    0.02636    0.03355 =
         0.03060   -0.00200    0.01821   -0.01049
AFIX  43
H18A  2    0.482855    0.911021    0.344134    11.00000   -1.20000
AFIX   0
C20   1    0.363849    0.773235    0.184107    11.00000    0.02733    0.04471 =
         0.02584   -0.00221    0.01846   -0.00923
AFIX  43
H20A  2    0.403783    0.792581    0.160262    11.00000   -1.20000
AFIX   0
C21   1    0.297576    0.699760    0.118594    11.00000    0.02922    0.03873 =
         0.02544   -0.00991    0.01708   -0.00901
AFIX  43
H21A  2    0.292689    0.667017    0.051531    11.00000   -1.20000
AFIX   0
C22   1    0.238445    0.675750    0.154759    11.00000    0.02444    0.04537 =
         0.02250   -0.00714    0.01657   -0.00917
AFIX  43
H22A  2    0.193070    0.625872    0.110106    11.00000   -1.20000
AFIX   0
C23   1    0.309131    0.789149    0.314493    11.00000    0.01658    0.02490 =
         0.02029    0.00350    0.01139    0.00148
C24   1    0.313583    0.831185    0.416432    11.00000    0.02495    0.02193 =
         0.02461    0.00277    0.01761    0.00094
N1    3    0.242043    0.718378    0.247321    11.00000    0.01847    0.03002 =
         0.02949   -0.00280    0.01954   -0.00204
N2    3    0.248376    0.798340    0.437301    11.00000    0.02550    0.02465 =
         0.02073   -0.00143    0.01599   -0.00656
N3    3    0.052909    0.796481    0.144853    11.00000    0.02760    0.02574 =
         0.02471    0.00385    0.01736    0.00090
N4    3    0.061193    0.721142    0.340470    11.00000    0.02269    0.01830 =
         0.01826    0.00658    0.01337    0.01089
C25   1    0.133956    0.027173    0.370368    11.00000    0.24393    0.05866 =
         0.28564    0.06467    0.22826    0.05696
AFIX  33
H25A  2    0.153132   -0.029648    0.341900    11.00000   -1.50000
H25B  2    0.178976    0.037959    0.456595    11.00000   -1.50000
H25C  2    0.074639    0.011950    0.357416    11.00000   -1.50000
AFIX   0
C26   1    0.126689    0.118391    0.303645    11.00000    0.23984    0.05434 =
         0.28169    0.06573    0.23530    0.05647
AFIX  13
H26A  2    0.078071    0.107174    0.216676    11.00000   -1.20000
AFIX   0
C27   1    0.212344    0.135935    0.313367    11.00000    0.15147    0.04806 =
         0.10108    0.02654    0.10328    0.05137
AFIX  23
H27A  2    0.259153    0.155524    0.397468    11.00000   -1.20000
H27B  2    0.232200    0.071687    0.296400    11.00000   -1.20000
AFIX   0
O5    4    0.208173    0.212147    0.234167    11.00000    0.09360    0.03315 =
         0.07262   -0.01002    0.06890   -0.00304
AFIX   3
H5D   2    0.216693    0.269887    0.266937    11.00000   -1.20000
AFIX   0
O6    4    0.099351    0.197703    0.346112    11.00000    0.10533    0.04463 =
         0.11044    0.02292    0.09691    0.01113
AFIX   3
H6D   2    0.087221    0.251363    0.304622    11.00000   -1.20000

AFIX   0
HKLF 4

REM  1 in Cc
REM R1 =  0.0509 for    4381 Fo > 4sig(Fo)  and  0.0580 for all    4912 data
REM    363 parameters refined using      9 restraints

END

WGHT      0.0751      5.3427

REM Highest difference peak  1.039,  deepest hole -1.305,  1-sigma level  0.117
Q1    1   0.1317  0.6284  0.3011  11.00000  0.05    1.04
Q2    1   0.1641  0.3763  0.2976  11.00000  0.05    0.80
Q3    1   0.1521  0.2081  0.2919  11.00000  0.05    0.73
Q4    1   0.1319  0.5036  0.1979  11.00000  0.05    0.52
Q5    1   0.2206  0.0924  0.3911  11.00000  0.05    0.50
Q6    1   0.1182  0.4930  0.3023  11.00000  0.05    0.49
Q7    1   0.1797  0.4593  0.2422  11.00000  0.05    0.47
Q8    1   0.2398  0.0701  0.3597  11.00000  0.05    0.47
Q9    1   0.1084  0.4572  0.3920  11.00000  0.05    0.45
Q10   1   0.2118  0.5103  0.3189  11.00000  0.05    0.45
Q11   1   0.2003  0.7213  0.2397  11.00000  0.05    0.44
Q12   1   0.2176  0.4203  0.4229  11.00000  0.05    0.44
Q13   1   0.1922  0.7719  0.3844  11.00000  0.05    0.44
Q14   1   0.0567  0.5425  0.2304  11.00000  0.05    0.44
Q15   1   0.1713  0.5105  0.4110  11.00000  0.05    0.43
Q16   1   0.3063  0.0821  0.4117  11.00000  0.05    0.42
Q17   1   0.0590  0.5390  0.1217  11.00000  0.05    0.41
Q18   1   0.1232 -0.1047  0.3573  11.00000  0.05    0.40
Q19   1  -0.0056  0.0879  0.1772  11.00000  0.05    0.40
Q20   1   0.1040  0.4006  0.2122  11.00000  0.05    0.40
;
_shelx_res_checksum   74021

_shelx_hkl_file
;
   0   0  -3    5.27    4.65
   0   0   3   12.07    7.38
   0   0  -3    3.88    3.55
   0   0   3    2.60    3.24
   0   0  -3    3.57    3.88
   0   0   3    6.42    4.69
   0   0  -4 3308.34   49.37
   0   0  -4 3197.13   48.09
   0   0  -4 3117.72   46.79
   0   0  -5   -3.81    8.59
   0   0  -5   11.75   10.21
   0   0  -5    0.44    5.26
   0   0  -6 5052.74   76.49
   0   0  -6 4865.21   74.16
   0   0  -7    8.47    9.55
   0   0  -7    6.07    5.90
   0   0  -7    4.14    4.98
   0   0  -8 1517.19   65.66
   0   0  -8 1520.55   56.68
   0   0  -8 1448.64   54.52
   0   0  -9    7.70    6.81
   0   0  -9    2.26   10.94
   0   0  -9   25.33   16.75
   0   0 -10  645.91   48.15
   0   0 -10  718.96   34.87
   0   0 -10  684.98   61.29
   0   0 -11   -1.87   12.49
   0   0 -11   11.17    8.16
   0   0 -12  516.27   61.71
   0   0 -12  525.62   73.92
   0   0 -13   19.39   12.38
   0   0 -13   13.34    9.76
   0   0  13   13.95   13.72
   0   0 -14  183.00   70.51
   0   0 -14  259.62   51.45
   0   0  14  301.75   31.82
   0   2   0 3343.97   45.76
   0   2   0 3093.58   42.89
   0  -2   0 3138.42   43.97
   0   2  -1  275.74   10.30
   0  -2   1  291.74    6.97
   0  -2  -1  274.20    9.06
   0   2   1  281.47    6.34
   0  -2   1  277.81    9.71
   0  -2  -1  286.03   11.38
   0   2   1  272.56    8.39
   0  -2  -1  267.72    9.59
   0   2   1  266.40    9.79
   0  -2   1  302.88    9.80
   0   2  -1  263.73    7.76
   0   2  -2 1029.08   25.32
   0  -2   2  936.70   23.27
   0  -2  -2 1060.20   26.12
   0   2  -2  878.49   17.71
   0  -2   2  974.03   18.60
   0  -2  -2  953.76   21.96
   0   2   2  893.86   17.38
   0  -2  -2  939.17   26.35
   0   2   2  882.97   20.33
   0  -2   2  942.92   31.49
   0   2  -2  898.79   24.84
   0   2  -3   27.91   14.56
   0  -2  -3   54.91    6.83
   0   2  -3   26.10   10.12
   0  -2   3   12.16    5.97
   0  -2  -3   57.13   11.19
   0   2   3   25.41    7.57
   0  -2  -3   15.42    8.91
   0  -2   3    2.28    7.11
   0   2  -4    9.18    6.67
   0  -2  -4   11.92    7.96
   0   2  -4    4.44    4.23
   0  -2  -4    7.35    5.92
   0  -2  -4    5.42    5.43
   0  -2   4    0.53    7.23
   0   2  -5   86.07   19.26
   0  -2  -5  134.03   21.18
   0   2  -5  104.14   25.41
   0  -2  -5   88.80   24.99
   0  -2  -5  103.75   18.14
   0   2  -6   24.87   15.11
   0  -2  -6   27.23    7.85
   0   2  -6   20.00   10.31
   0  -2  -6   38.93   16.18
   0  -2  -6   49.98   16.17
   0  -2   6   32.56   13.48
   0   2  -7   52.37   29.16
   0  -2  -7  100.10   20.90
   0   2  -7   43.30   16.00
   0  -2  -7   54.17   33.89
   0  -2  -7   59.89   15.31
   0  -2   7   26.98   10.16
   0   2  -8  648.62   34.84
   0  -2  -8  699.65   30.17
   0   2  -8  666.48   31.36
   0  -2  -8  687.24   42.33
   0  -2  -8  789.04   65.30
   0  -2   8  691.92   33.40
   0   2  -9   75.08   34.27
   0  -2  -9  105.65   37.14
   0   2  -9  111.09   34.92
   0  -2  -9  145.95   44.61
   0  -2  -9  144.37   38.16
   0  -2   9  114.35   21.06
   0   2 -10  137.52   38.65
   0  -2 -10  142.21   39.66
   0   2 -10  171.74   53.60
   0  -2 -10  109.58   52.24
   0  -2 -10  130.09   33.19
   0  -2  10   83.24   13.99
   0   2 -11   49.03   17.01
   0  -2 -11   50.59   10.98
   0   2 -11   50.88   24.77
   0  -2 -11   47.59   17.31
   0  -2 -11   46.61   15.12
   0  -2  11   63.17   18.09
   0   2 -12   59.42   31.41
   0  -2 -12   93.12   31.08
   0   2 -12   91.71   31.22
   0  -2 -12   95.07   29.92
   0  -2 -12   88.90   25.51
   0  -2  12   91.09   21.97
   0   2 -13   14.18    9.66
   0  -2 -13   18.00   13.80
   0   2 -13   25.53   11.63
   0  -2 -13   12.17   15.17
   0  -2 -13    8.23    8.58
   0  -2  13   -3.64   15.57
   0   2 -14   34.27    8.91
   0  -2 -14   60.64   17.34
   0   2 -14   13.90   12.91
   0  -2 -14   50.37   17.42
   0  -2 -14   57.56   20.19
   0  -2  14   53.04   18.85
   0  -4   0  154.59    7.22
   0  -4   0  151.48    8.75
   0  -4   0  172.03   12.47
   0   4   0  155.07    9.60
   0  -4  -1 3453.22   48.09
   0  -4   1 3430.20   49.27
   0  -4  -1 3520.48   49.53
   0  -4  -1 3370.43   51.63
   0  -4   1 3486.37   50.78
   0  -4  -1 3477.46   52.24
   0  -4   1 3481.43   53.44
   0   4  -2 1700.47   28.12
   0  -4  -2 1676.09   26.63
   0   4   2 1675.69   25.33
   0  -4   2 1631.72   25.82
   0  -4  -2 1716.30   28.54
   0  -4   2 1759.06   29.37
   0  -4  -2 1569.60   31.85
   0   4  -3 3376.63   51.76
   0  -4  -3 3204.67   46.18
   0   4   3 3048.11   43.79
   0  -4  -3 3316.34   51.23
   0  -4  -3 3206.29   49.01
   0  -4   3 3286.36   51.75
   0   4  -4  263.12   22.94
   0  -4  -4  273.98   22.18
   0   4   4  220.64   12.90
   0   4  -4  253.87   18.73
   0  -4  -4  247.50   23.45
   0  -4  -4  264.26   18.37
   0   4  -5 2676.51   82.76
   0  -4  -5 2585.79   80.92
   0  -4  -5 2708.83   82.98
   0  -4  -5 2675.95   82.17
   0  -4   5 2651.44   82.25
   0   4  -6  634.49   30.05
   0  -4  -6  600.02   36.60
   0   4  -6  607.53   37.27
   0  -4  -6  580.04   34.27
   0  -4  -6  630.56   31.87
   0  -4   6  582.25   34.67
   0   4  -7 1027.61   50.47
   0  -4  -7 1140.62   43.54
   0   4  -7 1135.49   45.00
   0  -4  -7 1154.57   54.81
   0  -4  -7 1110.54   43.09
   0  -4   7 1280.90   52.66
   0   4  -8  599.35   36.76
   0  -4  -8  570.06   39.45
   0   4  -8  586.96   45.12
   0  -4  -8  558.88   49.27
   0  -4  -8  586.95   47.73
   0  -4   8  607.98   40.08
   0   4  -9  426.91   50.80
   0  -4  -9  429.29   33.78
   0   4  -9  477.93   35.25
   0  -4  -9  471.21   31.03
   0  -4  -9  514.02   48.81
   0  -4   9  448.06   36.39
   0   4 -10   75.36   25.15
   0  -4 -10   83.98   21.54
   0   4 -10   99.19   31.71
   0  -4 -10   90.30   29.01
   0  -4 -10   91.90   29.05
   0  -4  10   80.02   37.28
   0   4 -11  327.00   65.03
   0  -4 -11  311.26   60.96
   0   4 -11  370.35   57.80
   0  -4 -11  286.18   86.15
   0  -4 -11  321.25   77.08
   0  -4  11  338.09   81.74
   0   4 -12   15.38   18.58
   0  -4 -12   17.10    6.98
   0   4 -12   17.77   12.65
   0  -4 -12   31.77   12.99
   0  -4 -12   14.80   15.87
   0  -4  12    6.14   14.49
   0   4 -13   92.17   33.90
   0  -4 -13  144.83   38.28
   0   4 -13  109.25   44.87
   0  -4 -13  121.77   53.03
   0  -4 -13  176.36   51.08
   0  -4  13  187.42   47.74
   0   6   0   80.51    8.16
   0  -6   0   77.37    8.68
   0  -6   0   85.12    8.11
   0  -6   0  116.71   26.91
   0   6  -1   95.99   23.13
   0  -6  -1  106.64    8.43
   0  -6  -1  102.67    8.61
   0  -6  -1  111.20   32.37
   0  -6   1  109.43   19.20
   0  -6  -1  100.45   14.78
   0  -6   1   93.01   14.84
   0  -6  -2   61.35   11.01
   0   6  -2   50.44   26.72
   0  -6  -2   76.36    8.75
   0  -6  -2   65.30   20.33
   0  -6   2   43.14   22.28
   0  -6  -2   47.39   29.02
   0  -6   2   59.52   19.49
   0  -6  -3  242.13   17.69
   0  -6  -3  267.62   19.80
   0  -6   3  262.18   21.01
   0  -6  -3  219.99   16.77
   0  -6   3  249.36   20.53
   0  -6  -4    8.56    6.78
   0   6   4    5.57    5.15
   0  -6  -4    6.90    9.67
   0  -6  -4   10.48    9.63
   0  -6   4    2.35   13.57
   0   6  -5  203.75   29.83
   0  -6  -5  195.62   23.18
   0   6  -5  227.08   22.91
   0  -6  -5  170.34   21.30
   0  -6  -5  202.69   26.12
   0  -6   5  147.48   37.87
   0   6  -6   39.04   12.88
   0  -6  -6   38.68    9.73
   0   6  -6   53.44   16.97
   0  -6  -6   52.01   15.77
   0  -6  -6   38.89   16.73
   0  -6   6   30.44   13.16
   0   6  -7 1027.68   45.84
   0  -6  -7 1027.95   55.90
   0   6  -7 1041.15   44.86
   0  -6  -7  984.20   52.76
   0  -6  -7 1094.96   50.46
   0  -6   7  988.43   69.71
   0   6  -8 1072.82   65.57
   0  -6  -8 1069.13   49.19
   0   6  -8 1109.35   67.03
   0  -6  -8 1101.42   53.56
   0  -6  -8 1088.54   70.97
   0  -6   8 1101.99   53.14
   0   6  -9  146.87   62.77
   0  -6  -9  157.14   40.31
   0   6  -9  158.48   52.44
   0  -6  -9  167.55   53.04
   0  -6  -9  136.76   55.62
   0  -6   9  145.84   39.15
   0   6 -10   32.87   18.83
   0  -6 -10   25.95    6.30
   0   6 -10   19.21   11.91
   0  -6 -10   14.70    6.97
   0  -6 -10   34.69   12.21
   0  -6  10   12.81   14.16
   0   6 -11   17.65    9.95
   0  -6 -11   27.27   13.00
   0   6 -11   24.64   11.58
   0  -6 -11   46.52   20.88
   0  -6 -11   37.53   19.39
   0  -6  11   26.67   13.68
   0   6 -12   17.96   12.69
   0  -6 -12    6.53    7.19
   0   6 -12   12.34    7.14
   0  -6 -12   -0.07   12.44
   0  -6 -12   12.68   13.18
   0  -6  12   13.51   14.60
   0   6 -13   19.01   10.72
   0   6 -13   22.65    8.78
   0  -6 -13   15.45   10.24
   0  -6 -13   15.00   16.04
   0  -6  13   36.53   19.79
   0   8   0 3805.43  117.01
   0  -8   0 3788.42  113.42
   0  -8   0 3772.33  114.48
   0   8  -1 1592.46   50.51
   0  -8  -1 1534.86   47.44
   0  -8  -1 1687.32   54.89
   0  -8   1 1666.63   56.67
   0  -8  -1 1553.57   51.57
   0  -8   1 1619.28   55.79
   0   8  -2  574.23   26.48
   0  -8  -2  542.98   20.57
   0  -8  -2  583.57   44.50
   0  -8   2  568.40   35.28
   0  -8  -2  577.98   36.61
   0  -8   2  566.94   29.45
   0   8  -3 1451.93   43.24
   0  -8  -3 1425.22   38.36
   0  -8  -3 1405.82   41.61
   0  -8   3 1475.87   58.74
   0  -8  -3 1495.02   46.65
   0  -8   3 1445.21   54.90
   0   8  -4  771.15   37.24
   0  -8  -4  718.43   28.00
   0  -8  -4  730.00   29.96
   0  -8   4  732.98   42.02
   0  -8  -4  682.25   35.52
   0  -8   4  715.44   45.02
   0   8  -5 1360.14   61.37
   0  -8  -5 1263.30   48.88
   0  -8  -5 1355.73   58.37
   0  -8   5 1311.85   54.30
   0  -8  -5 1292.58   66.18
   0  -8   5 1275.13   59.16
   0   8  -6 1215.81   48.23
   0  -8  -6 1149.01   40.47
   0  -8  -6 1179.03   64.63
   0  -8   6 1054.60   57.78
   0  -8  -6 1151.57   54.42
   0  -8   6 1402.89   67.43
   0   8  -7  770.81   81.19
   0  -8  -7  832.37   39.49
   0  -8  -7  776.94   61.77
   0  -8  -7  744.53   42.61
   0  -8   7  834.06   64.72
   0   8  -8  463.04   50.28
   0  -8  -8  492.50   42.70
   0   8  -8  513.18   39.99
   0  -8  -8  479.79   45.48
   0  -8  -8  503.78   35.06
   0  -8   8  460.07   49.71
   0   8  -9  269.70   43.37
   0  -8  -9  216.03   49.77
   0   8  -9  271.30   62.37
   0  -8  -9  314.39   47.46
   0  -8  -9  248.01   54.69
   0  -8   9  253.91   70.51
   0   8 -10   89.37   37.26
   0   8 -10   78.44   44.32
   0  -8 -10  109.07   32.45
   0  -8 -10   90.36   36.00
   0  -8  10   56.77   15.82
   0   8 -11  133.17   65.14
   0   8 -11  119.71   61.31
   0  -8 -11  159.41   49.88
   0  -8 -11  142.60   44.06
   0  -8  11  232.89   41.94
   0   8 -12   71.76   40.35
   0   8 -12   67.16   46.88
   0  -8 -12  115.45   34.32
   0  -8 -12   73.75   30.60
   0  -8  12  121.36   20.96
   0  10   0  907.91   40.55
   0 -10   0  931.81   44.56
   0 -10   0  927.06   59.88
   0  10  -1    8.72    7.11
   0 -10  -1   13.73    4.58
   0 -10  -1   10.39    9.02
   0 -10   1    2.98    8.77
   0 -10  -1   19.02   11.60
   0 -10   1   23.93   17.28
   0  10  -2   30.84    9.88
   0 -10  -2   19.37    5.86
   0 -10  -2   33.49   17.80
   0 -10   2   22.33    9.11
   0 -10  -2   33.97   18.38
   0 -10   2   18.23   10.69
   0  10  -3    9.31   11.73
   0 -10  -3   14.14    9.86
   0 -10  -3   14.42   16.03
   0 -10   3    2.56    6.02
   0 -10  -3    6.36   12.97
   0 -10   3   25.61   20.35
   0  10  -4   30.29   13.32
   0 -10  -4   10.70   10.65
   0 -10  -4   36.03   14.81
   0 -10   4   14.59   13.51
   0 -10  -4   19.02   16.23
   0 -10   4   16.93   15.10
   0  10  -5   21.49   11.61
   0 -10  -5   -0.24    5.14
   0 -10  -5   10.22   12.69
   0 -10   5    9.34    8.02
   0 -10  -5   35.76   15.96
   0 -10   5   19.95   15.71
   0  10  -6   92.12   39.97
   0 -10  -6  103.95   19.34
   0 -10  -6  111.36   32.79
   0 -10   6   97.25   20.15
   0 -10  -6  117.05   28.15
   0 -10   6   97.51   21.49
   0  10  -7   20.86   12.55
   0 -10  -7    4.72    7.29
   0 -10   7   21.22   13.43
   0 -10  -7    4.45    7.51
   0 -10   7   14.76   21.24
   0  10  -8   18.54    8.96
   0 -10  -8   41.97   14.28
   0 -10   8   16.04   10.97
   0 -10  -8   24.23   11.30
   0 -10   8   37.38   21.15
   0 -10  -9   32.88   23.36
   0 -10  -9   22.17   18.42
   0 -10   9   24.22   17.24
   0  10 -10   20.97   19.45
   0 -10 -10   23.37   21.38
   0 -10  10   21.56   16.71
   0 -10 -10   18.37   11.19
   0 -10  10   61.36   29.29
   0  10 -11   19.72   10.95
   0 -10 -11   17.81   12.74
   0 -10  11   59.12   39.74
   0 -12   0 1798.00   66.83
   0 -12   0 1773.09   65.24
   0  12  -1   22.58    8.44
   0 -12  -1   33.19    9.39
   0 -12  -1   15.24   12.90
   0 -12   1   29.17    9.37
   0 -12  -1   33.53   13.07
   0 -12   1   27.91   12.15
   0  12  -2 2243.57   31.39
   0 -12  -2 2102.26   68.07
   0 -12  -2 2237.63   68.03
   0 -12   2 2204.94   81.84
   0 -12  -2 2175.74   80.55
   0 -12   2 2271.43   61.95
   0  12  -3    3.54    5.89
   0 -12  -3    5.38   14.90
   0 -12   3   31.25   14.48
   0 -12  -3    2.68   10.03
   0 -12   3   15.71   17.13
   0  12  -4 1122.21   44.49
   0 -12  -4 1141.28   32.36
   0 -12   4 1123.81   37.60
   0 -12  -4 1101.16   59.19
   0 -12   4 1126.62   48.78
   0  12  -5   11.62   11.11
   0 -12  -5   14.41    9.75
   0 -12   5   13.37   13.90
   0 -12  -5   26.05   18.76
   0 -12   5   33.91   21.80
   0  12  -6  731.90   40.69
   0 -12  -6  737.17   47.72
   0 -12   6  642.18   45.44
   0 -12  -6  731.45   64.28
   0 -12   6  740.92   56.34
   0  12  -7  146.20   37.94
   0 -12  -7  163.79   42.45
   0 -12   7  106.65   31.38
   0 -12  -7  145.31   38.54
   0 -12   7  112.49   37.65
   0  12  -8  150.82   44.13
   0 -12  -8  268.27   67.26
   0 -12   8  115.10   61.49
   0 -12  -8  172.99   74.24
   0 -12   8  152.64   68.39
   0  12  -9   20.08   14.85
   0 -12  -9    8.67    9.17
   0 -12   9    3.95    7.21
   0 -12  -9   10.37   13.04
   0 -12   9   15.92   15.32
   0  12 -10  109.95   77.54
   0 -12 -10  137.46   61.86
   0 -12  10   72.18   43.72
   0 -12 -10  135.87   55.65
   0 -12  10  181.71   26.53
   0 -14   0   39.78   13.72
   0 -14   0   18.12   16.41
   0 -14  -1    4.48    9.39
   0 -14   1   17.53   13.83
   0 -14  -1    4.90    6.76
   0 -14   1   16.18   18.79
   0  14  -2    4.59    7.69
   0 -14  -2   16.27    9.90
   0 -14   2    7.17   14.46
   0 -14  -2   33.02   19.87
   0 -14   2  -10.56   15.36
   0  14  -3   11.17    6.21
   0 -14  -3   20.60   14.67
   0 -14   3    7.64    8.30
   0 -14  -3   -0.13   12.98
   0 -14   3   25.20   21.50
   0  14  -4   17.23   10.97
   0 -14  -4   24.58   12.30
   0 -14   4   27.06   17.24
   0 -14  -4   41.31   19.36
   0 -14   4   20.65   15.20
   0  14  -5   15.98    9.72
   0 -14  -5    9.89   12.33
   0 -14   5   13.80   15.21
   0 -14  -5    8.22   15.08
   0 -14   5   -5.97   16.36
   0  14  -6   13.56    7.77
   0 -14  -6   22.58   13.41
   0 -14   6   21.70   17.45
   0 -14  -6   16.17   16.48
   0 -14   6   38.09   25.88
   0  14  -7   18.64   13.00
   0 -14  -7    8.84   10.55
   0 -14   7    1.34    9.32
   0 -14  -7   20.13   12.14
   0 -14   7    8.73   15.31
   0  14  -8   41.64   22.86
   0 -14  -8   52.83   28.20
   0 -14   8   75.38   16.26
   0 -14  -8   49.46   19.34
   0 -14   8   47.34   12.23
   0 -16   0   49.95   14.31
   0 -16   0   82.32   20.08
   0 -16   1  632.98   57.96
   0 -16  -1  641.72   63.73
   0 -16  -2   42.26   18.10
   0 -16   2   41.06   19.38
   0 -16  -2   77.97   19.51
   0 -16   2   63.89   24.40
   0 -16  -3  524.87   45.40
   0 -16  -3  599.75   52.64
   0 -16   3  543.77   49.69
   0 -16  -4   38.10   13.76
   0 -16  -4   27.03   11.52
   0 -16   4   47.02   20.82
   0 -16  -5  203.52   57.18
   0 -16  -5  221.08   58.35
   0 -16   5  241.36   35.25
   1   1 -14  114.96   59.72
   1  -1 -14  138.45   62.94
   1   1 -14  168.94   49.13
   1  -1 -14  162.30   34.58
  -1  -1  14  123.21   38.95
   1   1 -13   60.36   19.11
   1  -1 -13   61.58   14.27
   1   1 -13   50.99   16.45
   1  -1 -13   61.73   19.99
   1  -1 -13   49.40   15.60
  -1  -1  13   64.76   14.17
   1   1 -12  209.40   78.09
   1  -1 -12  257.90   77.24
   1   1 -12  286.81   55.34
   1  -1 -12  281.60   54.02
   1  -1 -12  272.46   56.56
  -1  -1  12  286.63   50.93
   1   1 -11   23.67   14.72
   1  -1 -11   34.05   15.01
   1   1 -11   24.41    9.71
   1  -1 -11   30.63   18.49
   1  -1 -11   13.02    8.08
  -1  -1  11   16.65   13.33
   1   1 -10  431.60   27.57
   1  -1 -10  441.46   61.71
   1   1 -10  484.15   30.71
   1  -1 -10  480.58   31.06
   1  -1 -10  454.84   64.36
   1   1  -9  310.15   45.26
   1  -1  -9  336.33   62.38
   1   1  -9  304.14   29.82
   1  -1  -9  316.53   39.72
   1  -1  -9  328.25   26.10
   1   1  -8  659.33   49.14
   1  -1  -8  693.30   32.00
   1   1  -8  668.36   49.95
   1  -1  -8  669.12   34.61
   1   1  -8  713.75   46.14
   1  -1  -8  629.11   29.96
   1   1  -7 1618.79   53.02
   1  -1  -7 1671.16   53.62
   1   1  -7 1708.52   56.42
   1  -1  -7 1732.38   56.93
   1   1  -7 1770.95   60.19
   1  -1  -7 1739.70   67.76
   1   1  -6 1199.26   30.92
   1  -1  -6 1179.53   27.75
   1   1  -6 1165.35   36.11
   1  -1  -6 1139.64   24.41
   1   1  -6 1168.73   28.04
   1  -1  -6 1225.02   36.98
   1   1  -5  598.46   27.77
   1  -1  -5  596.48   18.96
   1   1  -5  595.27   34.39
   1  -1  -5  603.56   17.72
   1   1  -5  613.90   21.55
   1  -1  -5  598.33   19.26
   1   1  -4 1096.82   31.06
   1  -1  -4 1027.65   19.86
  -1   1   4 1012.07   20.12
   1   1  -4 1114.03   25.29
   1  -1  -4 1057.82   22.98
   1   1  -4 1101.07   19.85
   1  -1  -4 1062.91   20.43
   1   1  -3  456.11   12.96
  -1  -1   3  417.20   11.95
   1  -1  -3  516.31   19.11
  -1   1   3  478.73   19.05
   1   1  -3  490.75   13.97
  -1  -1   3  476.28   13.50
   1  -1  -3  511.42   16.13
  -1   1   3  480.90   11.87
  -1  -1   3  490.95   13.78
   1  -1  -3  493.23   19.22
  -1   1   3  484.60   19.02
   1   1  -2 1615.31   24.81
  -1  -1   2 1558.43   24.43
   1  -1  -2 1511.09   23.01
  -1   1   2 1523.05   24.29
   1   1  -2 1564.06   23.39
  -1  -1   2 1598.70   23.77
   1  -1  -2 1526.07   22.82
  -1   1   2 1501.13   23.04
   1  -1  -2 1574.81   24.60
  -1   1   2 1533.43   22.72
  -1  -1   2 1569.32   24.11
  -1   1  -1   46.90    4.22
   1  -1   1   37.01    4.65
   1   1   1   51.85    4.46
  -1   1  -1   52.75    9.92
   1  -1   1   41.15    4.17
  -1  -1  -1   55.75    4.76
   1   1   1   40.37    5.09
  -1  -1  -1   52.92    4.75
   1   1   1   39.37    4.17
   1  -1   1   52.13    6.29
  -1   1  -1   45.51    4.50
  -1   1  -2 4600.31   64.88
   1  -1   2 4330.13   60.61
  -1  -1  -2 4688.66   68.01
   1   1   2 4459.38   62.77
  -1   1  -2 4790.68   67.79
   1  -1   2 4568.67   63.85
  -1  -1  -2 4742.28   67.03
   1   1   2 4452.97   62.80
   1  -1   2 4461.50   62.64
  -1  -1  -2 4412.05   62.16
   1   1   2 4683.03   66.27
  -1   1  -3   84.61   18.52
  -1  -1  -3   75.40    6.70
   1  -1   3   68.53    5.35
  -1   1  -3   84.10    9.68
  -1  -1  -3   72.60    6.72
  -1  -1  -3   81.48    8.43
  -1   1  -4  699.05   17.43
  -1  -1  -4  699.86   23.49
  -1   1  -4  742.94   19.68
  -1  -1  -4  748.91   25.01
  -1   1  -4  738.00   17.71
  -1  -1  -4  781.53   22.88
  -1   1  -5  527.55   28.70
  -1  -1  -5  525.79   27.79
  -1   1  -5  525.87   38.58
  -1  -1  -5  551.37   38.71
  -1   1  -5  540.73   32.15
  -1  -1  -5  715.32   38.35
  -1   1  -6  837.46   30.37
  -1  -1  -6  848.28   38.70
  -1   1  -6  908.17   32.71
  -1  -1  -6  866.71   31.47
  -1   1  -6  910.23   57.48
  -1  -1  -6  864.50   40.87
  -1   1  -7  681.22   38.02
  -1  -1  -7  686.91   25.91
  -1   1  -7  735.07   33.18
  -1  -1  -7  701.93   29.54
  -1   1  -7  720.71   38.20
  -1  -1  -7  751.58   37.76
  -1   1  -8  767.31   38.55
  -1  -1  -8  666.93   33.38
  -1   1  -8  761.21   56.48
  -1  -1  -8  704.89   34.26
  -1  -1  -8  673.77   55.38
  -1   1  -9  148.81   34.43
  -1  -1  -9  173.09   28.94
  -1   1  -9  199.38   50.01
  -1  -1  -9  152.52   38.88
  -1  -1  -9  182.14   46.66
  -1   1 -10  485.84   34.34
  -1  -1 -10  397.15   28.98
  -1   1 -10  432.03   44.08
  -1  -1 -10  398.33   51.37
  -1  -1 -10  427.18   75.23
   1  -1  10  433.52   73.04
  -1   1 -11   11.42   11.82
  -1  -1 -11    8.03    9.69
  -1   1 -11   12.84    8.69
  -1  -1 -11   11.03    8.56
  -1  -1 -11   13.89   11.80
   1  -1  11    8.30   11.76
  -1   1 -12  164.81   37.95
  -1  -1 -12  114.15   53.75
  -1   1 -12  143.72   62.75
  -1  -1 -12  141.90   59.98
  -1  -1 -12  173.68   37.19
   1  -1  12  201.97   25.36
  -1   1 -13   39.65   15.15
  -1  -1 -13   31.68   15.32
  -1   1 -13   41.07   14.37
  -1  -1 -13   48.32   16.14
   1  -1  13   51.79   18.01
   1   3 -14   87.70   20.18
   1  -3 -14   78.96   17.75
   1   3 -14   84.62   21.24
   1  -3 -14   89.53   28.91
   1  -3 -14   86.15   24.86
  -1  -3  14   98.35   24.60
   1   3 -13   84.11   24.26
   1  -3 -13   81.19   19.71
   1   3 -13   85.55   32.22
   1  -3 -13  101.46   35.35
   1  -3 -13   65.84   15.90
  -1  -3  13  154.58   22.22
   1   3 -12  101.57   25.28
   1  -3 -12   84.22   16.09
   1   3 -12   81.91   30.44
   1  -3 -12   67.09   22.09
   1  -3 -12   85.01   19.33
  -1  -3  12  100.04   26.35
   1   3 -11  249.23   48.58
   1  -3 -11  221.07   46.19
   1   3 -11  240.33   56.83
   1  -3 -11  250.81   44.59
   1  -3 -11  236.80   56.46
  -1  -3  11  246.07   48.92
   1   3 -10   90.11   50.59
   1  -3 -10  101.88   46.14
   1   3 -10   75.13   42.86
   1  -3 -10  119.23   44.92
   1  -3 -10  150.62   33.92
  -1  -3  10  100.59   28.55
   1   3  -9 1084.33   55.80
   1  -3  -9 1145.34   41.35
   1   3  -9 1215.50   52.68
   1  -3  -9 1170.28   46.00
   1  -3  -9 1148.02   77.19
  -1  -3   9 1194.67   50.89
   1   3  -8  334.35   57.02
   1  -3  -8  328.41   22.97
   1   3  -8  388.49   32.56
   1  -3  -8  309.56   44.70
   1  -3  -8  385.16   40.28
  -1  -3   8  383.87   52.29
   1   3  -7 1101.95   45.73
   1  -3  -7 1215.52   36.62
   1   3  -7 1131.31   46.57
   1  -3  -7 1239.35   40.02
   1  -3  -7 1120.44   35.56
  -1  -3   7 1174.09   38.15
   1   3  -6   32.90   20.27
   1  -3  -6   61.87   10.54
   1  -3  -6   46.67   26.44
   1  -3  -6   28.75   15.32
  -1  -3   6   62.08   13.23
   1   3  -5 3755.59   60.05
   1  -3  -5 3759.54   57.68
   1  -3  -5 3937.43   63.98
   1  -3  -5 4009.00   61.63
  -1  -3   5 4116.75   64.81
   1   3  -4   70.10   23.28
   1  -3  -4   80.83   16.51
  -1   3   4   53.76    5.92
   1   3  -4   59.12   15.80
   1  -3  -4   65.40   23.90
   1  -3  -4   55.50    6.63
  -1  -3   4   64.10   14.70
   1   3  -3 2120.56   33.99
   1  -3  -3 2081.48   31.84
  -1   3   3 1961.67   29.91
  -1  -3   3 2032.71   30.94
   1  -3  -3 2111.18   33.78
   1  -3  -3 2075.29   32.97
  -1  -3   3 2105.97   42.35
   1   3  -2 1024.65   26.57
  -1  -3   2 1024.37   18.04
   1  -3  -2  992.46   17.45
   1   3  -2  958.10   16.79
  -1  -3   2  999.27   16.88
   1  -3  -2 1030.10   22.04
  -1   3   2  944.82   18.60
   1  -3  -2 1008.37   19.15
  -1   3   2  980.98   18.64
   1   3  -2  949.43   17.96
   1  -3  -1 1754.34   26.08
   1   3  -1 1767.27   26.34
  -1  -3   1 1779.78   28.58
   1  -3  -1 1769.08   30.10
   1  -3  -1 1791.07   31.82
  -1   3   1 1714.74   27.47
  -1  -3   1 1801.21   27.57
   1  -3  -1 1806.69   31.05
  -1   3   1 1718.31   27.98
  -1  -3   1 1780.60   31.11
   1   3  -1 1720.71   31.63
  -1   3   0 1445.82   24.81
   1  -3   0 1413.31   21.58
  -1  -3   0 1457.45   21.03
  -1  -3   0 1465.83   26.33
   1  -3   0 1460.79   29.69
  -1   3   0 1472.19   24.81
  -1  -3   0 1437.75   24.18
   1   3   0 1397.92   24.32
   1  -3   0 1471.63   30.53
  -1   3   0 1411.72   24.03
  -1   3  -2  861.18   18.58
  -1  -3  -2  847.72   14.82
  -1   3  -2  846.54   23.60
  -1  -3  -2  840.03   16.80
  -1  -3  -2  849.44   18.19
   1  -3   2  799.72   28.14
  -1   3  -3 1636.96   29.15
  -1  -3  -3 1647.65   28.23
  -1   3  -3 1579.17   27.81
  -1  -3  -3 1686.81   29.46
  -1  -3  -3 1582.57   28.44
   1  -3   3 1529.18   37.33
  -1   3  -4  144.68   19.11
  -1  -3  -4  144.98   15.99
   1   3   4  119.78   11.20
  -1   3  -4  152.56   20.36
  -1  -3  -4  156.29   22.71
  -1  -3  -4  131.39   14.57
   1  -3   4  147.92   28.34
  -1   3  -5 1259.64   27.50
  -1  -3  -5 1290.79   25.00
  -1   3  -5 1269.18   28.98
  -1  -3  -5 1404.66   29.74
  -1  -3  -5 1314.18   27.93
   1  -3   5 1201.18   29.87
  -1   3  -6    6.11    7.84
  -1  -3  -6    5.62    6.24
  -1   3  -6    3.51    4.12
  -1  -3  -6   -1.20    9.13
  -1  -3  -6    4.22   12.46
   1  -3   6   -0.87   11.22
  -1   3  -7 2323.26   79.65
  -1  -3  -7 2210.19   74.18
  -1   3  -7 2348.60   83.37
  -1  -3  -7 2266.54   78.14
  -1  -3  -7 2421.47   87.06
   1  -3   7 2453.52   85.99
  -1   3  -8   44.43   15.97
  -1  -3  -8   51.66   13.59
  -1   3  -8   38.76   10.12
  -1  -3  -8   58.25   24.72
  -1  -3  -8   68.66   17.87
   1  -3   8   32.79   12.89
  -1   3  -9  364.20   28.07
  -1  -3  -9  346.85   25.58
  -1   3  -9  379.64   27.54
  -1  -3  -9  360.21   33.25
  -1  -3  -9  364.09   53.57
   1  -3   9  328.23   74.57
  -1   3 -10  127.82   47.77
  -1  -3 -10  159.88   32.03
  -1   3 -10  159.29   42.62
  -1  -3 -10  155.00   36.81
  -1  -3 -10  189.95   37.73
   1  -3  10  186.03   32.03
  -1   3 -11  180.37   51.04
  -1  -3 -11  217.29   37.01
  -1   3 -11  209.03   56.73
  -1  -3 -11  182.42   53.58
  -1  -3 -11  229.75   49.38
   1  -3  11  186.34   42.49
  -1   3 -12   27.92   15.76
  -1  -3 -12   37.03   14.46
  -1   3 -12   19.68   13.46
  -1  -3 -12   22.87   13.85
  -1  -3 -12   20.89   12.31
   1  -3  12   47.70   25.90
  -1   3 -13   99.34   25.71
  -1  -3 -13   93.20   22.27
  -1   3 -13   76.39   25.97
  -1  -3 -13  101.86   28.14
  -1  -3 -13   96.10   26.09
   1  -3  13  135.57   24.41
   1   5 -14   11.27   13.38
   1  -5 -14   22.85   13.06
   1   5 -14   32.45   12.06
   1  -5 -14   20.18   17.22
   1  -5 -14   34.43   12.15
  -1  -5  14   39.62   25.78
   1   5 -13   40.96   20.95
   1  -5 -13   53.89   14.21
   1   5 -13   73.80   29.85
   1  -5 -13   50.77   40.67
   1  -5 -13   73.42   33.75
  -1  -5  13   59.55   18.59
   1   5 -12  104.33   24.96
   1  -5 -12  138.63   28.73
   1   5 -12  153.75   36.55
   1  -5 -12  133.47   30.52
   1  -5 -12  138.24   37.35
  -1  -5  12  123.47   34.89
   1   5 -11   76.45   58.39
   1  -5 -11  101.71   53.72
   1   5 -11  101.64   35.23
   1  -5 -11  149.51   38.73
   1  -5 -11  117.50   44.78
  -1  -5  11   69.84   18.61
   1   5 -10  249.70   37.66
   1  -5 -10  253.67   49.19
   1   5 -10  269.74   55.66
   1  -5 -10  249.27   45.25
   1  -5 -10  254.72   50.09
  -1  -5  10  275.73   58.57
   1   5  -9  556.02   65.15
   1  -5  -9  579.39   44.54
   1   5  -9  592.41   65.30
   1  -5  -9  590.91   36.47
   1  -5  -9  611.86   38.28
  -1  -5   9  661.20   39.76
   1   5  -8   72.65   45.47
   1  -5  -8   79.04   30.69
   1   5  -8   74.24   28.06
   1  -5  -8   95.75   38.49
   1  -5  -8   97.47   39.59
  -1  -5   8   89.61   41.19
   1   5  -7  457.37   38.28
   1  -5  -7  435.79   33.10
   1   5  -7  471.08   40.71
   1  -5  -7  448.30   30.85
   1  -5  -7  441.21   53.00
  -1  -5   7  395.49   28.99
   1   5  -6 2006.41   58.27
   1  -5  -6 1913.00   58.39
   1   5  -6 2052.54   62.03
   1  -5  -6 1931.28   56.36
   1  -5  -6 2037.44   58.44
  -1  -5   6 1957.49   55.72
   1   5  -5  804.54   30.89
   1  -5  -5  771.09   30.19
   1   5  -5  766.90   28.45
   1  -5  -5  746.31   28.66
   1  -5  -5  752.47   31.79
  -1  -5   5  764.22   31.36
   1  -5  -4 1431.73   25.79
   1   5  -4 1461.04   31.03
   1  -5  -4 1411.63   27.99
   1  -5  -4 1419.94   33.82
  -1  -5   4 1482.59   35.10
   1  -5  -3  382.83   22.95
  -1   5   3  357.01   19.89
   1  -5  -3  408.97   28.05
  -1  -5   3  371.14   27.65
   1  -5  -3  404.93   23.49
  -1  -5   3  376.28   40.07
   1  -5  -2  143.55   11.98
   1   5  -2  179.85   14.98
   1  -5  -2  153.45   11.82
  -1  -5   2  132.29    9.25
   1  -5  -2  150.54   15.67
  -1  -5   2  152.86   17.61
   1  -5  -2  118.32   22.83
  -1  -5   2  124.81   18.98
   1  -5  -1  355.35   12.03
   1   5  -1  369.45   15.06
  -1  -5   1  357.86    8.89
   1  -5  -1  373.44   12.20
  -1  -5   1  354.98   12.22
   1   5  -1  361.01   10.72
   1  -5  -1  372.00   26.96
  -1  -5   1  366.64   17.15
   1   5   0  331.59   11.38
  -1   5   0  313.29   12.59
   1  -5   0  304.04   12.31
  -1  -5   0  311.22    7.04
  -1  -5   0  316.23   13.66
   1  -5   0  317.90   15.41
   1   5   0  299.11   13.18
  -1  -5   0  305.73   13.88
   1  -5   0  281.41   15.27
  -1  -5  -1  825.61   13.10
  -1  -5  -1  825.49   17.89
   1   5   1  765.83   16.28
   1  -5   1  860.00   25.15
  -1  -5  -1  840.60   29.26
   1  -5   1  813.34   26.68
  -1   5  -2 1070.99   26.55
  -1  -5  -2 1064.82   18.10
  -1  -5  -2 1137.49   24.15
   1  -5   2 1088.86   24.15
  -1  -5  -2 1098.97   31.29
   1  -5   2 1104.62   26.77
  -1   5  -3  170.20   15.04
  -1  -5  -3  134.31   11.37
   1   5   3  104.25    7.63
  -1  -5  -3  154.30   23.05
  -1  -5  -3  127.50   24.63
   1  -5   3   97.25   28.71
  -1   5  -4  385.12   23.10
  -1  -5  -4  380.88   20.72
   1   5   4  355.04   20.03
  -1  -5  -4  404.96   27.42
  -1  -5  -4  368.44   22.03
   1  -5   4  403.23   24.41
  -1   5  -5  415.11   25.73
  -1  -5  -5  441.10   25.65
  -1   5  -5  445.08   41.84
  -1  -5  -5  412.32   25.74
  -1  -5  -5  439.52   32.18
   1  -5   5  443.24   28.52
  -1   5  -6 1524.73   75.44
  -1  -5  -6 1491.40   50.88
  -1   5  -6 1550.17   58.20
  -1  -5  -6 1486.36   59.45
  -1  -5  -6 1532.90   58.33
   1  -5   6 1538.09   59.48
  -1   5  -7 1321.74   65.51
  -1  -5  -7 1302.53   56.99
  -1   5  -7 1321.67   64.03
  -1  -5  -7 1284.02   61.00
  -1  -5  -7 1231.64   77.64
   1  -5   7 1202.00   82.39
  -1   5  -8 1153.85   58.38
  -1  -5  -8 1141.42   64.34
  -1   5  -8 1265.40   79.58
  -1  -5  -8 1204.25   59.77
  -1  -5  -8 1257.44   66.29
   1  -5   8 1173.24   59.86
  -1   5  -9  200.29   46.71
  -1  -5  -9  175.51   49.75
  -1   5  -9  233.90   52.68
  -1  -5  -9  266.77   59.61
  -1  -5  -9  224.99   62.76
   1  -5   9  214.71   54.18
  -1   5 -10  320.51   32.72
  -1  -5 -10  289.39   43.39
  -1   5 -10  325.47   62.99
  -1  -5 -10  314.45   31.11
  -1  -5 -10  343.40   30.19
   1  -5  10  335.74   24.80
  -1   5 -11   40.87   36.23
  -1  -5 -11   58.79   20.51
  -1   5 -11   47.39   31.82
  -1  -5 -11   65.61   38.07
  -1  -5 -11   75.95   21.26
   1  -5  11   58.43   14.88
  -1   5 -12   35.88   19.75
  -1  -5 -12   60.01   12.08
  -1   5 -12   60.21   16.29
  -1  -5 -12   73.99   22.35
  -1  -5 -12   62.50   21.03
   1  -5  12   80.15   26.27
  -1   5 -13   30.90   24.05
  -1   5 -13   30.11   10.26
  -1  -5 -13   57.27   26.87
  -1  -5 -13   15.44   13.61
   1  -5  13   52.79   18.77
   1   7 -13   35.27   29.86
   1   7 -13   55.34   21.08
   1  -7 -13   32.50   18.50
   1  -7 -13   62.32   24.54
  -1  -7  13   60.65   28.34
   1   7 -12   83.41   32.20
   1   7 -12  116.02   26.74
   1  -7 -12   87.44   30.42
   1  -7 -12   89.59   36.15
  -1  -7  12   93.92   25.10
   1   7 -11   34.41   21.86
   1  -7 -11   42.57   19.08
   1   7 -11   44.91   11.31
   1  -7 -11   10.21   14.82
   1  -7 -11   39.99   24.14
  -1  -7  11   48.77   23.51
   1   7 -10  190.66   30.20
   1  -7 -10  192.06   32.61
   1   7 -10  222.60   64.79
   1  -7 -10  240.07   27.94
   1  -7 -10  206.98   40.78
  -1  -7  10  220.04   54.22
   1   7  -9  128.48   49.40
   1  -7  -9  138.17   31.93
   1   7  -9  111.85   31.97
   1  -7  -9   99.30   60.86
   1  -7  -9   80.71   50.13
  -1  -7   9  158.02   24.16
   1   7  -8   40.31   14.41
   1  -7  -8   24.94   15.59
   1   7  -8   30.96   12.36
   1  -7  -8   32.58   14.28
   1  -7  -8   30.53   28.46
  -1  -7   8    7.92   16.46
   1   7  -7  309.41   57.33
   1  -7  -7  319.00   35.36
   1   7  -7  361.12   36.23
   1  -7  -7  357.79   30.39
   1  -7  -7  320.26   44.68
  -1  -7   7  306.82   57.01
   1   7  -6  385.99   49.79
   1  -7  -6  391.31   35.20
   1   7  -6  378.36   46.78
   1  -7  -6  391.04   30.79
   1  -7  -6  421.40   36.15
  -1  -7   6  387.52   47.24
   1   7  -5  211.34   34.29
   1  -7  -5  233.58   20.10
   1  -7  -5  218.07   19.77
   1  -7  -5  193.13   44.96
  -1  -7   5  199.71   39.21
   1  -7  -4 1890.63   49.39
   1  -7  -4 1988.96   55.44
  -1  -7   4 2077.17   62.72
   1  -7  -4 2050.96   59.42
  -1  -7   4 1999.98   60.92
   1   7  -3  408.96   23.14
   1  -7  -3  388.31   24.02
   1  -7  -3  420.91   33.51
  -1  -7   3  437.36   25.41
   1  -7  -3  396.26   37.51
  -1  -7   3  385.56   34.53
   1   7  -2 1221.11   38.60
   1  -7  -2 1173.15   39.81
   1  -7  -2 1201.77   42.01
  -1  -7   2 1236.09   43.89
   1  -7  -2 1204.14   42.34
  -1  -7   2 1198.54   41.52
   1   7  -1   88.24   12.69
   1  -7  -1   56.80   45.22
  -1  -7   1   93.51   20.94
   1  -7  -1   67.19   30.27
  -1  -7   1   72.83   13.46
   1   7   0 1091.49   22.47
  -1   7   0 1075.67   21.71
  -1  -7   0 1065.45   19.33
  -1  -7   0 1111.35   32.34
   1  -7   0 1124.28   34.18
  -1  -7   0 1133.10   34.68
   1  -7   0 1028.85   38.98
  -1   7  -1   46.63    8.57
  -1  -7  -1   39.12    9.57
  -1  -7  -1   52.30    6.16
  -1  -7  -1   41.54   17.05
   1  -7   1   54.57   11.96
  -1  -7  -1   30.09   28.39
   1  -7   1   65.37   13.71
  -1  -7  -2 1398.23   42.30
  -1   7  -2 1430.38   46.58
  -1  -7  -2 1350.89   41.45
  -1  -7  -2 1456.42   47.96
   1  -7   2 1487.53   52.43
  -1  -7  -2 1387.16   48.10
   1  -7   2 1449.05   51.13
  -1  -7  -3  710.95   23.52
  -1   7  -3  727.35   28.37
  -1  -7  -3  731.75   27.38
  -1  -7  -3  719.15   29.16
   1  -7   3  685.75   39.35
  -1  -7  -3  741.08   31.27
   1  -7   3  722.40   53.52
  -1   7  -4 1178.46   40.28
  -1  -7  -4 1146.15   33.66
   1   7   4 1049.48   29.43
  -1  -7  -4 1195.08   37.48
   1  -7   4 1083.20   58.49
  -1  -7  -4 1074.32   44.86
   1  -7   4 1207.91   49.43
  -1   7  -5  378.89   40.71
  -1  -7  -5  360.96   28.49
  -1  -7  -5  343.56   28.06
  -1  -7  -5  347.87   32.72
   1  -7   5  369.40   30.31
  -1   7  -6  666.77   38.85
  -1  -7  -6  647.64   36.50
  -1   7  -6  640.15   61.82
  -1  -7  -6  614.23   46.31
  -1  -7  -6  660.36   43.35
   1  -7   6  618.90   38.95
  -1   7  -7   68.03   34.21
  -1  -7  -7   69.13   31.96
  -1   7  -7   80.10   37.97
  -1  -7  -7  108.76   50.61
  -1  -7  -7   69.65   36.50
   1  -7   7   59.62   15.80
  -1   7  -8  532.34   45.88
  -1  -7  -8  551.88   24.81
  -1   7  -8  526.84   38.34
  -1  -7  -8  622.02   48.48
  -1  -7  -8  532.04   41.57
   1  -7   8  523.42   50.49
  -1   7  -9  247.72   44.66
  -1  -7  -9  220.38   39.04
  -1   7  -9  262.95   69.95
  -1  -7  -9  245.62   60.51
  -1  -7  -9  242.34   55.09
   1  -7   9  238.72   63.32
  -1   7 -10   73.07   18.77
  -1   7 -10   68.61   26.27
  -1  -7 -10   89.49   34.56
  -1  -7 -10   86.58   29.89
   1  -7  10   78.70   21.47
  -1   7 -11   46.32   39.05
  -1   7 -11   61.88   19.97
  -1  -7 -11   60.67   31.83
  -1  -7 -11   54.77   39.87
   1  -7  11   35.61   22.11
  -1   7 -12   61.41   20.99
  -1   7 -12   25.21   14.55
  -1  -7 -12   74.31   19.94
  -1  -7 -12   52.21   19.60
   1  -7  12   50.42   21.37
   1   9 -12   21.00   17.26
   1   9 -12   28.94   18.07
   1  -9 -12   24.51   15.40
   1  -9 -12   14.56   13.29
  -1  -9  12   45.33   24.31
   1   9 -11   71.98   48.46
   1   9 -11   86.55   41.93
   1  -9 -11  153.81   49.50
   1  -9 -11   97.00   39.59
  -1  -9  11   97.78   39.62
   1   9 -10   18.74   17.55
   1   9 -10   32.64   16.66
   1  -9 -10   32.18   19.24
   1  -9 -10   38.64   19.94
  -1  -9  10   47.07   17.02
   1   9  -9  250.72   55.96
   1  -9  -9  274.25   67.68
   1  -9  -9  283.47   65.31
  -1  -9   9  325.51   31.10
   1   9  -8   34.12   11.34
   1  -9  -8   18.84   19.16
   1  -9  -8   26.25   17.83
   1  -9  -8   54.14   16.71
  -1  -9   8   37.28   21.13
   1   9  -7 1409.46   71.84
   1  -9  -7 1215.84   46.37
   1  -9  -7 1399.34   88.76
  -1  -9   7 1403.33   61.46
   1  -9  -7 1359.19   81.17
  -1  -9   7 1380.12   55.70
   1   9  -6  659.82   76.41
   1  -9  -6  708.85   44.39
   1  -9  -6  761.79   67.26
  -1  -9   6  664.97   46.33
   1  -9  -6  676.78   41.09
  -1  -9   6  651.93   35.75
   1   9  -5  799.21   53.55
   1  -9  -5  768.13   38.77
   1  -9  -5  763.28   35.01
  -1  -9   5  787.86   39.24
   1  -9  -5  823.17   46.59
  -1  -9   5  770.84   34.26
   1   9  -4   10.78    5.36
   1  -9  -4   20.53    8.71
   1  -9  -4   21.61   18.77
  -1  -9   4    9.61    6.48
   1  -9  -4   29.48   14.63
  -1  -9   4   41.67   20.15
   1   9  -3  796.39   31.27
   1  -9  -3  736.18   29.01
   1  -9  -3  786.77   40.95
  -1  -9   3  760.67   33.68
   1  -9  -3  825.91   43.64
  -1  -9   3  785.20   39.48
   1   9  -2   29.00   10.64
   1  -9  -2   20.78    6.67
   1  -9  -2   39.54    9.91
  -1  -9   2   23.21    7.84
   1  -9  -2   16.45    9.95
  -1  -9   2   18.96   17.23
   1   9  -1 3230.62   82.34
   1  -9  -1 3325.58   88.46
  -1  -9   1 3193.14   82.58
   1  -9  -1 3225.69   92.76
  -1  -9   1 3191.61   89.67
   1   9   0   41.50   14.59
  -1   9   0   47.29   17.41
  -1  -9   0   36.80    8.73
   1  -9   0   44.42   10.90
  -1  -9   0   44.45   16.13
   1  -9   0   42.48   12.25
  -1   9  -1 1123.34   40.45
  -1  -9  -1 1123.68   38.14
  -1  -9  -1 1127.11   49.10
   1  -9   1 1124.76   42.40
  -1  -9  -1 1127.25   56.38
   1  -9   1 1150.10   45.72
  -1   9  -2  216.60   22.11
  -1  -9  -2  184.33   15.36
  -1  -9  -2  195.36   14.63
  -1  -9  -2  205.08   18.73
   1  -9   2  230.78   22.27
  -1  -9  -2  197.11   30.38
   1  -9   2  210.16   21.23
  -1  -9  -3  671.32   27.38
  -1   9  -3  758.83   40.53
  -1  -9  -3  693.33   32.31
  -1  -9  -3  770.30   37.45
   1  -9   3  681.62   36.64
  -1  -9  -3  726.33   40.45
   1  -9   3  697.53   39.42
  -1   9  -4   19.79   11.96
  -1  -9  -4    6.17    3.66
  -1  -9  -4   10.71    9.43
   1  -9   4    2.36    6.38
  -1  -9  -4   -0.12   11.66
   1  -9   4    6.19    8.41
  -1   9  -5  876.02   37.17
  -1  -9  -5  821.26   30.50
  -1  -9  -5  902.07   37.72
   1  -9   5  853.59   60.29
  -1  -9  -5  831.44   40.90
   1  -9   5  840.49   39.73
  -1   9  -6   51.19   17.44
  -1  -9  -6   31.75    9.76
  -1  -9  -6   45.61   16.35
   1  -9   6   53.30   15.78
  -1  -9  -6   40.52   13.52
   1  -9   6   33.95   11.93
  -1   9  -7  722.80   45.72
  -1  -9  -7  736.48   53.46
   1  -9   7  608.49   56.02
  -1  -9  -7  755.20   60.85
   1  -9   7  885.13   64.79
  -1   9  -8    4.84    7.71
  -1  -9  -8    6.01   10.71
   1  -9   8   20.55   13.51
  -1  -9  -8   22.27   14.27
   1  -9   8    9.61   13.61
  -1   9  -9  313.14   49.02
  -1  -9  -9  311.92   62.29
  -1  -9  -9  305.78   73.50
   1  -9   9  356.53   32.06
  -1   9 -10   19.59   17.21
  -1   9 -10   28.04   13.87
  -1  -9 -10    7.25   14.94
   1  -9  10   16.33   16.31
  -1   9 -11   46.52   47.44
  -1   9 -11   58.09   26.84
  -1  -9 -11   81.40   42.44
  -1  -9 -11   80.19   39.62
   1  -9  11  105.70   27.75
   1  11 -11   68.67   27.46
   1 -11 -11   96.54   23.89
  -1 -11  11   67.43   26.32
   1 -11 -11   77.33   26.63
  -1 -11  11  122.22   34.65
   1  11 -10   59.75   39.32
   1 -11 -10   87.25   31.59
  -1 -11  10   25.01   16.63
   1 -11 -10   61.39   32.86
  -1 -11  10   69.16   22.62
   1  11  -9  167.06   29.68
   1 -11  -9  136.50   36.78
  -1 -11   9  130.79   34.41
   1 -11  -9  174.50   23.75
  -1 -11   9  141.52   42.23
   1  11  -8   22.83    7.69
   1 -11  -8   46.88   18.45
   1 -11  -8   35.08   20.37
  -1 -11   8   60.78   20.35
   1  11  -7  273.65   53.96
   1 -11  -7  237.14   20.18
  -1 -11   7  271.43   23.55
   1 -11  -7  292.35   32.38
  -1 -11   7  270.88   25.65
   1  11  -6   45.58   36.36
   1 -11  -6   50.84   52.22
  -1 -11   6   28.03   29.21
   1 -11  -6   55.86   38.36
  -1 -11   6   73.35   19.24
   1  11  -5  469.01   42.05
   1 -11  -5  468.17   29.94
   1 -11  -5  506.16   34.23
  -1 -11   5  460.10   33.48
   1 -11  -5  492.20   37.83
  -1 -11   5  486.91   40.12
   1  11  -4  294.07   39.98
   1 -11  -4  347.95   20.20
   1 -11  -4  349.00   25.82
  -1 -11   4  339.52   42.98
   1 -11  -4  401.92   72.16
  -1 -11   4  372.17   38.84
   1  11  -3  152.24   18.25
   1 -11  -3  154.11   28.42
   1 -11  -3  167.29   20.10
  -1 -11   3  146.76   25.05
   1 -11  -3  174.38   40.66
  -1 -11   3  208.50   41.89
   1  11  -2  704.91   36.67
   1 -11  -2  710.47   34.63
   1 -11  -2  661.91   35.33
  -1 -11   2  696.35   40.64
   1 -11  -2  677.44   44.35
  -1 -11   2  710.89   46.45
   1  11  -1    3.72    6.27
   1 -11  -1   12.72   11.85
   1 -11  -1   18.55   12.61
  -1 -11   1    4.37    9.54
   1 -11  -1   15.89   13.92
  -1 -11   1   -0.36   13.63
  -1  11   0  532.84   28.70
  -1 -11   0  545.93   35.04
   1 -11   0  551.82   28.02
  -1 -11   0  532.79   31.31
   1 -11   0  585.55   35.72
  -1  11  -1   70.69   28.17
  -1 -11  -1   81.10   21.13
  -1 -11  -1   90.33   23.08
   1 -11   1  124.04   26.81
  -1 -11  -1   98.68   19.81
   1 -11   1  110.25   20.64
  -1  11  -2  147.52   42.48
  -1 -11  -2  137.00    8.70
  -1 -11  -2  186.70   31.99
   1 -11   2  135.80   31.73
  -1 -11  -2  174.14   44.04
   1 -11   2  143.51   19.52
  -1  11  -3   24.60    9.97
  -1 -11  -3   39.19    5.56
  -1 -11  -3   27.85   16.46
   1 -11   3   14.08   11.21
  -1 -11  -3   23.00   12.44
   1 -11   3   48.85   16.76
  -1  11  -4  664.09   62.06
  -1 -11  -4  600.45   35.50
   1 -11   4  573.07   34.07
  -1 -11  -4  594.59   34.46
   1 -11   4  613.62   34.21
  -1  11  -5  201.14   54.63
  -1 -11  -5  213.06   40.82
   1 -11   5  181.31   38.97
  -1 -11  -5  180.73   20.91
   1 -11   5  198.70   24.38
  -1  11  -6  312.51   88.28
  -1 -11  -6  356.93   34.50
   1 -11   6  319.59   46.60
  -1 -11  -6  363.11   35.18
   1 -11   6  341.91   32.70
  -1  11  -7  255.83   56.98
  -1 -11  -7  256.65   54.63
   1 -11   7  189.63   40.99
  -1 -11  -7  214.12   21.95
   1 -11   7  193.45   23.69
  -1  11  -8  222.45   53.74
  -1 -11  -8  238.79   67.61
   1 -11   8  190.53   53.83
  -1 -11  -8  254.72   70.32
   1 -11   8  251.69   27.83
  -1  11  -9   26.05   11.37
  -1 -11  -9   24.93   10.48
   1 -11   9   37.45   13.52
  -1 -11  -9   28.73   10.46
   1 -11   9   44.21   16.42
  -1  11 -10   30.92   15.71
  -1 -11 -10   42.94   15.63
   1 -11  10   46.94   20.61
  -1 -11 -10   30.18   23.03
   1 -11  10   28.37   16.91
   1  13  -9   17.33   12.69
   1 -13  -9    8.88    8.20
  -1 -13   9   12.80   10.09
   1 -13  -9   -0.95   11.97
  -1 -13   9   12.20   12.38
   1  13  -8  268.79   43.39
   1 -13  -8  342.11   70.61
  -1 -13   8  145.91   60.25
   1 -13  -8  293.48   76.11
  -1 -13   8  251.24   71.83
   1  13  -7   74.61   24.21
   1 -13  -7   90.87   22.46
  -1 -13   7   73.23   17.04
   1 -13  -7   87.29   22.80
  -1 -13   7   63.21   22.26
   1  13  -6  230.74   60.59
   1 -13  -6  280.89   53.39
  -1 -13   6  233.23   24.34
   1 -13  -6  305.02   33.56
  -1 -13   6  301.86   34.23
   1  13  -5   58.18   22.93
   1 -13  -5   53.50   15.45
  -1 -13   5   94.36   16.07
   1 -13  -5   86.09   21.73
  -1 -13   5   59.75   21.66
   1  13  -4  394.96   45.44
   1 -13  -4  493.11   31.15
  -1 -13   4  436.56   37.90
   1 -13  -4  495.47   42.71
  -1 -13   4  465.71   34.95
   1  13  -3   53.10   12.15
   1 -13  -3   67.38   16.57
  -1 -13   3   59.64   15.28
   1 -13  -3   52.21   15.34
  -1 -13   3   52.61   16.38
   1  13  -2  299.76   21.20
   1 -13  -2  301.56   14.08
   1 -13  -2  330.19   27.98
  -1 -13   2  293.43   19.13
   1 -13  -2  320.11   63.15
  -1 -13   2  347.82   73.25
   1 -13  -1   42.76    8.24
   1 -13  -1   53.57   12.09
  -1 -13   1   33.18   13.03
   1 -13  -1   24.73   21.75
  -1 -13   1   29.30   18.90
  -1 -13   0  456.63   26.84
   1 -13   0  459.38   47.52
  -1 -13   0  480.46   56.24
   1 -13   0  457.40   45.68
  -1  13  -1  209.75   19.77
  -1 -13  -1  279.93   33.21
   1 -13   1  240.05   18.52
  -1 -13  -1  271.20   55.09
   1 -13   1  262.81   44.73
  -1  13  -2  483.12   29.53
  -1 -13  -2  586.21   31.03
   1 -13   2  522.82   49.83
  -1 -13  -2  572.09   38.05
   1 -13   2  542.48   37.25
  -1  13  -3   36.20   13.41
  -1 -13  -3   29.82   10.64
   1 -13   3   22.10   11.90
  -1 -13  -3   23.58   16.84
   1 -13   3   51.10   28.53
  -1  13  -4  287.22   29.97
  -1 -13  -4  334.19   39.78
   1 -13   4  345.88   25.13
  -1 -13  -4  344.99   40.83
   1 -13   4  342.28   62.95
  -1  13  -5   41.90   12.63
  -1 -13  -5   66.54   16.34
   1 -13   5   43.84   18.10
  -1 -13  -5   68.00   16.48
   1 -13   5   76.32   21.54
  -1  13  -6  175.46   48.56
  -1 -13  -6  234.61   56.38
   1 -13   6  169.18   41.24
  -1 -13  -6  171.08   42.55
   1 -13   6  236.77   34.59
  -1  13  -7    7.92    7.99
  -1 -13  -7   11.51    9.62
   1 -13   7   14.82   13.00
  -1 -13  -7    5.42    7.76
   1 -13   7   23.42   23.75
  -1  13  -8   75.35   50.31
  -1 -13  -8  159.37   48.31
   1 -13   8   90.77   32.40
  -1 -13  -8  102.04   45.02
   1 -13   8  116.88   41.02
   1  15  -7   75.41   29.58
   1 -15  -7  131.83   30.68
   1 -15  -7  128.98   24.54
  -1 -15   7   80.27   18.36
   1  15  -6    9.99    5.07
   1 -15  -6   10.25   11.94
  -1 -15   6   14.41   10.10
   1 -15  -6   29.84   14.41
  -1 -15   6   17.93   20.50
   1 -15  -5  196.74   26.05
  -1 -15   5  110.02   45.59
   1 -15  -5  170.64   45.25
  -1 -15   5  180.41   29.46
   1 -15  -4   15.01   19.35
  -1 -15   4   14.01   10.05
   1 -15  -4    6.56   16.41
  -1 -15   4   15.58   12.52
   1 -15  -3  287.98   69.31
  -1 -15   3  307.17   34.44
   1 -15  -3  370.71   74.40
  -1 -15   3  302.01   37.44
   1 -15  -2    8.14   10.76
  -1 -15   2   10.45   12.79
   1 -15  -2   20.68   11.84
  -1 -15   2   27.30   21.85
   1 -15  -1  283.24   24.68
  -1 -15   1  207.81   48.75
   1 -15  -1  266.58   47.18
  -1 -15   0    3.61    9.43
   1 -15   0    3.70   12.60
  -1 -15   0   10.16   12.72
  -1 -15  -1  358.90   39.30
   1 -15   1  366.72   49.03
  -1 -15  -2    1.88    7.13
   1 -15   2   15.93   17.43
  -1 -15  -2   22.33   15.98
   1 -15   2   12.30   14.49
  -1  15  -3  319.60   31.69
  -1 -15  -3  395.08   30.82
   1 -15   3  386.70   44.59
  -1 -15  -3  391.93   38.35
   1 -15   3  334.58   78.80
  -1  15  -4    0.98    5.00
  -1 -15  -4    5.78   10.67
   1 -15   4    0.67    9.30
  -1 -15  -4   17.15   14.82
   1 -15   4   37.00   26.74
  -1  15  -5  212.21   41.93
  -1 -15  -5  261.35   46.95
   1 -15   5  209.82   40.03
  -1 -15  -5  227.50   65.61
   1 -15   5  230.35   50.52
  -1  15  -6    5.85    6.50
  -1 -15  -6   20.29   14.65
   1 -15   6   10.93   16.80
  -1 -15  -6    8.83    8.54
   1 -15   6   30.70   21.09
   1 -17  -1   47.14   21.17
   1 -17  -1  100.78   21.63
  -1 -17   1   76.30   28.50
   1 -17   0   28.65   11.65
  -1 -17   0   39.87   18.55
   1 -17   0   88.44   21.74
  -1 -17  -1  143.78   28.52
   1 -17   1  110.32   40.43
   2   0 -15   10.63   11.64
   2   0 -15   11.25    6.56
  -2   0  15   12.92   11.34
   2   0 -14  365.97  115.90
   2   0 -14  426.10   86.28
  -2   0  14  457.98   74.23
   2   0 -13   23.03   13.10
   2   0 -13   -0.20   13.29
   2   0 -12  586.33   33.30
   2   0 -12  575.24   55.97
   2   0 -11   22.74   12.58
   2   0 -11   -7.03   12.84
   2   0 -11   -0.64   10.17
   2   0 -10  851.60   37.04
   2   0 -10  880.60   38.61
   2   0 -10  877.78   46.59
   2   0  -9   10.52   13.36
   2   0  -9   -0.52    8.03
   2   0  -9    0.55    8.59
   2   0  -8 1846.46   52.88
   2   0  -8 1862.05   53.48
   2   0  -8 1826.85   51.86
   2   0  -7    8.93    8.36
   2   0  -7    3.50    5.36
   2   0  -6  622.56   30.48
   2   0  -5    1.60    4.90
   2   0  -5   -1.83    6.15
   2   0  -5   -2.05    6.06
   2   0  -4 8682.31  119.54
  -2   0   4 8090.54  111.69
  -2   0   4 8083.94  110.85
   2   0  -3   25.10    9.44
  -2   0   3    9.92    8.48
   2   0  -3    9.44    5.46
  -2   0   3    8.90    5.58
   2   0  -3    5.51    4.11
  -2   0   3    4.58    4.00
   2   0   0 1948.32   27.37
  -2   0  -1    6.98    4.87
   2   0   1    1.96    2.68
  -2   0  -1    2.76    2.29
   2   0   1    3.09    2.44
  -2   0  -1    0.25    3.27
   2   0   1    4.34    3.74
  -2   0  -3    4.06    3.84
  -2   0  -3    0.73    2.38
  -2   0  -3    6.28    4.31
  -2   0  -4 2911.27   48.53
  -2   0  -4 2777.69   45.40
  -2   0  -5   11.96    8.81
  -2   0  -5    3.46    4.95
  -2   0  -5    0.79    5.12
  -2   0  -6 2011.38   55.65
  -2   0  -6 1943.26   54.54
  -2   0  -6 2054.71   76.13
  -2   0  -7   10.20   11.28
  -2   0  -7   -5.18   12.38
  -2   0  -7    1.72    6.43
  -2   0  -8 1980.17   89.90
  -2   0  -8 2025.19   68.24
  -2   0  -8 1999.69   67.39
  -2   0  -9    6.57    8.88
  -2   0  -9   -7.15   12.20
  -2   0  -9    4.24    6.89
  -2   0 -10  632.27   39.69
  -2   0 -10  554.13   38.10
  -2   0 -11   25.20   13.11
  -2   0 -11    9.93   11.82
  -2   0 -12  253.24   62.46
  -2   0 -12  215.35   67.45
   2   0  12  286.34   73.81
  -2   0 -13   17.49   11.62
  -2   0 -13   20.79   14.27
   2   0  13   -1.00   13.20
   2   2 -15  151.96   33.57
   2  -2 -15  118.03   30.85
   2   2 -15  138.06   37.02
   2  -2 -15  130.94   38.23
  -2  -2  15  157.36   47.31
   2   2 -14  200.36   35.14
   2  -2 -14  184.08   45.68
   2   2 -14  145.06   49.62
   2  -2 -14  152.32   56.42
   2  -2 -14  159.20   39.50
  -2  -2  14  198.85   27.53
   2   2 -13   78.40   24.04
   2  -2 -13  102.77   22.73
   2   2 -13   96.33   33.17
   2  -2 -13   70.21   18.65
   2  -2 -13   77.45   25.76
  -2  -2  13   87.44   24.73
   2   2 -12  130.90   40.83
   2  -2 -12  154.73   40.01
   2   2 -12  164.07   43.10
   2  -2 -12  160.04   43.54
   2  -2 -12  167.92   36.53
  -2  -2  12  160.36   22.24
   2   2 -11  102.30   38.13
   2  -2 -11  142.49   29.50
   2   2 -11  134.35   38.26
   2  -2 -11  117.98   32.51
   2  -2 -11  163.72   31.82
  -2  -2  11  139.09   17.74
   2   2 -10  268.23   61.13
   2  -2 -10  351.98   56.17
   2   2 -10  332.56   65.48
   2  -2 -10  296.32   68.98
   2  -2 -10  294.74   60.34
  -2  -2  10  315.25   41.21
   2   2  -9   64.53   39.37
   2  -2  -9   78.29   34.45
   2   2  -9  103.99   22.21
   2  -2  -9   55.53   22.19
   2  -2  -9   71.37   28.50
  -2  -2   9   97.09   16.85
   2   2  -8  338.29   30.49
   2  -2  -8  373.72   43.59
   2   2  -8  363.37   34.60
   2  -2  -8  343.74   54.01
   2  -2  -8  339.92   38.14
  -2  -2   8  338.42   20.82
   2   2  -7   82.28   44.36
   2  -2  -7  114.22   29.13
   2   2  -7  101.42   21.99
   2  -2  -7  104.21   33.37
  -2  -2   7   64.40   11.50
   2   2  -6  137.14   28.85
   2  -2  -6  203.36   37.16
   2  -2  -6  140.65   32.57
   2  -2  -6  165.72   25.05
  -2  -2   6  132.26   16.13
   2   2  -5   56.86   28.25
   2  -2  -5   92.06   24.44
   2   2  -5   71.58   16.21
   2  -2  -5   75.69   28.78
   2  -2  -5   57.45   10.22
  -2  -2   5   57.87    9.80
   2   2  -4  177.69    9.26
   2  -2  -4  194.84   20.56
  -2   2   4  164.55    8.81
   2   2  -4  201.13   11.78
  -2  -2   4  166.51   10.25
   2  -2  -4  203.74   16.30
  -2  -2   4  168.34    7.82
   2  -2  -4  191.62   10.91
  -2   2   4  165.40   13.36
  -2  -2   4  186.56    9.72
   2   2  -3  172.35   20.35
  -2  -2   3  211.41   14.04
   2  -2  -3  209.42   15.42
  -2   2   3  167.28   11.53
   2   2  -3  158.04   10.27
  -2  -2   3  164.28   12.55
   2  -2  -3  179.28   10.97
  -2   2   3  172.85   11.01
   2  -2  -3  181.69    8.34
  -2   2   3  163.61   10.21
  -2  -2   3  162.95    9.24
   2   2  -3  152.09    9.33
   2   2  -2 1516.05   28.27
  -2  -2   2 1594.41   25.45
   2  -2  -2 1674.18   27.54
  -2   2   2 1568.86   24.68
   2   2  -2 1511.00   22.60
  -2  -2   2 1504.78   24.28
   2  -2  -2 1550.16   26.09
  -2   2   2 1534.39   25.16
   2  -2  -2 1616.08   25.79
  -2   2   2 1618.42   25.25
  -2  -2   2 1616.52   27.06
   2   2  -2 1538.35   23.56
   2   2  -1    3.25    1.94
  -2  -2   1    4.11    2.74
  -2   2   0   48.02   16.24
   2  -2   0   34.77   15.33
  -2  -2   0   23.82    3.51
   2   2   0   17.35    3.33
   2  -2   0   21.54    6.29
  -2   2   0   48.23   12.02
  -2  -2   0   18.08    7.58
   2   2   0   17.03    3.27
   2  -2   0   21.76    9.73
  -2   2   0   25.21    6.76
   2  -2   1 9999.98  457.25
   2   2   1 9967.06  455.77
  -2   2  -1 9920.65  135.41
  -2   2  -2  363.08   18.37
  -2  -2  -2  380.51    9.91
   2   2   2  347.96    7.89
  -2   2  -2  392.53   14.08
  -2  -2  -2  372.36   10.91
   2   2   2  364.71   10.83
  -2  -2  -2  379.60   15.59
   2  -2   2  377.24   16.18
  -2   2  -3  444.06   13.48
  -2  -2  -3  428.53   12.42
   2   2   3  387.68   10.29
  -2   2  -3  440.92   16.84
  -2  -2  -3  428.11   23.93
  -2  -2  -3  423.50   18.53
   2  -2   3  428.25   16.66
  -2   2  -4  332.16   20.45
  -2  -2  -4  322.20   18.76
  -2   2  -4  336.97   24.72
  -2  -2  -4  353.03   24.11
   2  -2   4  318.79   21.40
  -2   2  -5   46.30   12.03
  -2  -2  -5   50.88   24.44
  -2   2  -5   35.59   12.74
  -2  -2  -5   46.00   15.65
  -2  -2  -5   35.95   13.07
   2  -2   5    1.09    8.95
  -2   2  -6   81.56   21.79
  -2  -2  -6   83.04   21.70
  -2   2  -6  113.80   31.00
  -2  -2  -6   97.82   27.72
  -2  -2  -6  121.15   31.90
   2  -2   6   90.05   14.86
  -2   2  -7   40.48   15.45
  -2  -2  -7   51.34   14.17
  -2   2  -7   54.37   20.14
  -2  -2  -7   21.81   12.71
  -2  -2  -7   47.78   13.09
   2  -2   7   44.29   14.26
  -2   2  -8  182.43   51.72
  -2  -2  -8  175.14   41.93
  -2   2  -8  285.73   45.64
  -2  -2  -8  229.39   30.79
  -2  -2  -8  239.47   42.05
   2  -2   8  218.25   26.61
  -2   2  -9  224.07   51.21
  -2  -2  -9  252.05   40.49
  -2   2  -9  227.47   21.57
  -2  -2  -9  250.98   50.78
  -2  -2  -9  234.07   30.25
   2  -2   9  216.96   23.14
  -2   2 -10   83.77   32.31
  -2  -2 -10   61.61   35.78
  -2   2 -10   87.41   41.05
  -2  -2 -10   83.55   19.07
  -2  -2 -10  137.09   33.54
   2  -2  10  117.85   22.18
  -2   2 -11   10.31    6.43
  -2  -2 -11   14.11    6.03
  -2   2 -11   22.91   13.87
  -2  -2 -11   18.13   12.70
  -2  -2 -11   18.36   16.61
   2  -2  11    5.11   14.56
  -2   2 -12   23.60   12.72
  -2  -2 -12   26.00   11.46
  -2   2 -12   28.45   15.64
  -2  -2 -12   35.84   16.50
  -2  -2 -12   46.22   15.81
   2  -2  12   35.28   18.09
  -2   2 -13   21.85   17.73
  -2  -2 -13   11.57   11.13
  -2   2 -13   17.19    9.94
  -2  -2 -13    4.27   11.78
  -2  -2 -13    8.76    5.65
   2  -2  13    4.95   13.75
   2   4 -14   95.40   29.38
   2  -4 -14  142.84   25.47
   2   4 -14  134.18   32.40
   2  -4 -14  123.85   32.13
   2  -4 -14  132.26   32.40
  -2  -4  14  102.84   37.39
   2   4 -13  178.30   49.89
   2  -4 -13  163.32   55.10
   2   4 -13  195.34   59.97
   2  -4 -13  133.71   70.93
   2  -4 -13  195.48   48.45
  -2  -4  13  245.64   44.04
   2   4 -12   78.09   20.39
   2  -4 -12   73.22   13.52
   2   4 -12   65.69   25.50
   2  -4 -12   78.50   21.25
   2  -4 -12   60.56   15.85
  -2  -4  12   88.05   17.77
   2   4 -11  842.75   92.27
   2  -4 -11  734.45   68.40
   2   4 -11  738.98   53.50
   2  -4 -11  717.27   46.77
   2  -4 -11  802.48   45.73
  -2  -4  11  805.92   38.89
   2   4 -10   72.97   46.27
   2  -4 -10  112.83   27.04
   2   4 -10   96.55   23.78
   2  -4 -10   89.32   35.80
   2  -4 -10  108.66   36.72
  -2  -4  10   99.27   35.66
   2   4  -9  844.34   77.12
   2  -4  -9  839.28   34.07
   2   4  -9  912.90   39.39
   2  -4  -9  842.61   37.16
   2  -4  -9  830.02   41.56
  -2  -4   9  862.12   39.61
   2   4  -8  219.01   56.17
   2  -4  -8  203.53   44.13
   2   4  -8  247.12   42.35
   2  -4  -8  185.99   37.95
   2  -4  -8  256.83   42.00
  -2  -4   8  252.11   33.16
   2   4  -7 2365.67   65.26
   2  -4  -7 2327.80   65.35
   2   4  -7 2365.93   64.37
   2  -4  -7 2291.76   72.42
   2  -4  -7 2373.85   73.04
  -2  -4   7 2357.28   64.55
   2   4  -6  236.47   34.96
   2  -4  -6  216.16   34.43
   2   4  -6  233.87   29.25
   2  -4  -6  188.63   22.36
   2  -4  -6  183.23   35.96
  -2  -4   6  199.37   16.34
   2   4  -5 3385.66   54.75
   2  -4  -5 3296.15   55.12
   2   4  -5 3289.74   51.37
   2  -4  -5 3375.45   61.58
   2  -4  -5 3333.57   52.97
  -2  -4   5 3342.98   55.14
   2   4  -4   31.52   16.34
   2  -4  -4   47.68    9.94
   2   4  -4   44.00    8.16
   2  -4  -4   58.79   10.47
   2  -4  -4   48.13   12.96
  -2  -4   4   30.95    8.87
   2  -4  -3 2929.27   46.11
  -2   4   3 2848.06   42.08
   2   4  -3 3143.26   46.10
  -2  -4   3 2973.78   43.05
   2  -4  -3 2987.73   46.29
   2  -4  -3 2970.81   47.15
  -2  -4   3 2963.36   45.99
   2  -4  -2  218.00   11.60
  -2  -4   2  244.42   17.10
   2  -4  -2  243.20   11.63
  -2  -4   2  222.90    8.63
   2  -4  -2  218.52   13.60
  -2  -4   2  219.42   13.31
   2  -4  -2  233.96   11.88
  -2  -4   2  217.60   12.36
   2  -4  -1 1820.67   27.70
   2   4  -1 1862.67   27.00
  -2  -4   1 1857.28   28.49
   2  -4  -1 1848.26   29.90
   2   4  -1 1826.65   26.98
  -2  -4   1 1881.53   32.15
   2  -4  -1 1799.70   29.71
   2   4  -1 1725.69   28.25
   2   4   0 2900.48   39.77
  -2   4   0 2852.93   42.15
   2  -4   0 2773.90   41.16
  -2  -4   0 2862.10   41.74
   2   4   0 2762.46   39.48
   2  -4   0 2811.37   42.26
  -2  -4   0 2834.74   42.52
   2  -4   0 2812.85   42.96
  -2   4  -2 1075.18   21.65
   2   4   2 1025.81   16.45
  -2  -4  -2 1107.70   30.13
  -2  -4  -2 1073.03   25.35
   2  -4   2 1119.74   35.61
  -2   4  -3 6628.33   97.33
  -2  -4  -3 6388.25   90.76
   2   4   3 6001.04   83.68
  -2   4  -3 6516.89   95.12
  -2  -4  -3 6295.98   94.65
  -2  -4  -3 6409.77   93.73
   2  -4   3 6162.74   92.14
  -2   4  -4 1344.13   50.07
  -2  -4  -4 1391.30   45.24
   2   4   4 1258.94   40.20
  -2   4  -4 1271.15   42.56
  -2  -4  -4 1345.86   45.35
  -2  -4  -4 1370.05   49.36
   2  -4   4 1314.35   45.59
  -2   4  -5 2263.44   71.58
  -2  -4  -5 2212.66   72.33
  -2   4  -5 2331.53   73.52
  -2  -4  -5 2250.47   70.72
  -2  -4  -5 2225.32   77.57
   2  -4   5 2276.57   73.06
  -2   4  -6 1007.71   40.58
  -2  -4  -6  971.89   36.66
  -2   4  -6 1004.17   60.46
  -2  -4  -6  959.19   38.33
  -2  -4  -6  901.63   47.98
   2  -4   6 1108.34   56.83
  -2   4  -7 2364.40   91.48
  -2  -4  -7 2230.47   93.74
  -2   4  -7 2392.30   92.91
  -2  -4  -7 2257.27  106.03
  -2  -4  -7 2357.52  103.37
   2  -4   7 2381.11  119.57
  -2   4  -8   49.56   19.27
  -2  -4  -8   48.89   10.17
  -2   4  -8   57.70   15.79
  -2  -4  -8   83.41   27.07
  -2  -4  -8   73.82   20.94
   2  -4   8   51.88   14.36
  -2   4  -9 2151.13  107.06
  -2  -4  -9 2046.99  103.46
  -2   4  -9 2102.45  108.44
  -2  -4  -9 2102.91  118.65
  -2  -4  -9 2398.36   85.44
   2  -4   9 2312.48   42.78
  -2   4 -10   85.80   24.63
  -2  -4 -10  111.35   20.60
  -2   4 -10  103.03   32.82
  -2  -4 -10  117.40   29.12
  -2  -4 -10  103.13   22.85
   2  -4  10  118.19   29.31
  -2   4 -11  169.96   53.49
  -2  -4 -11  143.80   41.15
  -2   4 -11  163.03   57.28
  -2  -4 -11  171.18   54.95
  -2  -4 -11  172.72   47.08
   2  -4  11  203.68   62.42
  -2   4 -12   32.07   13.94
  -2  -4 -12   27.27   10.02
  -2   4 -12   25.15   10.19
  -2  -4 -12   18.31   15.48
  -2  -4 -12   58.61   20.86
   2  -4  12   37.27   14.41
  -2   4 -13   68.56   31.44
  -2   4 -13   72.70   39.01
  -2  -4 -13   72.09   35.93
  -2  -4 -13   78.93   29.91
   2  -4  13   89.57   46.20
   2   6 -14   12.22   10.61
   2  -6 -14    3.74    6.43
   2   6 -14   -2.90    9.04
   2  -6 -14   20.63   12.16
   2  -6 -14    3.68    9.36
  -2  -6  14   34.45   23.28
   2   6 -13   77.84   28.95
   2  -6 -13   72.05   19.14
   2   6 -13   83.75   28.90
   2  -6 -13   88.74   33.71
   2  -6 -13  107.40   31.14
  -2  -6  13   85.47   25.23
   2   6 -12    8.72   15.46
   2  -6 -12   17.21   11.09
   2   6 -12   17.77    7.58
   2  -6 -12   17.80   11.85
   2  -6 -12   59.68   16.88
  -2  -6  12   33.55   16.51
   2   6 -11  100.69   34.57
   2  -6 -11  111.92   31.95
   2   6 -11  125.10   43.68
   2  -6 -11  111.37   43.30
   2  -6 -11  141.55   35.16
  -2  -6  11  121.05   28.27
   2   6 -10    8.59   17.45
   2  -6 -10    4.12    8.41
   2   6 -10   18.37    6.99
   2  -6 -10   31.36   16.13
   2  -6 -10   14.06   15.07
  -2  -6  10    9.30    7.22
   2   6  -9  229.39   63.90
   2  -6  -9  298.90   25.52
   2   6  -9  309.30   25.80
   2  -6  -9  261.60   36.57
   2  -6  -9  255.34   42.16
  -2  -6   9  282.99   25.03
   2   6  -8   33.05   10.35
   2  -6  -8   42.97   14.03
   2   6  -8   63.75   19.91
   2  -6  -8   46.16   13.99
   2  -6  -8   50.33   15.88
  -2  -6   8   65.09   19.19
   2   6  -7  406.04   55.28
   2  -6  -7  452.15   31.48
   2   6  -7  437.02   32.04
   2  -6  -7  429.50   33.36
   2  -6  -7  424.21   29.39
  -2  -6   7  436.01   32.81
   2   6  -6   15.96    7.64
   2  -6  -6    6.28    4.88
   2   6  -6   14.14    6.75
   2  -6  -6   20.31   10.58
   2  -6  -6   23.38   12.75
  -2  -6   6   25.40   15.88
   2  -6  -5  371.80   26.28
   2   6  -5  424.89   24.72
   2  -6  -5  400.06   25.64
   2  -6  -5  366.35   36.30
   2   6  -4  303.48   19.80
   2  -6  -4  310.11   19.93
   2  -6  -4  311.27   21.71
  -2  -6   4  279.26   21.43
   2  -6  -4  314.00   23.68
  -2  -6   4  275.98   20.25
   2   6  -3  235.93   21.40
   2  -6  -3  247.75   18.01
   2  -6  -3  236.95   23.40
  -2  -6   3  233.85   20.49
   2  -6  -3  199.75   25.60
  -2  -6   3  195.11   16.68
   2   6  -2  291.81   20.57
   2  -6  -2  298.97   21.14
   2  -6  -2  322.39   26.61
  -2  -6   2  292.52   17.20
   2  -6  -2  305.38   22.35
  -2  -6   2  300.08   40.63
  -2   6   1    8.61    3.57
   2   6  -1   13.86    4.55
  -2  -6   1   15.67    7.97
  -2  -6   1   15.03    6.22
   2  -6  -1   21.20   11.63
  -2  -6   1   14.59   13.42
   2  -6  -1   20.68   11.95
   2   6   0  599.31   12.25
  -2   6   0  613.12   16.12
  -2  -6   0  611.05   11.97
  -2  -6   0  624.04   26.61
   2  -6   0  631.31   22.72
   2  -6   0  601.52   18.40
  -2  -6  -1  749.88   12.67
  -2  -6  -1  763.00   18.74
   2  -6   1  742.02   25.74
   2  -6   1  756.83   27.90
  -2  -6  -2 1075.09   17.46
  -2   6  -2 1056.31   29.06
  -2  -6  -2 1070.10   23.19
   2  -6   2 1139.37   33.59
  -2  -6  -2 1133.83   42.19
   2  -6   2  985.09   28.36
  -2   6  -3  497.29   47.16
   2   6   3  457.33   21.48
  -2  -6  -3  467.22   32.30
   2  -6   3  444.07   44.02
  -2  -6  -3  460.55   31.07
   2  -6   3  566.35   45.66
  -2   6  -4   13.23    9.40
  -2  -6  -4   13.57    4.03
   2   6   4    5.78    4.27
  -2  -6  -4    8.49    7.36
  -2  -6  -4   18.15    8.85
   2  -6   4    5.06    6.67
  -2   6  -5   63.85   26.98
  -2  -6  -5   89.40   21.93
  -2   6  -5  104.58   35.09
  -2  -6  -5   97.02   30.74
  -2  -6  -5   95.10   27.50
   2  -6   5   81.78   16.45
  -2   6  -6   92.37   22.50
  -2  -6  -6   94.74   20.60
  -2   6  -6  108.40   31.34
  -2  -6  -6  107.24   22.47
  -2  -6  -6   86.32   22.03
   2  -6   6   92.31   21.31
  -2   6  -7   77.88   33.85
  -2  -6  -7   77.04   22.51
  -2   6  -7  107.47   43.93
  -2  -6  -7   78.17   33.32
  -2  -6  -7   85.20   29.11
   2  -6   7  105.01   18.62
  -2   6  -8   13.91    9.98
  -2  -6  -8   21.61    5.90
  -2   6  -8    8.26   12.28
  -2  -6  -8   25.29   13.53
  -2  -6  -8   15.71   16.95
   2  -6   8   22.35   17.14
  -2   6  -9  103.56   26.32
  -2  -6  -9   97.92   25.47
  -2   6  -9  101.72   35.14
  -2  -6  -9  129.15   33.93
  -2  -6  -9  112.80   33.22
   2  -6   9  113.48   23.04
  -2   6 -10   31.93   14.49
  -2  -6 -10    9.78    6.91
  -2   6 -10   17.73   12.49
  -2  -6 -10   28.06   14.60
  -2  -6 -10   21.63    9.88
   2  -6  10   -0.61   15.05
  -2   6 -11   15.62   10.49
  -2   6 -11   27.84   11.79
  -2  -6 -11   20.66   16.45
  -2  -6 -11   62.48   20.98
   2  -6  11   52.83   24.73
  -2   6 -12   23.23   18.67
  -2   6 -12    6.51    6.07
  -2  -6 -12   25.81   12.19
  -2  -6 -12    6.36   12.12
   2  -6  12    3.32   13.09
   2   8 -13   50.75   27.92
   2   8 -13   39.79   17.05
   2  -8 -13   59.73   40.29
   2  -8 -13   48.55   40.52
  -2  -8  13   39.95   15.31
   2   8 -12   35.14   39.92
   2   8 -12   62.59   23.63
   2  -8 -12   42.75   41.54
   2  -8 -12   63.04   38.16
  -2  -8  12   60.76   19.03
   2   8 -11  127.85   57.37
   2  -8 -11  126.40   48.15
   2   8 -11  129.34   61.32
   2  -8 -11  148.70   69.62
   2  -8 -11  178.89   67.21
  -2  -8  11  171.30   42.23
   2   8 -10  117.57   50.08
   2  -8 -10   97.66   34.06
   2   8 -10   91.41   33.19
   2  -8 -10  121.41   43.28
   2  -8 -10  115.92   42.78
  -2  -8  10   91.12   39.15
   2   8  -9  419.49   71.78
   2  -8  -9  522.28   34.61
   2   8  -9  543.70   38.57
   2  -8  -9  563.30   40.96
   2  -8  -9  574.10   59.23
  -2  -8   9  499.23   73.01
   2   8  -8  242.84   58.53
   2  -8  -8  237.18   21.86
   2   8  -8  275.37   33.04
   2  -8  -8  261.79   42.53
   2  -8  -8  232.44   73.95
  -2  -8   8  251.46   61.60
   2   8  -7  197.23   51.27
   2  -8  -7  196.50   19.70
   2  -8  -7  190.29   43.03
   2  -8  -7  226.97   39.99
  -2  -8   7  231.62   28.88
   2   8  -6   58.91   26.15
   2  -8  -6   73.69   35.05
   2  -8  -6   55.47   47.43
  -2  -8   6   98.43   18.16
   2  -8  -6   56.81   47.45
  -2  -8   6   66.58   15.14
   2   8  -5  595.46   46.32
   2  -8  -5  631.17   36.00
   2  -8  -5  594.71   28.90
  -2  -8   5  597.60   32.64
   2  -8  -5  648.21   52.71
  -2  -8   5  558.80   46.54
   2   8  -4  569.26   33.52
   2  -8  -4  605.30   35.08
   2  -8  -4  591.45   40.53
  -2  -8   4  597.11   33.78
   2  -8  -4  631.83   33.14
  -2  -8   4  561.68   43.32
   2   8  -3  879.40   36.02
   2  -8  -3  872.31   29.08
   2  -8  -3  878.46   43.41
  -2  -8   3  899.72   35.60
   2  -8  -3  936.68   44.87
  -2  -8   3  911.83   34.03
   2   8  -2  894.84   25.39
   2  -8  -2  917.46   28.48
   2  -8  -2  907.81   36.56
  -2  -8   2  909.71   40.17
   2  -8  -2  925.01   30.83
  -2  -8   2  851.42   30.72
   2   8  -1 2308.28   71.37
  -2  -8   1 2453.51   80.98
   2  -8  -1 2384.32   75.75
  -2  -8   1 2332.24   78.71
   2  -8  -1 2422.07   83.40
  -2   8   0  626.59   30.65
  -2  -8   0  585.58   27.11
  -2  -8   0  633.01   31.09
   2  -8   0  605.07   34.07
  -2  -8   0  579.69   34.97
   2  -8   0  621.19   34.50
  -2   8  -1 3426.50   91.00
  -2  -8  -1 3498.76   85.66
  -2  -8  -1 3508.29   88.97
   2  -8   1 3537.57   90.82
  -2  -8  -1 3456.13   94.07
   2  -8   1 3368.43   89.15
  -2   8  -2  959.53   56.03
  -2  -8  -2  921.89   24.70
  -2  -8  -2  989.07   32.45
   2  -8   2  938.00   46.21
  -2  -8  -2  925.60   41.67
   2  -8   2  915.30   32.34
  -2  -8  -3 2102.31   67.02
  -2   8  -3 2251.00   77.27
  -2  -8  -3 2195.74   73.42
   2  -8   3 2254.98   95.45
  -2  -8  -3 2157.63   76.63
   2  -8   3 2162.29   78.35
  -2   8  -4  328.63   27.55
  -2  -8  -4  341.49   32.76
   2  -8   4  306.14   23.51
  -2  -8  -4  328.07   29.20
   2  -8   4  343.15   30.22
  -2   8  -5 1287.69   46.17
  -2  -8  -5 1243.31   39.56
  -2  -8  -5 1240.67   58.24
   2  -8   5 1189.57   44.08
  -2  -8  -5 1180.12   57.75
  -2   8  -6  164.48   56.33
  -2  -8  -6  190.97   18.73
  -2  -8  -6  193.38   50.92
   2  -8   6  190.11   17.06
  -2  -8  -6  219.03   55.57
   2  -8   6  213.11   23.43
  -2   8  -7 1350.68   76.51
  -2  -8  -7 1470.11   85.31
  -2  -8  -7 1308.54   80.81
   2  -8   7 1271.87   79.24
  -2   8  -8  205.75   56.57
  -2   8  -8  175.56   66.10
  -2  -8  -8  227.43   56.96
  -2  -8  -8  162.95   44.42
   2  -8   8  208.65   37.08
  -2   8  -9  380.93   63.45
  -2   8  -9  455.99   52.38
  -2  -8  -9  502.64   58.58
  -2  -8  -9  489.20   36.80
   2  -8   9  430.43   55.30
  -2   8 -10   21.35   19.87
  -2   8 -10   29.99   10.28
  -2  -8 -10   46.69   30.91
  -2  -8 -10   61.45   37.13
   2  -8  10   36.91   15.50
  -2   8 -11  120.70   54.82
  -2   8 -11  115.99   52.19
  -2  -8 -11  155.91   48.24
  -2  -8 -11  162.35   50.32
   2  -8  11  164.87   24.66
   2  10 -12   49.61   20.61
   2 -10 -12   44.17   22.47
   2 -10 -12   35.68   22.32
  -2 -10  12  102.25   25.21
   2  10 -11   42.17   15.99
   2 -10 -11   41.44   17.80
   2 -10 -11   65.25   16.57
  -2 -10  11   35.43   19.20
   2  10 -10   56.35   29.55
   2 -10 -10   50.72   20.81
  -2 -10  10   56.94   14.59
   2 -10 -10   52.43   24.49
  -2 -10  10   82.80   20.60
   2  10  -9   70.77   18.21
   2 -10  -9   72.56   22.69
  -2 -10   9   56.54   14.73
   2 -10  -9   60.73   18.43
  -2 -10   9   65.49   17.42
   2  10  -8   90.05   16.70
   2 -10  -8   71.60   24.43
   2 -10  -8   83.75   25.49
  -2 -10   8   66.93   28.30
   2 -10  -8  113.19   38.93
  -2 -10   8   66.62   18.44
   2  10  -7  724.96   41.40
   2 -10  -7  697.49   43.31
   2 -10  -7  694.69   44.12
  -2 -10   7  705.06   62.35
   2 -10  -7  695.11   46.23
  -2 -10   7  648.91   45.73
   2  10  -6   31.36   26.34
   2 -10  -6   26.70   34.91
   2 -10  -6   58.27   15.07
   2 -10  -6   40.22   43.84
  -2 -10   6   24.30   13.31
   2  10  -5  113.04   14.87
   2 -10  -5  133.82   27.25
   2 -10  -5  123.74   20.66
  -2 -10   5  122.77   16.20
   2 -10  -5  159.44   42.92
  -2 -10   5  106.48   16.37
   2  10  -4   15.97    9.72
   2 -10  -4   28.39   22.12
   2 -10  -4   56.95   19.95
  -2 -10   4   16.92    7.86
   2 -10  -4   24.30   14.80
  -2 -10   4   24.92    9.07
   2  10  -3   37.30   14.66
   2 -10  -3   57.18   14.64
   2 -10  -3   37.41   15.76
  -2 -10   3   37.44   12.54
   2 -10  -3   28.08   16.61
  -2 -10   3   46.95   15.26
   2  10  -2    7.15    7.13
   2 -10  -2   21.21   12.62
   2 -10  -2   16.48   12.79
  -2 -10   2   25.05   14.08
   2 -10  -2   19.28   21.24
  -2 -10   2    7.15    8.21
   2  10  -1   28.23   12.79
  -2 -10   1   35.48   10.22
   2 -10  -1   18.59   15.65
  -2 -10   1   23.81   17.58
   2 -10  -1   32.15   16.96
  -2  10   0   30.03   10.49
  -2 -10   0   41.48    9.92
   2 -10   0   41.57   11.63
  -2 -10   0   35.39    8.84
   2 -10   0   29.23   21.61
  -2  10  -1  115.45   28.82
  -2 -10  -1   86.33    6.69
  -2 -10  -1  114.57   27.16
   2 -10   1  116.60   24.17
  -2 -10  -1  103.60   23.26
   2 -10   1   97.18   19.91
  -2  10  -2    8.88    8.80
  -2 -10  -2   11.49    9.81
   2 -10   2   -2.02   12.42
  -2 -10  -2   10.39    8.29
   2 -10   2    7.57   14.91
  -2  10  -3   31.81   11.23
  -2 -10  -3   28.93    8.97
   2 -10   3   26.60   10.43
  -2 -10  -3   33.99   16.36
   2 -10   3   20.27   16.29
  -2  10  -4   42.89   14.11
  -2 -10  -4   48.29   15.83
   2 -10   4   58.12   18.09
  -2 -10  -4   44.96   13.24
   2 -10   4   54.58   16.46
  -2  10  -5    7.49    6.22
  -2 -10  -5   16.53    9.99
   2 -10   5    8.37    9.60
  -2 -10  -5   12.13   10.84
   2 -10   5  -10.12   14.53
  -2  10  -6   16.79    8.83
  -2 -10  -6    6.12   10.33
   2 -10   6   14.19   12.22
  -2 -10  -6   11.81   11.69
   2 -10   6   15.04   14.83
  -2  10  -7   16.25   12.12
  -2 -10  -7   37.89   17.43
   2 -10   7   12.86    8.58
  -2 -10  -7   32.89   16.22
   2 -10   7   41.92   27.92
  -2  10  -8   24.44   18.73
  -2 -10  -8   33.79   19.85
   2 -10   8   18.09   13.11
  -2 -10  -8   12.49   10.59
   2 -10   8   20.54   17.30
  -2  10  -9   33.20   16.79
  -2 -10  -9   42.85   13.85
   2 -10   9   30.09   20.33
  -2 -10  -9   31.85   19.17
   2 -10   9   48.94   39.91
  -2  10 -10   24.42   10.57
  -2 -10 -10   32.28   14.59
   2 -10  10   27.42   18.64
  -2 -10 -10   45.98   21.62
   2 -10  10   55.28   26.91
   2  12 -10  237.31   49.62
   2 -12 -10  227.98   75.84
  -2 -12  10  128.84   72.79
   2 -12 -10  204.66   71.15
  -2 -12  10  216.97   74.16
   2  12  -9   48.08   15.05
   2 -12  -9   55.26   16.14
  -2 -12   9   36.64   12.05
   2 -12  -9   51.46   19.29
  -2 -12   9   38.87   14.50
   2  12  -8  499.27   67.21
   2 -12  -8  539.02   56.80
  -2 -12   8  377.57   60.90
   2 -12  -8  486.40   43.52
  -2 -12   8  462.58   48.54
   2  12  -7    1.01    6.30
   2 -12  -7   14.81   15.97
  -2 -12   7   11.21    9.25
   2 -12  -7   12.63   13.55
  -2 -12   7    1.61   14.83
   2  12  -6  815.83   84.61
   2 -12  -6  834.35   44.85
  -2 -12   6  766.64   71.20
   2 -12  -6  856.55   49.87
  -2 -12   6  865.04   48.05
   2  12  -5  330.64   35.31
   2 -12  -5  329.54   18.40
   2 -12  -5  393.74   33.87
  -2 -12   5  304.60   27.69
   2 -12  -5  370.96   33.93
  -2 -12   5  336.43   38.54
   2  12  -4  905.27   55.12
   2 -12  -4  814.66   45.07
   2 -12  -4  851.54   61.42
  -2 -12   4  890.11   52.02
   2 -12  -4  845.54   56.91
  -2 -12   4  862.57   53.83
   2  12  -3   28.57   10.38
   2 -12  -3   29.71   11.02
   2 -12  -3   42.18   13.88
  -2 -12   3   38.99    9.94
   2 -12  -3   63.64   14.24
  -2 -12   3   41.04   17.67
   2  12  -2 1260.98   45.28
   2 -12  -2 1241.73   44.27
   2 -12  -2 1255.08   49.64
  -2 -12   2 1253.76   47.31
   2 -12  -2 1328.11   75.92
  -2 -12   2 1265.81   58.64
   2  12  -1    6.65    3.31
   2 -12  -1   17.83   12.74
  -2 -12   1    0.00    8.26
   2 -12  -1   11.33   11.25
  -2 -12   1   23.51   20.02
   2 -12  -1    6.06   13.75
  -2  12   0 1834.14   68.25
  -2 -12   0 1784.19   57.93
  -2 -12   0 1868.03   75.64
   2 -12   0 1949.83   70.60
  -2 -12   0 1847.29   85.90
   2 -12   0 1912.13   80.84
  -2  12  -1  137.14   19.12
  -2 -12  -1  181.55   24.06
   2 -12   1  155.74   37.19
  -2 -12  -1  172.15   41.52
   2 -12   1  183.08   27.74
  -2  12  -2 1342.29   79.45
  -2 -12  -2 1379.32   73.56
   2 -12   2 1382.36   73.91
  -2 -12  -2 1401.16   89.47
   2 -12   2 1423.02   83.54
  -2  12  -3   91.16   30.98
  -2 -12  -3   93.68   18.69
   2 -12   3   96.49   16.91
  -2 -12  -3  104.04   27.40
   2 -12   3   94.78   26.76
  -2  12  -4 1129.36   45.32
  -2 -12  -4 1122.76   51.34
   2 -12   4 1113.14   52.87
  -2 -12  -4 1136.87   62.45
   2 -12   4 1168.58   57.98
  -2  12  -5   16.25   12.47
  -2 -12  -5   41.95   11.62
   2 -12   5   17.00   18.21
  -2 -12  -5   25.57   15.48
   2 -12   5   42.22   22.92
  -2  12  -6  896.22   45.68
  -2 -12  -6  894.11   60.02
   2 -12   6  852.79   61.13
  -2 -12  -6  888.74   73.12
   2 -12   6  848.04   65.19
  -2  12  -7    3.42   15.38
  -2 -12  -7   12.82    6.61
   2 -12   7    0.95    6.09
  -2 -12  -7    6.97    8.24
   2 -12   7   13.80   15.52
  -2  12  -8  144.34   76.13
  -2 -12  -8  221.63   63.06
   2 -12   8  108.97   55.86
  -2 -12  -8  210.92   62.57
   2 -12   8  233.41   33.08
  -2  12  -9   87.20   25.40
  -2 -12  -9   82.52   20.88
   2 -12   9   53.75   22.01
  -2 -12  -9   82.71   29.76
   2 -12   9   89.48   28.00
   2 -14  -8   13.31   10.96
  -2 -14   8   17.56    9.21
   2 -14  -8   36.66   16.13
  -2 -14   8   70.18   30.56
   2  14  -7   10.18   11.76
   2 -14  -7    6.37   12.32
  -2 -14   7    7.41    7.50
   2 -14  -7  -11.06   12.07
  -2 -14   7    7.54   14.75
   2  14  -6   32.28   27.42
   2 -14  -6   55.23   17.70
  -2 -14   6   35.03   23.05
   2 -14  -6   66.67   21.16
  -2 -14   6   53.35   24.44
   2  14  -5   35.79    9.96
   2 -14  -5   49.59   15.16
  -2 -14   5   35.95   13.12
   2 -14  -5   79.70   16.88
  -2 -14   5   55.52   18.60
   2 -14  -4   72.18   24.84
  -2 -14   4   12.06   14.48
   2 -14  -4   35.79   16.44
  -2 -14   4   34.70   23.95
   2 -14  -3   -1.77   13.66
  -2 -14   3   14.64    8.78
   2 -14  -3   29.77   17.44
  -2 -14   3   25.83   13.94
  -2 -14   2   11.16   13.91
   2 -14  -2   21.60   13.43
  -2 -14   2   -3.62   12.98
   2 -14  -1    2.78    7.60
  -2 -14   1    1.59    7.89
   2 -14  -1    6.50   13.39
   2 -14  -1   11.54   13.52
  -2 -14   0    7.07    7.34
   2 -14   0   11.17   11.20
  -2 -14   0   18.99   13.30
   2 -14   0   20.48   14.92
  -2  14  -1   11.32    9.12
  -2 -14  -1   15.60   12.04
   2 -14   1   29.93   18.76
  -2 -14  -1   46.15   19.64
   2 -14   1   21.34   19.01
  -2  14  -2   21.69   27.04
  -2 -14  -2   10.67   12.49
   2 -14   2   11.42   11.65
  -2 -14  -2    6.44   16.91
   2 -14   2   12.68   21.80
  -2  14  -3   24.11    7.75
  -2 -14  -3   26.75    7.73
   2 -14   3   22.40   20.32
  -2 -14  -3   11.93   12.43
   2 -14   3   48.11   23.07
  -2  14  -4   -2.11    8.51
  -2 -14  -4   28.98   14.18
   2 -14   4   10.07   12.21
  -2 -14  -4   12.45   10.18
   2 -14   4    1.30   16.32
  -2  14  -5    7.98    9.46
  -2 -14  -5   14.46   10.62
   2 -14   5   19.50   15.56
  -2 -14  -5   19.00   17.15
   2 -14   5   -6.46   15.87
  -2  14  -6   12.10    7.03
  -2 -14  -6   28.21   13.87
  -2 -14  -6   14.43   13.45
   2 -14   6   10.96   17.09
  -2  14  -7   25.23   14.96
  -2 -14  -7   48.28   13.27
   2 -14   7   17.61    7.24
  -2 -14  -7   10.91   11.86
   2 -14   7    4.54   16.81
   2 -16  -5  330.18   31.35
   2 -16  -5  310.65   76.47
  -2 -16   5  278.59   75.68
   2 -16  -4   14.58   12.47
   2 -16  -4   35.48   20.46
  -2 -16   4    1.60   16.04
   2 -16  -3  487.29   62.89
   2 -16  -3  517.70   51.50
  -2 -16   3  577.10   55.29
   2 -16  -2   38.81   17.47
   2 -16  -2   51.44   20.65
   2 -16  -1  417.11   55.03
   2 -16  -1  460.80   93.68
  -2 -16   0   38.46   15.22
   2 -16   0   42.23   24.34
   2 -16   1  189.91   66.04
  -2 -16  -1  250.10   61.64
   2 -16   1  267.31   36.93
   2 -16   2   45.48   13.71
  -2 -16  -2   63.62   15.85
   2 -16   2   24.68   17.69
   2 -16   3  593.68   45.06
  -2 -16  -3  568.40   95.72
   2 -16   3  611.27   54.10
  -2  16  -4   78.67   22.19
   2 -16   4   95.96   21.61
  -2 -16  -4  107.51   42.21
   2 -16   4  111.52   30.35
   3   1 -15   65.11   22.89
   3  -1 -15  108.83   26.59
   3   1 -15   78.83   30.04
   3  -1 -15   94.58   23.59
  -3  -1  15  125.78   22.27
   3   1 -14  230.41   58.28
   3  -1 -14  212.97   61.92
   3   1 -14  153.52   79.76
   3  -1 -14  178.20   69.39
  -3  -1  14  254.38   51.98
   3   1 -13  350.96   71.03
   3  -1 -13  432.31   76.00
   3   1 -13  379.32   45.91
   3  -1 -13  415.00   43.64
   3  -1 -13  382.63   45.27
  -3  -1  13  362.10   34.39
   3   1 -12  320.30   20.61
   3  -1 -12  325.64   66.46
   3   1 -12  380.66   38.33
   3  -1 -12  331.77   52.52
   3  -1 -12  375.05   54.77
  -3  -1  12  348.46   76.36
   3   1 -11  291.18   58.30
   3  -1 -11  257.56   38.88
   3   1 -11  287.20   48.73
   3  -1 -11  253.16   49.80
   3  -1 -11  265.17   29.37
   3   1 -10  485.47   57.79
   3  -1 -10  534.45   54.82
   3   1 -10  497.11   41.19
   3  -1 -10  486.69   53.94
   3  -1 -10  464.26   28.14
   3   1  -9  299.23   27.45
   3  -1  -9  317.66   25.62
   3   1  -9  311.96   27.65
   3  -1  -9  346.26   41.43
   3  -1  -9  325.32   24.32
   3   1  -8 1032.79   44.44
   3  -1  -8 1070.37   59.72
   3   1  -8 1034.02   34.11
   3  -1  -8 1032.15   44.26
   3   1  -8 1026.51   41.50
   3  -1  -8 1066.77   47.75
   3   1  -7  445.64   28.78
   3  -1  -7  408.60   23.05
   3  -1  -7  502.76   31.26
   3   1  -7  475.54   27.37
   3  -1  -7  459.63   28.17
   3   1  -6 3435.94   55.49
   3  -1  -6 3353.63   52.81
   3   1  -6 3536.60   55.89
   3   1  -5  187.71   13.97
   3  -1  -5  184.69   12.75
   3   1  -5  183.37   16.64
   3  -1  -5  212.76   23.12
   3   1  -5  199.98   14.53
  -3  -1   5  190.57    7.50
   3   1  -4 3000.84   45.68
   3  -1  -4 3025.97   45.30
   3   1  -4 3007.85   44.75
  -3  -1   4 3024.09   45.27
   3  -1  -4 3040.52   52.19
  -3   1   4 2951.84   43.95
  -3  -1   4 3083.04   44.35
  -3   1   4 2961.52   42.99
   3   1  -3  156.25   11.30
  -3  -1   3  140.22   17.09
   3  -1  -3  170.29   14.54
  -3   1   3  135.74    9.35
   3   1  -3  140.64   12.46
  -3  -1   3  139.98   12.06
   3  -1  -3  152.49   12.17
  -3   1   3  148.19   12.68
  -3  -1   3  135.33    5.38
   3  -1  -3  139.71   10.49
  -3   1   3  145.87    8.98
  -3  -1   3  133.61    7.09
   3   1  -2 1632.93   25.31
  -3  -1   2 1624.24   25.10
   3  -1  -2 1548.03   24.22
   3   1  -2 1589.66   23.12
  -3  -1   2 1639.93   25.70
  -3   1   2 1747.02   26.59
   3  -1  -2 1727.02   24.92
  -3   1   2 1766.42   26.34
   3  -1  -1  646.98   12.01
   3   1  -1  637.06   10.61
  -3  -1   1  653.81   11.54
   3   1  -1  672.71   10.08
   3  -1  -1  633.04   11.48
  -3   1   1  649.89   12.61
   3   1  -1  653.39    9.72
   3   1  -1  678.38   11.19
  -3   1   1  656.35   12.05
  -3  -1   0 4323.87   59.43
  -3   1   0 4240.99   60.38
   3  -1   0 4176.60   58.10
   3  -1   0 4271.19   60.50
  -3  -1   0 4372.62   60.27
   3   1   0 4259.71   58.60
   3   1   0 4307.38   59.68
   3  -1   0 4522.51   63.07
  -3   1  -1   93.66    9.59
  -3  -1  -1  107.48    9.97
   3  -1   1  102.89    6.27
  -3   1  -1  101.55    6.77
   3  -1   1   94.87    8.24
  -3  -1  -1  100.56    7.22
   3   1   1  102.72   11.37
   3  -1   1  112.89   13.10
  -3  -1  -1   99.08   12.43
   3   1   1  103.67    7.74
   3  -1   1  116.99   20.38
  -3   1  -2 1292.08   22.21
  -3  -1  -2 1243.75   20.30
   3   1   2 1145.34   19.71
  -3   1  -2 1235.41   28.95
  -3  -1  -2 1282.30   27.66
  -3  -1  -2 1349.28   27.43
   3  -1   2 1185.66   22.45
  -3   1  -3  456.58   24.11
  -3  -1  -3  461.35   23.25
  -3   1  -3  486.61   26.71
  -3  -1  -3  479.47   26.75
  -3  -1  -3  525.25   29.75
  -3   1  -4  291.55   30.32
  -3  -1  -4  328.45   19.00
  -3   1  -4  379.96   36.26
  -3  -1  -4  308.80   22.04
  -3  -1  -4  318.90   23.09
  -3   1  -5  250.79   16.06
  -3  -1  -5  250.14   16.50
  -3   1  -5  288.75   22.53
  -3  -1  -5  244.97   19.87
  -3  -1  -5  242.25   27.48
  -3   1  -6  642.22   52.09
  -3  -1  -6  727.06   27.22
  -3   1  -6  727.69   37.34
  -3  -1  -6  709.51   59.93
  -3  -1  -6  657.82   34.59
  -3   1  -7  260.90   21.63
  -3  -1  -7  266.65   18.14
  -3   1  -7  259.99   54.35
  -3  -1  -7  275.39   29.82
  -3  -1  -7  278.99   20.26
  -3   1  -8 1041.51   50.85
  -3  -1  -8 1006.51   55.45
  -3   1  -8 1046.89   51.10
  -3  -1  -8 1019.98   52.94
  -3  -1  -8 1062.36   75.04
   3  -1   8 1000.11   81.59
  -3   1  -9   36.33   12.31
  -3  -1  -9   33.49   12.50
  -3   1  -9   24.23   14.91
  -3  -1  -9   67.18   16.89
  -3  -1  -9   52.50   15.36
   3  -1   9   55.44   17.13
  -3   1 -10  406.59   93.50
  -3  -1 -10  472.27   64.73
  -3   1 -10  508.27   70.59
  -3  -1 -10  470.61   70.70
  -3  -1 -10  492.17   79.79
   3  -1  10  478.07   71.48
  -3   1 -11   56.70   17.64
  -3  -1 -11   49.17   12.62
  -3   1 -11   62.27   17.13
  -3  -1 -11   67.41   21.95
  -3  -1 -11   70.55   31.29
   3  -1  11   81.69   20.18
  -3   1 -12  110.93   34.46
  -3  -1 -12   91.08   20.68
  -3   1 -12   75.10   34.04
  -3  -1 -12   73.29   37.21
   3  -1  12   73.29   19.00
   3   3 -15   78.25   36.44
   3  -3 -15   93.23   21.87
   3   3 -15   81.98   42.88
   3  -3 -15  105.46   37.26
   3  -3 -15  120.59   34.56
  -3  -3  15  116.16   39.06
   3   3 -14   30.70   21.72
   3  -3 -14   27.86   12.43
   3   3 -14   24.83   16.06
   3  -3 -14   40.39   17.30
   3  -3 -14   27.76   21.05
  -3  -3  14   41.36   17.69
   3   3 -13  165.65   56.87
   3  -3 -13  154.85   55.25
   3   3 -13  190.01   46.11
   3  -3 -13  183.06   39.44
   3  -3 -13  181.47   50.88
  -3  -3  13  225.21   23.17
   3   3 -12  116.23   22.76
   3  -3 -12  126.73   33.12
   3   3 -12  128.46   35.05
   3  -3 -12  168.91   38.05
   3  -3 -12  151.10   39.94
  -3  -3  12  123.91   34.70
   3   3 -11  215.88   58.82
   3  -3 -11  255.27   61.35
   3   3 -11  246.86   58.92
   3  -3 -11  281.59   31.85
   3  -3 -11  304.13   70.34
  -3  -3  11  277.44   53.00
   3   3 -10  118.91   58.49
   3  -3 -10  153.89   55.97
   3   3 -10  117.76   46.18
   3  -3 -10  156.56   63.55
   3  -3 -10  183.29   39.42
  -3  -3  10  177.13   41.90
   3   3  -9  767.57   51.24
   3  -3  -9  770.49   46.28
   3   3  -9  840.43   39.23
   3  -3  -9  929.18   48.69
   3  -3  -9  806.38   42.72
  -3  -3   9  863.37   41.13
   3   3  -8  417.86   25.60
   3  -3  -8  390.95   28.58
   3   3  -8  436.40   49.87
   3  -3  -8  423.27   24.47
   3  -3  -8  406.01   33.53
  -3  -3   8  435.82   44.22
   3   3  -7 2091.12   67.02
   3  -3  -7 1998.75   63.17
   3   3  -7 1952.34   61.76
   3  -3  -7 2027.36   69.23
  -3  -3   7 2050.72   76.45
   3   3  -6  840.37   34.60
   3  -3  -6  780.28   22.67
   3   3  -6  833.93   19.61
   3  -3  -6  825.96   23.38
  -3  -3   6  902.95   29.45
   3   3  -5 1433.51   29.23
   3  -3  -5 1376.40   30.26
   3   3  -5 1356.27   24.62
   3  -3  -5 1395.65   27.54
  -3  -3   5 1359.26   31.97
   3   3  -4  354.20   26.13
   3  -3  -4  353.33   13.18
   3   3  -4  399.60   17.31
  -3  -3   4  362.54   12.89
   3  -3  -4  363.96   22.51
   3  -3  -4  343.61   17.83
  -3  -3   4  327.62   13.13
   3   3  -4  327.88   12.44
  -3  -3   3 6149.50   85.40
   3  -3  -3 6214.39   86.78
  -3   3   3 6165.07   85.75
  -3   3   3 6031.34   83.84
  -3  -3   2  590.49   15.27
   3  -3  -2  640.05   28.45
  -3  -3   2  571.15   10.98
   3  -3  -2  576.28   18.79
  -3   3   2  537.16   13.10
   3  -3  -2  649.88   20.47
  -3  -3   2  633.56   16.40
  -3   3   2  604.24   15.93
  -3   3   1 2602.62   39.54
   3  -3  -1 2523.94   37.26
   3   3  -1 2658.45   36.73
  -3  -3   1 2592.91   36.27
   3   3  -1 2585.96   35.75
   3  -3  -1 2431.04   37.91
  -3   3   1 2448.84   36.75
  -3  -3   1 2580.45   39.53
   3  -3  -1 2594.97   40.10
  -3   3   1 2483.94   39.73
  -3   3   0   95.35   18.38
   3  -3   0   88.21    8.03
  -3  -3   0   90.48    8.55
   3   3   0   96.92    9.88
   3  -3   0   95.33    8.42
  -3  -3   0   97.06    7.69
   3   3   0   86.90   11.01
   3  -3   0  117.78   10.76
  -3   3   0   97.88    9.98
  -3   3  -1 1530.76   27.16
   3   3   1 1479.96   21.10
  -3  -3  -1 1598.90   30.32
   3   3   1 1493.29   26.19
   3  -3   1 1506.37   37.20
  -3  -3  -1 1529.57   28.83
   3  -3   1 1537.58   27.42
  -3   3  -2  356.61   11.71
  -3  -3  -2  347.91    9.11
   3   3   2  339.38   10.23
  -3   3  -2  376.49   20.02
  -3  -3  -2  338.42   22.27
  -3  -3  -2  360.21   14.70
   3  -3   2  375.55   23.94
  -3   3  -3 1942.02   48.74
  -3  -3  -3 2082.14   32.40
   3   3   3 1786.73   28.14
  -3   3  -3 1910.46   34.54
  -3  -3  -3 1925.41   36.39
  -3  -3  -3 1847.49   33.60
   3  -3   3 2058.25   39.21
  -3   3  -4   44.39   16.90
  -3  -3  -4   38.02   11.01
  -3   3  -4   53.74   18.37
  -3  -3  -4   51.39   11.69
  -3  -3  -4   43.77   10.30
   3  -3   4   40.95   13.58
  -3   3  -5 1134.37   36.28
  -3  -3  -5 1161.71   36.63
  -3   3  -5 1185.01   39.30
  -3  -3  -5 1148.02   35.64
  -3  -3  -5 1068.14   51.78
   3  -3   5 1123.03   47.36
  -3   3  -6   41.76   19.84
  -3  -3  -6   56.79   14.50
  -3   3  -6   61.54   22.42
  -3  -3  -6   45.30   11.80
  -3  -3  -6   65.37   20.62
   3  -3   6   58.52   16.50
  -3   3  -7  746.31   36.03
  -3  -3  -7  825.60   39.17
  -3   3  -7  721.39   39.17
  -3  -3  -7  730.76   55.76
  -3  -3  -7  874.29   54.72
   3  -3   7  777.69   81.61
  -3   3  -8  422.63   53.04
  -3  -3  -8  388.90   47.30
  -3   3  -8  410.69   46.46
  -3  -3  -8  410.21   30.58
  -3  -3  -8  412.41   28.25
   3  -3   8  390.02   51.10
  -3   3  -9 1055.79   64.44
  -3  -3  -9 1088.23   45.24
  -3   3  -9 1149.75   34.27
  -3  -3  -9 1103.15   71.94
  -3  -3  -9 1081.58   56.21
   3  -3   9 1114.68   60.10
  -3   3 -10  119.36   27.81
  -3  -3 -10  118.06   34.23
  -3   3 -10  131.90   39.44
  -3  -3 -10  131.17   39.18
  -3  -3 -10  141.30   31.99
   3  -3  10  123.27   38.77
  -3   3 -11   67.37   28.11
  -3  -3 -11   57.61   20.17
  -3   3 -11   57.66   25.10
  -3  -3 -11   76.03   19.01
  -3  -3 -11  110.23   33.09
   3  -3  11   81.76   20.49
  -3   3 -12   25.24   15.58
  -3  -3 -12    4.55    8.82
  -3   3 -12    3.07    6.40
  -3  -3 -12   20.56   13.06
  -3  -3 -12   22.60   16.48
   3  -3  12   14.69   15.35
   3   5 -14  169.96   32.20
   3  -5 -14  153.52   32.27
   3   5 -14  155.26   40.96
   3  -5 -14  181.42   54.97
   3  -5 -14  168.76   54.27
  -3  -5  14  154.72   44.87
   3   5 -13   55.27   43.72
   3  -5 -13   68.98   25.00
   3   5 -13   63.13   31.53
   3  -5 -13   62.35   46.88
   3  -5 -13  104.62   39.60
  -3  -5  13   87.23   36.92
   3   5 -12  236.12   53.06
   3  -5 -12  244.06   41.02
   3   5 -12  237.74   29.15
   3  -5 -12  251.01   29.12
   3  -5 -12  272.88   29.02
  -3  -5  12  247.98   70.43
   3   5 -11  174.79   62.98
   3  -5 -11  207.70   51.22
   3   5 -11   95.37   26.66
   3  -5 -11  232.25   26.13
   3  -5 -11  195.56   57.22
  -3  -5  11  199.55   40.78
   3   5 -10  251.26   50.42
   3  -5 -10  238.21   45.77
   3   5 -10  258.23   33.93
   3  -5 -10  286.75   66.00
   3  -5 -10  270.82   61.31
  -3  -5  10  246.11   55.73
   3   5  -9  507.63   45.00
   3  -5  -9  525.42   38.45
   3   5  -9  542.51   32.11
   3  -5  -9  492.19   30.57
   3  -5  -9  482.92   35.48
  -3  -5   9  499.85   30.49
   3   5  -8 1225.11   64.35
   3  -5  -8 1229.30   52.96
   3   5  -8 1237.18   49.68
   3  -5  -8 1251.04   59.89
   3  -5  -8 1250.51   51.94
  -3  -5   8 1153.43   57.36
   3   5  -7  866.26   48.95
   3  -5  -7  857.76   28.96
   3   5  -7  911.46   30.45
   3  -5  -7  865.41   36.48
   3  -5  -7  904.05   34.09
  -3  -5   7  839.04   30.93
   3   5  -6  817.36   36.26
   3  -5  -6  787.14   29.61
   3   5  -6  844.42   31.39
   3  -5  -6  824.85   40.32
   3  -5  -6  835.31   33.73
  -3  -5   6  842.03   37.14
   3  -5  -5  664.21   24.17
   3   5  -5  652.75   16.50
   3  -5  -5  664.55   24.99
   3  -5  -5  664.55   21.31
  -3  -5   5  717.23   24.59
   3   5  -4 1100.78   25.44
   3  -5  -4 1078.32   24.36
   3   5  -4 1128.26   21.77
   3  -5  -4 1104.09   29.47
   3  -5  -4 1135.77   23.82
  -3  -5   4 1082.06   26.15
   3   5  -3  334.67   22.88
   3  -5  -3  266.79   17.99
  -3  -5   3  256.59   13.60
   3  -5  -3  264.97   27.86
  -3  -5   3  251.66   17.53
   3  -5  -3  278.92   19.57
  -3  -5   3  294.10   20.20
   3   5  -2  369.38   22.12
  -3  -5   2  369.76   19.16
   3  -5  -2  373.70   21.70
   3  -5  -2  349.67   21.29
  -3  -5   2  352.84   20.09
   3  -5  -2  374.65   28.12
  -3  -5   2  334.77   21.91
  -3   5   1  946.09   20.00
   3   5  -1  959.23   15.26
  -3  -5   1  948.48   19.27
   3  -5  -1  970.41   25.84
   3   5  -1  893.21   14.95
  -3  -5   1  939.32   19.40
   3  -5  -1  967.76   28.02
  -3   5   0 2503.51   39.16
  -3  -5   0 2574.78   38.33
   3   5   0 2384.83   35.51
   3  -5   0 2442.87   40.56
  -3  -5   0 2559.04   40.87
   3  -5   0 2430.99   40.31
  -3   5  -1  500.80   27.50
  -3  -5  -1  490.85   25.56
   3   5   1  413.70   27.15
  -3  -5  -1  476.05   27.95
   3  -5   1  460.71   31.70
  -3   5  -2 8226.67  119.86
   3   5   2 8204.21  112.07
  -3  -5  -2 8289.54  121.86
   3  -5   2 8322.87  365.59
   3  -5   2 8408.79  370.72
  -3   5  -3 1968.04   65.26
   3   5   3 1841.14   54.79
  -3  -5  -3 1876.57   61.26
  -3  -5  -3 1907.90   65.17
   3  -5   3 1993.26   64.17
  -3   5  -4  996.11   45.77
  -3  -5  -4  937.31   31.04
   3   5   4  887.69   24.08
  -3   5  -4 1023.73   43.72
  -3  -5  -4  981.87   31.46
  -3  -5  -4 1010.74   41.91
   3  -5   4  958.65   37.87
  -3   5  -5  205.13   28.47
  -3  -5  -5  219.49   23.88
  -3   5  -5  249.08   29.37
  -3  -5  -5  216.58   29.99
  -3  -5  -5  219.94   28.76
   3  -5   5  227.03   25.29
  -3   5  -6  678.58   45.71
  -3  -5  -6  619.68   34.52
  -3   5  -6  742.28   43.59
  -3  -5  -6  702.14   42.52
  -3  -5  -6  680.41   38.12
   3  -5   6  682.33   35.31
  -3   5  -7  150.97   60.48
  -3  -5  -7  159.17   39.43
  -3   5  -7  168.30   54.48
  -3  -5  -7  178.69   55.77
  -3  -5  -7  173.93   53.02
   3  -5   7  160.83   67.69
  -3   5  -8 1329.67   87.36
  -3  -5  -8 1362.80   79.91
  -3   5  -8 1366.88   72.84
  -3  -5  -8 1359.97   81.23
  -3  -5  -8 1367.68   82.89
   3  -5   8 1403.81   80.39
  -3   5  -9  140.69   50.34
  -3  -5  -9  118.03   31.70
  -3   5  -9  160.74   38.69
  -3  -5  -9  166.34   60.00
  -3  -5  -9  138.32   41.11
   3  -5   9  163.35   35.32
  -3   5 -10  220.61   60.49
  -3  -5 -10  176.50   27.71
  -3   5 -10  188.49   50.68
  -3  -5 -10  199.98   47.62
  -3  -5 -10  204.20   41.34
   3  -5  10  208.61   50.14
  -3   5 -11   38.70   14.66
  -3   5 -11   56.03   18.30
  -3  -5 -11   60.59   23.47
  -3  -5 -11   72.63   28.88
   3  -5  11   40.30   18.99
  -3   5 -12   29.71   14.67
  -3   5 -12   29.22   14.06
  -3  -5 -12   33.38   16.91
  -3  -5 -12   15.37   13.36
   3  -5  12   22.81   10.70
   3   7 -14   89.41   30.01
   3   7 -14   58.52   24.84
   3  -7 -14   77.64   31.50
   3  -7 -14   86.45   28.38
  -3  -7  14   85.95   28.81
   3   7 -13   24.47   12.41
   3  -7 -13   27.20   10.89
   3   7 -13    9.21    6.50
   3  -7 -13    8.74   16.85
   3  -7 -13   21.94   16.39
  -3  -7  13   23.04   14.53
   3   7 -12   60.96   42.10
   3  -7 -12   60.51   23.15
   3   7 -12   82.12   28.59
   3  -7 -12   71.93   27.79
   3  -7 -12   66.73   33.88
  -3  -7  12   69.24   15.66
   3   7 -11   62.68   42.05
   3  -7 -11   56.31   36.72
   3   7 -11   41.04   14.01
   3  -7 -11   35.66   40.06
   3  -7 -11   50.39   37.86
  -3  -7  11   78.67   27.23
   3   7 -10  374.76   54.62
   3  -7 -10  374.11   27.67
   3   7 -10  324.37   35.77
   3  -7 -10  322.49   67.81
   3  -7 -10  343.01   37.45
  -3  -7  10  299.04   24.87
   3   7  -9  263.64   25.91
   3  -7  -9  239.43   20.02
   3   7  -9  226.85   20.84
   3  -7  -9  208.10   53.00
   3  -7  -9  253.16   49.35
  -3  -7   9  181.12   45.30
   3   7  -8  411.16   43.30
   3  -7  -8  395.95   39.80
   3   7  -8  403.31   42.06
   3  -7  -8  405.38   37.15
   3  -7  -8  455.13   25.34
  -3  -7   8  422.97   37.35
   3   7  -7  229.52   32.22
   3  -7  -7  250.20   32.30
   3   7  -7  259.18   29.13
   3  -7  -7  268.42   39.82
   3  -7  -7  245.67   30.24
  -3  -7   7  623.28  103.58
   3   7  -6  603.49   44.41
   3  -7  -6  635.73   44.94
   3   7  -6  615.03   25.27
   3  -7  -6  619.54   30.95
   3  -7  -6  639.41   32.02
  -3  -7   6  652.98   32.44
   3   7  -5  513.66   31.31
   3  -7  -5  463.65   23.83
   3  -7  -5  521.52   30.95
  -3  -7   5  452.05   30.41
   3  -7  -5  475.40   33.53
  -3  -7   5  467.93   26.14
   3   7  -4 1962.01   62.98
   3  -7  -4 1853.67   59.94
   3  -7  -4 1821.07   62.20
  -3  -7   4 1946.60   62.93
   3  -7  -4 1909.89   62.44
  -3  -7   4 1747.16   56.57
   3   7  -3  279.89   17.12
   3  -7  -3  302.87   20.79
   3  -7  -3  272.65   25.22
  -3  -7   3  267.74   16.60
   3  -7  -3  289.31   26.10
  -3  -7   3  290.83   23.17
   3   7  -2 1279.36   39.53
   3  -7  -2 1261.58   41.05
   3  -7  -2 1251.41   47.75
  -3  -7   2 1308.34   43.15
   3  -7  -2 1266.96   46.78
  -3   7   1  568.59   29.59
   3   7  -1  544.58   27.60
  -3  -7   1  585.38   27.05
  -3  -7   1  624.71   26.78
   3  -7  -1  595.14   33.24
  -3  -7   1  555.32   31.82
   3  -7  -1  607.64   37.42
  -3   7   0 1129.44   38.02
  -3  -7   0 1093.51   32.94
  -3  -7   0 1138.14   37.36
   3  -7   0 1076.45   41.66
  -3  -7   0 1100.86   38.36
   3  -7   0 1147.87   41.45
  -3  -7  -1 2537.13   74.05
  -3  -7  -1 2617.18   79.29
   3  -7   1 2556.24   84.61
  -3  -7  -1 2636.49   82.10
   3  -7   1 2663.98   84.57
  -3   7  -2 2673.74   70.75
  -3  -7  -2 2667.27   64.54
  -3  -7  -2 2652.92   70.22
   3  -7   2 2684.81   74.78
  -3  -7  -2 2556.97   70.58
   3  -7   2 2720.18   83.48
  -3   7  -3  164.86   15.76
  -3  -7  -3   99.45    6.64
  -3  -7  -3  167.11   34.30
   3  -7   3  187.02   36.67
  -3  -7  -3  162.17   52.49
   3  -7   3  155.09   19.05
  -3   7  -4 1054.15   42.87
   3   7   4  923.88   32.13
  -3  -7  -4 1019.60   47.28
   3  -7   4 1008.53   54.32
  -3  -7  -4 1007.96   43.74
   3  -7   4  998.58   65.62
  -3   7  -5  711.64   49.02
  -3  -7  -5  651.16   26.98
  -3  -7  -5  731.84   43.26
  -3  -7  -5  718.77   41.49
   3  -7   5  680.82   37.70
  -3   7  -6  265.84   37.48
  -3  -7  -6  226.71   22.84
  -3   7  -6  238.45   34.45
  -3  -7  -6  258.18   36.99
  -3  -7  -6  291.31   59.22
   3  -7   6  308.33   27.65
  -3   7  -7  382.42   48.48
  -3  -7  -7  392.42   23.78
  -3   7  -7  360.52   41.76
  -3  -7  -7  428.52   41.57
  -3  -7  -7  383.67   39.93
   3  -7   7  358.87   42.40
  -3   7  -8  395.53   55.37
  -3   7  -8  365.45   33.47
  -3  -7  -8  372.56   42.80
  -3  -7  -8  374.70   58.79
   3  -7   8  367.81   81.48
  -3   7  -9   50.01   16.30
  -3   7  -9   54.82   25.73
  -3  -7  -9   70.97   32.61
  -3  -7  -9   63.65   22.27
   3  -7   9   48.91   22.27
  -3   7 -10  188.80   48.28
  -3   7 -10  200.46   59.26
  -3  -7 -10  205.74   56.44
  -3  -7 -10  240.96   80.98
   3  -7  10  215.45   49.29
  -3   7 -11   36.61   22.15
  -3  -7 -11   55.68   23.15
  -3  -7 -11   84.64   26.30
   3  -7  11   66.62   21.84
   3   9 -13   32.12   21.43
   3   9 -13   19.75   21.82
   3  -9 -13   44.44   26.86
   3  -9 -13   55.86   28.65
  -3  -9  13   74.39   19.37
   3   9 -12   50.82   16.59
   3   9 -12   63.84   20.09
   3  -9 -12   55.61   21.74
   3  -9 -12   35.63   17.79
  -3  -9  12   43.09   17.27
   3   9 -11  114.94   46.41
   3   9 -11  116.45   59.49
   3  -9 -11   82.42   42.72
   3  -9 -11   86.18   44.21
  -3  -9  11  141.77   35.54
   3  -9 -10   61.30   22.65
   3   9 -10   40.06   21.97
   3  -9 -10   72.10   36.91
   3  -9 -10   58.11   41.89
  -3  -9  10   73.01   23.76
   3   9  -9  528.04   76.40
   3  -9  -9  502.16   38.43
   3  -9  -9  551.78   47.51
   3  -9  -9  531.43   38.60
  -3  -9   9  524.10   34.18
   3   9  -8   69.13   29.13
   3  -9  -8   68.54   31.77
   3  -9  -8   79.96   52.04
  -3  -9   8   72.15   18.48
   3  -9  -8   87.23   31.95
  -3  -9   8   52.84   14.87
   3   9  -7  412.11   64.12
   3  -9  -7  391.95   45.28
   3  -9  -7  421.90   59.04
  -3  -9   7  377.91   58.29
   3  -9  -7  400.42   46.65
  -3  -9   7  399.81   39.91
   3   9  -6  371.76   49.20
   3  -9  -6  359.55   41.73
   3  -9  -6  438.87   36.73
  -3  -9   6  353.42   45.62
   3  -9  -6  382.44   27.18
  -3  -9   6  357.45   69.32
   3   9  -5  903.97   55.04
   3  -9  -5  862.48   45.64
   3  -9  -5  851.20   47.94
  -3  -9   5  783.44   51.44
   3  -9  -5  913.67   58.02
  -3  -9   5  897.73   43.95
   3   9  -4   81.77   17.31
   3  -9  -4  112.05   17.71
   3  -9  -4  120.36   23.27
  -3  -9   4   77.13   17.59
   3  -9  -4   82.73   34.05
  -3  -9   4   80.76   25.77
   3   9  -3 1123.73   39.44
   3  -9  -3 1196.85   43.83
   3  -9  -3 1157.21   48.05
  -3  -9   3 1197.60   46.28
   3  -9  -3 1148.07   53.68
  -3  -9   3 1187.21   48.90
   3   9  -2  104.98    9.90
   3  -9  -2  104.78   11.52
   3  -9  -2  116.34   33.75
  -3  -9   2  116.27   12.78
   3  -9  -2  106.64   20.40
  -3  -9   2  114.40   34.26
  -3   9   1  895.96   36.66
   3   9  -1  907.77   31.59
  -3  -9   1  952.15   42.71
   3  -9  -1  920.61   41.75
  -3  -9   1  917.41   45.83
   3  -9  -1  913.34   51.31
  -3   9   0  201.90   20.95
  -3  -9   0  193.56   13.02
  -3  -9   0  244.23   24.09
   3  -9   0  220.04   23.53
  -3  -9   0  219.86   25.21
   3  -9   0  237.03   24.80
  -3   9  -1 1415.51   62.14
  -3  -9  -1 1284.51   41.84
  -3  -9  -1 1180.42   38.28
  -3  -9  -1 1417.84   55.08
   3  -9   1 1387.38   61.30
  -3  -9  -1 1380.29   66.45
   3  -9   1 1407.35   55.35
  -3   9  -2  343.38   28.12
  -3  -9  -2  305.52   10.44
  -3  -9  -2  292.94   21.10
   3  -9   2  312.89   25.43
  -3  -9  -2  329.86   22.01
   3  -9   2  318.71   23.62
  -3   9  -3  480.28   45.07
  -3  -9  -3  508.60   30.44
   3  -9   3  485.83   29.30
  -3  -9  -3  475.98   35.91
   3  -9   3  474.61   33.06
  -3   9  -4   39.23   15.43
  -3  -9  -4   47.32   14.03
   3  -9   4   46.11   11.67
  -3  -9  -4   50.84   15.07
   3  -9   4   49.38   18.40
  -3   9  -5  507.15   54.03
  -3  -9  -5  466.03   30.94
   3  -9   5  404.83   30.89
  -3  -9  -5  457.30   28.23
   3  -9   5  464.33   47.40
  -3   9  -6   17.21   13.19
  -3  -9  -6    6.59    5.62
   3  -9   6   12.02    6.80
  -3  -9  -6    4.01    5.38
   3  -9   6   23.31   19.05
  -3   9  -7  515.34   68.51
  -3  -9  -7  602.07   53.61
   3  -9   7  467.11   72.62
  -3  -9  -7  574.17   61.59
   3  -9   7  549.01   78.10
  -3   9  -8    7.47    9.44
  -3  -9  -8   34.66   14.80
   3  -9   8   29.92   16.81
  -3  -9  -8   27.62    8.38
   3  -9   8   58.56   25.40
  -3   9  -9   66.86   37.67
  -3  -9  -9  124.96   53.98
  -3  -9  -9   76.03   49.08
   3  -9   9  145.87   47.18
  -3   9 -10   15.71   11.06
  -3  -9 -10   17.73    9.86
  -3  -9 -10   22.49   14.21
   3  -9  10   25.05   22.18
   3  11 -12   50.98   28.29
   3 -11 -12   40.84   16.31
  -3 -11  12   27.00   12.17
   3 -11 -12   37.21   24.75
  -3 -11  12   47.11   20.66
   3  11 -11   92.90   29.85
   3 -11 -11   95.06   28.86
  -3 -11  11   61.40   21.89
   3 -11 -11   81.07   28.83
  -3 -11  11   85.66   20.47
   3  11 -10   62.02   34.24
   3 -11 -10   77.87   38.21
   3 -11 -10   54.10   21.27
   3  11  -9  346.91   61.29
   3 -11  -9  325.22   34.77
  -3 -11   9  249.06   53.49
   3 -11  -9  286.51   31.47
  -3 -11   9  272.14   70.87
   3  11  -8   93.63   46.63
   3 -11  -8   90.97   46.15
  -3 -11   8   89.41   26.55
   3 -11  -8  142.64   33.94
  -3 -11   8   85.94   37.54
   3  11  -7  180.74   30.59
   3 -11  -7  154.81   27.18
   3 -11  -7  212.37   26.99
  -3 -11   7  136.47   34.58
   3 -11  -7  194.17   43.39
  -3 -11   7  178.55   40.14
   3  11  -6  133.02   15.72
   3 -11  -6   84.67   15.67
  -3 -11   6   96.11   19.53
  -3 -11   6   79.74   17.32
   3  11  -5   28.25   10.27
   3 -11  -5   39.34   12.95
   3 -11  -5   32.07   13.67
  -3 -11   5   22.76   10.86
   3 -11  -5   33.95   13.95
  -3 -11   5   47.20   15.02
   3  11  -4  312.55   18.25
   3 -11  -4  328.73   25.45
   3 -11  -4  303.66   43.62
  -3 -11   4  237.31   44.60
   3 -11  -4  310.43   33.21
  -3 -11   4  332.25   27.76
   3  11  -3  167.73   22.63
   3 -11  -3  199.06   16.25
   3 -11  -3  219.65   42.41
  -3 -11   3  195.13   16.36
   3 -11  -3  206.99   53.87
  -3 -11   3  239.13   21.10
   3  11  -2  432.94   31.20
   3 -11  -2  452.88   29.27
   3 -11  -2  486.94   36.42
  -3 -11   2  424.01   50.50
   3 -11  -2  438.31   40.75
  -3 -11   2  448.20   61.58
  -3 -11   1   50.59   17.83
   3 -11  -1   76.77   18.02
  -3 -11   1   26.56   28.23
   3 -11  -1   71.34   27.68
  -3  11   0  322.42   45.77
  -3 -11   0  326.90   25.56
   3 -11   0  324.79   64.69
  -3 -11   0  303.50   25.34
   3 -11   0  404.01   40.18
  -3  11  -1    6.60   10.39
  -3 -11  -1    5.44    8.32
   3 -11   1   14.98   14.06
  -3 -11  -1    7.57    9.90
   3 -11   1    6.47   16.22
  -3  11  -2  677.30   36.53
  -3 -11  -2  667.65   41.02
   3 -11   2  720.45   37.57
  -3 -11  -2  688.26   42.41
   3 -11   2  690.82   39.46
  -3  11  -3  150.43   39.82
  -3 -11  -3  133.26   28.49
   3 -11   3  120.67   14.48
  -3 -11  -3  146.87   45.13
   3 -11   3  140.34   21.08
  -3  11  -4  493.95   47.11
  -3 -11  -4  466.38   31.90
   3 -11   4  452.50   33.83
  -3 -11  -4  514.48   31.26
   3 -11   4  496.52   34.46
  -3  11  -5  150.34   41.21
  -3 -11  -5  158.24   35.42
   3 -11   5  127.57   29.18
  -3 -11  -5  147.81   32.65
   3 -11   5  155.80   42.58
  -3  11  -6  367.15   47.25
  -3 -11  -6  417.71   30.33
   3 -11   6  341.08   80.06
  -3 -11  -6  418.94   50.97
   3 -11   6  403.61   36.95
  -3  11  -7   32.02   17.02
  -3 -11  -7   32.76    9.89
   3 -11   7   30.32   19.02
  -3 -11  -7   21.33    8.55
   3 -11   7    9.38   15.43
  -3  11  -8   59.16   35.15
  -3 -11  -8   84.04   29.96
   3 -11   8   53.17   21.66
  -3 -11  -8   53.06   34.82
   3 -11   8   65.26   19.52
  -3  11  -9   58.66   21.86
  -3 -11  -9   26.89   13.76
   3 -11   9   46.33   18.51
  -3 -11  -9   57.88   17.64
   3 -11   9   55.99   22.38
   3  13 -10   41.48   31.38
   3 -13 -10  112.34   46.51
   3 -13 -10   66.64   33.86
  -3 -13  10   76.60   31.09
   3  13  -9   64.68   22.16
   3 -13  -9   85.12   21.88
   3 -13  -9   46.41   20.93
  -3 -13   9   67.06   20.43
   3  13  -8   68.56   41.10
   3 -13  -8   83.62   69.64
  -3 -13   8   41.80   39.61
   3 -13  -8  123.77   62.45
  -3 -13   8  120.33   25.81
   3  13  -7   52.24   16.97
   3 -13  -7   53.17   15.85
  -3 -13   7   45.97   15.13
   3 -13  -7   63.11   20.80
  -3 -13   7   47.71   16.93
   3  13  -6  932.56   41.17
   3 -13  -6 1048.19   57.84
  -3 -13   6  911.71   45.64
   3 -13  -6  926.54   61.49
  -3 -13   6  895.92   94.42
   3 -13  -5   16.56   18.81
  -3 -13   5   20.36   14.43
   3 -13  -5   15.79   17.12
  -3 -13   5   18.01   20.06
   3  13  -4  851.36   31.74
   3 -13  -4  801.32   35.79
   3 -13  -4  915.28   50.30
  -3 -13   4  787.00   61.90
   3 -13  -4  945.88   64.13
  -3 -13   4  905.59   52.26
   3 -13  -3   64.67   16.40
   3 -13  -3   68.79   17.06
  -3 -13   3   74.95   19.84
   3 -13  -3   97.45   29.26
  -3 -13   3   91.63   26.59
   3 -13  -2  487.11   34.94
  -3 -13   2  551.15   39.42
   3 -13  -2  553.71   51.40
   3 -13  -2  516.88   57.74
  -3 -13   2  493.98   36.66
   3 -13  -1   47.26   11.44
  -3 -13   1   38.58   10.17
   3 -13  -1   58.64   15.84
  -3 -13   1   74.24   15.24
   3 -13  -1   41.36   21.21
  -3 -13   0  410.85   38.35
   3 -13   0  419.26   30.41
  -3 -13   0  433.38   41.44
   3 -13   0  434.33   36.36
  -3  13  -1   -3.83    7.90
  -3 -13  -1    1.72    3.92
   3 -13   1   -0.77   13.22
  -3 -13  -1   13.11   10.64
   3 -13   1   16.36   16.06
  -3  13  -2  331.97   23.84
  -3 -13  -2  246.87   20.03
   3 -13   2  330.46   29.65
  -3 -13  -2  370.68   58.91
   3 -13   2  341.60   61.81
  -3  13  -3   13.47   10.48
  -3 -13  -3   11.22    7.77
   3 -13   3   31.82   17.12
  -3 -13  -3   18.51   10.57
   3 -13   3    4.55   15.57
  -3  13  -4  252.40   66.81
  -3 -13  -4  273.05   26.03
   3 -13   4  239.41   77.79
  -3 -13  -4  295.96   59.96
   3 -13   4  267.55   34.37
  -3  13  -5   35.50   13.27
  -3 -13  -5   32.40   13.53
   3 -13   5   49.38   17.36
  -3 -13  -5   27.98   16.30
   3 -13   5   25.58   17.40
  -3  13  -6  197.66   55.50
  -3 -13  -6  248.79   46.49
   3 -13   6  258.12   25.11
  -3 -13  -6  238.87   57.25
   3 -13   6  242.16   31.11
  -3  13  -7   19.05   13.10
  -3 -13  -7   38.90   13.47
   3 -13   7   21.00   10.46
  -3 -13  -7   41.78   17.76
   3 -13   7   16.89   20.79
   3 -15  -7   61.83   14.59
   3 -15  -7   42.95   12.93
  -3 -15   7   62.83   23.54
   3 -15  -6   12.55   11.49
   3 -15  -6   12.99    8.08
  -3 -15   6   27.04   21.35
   3 -15  -5   99.70   47.26
   3 -15  -5  162.85   51.91
  -3 -15   5  119.89   30.02
   3 -15  -4  145.84   28.22
   3 -15  -4  153.88   36.97
  -3 -15   4   80.01   41.91
   3 -15  -3  282.00   64.68
   3 -15  -3  331.05   55.63
   3 -15  -2   30.56   22.38
   3 -15  -2   39.00   16.61
   3 -15  -1  196.97   40.58
  -3 -15   1  200.81   43.70
   3 -15  -1  167.40   35.34
   3 -15   0    9.02    8.70
   3 -15   0   38.08   19.27
  -3 -15   0   29.07   13.98
   3 -15   0   18.92   18.29
   3 -15   1   95.74   23.36
  -3 -15  -1   99.64   26.42
   3 -15   1   73.45   19.76
  -3  15  -2   43.90   13.57
   3 -15   2   62.25   15.43
  -3 -15  -2   55.75   14.60
   3 -15   2   38.92   15.17
  -3  15  -3  116.18   40.45
   3 -15   3  125.39   35.57
  -3 -15  -3  159.18   30.23
   3 -15   3  203.25   37.92
  -3  15  -4   -1.55    9.61
   3 -15   4    8.85    8.18
  -3 -15  -4    3.25    8.98
   3 -15   4    6.86   16.81
  -3  15  -5  134.66   56.65
   3 -15   5  238.10   42.07
  -3 -15  -5  268.53   62.91
   3 -15   5  259.25   42.60
   4   0 -15    9.73    8.38
   4   0 -15    4.94   10.24
  -4   0  15    5.07   11.41
   4   0 -14  570.76  104.16
   4   0 -14  735.26   39.09
  -4   0  14  640.73   88.08
   4   0 -13   12.84    9.70
   4   0 -13   -1.35    8.50
   4   0 -12  738.88   46.64
   4   0 -12  738.55   46.04
   4   0 -12  679.81   63.95
   4   0 -11    3.67   11.09
   4   0 -11    5.59   10.97
   4   0 -11   -4.10   10.46
   4   0 -10 1313.92   74.98
   4   0 -10 1352.01   57.16
   4   0 -10 1352.48   58.94
   4   0  -9    6.57   12.20
   4   0  -9    1.85    7.83
   4   0  -9   -6.36    9.14
   4   0  -8 1086.76   62.13
   4   0  -8 1165.92   41.63
   4   0  -8 1070.77   37.25
   4   0  -7   17.70   13.93
   4   0  -7   -1.88    5.91
   4   0  -5    3.33    7.12
   4   0  -5    4.75    5.36
   4   0  -5    3.66    3.18
  -4   0   5    5.55    3.95
   4   0  -4 2497.74   39.13
   4   0  -4 2471.07   36.64
  -4   0   4 2487.20   36.78
   4   0  -4 2624.03   38.59
  -4   0   4 2398.52   34.70
   4   0  -3    4.47    6.84
  -4   0   3    1.79    3.95
   4   0  -3    4.46    4.79
  -4   0   3   18.18    7.73
  -4   0   3    2.92    2.94
   4   0  -1    4.10    3.66
   4   0  -1    7.78    4.37
   4   0  -1    4.08    3.11
   4   0  -1    8.33    5.10
  -4   0  -1    1.84    2.88
  -4   0  -1   -2.70    4.71
   4   0   1    5.19    3.18
  -4   0  -1    7.12    6.30
   4   0   1    4.99    2.86
  -4   0  -2 2167.64   35.61
  -4   0  -2 2203.71   35.30
  -4   0  -2 2210.75   42.07
  -4   0  -3    6.19    5.61
  -4   0  -3    4.22    6.14
  -4   0  -4 4487.83  137.48
  -4   0  -4 4187.89  129.24
  -4   0  -4 4309.32  137.12
  -4   0  -5    0.65    4.54
  -4   0  -5   -0.99    8.29
  -4   0  -5    2.16    6.57
  -4   0  -6 1745.78   81.28
  -4   0  -6 1802.71   63.71
  -4   0  -6 1776.13   63.45
  -4   0  -7   -4.20   10.42
  -4   0  -7    4.79    7.93
  -4   0  -7   -6.17   12.17
  -4   0  -8 1064.84   46.37
  -4   0  -8 1098.07   55.02
  -4   0  -8 1024.34   45.22
  -4   0  -9   10.08   11.52
  -4   0  -9   10.56   12.81
  -4   0 -10 2238.80  118.90
  -4   0 -10 2365.31   54.54
  -4   0 -11   -3.83    9.54
  -4   0 -11   -9.07   12.41
   4   0  11   -6.58   13.14
  -4   0 -12  210.56   51.15
  -4   0 -12  174.29   65.54
   4   0  12  264.20   30.88
   4   2 -15   45.75   15.53
   4  -2 -15   33.30    9.77
   4   2 -15   25.61   11.47
   4  -2 -15   59.12   18.28
   4  -2 -15   59.59   17.31
  -4  -2  15   38.67   18.16
   4   2 -14  242.79   39.85
   4  -2 -14  299.76   59.03
   4   2 -14  220.22   68.81
   4  -2 -14  251.25   58.58
   4  -2 -14  280.41   52.84
  -4  -2  14  252.81   56.29
   4   2 -13  125.03   31.23
   4  -2 -13  127.17   31.29
   4   2 -13  106.38   32.27
   4  -2 -13  105.42   25.20
   4  -2 -13  107.69   35.88
  -4  -2  13   99.21   22.26
   4   2 -12  346.35   73.11
   4  -2 -12  394.50   44.98
   4   2 -12  371.39   36.30
   4  -2 -12  357.60   52.55
   4  -2 -12  361.09   32.96
  -4  -2  12  383.03   27.95
   4   2 -11  137.96   28.75
   4  -2 -11  162.61   30.14
   4   2 -11  154.28   36.37
   4  -2 -11  180.75   42.50
   4  -2 -11  144.32   34.46
  -4  -2  11  145.05   18.48
   4   2 -10  873.50   36.64
   4  -2 -10  876.30   54.17
   4   2 -10  892.10   44.90
   4  -2 -10  895.70   48.85
   4  -2 -10  997.05   43.15
  -4  -2  10  883.26   50.61
   4   2  -9   33.98   19.08
   4  -2  -9   56.33   12.99
   4   2  -9   38.69   14.14
   4  -2  -9   53.27   19.39
   4  -2  -9   51.21   10.81
  -4  -2   9   39.98   13.06
   4   2  -8  276.07   43.71
   4  -2  -8  288.43   24.83
   4   2  -8  276.58   26.06
   4  -2  -8  245.65   23.15
   4  -2  -8  248.20   20.26
  -4  -2   8  223.91   19.00
   4   2  -7   66.69   17.88
   4  -2  -7   97.07   12.47
   4   2  -7   26.10    7.03
   4  -2  -7  103.68   23.94
   4  -2  -7   54.30    9.93
  -4  -2   7   33.42    9.07
   4   2  -6 1536.62   33.93
   4   2  -6 1507.47   30.08
   4  -2  -6 1502.00   31.01
   4  -2  -6 1505.95   36.87
  -4  -2   6 1651.86   29.14
   4   2  -5  746.92   29.86
   4  -2  -5  742.51   26.95
   4   2  -5  740.76   20.38
  -4  -2   5  751.62   15.47
   4  -2  -5  714.07   24.44
  -4  -2   5  703.65   15.49
   4  -2  -5  777.04   20.03
  -4  -2   5  736.03   17.76
   4   2  -4  245.04   24.25
   4  -2  -4  283.36   12.81
   4   2  -4  238.51   11.31
  -4  -2   4  248.61    9.51
   4  -2  -4  272.48   12.36
  -4   2   4  252.09   14.04
  -4  -2   4  228.37   14.43
   4   2  -3   67.43    9.30
  -4  -2   3  126.69   14.40
   4  -2  -3  148.38   12.49
  -4   2   3  128.12    7.65
  -4  -2   3   62.14    9.92
   4  -2  -3  142.20    9.99
  -4   2   3  130.34    7.58
  -4  -2   3  127.43    6.85
   4   2  -3   54.12   10.24
   4  -2  -2  600.11   15.87
   4  -2  -2  583.45   19.02
  -4   2   2  578.32   17.06
   4   2  -2  613.68   13.90
  -4   2   2  561.51   12.14
  -4   2   1   74.39   11.07
   4  -2  -1   79.55    5.48
   4   2  -1   56.08    8.32
  -4  -2   1   72.86    3.90
   4   2  -1   56.44    6.46
   4  -2  -1   79.06    9.33
  -4   2   1   75.16    5.97
  -4  -2   1   57.20    9.35
   4   2  -1   74.63   11.73
   4  -2  -1   73.93    8.87
  -4   2   1   49.28    5.44
  -4   2   0 3899.75   58.02
  -4  -2   0 4052.18   56.84
   4   2   0 3968.65   55.86
   4  -2   0 3871.87   56.84
  -4  -2   0 3996.75   58.64
   4  -2   0 3795.59   54.77
  -4   2   0 3942.32   56.37
  -4   2  -1  124.68   11.82
  -4  -2  -1  141.99   10.19
   4   2   1  125.70    5.11
  -4   2  -1  131.38   10.89
  -4  -2  -1  133.26   12.51
   4   2   1  118.69   14.76
  -4  -2  -1  124.12   12.54
   4  -2   1  121.57    8.93
  -4   2  -2  558.12   27.07
  -4  -2  -2  554.89   25.78
   4   2   2  506.75   25.11
  -4   2  -2  597.22   16.97
  -4  -2  -2  534.95   26.52
  -4  -2  -2  537.58   27.49
   4  -2   2  541.20   32.16
  -4  -2  -3  529.43   26.88
  -4   2  -3  557.96   33.30
  -4  -2  -3  529.20   32.81
  -4  -2  -3  573.91   32.99
   4  -2   3  533.94   33.83
  -4   2  -4  240.97   18.04
  -4  -2  -4  223.31   14.39
  -4   2  -4  229.77   29.87
  -4  -2  -4  211.88   21.73
  -4  -2  -4  233.79   31.61
   4  -2   4  225.14   19.06
  -4   2  -5   21.03    8.67
  -4  -2  -5   21.67    7.30
  -4   2  -5   16.80   11.20
  -4  -2  -5   26.91   12.37
  -4  -2  -5   18.81   13.14
   4  -2   5    4.22   10.89
  -4   2  -6   14.17   13.88
  -4  -2  -6    8.27   10.12
  -4   2  -6    6.72    6.85
  -4  -2  -6    9.91    6.35
  -4  -2  -6    4.09    6.32
   4  -2   6    2.62   12.06
  -4   2  -7   21.07    9.35
  -4  -2  -7   42.07   10.94
  -4   2  -7   31.54   12.99
  -4  -2  -7   25.27    9.62
  -4  -2  -7   37.34   16.72
   4  -2   7   45.20   18.44
  -4   2  -8  113.08   36.12
  -4  -2  -8  148.82   26.68
  -4   2  -8  162.02   49.12
  -4  -2  -8  142.64   43.52
  -4  -2  -8  140.43   28.34
   4  -2   8  139.86   21.48
  -4   2  -9   -5.67   11.61
  -4  -2  -9   12.23    5.25
  -4   2  -9   13.06    9.40
  -4  -2  -9   13.71    8.45
  -4  -2  -9   16.52   12.87
   4  -2   9    8.08   11.61
  -4   2 -10  107.04   19.63
  -4  -2 -10   89.03   25.57
  -4   2 -10  122.56   38.34
  -4  -2 -10  104.34   26.92
  -4  -2 -10   97.11   20.19
   4  -2  10  100.33   25.28
  -4   2 -11   59.89   18.39
  -4  -2 -11   73.57   16.53
  -4   2 -11   88.63   24.24
  -4  -2 -11   53.56   24.08
  -4  -2 -11   74.69   30.55
   4  -2  11   76.78   16.90
  -4   2 -12   36.89   14.89
  -4  -2 -12   28.76   12.17
  -4   2 -12   17.01    9.44
  -4  -2 -12   20.17   11.80
   4  -2  12   37.73   20.40
   4   4 -15   71.56   41.05
   4  -4 -15  115.48   34.43
   4   4 -15   76.80   30.31
   4  -4 -15   39.78   42.12
   4  -4 -15   97.38   32.40
  -4  -4  15   57.22   29.46
   4   4 -14   27.80    7.62
   4  -4 -14   62.98   18.78
   4   4 -14   10.11    8.60
   4  -4 -14   50.16   24.31
   4  -4 -14   23.85   17.63
  -4  -4  14   34.23   22.39
   4   4 -13  404.62   57.76
   4  -4 -13  412.89   80.38
   4   4 -13  468.78   59.29
   4  -4 -13  438.32   82.11
   4  -4 -13  445.26   77.45
  -4  -4  13  491.70   97.97
   4   4 -12  126.13   27.42
   4  -4 -12  113.43   31.69
   4   4 -12  142.05   32.53
   4  -4 -12  141.34   38.90
   4  -4 -12  168.20   38.52
  -4  -4  12  155.95   33.01
   4   4 -11  635.40   62.58
   4  -4 -11  630.77   41.36
   4   4 -11  710.17   75.24
   4  -4 -11  620.90   53.26
   4  -4 -11  659.60   34.55
  -4  -4  11  717.96   37.02
   4   4 -10  317.50   39.44
   4  -4 -10  309.01   41.31
   4   4 -10  293.29   48.38
   4  -4 -10  297.78   34.77
   4  -4 -10  295.48   39.06
  -4  -4  10  327.65   52.24
   4   4  -9 1256.12   62.24
   4  -4  -9 1247.79   56.38
   4   4  -9 1328.61   54.89
   4  -4  -9 1241.97   66.62
   4  -4  -9 1248.10   60.51
  -4  -4   9 1269.75   53.55
   4   4  -8  553.45   28.92
   4  -4  -8  535.26   28.49
   4   4  -8  485.80   24.32
   4  -4  -8  504.59   36.58
   4  -4  -8  518.84   26.97
  -4  -4   8  497.65   35.92
   4   4  -7 2811.81   93.38
   4  -4  -7 2839.71   94.51
   4   4  -7 2885.03   87.92
   4  -4  -7 2719.00   88.57
   4  -4  -7 2771.39   85.42
  -4  -4   7 2722.29   83.78
   4  -4  -6  482.81   41.82
   4   4  -6  533.96   30.46
   4  -4  -6  503.71   28.33
   4  -4  -6  471.00   31.39
  -4  -4   6  492.35   41.06
   4  -4  -5 1354.68   27.94
   4   4  -5 1381.14   24.81
   4  -4  -5 1360.09   34.97
  -4  -4   5 1354.55   27.91
   4   4  -4  758.91   23.76
   4  -4  -4  688.19   29.33
   4   4  -4  721.41   21.27
  -4  -4   4  673.57   16.32
   4  -4  -4  667.46   29.47
  -4  -4   4  711.41   20.90
   4   4  -3 1315.44   24.57
  -4  -4   3 1326.88   22.33
   4  -4  -3 1359.03   26.08
  -4  -4   3 1306.62   20.77
  -4  -4   3 1321.62   24.56
  -4  -4   2  213.57    7.12
   4  -4  -2  202.12   13.51
  -4  -4   2  200.69    6.78
   4  -4  -2  211.96   18.74
  -4  -4   2  211.09   14.26
   4  -4  -2  224.84   15.08
   4   4  -2  196.19    9.42
  -4   4   1  905.75   17.25
   4   4  -1  908.66   13.73
  -4  -4   1  911.55   13.65
   4   4  -1  881.57   14.23
   4  -4  -1  882.22   22.57
  -4  -4   1  917.64   17.69
   4   4  -1  871.52   17.62
   4  -4  -1  894.19   25.76
  -4   4   0  975.91   25.35
  -4  -4   0  936.90   18.18
   4   4   0  930.33   16.02
   4  -4   0  982.72   24.53
  -4  -4   0  956.58   23.32
   4  -4   0  986.98   22.08
  -4   4  -1 3812.15   58.85
  -4  -4  -1 4054.59   64.30
   4   4   1 3619.04   52.36
  -4  -4  -1 3756.41   56.78
   4  -4   1 3880.22   60.61
  -4   4  -2 1561.40   29.42
   4   4   2 1539.28   23.59
  -4  -4  -2 1557.17   29.39
  -4  -4  -2 1635.11   32.99
   4  -4   2 1642.20   42.79
  -4   4  -3 2142.48   66.89
  -4  -4  -3 2156.20   65.32
   4   4   3 2058.94   61.48
  -4   4  -3 2244.41   70.21
  -4  -4  -3 2111.55   67.80
  -4  -4  -3 2180.63   71.22
   4  -4   3 2154.19   68.65
  -4   4  -4  894.86   30.63
  -4  -4  -4  867.01   25.07
  -4   4  -4  944.36   33.94
  -4  -4  -4  848.40   37.04
  -4  -4  -4  839.39   34.87
   4  -4   4  911.89   49.34
  -4   4  -5 1764.34   62.07
  -4  -4  -5 1693.29   57.88
  -4   4  -5 1842.21   65.50
  -4  -4  -5 1724.73   75.10
  -4  -4  -5 1677.41   61.19
   4  -4   5 1790.68   79.44
  -4   4  -6  666.81   60.61
  -4  -4  -6  670.13   30.39
  -4   4  -6  696.32   40.19
  -4  -4  -6  652.80   41.99
  -4  -4  -6  693.13   42.37
   4  -4   6  766.04   44.30
  -4   4  -7 1280.85   57.78
  -4  -4  -7 1146.83   60.45
  -4   4  -7 1229.47   63.93
  -4  -4  -7 1146.96   61.64
  -4  -4  -7 1312.07   77.96
   4  -4   7 1170.76   70.82
  -4   4  -8  568.62   52.24
  -4  -4  -8  553.18   35.54
  -4   4  -8  546.74   62.61
  -4  -4  -8  638.29   53.51
  -4  -4  -8  666.93   62.72
   4  -4   8  608.20   44.33
  -4   4  -9  653.95   78.52
  -4  -4  -9  702.31   30.51
  -4   4  -9  753.65   39.18
  -4  -4  -9  730.27   50.13
  -4  -4  -9  723.30   58.38
   4  -4   9  722.06   61.77
  -4   4 -10   56.32   30.79
  -4  -4 -10   34.80   13.48
  -4   4 -10   69.69   25.72
  -4  -4 -10   60.54   22.53
  -4  -4 -10   71.09   26.27
   4  -4  10   71.44   23.48
  -4   4 -11  119.94   49.45
  -4   4 -11  112.78   46.13
  -4  -4 -11  121.25   35.48
  -4  -4 -11  138.85   36.23
   4  -4  11  159.91   44.55
  -4   4 -12   22.96   10.52
  -4   4 -12   23.03   14.88
  -4  -4 -12   22.23   12.66
  -4  -4 -12   58.92   27.75
   4  -4  12   36.85   19.36
   4   6 -14   40.97   17.97
   4  -6 -14   27.08   14.57
   4   6 -14   39.13   12.73
   4  -6 -14   19.36   18.04
   4  -6 -14   42.69   18.88
  -4  -6  14   37.29   14.62
   4   6 -13  194.95   45.72
   4  -6 -13  195.77   41.35
   4   6 -13  184.14   61.93
   4  -6 -13  192.74   45.43
   4  -6 -13  181.81   50.79
  -4  -6  13  196.10   48.55
   4   6 -12   25.21   15.02
   4  -6 -12   27.87   10.92
   4   6 -12   15.46   10.74
   4  -6 -12   23.71   13.46
   4  -6 -12   31.36   16.60
  -4  -6  12   29.13   13.64
   4   6 -11  286.41   54.21
   4  -6 -11  247.94   60.32
   4   6 -11  331.64   35.52
   4  -6 -11  242.03   78.26
   4  -6 -11  290.50   48.00
  -4  -6  11  288.22   46.33
   4   6 -10   36.72   14.05
   4  -6 -10   31.45   16.17
   4   6 -10   47.31   16.69
   4  -6 -10   25.55   13.05
   4  -6 -10   40.85   10.18
  -4  -6  10   38.91   16.48
   4   6  -9  436.84   36.33
   4  -6  -9  458.46   32.72
   4   6  -9  425.01   30.24
   4  -6  -9  405.43   43.86
   4  -6  -9  442.35   36.04
  -4  -6   9  398.55   36.50
   4   6  -8   12.43    8.55
   4  -6  -8   24.82   14.73
   4   6  -8   16.08    9.94
   4  -6  -8    3.73   13.66
   4  -6  -8   17.32   18.25
  -4  -6   8    6.07    7.25
   4   6  -7  373.99   29.92
   4  -6  -7  340.61   27.60
   4   6  -7  337.35   29.23
   4  -6  -7  327.42   34.70
   4  -6  -7  355.67   45.54
  -4  -6   7  377.12   27.35
   4   6  -6  245.84   47.21
   4  -6  -6  215.68   17.46
   4   6  -6  222.28   24.94
   4  -6  -6  212.38   17.43
   4  -6  -6  250.37   27.66
  -4  -6   6  246.88   27.17
   4   6  -5  436.69   33.04
   4  -6  -5  439.20   28.88
   4  -6  -5  415.25   27.83
  -4  -6   5  439.84   27.68
   4   6  -4   53.72   14.57
   4  -6  -4   43.79   10.76
  -4  -6   4   38.60    9.00
   4  -6  -4   52.91   12.55
  -4  -6   4   49.08   11.50
   4  -6  -4   38.37   13.33
  -4  -6   4   43.65    9.75
   4   6  -3  316.50   25.55
   4  -6  -3  313.12   21.23
  -4  -6   3  268.60   14.80
   4  -6  -3  279.47   49.15
  -4  -6   3  290.20   16.27
   4  -6  -3  329.35   27.30
  -4  -6   3  289.20   23.84
   4   6  -2   42.87    9.64
  -4  -6   2   56.19    8.23
   4  -6  -2   44.39   19.71
  -4  -6   2   36.27   17.83
   4  -6  -2   61.46   28.68
   4   6  -2   60.20    6.22
  -4  -6   2   29.21   15.74
   4  -6  -2   66.16   13.25
   4   6  -1  471.65   22.35
  -4  -6   1  472.89   22.89
  -4  -6   1  472.16   27.07
   4  -6  -1  438.43   38.11
   4   6  -1  442.14   26.39
  -4  -6   1  456.40   29.21
   4  -6  -1  463.34   32.16
  -4   6   0  260.89   29.05
  -4  -6   0  230.03   16.21
   4   6   0  225.99   13.43
   4  -6   0  291.44   38.74
  -4  -6   0  242.98   21.51
   4  -6   0  243.07   21.02
  -4   6  -1   20.34   12.89
  -4  -6  -1   10.94    9.46
  -4  -6  -1    9.49    6.78
   4  -6   1   22.17   11.68
  -4   6  -2 2048.24   67.21
  -4  -6  -2 1992.37   63.10
   4  -6   2 2044.91   70.77
  -4  -6  -2 1955.31   64.16
  -4   6  -3   27.55    8.24
  -4  -6  -3   10.56    2.48
   4   6   3   21.61    4.44
  -4  -6  -3   39.57   10.42
   4  -6   3   44.32   13.67
  -4  -6  -3   35.34    9.75
   4  -6   3   24.08   15.01
  -4   6  -4   40.54   12.08
   4   6   4   35.50    5.14
  -4  -6  -4   31.34    9.11
  -4  -6  -4   21.51   13.04
   4  -6   4   70.99   27.22
  -4   6  -5   82.58   35.88
  -4  -6  -5   62.59   13.21
  -4   6  -5   94.69   25.67
  -4  -6  -5   72.56   16.04
  -4  -6  -5   78.54   18.38
   4  -6   5   74.48   23.30
  -4   6  -6   11.96   12.54
  -4  -6  -6    4.42    6.52
  -4   6  -6   14.74    8.80
  -4  -6  -6   10.18   11.37
  -4  -6  -6   19.96   12.83
   4  -6   6    1.12   14.24
  -4   6  -7   26.39   10.44
  -4  -6  -7   19.92   10.01
  -4   6  -7   32.37   13.67
  -4  -6  -7   35.73    9.62
  -4  -6  -7   24.83   14.26
   4  -6   7   -0.13   13.27
  -4   6  -8   31.63   16.31
  -4  -6  -8   16.36    9.11
  -4   6  -8   23.11   15.03
  -4  -6  -8   17.98    9.74
  -4  -6  -8   21.05   11.89
   4  -6   8   40.23   21.13
  -4   6  -9   43.26   18.57
  -4   6  -9   56.47   23.22
  -4  -6  -9   45.74   13.51
  -4  -6  -9   31.48   17.74
   4  -6   9   52.07   19.24
  -4   6 -10   30.26   14.68
  -4   6 -10   17.97   10.32
  -4  -6 -10   29.51   16.42
  -4  -6 -10   12.99   11.17
   4  -6  10   -2.42   13.53
  -4   6 -11   12.15   12.70
  -4   6 -11   23.09   12.56
  -4  -6 -11   20.33   15.50
  -4  -6 -11   19.51    9.20
   4  -6  11   49.28   24.47
   4   8 -14   39.37   16.29
   4  -8 -14   26.65   16.41
   4  -8 -14   39.70   17.50
  -4  -8  14   24.24   16.55
   4   8 -13  278.04   82.44
   4  -8 -13  214.56   72.94
   4   8 -13  336.80   47.98
   4  -8 -13  389.19   54.14
   4  -8 -13  326.66   57.12
  -4  -8  13  331.55   60.99
   4   8 -12  130.43   68.03
   4  -8 -12  139.99   54.37
   4   8 -12  135.76   53.36
   4  -8 -12  132.80   76.00
   4  -8 -12  128.93   58.83
  -4  -8  12  130.33   68.15
   4   8 -11  220.31   47.35
   4  -8 -11  160.27   55.03
   4   8 -11  180.96   44.37
   4  -8 -11  160.74   74.11
   4  -8 -11  185.29   48.61
  -4  -8  11  169.71   48.24
   4   8 -10  233.79   48.81
   4  -8 -10  199.80   42.68
   4   8 -10  241.37   16.50
   4  -8 -10  273.26   38.83
   4  -8 -10  260.88   63.96
  -4  -8  10  243.23   41.29
   4   8  -9  575.35   39.94
   4  -8  -9  575.41   34.26
   4   8  -9  605.48   29.96
   4  -8  -9  592.95   36.91
   4  -8  -9  576.74   36.28
  -4  -8   9  674.96   41.30
   4   8  -8   72.56   46.35
   4  -8  -8   83.73   33.74
   4   8  -8   54.02   24.71
   4  -8  -8   78.26   37.09
   4  -8  -8   88.65   39.78
  -4  -8   8   95.37   32.97
   4   8  -7 1882.86   63.79
   4  -8  -7 1725.48   64.96
   4  -8  -7 1749.93   62.78
   4  -8  -7 1670.76   61.21
  -4  -8   7 1686.52   60.20
   4   8  -6  565.08   60.48
   4  -8  -6  590.10   39.60
   4  -8  -6  611.36   36.64
  -4  -8   6  582.17   33.12
   4  -8  -6  613.53   41.14
  -4  -8   6  594.15   43.50
   4   8  -5  682.15   29.63
   4  -8  -5  693.64   32.03
   4  -8  -5  711.34   40.16
  -4  -8   5  691.41   41.52
   4  -8  -5  688.84   41.36
  -4  -8   5  700.46   32.71
   4   8  -4  506.31   31.33
   4  -8  -4  468.89   21.50
   4  -8  -4  501.26   29.30
  -4  -8   4  497.66   24.96
   4  -8  -4  500.26   28.33
  -4  -8   4  515.96   26.70
   4   8  -3  717.99   22.48
   4  -8  -3  742.92   27.67
   4  -8  -3  751.97   34.44
  -4  -8   3  715.32   30.38
   4  -8  -3  733.58   33.53
  -4  -8   3  728.19   37.23
   4   8  -2 1066.50   28.84
  -4  -8   2 1017.19   27.45
   4  -8  -2 1008.15   31.02
  -4  -8   2 1073.46   32.53
   4  -8  -2 1061.56   35.06
  -4  -8   2 1108.88   39.77
   4  -8  -2 1057.58   50.61
  -4   8   1 1516.47   44.03
   4   8  -1 1471.54   37.77
  -4  -8   1 1526.22   43.57
   4  -8  -1 1516.61   57.55
  -4  -8   1 1498.87   46.29
   4  -8  -1 1524.74   49.27
  -4   8   0  498.74   25.39
  -4  -8   0  548.37   33.69
   4  -8   0  500.44   24.43
  -4  -8   0  522.27   33.57
   4  -8   0  485.00   27.55
  -4   8  -1 1824.27   57.02
  -4  -8  -1 1843.51   62.88
   4  -8   1 1726.07   62.15
  -4  -8  -1 1790.91   51.27
   4  -8   1 1825.62   69.22
  -4   8  -2 1432.12   68.85
  -4  -8  -2 1417.18   54.50
   4  -8   2 1338.93   63.57
  -4  -8  -2 1378.37   73.16
   4  -8   2 1415.80   58.34
  -4   8  -3 3760.15   39.48
  -4  -8  -3 3599.80  134.64
   4  -8   3 3792.00   51.11
  -4  -8  -3 3609.80  138.91
   4  -8   3 3551.31  145.94
  -4   8  -4 1593.33   58.20
  -4  -8  -4 1591.93   57.25
   4  -8   4 1530.79   81.08
  -4  -8  -4 1538.57   87.93
  -4   8  -5 1174.14   80.88
  -4  -8  -5 1315.88   66.22
   4  -8   5 1137.81   94.72
  -4  -8  -5 1209.15   64.59
   4  -8   5 1201.50   66.53
  -4   8  -6  215.60   44.79
  -4  -8  -6  186.38   23.09
   4  -8   6  185.23   48.65
  -4  -8  -6  222.28   52.48
   4  -8   6  191.60   24.76
  -4   8  -7  851.56   90.36
  -4  -8  -7  946.28   50.05
  -4  -8  -7  867.69   47.89
   4  -8   7  871.24   42.25
  -4   8  -8   56.61   29.27
  -4  -8  -8   60.65   17.62
  -4  -8  -8   61.21   21.12
   4  -8   8   67.74   19.26
  -4   8  -9  238.88   84.95
  -4   8  -9  360.08   65.18
  -4  -8  -9  355.14   48.93
  -4  -8  -9  281.37   84.37
   4  -8   9  339.93   35.17
  -4   8 -10  201.76   61.69
  -4   8 -10  277.49   50.11
  -4  -8 -10  254.77   56.13
  -4  -8 -10  303.83   82.81
   4  -8  10  325.40   39.34
   4  10 -13  250.80   48.93
   4  10 -13  227.77   56.84
   4 -10 -13  253.88   60.31
   4 -10 -13  263.03   33.95
  -4 -10  13  178.10   56.34
   4  10 -12   29.82   10.12
   4 -10 -12   36.65   18.08
   4 -10 -12   61.68   33.41
  -4 -10  12   35.34   17.99
   4  10 -11   62.65   21.74
   4 -10 -11   51.68   22.62
   4 -10 -11   51.39   13.64
  -4 -10  11   52.44   19.61
   4  10 -10  100.83   37.08
   4 -10 -10   90.21   40.11
   4 -10 -10  121.07   37.61
  -4 -10  10   91.65   19.59
   4 -10 -10  112.86   38.38
  -4 -10  10  120.48   30.68
   4  10  -9  103.89   37.77
   4 -10  -9   81.17   13.86
   4 -10  -9  112.88   31.99
  -4 -10   9   66.64   26.72
   4 -10  -9   99.25   28.02
  -4 -10   9  116.55   20.73
   4  10  -8  181.18   57.32
   4 -10  -8  193.04   17.07
   4 -10  -8  150.91   50.90
  -4 -10   8  126.25   39.38
   4 -10  -8  193.68   55.28
  -4 -10   8  159.11   36.63
   4  10  -7   99.14   18.77
   4 -10  -7   83.27   31.71
   4 -10  -7  106.89   22.71
  -4 -10   7   87.95   21.62
   4 -10  -7  100.38   24.65
  -4 -10   7   91.33   27.01
   4  10  -6  180.27   37.50
   4 -10  -6  140.43   18.45
   4 -10  -6  178.23   39.29
  -4 -10   6  111.01   34.33
   4 -10  -6  164.01   41.36
  -4 -10   6  175.14   25.27
   4  10  -5   36.60   11.08
   4 -10  -5   51.58   14.86
   4 -10  -5   40.22   13.65
  -4 -10   5   37.14   11.49
   4 -10  -5   46.79   13.11
  -4 -10   5   45.53   24.40
   4  10  -4   44.70   16.38
   4 -10  -4   47.18   18.40
  -4 -10   4   27.85   18.01
   4 -10  -4   40.25   37.05
   4  10  -3  112.24   15.23
   4 -10  -3  147.62   19.75
   4 -10  -3  109.67   32.52
  -4 -10   3  118.14   15.41
   4 -10  -3  124.03   40.65
  -4 -10   3  112.50   35.16
   4  10  -2   17.87    9.34
   4 -10  -2   13.45    8.81
  -4 -10   2   26.32    9.80
   4 -10  -2   17.42   18.93
  -4 -10   2   22.84   21.44
   4 -10  -2   23.99   12.59
  -4 -10   1  166.69   28.58
   4 -10  -1  172.52   25.62
  -4 -10   1   91.46   57.98
   4 -10  -1  137.27   29.11
  -4  10   0   95.04   45.54
  -4 -10   0  113.11    7.14
  -4 -10   0  109.94   22.82
   4 -10   0   96.31   30.57
  -4 -10   0   95.06   39.81
   4 -10   0  115.40   19.61
  -4  10  -1   24.93   19.96
  -4 -10  -1   28.37   10.66
   4 -10   1   36.84   17.34
  -4 -10  -1   24.41   13.68
   4 -10   1   34.05   15.86
  -4  10  -2   96.00   20.43
  -4 -10  -2  119.76   29.79
   4 -10   2  125.27   19.44
  -4 -10  -2  116.08   39.08
   4 -10   2  103.56   32.53
  -4  10  -3  173.19   35.35
  -4 -10  -3  165.94   16.61
   4 -10   3  178.38   29.86
  -4 -10  -3  155.21   20.56
   4 -10   3  165.89   25.07
  -4  10  -4   17.36   17.32
  -4 -10  -4   -0.73    8.66
   4 -10   4  -11.86   12.34
  -4 -10  -4    3.65    8.31
   4 -10   4   10.21   14.71
  -4  10  -5   26.41   17.00
  -4 -10  -5   34.98   11.58
   4 -10   5   26.60   13.67
  -4 -10  -5   20.78   11.83
   4 -10   5   28.20   16.25
  -4  10  -6    5.25   11.64
  -4 -10  -6    8.40   10.54
   4 -10   6    9.86   10.52
  -4 -10  -6   15.68   15.18
   4 -10   6   16.96   17.41
  -4  10  -7   10.53   10.44
  -4 -10  -7    1.22    9.67
   4 -10   7    5.93   25.68
  -4 -10  -7    8.10    9.41
   4 -10   7    3.77    8.09
  -4  10  -8   19.32   11.22
  -4 -10  -8    4.22   12.04
   4 -10   8   20.99   23.62
  -4 -10  -8    5.96   10.18
   4 -10   8   37.87   41.15
  -4  10  -9   25.24   16.54
  -4 -10  -9   35.60   12.54
   4 -10   9   32.09   10.30
  -4 -10  -9   51.13   18.21
   4 -10   9   45.65   28.03
   4  12 -11    6.55   12.39
   4 -12 -11   32.35   15.44
   4 -12 -11    1.13   12.80
  -4 -12  11   17.27   13.03
   4  12 -10  256.53   45.73
   4 -12 -10  229.38   71.59
   4 -12 -10  177.48   67.05
  -4 -12  10  128.08   57.77
   4  12  -9    5.40    7.82
   4 -12  -9    3.23    8.74
  -4 -12   9   19.79   13.44
   4 -12  -9    6.36    8.96
  -4 -12   9    5.90    8.26
   4  12  -8  598.72   33.18
   4 -12  -8  734.09   47.70
  -4 -12   8  635.02   36.39
   4 -12  -8  638.42   57.50
  -4 -12   8  667.19   44.42
   4  12  -7   27.60   11.28
   4 -12  -7   31.88   13.48
   4 -12  -7   43.24   20.30
  -4 -12   7   29.04   10.39
   4 -12  -7   54.65   16.52
  -4 -12   7   27.02   22.52
   4  12  -6  236.04   22.54
   4 -12  -6  256.44   21.49
   4 -12  -6  247.87   34.98
  -4 -12   6  186.33   26.73
   4 -12  -6  223.57   24.90
  -4 -12   6  211.73   23.10
   4  12  -5   87.66   30.72
   4 -12  -5  107.17   28.18
   4 -12  -5   92.62   41.14
  -4 -12   5   68.92   23.95
   4 -12  -5  119.78   22.32
  -4 -12   5  132.10   22.19
   4  12  -4  690.56   35.98
   4 -12  -4  728.00   42.19
   4 -12  -4  747.77   79.49
  -4 -12   4  790.61   43.93
   4 -12  -4  708.44   70.87
   4  12  -3   25.67    8.39
   4 -12  -3   42.51   10.09
   4 -12  -3   40.53   12.58
  -4 -12   3   30.24    8.91
   4 -12  -3   41.94   13.16
  -4 -12   3   35.41   16.51
   4 -12  -2 1173.30   60.55
  -4 -12   2 1205.55   62.50
   4 -12  -2 1277.29   72.87
  -4 -12   2 1196.68   93.94
   4 -12  -2 1196.95   64.22
  -4 -12   1   30.30    9.06
   4 -12  -1   14.45   13.69
  -4 -12   1   54.43   44.23
   4 -12  -1   54.31   21.80
  -4  12   0  854.67   70.78
  -4 -12   0  887.31   51.79
   4 -12   0  868.06   52.18
  -4 -12   0  888.84   57.58
   4 -12   0  872.38   53.71
  -4  12  -1    9.13    9.06
  -4 -12  -1   11.86    7.85
   4 -12   1    2.40   13.35
  -4 -12  -1   11.12    8.26
   4 -12   1   13.87   15.60
  -4  12  -2  658.34   53.73
  -4 -12  -2  724.95   34.48
   4 -12   2  691.13   55.98
  -4 -12  -2  775.12   47.08
   4 -12   2  744.09   43.87
  -4  12  -3  177.29   43.36
  -4 -12  -3  154.76   22.39
   4 -12   3  148.36   49.79
  -4 -12  -3  202.27   50.15
   4 -12   3  125.55   28.61
  -4  12  -4  900.68   76.11
  -4 -12  -4  979.87   56.15
   4 -12   4  953.99   69.91
  -4 -12  -4 1004.08   64.26
   4 -12   4  989.63   58.51
  -4  12  -5   -0.84   13.52
  -4 -12  -5   11.82    6.96
   4 -12   5    7.27    8.34
  -4 -12  -5    2.88   11.25
   4 -12   5    5.76   15.74
  -4  12  -6  606.43   90.64
  -4 -12  -6  710.26   65.07
   4 -12   6  610.25   65.91
  -4 -12  -6  638.66   77.83
   4 -12   6  511.61   88.91
  -4  12  -7   20.02   10.44
  -4 -12  -7   -2.02    9.49
   4 -12   7    3.96    8.76
  -4 -12  -7   15.13   13.37
   4 -12   7   14.34   15.53
  -4  12  -8  481.35   95.47
  -4 -12  -8  565.97   42.38
   4 -12   8  542.22   34.31
  -4 -12  -8  488.55   84.24
   4 -12   8  541.50   37.48
   4  14  -9    8.67    6.18
   4 -14  -9   40.63   20.75
   4 -14  -9   16.48   15.34
  -4 -14   9    6.85   13.17
   4 -14  -8   28.86   17.33
  -4 -14   8   15.04   13.38
   4  14  -7    9.08    5.30
   4 -14  -7   36.28   20.79
   4 -14  -7   19.19    9.93
  -4 -14   7   12.18   12.20
   4 -14  -6  168.57   61.14
   4 -14  -6  185.55   41.58
  -4 -14   6  204.63   35.50
   4 -14  -5   65.26   14.56
   4 -14  -5   62.87   20.16
  -4 -14   5   38.77   25.00
   4 -14  -4  304.18   74.36
   4 -14  -4  394.03   71.10
   4 -14  -3   27.73   11.40
   4 -14  -3   48.97   17.47
   4 -14  -2   37.40   19.75
   4 -14  -2   71.69   22.78
  -4 -14   2   55.26   26.53
   4 -14  -2   80.56   29.86
   4 -14  -1   24.78    9.19
   4 -14  -1   17.06    7.66
  -4 -14   1   20.85   12.14
   4 -14  -1   61.36   25.36
   4 -14   0   35.46   15.19
  -4 -14   0   59.00   15.02
   4 -14   0   67.76   21.87
  -4  14  -1   25.04   10.14
   4 -14   1   52.17   17.96
  -4 -14  -1   16.49   12.29
   4 -14   1   16.77   15.69
  -4  14  -2  167.18   48.62
   4 -14   2  161.62   55.33
  -4 -14  -2  201.07   44.44
   4 -14   2  145.41   28.57
  -4  14  -3    5.49    6.00
   4 -14   3    6.97   17.75
  -4 -14  -3    2.15    7.76
   4 -14   3   19.67   16.88
  -4  14  -4    6.18    5.78
   4 -14   4    8.82    8.12
  -4 -14  -4    0.56    6.39
   4 -14   4    7.45   16.61
  -4  14  -5   15.72   14.20
   4 -14   5   20.38   14.26
  -4 -14  -5   21.92   15.29
   4 -14   5   35.17   27.82
  -4  14  -6  -12.27   10.17
   4 -14   6   17.91   12.98
  -4 -14  -6    1.23   14.69
   4 -14   6   12.25   16.13
   4 -16  -6    8.71   11.46
   4 -16  -6    6.76    6.22
  -4 -16   6    7.92    8.94
   4 -16  -5  689.25   34.87
   4 -16  -5  650.46   54.69
  -4 -16   5  644.58   44.96
   4 -16  -4   13.48    9.98
   4 -16  -4   12.89    8.21
   4 -16  -3  447.34   43.81
   4 -16  -3  451.43   83.72
   4 -16  -2   14.91    9.65
   4 -16  -1  425.10   67.85
   4 -16   0    2.85    4.20
   4 -16   0    4.26   11.11
   4 -16   0   37.58   22.96
  -4 -16  -1  644.66   62.61
   4 -16   1  573.94   70.45
  -4  16  -2   14.25    6.61
   4 -16   2   18.31   14.44
  -4 -16  -2   16.10   10.50
   4 -16   2   13.45   10.51
   5   1 -16  123.52   54.56
   5  -1 -16  136.81   37.81
   5   1 -16  107.83   60.45
   5  -1 -16  138.45   56.83
  -5  -1  16  164.38   38.14
  -5   1  16  172.92   22.94
   5   1 -15   85.52   20.31
   5  -1 -15   71.01   24.21
   5   1 -15   85.26   22.07
   5  -1 -15   56.72   18.36
  -5  -1  15   82.14   15.86
   5   1 -14  243.38   59.13
   5  -1 -14  278.28   51.51
   5   1 -14  279.11   27.18
   5  -1 -14  275.26   50.13
   5  -1 -14  248.91   64.67
  -5  -1  14  254.99   53.43
   5   1 -13   33.94   17.11
   5  -1 -13   34.85   16.60
   5   1 -13   38.48   12.33
   5  -1 -13   33.11   11.10
   5  -1 -13   24.51    8.08
  -5  -1  13   42.74   14.62
   5   1 -12  321.62   54.76
   5  -1 -12  311.80   68.04
   5   1 -12  306.14   32.38
   5  -1 -12  301.69   60.07
   5  -1 -12  300.12   45.04
  -5  -1  12  325.66   62.55
   5   1 -11  268.34   48.68
   5  -1 -11  302.29   60.11
   5   1 -11  284.10   31.24
   5  -1 -11  263.63   30.73
   5  -1 -11  293.81   38.77
   5   1 -10  469.40   42.76
   5  -1 -10  415.27   50.02
   5   1 -10  459.27   34.94
   5  -1 -10  465.84   34.26
   5  -1 -10  446.27   42.46
   5   1  -9  390.57   32.03
   5  -1  -9  385.08   45.02
   5   1  -9  400.15   31.80
   5  -1  -9  417.79   31.66
   5  -1  -9  410.54   28.34
   5   1  -8 1046.60   42.11
   5  -1  -8 1054.40   48.37
   5   1  -8 1067.37   37.79
   5  -1  -8 1113.47   40.05
   5  -1  -8 1130.37   39.00
   5   1  -7  562.17   31.69
   5  -1  -7  596.13   47.40
   5   1  -7  592.82   36.29
   5  -1  -7  594.69   36.21
   5  -1  -7  634.92   26.30
   5   1  -6 1144.49   39.73
   5  -1  -6 1189.60   27.39
   5   1  -6 1205.06   24.07
   5  -1  -6 1111.86   23.27
   5  -1  -6 1090.35   19.95
  -5  -1   6 1039.93   20.32
   5   1  -5  982.55   26.29
   5  -1  -5  976.63   22.30
   5   1  -5  981.98   19.69
   5  -1  -5  941.41   21.90
  -5  -1   5  979.19   17.24
  -5  -1   5  965.54   18.46
   5  -1  -5 1002.34   21.21
  -5   1   5 1008.63   20.16
  -5  -1   5 1002.31   18.38
   5   1  -4 1735.68   29.51
   5  -1  -4 1783.11   30.60
   5   1  -4 1758.61   28.70
   5  -1  -4 1747.34   28.53
  -5  -1   4 1802.46   27.30
  -5   1   4 1782.30   28.01
  -5  -1   4 1749.76   25.43
   5  -1  -4 1795.98   27.40
  -5   1   4 1753.39   25.76
   5   1  -3 1645.23   30.80
  -5  -1   3 1662.51   26.25
   5  -1  -3 1672.57   29.13
   5   1  -3 1617.68   24.84
   5  -1  -3 1622.96   26.81
  -5  -1   3 1618.84   24.92
  -5   1   3 1661.33   27.30
   5  -1  -3 1632.80   23.78
  -5   1   3 1664.54   24.71
  -5  -1   2 1946.29   29.64
   5  -1  -2 2053.40   32.81
   5   1  -2 2003.01   29.09
   5  -1  -2 2045.62   33.33
  -5   1   2 1996.85   31.06
  -5  -1   2 1908.62   27.47
   5   1  -2 1872.58   26.44
   5  -1  -2 1889.64   27.81
  -5   1   2 1900.01   28.91
  -5   1   1  584.85   13.48
   5   1  -1  609.35   13.01
   5  -1  -1  597.71   12.26
   5   1  -1  612.40   12.15
   5  -1  -1  592.51   19.61
  -5  -1   1  656.08   12.34
   5   1  -1  615.98   11.13
  -5   1   1  594.05   11.74
  -5  -1   0 2057.16   30.51
  -5   1   0 1988.33   33.83
   5   1   0 2000.25   30.50
  -5  -1   0 2016.39   31.17
   5   1   0 2013.15   31.84
   5   1   0 2006.22   31.59
  -5  -1  -1  225.01    7.79
  -5   1  -1  217.14    9.22
   5   1   1  213.89    8.34
  -5   1  -1  207.95   11.45
  -5  -1  -1  218.51   16.38
  -5  -1  -1  261.42   15.40
   5  -1   1  209.33   14.14
  -5   1  -2  658.95   28.56
  -5  -1  -2  675.90   15.48
  -5  -1  -2  738.59   20.87
  -5  -1  -2  668.84   26.86
   5  -1   2  634.28   17.73
  -5   1  -3 2389.58   72.79
  -5  -1  -3 2379.53   72.27
  -5   1  -3 2305.93   72.70
  -5  -1  -3 2381.85   74.83
  -5  -1  -3 2343.17   72.91
   5  -1   3 2340.24   72.41
  -5   1  -4  382.06   22.83
  -5  -1  -4  373.99   21.43
  -5   1  -4  349.71   30.05
  -5  -1  -4  360.37   22.16
  -5  -1  -4  361.35   22.02
  -5   1  -5   98.22   21.19
  -5  -1  -5  113.12   20.83
  -5   1  -5  108.92   35.36
  -5  -1  -5  109.66   30.39
  -5  -1  -5  120.63   30.05
  -5   1  -6  591.24   32.38
  -5  -1  -6  524.65   25.45
  -5   1  -6  560.03   48.06
  -5  -1  -6  556.47   48.29
  -5  -1  -6  549.34   31.44
   5  -1   6  546.07   34.67
  -5   1  -7   11.74    7.57
  -5  -1  -7    6.57    5.25
  -5   1  -7    9.71    7.93
  -5  -1  -7   -3.66   12.03
  -5  -1  -7   27.32   17.28
   5  -1   7   10.35    7.19
  -5   1  -8  485.42   73.93
  -5  -1  -8  427.83   67.06
  -5   1  -8  524.17   59.68
  -5  -1  -8  531.35   68.19
  -5  -1  -8  486.15   48.40
   5  -1   8  568.76   68.16
  -5   1  -9  758.13   41.37
  -5  -1  -9  649.67   32.38
  -5   1  -9  705.82   72.58
  -5  -1  -9  717.98   61.97
  -5  -1  -9  720.84   42.76
   5  -1   9  727.10   40.67
  -5   1 -10  122.88   42.35
  -5  -1 -10   94.08   39.85
  -5   1 -10  142.82   49.25
  -5  -1 -10  123.81   51.36
   5  -1  10  154.64   39.39
  -5   1 -11  195.57   36.56
  -5  -1 -11  204.55   46.01
  -5   1 -11  142.71   42.77
  -5  -1 -11  194.79   58.62
   5  -1  11  155.90   20.45
   5   3 -15   96.15   34.46
   5  -3 -15   97.12   28.65
   5   3 -15   78.50   35.84
   5  -3 -15   77.79   33.86
   5  -3 -15   89.44   30.06
  -5  -3  15   81.42   23.35
   5   3 -14  121.52   46.57
   5  -3 -14  153.20   22.75
   5   3 -14  108.70   41.53
   5  -3 -14  114.83   36.66
   5  -3 -14  107.28   29.64
  -5  -3  14  101.15   33.73
   5   3 -13  217.95   65.22
   5  -3 -13  253.82   60.29
   5   3 -13  248.05   57.08
   5  -3 -13  197.57   68.62
   5  -3 -13  231.92   46.68
  -5  -3  13  279.69   27.08
   5   3 -12  443.71   42.94
   5  -3 -12  423.10   41.10
   5   3 -12  402.54   44.46
   5  -3 -12  431.88   40.14
   5  -3 -12  463.14   43.23
  -5  -3  12  444.07   25.45
   5   3 -11  398.63   62.67
   5  -3 -11  393.26   88.54
   5   3 -11  442.77   28.74
   5  -3 -11  476.89   34.36
   5  -3 -11  503.57   32.16
  -5  -3  11  411.85   59.42
   5   3 -10  352.03   63.53
   5  -3 -10  347.48   21.47
   5   3 -10  350.98   49.66
   5  -3 -10  359.84   25.31
   5  -3 -10  345.44   32.78
  -5  -3  10  381.21   23.16
   5   3  -9 1121.80   51.37
   5  -3  -9 1080.56   47.89
   5   3  -9 1171.55   44.74
   5  -3  -9 1116.17   46.76
   5  -3  -9 1159.36   47.13
  -5  -3   9 1148.99   59.40
   5   3  -8  515.24   27.35
   5  -3  -8  477.07   26.13
   5   3  -8  478.23   22.82
   5  -3  -8  484.74   25.18
   5  -3  -8  466.88   21.76
  -5  -3   8  516.79   30.00
   5   3  -7 1760.98   57.78
   5  -3  -7 1581.67   51.96
   5   3  -7 1701.68   53.59
   5  -3  -7 1700.00   55.61
   5  -3  -7 1751.76   55.92
  -5  -3   7 1634.87   52.74
   5   3  -6  204.33   24.63
   5  -3  -6  175.29   16.69
   5   3  -6  195.24   15.78
   5  -3  -6  187.40   17.18
   5  -3  -6  185.07   21.69
  -5  -3   6  156.66   14.37
   5  -3  -5 1414.74   27.93
   5   3  -5 1439.83   26.01
  -5  -3   5 1375.56   22.75
   5  -3  -5 1392.55   26.76
   5  -3  -5 1396.66   24.58
  -5  -3   5 1353.38   23.94
   5   3  -5 1369.06   22.66
   5  -3  -4  830.38   19.67
   5   3  -4  834.88   15.43
  -5  -3   4  822.44   14.38
   5  -3  -4  804.30   20.34
   5  -3  -4  822.94   19.31
  -5   3   4  806.97   16.41
  -5  -3   4  833.08   19.18
   5   3  -4  779.53   16.84
   5   3  -3  920.61   20.82
  -5  -3   3  971.92   17.30
   5  -3  -3 1081.05   23.34
  -5  -3   3  975.02   14.11
   5  -3  -3  985.94   36.21
   5  -3  -3  970.88   19.88
  -5  -3   3  991.26   21.62
  -5   3   3  958.62   17.69
   5   3  -3  936.52   17.43
  -5  -3   2  259.28    7.40
   5  -3  -2  288.87   19.69
   5  -3  -2  277.75   11.96
  -5  -3   2  282.52    9.16
   5   3  -2  286.87    9.71
  -5   3   1 1221.28   27.61
   5   3  -1 1309.13   19.70
   5   3  -1 1315.31   19.82
   5  -3  -1 1300.65   27.25
  -5  -3   1 1306.41   24.31
   5   3  -1 1294.47   23.76
  -5   3   0  749.01   19.43
   5   3   0  712.06   12.38
   5   3   0  701.57   11.73
  -5  -3   0  727.29   16.01
   5   3   0  682.20   15.18
   5  -3   0  741.71   22.62
  -5  -3   0  707.22   16.47
   5  -3   0  691.22   17.12
  -5   3  -1 1993.83   37.49
   5   3   1 1884.86   29.07
  -5  -3  -1 1941.00   33.62
   5  -3   1 1921.29   32.98
  -5  -3  -1 2024.10   35.36
   5  -3   1 1891.99   32.72
  -5   3  -2  751.03   33.06
  -5  -3  -2  738.85   14.39
   5   3   2  716.66   15.65
  -5   3  -2  822.28   34.25
  -5  -3  -2  760.70   20.32
  -5  -3  -2  755.32   20.88
   5  -3   2  790.73   35.39
  -5   3  -3  718.58   27.53
  -5  -3  -3  723.73   25.99
  -5   3  -3  732.98   32.30
  -5  -3  -3  682.23   32.68
  -5  -3  -3  720.29   37.45
   5  -3   3  712.48   34.91
  -5   3  -4   15.73   10.79
  -5  -3  -4   21.57   17.70
  -5   3  -4   21.34   11.08
  -5  -3  -4   19.76    6.38
  -5  -3  -4    9.03    5.80
   5  -3   4   19.48    7.90
  -5   3  -5 1366.07   54.02
  -5  -3  -5 1373.95   51.82
  -5   3  -5 1323.73   51.91
  -5  -3  -5 1355.44   58.72
  -5  -3  -5 1434.63   63.98
   5  -3   5 1321.69   51.28
  -5   3  -6   85.78   23.28
  -5  -3  -6   65.92   12.44
  -5   3  -6  105.80   27.34
  -5  -3  -6   72.44   18.60
  -5  -3  -6   89.20   21.24
   5  -3   6   73.90   22.40
  -5   3  -7  720.82   49.12
  -5  -3  -7  755.93   37.71
  -5   3  -7  737.19   41.31
  -5  -3  -7  777.42   69.45
  -5  -3  -7  765.43   61.27
   5  -3   7  753.79   35.92
  -5   3  -8   31.66   14.02
  -5  -3  -8   35.88    9.91
  -5   3  -8   14.31   15.40
  -5  -3  -8   26.85   14.17
  -5  -3  -8   34.33   16.41
   5  -3   8   48.61   17.50
  -5   3  -9  390.43   53.71
  -5  -3  -9  254.80   56.67
  -5   3  -9  411.17   49.73
  -5  -3  -9  323.12   71.08
  -5  -3  -9  333.21   74.70
   5  -3   9  433.90   31.59
  -5   3 -10   -0.88   16.05
  -5  -3 -10   22.98    8.16
  -5   3 -10   16.50    7.63
  -5  -3 -10   27.60   13.82
  -5  -3 -10   20.12   17.20
   5  -3  10   24.57   20.62
  -5   3 -11  417.67   97.75
  -5   3 -11  542.19   82.22
  -5  -3 -11  588.01   64.53
  -5  -3 -11  518.42   64.47
   5  -3  11  489.37   55.93
   5   5 -15   46.87   21.37
   5  -5 -15   38.31   15.72
   5   5 -15   13.82   12.54
   5  -5 -15   34.86   14.28
   5  -5 -15   41.51   22.25
  -5  -5  15   31.37   13.76
   5   5 -14  159.35   49.20
   5  -5 -14  170.47   46.61
   5   5 -14  163.86   47.55
   5  -5 -14  163.93   42.70
   5  -5 -14  174.46   35.72
  -5  -5  14  154.81   46.08
   5   5 -13   72.45   62.36
   5  -5 -13   85.11   51.25
   5   5 -13   71.95   16.31
   5  -5 -13   73.81   48.19
   5  -5 -13   93.12   47.59
  -5  -5  13   61.97   23.42
   5   5 -12  454.01   50.12
   5  -5 -12  383.32   70.58
   5   5 -12  379.64   51.98
   5  -5 -12  446.13   42.20
   5  -5 -12  428.29   45.87
  -5  -5  12  407.01   56.02
   5   5 -11  341.71   39.83
   5  -5 -11  327.84   36.41
   5   5 -11  289.59   42.55
   5  -5 -11  319.22   27.62
   5  -5 -11  262.83   61.48
  -5  -5  11  300.32   26.50
   5   5 -10  144.16   65.12
   5  -5 -10  182.83   17.36
   5   5 -10  217.01   36.09
   5  -5 -10  167.41   67.76
   5  -5 -10  195.36   49.35
  -5  -5  10  181.97   42.92
   5   5  -9  633.29   34.65
   5  -5  -9  610.66   31.95
   5   5  -9  606.09   31.17
   5  -5  -9  603.10   43.53
   5  -5  -9  599.48   41.33
  -5  -5   9  607.16   30.38
   5   5  -8  927.12   38.32
   5  -5  -8  907.59   45.14
   5   5  -8  863.66   37.53
   5  -5  -8  916.96   42.34
   5  -5  -8  916.77   42.69
  -5  -5   8  847.27   49.36
   5   5  -7  669.48   30.59
   5  -5  -7  634.10   34.63
   5   5  -7  722.67   32.20
   5  -5  -7  693.58   36.31
   5  -5  -7  696.00   35.29
  -5  -5   7  687.63   31.85
   5   5  -6 2132.55   69.73
   5  -5  -6 2036.44   69.62
   5   5  -6 2132.77   64.46
   5  -5  -6 2175.33   69.35
   5  -5  -6 2056.68   65.76
  -5  -5   6 2278.23   73.40
   5   5  -5 1462.50   47.16
   5  -5  -5 1428.81   52.04
   5   5  -5 1479.86   45.30
  -5  -5   5 1413.48   23.20
   5  -5  -5 1348.97   44.94
   5  -5  -5 1443.74   30.94
  -5  -5   5 1476.92   36.14
   5   5  -4  824.35   22.71
   5  -5  -4  823.02   20.39
  -5  -5   4  742.54   15.23
   5  -5  -4  719.01   22.01
   5  -5  -4  776.53   24.28
  -5  -5   4  805.83   21.59
   5   5  -3  427.00   24.49
  -5  -5   3  497.35   25.06
   5  -5  -3  461.96   36.42
  -5  -5   3  479.33   23.40
   5  -5  -3  478.34   30.42
  -5  -5   3  491.72   29.33
   5   5  -2 1626.90   25.33
  -5  -5   2 1586.07   24.39
   5  -5  -2 1534.00   41.70
  -5  -5   2 1607.65   28.15
  -5   5   1  555.65   29.85
   5   5  -1  482.43   22.54
   5   5  -1  490.60   25.30
   5  -5  -1  450.89   53.66
  -5  -5   1  514.08   31.97
   5  -5  -1  508.94   28.26
  -5   5   0 1259.49   35.21
  -5  -5   0 1286.86   24.38
   5   5   0 1166.66   20.05
   5  -5   0 1284.46   32.37
  -5  -5   0 1270.94   25.81
   5  -5   0 1245.54   30.50
  -5   5  -1 1897.14   63.42
  -5  -5  -1 1789.54   55.97
   5  -5   1 1874.18   67.79
  -5  -5  -1 1862.61   60.33
   5  -5   1 1938.66   62.64
  -5  -5  -2   37.06    5.49
  -5   5  -2   59.41   25.74
  -5  -5  -2   51.54   13.01
   5  -5   2   51.87   15.07
  -5  -5  -2   55.37   17.89
   5  -5   2   56.16   14.86
  -5   5  -3  671.83   53.94
   5   5   3  590.36   31.78
  -5  -5  -3  653.04   30.40
  -5  -5  -3  636.60   31.71
   5  -5   3  663.67   32.40
  -5   5  -4  857.93   33.88
  -5  -5  -4  798.69   30.47
  -5   5  -4  891.23   41.36
  -5  -5  -4  819.87   34.38
  -5  -5  -4  768.92   40.14
   5  -5   4  829.37   40.48
  -5   5  -5  576.38   38.69
  -5  -5  -5  525.44   26.71
  -5   5  -5  632.88   36.75
  -5  -5  -5  564.21   32.05
  -5  -5  -5  537.55   32.08
   5  -5   5  509.48   32.25
  -5   5  -6  363.33   49.11
  -5  -5  -6  354.40   19.90
  -5   5  -6  357.92   41.50
  -5  -5  -6  346.31   29.18
  -5  -5  -6  344.27   43.44
   5  -5   6  350.38   30.97
  -5   5  -7  351.02   51.60
  -5  -5  -7  315.40   37.69
  -5   5  -7  385.10   29.42
  -5  -5  -7  380.87   36.28
  -5  -5  -7  376.53   30.33
   5  -5   7  311.41   45.92
  -5   5  -8  183.17   48.17
  -5  -5  -8  184.08   18.86
  -5   5  -8  216.48   53.73
  -5  -5  -8  223.85   51.25
  -5  -5  -8  305.49   60.11
   5  -5   8  244.14   53.45
  -5   5  -9   45.74   44.66
  -5   5  -9   66.54   39.44
  -5  -5  -9   95.37   32.73
  -5  -5  -9   97.59   32.75
   5  -5   9  100.75   39.64
  -5   5 -10   52.19   33.09
  -5   5 -10   54.94   20.30
  -5  -5 -10   74.76   28.09
  -5  -5 -10   71.47   25.27
   5  -5  10   81.69   34.46
  -5   5 -11   61.82   16.89
  -5   5 -11   49.61   25.04
  -5  -5 -11   50.35   21.90
  -5  -5 -11   89.26   25.38
   5  -5  11   72.49   25.69
   5   7 -14  149.91   31.89
   5  -7 -14  146.67   39.93
   5   7 -14  182.64   56.77
   5  -7 -14  186.32   56.17
   5  -7 -14  176.20   55.17
  -5  -7  14  198.03   50.35
   5   7 -13  168.39   39.90
   5  -7 -13  164.22   49.46
   5   7 -13  152.30   62.34
   5  -7 -13  163.08   63.24
   5  -7 -13  157.40   49.25
  -5  -7  13  206.74   28.73
   5   7 -12  466.74   41.79
   5  -7 -12  466.82   32.45
   5   7 -12  455.86   32.21
   5  -7 -12  383.56   84.54
   5  -7 -12  471.70   32.58
  -5  -7  12  462.78   31.24
   5   7 -11  147.23   39.70
   5  -7 -11  148.06   38.34
   5   7 -11  131.36   35.05
   5  -7 -11   97.05   67.35
   5  -7 -11  140.45   60.10
  -5  -7  11  142.31   38.86
   5   7 -10  127.24   34.32
   5  -7 -10  104.20   35.17
   5   7 -10  110.77   33.37
   5  -7 -10  120.27   38.41
   5  -7 -10  119.90   32.10
  -5  -7  10   99.04   25.35
   5   7  -9  333.13   27.49
   5  -7  -9  344.71   31.18
   5   7  -9  354.52   32.41
   5  -7  -9  321.11   30.91
   5  -7  -9  356.87   25.10
  -5  -7   9  392.10   27.35
   5   7  -8  577.81   58.33
   5  -7  -8  503.33   35.00
   5   7  -8  540.95   31.02
   5  -7  -8  563.21   35.57
   5  -7  -8  526.88   26.83
  -5  -7   8  525.38   46.12
   5   7  -7  409.50   31.46
   5  -7  -7  332.17   24.87
   5   7  -7  383.90   30.54
   5  -7  -7  333.63   25.56
   5  -7  -7  340.03   23.64
  -5  -7   7  321.80   20.73
   5   7  -6 2216.31   74.00
   5  -7  -6 1997.62   68.23
   5  -7  -6 2044.54   70.97
   5  -7  -6 2165.60   78.06
  -5  -7   6 2119.87   75.15
   5   7  -5  163.73   18.38
   5  -7  -5  143.84   17.03
   5  -7  -5  152.95   24.45
  -5  -7   5  154.69   11.66
   5  -7  -5  165.71   18.04
  -5  -7   5  170.71   17.75
   5   7  -4  656.29   32.19
   5  -7  -4  628.23   22.28
  -5  -7   4  684.65   22.54
   5  -7  -4  654.85   26.89
  -5  -7   4  682.33   20.57
   5  -7  -4  649.89   27.99
  -5  -7   4  668.43   25.23
   5   7  -3  345.40   24.35
   5  -7  -3  319.83   29.70
  -5  -7   3  285.36   14.08
   5  -7  -3  338.52   27.93
  -5  -7   3  333.74   25.10
   5   7  -2 1496.26   45.88
  -5  -7   2 1439.93   43.32
   5  -7  -2 1510.62   59.41
   5   7  -2 1375.45   41.42
  -5  -7   2 1525.80   50.47
   5  -7  -2 1467.61   50.17
  -5   7   1  448.16   34.92
  -5  -7   1  448.16   23.42
   5  -7  -1  450.67   29.14
   5   7  -1  428.74   20.77
  -5  -7   1  440.25   33.77
   5  -7  -1  488.73   31.65
  -5   7   0  521.07   24.06
  -5  -7   0  512.53   19.04
   5  -7   0  509.51   25.91
  -5  -7   0  547.59   37.56
   5  -7   0  481.33   23.18
  -5   7  -1  286.34   26.68
  -5  -7  -1  271.91   21.13
   5  -7   1  293.96   28.92
  -5  -7  -1  263.92   19.47
   5  -7   1  295.84   24.92
  -5   7  -2  240.58   28.65
  -5  -7  -2  245.21   22.56
   5  -7   2  215.18   31.17
  -5  -7  -2  218.47   20.03
   5  -7   2  227.19   23.35
  -5   7  -3   38.12   12.36
  -5  -7  -3   50.55   16.70
   5  -7   3   40.75   13.59
  -5  -7  -3   40.34   10.15
   5  -7   3   56.24   16.84
  -5   7  -4  195.32   42.44
  -5  -7  -4  147.40    5.01
  -5  -7  -4  194.28   18.28
   5  -7   4  178.50   16.64
  -5  -7  -4  234.67   32.16
   5  -7   4  228.62   46.73
  -5   7  -5  169.06   35.56
  -5  -7  -5  144.37   35.77
   5  -7   5  129.33   21.87
  -5  -7  -5  152.43   45.97
   5  -7   5  148.48   20.17
  -5   7  -6  208.07   42.32
  -5  -7  -6  208.21   42.96
  -5  -7  -6  226.93   24.49
   5  -7   6  201.42   53.02
  -5   7  -7  197.68   43.18
  -5   7  -7  243.98   75.43
  -5  -7  -7  235.75   52.90
  -5  -7  -7  207.60   48.95
   5  -7   7  247.73   26.37
  -5   7  -8   85.15   28.19
  -5   7  -8  114.37   29.24
  -5  -7  -8  106.56   26.25
  -5  -7  -8  153.13   27.52
   5  -7   8   85.49   29.68
  -5   7  -9   36.50   13.02
  -5   7  -9   26.36   11.29
  -5  -7  -9   17.43   17.13
  -5  -7  -9   50.42   19.43
   5  -7   9   53.71   22.11
  -5   7 -10   29.00   13.85
  -5   7 -10   34.42   16.37
  -5  -7 -10   54.58   17.08
  -5  -7 -10   80.71   28.69
   5  -7  10   85.31   31.00
   5   9 -13   52.66   44.94
   5  -9 -13   40.98   13.63
   5   9 -13   42.05   24.71
   5  -9 -13   20.56   22.30
   5  -9 -13   41.50   34.47
  -5  -9  13  246.22   53.86
   5   9 -12   79.74   43.75
   5  -9 -12   76.08   34.02
   5   9 -12  128.76   33.62
   5  -9 -12   73.76   38.56
   5  -9 -12   77.06   31.10
  -5  -9  12  150.31   31.72
   5   9 -11  135.68   29.50
   5  -9 -11   91.05   40.16
   5   9 -11  139.32   37.37
   5  -9 -11  120.63   41.02
   5  -9 -11  139.25   51.75
  -5  -9  11   99.87   41.71
   5   9 -10  210.10   43.72
   5  -9 -10  114.07   44.36
   5   9 -10  184.45   34.87
   5  -9 -10  195.77   54.35
   5  -9 -10  145.90   58.50
  -5  -9  10  136.19   41.83
   5   9  -9  347.28   90.70
   5  -9  -9  341.27   36.88
   5  -9  -9  336.83   39.35
   5  -9  -9  348.76   56.09
  -5  -9   9  377.08   26.84
   5   9  -8  319.09   40.99
   5  -9  -8  335.92   23.96
   5  -9  -8  331.44   36.79
  -5  -9   8  310.07   28.89
   5  -9  -8  335.19   46.60
  -5  -9   8  265.34   42.77
   5   9  -7  664.01   45.67
   5  -9  -7  702.24   37.77
   5  -9  -7  689.68   68.21
  -5  -9   7  643.47   42.53
   5  -9  -7  683.74   57.10
  -5  -9   7  650.93   50.42
   5   9  -6  157.72   19.55
   5  -9  -6  165.52   25.56
   5  -9  -6  205.11   31.59
  -5  -9   6  106.50   37.78
   5  -9  -6   78.13   56.27
  -5  -9   6  161.53   17.61
   5   9  -5 1034.76   46.91
   5  -9  -5 1046.81   56.18
   5  -9  -5 1013.74   49.54
  -5  -9   5 1025.68   53.28
   5  -9  -5 1083.15   60.71
  -5  -9   5 1055.96   48.45
   5   9  -4   97.91   17.32
   5  -9  -4   67.26   41.26
   5  -9  -4  123.99   22.76
  -5  -9   4   59.88   27.27
   5  -9  -4   53.12   38.84
  -5  -9   4   54.59   27.15
   5   9  -3 1986.95   64.87
   5  -9  -3 2003.00   69.72
  -5  -9   3 2112.55   73.03
   5  -9  -3 2020.27   82.62
  -5  -9   3 1988.07   76.09
   5  -9  -3 1975.55   70.61
   5   9  -2  146.65   15.83
  -5  -9   2  149.12    9.78
   5  -9  -2  174.68   36.08
  -5  -9   2  195.32   18.18
   5  -9  -2  199.15   25.14
  -5  -9   2  149.46   45.92
   5  -9  -2  167.58   25.56
  -5   9   1 1563.17   62.67
  -5  -9   1 1611.09   54.34
   5  -9  -1 1590.13   62.76
  -5  -9   1 1564.08   75.76
   5  -9  -1 1621.50   66.60
  -5   9   0  410.54   33.78
  -5  -9   0  409.35   18.29
   5  -9   0  370.66   26.02
  -5  -9   0  427.39   44.85
   5  -9   0  403.08   30.03
  -5   9  -1  731.69   57.51
  -5  -9  -1  664.32   33.99
   5  -9   1  680.55   38.47
  -5  -9  -1  647.02   37.23
   5  -9   1  747.83   60.58
  -5   9  -2   50.81   18.74
  -5  -9  -2   39.69    9.49
   5  -9   2   29.76   19.93
  -5  -9  -2   50.46   12.26
   5  -9   2   29.97   21.73
  -5   9  -3 1607.98  101.82
  -5  -9  -3 1635.43   70.23
   5  -9   3 1688.07   85.57
  -5  -9  -3 1663.86   72.64
   5  -9   3 1787.15  104.21
  -5   9  -4  325.34   23.52
  -5  -9  -4  355.22   27.43
   5  -9   4  324.70   27.22
  -5  -9  -4  320.27   28.81
   5  -9   4  295.26   27.33
  -5   9  -5  613.29   91.74
  -5  -9  -5  626.86   39.02
   5  -9   5  597.73   56.11
  -5  -9  -5  704.92   44.47
   5  -9   5  820.77   52.65
  -5   9  -6   11.26   11.75
  -5  -9  -6    3.91    5.81
   5  -9   6   16.09   14.21
  -5  -9  -6   10.07   13.09
   5  -9   6   -3.86   16.99
  -5   9  -7  227.53   51.90
  -5  -9  -7  210.21   47.24
   5  -9   7  191.66   62.87
  -5  -9  -7  218.65   48.19
   5  -9   7  249.65   25.35
  -5   9  -8   20.91   18.77
  -5  -9  -8   25.73   11.42
   5  -9   8   11.50   10.49
  -5  -9  -8    4.43    9.45
   5  -9   8   12.97   14.83
  -5   9  -9  342.67   87.44
  -5  -9  -9  526.06   78.22
   5  -9   9  423.08   70.37
  -5  -9  -9  451.15   51.66
   5  -9   9  454.19   42.44
   5 -11 -12   44.91   31.12
   5 -11 -12   12.08   20.61
  -5 -11  12   13.87   11.00
   5  11 -11  193.34   34.45
   5 -11 -11  146.83   40.42
  -5 -11  11  119.15   37.03
   5 -11 -11  191.96   38.12
  -5 -11  11  123.06   40.36
   5  11 -10   44.51   42.54
   5 -11 -10   51.44   42.01
   5 -11 -10   57.13   50.31
  -5 -11  10   31.49   19.26
   5  11  -9  223.69   35.73
   5 -11  -9  193.85   33.24
   5 -11  -9  231.15   25.98
  -5 -11   9  147.40   46.22
   5 -11  -9  267.28   36.67
  -5 -11   9  170.17   44.78
   5  11  -8  143.02   23.25
   5 -11  -8  129.62   28.31
   5 -11  -8  183.32   27.79
  -5 -11   8  127.41   22.54
   5 -11  -8  160.12   22.86
  -5 -11   8  165.13   26.85
   5  11  -7   10.94    9.71
   5 -11  -7   -2.73    8.31
   5 -11  -7   28.12   21.20
  -5 -11   7   16.80    8.78
   5 -11  -7    6.52    9.71
  -5 -11   7   19.73   20.21
   5  11  -6  586.01   34.25
   5 -11  -6  615.69   40.60
   5 -11  -6  631.03   55.58
  -5 -11   6  508.00   40.05
   5 -11  -6  634.00   62.46
  -5 -11   6  571.04   57.32
   5  11  -5  261.08   26.93
   5 -11  -5  219.37   17.19
   5 -11  -5  306.79   29.93
  -5 -11   5  233.22   14.50
   5 -11  -5  284.68   26.06
  -5 -11   5  255.02   20.99
   5  11  -4  254.31   21.32
   5 -11  -4  262.21   25.82
   5 -11  -4  288.79   33.91
  -5 -11   4  278.19   18.04
   5 -11  -4  305.25   41.41
  -5 -11   4  168.22   82.09
   5  11  -3  239.10   15.65
   5 -11  -3  256.06   23.26
  -5 -11   3  265.03   27.73
   5 -11  -3  270.70   27.44
  -5 -11   3  233.15   22.90
   5 -11  -3  255.60   28.17
   5 -11  -2  608.93   38.97
  -5 -11   2  547.32   57.04
   5 -11  -2  563.30   37.97
  -5 -11   2  585.62   43.35
   5 -11  -2  638.86   46.00
  -5 -11   1   83.35   31.68
   5 -11  -1   83.30   38.85
  -5 -11   1   89.00   49.25
   5 -11  -1  108.72   19.32
  -5  11   0  390.56   40.76
  -5 -11   0  416.51   25.37
   5 -11   0  386.55   29.95
  -5 -11   0  421.29   39.11
   5 -11   0  428.98   36.70
  -5  11  -1    9.38    9.13
  -5 -11  -1   16.87   10.53
   5 -11   1    7.09   14.04
  -5 -11  -1   18.41    9.53
   5 -11   1    2.45   14.88
  -5  11  -2  319.59   41.13
  -5 -11  -2  301.92   22.16
   5 -11   2  317.94   64.36
  -5 -11  -2  346.51   51.37
   5 -11   2  306.25   30.44
  -5  11  -3   73.93   33.40
  -5 -11  -3   77.67   16.40
   5 -11   3   71.00   18.75
  -5 -11  -3   86.89   21.88
   5 -11   3   76.07   22.22
  -5  11  -4  404.10   37.39
  -5 -11  -4  387.61   26.54
   5 -11   4  416.10   32.47
  -5 -11  -4  426.86   30.76
   5 -11   4  397.49   95.24
  -5  11  -5  227.00   56.40
  -5 -11  -5  205.00   48.76
   5 -11   5  212.29   45.34
  -5 -11  -5  213.48   45.39
   5 -11   5  184.71   25.35
  -5  11  -6  272.64   70.80
  -5 -11  -6  283.16   53.30
   5 -11   6  318.44   38.35
  -5 -11  -6  356.65   56.76
   5 -11   6  281.61   38.30
  -5  11  -7   20.25   13.88
  -5 -11  -7   24.97    8.14
   5 -11   7   13.37   10.16
  -5 -11  -7   53.42   14.93
   5 -11   7   37.32   22.29
  -5  11  -8  127.59   49.19
  -5 -11  -8  170.24   40.38
   5 -11   8  101.54   45.18
  -5 -11  -8  155.30   47.03
   5 -11   8  183.74   28.01
   5  13 -10   63.35   30.08
   5 -13 -10  101.89   36.01
   5 -13 -10   63.90   52.45
  -5 -13  10  108.19   19.28
   5  13  -9   27.22   10.54
   5 -13  -9   43.47   17.66
   5 -13  -9   20.40    6.15
  -5 -13   9   42.65   19.05
   5  13  -8  331.28   50.96
   5 -13  -8  380.87   41.21
   5 -13  -8  322.01   74.80
  -5 -13   8  397.20   49.97
   5  13  -7   44.96   18.77
   5 -13  -7   49.43   23.59
   5 -13  -7  103.07   29.48
  -5 -13   7   22.81   13.73
   5 -13  -6  435.20   30.35
   5 -13  -6  428.89   55.27
   5 -13  -6  399.97   97.76
  -5 -13   6  502.14   44.27
   5 -13  -5   10.98   12.48
   5 -13  -5   17.70   19.02
   5 -13  -5   23.63   11.89
  -5 -13   5   22.32   10.15
   5 -13  -4  404.34   31.17
   5 -13  -4  486.45   39.73
   5 -13  -4  437.07   37.82
  -5 -13   4  490.87   37.25
   5 -13  -3   53.88   11.30
   5 -13  -3   59.91   17.93
   5 -13  -3   42.28   14.31
  -5 -13   3   48.81   19.52
   5 -13  -2  391.67   34.36
   5 -13  -2  449.22   33.60
  -5 -13   2  497.51   65.85
   5 -13  -2  440.27   36.85
   5 -13  -1   82.37   18.81
   5 -13  -1   72.50   15.36
  -5 -13   1  107.28   31.81
   5 -13  -1  112.12   50.00
  -5  13   0  388.48   40.12
   5 -13   0  443.80   37.28
  -5 -13   0  447.21   35.01
   5 -13   0  468.29   37.67
  -5  13  -1    2.92    4.60
   5 -13   1    1.94   14.30
  -5 -13  -1    3.46    7.27
   5 -13   1    1.79   15.87
  -5  13  -2  657.51   64.67
   5 -13   2  633.68   49.93
  -5 -13  -2  695.65   44.78
   5 -13   2  685.49   61.04
  -5  13  -3   13.55    9.87
   5 -13   3   -3.08    9.57
  -5 -13  -3   11.12   12.14
   5 -13   3    9.30   16.33
  -5  13  -4  192.05   63.09
   5 -13   4  200.96   62.93
  -5 -13  -4  226.52   55.18
   5 -13   4  216.13   33.32
  -5  13  -5   16.47   12.09
   5 -13   5   27.39   17.65
  -5 -13  -5   -2.66   11.29
   5 -13   5   14.11   17.65
  -5  13  -6   93.58   35.85
   5 -13   6  111.07   39.56
  -5 -13  -6  158.54   39.20
   5 -13   6  146.89   43.10
   5 -15  -8   32.32   23.97
   5 -15  -8   50.98   18.58
  -5 -15   8   26.99   17.88
   5 -15  -7  105.41   27.32
   5 -15  -7  113.67   30.56
  -5 -15   7   63.79   21.38
   5 -15  -6  304.48   36.76
   5 -15  -6  312.50   39.48
  -5 -15   6  303.91   48.86
   5 -15  -5   37.18   12.33
   5 -15  -5   36.78   18.24
  -5 -15   5   72.84   27.96
   5 -15  -4    7.08   12.00
   5 -15  -4   24.26   10.92
  -5 -15   4    9.02   13.66
   5 -15  -3  173.86   25.22
   5 -15  -3  160.83   36.42
   5 -15  -3  168.52   58.12
   5 -15  -2   38.57   13.32
   5 -15  -2   38.11   10.88
  -5 -15   2   51.80   12.29
   5 -15  -2   67.43   18.66
   5 -15  -1  158.81   19.00
   5 -15  -1  172.62   42.99
  -5 -15   1  206.38   44.93
   5 -15  -1  170.02   29.85
   5 -15   0   84.00   17.21
  -5 -15   0  100.28   25.78
   5 -15   0  125.66   34.09
  -5  15  -1   98.40   32.93
   5 -15   1   98.57   28.94
  -5 -15  -1  115.90   32.59
   5 -15   1  113.38   35.06
  -5  15  -2    3.42    5.75
   5 -15   2   -0.41   11.97
  -5 -15  -2   11.28    8.04
   5 -15   2   -2.93   17.19
  -5  15  -3  104.30   40.85
   5 -15   3  130.39   43.88
  -5 -15  -3  140.45   42.65
   5 -15   3  191.32   38.91
  -5  15  -4   11.58    9.32
   5 -15   4    8.48   10.92
  -5 -15  -4   10.59   15.08
   5 -15   4    1.13   16.62
   6   0 -16  141.50   58.88
   6   0 -16  116.49   72.21
  -6   0  16  219.94   27.19
   6   0 -15   10.11    8.41
   6   0 -15    7.26    6.22
  -6   0  15   12.84   10.37
   6   0 -14  311.56   82.17
   6   0 -14  320.17   38.08
   6   0 -13   -9.88   12.68
   6   0 -13    1.06    8.35
   6   0 -12  761.16   42.65
   6   0 -12  735.25   37.07
   6   0 -12  672.09   46.63
   6   0 -11   -2.46   15.38
   6   0 -11    5.81   12.12
   6   0 -11    8.93    7.72
   6   0 -10 1674.46   68.27
   6   0 -10 1644.34   71.12
   6   0 -10 1701.49   66.75
   6   0  -9   16.39   15.93
   6   0  -9    3.05    4.82
   6   0  -9    2.26    4.02
   6   0  -8 2406.59   75.80
   6   0  -8 2356.46   73.16
   6   0  -8 2403.74   73.01
   6   0  -7    5.38    8.85
   6   0  -7    7.69    3.79
   6   0  -7    0.48    2.52
   6   0  -5    3.26    4.22
   6   0  -5    2.35    4.75
  -6   0   5    0.50    3.38
   6   0  -5    1.42    1.54
  -6   0   5    2.02    1.82
   6   0  -4  960.46   22.21
   6   0  -4  948.92   18.69
  -6   0   4  904.67   16.42
   6   0  -3    7.31    7.06
  -6   0   3    7.67    6.70
   6   0  -3    7.62    2.98
  -6   0   3    3.30    7.92
   6   0  -3    3.77    1.91
   6   0  -1    9.27    5.63
   6   0  -1    1.77    2.89
   6   0  -1    6.86    3.27
   6   0  -1   -0.83    2.42
   6   0  -1   -0.72    4.04
  -6   0   0 1204.57   21.36
  -6   0   0 1189.81   25.12
  -6   0   0 1206.27   23.26
  -6   0  -1    7.82    6.56
  -6   0  -1   10.34    5.91
  -6   0  -1   -0.53    5.30
  -6   0  -2 6058.48   88.03
  -6   0  -2 5699.69   85.36
  -6   0  -2 6043.71   91.12
  -6   0  -3    3.36    3.33
  -6   0  -3    9.57    4.10
  -6   0  -3    5.29    4.89
  -6   0  -4 2008.33   53.95
  -6   0  -4 1958.48   64.98
  -6   0  -4 1982.48   57.18
  -6   0  -5   -3.36    8.33
  -6   0  -5   -7.51   10.31
  -6   0  -5    2.97    5.83
  -6   0  -6 1849.88   64.52
  -6   0  -6 1854.08   64.60
  -6   0  -6 1779.93   63.36
  -6   0  -7   12.27   11.27
  -6   0  -7    1.53   11.28
  -6   0  -8  943.17   56.65
  -6   0  -8 1068.46   87.91
  -6   0  -9    0.87    8.71
  -6   0  -9   21.78   14.54
   6   0   9    6.02   14.57
  -6   0 -10  501.09   44.78
  -6   0 -10  515.66   83.85
   6   0  10  512.35   81.49
  -6   0 -11   15.78    9.47
  -6   0 -11   10.78   11.45
   6   0  11   19.44   17.44
   6   2 -16  188.63   38.92
   6  -2 -16  150.13   46.69
   6   2 -16  156.50   53.14
   6  -2 -16  167.13   46.55
   6  -2 -16  140.53   51.81
  -6  -2  16  219.35   21.19
   6   2 -15   45.97   18.60
   6  -2 -15   45.56   13.00
   6   2 -15   51.84   15.41
   6  -2 -15   27.39   19.12
   6  -2 -15   69.76   13.52
  -6  -2  15   40.17   16.11
   6   2 -14  129.20   36.74
   6  -2 -14  200.50   54.83
   6   2 -14  179.86   33.38
   6  -2 -14  194.09   58.63
   6  -2 -14  164.73   34.88
  -6  -2  14  175.81   41.34
   6   2 -13  350.72   39.23
   6  -2 -13  300.52   41.27
   6   2 -13  368.98   43.13
   6  -2 -13  324.18   31.20
   6  -2 -13  333.59   29.77
  -6  -2  13  339.64   56.92
   6   2 -12  366.06   72.75
   6  -2 -12  367.87   38.49
   6   2 -12  395.96   41.32
   6  -2 -12  418.50   46.45
   6  -2 -12  368.77   40.89
  -6  -2  12  369.15   26.05
   6   2 -11   45.42   21.81
   6  -2 -11   48.90   15.14
   6   2 -11   69.17   26.85
   6  -2 -11   87.71   26.30
   6  -2 -11   60.60   16.21
  -6  -2  11   42.36   11.70
   6   2 -10  881.35   41.78
   6  -2 -10  765.82   38.45
   6   2 -10  813.41   38.80
   6  -2 -10  786.37   36.81
   6  -2 -10  869.02   52.76
  -6  -2  10  814.00   50.27
   6   2  -9  172.27   43.42
   6  -2  -9  183.22   39.03
   6   2  -9  140.50   43.79
   6  -2  -9  168.05   24.11
   6  -2  -9  177.64   39.81
  -6  -2   9  136.30   20.50
   6   2  -8  441.92   41.42
   6  -2  -8  377.33   23.90
   6   2  -8  413.20   28.44
   6  -2  -8  391.52   38.05
   6  -2  -8  372.12   22.98
  -6  -2   8  421.15   27.55
   6   2  -7  234.76   23.44
   6  -2  -7  215.41   20.89
   6   2  -7  255.03   23.79
   6  -2  -7  236.72   32.27
   6  -2  -7  249.11   22.78
  -6  -2   7  243.72   23.34
   6   2  -6  393.96   42.21
   6  -2  -6  367.20   24.26
   6   2  -6  342.70   20.19
   6  -2  -6  356.15   21.51
  -6  -2   6  389.33   23.37
   6  -2  -6  379.68   25.15
  -6  -2   6  344.86   22.25
   6  -2  -5  655.62   19.97
   6   2  -5  660.24   19.82
  -6  -2   5  665.90   13.64
   6  -2  -5  626.19   18.45
  -6  -2   5  574.28   27.32
   6  -2  -5  643.63   19.42
  -6   2   5  608.57   12.79
   6  -2  -4  179.87   20.57
   6  -2  -4  171.85   13.53
   6   2  -3  350.45   19.73
  -6  -2   3  350.44   14.50
   6  -2  -3  414.62   14.98
   6  -2  -3  386.79   15.30
  -6  -2   3  379.07    7.07
   6  -2  -3  373.25   13.58
   6   2  -3  364.87    7.89
   6   2  -2  889.07   17.15
  -6  -2   2  916.34   15.90
   6  -2  -2  929.18   22.47
   6  -2  -2  951.87   20.23
   6   2  -2  908.42   15.79
   6   2  -2  881.02   14.92
   6  -2  -2  894.70   17.38
  -6   2   2  923.95   16.74
  -6   2   1  402.97   11.12
   6   2  -1  392.53    8.94
   6   2  -1  392.93   10.01
  -6  -2   1  381.47   10.57
   6   2  -1  394.49   10.79
   6  -2  -1  378.59   16.50
  -6  -2   1  387.16   10.54
   6   2  -1  387.65   10.65
   6  -2  -1  386.97   11.22
  -6   2   1  406.33   10.16
  -6  -2   0 1024.12   17.22
  -6   2   0 1051.30   23.84
   6   2   0 1014.91   17.31
  -6  -2   0 1077.78   21.79
   6   2   0 1022.45   23.14
   6  -2   0 1038.22   32.85
  -6  -2   0  999.72   18.99
   6  -2   0 1009.82   25.50
  -6  -2  -1  124.02   12.91
  -6   2  -1  121.53   25.38
   6   2   1   99.87    8.88
  -6  -2  -1  142.90   11.90
  -6  -2  -1  142.39   22.03
  -6   2  -2   23.05   18.75
  -6  -2  -2   25.46   19.83
  -6   2  -2   23.90   10.09
  -6  -2  -2   40.91   12.35
  -6  -2  -2   52.03   15.86
  -6   2  -3  255.50   16.34
  -6  -2  -3  271.00   15.55
  -6   2  -3  283.44   22.22
  -6  -2  -3  243.54   19.48
  -6  -2  -3  318.54   28.82
   6  -2   3  273.96   18.90
  -6   2  -4  132.20   28.97
  -6  -2  -4  127.91   37.63
  -6   2  -4  136.49   31.46
  -6  -2  -4  139.76   28.48
  -6  -2  -4  147.50   34.21
   6  -2   4  148.13   27.03
  -6   2  -5   12.37    8.87
  -6  -2  -5    4.45    7.46
  -6   2  -5    6.09    7.83
  -6  -2  -5   11.42   14.59
  -6  -2  -5   12.74    8.60
   6  -2   5    5.57   12.91
  -6   2  -6   48.62    8.67
  -6  -2  -6   54.33   11.46
  -6   2  -6   38.58   14.11
  -6  -2  -6   54.70   14.36
  -6  -2  -6   47.06   12.10
   6  -2   6   51.01   14.94
  -6   2  -7   47.87   12.80
  -6  -2  -7   58.67   18.04
  -6   2  -7   58.48   21.29
  -6  -2  -7   78.46   19.88
  -6  -2  -7   83.54   22.99
   6  -2   7   62.49   16.29
  -6   2  -8   44.56   14.20
  -6  -2  -8   54.52   17.76
  -6   2  -8   71.10   21.56
  -6  -2  -8   58.77   15.78
  -6  -2  -8   72.69   15.34
   6  -2   8   80.30   19.73
  -6   2  -9   38.42   16.42
  -6  -2  -9   41.25   11.75
  -6   2  -9   40.59   17.50
  -6  -2  -9   51.62   23.65
  -6  -2  -9   46.50   15.47
   6  -2   9   36.41   25.13
  -6   2 -10  188.02   27.65
  -6  -2 -10  128.85   28.33
  -6   2 -10  173.30   52.17
  -6  -2 -10  172.98   30.85
  -6  -2 -10  162.17   45.83
   6  -2  10  150.64   25.51
  -6   2 -11   61.83   25.26
  -6  -2 -11   30.51    8.50
  -6   2 -11   47.14   14.52
  -6  -2 -11   30.86   13.68
   6  -2  11   33.96   26.96
   6   4 -15   64.77   40.33
   6  -4 -15   76.13   28.16
   6   4 -15   58.24   21.27
   6  -4 -15   68.82   39.65
   6  -4 -15   44.10   16.75
  -6  -4  15   60.20   14.25
   6   4 -14   69.46   30.51
   6  -4 -14   79.56   27.74
   6   4 -14   66.34   31.65
   6  -4 -14   94.40   33.25
   6  -4 -14   80.65   24.82
  -6  -4  14   98.51   21.63
   6   4 -13  539.40   58.37
   6  -4 -13  507.67   58.23
   6   4 -13  491.92   56.00
   6  -4 -13  566.87   38.16
   6  -4 -13  674.13   51.40
  -6  -4  13  509.10   69.28
   6   4 -12   67.84   46.38
   6  -4 -12  117.73   30.37
   6   4 -12   70.89   15.99
   6  -4 -12   65.69   43.09
   6  -4 -12   82.97   40.56
  -6  -4  12   39.82   16.87
   6   4 -11 1513.65   57.86
   6  -4 -11 1450.13   55.94
   6   4 -11 1539.96   56.27
   6  -4 -11 1481.81   58.75
   6  -4 -11 1469.48   59.08
  -6  -4  11 1524.17   55.29
   6   4 -10  196.26   46.27
   6  -4 -10  171.19   50.70
   6   4 -10  175.94   22.04
   6  -4 -10  188.13   33.34
   6  -4 -10  196.89   19.92
  -6  -4  10  139.32   15.02
   6   4  -9 1956.83   71.52
   6  -4  -9 1788.35   65.55
   6   4  -9 1894.27   65.24
   6  -4  -9 1786.74   90.68
   6  -4  -9 1846.32   70.36
  -6  -4   9 1810.88   67.81
   6   4  -8  635.99   49.19
   6  -4  -8  562.37   31.77
   6   4  -8  597.62   22.90
   6  -4  -8  616.10   37.43
   6  -4  -8  607.80   23.87
  -6  -4   8  539.20   44.03
   6   4  -7 1789.12   59.78
   6  -4  -7 1659.74   54.80
   6   4  -7 1672.17   52.00
   6  -4  -7 1696.61   55.79
   6  -4  -7 1753.89   56.33
  -6  -4   7 1662.20   53.26
   6   4  -6  565.76   30.44
   6  -4  -6  558.41   32.04
   6   4  -6  543.47   28.91
  -6  -4   6  505.08   24.86
   6  -4  -6  535.01   32.41
   6  -4  -6  510.49   26.95
  -6  -4   6  516.82   42.42
   6   4  -5 2076.15   36.68
   6  -4  -5 2049.62   37.43
   6   4  -5 2060.15   31.49
  -6  -4   5 1977.64   29.89
   6  -4  -5 2018.34   48.53
   6  -4  -5 2018.38   34.50
  -6  -4   5 2052.28   37.10
   6   4  -5 1913.46   30.27
   6   4  -4 1117.52   25.22
  -6  -4   4 1119.24   16.79
   6  -4  -4 1107.99   27.14
   6  -4  -4 1090.98   27.38
  -6  -4   4 1078.09   20.58
   6   4  -4 1012.60   20.10
   6   4  -3  377.27   20.13
  -6  -4   3  418.09   21.08
   6  -4  -3  433.03   29.58
   6  -4  -3  446.08   28.45
  -6  -4   3  403.98   22.45
   6  -4  -3  421.22   24.30
   6   4  -3  395.99   20.75
   6   4  -2  782.67   15.88
  -6  -4   2  761.04   13.38
   6  -4  -2  813.39   35.84
  -6  -4   2  846.72   22.23
   6   4  -2  765.57   17.21
   6  -4  -2  801.56   18.79
  -6   4   1 1970.68   36.62
   6   4  -1 1891.88   28.06
   6   4  -1 1916.15   28.04
   6  -4  -1 1820.72   34.01
  -6  -4   1 1926.43   35.79
  -6   4   0 1324.53   26.91
   6   4   0 1240.68   19.16
   6   4   0 1265.04   18.84
  -6  -4   0 1278.94   21.67
   6   4   0 1237.48   20.68
   6  -4   0 1308.63   34.30
  -6  -4   0 1304.06   26.13
  -6   4  -1  507.61   28.13
   6   4   1  492.08   22.77
  -6  -4  -1  477.10   24.53
   6  -4   1  508.26   28.70
  -6  -4  -1  505.27   33.55
  -6   4  -2  449.63   24.77
   6   4   2  430.02   21.23
  -6  -4  -2  429.29   24.64
  -6  -4  -2  461.83   40.40
   6  -4   2  438.45   26.77
  -6   4  -3 1656.04   48.80
  -6  -4  -3 1651.15   43.21
  -6   4  -3 1685.68   56.95
  -6  -4  -3 1612.08   46.62
  -6  -4  -3 1581.84   47.63
   6  -4   3 1680.62   57.19
  -6   4  -4  587.11   35.87
  -6  -4  -4  600.94   20.32
  -6   4  -4  616.64   30.57
  -6  -4  -4  556.57   41.34
  -6  -4  -4  550.66   38.26
   6  -4   4  619.98   35.38
  -6   4  -5 1862.05   63.82
  -6  -4  -5 1873.13   59.05
  -6   4  -5 1889.34   77.59
  -6  -4  -5 1841.82   66.61
  -6  -4  -5 1988.27   70.01
   6  -4   5 1966.19  106.57
  -6   4  -6  178.17   47.79
  -6  -4  -6  150.51   29.08
  -6   4  -6  224.42   59.76
  -6  -4  -6  199.59   35.62
  -6  -4  -6  263.51   64.66
   6  -4   6  200.76   48.23
  -6   4  -7  988.23   45.15
  -6  -4  -7  923.45   36.39
  -6   4  -7  947.22   47.85
  -6  -4  -7  965.04   45.74
  -6  -4  -7  850.27   47.80
   6  -4   7  919.44   57.20
  -6   4  -8  119.45   39.73
  -6  -4  -8  106.46   31.69
  -6   4  -8  149.08   41.89
  -6  -4  -8  168.09   33.34
  -6  -4  -8  139.19   33.59
   6  -4   8  175.12   40.34
  -6   4  -9  297.53   54.80
  -6   4  -9  269.46   71.42
  -6  -4  -9  272.65   59.23
  -6  -4  -9  280.86   65.94
   6  -4   9  333.23   87.87
  -6   4 -10  198.17   43.85
  -6   4 -10  163.02   37.21
  -6  -4 -10  159.41   40.05
  -6  -4 -10  181.13   54.39
   6  -4  10  186.87   56.24
   6   6 -15  181.83   55.20
   6  -6 -15  152.31   38.16
   6   6 -15  134.14   38.36
   6  -6 -15  145.38   44.59
   6  -6 -15  133.10   52.02
  -6  -6  15  131.11   38.75
   6   6 -14   20.90   14.62
   6  -6 -14   31.35   19.82
   6   6 -14   24.22   14.13
   6  -6 -14   29.42   15.56
   6  -6 -14   21.09    9.50
  -6  -6  14   35.07   15.71
   6   6 -13  670.47   67.04
   6  -6 -13  668.53   43.95
   6  -6 -13  679.85   70.08
   6  -6 -13  665.71   69.74
  -6  -6  13  629.90   64.13
   6   6 -12   22.91   12.59
   6  -6 -12   30.35   15.56
   6   6 -12   29.64   12.51
   6  -6 -12   39.20   20.56
   6  -6 -12   28.41    8.17
  -6  -6  12   22.15   15.19
   6   6 -11  798.61   47.29
   6  -6 -11  803.95   78.41
   6   6 -11  815.51   44.40
   6  -6 -11  770.20   74.93
   6  -6 -11  798.70   46.91
  -6  -6  11  686.65   64.93
   6   6 -10   12.75   11.55
   6  -6 -10   23.47   13.74
   6   6 -10    3.68    8.84
   6  -6 -10   37.76   17.61
   6  -6 -10   20.70   13.93
  -6  -6  10    6.44   10.83
   6   6  -9 1205.25   46.52
   6  -6  -9 1154.31   53.63
   6   6  -9 1192.94   42.03
   6  -6  -9 1169.82   59.28
   6  -6  -9 1196.51   44.85
  -6  -6   9 1164.02   47.82
   6   6  -8   40.07    8.98
   6  -6  -8   39.22   14.86
   6   6  -8   32.27    9.67
   6  -6  -8   41.22   14.51
   6  -6  -8   47.44   14.11
  -6  -6   8   42.11   13.36
   6   6  -7 1041.36   40.54
   6  -6  -7 1034.78   46.19
   6   6  -7 1060.12   37.62
   6  -6  -7 1027.19   50.74
   6  -6  -7  988.68   44.51
  -6  -6   7 1106.55   43.57
   6   6  -6   51.62   13.34
   6  -6  -6   62.15   15.89
   6   6  -6   48.99    9.80
   6  -6  -6   68.64   17.17
   6  -6  -6   56.90   19.69
  -6  -6   6   53.96   12.90
   6   6  -5  617.13   36.00
   6  -6  -5  591.24   33.52
  -6  -6   5  587.95   27.35
   6  -6  -5  590.67   36.64
   6  -6  -5  579.75   34.63
  -6  -6   5  646.14   30.65
   6   6  -4   71.39   17.27
   6  -6  -4   62.86   10.72
  -6  -6   4   55.67    5.21
   6  -6  -4   56.84   12.25
   6  -6  -4   61.74   11.58
  -6  -6   4   79.96   20.67
   6   6  -3  293.84   20.38
  -6  -6   3  336.89   19.87
   6  -6  -3  317.13   21.65
  -6  -6   3  330.82   15.14
  -6  -6   3  309.76   16.58
   6  -6  -3  336.45   26.66
  -6  -6   3  340.98   24.20
   6  -6  -3  331.42   23.22
   6   6  -2  177.53   10.78
  -6  -6   2  151.84   10.50
   6  -6  -2  171.08   14.67
   6   6  -2  157.02    9.85
  -6  -6   2  206.00   34.07
   6  -6  -2  160.60   15.16
  -6   6   1  239.07   20.90
   6   6  -1  207.80   18.22
   6  -6  -1  238.58   18.22
  -6  -6   1  256.72   24.34
  -6   6   0  101.36   22.87
  -6  -6   0   77.71   13.39
   6   6   0   78.32   11.69
   6  -6   0  107.25   22.11
  -6  -6   0   98.03   24.72
   6  -6   0  111.00   16.49
  -6   6  -1  973.50   34.27
  -6  -6  -1  951.68   32.25
   6  -6   1  991.62   38.34
  -6  -6  -1  966.38   33.69
  -6  -6  -2   34.59   10.39
   6  -6   2   23.95   15.07
  -6  -6  -2   30.70   10.86
   6  -6   2   33.69   17.61
  -6  -6  -3   73.28    4.07
  -6   6  -3  106.53   29.08
  -6  -6  -3  123.11   15.92
   6  -6   3  119.94   26.19
  -6  -6  -3  125.44   33.16
   6  -6   3  103.34   15.90
  -6   6  -4   18.62   17.84
  -6  -6  -4    1.32    4.38
   6  -6   4    2.77   14.95
  -6  -6  -4   12.80    8.17
   6  -6   4   25.35   23.17
  -6   6  -5   17.23    7.23
  -6  -6  -5    7.72    5.49
  -6  -6  -5   18.48   12.81
  -6  -6  -5    5.44    6.54
   6  -6   5   20.11   14.91
  -6   6  -6   -5.18   12.65
  -6   6  -6   -0.76   12.47
  -6  -6  -6    9.01   10.14
  -6  -6  -6   19.69   11.95
   6  -6   6   17.05   14.61
  -6   6  -7   29.87   15.59
  -6   6  -7   10.86    9.49
  -6  -6  -7   20.94   10.41
  -6  -6  -7   15.69   10.97
   6  -6   7    6.92   14.12
  -6   6  -8   20.19   13.16
  -6   6  -8   19.21   15.54
  -6  -6  -8   -0.93   11.42
  -6  -6  -8   16.57   13.17
   6  -6   8   23.93   19.61
  -6   6  -9   26.70   14.86
  -6   6  -9   23.84   15.81
  -6  -6  -9   40.87   29.49
  -6  -6  -9   48.10   18.38
   6  -6   9   41.78   26.25
  -6   6 -10   40.69   14.12
  -6   6 -10   20.17    9.16
  -6  -6 -10   32.91   10.30
  -6  -6 -10   32.67   13.75
   6  -6  10   22.37   22.25
   6   8 -14   39.31   15.24
   6   8 -14   10.16    5.51
   6  -8 -14   28.34   17.16
   6  -8 -14   26.99   18.33
  -6  -8  14   26.76    9.94
   6   8 -13   80.37   54.42
   6  -8 -13  173.20   27.21
   6   8 -13  154.18   16.89
   6  -8 -13  121.72   62.00
   6  -8 -13   99.70   63.87
  -6  -8  13  182.08   23.61
   6   8 -12  121.38   36.44
   6  -8 -12  108.47   39.01
   6   8 -12   93.57   25.02
   6  -8 -12   57.41   58.15
   6  -8 -12  119.68   41.47
  -6  -8  12  128.82   39.20
   6   8 -11  325.36   38.65
   6  -8 -11  317.08   27.70
   6   8 -11  282.12   41.99
   6  -8 -11  276.94   69.84
   6  -8 -11  265.43   63.22
  -6  -8  11  353.02   27.68
   6   8 -10  175.62   54.31
   6  -8 -10  202.36   33.65
   6   8 -10  125.58   37.07
   6  -8 -10  147.22   55.56
   6  -8 -10  189.60   55.74
  -6  -8  10  195.72   17.46
   6   8  -9  683.84   64.51
   6  -8  -9  487.66   62.80
   6   8  -9  578.03   27.42
   6  -8  -9  582.80   36.54
   6  -8  -9  620.19   33.78
  -6  -8   9  566.13   33.53
   6   8  -8   31.15   19.05
   6  -8  -8   37.74   11.67
   6  -8  -8   56.56   19.85
   6  -8  -8   35.96   15.91
  -6  -8   8   23.06    9.56
   6   8  -7 1805.10   61.24
   6  -8  -7 1555.48   54.01
   6  -8  -7 1559.84   61.28
  -6  -8   7 1558.00   60.51
   6  -8  -7 1596.99   66.47
  -6  -8   7 1597.05   60.21
   6   8  -6  126.96   28.91
   6  -8  -6  113.61   33.40
   6  -8  -6  154.09   19.52
  -6  -8   6  102.56   25.67
   6  -8  -6  153.00   23.09
  -6  -8   6  133.79   19.14
   6   8  -5  879.47   33.82
   6  -8  -5  827.21   49.54
   6  -8  -5  856.80   42.07
  -6  -8   5  842.95   38.72
   6  -8  -5  787.25   43.38
  -6  -8   5  851.77   38.46
   6   8  -4 1399.44   51.94
   6  -8  -4 1440.20   53.10
  -6  -8   4 1379.06   45.79
   6  -8  -4 1443.64   66.22
   6  -8  -4 1377.82   53.47
  -6  -8   4 1415.88   53.14
   6   8  -3  682.25   24.36
  -6  -8   3  619.17   23.45
   6  -8  -3  706.00   34.68
  -6  -8   3  588.47   31.70
   6  -8  -3  698.23   38.78
  -6  -8   3  664.61   32.10
   6  -8  -3  700.82   35.91
   6   8  -2 1117.45   36.04
  -6  -8   2 1101.34   35.67
   6  -8  -2 1167.59   54.35
   6   8  -2 1029.07   33.97
  -6  -8   2 1130.41   47.18
   6  -8  -2 1122.75   46.98
  -6   8   1 2073.12   84.22
  -6  -8   1 2031.10   66.42
   6  -8  -1 1946.42   69.29
   6   8  -1 1913.95   61.62
  -6  -8   1 2077.09   74.95
   6  -8  -1 2029.97   72.72
  -6   8   0  535.42   35.10
  -6  -8   0  519.97   30.35
   6  -8   0  469.96   44.27
  -6  -8   0  477.83   35.72
   6  -8   0  493.68   44.51
  -6   8  -1 1377.90   59.40
  -6  -8  -1 1372.86   54.31
   6  -8   1 1351.42   69.04
  -6  -8  -1 1279.72   56.65
   6  -8   1 1420.36   79.53
  -6   8  -2 1044.47   57.44
  -6  -8  -2 1097.17   41.91
   6  -8   2 1020.29   53.74
  -6  -8  -2 1008.17   49.85
   6  -8   2 1075.74   53.09
  -6   8  -3   33.53   15.04
  -6  -8  -3   39.95   13.79
   6  -8   3   31.97   20.63
  -6  -8  -3   43.26    8.54
   6  -8   3   47.14   21.07
  -6   8  -4  211.62   37.26
  -6  -8  -4  190.85   37.65
   6  -8   4  202.13   23.48
  -6  -8  -4  234.02   51.18
   6  -8   4  222.02   34.67
  -6   8  -5  623.99   43.68
  -6  -8  -5  646.27   32.87
   6  -8   5  582.34   35.92
  -6  -8  -5  627.62   69.15
   6  -8   5  618.73   40.80
  -6   8  -6  149.51   48.95
  -6  -8  -6  152.56   33.32
   6  -8   6  136.89   35.38
  -6  -8  -6  142.95   32.44
   6  -8   6  159.45   43.59
  -6   8  -7  535.34   63.88
  -6  -8  -7  500.64   44.94
   6  -8   7  430.96   96.24
  -6  -8  -7  595.08   39.50
   6  -8   7  518.77   86.27
  -6   8  -8   88.20   41.57
  -6  -8  -8  107.70   25.07
   6  -8   8  109.58   48.07
  -6  -8  -8  125.62   22.01
   6  -8   8  168.14   30.88
  -6   8  -9  202.30   59.84
  -6  -8  -9  218.90   39.70
  -6  -8  -9  257.22   65.48
   6  -8   9  270.52   29.97
   6  10 -13   -7.25   10.89
   6 -10 -13    5.11   10.39
   6 -10 -13    2.24   13.08
  -6 -10  13    5.34    8.58
   6  10 -12  543.09   61.99
   6 -10 -12  500.52   50.35
   6 -10 -12  561.65   53.13
   6 -10 -12  536.48   60.00
  -6 -10  12  538.05   41.19
   6  10 -11  137.84   30.50
   6 -10 -11  128.66   30.46
   6 -10 -11  115.58   29.34
   6 -10 -11  112.95   45.41
  -6 -10  11   97.75   18.64
   6  10 -10  280.52   56.03
   6 -10 -10  350.13   31.58
   6 -10 -10  370.85   78.99
  -6 -10  10  244.79   35.47
   6 -10 -10  358.29   39.37
  -6 -10  10  229.95   72.28
   6  10  -9   14.78    9.87
   6 -10  -9   13.65   13.03
   6 -10  -9   19.04    7.72
  -6 -10   9   13.32    9.44
   6 -10  -9   22.06   14.45
  -6 -10   9   15.18    9.26
   6  10  -8  110.05   16.37
   6 -10  -8  143.91   21.49
   6 -10  -8  162.34   25.53
  -6 -10   8  126.30   19.82
   6 -10  -8  133.91   43.36
  -6 -10   8  147.38   16.82
   6  10  -7    7.95    5.90
   6 -10  -7    7.65   11.98
   6 -10  -7   29.98   23.09
  -6 -10   7   12.68    5.58
   6 -10  -7   24.44   10.67
  -6 -10   7  -13.26   10.95
   6  10  -6  250.13   21.50
   6 -10  -6  269.25   22.33
   6 -10  -6  326.84   38.47
  -6 -10   6  156.32   27.75
   6 -10  -6  267.96   31.71
  -6 -10   6  229.74   24.28
   6  10  -5   62.18   21.00
   6 -10  -5   68.65   11.20
   6 -10  -5   77.69   19.25
  -6 -10   5   49.38   19.99
   6 -10  -5   69.81   26.34
  -6 -10   5   52.54   25.83
   6  10  -4  125.90   21.77
   6 -10  -4  148.81   19.55
   6 -10  -4  181.92   30.43
  -6 -10   4   80.25   28.71
   6 -10  -4   71.20   47.19
  -6 -10   4  175.89   24.12
   6  10  -3  178.69   16.43
   6 -10  -3  216.98   22.24
  -6 -10   3  216.06   15.33
   6 -10  -3  230.65   62.00
  -6 -10   3  167.18   25.79
   6 -10  -3  212.12   45.09
   6 -10  -2  149.10   23.72
  -6 -10   2  102.41   27.88
   6 -10  -2  171.38   23.06
  -6 -10   2   97.63   32.44
   6 -10  -2  138.11   33.18
  -6  10   1   86.82   30.13
  -6 -10   1   84.44   20.04
   6 -10  -1  104.38   30.03
  -6 -10   1   83.34   38.55
   6 -10  -1  120.14   35.17
  -6  10   0   49.81   18.25
  -6 -10   0   58.05   22.52
   6 -10   0   82.01   19.03
  -6 -10   0   69.24   32.68
   6 -10   0   86.96   24.30
  -6  10  -1   16.43    9.64
  -6 -10  -1   22.40    6.19
   6 -10   1   14.87   17.02
  -6 -10  -1   17.11   10.32
   6 -10   1   23.86   20.86
  -6  10  -2   20.35   14.53
  -6 -10  -2   12.42    8.05
   6 -10   2    1.92   13.63
  -6 -10  -2   17.26   11.37
   6 -10   2   18.23   20.83
  -6  10  -3  423.99   69.30
  -6 -10  -3  413.81   29.70
   6 -10   3  385.79   33.86
  -6 -10  -3  340.99   26.02
   6 -10   3  372.05   30.15
  -6  10  -4   64.63   16.04
  -6 -10  -4   71.10   18.38
   6 -10   4   57.66   16.65
  -6 -10  -4   66.51   17.03
   6 -10   4   63.17   19.23
  -6  10  -5   49.40   14.13
  -6 -10  -5   51.94   11.09
   6 -10   5   54.35   19.80
  -6 -10  -5   62.14   19.30
   6 -10   5   59.99   19.54
  -6  10  -6    3.92    7.04
  -6 -10  -6    9.00   12.95
   6 -10   6   -4.25   15.99
  -6 -10  -6    4.43    7.35
   6 -10   6   12.33   19.08
  -6  10  -7    7.44    8.12
  -6 -10  -7    0.70    5.80
   6 -10   7   25.76   17.54
  -6 -10  -7   -0.18   11.09
   6 -10   7   25.72   20.11
  -6  10  -8    4.96   11.41
   6 -10   8    9.41   11.45
  -6 -10  -8    7.39    9.70
   6 -10   8   16.24   21.66
   6  12 -11   18.72   10.17
   6 -12 -11    9.44   10.02
   6 -12 -11   13.84    9.70
  -6 -12  11   14.98   13.58
   6  12 -10  259.53   56.74
   6 -12 -10  408.07   42.83
   6 -12 -10  327.28   65.23
  -6 -12  10  335.83   38.07
   6  12  -9    6.54    5.44
   6 -12  -9   10.23   13.50
   6 -12  -9   -2.20   13.52
   6 -12  -9   -5.55   11.67
  -6 -12   9    0.57   13.04
   6  12  -8  588.93   31.91
   6 -12  -8  589.19   34.37
   6 -12  -8  716.87   52.60
   6 -12  -8  650.76   44.82
  -6 -12   8  673.61   43.78
   6  12  -7   12.10    4.54
   6 -12  -7   29.01   13.18
   6 -12  -7   28.92   14.90
   6 -12  -7   21.92    9.95
  -6 -12   7   25.37   22.10
   6  12  -6  972.06   37.19
   6 -12  -6  950.83   40.15
   6 -12  -6  950.81   50.32
   6 -12  -6  965.44   58.83
  -6 -12   6  972.09   52.81
   6 -12  -5  222.63   39.73
   6 -12  -5  257.49   51.84
   6 -12  -5  249.00   36.91
  -6 -12   5  229.90   63.59
   6 -12  -4 1050.17   42.00
   6 -12  -4 1087.58   68.91
   6 -12  -4 1059.74   60.64
  -6 -12   4 1111.98   55.42
   6 -12  -3   44.04   11.89
   6 -12  -3   10.99   10.52
  -6 -12   3   67.80   15.97
   6 -12  -3   36.93   16.28
   6 -12  -2  682.78   47.57
   6 -12  -2  787.98   48.32
  -6 -12   2  810.41   44.88
   6 -12  -2  801.58   42.90
   6 -12  -1  110.19   18.46
  -6 -12   1   98.18   31.56
   6 -12  -1  115.39   22.80
  -6  12   0  951.81   49.50
   6 -12   0  994.71   47.49
  -6 -12   0 1094.05   58.16
   6 -12   0 1004.04   51.73
  -6  12  -1  212.29   34.12
   6 -12   1  221.54   28.21
  -6 -12  -1  227.75   55.20
   6 -12   1  227.99   28.52
  -6  12  -2  961.80   48.13
   6 -12   2  944.41   48.85
  -6 -12  -2  935.48   55.58
   6 -12   2  959.82   52.35
  -6  12  -3   41.19   18.56
   6 -12   3   39.77   13.24
  -6 -12  -3   47.75   16.58
   6 -12   3   31.52   18.40
  -6  12  -4 1297.40   50.14
   6 -12   4 1222.97   65.33
  -6 -12  -4 1260.57   63.18
   6 -12   4 1317.75   44.59
  -6  12  -5   54.03   23.47
   6 -12   5   65.50   17.39
  -6 -12  -5   91.62   22.34
   6 -12   5   55.99   18.49
  -6  12  -6  402.11   88.35
   6 -12   6  492.79   52.90
  -6 -12  -6  436.61   69.64
   6 -12   6  429.70   48.67
  -6  12  -7   12.53   14.40
   6 -12   7   12.15   11.39
  -6 -12  -7    9.66    8.68
   6 -12   7   -6.25   16.64
   6 -14  -9   12.50   10.86
   6 -14  -9   15.65    7.09
  -6 -14   9   47.12   22.81
   6 -14  -8   59.61   21.43
   6 -14  -8   36.44    9.48
  -6 -14   8   48.34   21.11
   6 -14  -7  162.55   45.89
   6 -14  -7  190.14   45.58
  -6 -14   7  152.56   45.63
   6 -14  -6   44.38   30.93
   6 -14  -5   27.44   12.74
   6 -14  -5   32.13   17.68
  -6 -14   5   34.42   21.68
   6 -14  -4  193.87   24.06
   6 -14  -4  133.47   65.25
   6 -14  -4  181.39   47.75
  -6 -14   4   75.59   65.86
   6 -14  -3   28.95   17.10
   6 -14  -3    4.21    9.93
  -6 -14   3   21.07   14.83
   6 -14  -3   10.91   14.18
   6 -14  -2   17.09   14.74
   6 -14  -2   32.94   22.77
  -6 -14   2   27.45   17.92
   6 -14  -2   49.19   27.02
   6 -14  -1   35.74   13.33
   6 -14  -1   23.45   20.31
  -6 -14   1   14.31   10.15
   6 -14  -1    2.32   16.04
   6 -14   0   30.15   20.38
  -6 -14   0   25.34   10.66
   6 -14   0   16.93   16.01
  -6  14  -1   12.79    7.24
   6 -14   1    0.33   10.52
  -6 -14  -1   21.80    9.47
   6 -14   1    0.72   15.36
  -6  14  -2   17.71    7.41
   6 -14   2   16.15    9.02
  -6 -14  -2    8.75    9.11
   6 -14   2   25.74   22.69
  -6  14  -3   21.64   14.35
   6 -14   3   16.98   13.64
  -6 -14  -3   29.31    9.91
   6 -14   3   31.46   25.64
  -6  14  -4   39.12   17.73
   6 -14   4   52.15   19.06
  -6 -14  -4   30.41   11.02
   6 -14   4   54.80   23.52
   6 -16  -5   82.47   21.27
   6 -16  -5   45.39   17.49
  -6 -16   5   27.98   20.99
   6 -16  -4    5.96    6.64
   6 -16  -4   19.06   11.30
  -6 -16   4    8.06   12.73
  -6 -16   3  116.65   31.57
   6 -16  -3  129.83   26.41
   6 -16  -2   10.65   12.73
   6 -16  -2   32.32   17.53
  -6 -16   2   30.85   15.58
   6 -16  -2   13.93   15.82
   6 -16  -1  222.52   64.43
   6 -16  -1  330.37   49.19
  -6 -16   1  365.30   37.46
   6 -16  -1  326.66   35.92
   6 -16   0   26.89   14.81
   6 -16   0   28.41   13.44
  -6 -16   0   34.06   15.42
   6 -16   0   51.57   19.97
   7   1 -16  171.34   63.51
   7  -1 -16  142.71   47.56
   7   1 -16  134.07   60.44
   7  -1 -16  138.97   49.07
  -7  -1  16  184.34   43.95
   7   1 -15   52.87   19.99
   7  -1 -15   65.02   17.84
   7   1 -15   52.33   16.80
   7  -1 -15   58.60   22.61
  -7  -1  15   54.27   13.80
   7   1 -14  181.18   64.23
   7  -1 -14  199.93   39.83
   7   1 -14   86.68   50.79
   7  -1 -14  144.89   46.34
   7  -1 -14  185.14   30.48
  -7  -1  14  170.17   38.37
   7   1 -13  118.53   42.38
   7  -1 -13   96.27   27.32
   7   1 -13   96.82   24.97
   7  -1 -13  122.57   25.70
   7  -1 -13   89.01   26.38
  -7  -1  13   99.59   26.17
   7   1 -12  251.01   60.33
   7  -1 -12  269.54   48.93
   7   1 -12  258.23   39.05
   7  -1 -12  264.46   26.65
   7  -1 -12  326.31   46.54
  -7  -1  12  263.33   38.42
   7   1 -11  417.15   28.22
   7  -1 -11  419.57   37.12
   7   1 -11  475.66   30.35
   7  -1 -11  459.51   39.10
   7  -1 -11  431.58   24.55
  -7  -1  11  442.42   35.58
   7   1 -10  542.07   40.33
   7  -1 -10  525.44   30.05
   7   1 -10  522.80   36.38
   7  -1 -10  579.45   31.35
   7  -1 -10  571.63   33.38
   7   1  -9  102.44   27.25
   7  -1  -9  101.87   26.15
   7   1  -9   93.13   26.06
   7  -1  -9   59.79   17.17
   7  -1  -9   65.75   17.54
   7   1  -8 1178.39   43.44
   7  -1  -8 1096.05   49.63
   7   1  -8 1227.38   41.55
   7  -1  -8 1108.13   40.96
   7  -1  -8 1093.94   35.80
   7   1  -7  646.68   38.99
   7  -1  -7  644.95   40.29
   7   1  -7  676.93   27.80
   7  -1  -7  682.44   31.17
   7  -1  -7  681.28   30.88
  -7  -1   7  679.44   25.30
  -7  -1   7  654.74   28.60
   7   1  -6 1293.40   29.45
   7  -1  -6 1201.28   27.14
   7   1  -6 1219.93   25.74
   7  -1  -6 1234.33   26.20
   7  -1  -6 1120.25   18.88
  -7  -1   6 1196.25   22.82
  -7   1   6 1150.48   19.29
   7   1  -5 2655.68   42.85
   7  -1  -5 2663.98   43.29
   7   1  -5 2610.49   39.13
   7  -1  -5 2578.88   43.87
  -7  -1   5 2581.15   39.36
   7  -1  -5 2647.34   38.82
  -7   1   5 2519.91   36.27
   7  -1  -4 1919.38   32.97
   7   1  -4 1929.53   29.59
   7  -1  -4 1988.03   32.33
  -7  -1   4 1866.67   29.23
   7  -1  -4 1935.35   28.35
   7  -1  -3 5793.00   83.01
   7   1  -3 5686.98   78.48
   7  -1  -3 5592.62   78.59
  -7  -1   3 5625.49   77.37
   7   1  -3 5651.67   76.60
   7  -1  -3 5484.32   75.79
  -7   1   3 5812.72   79.75
   7  -1  -2 1146.97   22.82
   7   1  -2 1174.44   18.95
   7  -1  -2 1162.21   21.56
   7   1  -2 1166.56   20.45
  -7  -1   2 1039.21   19.10
   7  -1  -2 1031.74   23.53
  -7   1   1  865.16   18.68
   7   1  -1  853.88   17.84
   7   1  -1  967.46   19.56
   7  -1  -1  914.41   21.58
   7  -1  -1  878.68   16.24
  -7  -1   1  882.30   17.18
   7   1  -1  929.96   17.84
   7  -1  -1  982.82   24.50
  -7  -1   0 1558.73   26.80
  -7   1   0 1557.06   29.45
  -7  -1   0 1498.55   29.45
  -7  -1   0 1510.38   35.15
   7  -1   0 1559.98   32.85
  -7  -1  -1  368.64   21.83
  -7   1  -1  394.38   33.67
  -7   1  -1  402.25   25.57
  -7  -1  -1  385.45   22.81
  -7  -1  -1  393.18   25.37
   7  -1   1  357.20   21.74
  -7   1  -2  664.63   39.06
  -7  -1  -2  659.26   24.73
  -7   1  -2  648.05   31.27
  -7  -1  -2  637.57   26.07
  -7  -1  -2  610.22   34.78
   7  -1   2  573.08   30.46
  -7  -1  -3   52.70   13.71
  -7   1  -3   54.55   16.06
  -7   1  -3   55.78   14.27
  -7  -1  -3   59.03   14.78
  -7  -1  -3   62.15   19.85
   7  -1   3   60.65   25.62
  -7   1  -4 1251.95   46.07
  -7  -1  -4 1254.10   45.25
  -7   1  -4 1219.39   46.62
  -7  -1  -4 1220.75   48.19
  -7  -1  -4 1249.29   52.01
   7  -1   4 1200.21   46.64
  -7   1  -5   44.33   16.93
  -7  -1  -5   51.57   19.33
  -7   1  -5   54.09   20.56
  -7  -1  -5   51.08   20.24
  -7  -1  -5   49.63   11.72
   7  -1   5   78.68   17.65
  -7   1  -6  681.01   40.57
  -7  -1  -6  727.89   31.39
  -7   1  -6  736.33   38.21
  -7  -1  -6  723.98   57.85
  -7  -1  -6  685.00   42.13
   7  -1   6  685.41   36.05
  -7   1  -7    4.89    9.12
  -7  -1  -7   12.01    8.81
  -7   1  -7   10.12    8.32
  -7  -1  -7    0.56   10.53
  -7  -1  -7    8.49    6.35
   7  -1   7   20.00   16.98
  -7   1  -8  407.28   60.90
  -7  -1  -8  374.40   72.73
  -7   1  -8  407.14   47.06
  -7  -1  -8  397.99   41.37
   7  -1   8  423.77   31.61
  -7   1  -9   22.56   12.96
  -7  -1  -9   14.46   10.80
  -7   1  -9   15.28    8.93
  -7  -1  -9   10.28    8.12
   7  -1   9   26.89   21.18
  -7   1 -10  182.15   54.48
  -7  -1 -10  180.89   43.90
  -7   1 -10  166.41   45.01
  -7  -1 -10  181.30   59.36
   7  -1  10  230.92   72.26
   7   1  10  221.51   56.40
   7   3 -16  132.33   41.84
   7  -3 -16  114.87   39.06
   7   3 -16  113.96   40.59
   7  -3 -16  135.59   36.38
   7  -3 -16  120.69   30.39
  -7  -3  16  129.41   40.22
   7   3 -15   39.76   13.91
   7  -3 -15   42.93   15.55
   7   3 -15   42.98   24.89
   7  -3 -15   44.88   16.79
   7  -3 -15   51.02   24.39
  -7  -3  15   36.91   14.36
   7   3 -14  193.58   36.95
   7  -3 -14  164.81   43.68
   7   3 -14  155.53   40.70
   7  -3 -14  158.18   41.54
   7  -3 -14  118.19   25.98
  -7  -3  14  120.22   32.71
   7   3 -13  119.74   53.99
   7  -3 -13  106.10   58.76
   7   3 -13   96.04   53.58
   7  -3 -13  113.16   53.86
   7  -3 -13  110.95   41.63
  -7  -3  13  134.52   35.36
   7   3 -12  380.43   71.68
   7  -3 -12  347.89   70.14
   7   3 -12  327.06   50.21
   7  -3 -12  334.96   40.02
   7  -3 -12  415.61   38.86
  -7  -3  12  336.09   34.87
   7   3 -11  889.02   44.69
   7  -3 -11  844.28   45.50
   7   3 -11  842.36   46.64
   7  -3 -11  862.38   58.68
   7  -3 -11  946.88   47.85
  -7  -3  11  899.93   45.82
   7   3 -10  638.30   51.79
   7  -3 -10  629.92   55.16
   7   3 -10  647.23   47.59
   7  -3 -10  647.94   44.11
   7  -3 -10  637.03   50.85
  -7  -3  10  670.75   41.46
   7   3  -9  891.34   44.25
   7  -3  -9  864.42   40.73
   7   3  -9  821.64   32.94
   7  -3  -9  790.61   37.97
   7  -3  -9  784.91   30.65
  -7  -3   9  853.29   35.35
   7   3  -8  507.11   57.99
   7  -3  -8  458.72   41.37
   7   3  -8  467.11   20.33
   7  -3  -8  525.23   36.96
   7  -3  -8  505.49   26.96
  -7  -3   8  473.72   36.19
   7  -3  -7 1491.47   52.11
   7   3  -7 1483.24   46.25
   7  -3  -7 1650.71   55.85
   7  -3  -7 1536.81   48.25
  -7  -3   7 1442.09   45.20
   7   3  -6  388.70   29.99
   7  -3  -6  349.42   22.28
   7   3  -6  353.50   20.37
  -7  -3   6  375.91   19.53
   7  -3  -6  433.14   26.97
   7  -3  -6  378.13   24.12
  -7  -3   6  393.72   24.34
   7   3  -4  177.50   18.08
   7  -3  -4  204.03   19.97
   7  -3  -4  185.17   21.64
  -7  -3   4  175.10    8.83
   7  -3  -4  179.90   14.42
  -7   3   4  206.16   13.70
   7   3  -4  191.40   10.82
   7   3  -3  716.26   22.62
  -7  -3   3  679.99   13.90
   7  -3  -3  729.78   21.37
   7  -3  -3  746.62   22.14
  -7  -3   3  711.76   12.94
   7   3  -3  685.75   13.79
   7  -3  -3  701.90   18.55
   7   3  -2  357.34   18.82
   7  -3  -2  448.39   24.35
   7  -3  -2  522.18   28.05
   7   3  -2  401.16   19.08
  -7  -3   2  399.77   25.72
   7   3  -2  472.59   23.57
   7  -3  -2  471.75   25.22
  -7   3   1  317.98   20.21
   7   3  -1  290.00   15.70
   7   3  -1  271.15   21.95
  -7  -3   1  286.25   15.40
   7   3  -1  305.08   16.87
   7  -3  -1  278.59   26.62
  -7  -3   1  276.54   17.97
   7  -3  -1  282.09   28.57
  -7   3   0  172.55   16.03
   7   3   0  160.08   14.00
  -7  -3   0  132.05   14.64
   7  -3   0   73.58   11.03
  -7  -3  -1  629.69   21.10
  -7   3  -1  616.11   30.74
   7   3   1  600.29   28.60
  -7  -3  -1  646.36   25.90
   7  -3   1  590.68   31.35
  -7  -3  -1  626.23   30.64
   7  -3   1  609.82   32.78
  -7  -3  -2  120.21   13.90
  -7   3  -2  126.50   17.96
  -7   3  -2  139.56   30.13
  -7  -3  -2  126.71   26.01
  -7  -3  -2  135.13   17.41
   7  -3   2  152.42   36.41
  -7  -3  -3 1493.32   50.91
  -7   3  -3 1511.88   53.56
  -7   3  -3 1561.68   59.49
  -7  -3  -3 1465.96   53.01
  -7  -3  -3 1554.73   65.14
   7  -3   3 1554.34   69.48
  -7   3  -4  165.45   26.12
  -7  -3  -4  149.95   27.20
  -7   3  -4  180.95   36.36
  -7  -3  -4  145.03   25.26
  -7  -3  -4  171.98   41.61
   7  -3   4  180.69   43.53
  -7   3  -5  864.30   41.30
  -7  -3  -5  827.12   38.33
  -7   3  -5  873.53   55.98
  -7  -3  -5  885.54   43.63
  -7  -3  -5  844.83   43.11
   7  -3   5  905.40   49.15
  -7   3  -6    6.82    7.15
  -7  -3  -6    1.17    4.96
  -7   3  -6   -2.42   12.10
  -7  -3  -6   -1.21   11.55
  -7  -3  -6   -2.90    9.39
   7  -3   6    7.37   13.38
  -7   3  -7  497.36   78.28
  -7  -3  -7  467.42   26.89
  -7   3  -7  519.61   40.67
  -7  -3  -7  544.31   37.90
  -7  -3  -7  550.85   45.13
   7  -3   7  530.70   45.29
  -7   3  -8   45.24   17.85
  -7  -3  -8    9.85   12.37
  -7   3  -8   24.50   17.05
  -7  -3  -8   23.77   11.82
  -7  -3  -8   20.12   21.31
   7  -3   8   27.72   21.02
  -7   3  -9  254.52   57.06
  -7   3  -9  295.38   70.79
  -7  -3  -9  334.57   49.72
  -7  -3  -9  292.36   34.99
   7  -3   9  338.43   48.75
  -7   3 -10   16.42    8.87
  -7   3 -10   18.96    9.02
  -7  -3 -10   22.34   12.61
  -7  -3 -10   27.85   12.22
   7  -3  10   30.47   18.33
   7   5 -15  113.29   24.78
   7  -5 -15   84.92   39.40
   7   5 -15   75.37   31.18
   7  -5 -15   77.57   31.03
   7  -5 -15   93.51   32.25
  -7  -5  15   73.34   18.35
   7   5 -14   71.13   25.20
   7  -5 -14   58.86   19.94
   7   5 -14   75.95   30.44
   7  -5 -14   77.23   23.37
   7  -5 -14   81.04   30.67
  -7  -5  14   55.27   18.95
   7   5 -13  287.01   71.45
   7  -5 -13  328.54   32.65
   7   5 -13  235.16   57.76
   7  -5 -13  248.76   61.41
   7  -5 -13  239.90   62.97
  -7  -5  13  245.79   51.73
   7   5 -12  205.20   55.27
   7  -5 -12  178.78   28.53
   7   5 -12  220.11   50.18
   7  -5 -12  181.36   49.92
   7  -5 -12  200.16   50.49
  -7  -5  12  204.37   18.75
   7   5 -11  290.08   40.63
   7  -5 -11  280.50   47.96
   7   5 -11  378.46   25.51
   7  -5 -11  329.37   27.96
   7  -5 -11  295.80   34.47
  -7  -5  11  282.83   35.73
   7   5 -10  302.33   54.43
   7  -5 -10  317.75   27.22
   7   5 -10  270.82   32.97
   7  -5 -10  286.39   28.75
   7  -5 -10  323.51   42.14
  -7  -5  10  303.56   30.33
   7   5  -9  697.89   50.21
   7  -5  -9  653.79   38.81
   7   5  -9  635.48   37.52
   7  -5  -9  639.63   36.32
   7  -5  -9  588.19   43.82
  -7  -5   9  562.42   38.16
   7   5  -8  678.94   39.52
   7  -5  -8  661.03   34.65
   7   5  -8  768.44   29.51
   7  -5  -8  769.56   36.69
   7  -5  -8  723.86   35.14
  -7  -5   8  855.39   37.07
   7   5  -7  640.76   29.25
   7  -5  -7  606.09   26.51
   7   5  -7  594.12   26.10
   7  -5  -7  572.38   26.97
   7  -5  -7  562.86   23.18
  -7  -5   7  591.98   35.40
   7   5  -6 1044.13   45.08
   7  -5  -6 1002.94   37.03
   7   5  -6 1024.91   35.74
  -7  -5   6  971.89   31.66
   7  -5  -6 1025.62   40.62
   7  -5  -6 1056.77   36.26
  -7  -5   6 1072.33   36.30
   7   5  -5 1181.60   39.97
   7  -5  -5 1163.82   43.05
  -7  -5   5 1099.20   33.14
   7  -5  -5 1157.70   47.67
   7  -5  -5 1076.51   36.12
  -7  -5   5 1125.51   38.26
   7   5  -4 1676.05   51.51
   7  -5  -4 1673.12   55.09
   7  -5  -4 1612.80   52.45
  -7  -5   4 1591.60   49.64
   7  -5  -4 1633.64   53.30
   7   5  -3  756.90   27.08
  -7  -5   3  791.54   25.97
   7  -5  -3  753.45   30.28
   7  -5  -3  840.41   36.11
  -7  -5   3  810.45   28.61
   7  -5  -3  781.37   34.06
   7   5  -2 2526.72   74.58
  -7  -5   2 2370.84   69.50
   7  -5  -2 2569.09   79.31
   7   5  -2 2606.59   75.71
  -7  -5   2 2565.31   78.03
   7  -5  -2 2465.96   75.08
  -7   5   1  682.48   32.66
   7   5  -1  716.16   21.40
   7   5  -1  586.98   26.58
   7   5  -1  663.42   22.14
   7  -5  -1  728.10   33.06
  -7  -5   1  697.54   27.49
   7  -5  -1  663.03   27.56
  -7   5   0 2473.52   77.73
  -7  -5   0 2606.86   78.92
   7   5   0 2481.55   74.34
   7  -5   0 2592.82   83.64
  -7  -5   0 2617.55   80.14
  -7   5  -1  607.41   24.54
   7   5   1  562.74   17.74
   7   5   1  575.26   29.89
  -7  -5  -1  589.54   35.17
   7  -5   1  620.97   33.53
  -7  -5  -1  605.44   33.63
   7  -5   1  589.31   37.31
  -7   5  -2  444.08   39.47
   7   5   2  410.60   22.33
  -7  -5  -2  489.79   41.95
   7  -5   2  499.38   52.54
  -7  -5  -2  453.27   32.78
   7  -5   2  464.95   32.65
  -7   5  -3  432.64   39.08
  -7  -5  -3  405.46   18.22
   7  -5   3  388.91   22.56
  -7  -5  -3  403.96   29.25
   7  -5   3  420.43   26.55
  -7   5  -4  113.39   31.40
  -7  -5  -4   97.93   14.93
  -7   5  -4  156.41   41.76
  -7  -5  -4  145.01   32.00
  -7  -5  -4  129.04   28.43
   7  -5   4  154.47   23.67
  -7   5  -5  274.25   37.99
  -7  -5  -5  260.04   19.24
  -7   5  -5  364.26   29.62
  -7  -5  -5  320.39   25.63
  -7  -5  -5  350.98   53.81
   7  -5   5  302.94   23.92
  -7   5  -6  318.15   56.00
  -7   5  -6  330.42   39.76
  -7  -5  -6  305.60   53.05
  -7  -5  -6  382.13   71.65
   7  -5   6  342.28   29.45
  -7   5  -7  190.85   37.55
  -7   5  -7  203.75   55.63
  -7  -5  -7  174.24   41.04
  -7  -5  -7  246.12   47.14
   7  -5   7  226.03   34.78
  -7   5  -8   66.33   35.44
  -7   5  -8   72.24   20.62
  -7  -5  -8   93.83   21.52
  -7  -5  -8  111.76   28.29
   7  -5   8   85.25   31.97
  -7   5  -9  120.93   31.53
  -7   5  -9  109.95   43.72
  -7  -5  -9  158.65   33.25
  -7  -5  -9  155.15   30.05
   7  -5   9  148.85   25.20
  -7   5 -10   60.95   18.80
  -7   5 -10   64.67   19.64
  -7  -5 -10   64.11   21.24
  -7  -5 -10   79.85   29.91
   7  -5  10   78.29   31.50
   7   7 -15   83.11   38.88
   7  -7 -15  118.29   20.98
   7   7 -15   73.45   34.55
   7  -7 -15   80.31   33.27
   7  -7 -15   80.17   34.11
  -7  -7  15   82.37   25.10
   7   7 -14   23.89   12.80
   7  -7 -14   30.84   13.59
   7   7 -14   28.10   11.00
   7  -7 -14   34.80   15.49
   7  -7 -14   22.61   10.56
  -7  -7  14    3.30    8.56
   7   7 -13  100.46   61.20
   7  -7 -13   89.33   47.22
   7   7 -13  108.09   36.30
   7  -7 -13  119.01   57.76
   7  -7 -13   91.36   50.54
  -7  -7  13  103.27   43.57
   7   7 -12   44.91   34.34
   7  -7 -12   89.11   26.73
   7   7 -12   59.63   19.78
   7  -7 -12   40.38   52.71
   7  -7 -12   42.99   43.59
  -7  -7  12   42.86   12.15
   7   7 -11  593.92   60.39
   7  -7 -11  575.00   40.76
   7   7 -11  566.15   27.46
   7  -7 -11  541.19   53.67
   7  -7 -11  610.19   35.12
  -7  -7  11  594.53   46.56
   7   7 -10  333.34   30.62
   7  -7 -10  310.94   47.15
   7   7 -10  304.01   40.89
   7  -7 -10  355.55   30.10
   7  -7 -10  335.28   25.95
  -7  -7  10  330.37   24.98
   7   7  -9  378.00   27.32
   7  -7  -9  384.33   33.51
   7   7  -9  339.22   32.16
   7  -7  -9  365.71   31.44
   7  -7  -9  350.41   26.21
  -7  -7   9  311.81   34.84
   7   7  -8  327.42   30.16
   7  -7  -8  364.42   30.23
   7   7  -8  332.07   21.32
   7  -7  -8  380.90   29.22
   7  -7  -8  313.98   29.82
  -7  -7   8  377.47   42.24
   7   7  -7  358.98   31.50
   7  -7  -7  384.36   28.02
   7  -7  -7  403.31   29.79
   7  -7  -7  346.30   20.69
  -7  -7   7  342.24   23.53
   7   7  -6  232.55   17.90
   7  -7  -6  235.72   23.78
  -7  -7   6  212.46   12.53
   7  -7  -6  253.66   25.64
  -7  -7   6  223.11   17.35
   7  -7  -6  243.86   30.34
  -7  -7   6  277.90   35.77
   7   7  -5  163.85   25.03
   7  -7  -5  205.31   21.53
  -7  -7   5  175.01   10.04
   7  -7  -5  150.63   68.53
   7  -7  -5  181.38   20.98
  -7  -7   5  146.57   35.19
   7   7  -4  854.51   31.07
   7  -7  -4  867.29   29.94
  -7  -7   4  801.23   20.33
  -7  -7   4  835.67   22.28
   7  -7  -4  793.50   42.59
  -7  -7   4  845.60   29.44
   7  -7  -4  856.32   32.55
   7   7  -3  426.62   18.82
  -7  -7   3  437.79   16.45
   7  -7  -3  460.39   26.90
  -7  -7   3  462.08   14.85
   7  -7  -3  385.47   39.55
  -7  -7   3  434.58   36.44
   7  -7  -3  476.65   30.71
   7   7  -2 1039.34   25.85
  -7  -7   2 1006.25   25.08
   7  -7  -2 1039.39   37.00
   7   7  -2  986.64   25.08
  -7  -7   2 1093.60   36.35
   7  -7  -2 1056.34   36.37
  -7   7   1  898.10   41.48
   7   7  -1  858.22   23.56
   7  -7  -1  922.66   36.17
  -7  -7   1  885.92   34.88
   7  -7  -1  891.92   65.44
  -7   7   0  877.19   55.05
  -7  -7   0  881.43   31.10
   7  -7   0  899.15   43.83
  -7  -7   0  893.66   39.21
   7  -7   0  870.76   39.50
  -7   7  -1  409.38   28.58
  -7  -7  -1  373.44   22.35
   7  -7   1  367.02   26.41
  -7  -7  -1  371.12   27.07
   7  -7   1  397.91   26.85
  -7   7  -2  175.41   54.46
  -7  -7  -2  199.64   26.16
   7  -7   2  209.65   47.81
  -7  -7  -2  216.36   29.23
   7  -7   2  464.52   58.82
  -7   7  -3  396.98   31.22
  -7  -7  -3  395.21   25.79
   7  -7   3  485.33   63.58
  -7  -7  -3  430.77   36.73
   7  -7   3  433.90   30.88
  -7   7  -4   62.17   23.11
  -7  -7  -4   69.87   16.17
   7  -7   4   63.52   20.78
  -7  -7  -4   60.22   16.26
   7  -7   4   84.24   23.82
  -7   7  -5   37.15   20.43
  -7  -7  -5   36.32    9.86
   7  -7   5   37.47   16.03
  -7  -7  -5   47.79   14.71
   7  -7   5   40.86   20.04
  -7   7  -6  167.73   33.77
  -7  -7  -6  160.68   29.45
   7  -7   6  143.02   42.28
  -7  -7  -6  173.15   53.69
   7  -7   6  170.48   33.08
  -7   7  -7  124.45   41.30
  -7  -7  -7  147.93   27.29
  -7  -7  -7  168.13   33.43
   7  -7   7  136.74   24.78
  -7   7  -8   62.55   34.73
  -7  -7  -8   68.17   17.58
  -7  -7  -8   66.95   18.94
   7  -7   8   89.10   27.82
  -7   7  -9   41.00   19.03
  -7  -7  -9   52.26   14.99
  -7  -7  -9   57.51   23.01
   7  -7   9   36.82   22.10
   7   9 -14   33.83   12.93
   7  -9 -14   24.54   16.61
   7  -9 -14   17.75   17.86
   7  -9 -14   20.25   17.63
  -7  -9  14   20.69   18.53
   7   9 -13   39.99   16.44
   7  -9 -13   66.37   20.27
   7  -9 -13   47.08   26.17
   7  -9 -13   58.59   23.12
  -7  -9  13   57.41   13.88
   7   9 -12   91.30   45.51
   7  -9 -12   91.83   38.51
   7  -9 -12  119.28   40.48
   7  -9 -12  108.41   42.78
  -7  -9  12   86.06   36.50
   7   9 -11  159.03   52.51
   7  -9 -11  178.18   58.39
   7  -9 -11  165.06   68.24
   7  -9 -11  196.01   60.51
  -7  -9  11  179.35   39.96
   7   9 -10  135.12   37.94
   7  -9 -10   89.28   47.50
   7  -9 -10  126.51   52.43
   7  -9 -10  127.59   46.93
  -7  -9  10  107.44   34.72
   7   9  -9  305.25   33.65
   7  -9  -9  285.60   29.01
   7  -9  -9  330.14   36.24
  -7  -9   9  241.80   30.94
   7  -9  -9  312.71   29.85
  -7  -9   9  296.91   24.24
   7   9  -8  220.25   54.10
   7  -9  -8  239.90   21.26
   7  -9  -8  238.86   26.24
  -7  -9   8  203.55   30.83
   7  -9  -8  210.96   24.58
  -7  -9   8  259.21   21.43
   7   9  -7  621.00   47.89
   7  -9  -7  635.12   58.18
   7  -9  -7  620.71   41.64
  -7  -9   7  605.91   28.20
   7  -9  -7  642.04   63.58
  -7  -9   7  660.99   53.75
   7   9  -6  171.25   26.59
   7  -9  -6  194.28   25.90
   7  -9  -6   91.64   71.33
  -7  -9   6  106.32   26.86
   7  -9  -6  162.90   23.36
  -7  -9   6  143.37   18.39
   7   9  -5 1150.95   38.41
   7  -9  -5 1072.86   51.40
   7  -9  -5 1158.49   47.46
   7  -9  -5 1089.45   60.18
  -7  -9   5 1180.04   49.22
   7   9  -4 1136.92   44.05
   7  -9  -4 1124.62   49.96
   7  -9  -4 1161.64   55.34
  -7  -9   4 1075.58   50.11
   7  -9  -4 1139.29   62.55
   7   9  -3 1006.12   37.85
   7  -9  -3  979.69   49.79
   7  -9  -3 1025.49   46.21
  -7  -9   3 1058.60   48.06
   7  -9  -3  989.22   46.32
   7  -9  -2  288.03   28.05
  -7  -9   2  221.68   54.05
   7  -9  -2  235.83   23.51
  -7   9   1 1141.31   63.05
  -7  -9   1 1130.80   36.04
   7  -9  -1 1147.52   47.24
  -7  -9   1 1159.51   61.69
   7  -9  -1 1184.76   49.58
  -7   9   0  109.71   46.00
  -7  -9   0  107.93   31.67
   7  -9   0  121.03   18.73
  -7  -9   0   85.40   44.41
   7  -9   0  158.92   28.55
  -7   9  -1 1212.35   56.34
  -7  -9  -1 1157.84   53.22
   7  -9   1 1150.89   59.84
  -7  -9  -1 1193.75   69.87
   7  -9   1 1215.07   61.77
  -7   9  -2  738.45   64.43
  -7  -9  -2  598.38   38.46
   7  -9   2  588.85   44.56
  -7  -9  -2  623.74   43.25
   7  -9   2  654.12   62.24
  -7   9  -3  373.38   47.86
  -7  -9  -3  328.59   32.22
   7  -9   3  383.90   60.76
  -7  -9  -3  354.39   26.49
   7  -9   3  366.14   30.30
  -7   9  -4  133.19   24.23
  -7  -9  -4  104.24   22.56
   7  -9   4  145.71   35.44
  -7  -9  -4  133.32   29.24
   7  -9   4  144.41   28.35
  -7   9  -5  326.12   57.80
  -7  -9  -5  291.47   40.86
   7  -9   5  303.92   72.14
  -7  -9  -5  368.17   44.92
  -7   9  -6   21.99   16.20
  -7  -9  -6    8.04   11.15
   7  -9   6    8.54   15.46
  -7  -9  -6   -1.16    8.55
   7  -9   6   20.38   26.19
  -7   9  -7  137.93   44.66
  -7  -9  -7  174.51   33.29
   7  -9   7  157.25   42.94
  -7  -9  -7  172.98   38.14
   7  -9   7  125.04   51.42
  -7   9  -8   10.82    9.15
  -7  -9  -8   48.73    9.14
   7  -9   8    4.56   10.58
  -7  -9  -8   15.22   14.49
   7  -9   8   27.98   14.61
   7  11 -12   76.55   46.35
   7 -11 -12  113.49   56.94
   7 -11 -12   60.87   37.53
  -7 -11  12   92.02   30.27
   7  11 -11  154.64   36.28
   7 -11 -11  151.00   22.83
   7 -11 -11  139.70   47.67
   7 -11 -11  166.18   48.39
  -7 -11  11  118.61   34.46
   7  11 -10   39.78   40.02
   7 -11 -10  159.30   34.08
   7 -11 -10   67.59   70.22
   7 -11 -10  120.59   13.69
  -7 -11  10   92.27   19.96
   7  11  -9   91.85   18.24
   7 -11  -9   76.39   27.87
   7 -11  -9   98.36   18.43
   7 -11  -9   88.39   22.12
  -7 -11   9   76.06   15.90
   7  11  -8  247.66   18.49
   7 -11  -8  314.56   33.03
   7 -11  -8  329.40   35.78
   7 -11  -8  269.53   39.07
  -7 -11   8  284.85   26.00
   7  11  -7  144.24   32.62
   7 -11  -7  135.04   31.21
   7 -11  -7  139.01   17.01
   7 -11  -7  197.95   46.39
  -7 -11   7  131.86   15.03
   7  11  -6  227.32   30.52
   7 -11  -6  296.85   29.60
   7 -11  -6  250.04   34.08
   7 -11  -6  263.33   34.34
  -7 -11   6  183.92   16.49
   7  11  -5  600.38   31.13
   7 -11  -5  613.72   50.50
   7 -11  -5  635.25   46.85
   7 -11  -5  649.56   46.52
  -7 -11   5  628.72   54.36
   7 -11  -4  269.04   32.76
   7 -11  -4  256.52   44.50
  -7 -11   4  117.60   50.20
   7 -11  -4  183.19   25.44
   7 -11  -3  554.58   41.34
   7 -11  -3  638.41   55.73
  -7 -11   3  579.26   30.16
   7 -11  -3  595.11   43.64
   7 -11  -2  227.28   18.51
   7 -11  -2  281.94   33.88
  -7 -11   2  199.18   56.85
   7 -11  -2  223.94   33.32
   7 -11  -1  178.32   38.03
  -7 -11   1  191.85   48.64
   7 -11  -1  178.40   26.55
  -7  11   0  391.60   37.08
   7 -11   0  428.65   34.03
  -7 -11   0  395.43   38.56
   7 -11   0  401.52   35.18
  -7  11  -1   98.86   32.69
   7 -11   1  107.44   27.98
  -7 -11  -1  128.83   26.45
   7 -11   1  100.42   25.10
  -7  11  -2  258.92   28.76
   7 -11   2  242.59   21.45
  -7 -11  -2  261.79   43.51
   7 -11   2  204.69   32.58
  -7  11  -3  266.68   40.44
   7 -11   3  248.89   44.88
  -7 -11  -3  288.59   28.80
   7 -11   3  264.02   31.25
  -7  11  -4   11.53   14.53
   7 -11   4   17.97   16.02
  -7 -11  -4   37.06   17.08
   7 -11   4   19.73   17.78
  -7  11  -5    7.72    6.29
   7 -11   5   22.65   19.03
  -7 -11  -5   16.20   11.82
   7 -11   5   20.56   20.15
  -7  11  -6   89.45   27.22
   7 -11   6   92.72   33.68
  -7 -11  -6  102.76   22.76
   7 -11   6  112.70   23.60
  -7  11  -7   16.48   10.18
   7 -11   7    8.76   14.63
  -7 -11  -7    9.61    9.83
   7 -11   7    8.30   16.59
   7  13 -11   93.78   28.31
   7 -13 -11   85.31   33.41
   7 -13 -11   93.28   24.17
  -7 -13  11  115.30   22.32
   7 -13 -10  167.11   39.83
   7 -13 -10   87.82   62.10
  -7 -13  10   51.52   36.87
   7 -13  -9   33.63   20.59
   7 -13  -9   56.96   20.36
  -7 -13   9   32.99   16.32
   7 -13  -8  299.66   33.79
   7 -13  -8  298.70   39.41
   7 -13  -8  266.61   57.84
  -7 -13   8  334.46   42.02
   7 -13  -7  120.56   33.73
   7 -13  -7  153.61   35.86
   7 -13  -7  151.34   39.45
  -7 -13   7  134.33   32.61
   7 -13  -6  498.32   35.07
   7 -13  -6  444.69   56.88
   7 -13  -6  468.96   89.56
  -7 -13   6  508.96   39.35
   7 -13  -5  955.66   45.16
   7 -13  -5 1028.34   56.15
   7 -13  -5  998.53   60.86
   7 -13  -4  339.60   30.71
   7 -13  -4  280.50   52.42
  -7 -13   4  167.46   76.22
   7 -13  -4  197.74   73.04
   7 -13  -3    0.92   10.25
   7 -13  -3   23.01   17.13
  -7 -13   3    4.05   11.80
   7 -13  -3   24.74   17.01
   7 -13  -2  406.17   24.55
   7 -13  -2  453.17   36.89
  -7 -13   2  485.61   58.03
   7 -13  -2  435.75   55.53
   7 -13  -1   81.90   19.42
  -7 -13   1   79.70   16.67
   7 -13  -1   48.06   15.89
  -7  13   0  397.85   35.55
   7 -13   0  435.86   37.31
  -7 -13   0  464.53   72.94
   7 -13   0  415.40   39.04
  -7  13  -1  115.50   40.21
   7 -13   1  112.42   31.09
  -7 -13  -1  139.58   29.20
   7 -13   1  116.42   30.55
  -7  13  -2  234.59   56.36
   7 -13   2  224.19   32.55
  -7 -13  -2  241.01   36.82
   7 -13   2  222.43   31.52
  -7  13  -3    6.92    7.27
   7 -13   3    6.69    9.55
  -7 -13  -3   20.59   13.53
   7 -13   3   18.27   14.58
  -7  13  -4  654.57   57.25
   7 -13   4  636.05   60.43
  -7 -13  -4  676.48   61.04
   7 -13   4  721.97   66.29
  -7  13  -5    2.27    9.66
   7 -13   5    9.89   13.58
  -7 -13  -5   15.33   10.79
   7 -13   5    8.21   22.41
   7 -15  -8   64.15   22.20
   7 -15  -8   52.88   16.38
  -7 -15   8   24.90   17.42
   7 -15  -7  337.70   38.74
   7 -15  -7  284.33   56.35
  -7 -15   7  172.58   67.42
   7 -15  -6    3.43   13.00
   7 -15  -6   39.56   13.66
  -7 -15   6   31.35   15.60
   7 -15  -5  409.53   56.17
   7 -15  -5  535.95   58.88
   7 -15  -5  518.90   55.24
  -7 -15   5  406.17   89.10
   7 -15  -4   36.93    8.45
   7 -15  -4   20.64   15.49
  -7 -15   4   33.90   13.28
   7 -15  -4   55.83   14.82
   7 -15  -3  203.85   23.34
   7 -15  -3  196.40   58.13
  -7 -15   3  218.07   41.67
   7 -15  -3  170.51   39.40
   7 -15  -2   35.11   13.62
   7 -15  -2   42.03   23.13
  -7 -15   2   33.85   16.01
   7 -15  -2   51.08   23.44
   7 -15  -1  138.87   38.36
   7 -15  -1  234.14   34.48
  -7 -15   1  193.87   40.46
   7 -15  -1  181.65   43.02
   7 -15   0   32.19   15.69
  -7 -15   0   27.24   10.20
   7 -15   0   19.45   19.60
  -7  15  -1  149.63   47.61
   7 -15   1  158.05   34.58
  -7 -15  -1  190.94   45.20
   7 -15   1  216.30   32.87
  -7  15  -2   -4.65   10.48
   7 -15   2   -9.86   13.72
  -7 -15  -2   12.18    7.68
   7 -15   2   -9.56   13.06
   8   0 -16  163.05   61.00
   8   0 -16  112.00   63.68
  -8   0  16  200.55   24.71
   8   0 -15   23.16   13.44
   8   0 -15    7.23   10.75
  -8   0  15    2.93    8.77
   8   0 -14  227.35   52.64
   8   0 -14  170.77   36.95
   8   0 -13   -0.94   14.80
   8   0 -13   13.57   12.34
   8   0 -12  528.32   73.38
   8   0 -12  510.55   30.04
   8   0 -11   11.98   14.47
   8   0 -11   10.89    8.78
   8   0 -11   -3.81    6.85
   8   0  -9   -0.28   14.71
   8   0  -9   12.41    9.88
   8   0  -9    0.89    4.06
   8   0  -8 2551.42   85.22
   8   0  -8 2533.25   79.39
   8   0  -8 2511.58   75.30
   8   0  -7    3.83   10.20
   8   0  -7    0.88    6.30
   8   0  -7   -0.05    2.60
  -8   0   7    0.71    1.62
   8   0  -6 1976.79   37.90
   8   0  -6 2079.22   34.61
   8   0  -6 1903.27   28.01
  -8   0   6 1922.20   28.61
   8   0  -5   16.94   11.95
   8   0  -5   10.68    6.74
   8   0  -4 7379.90  103.69
  -8   0   4 6594.60   93.05
   8   0  -3   22.86    5.73
   8   0  -3    2.02    1.96
   8   0  -3   -0.12    1.50
   8   0  -2 2369.66   43.08
   8   0  -2 2125.75   35.94
   8   0  -2 2357.77   37.87
   8   0  -1   12.30    4.49
   8   0  -1    4.57    6.40
  -8   0   0 2556.34   80.93
  -8   0   0 2532.67   76.87
  -8   0  -1    2.19    4.64
  -8   0  -1   -0.38    6.72
  -8   0  -2  776.74   25.92
  -8   0  -2  777.45   32.32
  -8   0  -3   15.13    8.16
  -8   0  -3    4.13    5.82
  -8   0  -4  983.83   46.18
  -8   0  -4  982.27   37.55
  -8   0  -5    9.10   10.93
  -8   0  -5    9.45    8.18
  -8   0  -6 1204.67   62.43
  -8   0  -6 1166.88   75.31
   8   0   6 1217.08   67.09
  -8   0  -7    3.81    7.12
  -8   0  -7    7.57    8.20
   8   0   7    5.76   13.77
  -8   0  -8  379.24   85.50
  -8   0  -8  493.49   60.12
   8   0   8  547.95   51.24
  -8   0  -9    6.17    6.88
  -8   0  -9    7.98    7.62
   8   0   9    7.00   12.31
  -8   0 -10   97.10   40.90
  -8   0 -10  159.96   44.71
   8   0  10  185.09   22.10
   8   2 -16  244.04   56.32
   8  -2 -16  204.61   51.84
   8   2 -16  227.95   67.22
   8  -2 -16  194.82   56.01
   8  -2 -16  177.95   55.62
  -8  -2  16  265.21   25.79
   8   2 -15  109.94   21.45
   8  -2 -15   98.10   31.67
   8   2 -15   84.20   31.58
   8  -2 -15   81.93   23.52
   8  -2 -15   73.35   17.57
  -8  -2  15   86.69   26.37
   8   2 -14  220.41   53.62
   8  -2 -14  226.55   51.36
   8   2 -14  212.90   57.73
   8  -2 -14  211.07   56.18
   8  -2 -14  191.72   36.72
  -8  -2  14  206.86   37.68
   8   2 -13   26.12   16.55
   8  -2 -13   22.96   11.61
   8   2 -13   30.87   16.60
   8  -2 -13   17.27   14.79
   8  -2 -13   16.09    6.24
  -8  -2  13    2.84   10.05
   8   2 -12 1284.73   55.72
   8  -2 -12 1107.82   52.37
   8   2 -12 1242.31   45.99
   8  -2 -12 1264.07   64.39
   8  -2 -12 1131.75   45.56
  -8  -2  12 1212.25   50.96
   8   2 -11  174.92   44.89
   8  -2 -11  174.85   29.02
   8   2 -11  162.66   36.02
   8  -2 -11  159.92   34.80
   8  -2 -11  178.63   37.68
  -8  -2  11  173.88   32.00
   8   2 -10 1709.99   70.97
   8  -2 -10 1699.59   70.81
   8   2 -10 1709.48   72.94
   8  -2 -10 1689.30   70.33
   8  -2 -10 1735.89   69.48
  -8  -2  10 1703.95   78.39
   8   2  -9  433.01   34.61
   8  -2  -9  482.00   34.60
   8   2  -9  455.93   32.68
   8  -2  -9  423.88   33.46
   8  -2  -9  431.32   36.64
  -8  -2   9  408.36   25.18
   8   2  -8  774.24   29.71
   8  -2  -8  755.50   29.52
   8   2  -8  737.21   24.72
   8  -2  -8  737.46   31.73
   8  -2  -8  727.62   22.62
  -8  -2   8  722.35   33.64
   8  -2  -7  314.06   21.73
   8   2  -7  298.83   21.07
   8  -2  -7  320.69   21.79
  -8  -2   7  286.84   16.59
   8  -2  -7  325.18   24.75
   8  -2  -6  482.70   28.55
   8   2  -6  508.72   26.72
   8  -2  -6  468.04   30.89
  -8  -2   6  450.13   23.15
  -8  -2   6  471.44   23.40
   8  -2  -6  491.80   26.45
  -8   2   6  465.56   22.92
   8   2  -5  467.59   26.93
   8  -2  -5  456.73   37.67
   8   2  -5  441.87   25.45
   8  -2  -5  459.73   27.10
  -8  -2   5  444.38   22.50
   8  -2  -5  464.61   23.25
  -8   2   5  447.44   22.37
   8   2  -4 1376.34   26.78
   8  -2  -4 1334.07   29.42
   8   2  -4 1391.05   22.24
   8  -2  -4 1407.20   30.69
  -8  -2   4 1366.30   21.02
   8  -2  -4 1356.10   23.58
  -8   2   4 1369.60   22.05
   8   2  -3   10.92    7.33
   8  -2  -3   45.29   11.51
   8   2  -3    1.49    4.36
   8   2  -3   16.84    6.27
   8  -2  -3   45.65   14.70
   8   2  -3   21.86    5.82
   8  -2  -3   16.60    9.90
  -8   2   3   13.18    4.47
   8   2  -2  595.79   29.72
   8  -2  -2  619.67   22.96
   8   2  -2  528.75   25.90
   8   2  -2  606.82   13.06
  -8  -2   2  470.72   25.77
   8   2  -2  476.69   24.13
   8  -2  -2  611.40   17.74
  -8   2   1   32.29   11.27
   8   2  -1   18.69   10.26
   8   2  -1   25.85    8.29
  -8  -2   1   29.98    7.75
   8   2  -1   23.20   10.60
  -8  -2   1   41.07   11.47
   8  -2  -1   22.34    6.80
  -8  -2   0  414.53   20.86
  -8   2   0  470.96   26.31
  -8  -2   0  386.59   20.77
  -8  -2   0  456.99   35.79
   8  -2   0  419.25   24.52
  -8  -2  -1   47.01   13.81
  -8   2  -1   41.50   12.84
  -8  -2  -1   56.73   13.17
  -8  -2  -1   54.28   14.30
   8  -2   1   53.49   17.49
  -8  -2  -2  201.99   27.23
  -8   2  -2  208.03   44.59
  -8   2  -2  215.72   31.49
  -8  -2  -2  205.16   24.00
  -8  -2  -2  211.66   17.55
   8  -2   2  216.46   24.95
  -8   2  -3   18.38   12.02
  -8  -2  -3    5.07    8.17
  -8   2  -3   21.19   11.48
  -8  -2  -3    8.23    5.81
  -8  -2  -3    4.64    8.53
   8  -2   3   15.40   16.17
  -8   2  -4  282.16   54.74
  -8  -2  -4  286.49   34.73
  -8   2  -4  292.20   24.12
  -8  -2  -4  292.34   22.32
  -8  -2  -4  288.48   25.38
   8  -2   4  322.80   64.17
  -8   2  -5  161.83   27.65
  -8  -2  -5  166.44   29.99
  -8   2  -5  183.90   55.38
  -8  -2  -5  171.15   39.57
  -8  -2  -5  201.18   41.31
   8  -2   5  189.13   22.13
  -8   2  -6   51.53   15.89
  -8  -2  -6   28.94   11.26
  -8   2  -6   15.27    9.57
  -8  -2  -6   33.70   10.94
  -8  -2  -6   17.82   11.30
   8  -2   6   44.80   18.59
  -8   2  -7   14.49   11.96
  -8  -2  -7   12.79    6.69
  -8   2  -7   29.29   15.00
  -8  -2  -7   32.02   14.19
  -8  -2  -7   21.67   11.60
   8  -2   7   39.08   18.47
  -8   2  -8   27.13   17.03
  -8  -2  -8   37.75   15.11
  -8   2  -8   35.47   16.62
  -8  -2  -8   44.44   14.44
  -8  -2  -8   51.58   21.75
   8  -2   8   49.74   19.23
  -8   2  -9   22.61   15.83
  -8  -2  -9   11.60   10.17
  -8   2  -9   14.88    8.69
  -8  -2  -9   15.58   10.92
   8  -2   9   18.35   13.12
  -8   2 -10   51.71   18.25
  -8   2 -10   79.57   22.03
  -8  -2 -10   55.45   25.62
   8  -2  10   84.57   19.60
   8   4 -16   43.80   17.00
   8  -4 -16   67.47   25.61
   8   4 -16   54.18   18.59
   8  -4 -16   65.86   25.14
  -8  -4  16   44.23   18.00
   8   4 -15   71.28   47.04
   8  -4 -15  114.85   17.73
   8   4 -15   42.37   19.49
   8  -4 -15   65.91   38.10
   8  -4 -15   77.21   25.63
  -8  -4  15   61.11   25.80
   8   4 -14   37.62   17.57
   8  -4 -14   49.39   21.26
   8   4 -14   42.42   14.66
   8  -4 -14   60.72   29.65
   8  -4 -14   39.01   17.22
  -8  -4  14   38.52   11.75
   8   4 -13  101.29   45.65
   8  -4 -13  116.01   29.53
   8   4 -13   53.65   17.19
   8  -4 -13   78.76   45.81
   8  -4 -13   97.05   34.36
  -8  -4  13   86.04   31.87
   8   4 -12  278.73   80.81
   8  -4 -12  256.26   57.40
   8   4 -12  243.03   50.62
   8  -4 -12  240.49   68.68
   8  -4 -12  250.17   33.04
  -8  -4  12  259.61   28.81
   8   4 -11  400.64   43.77
   8  -4 -11  392.70   31.31
   8   4 -11  368.02   26.20
   8  -4 -11  318.02   51.43
   8  -4 -11  373.38   34.09
  -8  -4  11  376.59   23.64
   8   4 -10  181.41   50.42
   8  -4 -10  249.37   24.60
   8   4 -10  224.07   27.94
   8  -4 -10  184.86   49.89
   8  -4 -10  192.94   31.33
  -8  -4  10  195.93   25.06
   8   4  -9 2247.94   88.55
   8  -4  -9 1941.95   79.05
   8   4  -9 2111.16   79.78
   8  -4  -9 2057.40   82.02
   8  -4  -9 2147.71   81.94
  -8  -4   9 2060.73   78.76
   8   4  -8  389.85   33.99
   8  -4  -8  403.46   34.65
   8   4  -8  357.28   29.94
   8  -4  -8  402.54   28.86
   8  -4  -8  366.86   24.31
  -8  -4   8  443.69   42.17
   8   4  -7 1370.09   42.33
   8  -4  -7 1333.89   45.07
   8   4  -7 1387.31   36.99
   8  -4  -7 1358.27   42.62
   8  -4  -7 1336.51   37.39
  -8  -4   7 1351.17   39.53
   8   4  -6 2134.93   66.56
   8  -4  -6 2195.45   78.56
   8   4  -6 2219.67   66.97
  -8  -4   6 2087.80   62.18
   8  -4  -6 2124.71   67.42
   8  -4  -6 2241.76   70.75
  -8  -4   6 2236.35   67.43
   8   4  -6 2139.25   64.01
   8   4  -5  696.26   26.61
   8  -4  -5  701.33   30.71
   8   4  -5  660.78   20.44
   8  -4  -5  656.95   33.39
  -8  -4   5  698.81   21.12
   8  -4  -5  638.12   24.77
  -8  -4   5  649.91   24.54
   8   4  -4  419.83   27.49
   8  -4  -4  438.16   27.20
   8  -4  -4  427.95   26.05
  -8  -4   4  432.89   23.47
   8  -4  -4  422.25   23.11
   8   4  -4  384.17   18.93
   8   4  -3 1195.27   37.57
  -8  -4   3 1095.45   34.56
   8  -4  -3 1144.03   40.12
   8  -4  -3 1224.97   44.48
  -8  -4   3 1179.54   38.57
   8   4  -3 1105.04   35.12
   8  -4  -3 1148.10   40.14
   8   4  -2  919.16   28.77
   8   4  -2  945.38   29.86
   8   4  -2  910.49   27.92
   8  -4  -2  879.63   40.82
  -8  -4   2  934.99   32.33
   8  -4  -2  901.45   31.32
  -8   4   1 1473.82   48.23
   8   4  -1 1418.62   42.49
   8   4  -1 1481.81   44.77
  -8  -4   1 1415.81   44.21
   8   4  -1 1438.50   44.49
   8  -4  -1 1523.37   50.32
  -8  -4   1 1490.64   51.24
   8  -4  -1 1774.53   69.78
  -8   4   0  877.97   28.82
   8   4   0  825.77   22.90
   8   4   0  870.62   23.82
  -8  -4   0  884.91   27.08
   8  -4   0  911.89   37.80
  -8  -4   0  876.10   28.62
   8  -4   0  773.77   30.32
  -8   4  -1 1203.68   49.93
   8   4   1 1124.28   30.14
  -8  -4  -1 1252.94   36.27
   8  -4   1 1281.18   42.14
  -8  -4  -1 1224.44   35.15
   8  -4   1 1196.51   41.77
  -8  -4  -2  293.61   17.22
  -8   4  -2  300.62   41.97
  -8  -4  -2  304.43   23.06
   8  -4   2  280.47   23.32
  -8  -4  -2  288.61   29.83
   8  -4   2  276.48   24.71
  -8  -4  -3 1601.95   60.88
  -8   4  -3 1558.08   63.65
  -8  -4  -3 1623.95   68.22
  -8  -4  -3 1720.42   70.00
   8  -4   3 1599.57   74.55
  -8  -4  -4   28.15   16.67
  -8   4  -4   51.21   17.11
  -8   4  -4   48.55   18.65
  -8  -4  -4   41.33    9.99
  -8  -4  -4   53.84   14.17
   8  -4   4   33.15   22.84
  -8   4  -5 1132.24   46.45
  -8  -4  -5 1081.64   38.28
  -8   4  -5 1172.21   47.99
  -8  -4  -5 1089.76   44.76
  -8  -4  -5 1124.92   64.72
   8  -4   5 1124.58   84.90
  -8   4  -6   97.79   21.00
  -8  -4  -6   66.79   22.95
  -8   4  -6  114.91   29.31
  -8  -4  -6   80.34   28.47
  -8  -4  -6  109.40   25.45
   8  -4   6  114.06   29.92
  -8   4  -7  692.95   90.25
  -8   4  -7  711.76   45.95
  -8  -4  -7  652.92   48.77
  -8  -4  -7  704.68   60.00
   8  -4   7  623.55   42.10
  -8   4  -8  126.85   35.39
  -8   4  -8   88.12   22.74
  -8  -4  -8  129.91   25.87
  -8  -4  -8  122.46   28.71
   8  -4   8  118.31   38.97
  -8   4  -9  164.46   55.23
  -8   4  -9  196.60   64.41
  -8  -4  -9  206.00   48.01
  -8  -4  -9  214.55   63.03
   8  -4   9  214.17   37.73
   8   6 -15  238.81   44.69
   8  -6 -15  251.92   37.40
   8   6 -15  175.29   56.15
   8  -6 -15  205.92   59.47
   8  -6 -15  283.48   45.89
  -8  -6  15  193.87   44.79
   8   6 -14    0.00   13.79
   8  -6 -14    5.15   10.44
   8   6 -14   13.92    7.86
   8  -6 -14   10.20    8.27
   8  -6 -14   11.99    9.75
  -8  -6  14   19.89   14.96
   8   6 -13   45.14   29.42
   8  -6 -13   90.91   42.24
   8   6 -13  129.98   20.61
   8  -6 -13   77.41   53.15
   8  -6 -13   95.00   48.96
  -8  -6  13  109.76   22.41
   8   6 -12  127.84   35.90
   8  -6 -12  130.21   25.18
   8   6 -12  103.01   15.42
   8  -6 -12  132.94   40.49
   8  -6 -12  108.27   30.29
  -8  -6  12  114.39   29.24
   8   6 -11  541.52   69.54
   8  -6 -11  552.23   62.09
   8   6 -11  569.18   36.88
   8  -6 -11  561.96   40.17
   8  -6 -11  557.44   39.98
  -8  -6  11  565.22   45.74
   8   6 -10   11.28    7.77
   8  -6 -10   10.54    9.94
   8   6 -10   20.48    9.11
   8  -6 -10   25.02   16.42
   8  -6 -10   11.74   14.92
  -8  -6  10   26.49   29.07
   8   6  -9 1278.20   48.80
   8  -6  -9 1091.66   60.64
   8   6  -9 1179.84   39.29
   8  -6  -9 1190.34   52.18
   8  -6  -9 1106.05   40.24
  -8  -6   9 1082.06   41.85
   8   6  -8   45.08   11.07
   8  -6  -8   63.32   15.06
   8   6  -8   49.22   15.47
   8  -6  -8   61.99   17.47
   8  -6  -8   51.15   16.40
  -8  -6   8   61.44   13.41
   8   6  -7  784.75   41.76
   8  -6  -7  725.07   37.69
   8   6  -7  729.94   26.53
  -8  -6   7  642.21   23.00
   8  -6  -7  696.45   46.30
   8  -6  -7  765.01   32.97
  -8  -6   7  743.66   32.03
   8   6  -6   39.72   13.33
   8  -6  -6   36.09   11.28
  -8  -6   6   32.27    3.66
   8  -6  -6   37.37   15.58
   8  -6  -6   38.93   12.58
  -8  -6   6   30.49    8.48
   8   6  -5  571.18   28.19
   8  -6  -5  538.58   29.22
   8  -6  -5  558.84   65.80
   8  -6  -5  535.10   25.93
  -8  -6   5  564.62   24.76
   8   6  -4   20.72    6.56
   8  -6  -4   35.08   12.67
   8  -6  -4   27.70   13.13
  -8  -6   4   20.00    5.87
   8  -6  -4   24.04    7.95
   8   6  -3  273.40   16.47
  -8  -6   3  332.03   12.57
   8  -6  -3  391.81   24.17
   8  -6  -3  358.57   21.66
  -8  -6   3  391.99   29.09
   8  -6  -3  371.05   22.46
   8   6  -2   10.58    3.05
   8   6  -2   14.34    3.27
  -8  -6   2   12.43    3.04
   8  -6  -2   15.16    8.06
   8   6  -2   12.39    2.62
  -8  -6   2   16.29    5.86
   8  -6  -2   26.29   14.46
  -8   6   1  318.38   25.06
   8   6  -1  245.07   17.13
   8  -6  -1  293.62   22.63
  -8  -6   1  314.40   22.77
   8  -6  -1  312.08   23.20
  -8   6   0   65.07   24.86
  -8  -6   0   86.61   16.40
   8  -6   0   89.52   25.09
  -8  -6   0   89.00   24.16
   8  -6   0   87.27   17.60
  -8   6  -1  109.92   37.10
  -8  -6  -1  106.39   27.12
   8  -6   1  122.74   46.96
  -8  -6  -1  112.37   32.19
   8  -6   1  141.23   29.66
  -8   6  -2    9.96   10.51
  -8  -6  -2    8.68    9.81
   8  -6   2   11.61    9.03
  -8  -6  -2   10.51    8.08
   8  -6   2   27.11   17.10
  -8   6  -3  125.46   32.00
  -8  -6  -3  136.40   30.32
   8  -6   3  146.77   21.89
  -8  -6  -3  133.86   31.39
   8  -6   3  127.31   22.27
  -8   6  -4   -1.84   12.69
  -8  -6  -4   11.67    6.24
   8  -6   4   25.44   10.11
  -8  -6  -4    4.76    5.89
   8  -6   4    3.93   14.72
  -8   6  -5   18.14   14.80
  -8  -6  -5   21.01    9.63
  -8  -6  -5   -3.10    9.74
   8  -6   5   17.69   14.24
  -8   6  -6   32.31   14.52
  -8  -6  -6   24.05    6.58
  -8  -6  -6   41.57   15.70
   8  -6   6   17.80   13.56
  -8   6  -7   43.32   16.85
  -8   6  -7   42.77   16.76
  -8  -6  -7   18.57   11.58
  -8  -6  -7   47.30   11.83
   8  -6   7   17.68   15.06
  -8   6  -8   10.83    8.98
  -8   6  -8   15.84   10.67
  -8  -6  -8   11.12   10.44
  -8  -6  -8   -4.94   11.39
   8  -6   8    4.26   14.01
  -8   6  -9   30.45   17.98
  -8   6  -9   26.51   13.22
  -8  -6  -9   13.61    9.15
  -8  -6  -9   10.56   19.85
   8  -6   9   31.80   19.53
   8   8 -14   52.42   16.90
   8  -8 -14   31.50   16.68
   8  -8 -14   56.41   27.28
   8  -8 -14   43.72   29.63
  -8  -8  14  222.54   48.35
   8   8 -13  134.14   62.62
   8  -8 -13  130.91   47.72
   8  -8 -13  114.18   72.23
   8  -8 -13  121.95   66.14
  -8  -8  13  148.17   37.78
   8   8 -12  184.24   37.24
   8  -8 -12  122.69   42.47
   8  -8 -12  131.80   50.39
   8  -8 -12  163.30   42.37
  -8  -8  12  134.44   24.56
   8   8 -11  317.98   30.77
   8  -8 -11  323.16   68.79
   8   8 -11  302.47   27.50
   8  -8 -11  295.00   72.26
   8  -8 -11  326.70   58.63
  -8  -8  11  327.01   22.85
   8   8 -10  236.39   44.33
   8  -8 -10  298.55   30.17
   8   8 -10  247.04   31.68
   8  -8 -10  262.61   31.03
   8  -8 -10  264.41   33.88
  -8  -8  10  234.20   29.62
   8   8  -9  694.63   65.73
   8  -8  -9  721.50   47.31
   8  -8  -9  719.26   39.25
   8  -8  -9  711.48   33.59
  -8  -8   9  685.83   34.07
   8   8  -8  314.90   48.86
   8  -8  -8  270.45   22.31
   8  -8  -8  286.64   26.97
  -8  -8   8  270.96   29.44
   8  -8  -8  293.13   31.74
  -8  -8   8  283.96   23.24
   8   8  -7 1468.67   50.49
   8  -8  -7 1399.76   55.45
   8  -8  -7 1413.45   61.30
   8  -8  -7 1461.80   64.07
  -8  -8   7 1402.26   72.02
   8   8  -6  569.06   38.55
   8  -8  -6  641.31   50.70
   8  -8  -6  552.56   35.25
   8  -8  -6  623.16   36.55
  -8  -8   6  638.93   45.66
   8   8  -5 1159.12   45.38
   8  -8  -5 1101.30   52.56
  -8  -8   5  998.49   36.39
   8  -8  -5 1099.66   55.29
   8  -8  -5 1152.16   60.14
  -8  -8   5 1068.43   52.84
   8   8  -4  762.22   35.65
   8  -8  -4  769.69   38.11
   8  -8  -4  721.09   41.03
  -8  -8   4  764.06   37.50
   8  -8  -4  756.55   45.54
   8   8  -3 1457.17   53.63
  -8  -8   3 1206.78   44.26
   8  -8  -3 1386.08   59.26
   8  -8  -3 1323.81   60.97
  -8  -8   3 1499.60   65.23
   8  -8  -3 1364.05   59.71
  -8  -8   2  937.83   35.90
   8  -8  -2  952.42   45.50
  -8  -8   2 1001.93   48.22
   8  -8  -2  980.36   48.06
  -8   8   1 1001.84   44.01
   8  -8  -1 1064.66   50.38
  -8  -8   1 1009.21   44.34
   8  -8  -1  973.21   44.61
  -8   8   0  685.68   64.68
  -8  -8   0  611.55   22.31
   8  -8   0  622.11   32.19
  -8  -8   0  641.03   33.87
   8  -8   0  574.34   37.38
  -8   8  -1 1065.19   59.64
  -8  -8  -1 1025.26   49.41
   8  -8   1 1058.45   64.52
  -8  -8  -1 1117.35   51.64
   8  -8   1 1120.26   66.85
  -8   8  -2  218.11   52.20
  -8  -8  -2  203.84   20.70
   8  -8   2  216.72   51.28
  -8  -8  -2  191.78   39.57
   8  -8   2  186.82   24.18
  -8   8  -3  611.51   70.96
  -8  -8  -3  563.72   38.26
   8  -8   3  652.54   56.62
  -8  -8  -3  552.88   47.50
  -8   8  -4  425.67   43.73
  -8  -8  -4  407.03   37.16
   8  -8   4  481.54   69.11
  -8  -8  -4  467.29   39.06
   8  -8   4  504.80   33.70
  -8   8  -5  483.56   64.35
  -8  -8  -5  402.78   56.67
   8  -8   5  455.23   91.78
  -8  -8  -5  464.10   33.83
   8  -8   5  417.73   45.82
  -8   8  -6  117.94   39.72
  -8  -8  -6  114.60   25.73
   8  -8   6  106.21   39.57
  -8  -8  -6  127.48   35.22
   8  -8   6  116.19   36.92
  -8   8  -7  247.95   54.89
  -8  -8  -7  259.03   50.42
   8  -8   7  228.66   60.54
  -8  -8  -7  296.29   55.48
   8  -8   7  247.44   64.45
  -8   8  -8   42.99   20.77
  -8  -8  -8   58.46   20.03
   8  -8   8   52.60   20.33
  -8  -8  -8  102.31   30.53
   8  -8   8  104.25   24.56
   8  10 -13   19.46   14.01
   8 -10 -13   22.36   12.14
   8 -10 -13    7.93    9.31
   8 -10 -13   10.27   13.29
  -8 -10  13   15.59   11.31
   8  10 -12  271.66   41.65
   8 -10 -12  271.83   29.78
   8 -10 -12  249.63   71.23
   8 -10 -12  224.00   61.68
  -8 -10  12  132.31   52.97
   8  10 -11   43.13   14.42
   8 -10 -11   26.83   12.93
   8 -10 -11   34.41   13.77
   8 -10 -11   30.03   10.79
  -8 -10  11   31.59   12.92
   8  10 -10  507.69   52.64
   8 -10 -10  535.61   34.75
   8 -10 -10  526.24   37.63
   8 -10 -10  620.11   63.61
  -8 -10  10  577.63   32.97
   8  10  -9  111.91   26.63
   8 -10  -9   87.92   46.56
   8 -10  -9  108.38   29.72
   8 -10  -9   99.45   23.75
  -8 -10   9  112.07   16.64
   8  10  -8  301.88   27.96
   8 -10  -8  293.12   22.87
   8 -10  -8  331.04   37.81
   8 -10  -8  323.49   48.21
  -8 -10   8  227.41   60.57
   8  10  -7   38.13   12.75
   8 -10  -7   47.57   23.65
   8 -10  -7   25.73   17.98
  -8 -10   7   26.97   14.92
   8  10  -6  298.43   31.44
   8 -10  -6  302.56   30.12
   8 -10  -6  277.87   29.76
   8 -10  -6  255.14   40.32
  -8 -10   6  242.96   19.32
   8  10  -5   26.61    8.06
   8 -10  -5   36.29   13.00
   8 -10  -5   41.35   14.37
   8 -10  -5   28.10    8.34
  -8 -10   5   20.59   16.56
   8 -10  -4  269.35   23.38
   8 -10  -4  263.23   78.91
  -8 -10   4  200.36   56.54
   8 -10  -4  256.76   31.96
   8 -10  -3   53.38   23.68
   8 -10  -3   47.84   21.90
  -8 -10   3   27.91   17.80
   8 -10  -3   67.03   17.50
   8 -10  -2  217.98   44.13
   8 -10  -2  233.62   27.26
  -8 -10   2  244.25   44.86
   8 -10  -2  259.17   23.09
  -8  10   1  100.51   16.93
   8 -10  -1  126.86   18.25
  -8 -10   1  118.50   21.78
   8 -10  -1  110.07   23.68
  -8  10   0   28.57   35.64
   8 -10   0   30.50   45.97
  -8 -10   0   37.68   40.06
   8 -10   0   42.04   29.82
  -8  10  -1   25.96   12.75
   8 -10   1    8.77   14.69
  -8 -10  -1   24.43   12.71
   8 -10   1   32.70   21.30
  -8  10  -2   11.01    8.75
  -8 -10  -2   21.15   10.22
   8 -10   2   19.81   18.61
  -8 -10  -2   17.93   14.17
   8 -10   2   28.37   15.49
  -8  10  -3    9.30   12.76
  -8 -10  -3    7.92    9.61
   8 -10   3   13.86   17.33
  -8 -10  -3    5.92    7.56
   8 -10   3  -12.28   14.24
  -8  10  -4  119.50   24.85
   8 -10   4  131.41   43.37
  -8 -10  -4  141.58   39.96
   8 -10   4  132.79   41.00
  -8  10  -5   20.37   13.21
   8 -10   5   25.67   14.59
  -8 -10  -5   43.54   14.29
   8 -10   5    7.18   16.28
  -8  10  -6    3.17   13.94
   8 -10   6   16.93   16.13
  -8 -10  -6    5.92    8.48
   8 -10   6    9.38   11.00
  -8  10  -7   13.28   14.70
   8 -10   7    7.99   14.73
  -8 -10  -7   22.08   11.40
   8 -10   7   47.44   40.27
   8  12 -12  115.78   46.08
   8 -12 -12  146.17   61.17
   8 -12 -12  129.87   67.16
  -8 -12  12  121.83   15.10
   8  12 -11   21.04    9.87
   8 -12 -11   16.20   12.25
   8 -12 -11   27.51   12.38
   8 -12 -11   17.39   12.76
  -8 -12  11   17.34   14.96
   8  12 -10  371.00   47.82
   8 -12 -10  400.67   33.66
   8 -12 -10  355.52   52.32
   8 -12 -10  294.51   90.71
  -8 -12  10  173.59   84.64
   8  12  -9   34.49   15.48
   8 -12  -9   50.00   15.73
   8 -12  -9   47.86   16.63
   8 -12  -9   48.13   12.55
  -8 -12   9   25.81   16.38
   8 -12  -8  465.08   34.00
   8 -12  -8  464.19   43.62
   8 -12  -8  363.58   79.70
  -8 -12   8  264.64   74.26
   8 -12  -7    6.90    4.91
   8 -12  -7   17.76   15.56
   8 -12  -7    7.77    9.69
  -8 -12   7    7.54   11.60
   8 -12  -6 1405.56   66.96
   8 -12  -6 1413.91   78.06
   8 -12  -6 1409.35   92.58
  -8 -12   6 1502.37   67.40
   8 -12  -5   64.36   13.78
   8 -12  -5   50.87   17.00
   8 -12  -5   72.19   21.87
  -8 -12   5   52.77   19.38
   8 -12  -4  974.76   44.41
   8 -12  -4 1012.70   50.73
  -8 -12   4  950.58   61.70
   8 -12  -4  954.06   44.97
   8 -12  -3  120.84   17.31
   8 -12  -3  115.89   15.76
  -8 -12   3  134.54   23.90
   8 -12  -3  150.78   22.45
   8 -12  -2  394.68   58.11
   8 -12  -2  367.46   30.78
  -8 -12   2  386.13   72.12
   8 -12  -2  355.78   54.53
   8 -12  -1   64.47   22.01
  -8 -12   1   32.06   20.91
   8 -12  -1   41.91   16.36
  -8  12   0  747.08   42.66
   8 -12   0  750.01   52.93
  -8 -12   0  742.83   45.69
   8 -12   0  734.83   44.50
  -8  12  -1    5.63    8.27
   8 -12   1   -0.15   15.87
  -8 -12  -1   -0.05    9.87
   8 -12   1   12.86   21.74
  -8  12  -2  949.47   98.60
   8 -12   2  983.19   54.15
  -8 -12  -2  925.22   74.37
   8 -12   2 1012.58   46.61
  -8  12  -3  161.44   44.11
   8 -12   3  164.83   26.55
  -8 -12  -3  175.85   40.93
   8 -12   3  150.62   52.70
  -8  12  -4  225.88   65.84
   8 -12   4  230.15   27.61
  -8 -12  -4  242.47   65.16
   8 -12   4  251.20   31.47
  -8  12  -5    8.57   15.94
   8 -12   5   12.23   14.63
  -8 -12  -5   19.20   15.48
   8 -12   5   11.90   11.90
   8 -14  -9   53.49   18.53
   8 -14  -9   33.86   11.59
  -8 -14   9   23.53   16.61
   8 -14  -8   76.24   38.66
   8 -14  -8   61.08   54.08
  -8 -14   8   45.20   31.96
   8 -14  -7   41.13   12.60
   8 -14  -7   43.03   46.10
  -8 -14   7   32.04   13.36
   8 -14  -6  154.65   52.01
   8 -14  -6  260.80   39.16
   8 -14  -6  245.22   72.56
  -8 -14   6  154.44   49.60
   8 -14  -5   36.48   13.90
   8 -14  -5   39.66   23.25
   8 -14  -5   23.36   14.16
   8 -14  -4   40.27   23.27
   8 -14  -3   10.78   11.61
   8 -14  -3    8.48   15.03
  -8 -14   3   25.48   10.66
   8 -14  -3   45.00   21.32
   8 -14  -2   10.08   11.28
   8 -14  -2    9.87   15.63
  -8 -14   2   12.85    5.57
   8 -14  -2   36.34   18.64
   8 -14  -1    9.57   11.01
   8 -14  -1    9.71   15.87
  -8 -14   1    7.28    6.44
   8 -14  -1    8.93    8.70
   8 -14   0   16.96   15.99
  -8 -14   0    8.59    9.43
   8 -14   0   33.32   19.55
  -8  14  -1    1.36    5.69
   8 -14   1   10.41   15.49
  -8 -14  -1   13.95    8.23
   8 -14   1   27.14   22.54
  -8  14  -2   34.55   13.09
   8 -14   2   42.38   19.87
  -8 -14  -2   55.20   13.24
   8 -14   2   42.24   24.75
  -8  14  -3   31.64   13.57
   8 -14   3   29.54   20.15
  -8 -14  -3   29.18   14.87
   8 -14   3   68.70   23.96
   8 -16  -3  251.19   23.08
   8 -16  -3  249.95   33.18
  -8 -16   3  230.47   64.05
   8 -16  -3  241.34   47.15
   9   1 -16  118.47   43.39
   9  -1 -16  117.74   54.86
   9   1 -16   83.28   43.70
   9  -1 -16  100.98   39.83
  -9  -1  16  121.91   38.29
   9   1 -15  123.88   23.84
   9  -1 -15  131.38   25.31
   9   1 -15   93.56   17.66
   9  -1 -15  125.25   41.09
  -9  -1  15  101.49   26.65
   9   1 -14  170.22   64.96
   9  -1 -14  202.65   71.16
   9   1 -14  159.51   42.01
   9  -1 -14  167.14   52.14
   9  -1 -14  164.41   36.42
  -9  -1  14  193.51   16.51
   9   1 -13  135.45   33.40
   9  -1 -13   86.40   16.40
   9   1 -13   97.25   28.67
   9  -1 -13  119.99   34.02
   9  -1 -13   87.37   24.86
  -9  -1  13   87.81   23.48
   9   1 -12  153.10   38.61
   9  -1 -12  178.72   38.40
   9   1 -12  150.41   45.16
   9  -1 -12  128.13   68.25
   9  -1 -12  132.80   30.15
  -9  -1  12  163.53   14.55
   9   1 -11  690.51   36.48
   9  -1 -11  717.95   48.90
   9   1 -11  709.34   29.26
   9  -1 -11  688.03   35.38
   9  -1 -11  667.78   30.28
  -9  -1  11  732.55   30.26
   9   1 -10  672.13   36.76
   9  -1 -10  644.43   72.70
   9   1 -10  707.06   55.34
   9  -1 -10  673.88   34.97
   9  -1 -10  606.98   30.61
  -9  -1  10  630.71   28.42
   9   1  -9  786.57   39.48
   9  -1  -9  838.63   41.25
   9   1  -9  689.79   34.08
   9  -1  -9  747.27   34.65
   9  -1  -9  735.30   31.24
  -9  -1   9  729.85   31.09
   9   1  -8  887.99   33.67
   9  -1  -8  865.41   34.33
   9   1  -8  856.16   28.04
   9  -1  -8  827.79   29.20
   9  -1  -8  829.51   30.52
  -9  -1   8  794.14   23.49
  -9   1   8  745.74   22.29
   9   1  -7  864.77   38.49
   9  -1  -7  926.22   35.73
   9   1  -7  860.18   35.36
   9  -1  -7  889.85   37.73
   9  -1  -7  846.85   27.15
  -9  -1   7  886.46   27.56
  -9   1   7  830.56   26.73
   9  -1  -6  785.68   31.21
   9   1  -6  760.33   26.47
   9  -1  -6  752.50   29.50
   9  -1  -6  803.33   24.69
  -9   1   6  739.99   22.92
   9   1  -5 2567.72   42.62
   9   1  -5 2563.90   40.30
   9  -1  -5 2505.38   41.43
  -9  -1   5 2498.61   37.27
   9   1  -4  382.51   28.80
   9  -1  -4  365.34   23.51
   9   1  -4  350.46   26.35
   9  -1  -4  366.80   24.26
  -9  -1   4  363.97   18.57
   9  -1  -4  375.39   20.06
   9   1  -3 2028.76   35.02
   9   1  -3 2007.64   33.26
   9   1  -3 2050.25   32.65
   9  -1  -3 2062.16   34.79
   9  -1  -3 2063.34   33.25
   9   1  -3 2078.90   33.33
   9  -1  -3 2234.16   36.09
   9   1  -3 2014.60   29.86
   9   1  -2 3136.31   49.33
   9  -1  -2 3063.56   58.07
   9   1  -2 3060.70   50.30
   9   1  -2 3049.06   44.70
   9  -1  -2 3059.80   46.62
  -9   1   1  814.87   28.79
   9   1  -1  787.15   28.27
   9  -1  -1  822.56   29.59
   9   1  -1  779.84   26.49
  -9  -1   1  840.48   35.57
   9  -1  -1  852.60   34.71
  -9  -1   0 1761.13   55.13
  -9   1   0 1689.75   54.47
  -9  -1   0 1835.71   61.96
   9  -1   0 1761.84   56.79
  -9  -1   0 1887.19   67.47
   9  -1   0 1773.86   61.15
  -9  -1  -1  483.27   23.51
  -9   1  -1  485.57   21.21
  -9   1  -1  453.91   33.77
  -9  -1  -1  472.55   22.72
  -9  -1  -1  506.67   31.15
   9  -1   1  503.10   30.59
  -9  -1  -2  912.80   36.75
  -9   1  -2  952.57   36.62
  -9   1  -2  904.06   49.61
  -9  -1  -2  911.86   41.34
  -9  -1  -2  970.47   40.51
   9  -1   2  945.59   37.37
  -9  -1  -3    7.02   10.55
  -9   1  -3   12.59    6.92
  -9   1  -3   11.53    9.58
  -9  -1  -3   11.69    6.68
  -9  -1  -3   12.83   10.54
   9  -1   3   25.48   13.22
  -9  -1  -4  317.81   42.49
  -9   1  -4  359.89   32.56
  -9   1  -4  286.96   21.66
  -9  -1  -4  300.34   21.01
  -9  -1  -4  333.29   21.83
   9  -1   4  314.42   22.89
  -9  -1  -5   11.33   11.35
  -9   1  -5   21.09   14.26
  -9   1  -5   25.06   12.10
  -9  -1  -5   14.90    7.30
  -9  -1  -5   14.71    8.89
   9  -1   5   30.24   15.76
  -9  -1  -6  403.41   52.55
  -9   1  -6  439.11   53.72
  -9   1  -6  405.91   29.11
  -9  -1  -6  412.08   29.11
   9  -1   6  474.36   31.48
  -9   1  -7   35.62   16.73
  -9  -1  -7   36.49   13.66
  -9   1  -7   48.04   15.89
  -9  -1  -7   44.37   15.77
   9  -1   7   72.04   26.04
  -9   1  -8  155.94   52.08
  -9  -1  -8  134.79   44.89
  -9   1  -8  207.19   46.66
  -9  -1  -8  226.59   33.48
   9  -1   8  199.19   59.19
   9   1   8  217.83   51.80
  -9   1  -9   -6.34    9.31
  -9  -1  -9   10.53    8.10
  -9   1  -9   51.90   18.05
  -9  -1  -9   10.81   10.44
   9  -1   9   15.94   14.32
   9   1   9   15.90    9.17
   9   3 -16  342.53   57.09
   9  -3 -16  276.59   61.79
   9   3 -16  247.90   65.45
   9  -3 -16  253.46   42.21
   9  -3 -16  258.36   36.31
   9   3 -15   62.20   24.81
   9  -3 -15   51.23   26.13
   9   3 -15   26.16   16.60
   9  -3 -15   42.16   26.47
   9  -3 -15   42.91   19.14
  -9  -3  15   42.03   16.80
   9   3 -14  241.72   35.16
   9  -3 -14  250.28   27.71
   9   3 -14  242.68   58.07
   9  -3 -14  224.07   52.43
   9  -3 -14  211.49   47.61
  -9  -3  14  272.10   31.59
   9   3 -13  214.46   63.72
   9  -3 -13  202.77   49.89
   9   3 -13  199.14   44.30
   9  -3 -13  236.30   58.40
   9  -3 -13  193.25   35.96
  -9  -3  13  188.30   36.13
   9   3 -12   42.76   19.97
   9  -3 -12   45.79   19.67
   9   3 -12   51.33   15.36
   9  -3 -12   57.84   17.90
   9  -3 -12   26.05   14.18
  -9  -3  12   40.34   11.87
   9   3 -11  331.45   38.62
   9  -3 -11  302.86   33.54
   9   3 -11  292.60   28.57
   9  -3 -11  294.70   36.28
   9  -3 -11  322.87   24.91
  -9  -3  11  288.85   21.93
   9   3 -10  615.98   46.40
   9  -3 -10  582.02   50.26
   9   3 -10  644.14   30.39
   9  -3 -10  585.39   36.16
   9  -3 -10  569.11   33.44
  -9  -3  10  575.89   39.46
   9   3  -9  781.66   46.75
   9  -3  -9  762.31   41.30
   9   3  -9  759.61   31.29
   9  -3  -9  732.11   39.99
   9  -3  -9  774.55   29.87
  -9  -3   9  683.80   26.11
   9   3  -8  222.97   35.04
   9  -3  -8  217.01   25.73
   9   3  -8  203.25   27.53
   9  -3  -8  229.99   20.51
  -9  -3   8  166.77   11.77
   9  -3  -8  208.48   17.00
  -9  -3   8  243.23   20.16
   9   3  -7  729.91   30.21
   9  -3  -7  691.16   28.84
   9   3  -7  639.77   21.87
   9  -3  -7  649.57   30.26
  -9  -3   7  620.90   19.40
   9  -3  -7  659.77   20.82
   9   3  -6  197.51   40.43
   9  -3  -6  195.45   18.55
   9   3  -6  156.79   13.34
   9  -3  -6  198.81   20.47
  -9  -3   6  168.58   15.45
   9  -3  -6  185.87   11.69
   9   3  -5  364.02   31.81
   9  -3  -5  482.97   29.67
   9   3  -5  344.75   18.18
   9  -3  -5  411.07   29.08
  -9  -3   5  409.57   18.88
   9  -3  -5  410.18   21.97
   9   3  -4  340.54   29.01
   9  -3  -4  386.69   26.38
   9   3  -4  241.19   11.56
   9   3  -4  278.11   15.57
   9  -3  -4  367.14   28.91
   9  -3  -4  342.76   20.02
   9   3  -4  310.84   16.39
   9   3  -3 1484.76   47.92
   9  -3  -3 1459.26   49.94
   9   3  -3 1481.28   44.19
   9   3  -3 1440.77   42.95
  -9  -3   3 1417.68   45.18
   9   3  -3 1388.00   42.16
   9  -3  -3 1412.80   44.53
   9   3  -2  841.59   28.42
   9   3  -2  901.70   28.19
   9   3  -2  859.36   29.83
  -9  -3   2  848.23   28.12
  -9   3   1 1804.63   58.77
   9   3  -1 1860.57   56.59
  -9  -3   1 1849.31   56.14
   9   3  -1 1835.65   55.85
   9  -3  -1 1891.93   63.20
  -9  -3   1 1932.50   61.00
   9  -3  -1 1824.98   58.07
  -9   3   0  241.83   19.90
   9   3   0  190.06   14.43
  -9  -3   0  227.84   16.76
   9  -3   0  225.38   24.97
  -9  -3   0  218.64   23.21
   9  -3   0  208.42   17.46
  -9  -3  -1 2096.02   70.32
  -9   3  -1 2113.39   73.15
  -9  -3  -1 2117.64   71.21
   9  -3   1 2252.86   78.36
   9  -3   1 2122.42   83.21
  -9  -3  -2   29.69   14.70
  -9   3  -2   38.71   18.42
  -9  -3  -2   49.69   15.89
  -9  -3  -2   23.13   11.61
   9  -3   2   36.81   11.61
  -9  -3  -3  603.76   23.80
  -9   3  -3  643.23   31.29
  -9   3  -3  609.84   38.87
  -9  -3  -3  603.50   32.98
  -9  -3  -3  544.63   53.13
   9  -3   3  630.33   35.89
  -9  -3  -4   38.61   15.74
  -9   3  -4   46.88   12.76
  -9   3  -4   56.78   17.68
  -9  -3  -4   31.46    9.15
  -9  -3  -4   54.39   13.58
   9  -3   4   69.91   18.86
  -9  -3  -5  253.13   18.27
  -9   3  -5  301.76   49.52
  -9   3  -5  294.77   30.66
  -9  -3  -5  273.36   41.09
  -9  -3  -5  307.95   37.32
   9  -3   5  264.23   24.90
  -9  -3  -6   13.87   11.49
  -9   3  -6   18.10   13.43
  -9   3  -6    7.45   11.56
  -9  -3  -6   15.08   10.03
  -9  -3  -6   16.82   10.61
   9  -3   6   24.95   21.12
  -9   3  -7  226.00   50.63
  -9   3  -7  243.78   68.82
  -9  -3  -7  227.72   53.19
  -9  -3  -7  238.10   63.43
   9  -3   7  264.16   44.50
  -9   3  -8   37.56   15.38
  -9   3  -8   35.93   13.66
  -9  -3  -8   26.33   12.71
  -9  -3  -8   20.97   16.09
   9  -3   8   55.27   17.32
  -9   3  -9   43.37   14.23
  -9   3  -9   69.19   27.25
  -9  -3  -9   46.51   23.99
  -9  -3  -9   82.84   27.21
   9  -3   9   61.47   25.01
   9   5 -16   65.21   24.32
   9  -5 -16   62.09   28.31
   9   5 -16   57.51   21.28
   9  -5 -16   77.74   26.69
   9  -5 -16   52.88   18.58
   9   5 -15  108.03   51.32
   9  -5 -15  131.25   43.74
   9   5 -15  106.60   24.90
   9  -5 -15  138.74   54.14
   9  -5 -15  105.09   42.35
   9   5 -14   92.40   32.73
   9  -5 -14   59.72   20.71
   9   5 -14   68.56   24.97
   9  -5 -14   86.82   23.11
   9  -5 -14   69.71   24.49
  -9  -5  14   65.24   17.85
   9   5 -13  143.77   41.66
   9  -5 -13  131.87   56.41
   9   5 -13  180.13   19.32
   9  -5 -13  157.64   19.12
   9  -5 -13  131.18   37.31
  -9  -5  13   97.23   12.03
   9   5 -12  268.66   57.20
   9  -5 -12  250.04   45.68
   9   5 -12  268.11   22.45
   9  -5 -12  240.25   44.01
   9  -5 -12  227.60   28.61
  -9  -5  12  201.10   36.07
   9   5 -11  189.51   39.76
   9  -5 -11  217.05   25.14
   9   5 -11  105.75   17.53
   9  -5 -11  206.13   19.97
   9  -5 -11   92.06   19.67
  -9  -5  11  155.82   25.12
   9   5 -10  557.60   43.83
   9  -5 -10  551.22   42.88
   9   5 -10  526.28   37.40
   9  -5 -10  505.75   50.08
   9  -5 -10  530.56   53.38
  -9  -5  10  644.77   41.94
   9   5  -9  651.94   40.21
   9  -5  -9  522.71   30.94
   9   5  -9  540.72   32.76
   9  -5  -9  601.43   38.31
   9  -5  -9  480.98   33.25
  -9  -5   9  502.68   36.45
   9   5  -8  728.82   44.88
   9  -5  -8  735.62   68.77
   9   5  -8  796.12   31.00
   9  -5  -8  716.85   56.89
   9  -5  -8  685.50   32.48
  -9  -5   8  703.86   32.84
   9   5  -7  670.38   34.75
   9  -5  -7  686.09   37.26
   9   5  -7  658.67   24.35
  -9  -5   7  614.44   22.52
   9  -5  -7  674.03   34.56
   9  -5  -7  623.87   24.90
  -9  -5   7  620.44   29.89
   9   5  -6  659.27   24.41
   9  -5  -6  648.66   26.96
   9  -5  -6  656.29   27.46
  -9  -5   6  580.58   30.00
   9  -5  -6  612.48   26.43
  -9  -5   6  628.23   22.30
   9   5  -6  564.00   20.89
   9   5  -5  475.81   31.09
   9  -5  -5  521.96   31.63
   9  -5  -5  558.80   30.15
  -9  -5   5  549.07   20.70
   9  -5  -5  504.23   28.19
   9   5  -4 1582.33   41.67
   9  -5  -4 1537.74   44.17
   9  -5  -4 1569.40   48.38
  -9  -5   4 1552.59   41.26
   9  -5  -4 1494.43   41.37
   9   5  -3  570.64   31.72
   9  -5  -3  588.42   38.32
  -9  -5   3  508.01   18.80
   9  -5  -3  651.87   33.05
  -9  -5   3  628.62   24.16
   9  -5  -3  611.42   25.24
   9   5  -2 1313.85   34.26
   9   5  -2 1329.72   35.21
   9   5  -2 1302.77   32.76
   9  -5  -2 1335.93   43.27
  -9  -5   2 1350.05   37.73
   9  -5  -2 1301.56   39.73
  -9   5   1  453.85   57.31
   9   5  -1  452.13   15.17
   9   5  -1  448.53   15.98
   9   5  -1  439.68   16.23
   9  -5  -1  460.37   25.33
  -9  -5   1  491.70   24.60
   9  -5  -1  497.42   38.30
  -9   5   0  495.58   34.42
   9   5   0  447.42   24.25
   9   5   0  478.08   25.68
  -9  -5   0  476.94   28.79
   9  -5   0  598.70   61.22
  -9  -5   0  477.16   28.10
   9  -5   0  508.84   32.82
  -9   5  -1  410.00   51.64
   9   5   1  394.75   13.54
  -9  -5  -1  482.08   25.13
   9  -5   1  489.29   42.67
  -9  -5  -1  390.40   21.53
   9  -5   1  424.87   23.27
  -9   5  -2  420.06   29.69
  -9  -5  -2  449.57   22.34
   9  -5   2  454.15   43.61
  -9  -5  -2  404.46   38.68
   9  -5   2  503.39   54.75
  -9  -5  -3  394.83   17.62
  -9   5  -3  394.04   33.22
  -9  -5  -3  364.61   24.93
   9  -5   3  374.36   29.88
  -9  -5  -3  417.26   26.88
   9  -5   3  407.43   31.76
  -9   5  -4  342.99   50.10
  -9  -5  -4  319.02   27.42
  -9  -5  -4  332.77   47.70
   9  -5   4  316.19   28.33
  -9   5  -5  989.95   65.53
  -9  -5  -5 1056.99   71.90
  -9  -5  -5 1161.74   70.50
   9  -5   5  966.61   45.83
  -9   5  -6  248.38   53.37
  -9   5  -6  220.59   66.84
  -9  -5  -6  218.21   47.69
  -9  -5  -6  208.95   38.54
   9  -5   6  251.61   31.40
  -9   5  -7  169.33   43.00
  -9   5  -7  191.93   66.06
  -9  -5  -7  287.80   54.32
  -9  -5  -7  202.17   50.27
   9  -5   7  215.41   31.70
  -9   5  -8   65.72   24.06
  -9   5  -8   68.55   23.36
  -9  -5  -8   43.73   11.35
  -9  -5  -8   59.25   18.77
   9  -5   8   29.66   19.83
   9   7 -15  305.94   58.43
   9  -7 -15  247.17   58.50
   9  -7 -15  221.47   78.01
   9  -7 -15  300.88   48.78
   9   7 -14   33.35   14.94
   9  -7 -14   26.98    9.34
   9  -7 -14   27.56   13.61
   9  -7 -14   29.53    8.82
   9   7 -13  417.65   58.75
   9  -7 -13  476.00   41.03
   9  -7 -13  456.68   65.18
   9  -7 -13  523.13   31.81
  -9  -7  13  903.38  161.55
   9   7 -12   33.09   14.11
   9  -7 -12   60.79   19.10
   9   7 -12   38.35   15.57
   9  -7 -12   47.03   17.74
   9  -7 -12   46.71   14.61
  -9  -7  12   31.22   10.11
   9   7 -11  226.54   21.14
   9  -7 -11  137.83   73.43
   9   7 -11  230.45   23.75
   9  -7 -11  130.71   77.10
   9  -7 -11  201.74   32.92
  -9  -7  11  203.39   14.94
   9   7 -10   42.40   13.52
   9  -7 -10   34.94    9.86
   9   7 -10   28.25    7.78
   9  -7 -10   28.19   13.96
   9  -7 -10   27.18    9.97
  -9  -7  10   29.09   16.92
   9   7  -9  317.79   27.70
   9  -7  -9  328.84   34.78
   9   7  -9  289.75   22.36
   9  -7  -9  319.87   30.77
   9  -7  -9  320.31   23.31
  -9  -7   9  244.43   28.55
   9   7  -8  254.41   25.36
   9  -7  -8  226.33   17.89
   9  -7  -8  270.92   31.54
   9  -7  -8  228.58   20.27
  -9  -7   8  242.46   17.15
   9   7  -7  296.05   28.52
   9  -7  -7  304.47   34.20
   9  -7  -7  294.13   39.62
   9  -7  -7  300.06   17.86
  -9  -7   7  325.30   20.67
   9   7  -6  453.92   38.12
   9  -7  -6  440.62   30.37
   9  -7  -6  418.69   27.22
   9  -7  -6  420.37   27.05
  -9  -7   6  415.22   30.35
   9   7  -5  335.17   32.92
   9  -7  -5  335.08   29.20
   9  -7  -5  203.79   94.54
  -9  -7   5  258.29   41.61
   9  -7  -5  322.37   23.17
   9   7  -4 1645.33   57.54
   9  -7  -4 1654.29   60.94
   9  -7  -4 1677.75   61.95
  -9  -7   4 1671.70   57.55
   9  -7  -4 1572.19   70.59
   9   7  -3  341.57   20.67
  -9  -7   3  325.16   20.41
   9  -7  -3  430.68   37.87
   9  -7  -3  402.92   34.09
  -9  -7   3  410.81   36.49
   9  -7  -3  387.42   31.74
  -9  -7   2 1655.64   59.63
   9  -7  -2 1771.54   78.26
  -9  -7   2 1739.40   67.22
   9  -7  -2 1738.23   74.53
  -9   7   1  240.73   26.18
   9  -7  -1  239.60   44.50
  -9  -7   1  255.37   23.25
   9  -7  -1  280.57   32.68
  -9   7   0  452.36   45.16
  -9  -7   0  412.10   22.69
   9  -7   0  418.77   28.59
  -9  -7   0  441.96   23.23
   9  -7   0  460.89   28.36
  -9   7  -1  122.82   26.52
  -9  -7  -1  122.85   28.67
   9  -7   1  110.39   35.38
  -9  -7  -1  138.34   30.71
   9  -7   1  178.09   30.93
  -9   7  -2  398.20   32.16
  -9  -7  -2  405.11   20.93
   9  -7   2  414.08   30.14
  -9  -7  -2  385.74   40.23
   9  -7   2  460.14   34.39
  -9   7  -3   14.04   13.24
  -9  -7  -3   24.85    5.80
   9  -7   3   26.60   15.22
  -9  -7  -3   27.49   12.15
   9  -7   3   10.71   13.51
  -9   7  -4  636.52   46.76
  -9  -7  -4  572.46   55.43
   9  -7   4  667.32   48.95
  -9  -7  -4  621.36   35.91
   9  -7   4  601.87   35.04
  -9   7  -5   57.28   27.35
  -9  -7  -5   79.25   16.21
   9  -7   5   89.31   22.59
  -9  -7  -5   91.91   21.62
   9  -7   5   79.35   19.90
  -9   7  -6   99.21   28.27
  -9  -7  -6  104.36   22.78
   9  -7   6  102.44   37.00
  -9  -7  -6   98.31   27.57
   9  -7   6  106.66   28.22
  -9   7  -7   55.70   14.69
  -9  -7  -7   51.64   14.96
   9  -7   7   50.19   25.08
  -9  -7  -7   73.55   19.91
   9  -7   7   48.63   13.72
  -9   7  -8   24.70   11.81
  -9  -7  -8   40.63   18.42
   9  -7   8   31.41   21.97
  -9  -7  -8   23.05   16.18
   9  -7   8   32.76   20.67
   9   9 -14  167.35   56.54
   9  -9 -14  137.27   52.95
   9  -9 -14  137.68   56.50
   9  -9 -14  120.91   49.31
   9   9 -13   43.23   33.10
   9  -9 -13   35.73    8.87
   9  -9 -13   55.56   35.34
   9  -9 -13   59.50   28.35
   9   9 -12  315.55   72.42
   9  -9 -12  293.48   30.33
   9  -9 -12  298.74   74.52
   9  -9 -12  319.04   42.94
  -9  -9  12  210.93   39.99
   9   9 -11  153.31   53.23
   9  -9 -11  170.93   23.26
   9  -9 -11  136.94   54.06
   9  -9 -11  142.24   45.50
  -9  -9  11   81.44   40.99
   9   9 -10   53.36   22.21
   9  -9 -10  112.84   26.94
   9  -9 -10   62.69   19.10
   9  -9 -10   71.37   22.11
  -9  -9  10   69.39   13.22
   9   9  -9  336.98   26.84
   9  -9  -9  360.98   32.83
   9  -9  -9  335.71   35.24
   9  -9  -9  285.68   25.55
  -9  -9   9  353.96   26.37
   9  -9  -8   47.09   12.40
   9  -9  -8   67.69   16.29
   9  -9  -8   50.55   34.29
   9   9  -7  477.76   43.33
   9  -9  -7  518.41   60.57
   9  -9  -7  461.33   34.40
   9  -9  -7  504.42   33.36
  -9  -9   7  466.86   35.81
   9  -9  -6   72.66   59.73
   9  -9  -6  167.91   30.21
   9  -9  -6  124.63   25.12
  -9  -9   6   83.59   17.20
   9   9  -5  898.83   39.76
   9  -9  -5  942.54   49.06
   9  -9  -5  880.17   51.97
  -9  -9   5  884.92   64.78
   9  -9  -5  930.73   46.87
   9  -9  -4  707.72   41.42
   9  -9  -4  652.81   49.33
  -9  -9   4  606.41   55.69
   9  -9  -4  605.42   72.50
   9  -9  -3  681.88   38.21
   9  -9  -3  703.42   61.93
  -9  -9   3  725.43   46.26
   9  -9  -3  749.07   65.76
   9  -9  -2  145.29   20.03
  -9  -9   2  118.13   15.90
   9  -9  -2  200.15   23.41
  -9   9   1  789.30   40.91
   9  -9  -1  797.77   42.97
  -9  -9   1  808.83   37.69
   9  -9  -1  944.18   67.00
  -9   9   0   53.80   26.30
   9  -9   0   59.92   18.16
  -9  -9   0   35.71   32.80
   9  -9   0   64.68   16.28
  -9   9  -1  821.61   54.26
   9  -9   1  771.59   50.14
  -9  -9  -1  868.69   49.22
   9  -9   1  818.05   51.60
  -9   9  -2   29.94   20.52
   9  -9   2   66.35   20.99
  -9  -9  -2   45.26   17.07
   9  -9   2   40.39   22.17
  -9   9  -3  414.38   34.68
  -9  -9  -3  308.68   44.79
   9  -9   3  351.18   71.45
  -9  -9  -3  361.31   44.95
   9  -9   3  452.37   72.66
  -9   9  -4   15.40   10.38
  -9  -9  -4    7.34    8.26
   9  -9   4    4.39    8.96
  -9  -9  -4    3.17    8.08
   9  -9   4    6.82   27.67
  -9   9  -5  204.13   49.98
   9  -9   5  214.35   32.27
  -9  -9  -5  235.91   31.31
   9  -9   5  304.12   38.83
  -9   9  -6    7.35    9.04
   9  -9   6   25.50   15.95
  -9  -9  -6    7.61    9.26
   9  -9   6   21.38   22.43
  -9   9  -7  154.48   53.51
   9  -9   7  194.52   25.66
  -9  -9  -7  204.16   38.30
   9  -9   7  236.99   33.42
   9  11 -13   56.53   26.37
   9 -11 -13   47.00   13.05
   9 -11 -13   76.39   21.22
   9 -11 -13   66.35   16.37
   9  11 -12  171.15   25.39
   9 -11 -12  179.32   24.76
   9 -11 -12   64.31   67.53
   9  11 -11  125.01   31.79
   9 -11 -11  138.43   41.36
   9 -11 -11  128.01   30.60
   9 -11 -11  161.93   20.86
  -9 -11  11  135.82   20.18
   9 -11 -10  190.14   34.00
   9 -11 -10  226.36   40.81
   9 -11 -10  106.16   43.81
  -9 -11  10  192.60   21.45
   9  11  -9  137.87   32.33
   9 -11  -9  137.26   18.01
   9 -11  -9  164.73   26.77
   9 -11  -9  145.22   30.88
  -9 -11   9  137.96   35.62
   9  11  -8  182.39   26.06
   9 -11  -8  186.88   23.86
   9 -11  -8  261.58   38.97
   9 -11  -8  110.21   69.65
  -9 -11   8  107.58   40.49
   9 -11  -7  166.11   50.77
   9 -11  -7  200.46   28.53
   9 -11  -7  222.77   43.00
  -9 -11   7  150.68   37.86
   9 -11  -6  536.06   38.34
   9 -11  -6  483.16   82.96
   9 -11  -6  537.98   57.46
  -9 -11   6  481.79   51.82
   9 -11  -5  465.87   29.61
   9 -11  -5  495.72   39.64
  -9 -11   5  503.82   40.22
   9 -11  -5  476.14   47.58
   9 -11  -4  880.63   43.79
   9 -11  -4  866.79   60.72
  -9 -11   4  927.14   48.30
   9 -11  -4  846.01   48.92
   9 -11  -3    2.98   11.96
   9 -11  -3   15.11   15.24
  -9 -11   3    6.18    5.86
   9 -11  -3   -0.31   11.85
   9 -11  -2  277.91   23.77
   9 -11  -2  256.13   47.13
  -9 -11   2  267.85   30.94
   9 -11  -2  267.34   25.28
   9 -11  -1  141.84   30.06
  -9 -11   1   86.88   21.90
   9 -11  -1  117.70   27.02
  -9  11   0  327.32   47.36
   9 -11   0  324.22   43.12
  -9 -11   0  297.49   28.99
   9 -11   0  338.73   37.22
  -9  11  -1  122.78   39.83
   9 -11   1  137.27   23.90
  -9 -11  -1  148.86   42.66
   9 -11   1  136.27   39.88
  -9  11  -2  358.56   72.30
   9 -11   2  370.07   32.61
  -9 -11  -2  416.85   71.88
   9 -11   2  348.81   69.68
  -9  11  -3   14.97   14.16
   9 -11   3    8.55   15.29
  -9 -11  -3   11.07   12.67
   9 -11   3   28.51   22.74
  -9  11  -4  330.53   38.74
   9 -11   4  341.96   34.92
  -9 -11  -4  334.47   29.82
   9 -11   4  371.01   36.77
  -9  11  -5   -2.21   12.67
   9 -11   5   13.28   20.51
  -9 -11  -5   18.17   14.74
   9 -11   5    3.54   15.12
   9 -13 -11   16.27   15.50
   9 -13 -11   -3.24   10.09
   9 -13 -10   54.92   44.93
   9 -13 -10  217.68   36.40
   9 -13 -10  106.66   48.95
   9 -13  -9   21.41   16.11
   9 -13  -9   32.18   20.66
   9 -13  -9   31.90    9.90
  -9 -13   9   21.92   14.45
   9 -13  -8  204.80   31.82
   9 -13  -8  137.11   54.54
  -9 -13   8   52.29   47.77
   9 -13  -7   77.04   21.70
   9 -13  -7   55.36   27.61
   9 -13  -7   87.23   30.89
  -9 -13   7   91.14   20.31
   9 -13  -6   33.61   54.47
   9 -13  -6  108.24   19.21
   9 -13  -6   42.64   41.28
   9 -13  -5    5.81   11.46
   9 -13  -5    6.68   14.51
  -9 -13   5   13.40   11.04
   9 -13  -5   18.78   11.91
   9 -13  -4  389.37   34.62
   9 -13  -4  282.13   86.45
   9 -13  -4  338.89   31.39
   9 -13  -3   59.77   16.16
   9 -13  -3   48.32   15.45
  -9 -13   3   35.53    9.17
   9 -13  -3   38.61   15.35
   9 -13  -2  211.06   58.15
   9 -13  -2  275.50   33.97
  -9 -13   2  288.53   48.70
   9 -13  -2  261.30   59.36
   9 -13  -1    1.86   12.26
   9 -13  -1   24.01   25.19
  -9 -13   1    9.05    7.41
   9 -13  -1   35.70   20.01
  -9  13   0  273.91   36.36
   9 -13   0  332.36   37.94
  -9 -13   0  326.63   48.71
   9 -13   0  325.93   41.90
  -9  13  -1   61.78   16.16
   9 -13   1   43.77   19.16
  -9 -13  -1   64.54   18.32
   9 -13   1   60.81   22.25
  -9  13  -2  393.21   78.38
   9 -13   2  448.07   48.06
  -9 -13  -2  392.88   39.95
   9 -13   2  530.90   57.03
  -9  13  -3   16.36    6.27
   9 -13   3    3.56   11.42
  -9 -13  -3    6.67   12.52
   9 -13   3   12.04   20.03
   9 -15  -7   16.24   11.64
   9 -15  -7   18.03   19.67
  -9 -15   7   20.26   19.03
   9 -15  -6   15.49   14.26
   9 -15  -6   26.35   36.42
   9 -15  -6   41.19   17.13
  -9 -15   6   26.72   20.25
   9 -15  -5   97.72   18.00
   9 -15  -5   94.08   37.57
  -9 -15   5   77.76   23.37
   9 -15  -5  119.43   38.77
   9 -15  -4   77.85   13.96
   9 -15  -4   96.84   18.30
  -9 -15   4   68.32   14.87
   9 -15  -4   68.80   20.02
   9 -15  -3  123.40   18.66
   9 -15  -3  166.24   36.55
  -9 -15   3  129.48   26.92
   9 -15  -3  131.40   25.77
   9 -15  -2   53.88   13.41
   9 -15  -2   60.15   19.11
  -9 -15   2   69.47   17.64
   9 -15  -2   48.52   16.08
   9 -15  -1   67.49   28.29
   9 -15  -1  154.07   27.01
  -9 -15   1   99.55   20.56
   9 -15  -1   85.46   26.37
   9 -15   0    8.73    6.51
   9 -15   0   17.31   13.27
  -9 -15   0   17.14    9.39
   9 -15   0   21.22   24.08
  10   0 -17   25.51   13.84
  10   0 -17    8.41    9.29
  10   0 -16  150.45   57.28
  10   0 -16  100.63   56.22
  10   0 -15   25.45   16.19
  10   0 -15    8.16    9.18
 -10   0  15    6.84    8.26
  10   0 -14  230.41   60.56
  10   0 -14  232.96   50.87
 -10   0  14  213.49   30.34
  10   0 -13   19.02   15.85
  10   0 -13    1.95    8.48
  10   0 -12  184.06   42.51
  10   0 -12  196.90   22.77
  10   0 -11    9.38   14.96
  10   0 -11   13.26   11.11
  10   0 -10  618.86   51.82
  10   0 -10  645.58   44.70
  10   0  -9    2.39   12.07
  10   0  -9    3.12    6.26
 -10   0   9    1.20    1.97
  10   0  -8 2344.58   71.15
  10   0  -8 2359.58   62.09
 -10   0   8 2204.64   54.89
  10   0  -7   -3.58   11.20
  10   0  -7    1.72    6.18
  10   0  -6 1467.94   46.39
  10   0  -5   10.21    7.74
  10   0  -4  849.23   32.70
  10   0  -4  819.35   30.95
  10   0  -4  755.12   23.38
  10   0  -4  772.69   23.86
  10   0  -3   18.65   10.45
  10   0  -3    9.63    7.72
  10   0  -3    2.44    3.24
  10   0  -3    0.13    2.79
  10   0  -2 2830.20   85.84
  10   0  -2 2962.98   90.56
  10   0  -2 2919.02   88.51
  10   0  -1   10.60    7.51
  10   0  -1    8.26    8.53
 -10   0   0 4194.13  216.52
  10   0   0 4153.15  107.90
 -10   0  -1    8.08    6.37
 -10   0  -1    7.45    8.42
  10   0   1    2.22    6.52
 -10   0  -2 2296.99   89.53
 -10   0  -2 2194.22   84.46
  10   0   2 2181.71   90.19
 -10   0  -3   -0.07    8.66
 -10   0  -3    1.02    6.98
  10   0   3   14.32    7.99
 -10   0  -4 1046.20   54.76
 -10   0  -4  982.49   55.46
  10   0   4 1043.05   58.06
 -10   0  -5   11.17    8.50
 -10   0  -5    3.48    9.79
  10   0   5   10.31    7.41
 -10   0  -6  328.17   60.60
 -10   0  -6  360.67   62.38
  10   0   6  402.36   33.77
 -10   0  -7    8.66    9.08
 -10   0  -7    8.51    8.07
  10   0   7    6.47   12.36
 -10   0  -8  346.85   40.64
 -10   0  -8  288.33   54.83
  10   0   8  436.27   43.82
  10   2 -16  317.02   83.37
  10  -2 -16  314.73   61.89
  10   2 -16  253.70   72.38
  10  -2 -16  255.66   60.72
  10   2 -15  160.92   34.65
  10  -2 -15   99.33   20.84
  10   2 -15  129.04   31.97
  10  -2 -15  108.33   39.45
  10  -2 -15  100.81   27.60
  10   2 -14  368.00   69.58
  10  -2 -14  353.61   61.26
  10   2 -14  345.15   47.92
  10  -2 -14  359.86   50.91
  10  -2 -14  350.69   37.59
 -10  -2  14  309.15   40.23
  10   2 -13   26.61   23.22
  10  -2 -13   30.47   19.05
  10   2 -13   29.13   13.32
  10  -2 -13   25.70   15.95
  10  -2 -13   25.30    7.42
 -10  -2  13   39.72   13.61
  10   2 -12  217.42   41.67
  10  -2 -12  175.18   54.24
  10   2 -12  205.65   46.12
  10  -2 -12  191.92   44.82
  10  -2 -12  178.54   35.66
 -10  -2  12  179.67   26.22
  10   2 -11  119.43   25.96
  10  -2 -11   98.23   17.32
  10   2 -11   37.63   20.16
  10  -2 -11   58.38   17.75
  10  -2 -11   80.62   18.58
 -10  -2  11   53.41   13.70
  10   2 -10  538.28   31.90
  10  -2 -10  522.75   72.76
  10   2 -10  526.69   26.57
  10  -2 -10  462.81   40.53
  10  -2 -10  549.73   33.40
 -10  -2  10  490.49   27.41
  10   2  -9 1711.59   63.26
  10  -2  -9 1528.61   70.56
  10   2  -9 1678.82   60.35
  10  -2  -9 1548.21   58.66
  10  -2  -9 1519.10   50.55
 -10  -2   9 1497.16   49.83
  10   2  -8 1327.06   42.13
  10  -2  -8 1408.30   49.18
  10   2  -8 1311.07   36.31
  10  -2  -8 1349.38   42.89
  10  -2  -8 1273.17   33.61
 -10  -2   8 1291.19   32.66
  10   2  -7  826.92   44.12
  10  -2  -7  825.41   33.80
  10   2  -7  806.49   26.04
  10  -2  -7  742.64   26.78
  10  -2  -7  799.44   22.17
 -10   2   7  724.12   23.13
  10   2  -6  526.09   40.73
  10  -2  -6  509.22   31.13
  10   2  -6  517.02   27.59
  10  -2  -6  515.67   30.97
 -10  -2   6  471.01   22.10
  10  -2  -6  539.32   25.28
 -10   2   6  559.49   26.11
  10   2  -5   67.54   10.89
  10  -2  -5   88.96   21.51
  10   2  -5   25.34    8.54
  10  -2  -5   81.80   17.21
 -10  -2   5   78.09    8.45
  10   2  -4  468.42   26.43
  10  -2  -4  479.53   29.20
  10   2  -4  433.33   20.82
  10   2  -4  413.72   20.37
  10  -2  -4  420.01   30.04
  10   2  -4  450.25   20.83
  10  -2  -4  428.80   21.14
 -10   2   4  437.96   21.02
  10   2  -3 1213.04   40.13
  10  -2  -3 1213.49   42.10
  10   2  -3 1223.09   38.27
  10  -2  -3 1257.84   41.69
  10   2  -3 1180.41   36.87
 -10  -2   3 1239.78   39.67
  10   2  -3 1207.71   39.45
  10  -2  -3 1245.83   39.62
  10   2  -2  625.54   24.23
  10  -2  -2  625.26   27.51
  10  -2  -2  629.26   26.29
  10   2  -2  592.53   28.80
 -10  -2   2  657.22   28.81
  10  -2  -2  614.10   36.39
 -10   2   1   53.40   24.96
  10   2  -1   90.55   11.57
  10  -2  -1   60.23   35.30
 -10  -2   1   72.01   16.33
  10  -2  -1   87.84   10.70
 -10   2   0  274.52   38.36
 -10  -2   0  278.58   23.89
  10  -2   0  301.02   23.12
 -10  -2   0  291.39   27.25
  10  -2   0  275.76   21.54
 -10  -2  -1  270.49   14.28
 -10   2  -1  255.78   31.77
 -10  -2  -1  252.21   21.32
  10  -2   1  299.66   31.33
 -10  -2  -1  281.77   19.24
  10  -2   1  272.11   25.93
 -10  -2  -2   63.54   24.63
 -10   2  -2   74.55   35.83
 -10   2  -2   71.86   34.29
 -10  -2  -2   77.98   23.51
 -10  -2  -2  109.37   20.91
  10  -2   2  126.49   26.03
 -10  -2  -3  132.26   36.33
 -10   2  -3  151.96   39.11
 -10   2  -3  178.67   40.38
 -10  -2  -3  139.98   35.05
 -10  -2  -3  171.60   43.07
  10  -2   3  164.44   19.33
 -10  -2  -4   29.92   17.35
 -10   2  -4   39.39   13.93
 -10   2  -4   51.87   16.05
 -10  -2  -4   37.61    9.94
 -10  -2  -4   56.49   12.91
  10  -2   4   47.38   14.78
 -10  -2  -5   13.94   10.86
 -10   2  -5   34.05   18.83
 -10   2  -5   12.88   12.52
 -10  -2  -5   21.64   11.21
 -10  -2  -5   21.36    7.53
  10  -2   5   41.17   20.43
 -10  -2  -6   89.58   23.80
 -10   2  -6  118.48   31.34
 -10   2  -6  141.62   38.52
 -10  -2  -6  148.59   38.85
 -10  -2  -6  110.20   32.82
  10  -2   6  155.94   21.20
 -10  -2  -7    6.32    9.53
 -10   2  -7   10.59   15.37
 -10   2  -7    4.97    7.95
 -10  -2  -7   -3.26    9.90
  10  -2   7   11.31   14.32
 -10   2  -8    5.42    7.97
 -10   2  -8   32.63   18.28
 -10  -2  -8   17.95    9.68
  10  -2   8   22.31   19.15
  10   4 -16   43.54   13.78
  10  -4 -16   30.23   18.74
  10   4 -16   36.10   12.91
  10  -4 -16   43.22   14.97
  10   4 -15  158.74   58.79
  10  -4 -15  157.20   29.03
  10   4 -15   82.19   36.11
  10  -4 -15   92.76   49.95
  10  -4 -15   95.52   35.40
  10   4 -14   43.29   18.68
  10  -4 -14   19.36   13.62
  10   4 -14   30.31   11.58
  10  -4 -14   25.23   11.65
  10  -4 -14   17.91   15.34
 -10  -4  14   35.12   11.71
  10   4 -13  202.28   47.40
  10  -4 -13  178.91   64.67
  10   4 -13  197.81   35.27
  10  -4 -13  138.96   53.38
  10  -4 -13  191.40   41.26
 -10  -4  13  176.61   22.69
  10   4 -12  201.67   44.62
  10  -4 -12  148.02   23.07
  10   4 -12  164.60   35.96
  10  -4 -12  205.17   49.75
  10  -4 -12  163.50   22.86
 -10  -4  12  167.21   14.17
  10   4 -11  611.29   58.92
  10  -4 -11  635.14   64.35
  10   4 -11  700.52   30.39
  10  -4 -11  670.81   36.05
  10  -4 -11  663.46   37.73
 -10  -4  11  594.45   40.49
  10   4 -10  179.46   48.86
  10  -4 -10  155.38   42.82
  10   4 -10  137.28   40.06
  10  -4 -10  165.39   46.71
  10  -4 -10  146.04   35.44
 -10  -4  10  217.06   16.23
  10   4  -9 1080.96   48.02
  10  -4  -9 1099.47   53.57
  10   4  -9 1088.36   43.00
  10  -4  -9 1097.95   48.81
  10  -4  -9 1087.04   44.07
 -10  -4   9 1080.96   42.76
  10   4  -8  672.37   36.07
  10  -4  -8  762.86   66.54
  10   4  -8  711.77   28.83
  10  -4  -8  697.23   36.36
 -10  -4   8  601.77   19.86
  10  -4  -8  690.97   30.21
  10   4  -7 1374.62   58.04
  10  -4  -7 1324.42   58.02
  10   4  -7 1346.43   43.89
  10  -4  -7 1310.45   57.29
 -10  -4   7 1204.48   39.35
  10  -4  -7 1318.26   44.91
  10   4  -6  908.20   30.65
  10  -4  -6  931.93   51.81
  10   4  -6  921.37   22.94
  10  -4  -6  947.31   50.44
 -10  -4   6  886.25   22.20
  10  -4  -6  892.29   30.84
  10   4  -6  820.99   21.43
  10   4  -5 1273.98   44.74
  10  -4  -5 1069.36   38.33
  10  -4  -5 1158.49   39.15
  10  -4  -5 1092.02   33.40
  10   4  -5 1295.95   34.78
  10   4  -4  596.47   27.85
  10  -4  -4  588.91   38.29
  10  -4  -4  562.54   27.64
 -10  -4   4  586.57   33.05
  10  -4  -4  570.49   25.46
  10   4  -4  546.08   20.05
  10   4  -3 2064.08   53.26
  10  -4  -3 2014.47   58.05
  10   4  -3 2060.09   50.17
  10   4  -3 1959.24   47.82
  10  -4  -3 2038.16   71.88
 -10  -4   3 2055.93   54.91
  10  -4  -3 2004.54   52.97
  10   4  -2  210.92   23.12
  10   4  -2  216.69   14.96
  10  -4  -2  232.63   20.87
  10   4  -2  212.53   11.45
 -10  -4   2  224.59   30.32
  10  -4  -2  230.13   48.59
 -10   4   1 3029.45  101.62
  10   4  -1 2972.81   95.13
 -10  -4   1 2963.62   95.00
  10  -4  -1 3111.39   90.53
 -10  -4   1 3063.74   88.97
  10  -4  -1 3105.96   92.31
 -10   4   0  249.40   35.21
  10   4   0  239.53   19.41
 -10  -4   0  251.79   17.54
  10  -4   0  283.23   39.30
 -10  -4   0  265.55   35.16
  10  -4   0  305.04   35.83
 -10   4  -1 1492.95   63.57
 -10  -4  -1 1383.73   59.49
  10  -4   1 1503.30   69.26
 -10  -4  -1 1561.74   63.30
  10  -4   1 1554.43   65.78
 -10  -4  -2  195.55   23.27
 -10   4  -2  210.31   45.54
 -10  -4  -2  192.42   24.05
  10  -4   2  226.53   51.58
 -10  -4  -2  211.54   24.85
  10  -4   2  216.24   22.02
 -10  -4  -3  957.95   32.90
 -10   4  -3  969.16   41.51
 -10  -4  -3  923.49   44.12
  10  -4   3  917.30   41.37
 -10  -4  -3  891.21   43.57
  10  -4   3  929.57   42.53
 -10   4  -4   13.52   12.47
 -10  -4  -4    7.80    7.67
 -10  -4  -4   10.09    6.09
  10  -4   4    7.54    8.88
 -10   4  -5  863.06   44.17
 -10   4  -5  854.93   44.39
 -10  -4  -5  824.47   56.30
 -10  -4  -5  840.92   61.19
  10  -4   5  815.78   48.72
 -10   4  -6  189.31   58.84
 -10   4  -6  209.56   57.70
 -10  -4  -6  184.44   39.57
 -10  -4  -6  190.57   48.06
  10  -4   6  193.32   50.04
 -10   4  -7  308.44   62.69
 -10   4  -7  357.89   31.41
 -10  -4  -7  317.64   59.04
 -10  -4  -7  362.51   40.12
  10  -4   7  314.81   68.27
 -10   4  -8   82.46   38.04
 -10   4  -8  114.91   38.29
 -10  -4  -8   80.68   22.89
 -10  -4  -8   87.48   30.24
  10  -4   8   95.72   36.42
  10   6 -16   23.47   21.69
  10  -6 -16   11.11   11.84
  10  -6 -16    7.48   10.35
  10  -6 -16    7.89    8.87
  10   6 -15  376.96   57.71
  10  -6 -15  311.62   66.59
  10  -6 -15  331.13   74.14
  10  -6 -15  343.82   57.12
  10   6 -14   55.55   20.31
  10  -6 -14   41.39   20.88
  10  -6 -14   70.62   23.08
  10  -6 -14   43.02   13.58
  10   6 -13  384.15   66.41
  10  -6 -13  417.88   30.71
  10  -6 -13  371.12   60.22
  10  -6 -13  395.53   40.62
  10   6 -12   18.67    9.45
  10  -6 -12   29.55   22.38
  10   6 -12   17.73    8.09
  10  -6 -12   24.07   13.93
  10  -6 -12   24.94   10.72
 -10  -6  12   25.70    8.84
  10   6 -11  965.56  101.37
  10  -6 -11  889.94   55.43
  10   6 -11  866.03   44.50
  10  -6 -11  873.80   55.44
  10  -6 -11  921.73   55.55
 -10  -6  11  816.12   51.04
  10   6 -10   13.28    9.51
  10  -6 -10   14.74   16.07
  10   6 -10    4.83    3.63
  10  -6 -10   -7.94   11.68
  10  -6 -10   11.72    8.84
 -10  -6  10   15.73   10.62
  10   6  -9 1556.59   68.77
  10  -6  -9 1387.13   62.90
  10   6  -9 1399.99   56.57
  10  -6  -9 1458.68   71.96
  10  -6  -9 1475.64   62.23
 -10  -6   9 1419.52   59.10
  10   6  -8   91.06   25.07
  10  -6  -8   74.15   13.09
  10   6  -8   60.09    9.00
  10  -6  -8  110.55   25.25
  10  -6  -8   88.85   26.91
 -10  -6   8   89.03   22.31
  10   6  -7  823.09   37.83
  10  -6  -7  691.67   51.67
  10  -6  -7  731.92   43.02
  10  -6  -7  619.42   27.11
 -10  -6   7  726.41   32.40
  10   6  -6   28.76   10.90
  10  -6  -6   10.02   12.09
  10  -6  -6   47.68   12.02
  10   6  -5  664.83   29.82
  10  -6  -5  649.08   36.79
  10  -6  -5  629.30   34.48
 -10  -6   5  648.99   24.80
  10  -6  -5  593.55   26.76
  10   6  -4   68.91   13.86
  10  -6  -4  108.02   15.30
  10  -6  -4  117.92   20.41
 -10  -6   4   98.32   16.79
  10  -6  -4  119.73   16.86
  10   6  -3 1329.42   43.40
  10   6  -3 1428.53   47.19
  10  -6  -3 1362.28   53.75
  10  -6  -3 1469.24   56.48
 -10  -6   3 1517.60   53.08
  10  -6  -3 1460.07   57.92
  10   6  -2   67.21    9.36
  10  -6  -2  106.47   22.67
 -10  -6   2   91.43   19.75
  10  -6  -2   77.65   14.31
 -10   6   1  266.16   21.58
  10  -6  -1  278.22   21.00
 -10  -6   1  279.82   22.97
  10  -6  -1  273.50   20.64
 -10   6   0   -5.79   11.30
 -10  -6   0    6.01    5.98
  10  -6   0   12.49   14.10
 -10  -6   0   25.25    9.43
  10  -6   0   29.53   28.19
 -10   6  -1   49.36   35.53
 -10  -6  -1   42.17   21.98
  10  -6   1   48.59   31.18
 -10  -6  -1   65.30   20.72
  10  -6   1   53.40   21.98
 -10   6  -2   30.30   10.63
 -10  -6  -2   38.91   11.64
  10  -6   2   29.36   17.58
 -10  -6  -2   30.29   11.41
  10  -6   2   28.83   19.36
 -10   6  -3   30.64   12.88
 -10  -6  -3   34.55   15.16
  10  -6   3   22.50   17.40
 -10  -6  -3   21.72    8.70
  10  -6   3   40.92   19.99
 -10   6  -4   24.37   10.93
 -10  -6  -4   24.40    9.19
  10  -6   4   24.36   15.73
 -10  -6  -4   36.11   15.90
  10  -6   4   17.17   14.22
 -10   6  -5   89.86   31.33
 -10  -6  -5   83.80   21.65
  10  -6   5   63.94   27.19
 -10  -6  -5   89.73   30.57
  10  -6   5   79.76   25.57
 -10   6  -6   -0.48   12.72
 -10  -6  -6   12.26   10.98
  10  -6   6   11.94   13.71
 -10  -6  -6    7.97    8.02
  10  -6   6   22.61   16.44
 -10   6  -7   81.43   33.21
 -10  -6  -7   64.34   14.53
  10  -6   7   73.79   27.04
 -10  -6  -7   68.16   21.56
  10  -6   7   55.20   17.73
  10   8 -15   61.55   37.52
  10  -8 -15   72.02   26.25
  10  -8 -15   52.84   47.36
  10  -8 -15   66.07   43.25
  10   8 -14   33.25   14.82
  10  -8 -14   38.00   18.63
  10  -8 -14   21.95   23.76
  10  -8 -14   27.45   13.72
  10   8 -13   84.79   39.17
  10  -8 -13  104.48   20.17
  10  -8 -13   63.46   55.49
  10  -8 -13   69.84   33.72
  10   8 -12   30.34   23.93
  10  -8 -12   34.26   28.12
  10  -8 -12   48.21   36.75
  10  -8 -12   53.50   16.25
  10   8 -11  141.37   15.82
  10  -8 -11  132.50   76.13
  10  -8 -11  198.36   27.82
  10  -8 -11  144.57   17.90
 -10  -8  11  141.36   27.33
  10   8 -10   59.04   16.52
  10  -8 -10   79.18   26.08
  10  -8 -10   63.80   20.15
  10  -8 -10   51.18   14.69
 -10  -8  10   61.88   11.14
  10   8  -9  679.51   39.46
  10  -8  -9  699.94   41.69
  10  -8  -9  733.43   55.22
  10  -8  -9  648.11   38.94
 -10  -8   9  644.66   37.95
  10   8  -8  507.61   40.67
  10  -8  -8  543.56   36.30
  10  -8  -8  560.03   42.62
  10  -8  -8  574.10   38.27
 -10  -8   8  515.00   29.81
  10   8  -7  773.77   47.47
  10  -8  -7  795.72   40.30
  10  -8  -7  760.42   40.58
  10  -8  -7  782.79   51.15
 -10  -8   7  729.47   60.34
  10   8  -6  581.95   34.41
  10  -8  -6  570.71   35.21
  10  -8  -6  612.07   36.05
 -10  -8   6  599.25   32.02
  10  -8  -6  587.14   44.16
  10   8  -5 1963.29   61.55
  10  -8  -5 2098.13   74.37
  10  -8  -5 1957.23   86.74
 -10  -8   5 1979.77   65.87
  10  -8  -5 1935.96   69.02
  10  -8  -4  967.10   50.12
  10  -8  -4 1002.26   43.99
 -10  -8   4 1001.08   41.07
  10  -8  -4  922.98   53.64
  10  -8  -3 2248.14   77.05
  10  -8  -3 2419.38   85.91
 -10  -8   3 2364.61   75.53
  10  -8  -3 2363.57   85.22
  10  -8  -2  236.77   62.94
 -10  -8   2  225.84   44.71
  10  -8  -2  234.44   28.00
 -10   8   1  587.50   43.57
  10  -8  -1  570.51   55.66
 -10  -8   1  571.12   38.08
  10  -8  -1  615.73   45.66
 -10   8   0  306.47   49.25
  10  -8   0  292.55   25.58
 -10  -8   0  315.11   31.30
  10  -8   0  265.27   24.74
 -10   8  -1  456.10   34.04
 -10  -8  -1  450.78   26.47
  10  -8   1  452.07   35.68
 -10  -8  -1  445.90   33.09
  10  -8   1  532.76   48.68
 -10   8  -2  194.69   38.82
 -10  -8  -2  157.78   27.89
  10  -8   2  229.44   47.85
 -10  -8  -2  183.55   19.32
  10  -8   2  193.09   51.71
 -10   8  -3  718.05   69.42
 -10  -8  -3  601.92   43.91
  10  -8   3  672.18   63.11
 -10  -8  -3  648.75   40.20
  10  -8   3  833.67   67.34
 -10   8  -4   98.10   33.20
 -10  -8  -4  104.33   23.92
  10  -8   4  117.45   23.02
 -10  -8  -4   94.20   24.56
  10  -8   4  111.81   24.09
 -10   8  -5  296.44   81.86
  10  -8   5  310.81   77.94
 -10  -8  -5  385.49   69.82
  10  -8   5  316.89   61.86
 -10   8  -6  210.57   46.29
  10  -8   6  242.25   30.29
 -10  -8  -6  278.13   33.63
  10  -8   6  209.83   63.43
  10  10 -13   14.11    8.66
  10 -10 -13   34.30   17.44
  10 -10 -13   22.13   12.51
  10 -10 -13   25.43    8.35
  10  10 -12  281.26   50.28
  10 -10 -12  303.40   31.49
  10 -10 -12  258.27   91.93
  10 -10 -12  241.48   64.51
  10  10 -11   71.41   25.58
  10 -10 -11   74.48   21.88
  10 -10 -11   87.85   18.95
  10 -10 -11   75.56   19.41
  10  10 -10  136.43   26.50
  10 -10 -10  173.63   22.92
  10 -10 -10  131.46   20.46
  10 -10 -10  118.71   35.98
 -10 -10  10  128.75   40.58
  10 -10  -9   35.15   18.66
  10 -10  -9   22.80   14.22
  10 -10  -9   51.22   16.58
 -10 -10   9   42.56   13.17
  10  10  -8  327.99   30.35
  10 -10  -8  351.24   33.29
  10 -10  -8  369.80   44.02
  10 -10  -8  332.88   30.83
 -10 -10   8  297.84   43.71
  10 -10  -7   18.17   10.20
  10 -10  -7    3.73   21.21
  10 -10  -6  350.22   32.60
  10 -10  -6  342.25   38.23
 -10 -10   6  332.23   32.62
  10 -10  -6  289.12   22.85
  10 -10  -5  340.07   35.79
  10 -10  -5  303.14   26.95
 -10 -10   5  340.83   29.72
  10 -10  -5  332.98   31.01
  10 -10  -4  288.29   33.32
  10 -10  -4  346.50   31.86
 -10 -10   4  307.98   49.17
  10 -10  -4  260.22   53.17
  10 -10  -3   17.43   21.85
  10 -10  -3    4.35   15.41
 -10 -10   3   -0.45    6.35
  10 -10  -3   43.66   18.17
  10 -10  -2   84.36   51.57
  10 -10  -2  144.60   23.75
 -10 -10   2  116.42   33.41
  10 -10  -2  118.16   38.65
 -10  10   1   26.04   10.76
  10 -10  -1    3.01   14.55
 -10 -10   1   15.39   11.36
  10 -10  -1   37.01   19.14
 -10  10   0   20.89   33.07
  10 -10   0   45.29   17.78
 -10 -10   0   47.68   27.20
  10 -10   0   59.77   20.17
 -10  10  -1    9.80   11.83
  10 -10   1   47.03   21.88
 -10 -10  -1   26.65    9.42
  10 -10   1   24.58   13.10
 -10  10  -2   20.50   18.34
  10 -10   2   18.63   12.13
 -10 -10  -2   43.89   16.12
  10 -10   2   30.90   22.49
 -10  10  -3   17.31   11.32
  10 -10   3    8.62   10.01
 -10 -10  -3   14.92    9.71
  10 -10   3   22.56   21.79
 -10  10  -4   11.99   12.41
  10 -10   4    4.39    8.47
 -10 -10  -4   28.70   13.31
  10 -10   4   -1.02   15.00
 -10  10  -5   13.76   11.95
  10 -10   5   13.14   12.83
 -10 -10  -5   56.96   14.45
  10 -10   5    9.02   11.79
  10 -12 -12   24.59   40.88
  10 -12 -12   49.30   62.78
  10 -12 -12  101.53   38.73
  10 -12 -11   22.99   13.73
  10 -12 -11   36.81   15.22
  10 -12 -11   50.83   14.42
  10 -12 -10  269.12   33.17
  10 -12 -10  297.08   40.20
  10 -12 -10  275.35   32.37
  10 -12  -9  113.85   19.51
  10 -12  -9  150.47   21.16
  10 -12  -9  152.27   22.09
 -10 -12   9  105.51   29.73
  10 -12  -8  315.58   31.58
  10 -12  -8  251.62   74.66
  10 -12  -8  261.90   63.81
 -10 -12   8  190.48   62.16
  10 -12  -7   54.93   13.73
  10 -12  -7   64.49   16.81
  10 -12  -7   47.58   20.83
 -10 -12   7   31.63   10.56
  10 -12  -6  300.57   31.51
  10 -12  -6  318.06   37.31
 -10 -12   6  175.97   53.92
  10 -12  -6  252.02   55.43
  10 -12  -5    5.95   12.32
  10 -12  -5   29.18   25.04
 -10 -12   5    8.92    8.47
  10 -12  -5   17.33   15.13
  10 -12  -4  325.23   31.91
  10 -12  -4  282.51   73.29
 -10 -12   4  301.53   32.06
  10 -12  -4  269.90   81.88
  10 -12  -3   -1.19   12.41
  10 -12  -3   27.70   16.78
 -10 -12   3   17.20   10.29
  10 -12  -3   29.99   13.22
  10 -12  -2  607.74   63.02
  10 -12  -2  673.91   73.54
 -10 -12   2  635.54   57.10
  10 -12  -2  702.65   81.75
  10 -12  -1   14.41   17.15
 -10 -12   1    2.20    6.82
  10 -12  -1   33.60   19.14
 -10  12   0  494.10   45.60
  10 -12   0  593.13   40.41
 -10 -12   0  557.49   32.23
  10 -12   0  571.34   40.84
 -10  12  -1    3.11    7.40
  10 -12   1    1.18   15.86
 -10 -12  -1    9.85   11.87
  10 -12   1    0.31   14.58
 -10  12  -2  505.32   54.74
  10 -12   2  557.49   61.06
 -10 -12  -2  579.73   64.61
  10 -12   2  575.85   54.91
 -10  12  -3    0.03    6.46
  10 -12   3    5.04   15.36
 -10 -12  -3   14.99   10.08
  10 -12   3   22.59   15.68
  10 -14  -9  119.84   18.34
  10 -14  -9  102.41   33.89
  10 -14  -9  101.90   26.60
  10 -14  -8   78.21   52.16
  10 -14  -8   81.84   35.10
  10 -14  -7   49.10   30.16
  10 -14  -7   94.62   26.23
  10 -14  -7   48.38   20.31
 -10 -14   7   26.84   12.07
  10 -14  -6  153.01   36.10
 -10 -14   6   28.77   18.62
  10 -14  -6   41.51   19.27
  10 -14  -5   91.89   21.14
  10 -14  -5   48.12   17.65
 -10 -14   5   40.97    9.03
  10 -14  -5   30.13   14.03
  10 -14  -4   39.45   15.42
  10 -14  -4   58.32   23.47
 -10 -14   4   21.44   13.46
  10 -14  -4   26.79   16.10
  10 -14  -3   11.91   11.30
  10 -14  -3   14.00   21.34
 -10 -14   3   10.21    8.15
  10 -14  -3   20.11   14.95
  10 -14  -2   48.21   17.30
 -10 -14   2   35.61   10.73
  10 -14  -2   50.54   22.12
  10 -14  -1   -2.97   11.81
  10 -14  -1   15.75   15.36
 -10 -14   1    8.92    6.36
  10 -14  -1    2.63   11.47
  10 -14   0   32.83   17.97
 -10 -14   0   43.22   12.54
  10 -14   0   38.31   17.72
 -10  14  -1    8.19   13.65
  10 -14   1    5.64   14.65
 -10 -14  -1   20.41    8.88
  10 -14   1   12.19   12.93
  11   1 -17   33.61   15.46
  11  -1 -17   20.61   13.82
  11   1 -17   21.83    8.67
  11  -1 -17   18.24   15.46
  11   1 -16   82.94   25.82
  11  -1 -16  106.57   24.58
  11   1 -16   68.50   25.83
  11  -1 -16   54.58   32.79
  11   1 -15  330.63   60.65
  11  -1 -15  292.82   55.62
  11   1 -15  273.33   30.01
  11  -1 -15  295.48   67.08
  11   1 -14  166.10   44.36
  11  -1 -14  141.51   52.71
  11   1 -14  181.94   30.24
  11  -1 -14   69.24   49.31
  11   1 -13  389.00   49.21
  11  -1 -13  365.14   29.61
  11   1 -13  352.29   30.91
  11  -1 -13  379.19   33.29
  11  -1 -13  325.40   22.82
 -11  -1  13  315.03   17.36
  11   1 -12  315.33   61.59
  11  -1 -12  362.31   65.01
  11   1 -12  350.32   38.91
  11  -1 -12  367.91   46.77
  11  -1 -12  300.13   31.79
 -11  -1  12  353.83   36.71
  11   1 -11  351.87   36.28
  11  -1 -11  349.46   28.51
  11   1 -11  367.75   38.57
  11  -1 -11  361.70   43.68
  11  -1 -11  315.71   23.43
 -11  -1  11  320.54   20.17
  11   1 -10  465.79   52.43
  11  -1 -10  507.24   42.10
  11   1 -10  461.74   22.86
  11  -1 -10  511.09   43.92
  11  -1 -10  432.22   22.04
  11   1  -9  180.45   21.47
  11  -1  -9  211.16   48.19
  11   1  -9  179.93   25.94
  11  -1  -9  161.98   34.00
  11  -1  -9  149.84   15.09
 -11  -1   9  152.25    7.97
 -11   1   9  140.00   18.17
  11   1  -8  632.35   46.99
  11  -1  -8  669.02   33.75
  11   1  -8  632.03   36.58
  11  -1  -8  609.36   39.05
  11  -1  -8  571.87   31.82
 -11   1   8  508.03   26.73
  11   1  -7  755.95   29.25
  11  -1  -7  758.55   30.11
  11   1  -7  701.75   22.88
  11  -1  -7  699.96   25.66
  11  -1  -7  696.46   17.65
  11  -1  -6  649.08   29.83
  11   1  -6  655.94   22.03
  11  -1  -6  640.98   23.15
  11   1  -5   89.66   25.14
  11  -1  -5  109.93   18.77
  11   1  -5  115.87   15.96
  11  -1  -5  107.22   23.07
  11  -1  -5   55.38    6.97
  11  -1  -5  103.91    7.18
  11   1  -4 1490.71   42.06
  11  -1  -4 1525.06   46.46
  11   1  -4 1468.57   39.68
  11  -1  -4 1530.58   46.09
  11  -1  -4 1467.36   37.30
  11   1  -4 1472.58   37.53
  11  -1  -4 1413.51   36.70
  11   1  -3  133.91   13.33
  11  -1  -3  107.00   27.23
  11  -1  -3   75.60   34.91
  11   1  -3   94.05   19.55
  11   1  -3   80.86   10.98
  11  -1  -3  122.89   22.27
  11   1  -3   89.23   10.23
  11   1  -2 1183.05   35.54
  11  -1  -2 1164.23   39.08
  11  -1  -2 1145.40   34.93
  11   1  -2 1187.43   35.34
  11  -1  -2 1131.51   33.69
  11   1  -2 1151.48   39.42
  11   1  -1  366.60   31.96
  11  -1  -1  423.39   31.94
  11   1  -1  432.15   27.67
  11  -1  -1  443.67   34.43
 -11   1   0 1639.89   64.75
  11  -1   0 1650.36   68.36
  11  -1   0 1618.36   67.15
 -11  -1  -1  152.92   25.58
 -11   1  -1  122.85   38.46
 -11  -1  -1  129.57   40.39
  11  -1   1  164.28   31.89
 -11  -1  -2  834.94   38.02
 -11   1  -2  806.15   40.14
 -11   1  -2  941.57   66.23
 -11  -1  -2  768.28   41.48
  11  -1   2  808.40   42.87
 -11  -1  -3  107.82   34.45
 -11   1  -3  102.19   32.75
 -11   1  -3  122.30   35.71
 -11  -1  -3  116.34   26.38
  11  -1   3  144.42   44.26
 -11  -1  -4  347.35   51.48
 -11   1  -4  339.34   20.74
 -11   1  -4  330.80   25.51
 -11  -1  -4  332.94   66.11
  11  -1   4  326.16   71.87
 -11  -1  -5    0.05    6.65
 -11   1  -5   18.68   12.52
 -11   1  -5   21.65   13.68
 -11  -1  -5   21.40   13.48
  11  -1   5   34.66   22.28
  11   1   5   32.37   19.53
 -11  -1  -6  379.35   61.51
 -11   1  -6  440.69   39.82
 -11   1  -6  393.63   72.92
 -11  -1  -6  361.55   77.06
  11  -1   6  432.15   42.90
  11   1   6  433.20   43.08
 -11   1  -7   31.08   13.29
 -11  -1  -7   16.03    8.99
 -11   1  -7   13.06    8.72
 -11  -1  -7   31.18   15.21
  11  -1   7   22.88   18.80
  11   1   7   43.99   16.97
  11   3 -16  358.83   68.85
  11  -3 -16  267.71   61.46
  11   3 -16  323.09   55.47
  11  -3 -16  269.38   76.88
  11   3 -15   46.40   15.95
  11  -3 -15   50.76   26.60
  11   3 -15   32.50   12.94
  11  -3 -15   27.17   18.94
  11   3 -14  447.66   80.78
  11  -3 -14  421.22   87.18
  11   3 -14  413.74   36.19
  11  -3 -14  461.04   42.31
  11  -3 -14  403.75   33.50
  11   3 -13  142.85   39.02
  11  -3 -13   71.23   59.86
  11   3 -13   29.82   14.70
  11  -3 -13   63.78   54.94
  11  -3 -13   89.88   36.72
  11   3 -12  687.93   78.42
  11  -3 -12  609.60   41.11
  11   3 -12  620.01   39.59
  11  -3 -12  637.38   65.25
  11  -3 -12  631.83   40.35
 -11  -3  12  599.77   32.12
  11   3 -11  383.43   36.53
  11  -3 -11  296.95   48.21
  11   3 -11  344.74   24.19
  11  -3 -11  342.49   52.00
  11  -3 -11  319.65   26.95
 -11  -3  11  319.79   20.75
  11   3 -10 1132.05   71.44
  11  -3 -10 1163.62   52.59
  11   3 -10 1117.82   37.47
  11  -3 -10 1172.36   46.99
  11  -3 -10 1096.14   38.34
  11   3  -9  746.46   56.09
  11  -3  -9  705.15   39.34
  11   3  -9  675.68   30.26
  11  -3  -9  757.87   39.38
  11  -3  -9  693.68   33.59
  11   3  -8  574.86   52.81
  11  -3  -8  592.43   35.50
  11   3  -8  561.77   37.10
  11  -3  -8  591.85   39.32
  11  -3  -8  541.99   30.19
  11   3  -7  745.49   35.54
  11  -3  -7  587.98   53.59
  11   3  -7  617.55   25.91
  11  -3  -7  627.88   31.46
 -11  -3   7  544.67   28.95
  11  -3  -7  555.21   30.27
  11   3  -6  227.45   21.67
  11  -3  -6  243.01   27.24
  11  -3  -6  264.79   26.50
 -11  -3   6  191.04    9.02
  11  -3  -6  193.24   16.88
  11   3  -4  483.55   23.07
  11  -3  -4  468.11   25.85
  11   3  -4  363.17   13.75
  11   3  -4  410.45   14.41
  11  -3  -4  477.82   30.51
  11   3  -4  429.22   16.33
  11  -3  -4  444.40   19.58
  11   3  -3  253.53   38.07
  11  -3  -3  312.60   26.05
  11   3  -3  263.25   13.18
  11  -3  -3  294.87   20.98
  11   3  -3  241.41   12.32
 -11  -3   3  263.69   21.21
  11  -3  -3  262.72   20.06
  11   3  -2 1133.80   40.04
  11  -3  -2 1046.55   41.52
  11  -3  -2 1140.95   46.03
  11   3  -2 1086.07   37.72
 -11  -3   2 1164.43   41.77
  11  -3  -2 1153.31   45.76
 -11   3   1 1625.50   57.98
  11   3  -1 1667.17   56.49
  11  -3  -1 1682.99   71.00
 -11  -3   1 1698.87   60.14
  11  -3  -1 1666.00   58.29
 -11   3   0  133.31   32.34
  11   3   0  131.01   13.83
 -11  -3   0  170.14   38.81
  11  -3   0  135.68   40.58
  11  -3   0  192.81   19.79
 -11   3  -1 1409.00   52.43
 -11  -3  -1 1310.92   45.80
  11  -3   1 1366.44   55.98
 -11  -3  -1 1356.29   47.15
  11  -3   1 1296.51   53.33
 -11  -3  -2   38.07   20.49
 -11   3  -2   58.61   20.72
 -11  -3  -2   50.45   16.80
  11  -3   2   53.35   18.46
 -11  -3  -2   58.21   12.56
  11  -3   2   55.25   14.02
 -11  -3  -3  990.46   49.87
 -11   3  -3  918.49   70.85
 -11  -3  -3  894.56   51.43
 -11  -3  -3  932.89   53.68
  11  -3   3  946.74   76.09
 -11  -3  -4    9.24   10.66
 -11   3  -4   22.06   12.25
 -11   3  -4    7.61   13.06
 -11  -3  -4   23.23    7.46
 -11  -3  -4   19.87   13.09
  11  -3   4   12.40   10.27
 -11   3  -5  479.86   65.73
 -11   3  -5  592.88   38.91
 -11  -3  -5  504.77   50.76
 -11  -3  -5  565.55   41.22
  11  -3   5  570.76   39.20
 -11   3  -6   -0.24   11.03
 -11   3  -6    2.88    7.43
 -11  -3  -6   13.53   10.37
 -11  -3  -6   15.96   10.79
  11  -3   6   21.48   22.05
 -11   3  -7  139.40   42.39
 -11   3  -7  128.28   36.41
 -11  -3  -7  117.89   29.99
 -11  -3  -7  115.42   50.07
  11  -3   7  155.67   23.20
  11   5 -16   23.68   14.81
  11  -5 -16   27.84   18.62
  11  -5 -16   29.69   14.85
  11   5 -15  176.47   58.02
  11  -5 -15  171.31   53.61
  11  -5 -15  169.20   56.06
  11   5 -14  277.73   58.75
  11  -5 -14  207.29   49.97
  11  -5 -14  200.58   44.87
  11  -5 -14  223.08   30.84
  11   5 -13  118.53   26.57
  11  -5 -13  101.09   45.96
  11   5 -13  142.77   19.22
  11  -5 -13   67.30   51.58
  11  -5 -13   96.23   36.81
  11   5 -12  590.55   48.49
  11  -5 -12  600.87   54.20
  11   5 -12  555.34   25.66
  11  -5 -12  512.78   35.76
  11  -5 -12  478.10   43.36
  11   5 -11  343.31   76.88
  11  -5 -11  274.63   62.02
  11   5 -11  325.80   23.15
  11  -5 -11  328.56   33.29
  11  -5 -11  297.65   27.15
 -11  -5  11  299.13   22.48
  11   5 -10  173.15   35.35
  11  -5 -10  139.87   49.54
  11   5 -10  117.77   33.13
  11  -5 -10  163.44   24.15
  11  -5 -10  121.24   31.41
 -11  -5  10  123.05   18.99
  11   5  -9  422.06   52.07
  11  -5  -9  470.95   34.67
  11   5  -9  375.75   25.50
  11  -5  -9  420.19   29.96
  11  -5  -9  390.25   24.64
 -11  -5   9  406.92   19.62
  11   5  -8  786.68   44.64
  11  -5  -8  871.74   45.79
  11   5  -8  811.65   30.86
  11  -5  -8  764.59   39.89
  11  -5  -8  780.07   39.74
  11   5  -7  563.92   31.49
  11  -5  -7  568.35   32.71
  11  -5  -7  572.24   40.16
  11  -5  -7  541.86   24.92
  11   5  -6  481.25   37.43
  11  -5  -6  489.09   34.43
  11  -5  -6  466.56   30.96
  11  -5  -6  429.65   31.19
  11   5  -5  379.68   28.92
  11  -5  -5  426.00   38.98
  11  -5  -5  413.35   38.38
  11  -5  -5  334.01   40.84
  11   5  -5  322.45   18.96
  11   5  -4  486.64   30.06
  11  -5  -4  424.74   31.16
  11  -5  -4  406.79   29.41
 -11  -5   4  422.95   24.16
  11  -5  -4  417.95   28.54
  11  -5  -3  231.01   35.32
  11  -5  -3  212.84   21.80
 -11  -5   3  209.25   24.06
  11  -5  -3  205.84   28.36
  11   5  -2 2322.11   85.12
  11  -5  -2 2392.38   94.57
  11   5  -2 2197.24   80.54
 -11  -5   2 2277.73   88.57
  11  -5  -2 2254.93   89.18
 -11   5   1  342.10   19.42
  11   5  -1  269.82   19.87
 -11  -5   1  300.53   11.97
  11  -5  -1  297.51   65.01
 -11  -5   1  323.03   31.05
  11  -5  -1  408.48   27.65
 -11   5   0  529.77   44.14
  11   5   0  473.10   17.84
 -11  -5   0  512.56   21.53
  11  -5   0  505.35   32.41
 -11  -5   0  535.93   34.83
  11  -5   0  604.32   58.53
 -11   5  -1  253.94   74.94
 -11  -5  -1  222.96   21.79
  11  -5   1  251.61   62.42
 -11  -5  -1  281.55   23.40
  11  -5   1  246.91   24.47
 -11   5  -2  321.04   41.40
 -11  -5  -2  290.79   44.27
  11  -5   2  375.17   43.93
 -11  -5  -2  412.32   44.99
  11  -5   2  301.62   24.79
 -11   5  -3  213.21   37.49
 -11  -5  -3  194.02   40.75
  11  -5   3  249.14   37.57
 -11  -5  -3  215.11   47.72
  11  -5   3  233.18   39.22
 -11   5  -4  210.12   35.22
 -11  -5  -4  195.99   37.25
  11  -5   4  242.68   29.34
 -11  -5  -4  220.43   49.87
  11  -5   4  197.78   21.31
 -11   5  -5   33.37   18.00
 -11  -5  -5   41.26   16.99
  11  -5   5   56.57   19.50
 -11  -5  -5   44.35   14.95
  11  -5   5   63.33   24.04
 -11   5  -6   75.95   33.56
 -11  -5  -6   86.48   21.45
  11  -5   6  105.22   29.05
 -11  -5  -6   99.35   29.37
  11  -5   6  108.47   28.33
 -11   5  -7  173.10   53.48
 -11  -5  -7  142.88   46.10
 -11  -5  -7  176.54   58.78
  11  -5   7  205.69   37.28
  11   7 -15  131.68   43.72
  11  -7 -15  124.70   40.94
  11  -7 -15  135.29   39.11
  11   7 -14   38.71   14.30
  11  -7 -14   27.43   12.10
  11  -7 -14   37.40   16.78
  11  -7 -14   12.69    7.64
  11   7 -13  210.57   51.07
  11  -7 -13  244.99   43.55
  11  -7 -13  197.58   55.85
  11  -7 -13  172.94   33.27
  11   7 -12   71.11   22.35
  11  -7 -12   55.94   18.87
  11  -7 -12   52.94   18.19
  11  -7 -12   41.61   16.67
  11   7 -11  161.62   47.76
  11  -7 -11  157.99   27.29
  11  -7 -11  179.22   22.29
  11  -7 -11  125.80   12.10
  11   7 -10  363.84   63.99
  11  -7 -10  294.23   25.27
  11  -7 -10  329.03   33.15
  11  -7 -10  315.92   25.24
 -11  -7  10  348.79   23.75
  11  -7  -9  286.39   29.17
  11  -7  -9  291.73   34.41
  11  -7  -9  304.22   22.26
 -11  -7   9  265.62   16.64
  11   7  -8   82.15   24.63
  11  -7  -8   99.94   22.47
  11  -7  -8  101.90   26.69
  11  -7  -8   72.11   23.29
 -11  -7   8   50.27   19.90
  11  -7  -7  223.94   18.80
  11  -7  -7  275.63   50.29
  11  -7  -7  271.65   23.83
 -11  -7   7  244.59   20.64
  11   7  -6  249.00   19.55
  11  -7  -6  254.33   57.11
  11  -7  -6  265.38   33.55
 -11  -7   6  231.12   29.28
  11  -7  -6  264.18   25.11
  11   7  -5  290.46   19.61
  11  -7  -5  371.64   37.90
  11  -7  -5  320.16   22.36
 -11  -7   5  262.34   26.68
  11  -7  -5  279.05   17.16
  11   7  -4 1600.04   51.12
  11  -7  -4 1519.86   56.40
  11  -7  -4 1649.56   65.40
 -11  -7   4 1552.11   50.85
  11  -7  -4 1537.19   55.03
  11  -7  -3  848.91   42.27
  11  -7  -3  857.96   46.52
 -11  -7   3  810.26   35.07
  11  -7  -3  822.83   36.53
  11  -7  -2  606.88   35.04
 -11  -7   2  574.40   39.16
  11  -7  -2  557.84   39.12
 -11   7   1  170.20   20.61
  11  -7  -1  158.25   19.09
 -11  -7   1  130.41   32.13
  11  -7  -1  156.38   19.79
 -11   7   0  563.11   36.72
  11  -7   0  619.36   47.57
 -11  -7   0  589.96   33.99
  11  -7   0  600.65   35.93
 -11   7  -1  117.11   29.57
 -11  -7  -1  104.81   27.54
  11  -7   1  112.62   39.14
 -11  -7  -1  141.99   27.17
  11  -7   1  172.47   23.66
 -11   7  -2  457.20   81.53
 -11  -7  -2  436.03   20.06
  11  -7   2  453.70   32.03
 -11  -7  -2  457.62   31.67
  11  -7   2  464.55   29.60
 -11   7  -3  254.02   62.43
 -11  -7  -3  195.24   21.41
  11  -7   3  228.01   27.17
 -11  -7  -3  244.10   42.28
  11  -7   3  237.71   49.23
 -11   7  -4  159.97   44.52
 -11  -7  -4  144.28   28.79
  11  -7   4  185.03   45.93
 -11  -7  -4  172.19   36.90
  11  -7   4  152.18   47.69
 -11   7  -5   83.98   20.14
  11  -7   5   84.79   19.25
 -11  -7  -5  119.72   31.41
  11  -7   5  102.48   19.14
 -11   7  -6   61.26   18.00
  11  -7   6   51.52   19.80
 -11  -7  -6   62.50   16.83
  11  -7   6   90.84   20.29
  11   9 -14  151.97   33.93
  11  -9 -14  175.17   51.37
  11  -9 -14  137.45   57.44
  11  -9 -14  119.80   35.66
  11   9 -13   65.82   20.63
  11  -9 -13   63.70   29.66
  11  -9 -13   60.10   21.37
  11  -9 -13   76.56   23.39
  11   9 -12  219.39   67.58
  11  -9 -12  154.16   44.52
  11  -9 -12  278.11   48.67
  11  -9 -12  255.08   38.53
  11   9 -11  113.26   40.10
  11  -9 -11  172.31   30.75
  11  -9 -11  163.57   31.45
  11  -9 -11   93.81   45.41
  11   9 -10   66.23   23.23
  11  -9 -10   79.77   21.73
  11  -9 -10   98.83   25.57
  11  -9 -10   76.03   20.68
  11   9  -9  165.98   21.30
  11  -9  -9  164.82   38.24
  11  -9  -9  212.83   32.74
  11  -9  -9   92.11   64.97
 -11  -9   9  108.48   39.00
  11   9  -8   25.68   16.51
  11  -9  -8   53.68   24.15
  11  -9  -8   32.84   12.49
  11   9  -7  370.17   35.51
  11  -9  -7  388.55   62.73
  11  -9  -7  400.30   64.23
  11  -9  -7  376.83   31.08
 -11  -9   7  347.33   33.08
  11  -9  -6  221.45   22.75
  11  -9  -6  221.09   32.15
 -11  -9   6  143.40   26.66
  11  -9  -6  195.57   26.24
  11  -9  -5   84.00   20.25
  11  -9  -5   68.97   28.46
 -11  -9   5   39.94   17.69
  11  -9  -5   45.53   20.74
  11  -9  -4  115.84   34.97
  11  -9  -4  158.40   19.15
 -11  -9   4   96.38   38.56
  11  -9  -4  154.39   30.34
  11  -9  -3  219.96   20.19
  11  -9  -3  261.01   24.32
 -11  -9   3  249.30   32.38
  11  -9  -3  274.07   27.14
 -11  -9   2   81.52   22.11
 -11   9   1  714.54   35.67
  11  -9  -1  798.15   41.51
 -11  -9   1  684.26   44.75
  11  -9  -1  722.05   36.06
 -11   9   0   51.59   24.84
  11  -9   0   56.60   40.38
 -11  -9   0   39.14   30.28
  11  -9   0   50.12   18.10
 -11   9  -1  368.89   50.54
  11  -9   1  350.07   30.32
 -11  -9  -1  348.12   23.05
  11  -9   1  352.66   29.81
 -11   9  -2   15.26   13.33
  11  -9   2   37.09   26.41
 -11  -9  -2   27.85   10.49
  11  -9   2   11.29   14.51
 -11   9  -3  187.22   42.31
  11  -9   3  182.86   41.62
 -11  -9  -3  180.07   43.75
  11  -9   3  198.03   29.40
 -11   9  -4   -0.64   14.57
  11  -9   4   -0.27   14.91
 -11  -9  -4   14.54   10.92
  11  -9   4   13.63   14.44
 -11   9  -5  130.18   42.08
  11  -9   5  140.45   45.07
 -11  -9  -5  146.15   36.69
  11  -9   5  438.46   63.41
  11  11 -13   71.97   23.47
  11 -11 -13   55.40   20.75
  11 -11 -13   57.75   14.91
  11 -11 -13   56.01   21.50
  11 -11 -12   28.41   45.09
  11 -11 -12   78.04   27.56
  11 -11 -12   52.22   18.33
  11  11 -11   50.54   17.99
  11 -11 -11   60.93   27.53
  11 -11 -11   72.52   18.63
  11 -11 -11   68.09   24.51
  11 -11 -10  238.92   35.65
  11 -11 -10  214.50   38.34
  11 -11 -10  102.65   61.16
  11 -11  -9   72.40   15.99
  11 -11  -9   74.84   14.82
  11 -11  -9   93.27   28.76
  11 -11  -8   61.27   67.10
  11 -11  -8  145.19   25.78
 -11 -11   8   27.16   34.77
  11 -11  -7  126.91   19.52
  11 -11  -7  139.79   21.82
  11 -11  -7  126.97   36.40
 -11 -11   7  106.43   31.03
  11 -11  -6   61.65   60.31
  11 -11  -6  148.53   29.60
 -11 -11   6   40.25   41.06
  11 -11  -6   32.35   31.00
  11 -11  -5   15.34   18.60
  11 -11  -5   30.50   18.43
 -11 -11   5    7.43    7.30
  11 -11  -5    3.99   10.21
  11 -11  -4  252.14   31.54
  11 -11  -4  218.94   35.83
 -11 -11   4  107.06   44.10
  11 -11  -4  160.82   37.81
  11 -11  -3  402.63   74.29
  11 -11  -3  462.89   38.80
 -11 -11   3  438.36   36.60
  11 -11  -3  444.58   31.68
  11 -11  -2  248.99   25.48
  11 -11  -2  212.20   50.25
 -11 -11   2  220.32   47.41
  11 -11  -2  200.71   23.55
  11 -11  -1  107.37   26.55
 -11 -11   1  114.74   31.58
  11 -11  -1  128.12   26.97
 -11  11   0  175.83   38.05
  11 -11   0  156.61   19.30
 -11 -11   0  189.88   40.44
  11 -11   0  144.48   24.10
 -11  11  -1   57.89   20.79
  11 -11   1   27.34   22.97
 -11 -11  -1   57.71   17.72
  11 -11   1   44.65   21.40
 -11  11  -2  161.96   40.14
  11 -11   2  162.32   21.47
 -11 -11  -2  208.14   49.03
  11 -11   2  239.11   29.01
 -11  11  -3   80.52   30.76
  11 -11   3   84.62   21.55
 -11 -11  -3   88.90   23.04
  11 -11   3   89.97   23.55
  11 -13 -10  107.40   25.10
  11 -13 -10   58.06   17.92
  11 -13 -10   37.87   39.51
  11 -13  -9   26.54   15.39
  11 -13  -9    6.46    8.45
  11 -13  -9   25.66    8.06
  11 -13  -8   99.69   48.99
  11 -13  -8  133.45   24.05
  11 -13  -8  135.58   48.15
  11 -13  -7   60.16   18.21
  11 -13  -7   84.93   34.96
  11 -13  -7   91.10   29.71
  11 -13  -6  172.96   27.71
  11 -13  -6  191.61   35.93
 -11 -13   6   92.67   24.65
  11 -13  -6  149.56   28.33
  11 -13  -5   29.81   12.74
  11 -13  -5   39.50   20.05
 -11 -13   5   15.70    9.75
  11 -13  -5   40.86   19.94
  11 -13  -4  114.14   42.29
  11 -13  -4  121.05   29.08
 -11 -13   4   93.84   29.19
  11 -13  -4  129.69   21.72
  11 -13  -3   38.67   10.54
  11 -13  -3   32.91   21.86
 -11 -13   3   36.48    8.42
  11 -13  -3   36.32   10.89
  11 -13  -2  249.61   53.88
  11 -13  -2  336.15   39.86
 -11 -13   2  256.71   43.65
  11 -13  -2  329.12   37.54
  11 -13  -1  134.80   20.41
  11 -13  -1  104.56   28.83
 -11 -13   1  117.63   23.11
  11 -13  -1  139.24   27.12
  11 -13   0  174.52   57.16
 -11 -13   0  172.07   41.45
  11 -13   0  179.02   31.65
 -11  13  -1   21.28   14.04
  11 -13   1   21.17   15.32
 -11 -13  -1   43.24   14.87
  11 -13   1   47.72   19.00
  12   0 -17   13.96   13.02
  12   0 -17   11.23    9.14
  12   0 -16   97.16   58.13
  12   0 -16   93.88   52.18
  12   0 -15   11.75    7.59
  12   0 -15    6.81    7.67
  12   0 -14  263.74   69.21
  12   0 -14  255.59   29.06
  12   0 -13   10.59   11.40
  12   0 -13   11.24    6.36
  12   0 -12  672.31   46.83
  12   0 -12  611.00   36.45
  12   0 -11    6.97   13.55
  12   0 -11    2.36    9.40
 -12   0  11    1.58    1.49
  12   0 -10  640.81   55.42
  12   0 -10  565.94   32.44
  12   0  -9    1.51    7.69
  12   0  -9   11.64    9.22
  12   0  -8 1364.97   53.10
  12   0  -8 1353.87   49.16
  12   0  -7    5.48   11.72
  12   0  -7    4.49    7.75
  12   0  -6 2678.72   71.37
  12   0  -6 2472.39   64.98
  12   0  -5    4.76   10.10
  12   0  -5    5.09    6.03
  12   0  -5    1.67    1.60
  12   0  -4 1432.78   43.84
  12   0  -4 1484.61   42.09
  12   0  -4 1451.13   36.83
  12   0  -4 1412.50   36.65
  12   0  -3    5.80    8.60
  12   0  -3   19.90   10.72
  12   0  -3    8.73    7.29
  12   0  -2 2647.44   89.32
  12   0  -2 2618.49   88.98
  12   0  -2 2708.29   88.90
  12   0  -1    2.70    8.48
  12   0  -1    6.61    6.00
  12   0  -1   11.48   11.64
 -12   0   0 2972.63   91.81
  12   0   0 3075.77   36.92
  12   0   0 2974.13   94.38
 -12   0  -1    7.74    8.39
  12   0   1   18.61   11.53
 -12   0  -2  856.15   48.07
 -12   0  -2  858.71   48.82
  12   0   2  849.15   48.34
 -12   0  -3   -1.75    9.03
 -12   0  -3    3.63    7.95
  12   0   3   -0.30    9.84
 -12   0  -4  614.00   33.14
 -12   0  -4  575.51   45.44
  12   0   4  649.49   36.60
 -12   0  -5    5.91    6.88
 -12   0  -5    2.03   10.26
  12   0   5   12.15   11.44
 -12   0  -6  712.31   46.99
 -12   0  -6  688.37   45.46
  12   0   6  825.03   50.92
 -12   0  -7    4.81   10.13
 -12   0  -7    1.67    9.65
  12   0   7   -9.74   12.17
  12   2 -17  159.99   36.73
  12  -2 -17  123.14   36.18
  12   2 -17  111.64   37.66
  12  -2 -17  105.73   38.18
  12   2 -16  269.43   68.38
  12  -2 -16  274.40   73.39
  12   2 -16  204.95   63.64
  12  -2 -16  227.96   64.45
  12   2 -15   37.01   21.86
  12  -2 -15   40.30   22.21
  12   2 -15   44.96   15.83
  12  -2 -15   46.26   14.65
  12   2 -14  625.29   81.44
  12  -2 -14  585.92   40.26
  12   2 -14  610.85   42.46
  12  -2 -14  696.46   40.55
  12   2 -13  232.62   52.22
  12  -2 -13  193.83   27.76
  12   2 -13  200.12   31.58
  12  -2 -13  167.14   49.56
  12   2 -12  330.29   44.38
  12  -2 -12  328.93   30.64
  12   2 -12  293.96   45.42
  12  -2 -12  286.59   47.07
  12   2 -11 1172.99   73.01
  12  -2 -11 1242.41   57.10
  12   2 -11 1226.83   42.95
  12  -2 -11 1112.08   55.75
  12  -2 -11 1122.27   41.13
  12   2 -10  345.10   24.90
  12  -2 -10  325.03   28.41
  12   2 -10  310.23   23.03
  12  -2 -10  316.08   32.08
  12  -2 -10  302.95   19.22
  12   2  -9  160.09   42.16
  12  -2  -9  127.05   32.38
  12   2  -9   88.93   17.60
  12  -2  -9  168.80   20.84
  12   2  -8  881.72   45.11
  12  -2  -8  957.44   46.51
  12   2  -8  892.32   35.89
  12  -2  -8  877.12   40.66
  12  -2  -8  884.81   33.37
 -12   2   8  909.81   34.31
  12   2  -7  549.42   59.28
  12  -2  -7  556.09   53.76
  12   2  -7  537.70   30.05
  12  -2  -7  533.69   35.99
  12  -2  -7  502.39   26.77
  12   2  -6  689.27   50.71
  12  -2  -6  644.65   31.59
  12   2  -6  597.18   24.62
  12  -2  -6  645.99   30.51
  12  -2  -6  585.25   31.03
 -12   2   6  572.54   30.39
  12   2  -5  155.38   21.67
  12  -2  -5  155.10   22.60
  12   2  -5  115.95    8.58
  12   2  -5  115.43   24.14
  12  -2  -5  138.06   19.35
  12  -2  -5  129.63   12.37
  12   2  -4  436.43   32.71
  12  -2  -4  461.74   31.14
  12   2  -4  355.07   20.27
  12  -2  -4  429.24   31.92
  12   2  -4  399.01   25.10
  12  -2  -4  394.60   27.86
  12   2  -4  438.01   25.16
  12   2  -3  158.81   15.65
  12  -2  -3  153.09   31.31
  12  -2  -3  126.81   26.36
  12   2  -3  111.93   22.54
  12  -2  -3  167.57   15.26
  12   2  -2  656.92   30.68
  12  -2  -2  612.78   29.68
  12  -2  -2  664.58   34.96
  12   2  -2  624.62   29.82
  12  -2  -2  661.90   30.72
  12   2  -1  101.82   12.75
  12  -2  -1   78.66   25.75
  12   2  -1   59.74   29.11
 -12  -2   1   68.73   14.85
  12  -2  -1  100.16   13.06
 -12   2   0  225.54   16.78
  12   2   0  210.91   11.98
  12  -2   0  260.33   33.14
 -12  -2   0  272.47   39.38
  12  -2   0  249.00   18.33
 -12   2  -1   38.91   19.81
 -12  -2  -1   13.78   11.54
  12  -2   1   36.92   13.99
 -12  -2  -1   30.82    8.05
  12  -2   1   28.30   12.26
 -12  -2  -2   28.47   18.46
 -12   2  -2   44.98   27.78
 -12  -2  -2   49.00   20.92
  12  -2   2   56.97   16.00
 -12  -2  -2   77.37   18.49
  12  -2   2   84.96   19.07
 -12  -2  -3   23.89   11.15
 -12   2  -3   19.10   17.71
 -12  -2  -3   19.78   10.86
  12  -2   3   28.42   18.69
 -12  -2  -4   14.84   10.25
 -12   2  -4   25.16   16.79
 -12   2  -4   19.90   14.37
 -12  -2  -4   35.18   22.06
  12  -2   4   18.59   13.85
 -12   2  -5   16.78   15.71
 -12   2  -5   10.84   10.31
 -12  -2  -5   11.77   10.02
  12  -2   5   -8.09   13.77
 -12   2  -6    9.09    5.87
 -12   2  -6    6.00    8.35
 -12  -2  -6   19.44   11.38
  12  -2   6    5.22   14.55
  12   2   6   15.99   12.76
 -12   2  -7   34.92   15.47
 -12   2  -7   60.12   22.05
 -12  -2  -7   35.89   13.99
  12  -2   7   40.39   18.25
  12   2   7   43.66   16.63
  12   4 -16   39.00   19.15
  12  -4 -16   24.99   18.47
  12  -4 -16   29.20   16.76
  12   4 -15   80.15   43.19
  12  -4 -15   39.02   45.98
  12  -4 -15   48.71   39.33
  12   4 -14   28.93   12.57
  12  -4 -14   37.30   25.17
  12   4 -14   17.04   12.27
  12  -4 -14   42.05   20.13
  12   4 -13  328.51   61.67
  12  -4 -13  258.28   24.11
  12   4 -13  249.24   27.65
  12  -4 -13  284.77   53.49
  12   4 -12   93.66   20.14
  12  -4 -12   87.80   25.87
  12   4 -12   88.30   23.15
  12  -4 -12   83.55   20.28
  12  -4 -12   78.65   17.71
  12   4 -11  348.04   24.30
  12  -4 -11  427.27   29.86
  12   4 -11  366.07   21.60
  12  -4 -11  321.22   22.93
  12  -4 -11  324.31   19.50
  12   4 -10   42.59   26.95
  12  -4 -10   45.84   36.89
  12   4 -10   27.57    8.52
  12  -4 -10   26.41   18.88
  12  -4 -10   17.69    8.18
  12   4  -9  777.61   75.15
  12  -4  -9  679.85   36.04
  12   4  -9  684.95   24.10
  12  -4  -9  725.67   36.07
  12  -4  -9  684.18   24.57
  12   4  -8  194.70   42.88
  12  -4  -8  194.05   26.72
  12   4  -8  134.53   13.50
  12  -4  -8  161.50   59.15
  12  -4  -8  180.45   15.53
  12   4  -7 1070.13   49.95
  12  -4  -7 1125.73   51.66
  12   4  -7  842.38   31.10
  12  -4  -7 1032.55   51.22
  12  -4  -7 1024.18   40.56
  12   4  -6  182.82   39.89
  12  -4  -6  172.87   22.74
  12  -4  -6  217.86   43.97
  12  -4  -6  161.60   13.98
  12   4  -5  944.72   44.18
  12  -4  -5  990.51   46.71
  12  -4  -5  915.00   44.26
  12  -4  -5  876.15   38.11
  12   4  -4   86.47   13.56
  12  -4  -4   76.38   22.74
  12   4  -4   42.66    3.74
  12   4  -4   58.25    5.85
  12  -4  -4   98.20   16.52
 -12  -4   4   85.43   11.91
  12  -4  -4  120.20   14.07
  12   4  -3 2150.76   80.35
  12  -4  -3 1992.80   80.13
  12  -4  -3 2171.54   90.73
  12   4  -3 1944.77   70.76
 -12  -4   3 2370.93   88.93
  12  -4  -3 1937.02   75.25
  12   4  -2  603.48   31.47
  12  -4  -2  623.98   34.93
  12  -4  -2  655.45   33.10
  12   4  -2  573.15   25.13
 -12  -4   2  791.83   46.90
  12  -4  -2  769.91   36.63
 -12   4   1  617.64   27.83
  12   4  -1  630.63   23.85
  12  -4  -1  637.79   53.74
 -12  -4   1  633.69   31.89
  12  -4  -1  653.61   36.11
 -12   4   0  229.18   35.10
  12   4   0  219.60   11.88
 -12  -4   0  193.06   33.75
  12  -4   0  230.66   50.58
 -12  -4   0  208.59   26.41
  12  -4   0  237.06   32.92
 -12   4  -1 1471.93   57.26
 -12  -4  -1 1401.12   49.23
  12  -4   1 1438.44   72.43
 -12  -4  -1 1403.39   51.96
  12  -4   1 1483.27   60.00
 -12   4  -2  174.50   35.83
 -12  -4  -2  164.73   33.05
  12  -4   2  176.50   52.80
 -12  -4  -2  179.50   44.08
  12  -4   2  193.77   45.59
 -12   4  -3  874.05   44.19
 -12  -4  -3  777.34   41.46
  12  -4   3  832.03   63.44
 -12  -4  -3  802.56   39.04
  12  -4   3  834.09   43.81
 -12   4  -4  441.86   77.39
 -12  -4  -4  420.28   33.70
  12  -4   4  418.14   48.58
 -12  -4  -4  419.83   74.96
  12  -4   4  470.64   32.16
 -12   4  -5  337.03   85.20
 -12  -4  -5  315.33   49.05
  12  -4   5  364.08   40.65
 -12  -4  -5  328.98   72.09
  12  -4   5  404.73   41.85
 -12   4  -6   83.16   28.72
 -12  -4  -6  110.77   25.71
 -12  -4  -6  106.60   34.68
  12  -4   6  116.92   34.06
  12   6 -16   17.87    7.50
  12  -6 -16    5.49   14.85
  12  -6 -16   11.31    8.93
  12   6 -15  216.65   39.85
  12  -6 -15  197.09   47.89
  12  -6 -15  193.49   51.17
  12   6 -14  121.39   40.57
  12  -6 -14  106.11   37.63
  12  -6 -14  123.49   28.98
  12   6 -13  465.48   50.49
  12  -6 -13  534.95   38.72
  12  -6 -13  448.74   49.97
  12  -6 -13  437.11   28.92
  12   6 -12   11.29    7.57
  12  -6 -12   13.67   13.20
  12  -6 -12   10.27    9.43
  12  -6 -12   12.79    9.04
  12   6 -11  650.82   76.61
  12  -6 -11  676.29   42.11
  12  -6 -11  671.84   37.29
  12  -6 -11  677.02   27.94
  12   6 -10  -10.16   11.41
  12  -6 -10   -1.12   13.28
  12  -6 -10   13.39   12.36
  12  -6 -10   -0.50    5.89
  12   6  -9  925.98   39.97
  12  -6  -9  818.63   46.49
  12  -6  -9  909.17   45.00
  12  -6  -9  741.39   28.29
  12   6  -8  241.14   40.49
  12  -6  -8  193.52   22.93
  12  -6  -8  216.97   52.55
  12  -6  -8  215.05   26.37
  12   6  -7 1278.44   50.52
  12  -6  -7 1171.72   47.80
  12  -6  -7 1253.45   51.94
  12  -6  -7 1135.16   45.82
  12   6  -6   29.02    8.67
  12  -6  -6   54.38   16.03
  12  -6  -6    4.67   14.83
 -12  -6   6   23.80   11.07
  12  -6  -6   28.74   13.06
  12   6  -5  938.80   45.07
  12  -6  -5  931.46   50.26
  12  -6  -5  893.06   45.88
 -12  -6   5  972.29   32.93
  12  -6  -5  899.78   38.01
  12   6  -4  449.46   22.35
  12  -6  -4  500.03   43.37
  12  -6  -4  464.84   28.65
 -12  -6   4  473.15   26.65
  12  -6  -4  436.53   25.47
  12  -6  -3  389.16   27.76
  12  -6  -3  368.14   30.66
 -12  -6   3  444.14   21.73
  12  -6  -3  383.23   38.64
  12  -6  -2   15.34   17.13
 -12  -6   2   17.86   11.81
  12  -6  -2   35.59   19.88
 -12   6   1  169.63   25.50
  12  -6  -1  169.26   16.56
 -12  -6   1  178.59   22.25
  12  -6  -1  188.28   17.98
 -12   6   0   51.81   16.37
 -12  -6   0   35.55   11.24
  12  -6   0   47.46   14.55
 -12  -6   0   55.19   16.91
  12  -6   0  162.93   40.84
 -12   6  -1   72.51   20.59
 -12  -6  -1   48.14   25.56
  12  -6   1   49.26   52.83
 -12  -6  -1   58.16   11.37
  12  -6   1   58.31   30.84
 -12   6  -2   -8.23   11.62
 -12  -6  -2    4.34    7.26
  12  -6   2    4.70   10.30
 -12  -6  -2   13.33    9.79
  12  -6   2    8.07   10.15
 -12   6  -3   52.09   32.58
 -12  -6  -3   55.08   21.48
  12  -6   3   51.44   38.75
 -12  -6  -3   63.85   22.89
  12  -6   3   46.70   16.52
 -12   6  -4   31.98   18.24
 -12  -6  -4   15.09    6.85
  12  -6   4   18.49   15.51
 -12  -6  -4   25.37   10.66
  12  -6   4   16.54   20.44
 -12   6  -5   45.73   18.14
 -12  -6  -5   36.48   13.29
  12  -6   5   51.05   19.75
 -12  -6  -5   48.28   13.10
  12  -6   5   25.23   13.21
 -12   6  -6   17.36    8.61
  12  -6   6   11.24   10.46
 -12  -6  -6   13.92   11.19
  12  -6   6   10.67   12.53
  12   8 -15   41.51   28.56
  12  -8 -15   46.03   29.06
  12  -8 -15   52.39   26.44
  12   8 -14   27.47   17.48
  12  -8 -14   33.04   11.54
  12  -8 -14   40.86   17.17
  12  -8 -14    6.42    7.69
  12   8 -13   20.52   21.40
  12  -8 -13   34.04   21.27
  12  -8 -13   56.51   27.14
  12  -8 -13   30.16   26.98
  12  -8 -12   37.16   24.15
  12  -8 -12   26.27   17.28
  12  -8 -12   35.26   20.98
  12   8 -11  107.12   40.08
  12  -8 -11   88.83   38.23
  12  -8 -11  164.79   28.82
  12  -8 -11   74.32   34.82
  12   8 -10   96.05   34.65
  12  -8 -10   97.28   18.32
  12  -8 -10  113.96   24.15
  12  -8 -10   80.13   36.11
  12   8  -9  237.54   15.62
  12  -8  -9  288.40   37.09
  12  -8  -9  273.28   27.85
  12  -8  -9  242.60   30.28
  12   8  -8  547.16   36.44
  12  -8  -8  527.93   38.68
  12  -8  -8  530.46   49.57
  12  -8  -8  540.12   45.79
  12   8  -7  491.32   39.45
  12  -8  -7  425.69   38.29
  12  -8  -7  466.91   37.05
 -12  -8   7  346.43   33.53
  12  -8  -7  422.77   34.97
  12  -8  -6  496.58   36.19
  12  -8  -6  483.10   45.34
 -12  -8   6  453.05   35.57
  12  -8  -6  487.48   31.15
  12  -8  -5  327.71   25.77
  12  -8  -5  361.70   31.61
 -12  -8   5  319.19   27.92
  12  -8  -5  322.80   37.50
  12  -8  -4   60.95   41.11
  12  -8  -4   61.60   31.95
 -12  -8   4   47.20   21.87
  12  -8  -4   78.15   15.52
  12  -8  -3   77.18   64.84
  12  -8  -3  173.15   19.22
 -12  -8   3  128.94   16.26
  12  -8  -3  120.86   15.24
  12  -8  -2  482.40   65.93
  12  -8  -2  566.24   66.60
 -12  -8   2  482.64   32.28
  12  -8  -2  492.27   42.98
 -12   8   1  902.45   40.64
  12  -8  -1  959.15   60.21
 -12  -8   1  969.45   41.25
  12  -8  -1  972.70   59.46
 -12   8   0  313.49   71.75
  12  -8   0  354.19   69.68
 -12  -8   0  295.22   29.13
  12  -8   0  319.03   25.93
 -12   8  -1  462.02   38.81
  12  -8   1  496.75   70.98
 -12  -8  -1  457.36   30.75
  12  -8   1  502.38   34.86
 -12   8  -2  123.81   28.51
  12  -8   2  123.38   26.57
 -12  -8  -2  124.78   30.90
  12  -8   2  144.76   39.31
 -12   8  -3  351.60   61.94
  12  -8   3  295.67   89.07
 -12  -8  -3  381.12   45.67
 -12   8  -4  185.28   45.65
  12  -8   4  166.68   40.89
 -12  -8  -4  162.20   44.11
  12  -8   4  176.51   28.77
 -12   8  -5  111.42   45.34
  12  -8   5  127.09   33.77
 -12  -8  -5  112.63   31.82
  12  -8   5   98.72   39.10
  12  10 -13   21.93   15.06
  12 -10 -13   19.05    8.82
  12 -10 -13   16.32   13.46
  12 -10 -13   21.29    7.26
  12  10 -12  137.96   32.91
  12 -10 -12  134.23   45.30
  12 -10 -12  163.33   49.73
  12 -10 -12  130.90   39.12
  12  10 -11    9.25    3.76
  12 -10 -11   15.87   12.95
  12 -10 -11   33.50   26.94
  12 -10 -11   19.32   10.18
  12  10 -10  116.26   41.98
  12 -10 -10  125.95   39.65
  12 -10 -10  187.04   34.78
  12 -10 -10  130.81   33.13
  12 -10  -9   94.85   32.62
  12 -10  -9   80.72   39.44
  12 -10  -9  119.54   24.10
  12 -10  -8  392.15   82.52
  12 -10  -8  379.11   47.40
  12 -10  -8  374.53   29.09
  12 -10  -7   56.27   14.33
  12 -10  -7   78.11   19.09
  12 -10  -7   59.87   15.45
  12 -10  -6  342.76   29.84
  12 -10  -6  388.01   41.40
 -12 -10   6  317.20   30.15
  12 -10  -6  322.54   25.88
  12 -10  -5   49.05   12.46
  12 -10  -5   42.72   14.74
 -12 -10   5   45.16   10.82
  12 -10  -5   47.31   15.85
  12 -10  -4  318.57   31.67
  12 -10  -4  358.68   39.47
 -12 -10   4  228.70   28.62
  12 -10  -4  260.46   24.89
  12 -10  -3   18.02   12.89
  12 -10  -3   16.56   10.62
 -12 -10   3   13.02   13.91
  12 -10  -3   25.66   16.23
  12 -10  -2   56.51   65.01
  12 -10  -2  135.43   23.32
 -12 -10   2   83.17   31.22
  12 -10  -2  128.39   19.24
  12 -10  -1   28.32   19.17
 -12 -10   1   55.18   13.88
  12 -10  -1   49.02   22.20
 -12  10   0   54.77   25.92
  12 -10   0   46.44   28.67
 -12 -10   0   62.68   37.71
  12 -10   0   67.47   45.38
 -12  10  -1   21.96   12.60
  12 -10   1   23.23   16.26
 -12 -10  -1   13.74    9.37
  12 -10   1   16.66   14.08
 -12  10  -2   34.77   21.11
  12 -10   2   45.86   22.47
 -12 -10  -2   37.21   17.68
  12 -10   2   65.47   27.19
 -12  10  -3    6.02   10.84
  12 -10   3    2.90    9.38
 -12 -10  -3    5.51    7.95
  12 -10   3   31.55   13.25
  12 -12 -11   74.92   43.65
  12 -12 -11  134.82   27.89
  12 -12 -11  116.22   25.93
  12 -12 -10   41.60   26.37
  12 -12 -10  149.25   34.27
  12 -12  -9   18.60   14.32
  12 -12  -9   12.82    9.65
  12 -12  -9   10.41    9.63
  12 -12  -8  139.80   59.39
  12 -12  -8  121.08   65.87
  12 -12  -8  163.23   53.33
  12 -12  -7   18.61   12.00
  12 -12  -7   21.88   21.73
  12 -12  -7   18.60    9.97
  12 -12  -6  264.06   41.89
  12 -12  -6  288.22   29.27
  12 -12  -6  162.81   57.55
  12 -12  -5   34.77   18.78
  12 -12  -5   35.87   21.81
 -12 -12   5   13.58    6.94
  12 -12  -5   10.67   12.35
  12 -12  -4  438.91   36.28
  12 -12  -4  412.89   29.49
 -12 -12   4  397.54   32.13
  12 -12  -4  438.73   44.41
  12 -12  -3   42.01   19.08
  12 -12  -3   26.64   24.67
 -12 -12   3   34.86    8.70
  12 -12  -3   54.68   20.50
  12 -12  -2  730.24   72.71
 -12 -12   2  757.24   68.53
  12 -12  -2  886.07   42.42
  12 -12  -1   34.67   18.03
 -12 -12   1    7.84    4.40
  12 -12  -1   24.27   25.77
  12 -12   0  376.68   42.05
 -12 -12   0  393.39   42.51
  12 -12   0  439.45   42.97
 -12  12  -1    9.84    8.18
  12 -12   1   23.76    9.10
 -12 -12  -1    4.32    4.97
  12 -12   1   25.57   22.51
  12 -14  -8   43.39   16.80
  12 -14  -7   53.91   19.29
  12 -14  -7   74.63   18.56
  12 -14  -7   84.56   17.91
  12 -14  -6   54.20   20.33
  12 -14  -6   25.13   19.57
  12 -14  -5   85.55   19.88
  12 -14  -5   56.99   27.40
  12 -14  -5   40.49   33.16
  12 -14  -4   43.66   18.51
  12 -14  -4   21.46   28.85
  12 -14  -4   42.18   19.23
  12 -14  -3    5.34   11.16
  12 -14  -3   11.73   13.77
 -12 -14   3    8.86    7.95
  12 -14  -3   -1.04   13.27
  12 -14  -2   65.65   31.63
  12 -14  -2   67.67   21.99
 -12 -14   2   61.96   19.98
  12 -14  -2   63.78   17.71
  13   1 -17  235.69   56.22
  13  -1 -17  213.22   58.12
  13   1 -17  171.40   46.81
  13  -1 -17  169.88   49.89
  13   1 -16  247.64   62.05
  13  -1 -16  257.12   51.54
  13   1 -16  269.60   57.93
  13  -1 -16  278.82   55.97
  13   1 -15  355.67   73.52
  13  -1 -15  267.00   69.54
  13   1 -15  268.74   42.14
  13  -1 -15  286.27   32.81
  13   1 -14  152.52   28.89
  13  -1 -14   96.05   47.25
  13   1 -14  146.25   28.50
  13  -1 -14  110.41   56.63
  13   1 -13  890.37   51.23
  13  -1 -13  957.65   44.82
  13   1 -13  858.49   46.09
  13  -1 -13  890.78   39.81
  13   1 -12  129.27   34.08
  13  -1 -12  153.98   22.65
  13   1 -12   83.29   20.46
  13  -1 -12   79.37   33.51
  13   1 -11  993.40   44.89
  13  -1 -11  937.59   54.96
  13   1 -11  956.11   40.49
  13  -1 -11  970.19   45.40
  13   1 -10 1408.01   68.44
  13  -1 -10 1213.69   61.82
  13   1 -10 1193.43   51.24
  13  -1 -10 1261.20   56.77
  13   1  -9  931.75   42.94
  13  -1  -9  947.24   44.20
  13   1  -9  854.22   45.97
  13  -1  -9  897.61   36.67
  13   1  -8  647.49   36.16
  13  -1  -8  647.16   38.17
  13   1  -8  608.38   27.27
  13  -1  -8  646.13   32.48
  13   1  -7  402.18   40.39
  13  -1  -7  405.35   25.35
  13   1  -7  337.85   25.07
  13  -1  -7  302.02   30.66
  13  -1  -6  422.40    4.40
  13   1  -5   89.73   27.82
  13  -1  -5   88.03   32.27
  13   1  -5   90.26   12.71
  13  -1  -5   73.93   24.79
  13   1  -5   58.49    7.59
  13  -1  -5   84.31    7.62
  13   1  -5   63.52    8.55
  13   1  -4  646.53   33.55
  13  -1  -4  642.23   35.71
  13   1  -4  566.15   32.08
  13  -1  -4  592.08   28.45
  13  -1  -4  640.88   27.62
  13   1  -3   94.67   15.04
  13  -1  -3   79.52   14.77
  13  -1  -3   64.72   28.68
  13   1  -3   87.92   13.64
  13  -1  -3   92.45   18.63
  13   1  -3   92.31    8.61
  13   1  -2 1139.01   40.99
  13  -1  -2 1151.78   45.17
  13  -1  -2 1221.14   43.70
  13   1  -2 1172.56   42.72
  13  -1  -2 1183.02   46.10
  13   1  -2 1255.52   41.57
  13   1  -1 1045.46   37.72
  13  -1  -1 1103.73   43.37
  13   1  -1 1105.39   41.22
  13  -1  -1  990.16   54.68
  13   1  -1 1042.78   37.97
 -13   1   0  310.02   43.40
  13  -1   0  353.02   25.05
  13   1   0  278.20   56.09
  13  -1   0  380.23   34.11
  13   1   0  345.89   20.27
 -13  -1  -1  219.78   32.58
 -13   1  -1  174.41   45.38
  13  -1   1  181.55   54.82
  13  -1   1  240.31   21.94
  13   1   1  244.67   17.30
 -13  -1  -2  256.14   34.20
 -13   1  -2  281.75   18.77
 -13  -1  -2  272.89   29.10
  13  -1   2  282.61   32.54
  13   1   2  283.29   21.22
 -13  -1  -3   73.48   27.14
 -13   1  -3   81.40   21.08
 -13  -1  -3   89.57   24.85
  13  -1   3  111.58   19.87
  13   1   3  119.73   17.40
 -13  -1  -4  137.79   38.59
 -13   1  -4  163.99   33.91
 -13   1  -4  154.98   43.69
 -13  -1  -4  151.94   42.74
  13  -1   4  204.75   22.33
  13   1   4  212.85   26.53
 -13   1  -5  127.98   37.24
 -13   1  -5  165.58   38.15
 -13  -1  -5  155.75   37.98
  13  -1   5  185.74   27.51
  13   1   5  190.65   23.27
 -13   1  -6   54.46   22.52
 -13   1  -6   73.42   18.46
 -13  -1  -6   55.34   16.11
  13  -1   6   79.43   22.14
  13   1   6   57.94   13.90
  13   3 -16  260.91   59.59
  13  -3 -16  210.76   31.59
  13  -3 -16  219.94   63.40
  13   3 -15   39.10   18.92
  13  -3 -15   31.79   19.03
  13  -3 -15   50.11   14.21
  13   3 -14  331.09   70.93
  13  -3 -14  294.67   34.37
  13   3 -14  268.89   25.16
  13  -3 -14  286.29   42.76
  13   3 -13  185.15   40.11
  13  -3 -13  133.80   68.06
  13   3 -13  105.37   32.11
  13  -3 -13   75.94   60.57
  13   3 -12  833.46   46.16
  13  -3 -12  803.75   50.00
  13   3 -12  815.18   39.30
  13  -3 -12  758.56   56.17
  13   3 -11  275.76   44.67
  13  -3 -11  176.18   58.86
  13   3 -11  217.84   14.49
  13  -3 -11  220.90   38.18
  13  -3 -10  170.01   20.55
  13  -3 -10  126.64   18.65
  13   3  -9  420.64   26.58
  13  -3  -9  406.56   44.39
  13   3  -9  445.90   24.97
  13  -3  -9  451.56   29.86
  13  -3  -9  399.31   18.60
  13   3  -8  351.72   30.52
  13  -3  -8  363.62   27.28
  13  -3  -8  285.51   16.32
  13  -3  -8  294.33   11.41
  13   3  -7  424.63   30.98
  13  -3  -7  472.26   32.83
  13   3  -7  344.30   16.64
  13  -3  -7  395.11   23.17
  13  -3  -7  301.46   11.15
  13   3  -6  383.98   43.75
  13  -3  -6  359.25   28.61
  13   3  -6  308.07   14.30
  13  -3  -6  354.99   25.81
  13  -3  -6  359.37   14.89
  13   3  -5  406.57   21.65
  13  -3  -5  393.70   24.90
  13   3  -5  347.32   12.72
  13  -3  -5  402.82   27.68
  13  -3  -5  380.80   19.87
  13   3  -5  364.70   15.34
  13   3  -4  258.06   21.85
  13  -3  -4  271.42   21.10
  13   3  -4  177.91   19.31
  13  -3  -4  256.99   35.84
  13  -3  -4  216.61   24.63
  13   3  -3 1205.87   43.17
  13  -3  -3 1192.82   44.65
  13  -3  -3 1159.53   51.45
  13   3  -3 1130.72   35.27
 -13  -3   3 1272.90   49.16
  13  -3  -3 1171.24   50.53
  13   3  -2  429.51   21.83
  13  -3  -2  470.99   29.11
  13  -3  -2  445.32   28.19
  13   3  -2  413.56   25.74
 -13  -3   2  431.65   38.74
  13  -3  -2  411.54   33.26
  13   3  -1 1290.99   56.64
  13  -3  -1 1321.86   65.33
  13   3  -1 1271.45   58.95
 -13  -3   1 1332.04   63.52
  13  -3  -1 1306.11   56.28
 -13   3   0   55.28   48.64
  13   3   0  103.29   15.14
  13  -3   0   96.77   18.53
 -13  -3   0  124.47   31.83
  13  -3   0  148.53   17.95
 -13   3  -1  612.46   36.16
  13   3   1  580.09   32.07
 -13  -3  -1  617.76   44.03
  13  -3   1  618.92   37.64
 -13  -3  -1  676.59   43.83
  13  -3   1  617.83   38.99
 -13   3  -2   14.35   19.70
 -13  -3  -2   20.60   12.39
 -13  -3  -2   10.85    8.98
  13  -3   2   40.63   13.36
 -13   3  -3  282.44   66.19
 -13  -3  -3  249.78   51.92
  13  -3   3  320.82   38.51
 -13  -3  -3  308.31   34.33
  13  -3   3  290.48   56.18
 -13   3  -4   30.79   15.16
 -13  -3  -4   35.41   13.48
  13  -3   4   47.63   19.57
 -13  -3  -4   25.16   18.80
  13  -3   4   16.12   14.52
 -13   3  -5  195.00   43.92
 -13  -3  -5  214.61   48.35
  13  -3   5  202.00   64.40
 -13   3  -6   33.37   14.67
 -13  -3  -6   30.49   10.06
  13  -3   6   54.99   20.16
  13   5 -16   73.56   26.28
  13  -5 -16   66.29   20.62
  13  -5 -16   54.28   19.08
  13   5 -15  101.28   32.11
  13  -5 -15   84.60   31.36
  13  -5 -15   90.54   27.50
  13   5 -14  180.50   41.08
  13  -5 -14  147.90   20.49
  13  -5 -14  143.52   38.18
  13   5 -13  120.41   62.92
  13  -5 -13  118.73   46.80
  13  -5 -13  112.58   51.79
  13   5 -12  418.45   32.96
  13  -5 -12  414.23   28.82
  13  -5 -12  450.73   39.78
  13   5 -11  431.83   57.31
  13  -5 -11  444.49   31.82
  13  -5 -11  452.64   30.79
  13   5 -10  132.88   27.97
  13  -5 -10  108.68   20.36
  13  -5 -10  127.39   37.09
  13  -5 -10   85.06   19.53
  13   5  -9  378.34   28.31
  13  -5  -9  374.59   40.41
  13  -5  -9  396.54   37.35
  13  -5  -9  337.51   26.44
  13   5  -8   60.73   20.32
  13  -5  -8  114.16   40.15
  13  -5  -8  101.99   42.44
  13  -5  -8  105.22   17.03
  13   5  -7  330.39   26.26
  13  -5  -7  362.67   35.57
  13  -5  -7  369.50   32.58
  13  -5  -7  294.57   12.30
  13   5  -6  231.01   24.78
  13  -5  -6  259.61   24.38
  13  -5  -6  276.75   33.18
 -13  -5   6  150.13    7.91
  13  -5  -6  243.74   14.26
  13   5  -5  254.12   15.62
  13  -5  -5  298.55   27.14
  13  -5  -5  298.56   27.01
  13  -5  -5  273.19   21.10
  13   5  -4   18.17    7.19
  13  -5  -4   22.17    9.71
  13  -5  -4    8.97   12.57
 -13  -5   4    9.87    9.48
  13  -5  -4    6.77    8.04
  13  -5  -3  233.07   28.55
  13  -5  -3  203.74   27.77
 -13  -5   3  240.98   23.32
  13  -5  -3  203.91   19.37
  13  -5  -2  223.13   20.97
  13  -5  -2  263.28   26.14
 -13  -5   2  267.72   26.62
  13  -5  -2  251.54   18.44
  13  -5  -1  350.62   38.06
 -13  -5   1  337.19   44.96
  13  -5  -1  873.30  125.06
 -13   5   0  616.69   38.72
 -13  -5   0  566.18   30.90
  13  -5   0  617.74   57.52
 -13  -5   0  611.87   35.12
  13  -5   0  634.58   58.11
 -13   5  -1  230.67   55.10
 -13  -5  -1  197.03   39.36
  13  -5   1  231.33   60.55
 -13  -5  -1  244.18   27.60
  13  -5   1  278.52   27.05
 -13   5  -2  359.40   42.65
 -13  -5  -2  304.07   38.34
  13  -5   2  382.95   29.52
 -13  -5  -2  326.66   28.48
  13  -5   2  333.20   24.45
 -13   5  -3  170.44   42.16
 -13  -5  -3  121.55   35.83
  13  -5   3  185.78   32.19
 -13  -5  -3  163.68   42.47
  13  -5   3  158.82   18.15
 -13   5  -4  126.56   34.68
 -13  -5  -4   99.24   25.12
  13  -5   4  109.43   25.87
 -13  -5  -4  108.80   34.46
  13  -5   4  122.69   33.36
 -13   5  -5  101.65   34.33
  13  -5   5   90.44   41.84
 -13  -5  -5   93.59   27.15
  13  -5   5   94.48   17.40
  13   7 -15  197.01   55.15
  13  -7 -15  206.81   29.56
  13  -7 -15  194.02   57.62
  13   7 -14   45.93   12.32
  13  -7 -14   73.20   18.32
  13  -7 -14   41.66   12.09
  13   7 -13  138.98   35.01
  13  -7 -13  160.35   44.30
  13  -7 -13  136.87   34.80
  13   7 -12  201.54   33.43
  13  -7 -12  152.79   44.36
  13  -7 -12  176.01   42.03
  13  -7 -11  159.05   28.18
  13  -7 -11  137.51   17.89
  13  -7 -11   95.92   33.32
  13   7 -10   22.47    8.40
  13  -7 -10   18.80   13.42
  13  -7 -10   22.64   11.14
  13   7  -9  505.48   39.68
  13  -7  -9  459.13   58.98
  13  -7  -9  494.58   34.78
  13  -7  -9  448.13   21.53
  13   7  -8  170.24   34.57
  13  -7  -8  188.21   45.96
  13  -7  -8  163.17   20.51
  13  -7  -8  137.61   30.57
  13   7  -7  470.21   39.42
  13  -7  -7  457.11   40.57
  13  -7  -7  461.53   32.44
  13  -7  -7  405.50   38.51
  13   7  -6  249.88   25.75
  13  -7  -6  262.12   20.25
  13  -7  -6  282.67   61.64
 -13  -7   6  246.66   16.24
  13  -7  -6  251.17   25.93
  13  -7  -5  276.50   25.10
  13  -7  -5  286.67   27.02
 -13  -7   5  231.76   31.11
  13  -7  -5  288.07   23.88
  13  -7  -4   40.69   22.00
  13  -7  -4   48.75   14.03
 -13  -7   4   26.22   10.75
  13  -7  -4   43.48   13.21
  13  -7  -3  258.52   28.35
  13  -7  -3  261.62   26.06
 -13  -7   3  218.34   25.89
  13  -7  -3  247.21   17.66
  13  -7  -2  241.60   22.77
  13  -7  -2  289.51   27.73
 -13  -7   2  236.12   26.61
  13  -7  -2  236.71   19.81
  13  -7  -1  146.84   20.41
 -13  -7   1  157.61   29.89
  13  -7  -1  173.25   19.73
 -13   7   0  109.55   38.30
  13  -7   0  116.79   30.92
 -13  -7   0  135.22   16.09
  13  -7   0  107.18   16.99
 -13   7  -1   82.78   32.03
  13  -7   1   92.76   48.28
 -13  -7  -1  131.78   39.11
  13  -7   1  164.95   25.49
 -13   7  -2  233.50   55.54
  13  -7   2  203.81   59.34
 -13  -7  -2  297.65   37.92
  13  -7   2  262.55   30.06
 -13   7  -3  136.31   38.68
  13  -7   3  163.13   46.97
 -13  -7  -3  148.21   30.65
  13  -7   3  135.52   40.41
 -13   7  -4  204.10   45.29
  13  -7   4  155.39   65.22
 -13  -7  -4  171.46   48.66
  13  -7   4  131.47   51.33
  13   9 -14  239.16   44.88
  13  -9 -14  235.74   58.68
  13  -9 -14  255.39   39.31
  13   9 -13   51.92   17.12
  13  -9 -13   88.75   21.46
  13  -9 -13   64.19   29.84
  13   9 -12   83.88   24.63
  13  -9 -12   92.05   28.29
  13  -9 -12   88.44   23.05
  13  -9 -12   66.73   23.10
  13   9 -11   64.13   22.30
  13  -9 -11   56.75   20.99
  13  -9 -11   62.30   19.67
  13  -9 -11   70.86   13.41
  13   9 -10   73.73   36.48
  13  -9 -10  160.60   32.84
  13  -9 -10   96.97   44.41
  13  -9 -10   91.58   27.70
  13  -9  -9  206.94   34.27
  13  -9  -9  150.58   41.00
  13  -9  -9  110.79   32.89
  13  -9  -8   53.63   15.08
  13  -9  -8   29.55   13.40
  13  -9  -8   32.06   17.96
  13  -9  -7  457.56   76.69
  13  -9  -7  444.81   39.70
  13  -9  -7  399.59   32.64
  13  -9  -6  203.30   27.95
  13  -9  -6  103.13   76.53
  13  -9  -6  165.65   27.37
  13  -9  -5  369.25   34.43
  13  -9  -5  359.80   34.54
 -13  -9   5  267.09   26.32
  13  -9  -5  307.86   30.69
  13  -9  -4   71.27   70.28
  13  -9  -4  131.13   17.82
 -13  -9   4   81.93   36.57
  13  -9  -4  153.69   17.54
  13  -9  -3  260.69   30.63
  13  -9  -3  218.25   41.38
 -13  -9   3  196.24   42.07
  13  -9  -3  224.22   24.72
  13  -9  -2   71.91   17.11
 -13  -9   2   38.79   21.89
  13  -9  -2   50.93   16.19
  13  -9  -1  662.56   66.68
 -13  -9   1  584.53   43.24
  13  -9  -1  645.02   61.97
  13  -9   0   43.76   23.01
 -13  -9   0   57.78   15.51
  13  -9   0   55.00   15.99
 -13   9  -1  336.68   70.11
  13  -9   1  370.32   73.73
 -13  -9  -1  326.44   40.68
  13  -9   1  334.10   36.44
 -13   9  -2   21.75   11.18
  13  -9   2   19.01   13.80
 -13  -9  -2   42.33   14.74
  13  -9   2   19.37   13.93
 -13   9  -3  144.29   43.60
  13  -9   3  144.99   39.79
 -13  -9  -3  149.91   38.31
  13  -9   3  180.98   27.93
  13 -11 -12   73.81   50.73
  13 -11 -12  153.32   27.50
  13 -11 -12   96.92   34.20
  13 -11 -11  325.61   33.74
  13 -11 -11  361.30   40.62
  13 -11 -11  334.10   42.62
  13 -11 -10  102.79   24.66
  13 -11 -10   60.12   22.96
  13 -11 -10   39.39   16.26
  13 -11  -9  207.40   27.19
  13 -11  -9  226.41   33.05
  13 -11  -9  191.69   30.71
  13 -11  -8  150.83   28.30
  13 -11  -8  112.94   31.93
  13 -11  -8   23.51   13.56
  13 -11  -7   80.29   19.29
  13 -11  -7  119.22   26.91
  13 -11  -7   99.40   24.43
  13 -11  -6  116.15   20.89
  13 -11  -6   98.13   20.10
  13 -11  -6   94.68   32.36
  13 -11  -5   40.03   19.38
  13 -11  -5   29.76   14.53
  13 -11  -5   28.73   16.76
  13 -11  -4   46.89   53.15
  13 -11  -4  105.89   24.05
  13 -11  -4   56.32   32.97
  13 -11  -3   66.46   37.59
  13 -11  -3   98.81   47.91
 -13 -11   3   85.60   15.25
  13 -11  -3  122.18   24.83
  13 -11  -2  126.10   40.52
  13 -11  -2  140.42   49.44
 -13 -11   2   89.79   39.29
  13 -11  -2  104.80   31.16
  13 -11  -1  292.88   40.78
 -13 -11   1  176.10   44.82
  13 -11  -1  238.70   31.58
  13 -11   0  209.87   35.72
 -13 -11   0  153.98   34.04
  13 -11   0  181.41   27.19
 -13  11  -1   75.55   20.06
  13 -11   1   34.37   14.91
 -13 -11  -1   64.25   15.65
  13 -11   1   60.26   24.56
  13 -13  -9   26.61   16.92
  13 -13  -9    7.51   13.14
  13 -13  -9    6.73    8.01
  13 -13  -8   18.17   12.12
  13 -13  -7   41.24   13.80
  13 -13  -7   68.09   20.79
  13 -13  -7   71.38   19.95
  13 -13  -6  141.05   32.26
  13 -13  -6  196.74   34.66
  13 -13  -6   90.15   40.33
  13 -13  -5   37.01   19.24
  13 -13  -5    2.00    9.62
  13 -13  -5   69.53   17.74
  13 -13  -4  224.54   33.20
  13 -13  -4  192.05   28.27
  13 -13  -3  130.10   24.08
  13 -13  -3  117.24   25.46
  13 -13  -3  112.28   33.78
  13 -13  -2   97.85   19.57
  13 -13  -2   97.87   30.41
  13 -13  -2  140.55   27.61
  13 -13  -1   21.34   14.03
  13 -13  -1   15.24   14.02
 -13 -13   1   11.14    7.93
  13 -13  -1   12.03   13.46
  14   0 -17    5.49    9.38
  14   0 -17    4.74    6.01
  14   0 -16  121.31   33.58
  14   0 -16   57.31   13.55
  14   0 -15   11.87   17.34
  14   0 -15    0.28    6.48
  14   0 -14  174.89   49.22
  14   0 -14  206.57   19.49
  14   0 -13   30.89   20.27
  14   0 -13    8.11    9.85
  14   0 -12  276.90   25.98
  14   0 -12  276.40   28.87
  14   0 -11   24.56   13.20
  14   0 -11    2.96    7.08
  14   0 -10  828.63   47.12
  14   0 -10  803.50   37.76
  14   0  -9   -8.55   13.63
  14   0  -9   14.46   10.04
  14   0  -8  872.59   50.18
  14   0  -8  843.09   31.51
  14   0  -7    7.27   13.16
  14   0  -7    5.12    5.81
  14   0  -6 1488.93   62.41
  14   0  -6 1483.07   58.72
  14   0  -5    9.51   10.68
  14   0  -5    1.91    8.57
  14   0  -5    3.44    2.62
  14   0  -4 1310.47   48.43
  14   0  -4 1161.04   44.55
  14   0  -4 1236.63   40.35
  14   0  -3   21.77   15.11
  14   0  -3   17.48   11.43
  14   0  -3    3.66    6.13
  14   0  -2 2420.95  102.89
  14   0  -2 2491.33   32.45
  14   0  -2 2436.90   99.53
  14   0  -1    2.01    6.00
  14   0  -1    5.23   11.04
  14   0  -1    1.22    5.90
  14   0   0 1349.59   69.61
  14   0   0 1353.31   72.62
 -14   0  -1    4.67   10.68
  14   0   1    1.43    7.62
  14   0   1   15.53   17.26
 -14   0  -2  654.73   34.50
  14   0   2  625.33   54.44
 -14   0  -3    3.76    9.04
  14   0   3    4.08   11.18
 -14   0  -4  271.10   51.95
 -14   0  -4  309.76   29.35
  14   0   4  318.64   57.00
 -14   0  -5    6.65    5.86
  14   0   5   11.74    7.58
  14   2 -16  704.12  100.45
  14  -2 -16  714.00   86.43
  14  -2 -16  775.45   55.37
  14   2 -15  152.49   38.94
  14  -2 -15  124.74   38.21
  14   2 -15  122.83   34.24
  14  -2 -15  125.75   30.40
  14   2 -14  349.36   72.06
  14  -2 -14  339.89   32.26
  14   2 -14  276.20   41.90
  14  -2 -14  273.53   55.88
  14   2 -13  280.41   59.21
  14  -2 -13  290.07   54.68
  14   2 -13  245.22   42.08
  14  -2 -13  258.37   26.92
  14   2 -12  665.09   54.91
  14  -2 -12  673.37   47.35
  14   2 -12  650.46   32.18
  14  -2 -12  695.81   37.67
  14   2 -11   38.50   14.08
  14  -2 -11   52.12   18.11
  14   2 -11   21.98   13.15
  14  -2 -11   28.73   17.23
  14   2 -10 1800.50   65.12
  14  -2 -10 1719.97   90.58
  14   2 -10 1670.37   55.40
  14  -2 -10 1807.90   65.81
  14   2  -9  234.60   42.76
  14  -2  -9  283.43   28.72
  14   2  -9  183.13   29.34
  14  -2  -9  195.40   49.79
  14   2  -8  664.52   59.66
  14  -2  -8  633.85   36.62
  14   2  -8  577.60   22.55
  14  -2  -8  583.69   28.97
  14   2  -7   61.23   34.16
  14  -2  -7   60.00   12.70
  14   2  -7   33.46   10.53
  14  -2  -7   78.34   37.32
  14   2  -6  440.10   23.29
  14  -2  -6  479.77   29.92
  14  -2  -6  310.49    6.57
  14   2  -5  141.04   34.81
  14  -2  -5  140.55   33.08
  14   2  -5  173.62   10.83
  14  -2  -5  123.35   48.61
  14  -2  -5  163.65   10.37
  14   2  -4  447.58   43.77
  14  -2  -4  508.28   33.80
  14   2  -4  440.21   21.72
  14  -2  -4  463.94   27.07
  14  -2  -4  433.33   19.23
  14   2  -4  451.99   24.70
  14   2  -3   66.77   22.56
  14  -2  -3   70.22   42.53
  14  -2  -3   59.14   37.14
  14   2  -3   76.90   13.34
  14  -2  -3   93.29   26.83
  14   2  -3   99.83   19.87
  14   2  -2  491.43   26.68
  14  -2  -2  462.29   32.58
  14  -2  -2  491.38   33.33
  14   2  -2  443.86   29.29
  14  -2  -2  440.88   31.66
  14   2  -2  467.02   39.00
  14   2  -1  569.54   46.56
  14  -2  -1  521.27   34.50
  14   2  -1  552.13   26.03
  14  -2  -1  495.66   27.97
  14   2  -1  495.11   25.73
 -14   2   0   91.31   44.49
  14   2   0  111.46   30.00
  14  -2   0  171.57   19.58
  14   2   0  176.25   14.67
  14  -2   0  175.93   37.75
  14   2   0  148.34   34.18
 -14   2  -1   58.00   28.55
  14  -2   1   67.18   14.76
  14  -2   1   80.90   20.58
  14   2   1  106.66   22.91
 -14  -2  -2   55.49   10.51
  14  -2   2   25.86   28.57
  14  -2   2   42.64   18.02
  14   2   2   49.71   18.91
 -14   2  -3    4.74    8.85
 -14  -2  -3   12.01   12.47
  14  -2   3    7.60   11.13
  14  -2   3   11.31   11.21
  14   2   3    0.13    7.15
 -14   2  -4   15.23   13.77
 -14  -2  -4   19.87    9.25
  14  -2   4   33.38   18.16
  14  -2   4   29.90   11.88
  14   2   4   30.41   18.12
 -14   2  -5   19.22   13.25
 -14  -2  -5   17.75    7.92
  14  -2   5   13.91   10.80
  14   2   5   50.45   13.56
  14   4 -16    6.95    6.91
  14  -4 -16   23.17   19.06
  14  -4 -16    4.24   10.31
  14   4 -15   91.00   47.55
  14  -4 -15   83.96   31.62
  14  -4 -15   89.20   41.02
  14   4 -14   14.18   13.26
  14  -4 -14   25.98   21.58
  14  -4 -14   17.90   14.25
  14   4 -13  304.46   30.06
  14  -4 -13  185.86   92.59
  14  -4 -13  221.76   60.43
  14   4 -12   74.53   24.35
  14  -4 -12   71.51   22.90
  14  -4 -12   52.51   11.16
  14   4 -11  327.06   41.00
  14  -4 -11  302.96   24.27
  14  -4 -11  355.30   28.93
  14   4 -10  106.51   23.30
  14  -4 -10  110.27   21.42
  14  -4 -10   85.20   29.17
  14   4  -9  850.37   38.60
  14  -4  -9  801.73   37.54
  14  -4  -9  788.97   41.30
  14   4  -8  269.78   33.73
  14  -4  -8  285.12   23.13
  14  -4  -8  262.24   36.79
  14  -4  -8  259.97   14.35
  14   4  -7  962.67   50.71
  14  -4  -7  839.21   41.16
  14  -4  -7  897.98   71.52
  14  -4  -7  802.25   38.35
  14   4  -6   37.12   13.88
  14  -4  -6   59.80   18.89
  14  -4  -6   49.70   14.60
  14  -4  -6   27.22    7.29
  14   4  -5 1050.02   59.20
  14  -4  -5 1143.16   55.51
  14  -4  -5 1036.32   56.35
  14  -4  -5  997.83   44.34
  14   4  -4   16.74   10.73
  14  -4  -4   21.87   18.55
  14  -4  -4    6.53   10.82
 -14  -4   4    9.26    4.98
  14  -4  -4    4.54    5.76
  14   4  -3   99.73   10.80
  14  -4  -3   43.04   37.84
  14  -4  -3   28.73   38.90
 -14  -4   3   99.46   25.14
  14  -4  -3  106.04   11.99
  14   4  -2   27.15    8.76
  14  -4  -2   54.10   13.84
  14  -4  -2   39.21   11.66
 -14  -4   2   11.04    5.59
  14  -4  -2   63.72   32.82
  14  -4  -1  785.45   47.02
 -14  -4   1  773.23   45.64
  14  -4  -1  738.15   58.62
 -14   4   0  319.65   49.60
  14  -4   0  309.18   25.13
 -14  -4   0  304.27   32.99
  14  -4   0  324.42   21.55
 -14   4  -1  738.00   36.51
 -14  -4  -1  678.22   30.54
  14  -4   1  779.02   75.20
 -14  -4  -1  716.02   41.57
  14  -4   1  727.39   36.28
 -14   4  -2  158.14   35.07
 -14  -4  -2  136.34   30.70
  14  -4   2  168.46   44.08
 -14  -4  -2  134.64   42.39
  14  -4   2  181.37   20.66
 -14   4  -3  291.53   55.87
  14  -4   3  355.16   34.28
 -14  -4  -3  309.87   43.50
  14  -4   3  353.32   36.46
 -14   4  -4   99.53   23.80
  14  -4   4  100.45   37.54
 -14  -4  -4  104.31   33.02
  14  -4   4   96.71   28.70
 -14   4  -5  201.40   58.95
  14  -4   5  288.77   30.18
  14  -4   5  201.24   58.47
  14   6 -15  327.20   82.48
  14  -6 -15  372.80   36.98
  14  -6 -15  357.00   40.23
  14   6 -14   55.92   17.61
  14  -6 -14   19.86   22.47
  14  -6 -14   21.59   13.88
  14   6 -13  650.59   80.63
  14  -6 -13  520.13   45.78
  14  -6 -13  544.35   60.20
  14   6 -12   10.43    7.67
  14  -6 -12   16.19   11.39
  14  -6 -12   23.53   12.73
  14   6 -11  582.23   77.73
  14  -6 -11  516.63   63.65
  14  -6 -11  588.88   87.31
  14   6 -10   76.96   18.74
  14  -6 -10   51.67   12.97
  14  -6 -10   70.15   20.98
  14   6  -9  420.81   30.92
  14  -6  -9  434.90   32.84
  14  -6  -9  436.26   45.47
  14  -6  -9  391.69   22.39
  14   6  -8    8.45    5.81
  14  -6  -8    4.27    7.78
  14  -6  -8   -8.09   13.01
  14  -6  -8   13.62    9.03
  14   6  -7  650.32   45.93
  14  -6  -7  553.42   37.06
  14  -6  -7  645.89   41.70
  14  -6  -7  575.56   28.47
  14   6  -6   63.98   15.70
  14  -6  -6   79.17   22.76
  14  -6  -6   60.44   11.22
  14  -6  -6   55.71   17.67
  14  -6  -5  828.94   41.88
  14  -6  -5  794.78   39.95
  14  -6  -5  782.63   34.03
  14  -6  -4    8.22   15.18
  14  -6  -4   11.50   15.00
 -14  -6   4    5.53    4.96
  14  -6  -4    3.06    8.02
  14  -6  -3  269.04   32.97
  14  -6  -3  267.48   27.33
 -14  -6   3  277.00   23.66
  14  -6  -3  260.48   18.05
  14  -6  -2    8.90    6.96
  14  -6  -2    8.99   10.34
 -14  -6   2   17.68    7.21
  14  -6  -2    5.01    5.55
  14  -6  -1  128.56   58.78
 -14  -6   1  233.72   36.95
  14  -6  -1  174.01   19.83
 -14   6   0   11.61   10.30
  14  -6   0   11.24   13.96
 -14  -6   0    9.68    7.54
  14  -6   0   53.75   44.40
 -14   6  -1   33.12   42.14
  14  -6   1   48.14   50.56
 -14  -6  -1   44.76   11.03
  14  -6   1  125.71   17.94
 -14   6  -2   13.99   17.54
  14  -6   2   12.90   12.41
 -14  -6  -2    8.06   10.91
  14  -6   2   12.64   13.22
 -14   6  -3   64.44   31.98
  14  -6   3   53.05   46.02
 -14  -6  -3   69.06   26.72
  14  -6   3   60.87   17.82
 -14   6  -4    5.87   11.09
  14  -6   4   19.40   13.92
 -14  -6  -4    5.27    7.04
  14  -6   4    8.71   12.86
  14   8 -14   -0.39    9.33
  14  -8 -14   16.85   11.64
  14  -8 -14   30.72   13.55
  14   8 -13   25.10   13.40
  14  -8 -13   31.01   13.51
  14  -8 -13   31.08   29.84
  14   8 -12   74.06   25.52
  14  -8 -12   80.84   25.28
  14  -8 -12   93.75   23.96
  14   8 -11   28.97   24.31
  14  -8 -11   79.55   19.31
  14  -8 -11   49.79   33.70
  14   8 -10  272.82   34.85
  14  -8 -10  286.73   30.88
  14  -8 -10  239.65   23.40
  14  -8 -10  252.75   18.38
  14   8  -9  170.71   24.99
  14  -8  -9  181.04   32.12
  14  -8  -9  179.90   36.22
  14  -8  -9  177.80   19.23
  14  -8  -8  228.96   27.81
  14  -8  -8  259.80   31.37
  14  -8  -8  237.87   24.92
  14  -8  -7  189.27   48.86
  14  -8  -7  197.10   27.57
  14  -8  -7  154.63   18.22
  14  -8  -6  364.28   29.56
  14  -8  -6  401.50   36.35
  14  -8  -6  328.73   38.66
  14  -8  -5  220.03   29.43
  14  -8  -5  213.67   19.55
  14  -8  -5  222.69   20.14
  14  -8  -4  310.90   31.93
  14  -8  -4  356.99   37.42
  14  -8  -4  307.73   32.09
  14  -8  -3  283.65   29.79
  14  -8  -3  315.35   32.98
 -14  -8   3  232.76   36.04
  14  -8  -3  305.37   26.32
  14  -8  -2  190.96   21.88
  14  -8  -2  226.15   24.59
 -14  -8   2  236.18   26.34
  14  -8  -2  225.79   23.38
  14  -8  -1  151.09   61.76
 -14  -8   1  161.98   37.07
  14  -8  -1  136.82   46.29
 -14   8   0  183.25   41.88
  14  -8   0  217.65   28.09
 -14  -8   0  180.29   37.01
  14  -8   0  168.63   34.82
 -14   8  -1  353.71   91.47
  14  -8   1  319.43   71.72
 -14  -8  -1  405.79   39.74
  14  -8   1  397.45   39.51
 -14   8  -2  141.08   44.46
  14  -8   2  153.80   53.18
 -14  -8  -2  187.37   46.33
  14  -8   2  168.76   52.73
 -14   8  -3  207.51   61.95
  14  -8   3  172.13   72.60
 -14  -8  -3  183.27   45.98
  14 -10 -13   35.31   19.81
  14 -10 -13   20.20    9.98
  14 -10 -12  323.73   36.55
  14 -10 -12  316.64   38.71
  14 -10 -11  110.76   27.50
  14 -10 -11  122.13   32.64
  14 -10 -10  380.70   45.02
  14 -10 -10  379.84   93.44
  14 -10 -10  333.74   41.43
  14 -10  -9   22.25   25.28
  14 -10  -9   28.06   20.46
  14 -10  -9   11.77    7.10
  14 -10  -8  178.85   67.14
  14 -10  -8  283.48   39.31
  14 -10  -8  189.68   40.61
  14 -10  -7   19.44   19.80
  14 -10  -7   33.39   22.87
  14 -10  -7    4.41    8.38
  14 -10  -6  359.09   35.86
  14 -10  -6  209.68   93.93
  14 -10  -6  288.69   30.11
  14 -10  -5   33.52   16.30
  14 -10  -5   47.31   22.03
  14 -10  -5   22.46   13.29
  14 -10  -4  285.69   40.72
  14 -10  -4  275.73   38.07
  14 -10  -4  173.76   59.43
  14 -10  -3   78.14   27.10
  14 -10  -3   31.07   20.62
  14 -10  -3   30.66   17.60
  14 -10  -2  168.78   48.66
  14 -10  -2  128.61   74.66
  14 -10  -2  210.77   29.04
  14 -10  -1   47.84   23.04
 -14 -10   1   22.33   11.22
  14 -10  -1   22.43   16.14
  14 -10   0   40.39   19.04
 -14 -10   0   40.72   22.75
  14 -10   0   28.90   22.31
 -14  10  -1   32.52   17.70
  14 -10   1   30.42   18.76
 -14 -10  -1   35.00   13.95
  14 -10   1   18.06   15.33
  14 -12 -10  132.62   32.13
  14 -12 -10  138.16   32.01
  14 -12 -10   44.57   27.61
  14 -12  -9   19.29   14.26
  14 -12  -9   20.58   16.07
  14 -12  -9   22.86    9.44
  14 -12  -8  180.08   36.22
  14 -12  -8  178.99   27.20
  14 -12  -8   80.50   35.50
  14 -12  -7    6.69   13.15
  14 -12  -7   10.51   14.25
  14 -12  -7   26.23   14.35
  14 -12  -6  173.53   28.23
  14 -12  -6  223.42   39.93
  14 -12  -6  134.11   36.20
  14 -12  -5    4.14   13.02
  14 -12  -5   20.28   13.80
  14 -12  -5    8.46    9.79
  14 -12  -4  386.17   50.14
  14 -12  -4  382.73   42.71
  14 -12  -4  266.72   83.26
  14 -12  -3   16.96   14.85
  14 -12  -3   31.78   21.31
  14 -12  -3    4.90   10.76
  14 -12  -2  177.92   64.00
  14 -12  -2  275.84   34.87
  14 -12  -2  274.27   33.72
  14 -12  -1    8.92   14.51
  14 -12  -1    8.73   14.51
  14 -12  -1    7.90   12.57
  15   1 -16   94.48   28.68
  15  -1 -16  110.17   23.81
  15  -1 -16   69.13   32.91
  15   1 -15  345.21   42.18
  15  -1 -15  355.02   48.30
  15  -1 -15  351.86   44.80
  15   1 -14  161.36   54.34
  15  -1 -14  150.15   37.60
  15   1 -14  105.16   43.76
  15  -1 -14  131.71   45.67
  15   1 -13  304.17   62.97
  15  -1 -13  243.19   27.13
  15   1 -13  274.38   29.81
  15  -1 -13  227.42   25.29
  15   1 -12  106.01   35.18
  15  -1 -12   48.54   14.13
  15   1 -12    2.08   13.29
  15  -1 -12   35.17   18.99
  15   1 -11 1334.11   72.06
  15  -1 -11 1243.07   69.14
  15   1 -11 1188.56   62.24
  15  -1 -11 1199.82   64.92
  15   1 -10  197.29   20.03
  15  -1 -10  213.82   24.61
  15   1 -10  158.39   20.30
  15  -1 -10  182.98   15.17
  15   1  -9  348.85   46.84
  15  -1  -9  431.04   47.17
  15   1  -9  319.42   29.94
  15  -1  -9  347.40   20.63
  15   1  -8  335.84   60.75
  15  -1  -8  372.81   29.03
  15   1  -8  369.22   20.39
  15  -1  -8  351.84   20.89
  15   1  -7  105.91   19.78
  15  -1  -7  101.29   18.36
  15   1  -7   62.70   12.48
  15  -1  -7   81.73   30.75
  15   1  -6  635.23   35.13
  15  -1  -6  684.09   38.02
  15   1  -6  631.17   29.77
  15  -1  -6  678.64   34.88
  15   1  -5  179.10   17.27
  15  -1  -5  164.78   18.67
  15   1  -5  152.13   24.28
  15  -1  -5  136.39   21.28
  15   1  -4  536.86   30.96
  15  -1  -4  516.69   29.62
  15   1  -4  415.28   30.37
  15  -1  -4  459.90   40.67
  15   1  -3  115.46   15.50
  15  -1  -3   88.45   31.58
  15  -1  -3   97.88   28.25
  15   1  -3  108.47   14.16
  15  -1  -3   98.87   24.87
  15   1  -3  128.55   17.34
  15   1  -2  258.13   16.68
  15  -1  -2  325.20   27.29
  15  -1  -2  271.51   26.21
  15   1  -2  271.51   24.88
  15  -1  -2  265.70   26.19
  15   1  -2  284.79   18.84
  15   1  -1   84.95   15.65
  15  -1  -1   71.42   21.90
  15  -1  -1   70.27   23.49
  15   1  -1   65.80   27.14
  15  -1  -1   72.03   20.49
  15   1  -1   79.87   14.83
  15   1   0  782.94   31.52
  15  -1   0  844.15   55.91
  15   1   0  824.49   33.15
  15  -1   0  824.07   37.32
  15   1   0  893.02   43.33
 -15   1  -1   17.10   11.80
  15  -1   1   19.82   16.84
  15   1   1   15.56   11.45
  15  -1   1   17.58    9.31
  15   1   1   31.25   12.40
 -15   1  -2  118.30   36.17
  15  -1   2  116.21   36.94
  15   1   2  128.11   13.36
  15  -1   2  134.61   39.83
  15   1   2  150.84   20.98
 -15   1  -3   28.31   12.37
  15  -1   3   54.88   22.10
  15  -1   3   65.65   20.26
  15   1   3   52.66   21.56
 -15   1  -4   63.60   20.71
  15  -1   4  102.58   18.32
  15  -1   4   84.36   21.39
  15   1   4   65.75   23.41
  15   3 -16  403.44   40.90
  15  -3 -16  314.10   82.34
  15  -3 -16  350.56   37.10
  15   3 -15   44.66   21.91
  15  -3 -15   68.31   17.25
  15  -3 -15   41.55   13.26
  15   3 -14  532.18   66.17
  15  -3 -14  435.45   40.94
  15  -3 -14  496.59   41.79
  15   3 -13   91.81   40.70
  15  -3 -13   76.84   52.40
  15  -3 -13   37.81   39.83
  15   3 -12  964.77   44.76
  15  -3 -12  957.47   45.65
  15  -3 -12  972.63   41.70
  15   3 -11  257.41   48.89
  15  -3 -11  309.39   33.46
  15  -3 -11  294.47   26.57
  15   3 -10  613.13   46.80
  15  -3 -10  651.20   91.48
  15  -3 -10  618.55   39.99
  15   3  -9  391.59   41.64
  15  -3  -9  379.87   28.36
  15  -3  -9  335.72   60.10
  15   3  -8  600.10   51.64
  15  -3  -8  663.52   36.12
  15  -3  -8  615.59   29.31
  15   3  -7  311.16   23.54
  15  -3  -7  283.61   28.48
  15  -3  -7  284.45   23.97
  15   3  -6  335.25   60.68
  15  -3  -6  331.02   27.12
  15  -3  -6  327.60   30.50
  15   3  -5  290.58   38.33
  15  -3  -5  214.88   47.77
  15  -3  -5  223.57   59.87
  15  -3  -5  250.28   13.71
  15   3  -4  231.89   31.86
  15  -3  -4  281.64   28.74
  15  -3  -4  240.70   22.05
  15  -3  -4  238.41   16.09
  15   3  -3   85.32   25.00
  15  -3  -3   84.39   14.42
  15  -3  -3   91.43   35.39
  15  -3  -3  107.82   23.85
  15   3  -2  170.07   23.95
  15  -3  -2  156.13   22.19
  15  -3  -2  143.84   46.27
  15  -3  -2  153.65   38.57
  15  -3  -1  130.19   22.14
  15  -3  -1  100.90   36.18
  15  -3  -1  139.76   28.02
  15  -3   0   88.67   53.14
  15  -3   0  125.64   36.68
 -15   3  -1  249.70   54.34
  15  -3   1  302.93   65.31
  15  -3   1  321.51   28.28
 -15   3  -2   30.59   19.94
  15  -3   2   48.68   24.01
  15  -3   2   57.09   15.39
 -15   3  -3  151.85   42.90
  15  -3   3  146.39   48.16
  15  -3   3  198.57   28.50
  15   3   3  125.88   39.98
 -15   3  -4   23.52   12.68
 -15  -3  -4   13.52    8.06
  15  -3   4   22.29   13.25
  15  -3   4   12.61   14.44
  15   3   4   42.42   13.72
  15   5 -16   55.49   20.55
  15  -5 -16   63.63   22.50
  15  -5 -16   21.31   11.75
  15   5 -15  478.62   61.91
  15  -5 -15  450.53   45.41
  15  -5 -15  431.65   59.47
  15   5 -14  378.85   59.26
  15  -5 -14  343.89   49.90
  15  -5 -14  290.95   31.75
  15   5 -13  151.65   52.13
  15  -5 -13  159.90   69.18
  15  -5 -13  160.05   63.22
  15   5 -12  365.13   54.61
  15  -5 -12  330.58   34.65
  15  -5 -12  337.26   28.84
  15   5 -11  278.44   30.43
  15  -5 -11  268.17   45.33
  15  -5 -11  242.86   54.33
  15   5 -10   15.44    9.38
  15  -5 -10   36.50   21.43
  15  -5 -10   26.61   17.60
  15   5  -9  841.33   37.26
  15  -5  -9  870.22   46.10
  15  -5  -9  765.67   54.18
  15   5  -8  237.31   26.43
  15  -5  -8  308.55   70.06
  15  -5  -8  246.40   17.58
  15   5  -7  275.05   22.78
  15  -5  -7  288.27   28.35
  15  -5  -7  276.26   33.52
  15  -5  -7  214.18   10.88
  15   5  -6  124.51   16.48
  15  -5  -6  117.79   13.07
  15  -5  -6  118.89   14.35
  15  -5  -6  109.48   14.71
  15   5  -5   88.23   17.41
  15  -5  -5  163.70   24.54
  15  -5  -5   76.93   34.77
  15  -5  -5  116.74   10.29
  15  -5  -4  158.82   15.39
  15  -5  -4  170.97   42.42
  15  -5  -4  155.76   23.86
  15  -5  -3  267.62   29.83
  15  -5  -3  274.61   26.13
  15  -5  -3  209.03   40.94
  15  -5  -2  267.45   33.43
  15  -5  -2  267.02   20.65
 -15  -5   2  235.01   29.52
  15  -5  -2  265.62   25.01
  15  -5  -1  198.17   21.50
 -15  -5   1  149.13   36.15
  15  -5  -1  345.51  150.28
 -15   5   0  213.81   39.62
  15  -5   0  189.11   45.73
 -15  -5   0  195.42   27.73
  15  -5   0  187.57   53.34
 -15   5  -1  139.65   38.26
  15  -5   1  130.45   35.35
 -15  -5  -1  140.50   31.63
  15  -5   1  121.69   37.07
 -15   5  -2  209.93   56.60
  15  -5   2  241.67   59.32
 -15  -5  -2  257.60   34.89
  15  -5   2  300.83   30.94
 -15   5  -3   99.79   31.33
  15  -5   3   89.95   40.59
 -15  -5  -3   89.00   35.84
  15  -5   3  103.84   32.15
  15   7 -15  100.00   33.27
  15  -7 -15  114.40   24.16
  15  -7 -15  102.39   38.65
  15   7 -14   33.87   13.06
  15  -7 -14   38.67   18.16
  15  -7 -14   56.98   20.40
  15   7 -13  134.13   30.10
  15  -7 -13  172.78   29.31
  15  -7 -13  106.25   24.17
  15   7 -12  251.34   42.47
  15  -7 -12  168.58   56.01
  15  -7 -12  188.75   26.03
  15   7 -11  596.70   76.76
  15  -7 -11  598.30   44.05
  15  -7 -11  555.27   77.19
  15   7 -10  512.97   57.85
  15  -7 -10  499.39   51.68
  15  -7 -10  500.72   42.36
  15   7  -9  266.78   30.07
  15  -7  -9  308.33   37.54
  15  -7  -9  275.89   36.45
  15   7  -8   25.27    8.80
  15  -7  -8   28.66   21.36
  15  -7  -8   33.50   13.74
  15  -7  -8   28.96   13.17
  15  -7  -7  195.82   56.07
  15  -7  -7  249.14   30.79
  15  -7  -7  209.71   17.32
  15  -7  -6  386.19   33.96
  15  -7  -6  366.32   28.11
  15  -7  -6  336.73   22.88
  15  -7  -5  233.94   33.14
  15  -7  -5  259.58   33.03
  15  -7  -5  231.00   20.56
  15  -7  -4  281.25   69.31
  15  -7  -4  234.93   30.70
  15  -7  -4  228.71   17.90
  15  -7  -3  205.16   28.24
  15  -7  -3  179.01   23.61
  15  -7  -3  168.05   20.40
  15  -7  -2   36.36   12.44
  15  -7  -2   58.23   20.68
  15  -7  -2   49.81   14.47
  15  -7  -1  182.69   58.94
 -15  -7   1  284.49   46.44
  15  -7  -1  202.99   44.30
 -15   7   0  247.25   50.06
  15  -7   0  277.57   33.79
 -15  -7   0  244.48   31.30
  15  -7   0  285.57   42.94
 -15   7  -1  143.73   46.68
  15  -7   1  157.18   37.28
 -15  -7  -1  148.51   40.78
  15  -7   1  252.62   48.78
 -15   7  -2   75.64   27.45
  15  -7   2   78.40   23.74
 -15  -7  -2   68.26   18.82
  15  -7   2   73.69   37.20
  15   9 -13   12.53    7.90
  15  -9 -13   39.13   16.99
  15  -9 -13   18.92   12.37
  15  -9 -12  221.71   66.10
  15  -9 -12  271.91   34.19
  15  -9 -11  125.78   41.85
  15  -9 -11   88.75   15.41
  15  -9 -10  368.05   43.11
  15  -9 -10  350.50   52.29
  15  -9  -9  112.22   25.12
  15  -9  -9   66.85   39.83
  15  -9  -8   47.24   19.81
  15  -9  -8   67.06   26.57
  15  -9  -7  162.07   31.66
  15  -9  -7   99.28   27.68
  15  -9  -7   49.70   35.35
  15  -9  -6   80.27   15.12
  15  -9  -6   32.46   23.16
  15  -9  -6   46.63   17.79
  15  -9  -5  222.14   32.38
  15  -9  -5  165.81   21.53
  15  -9  -5  172.66   25.03
  15  -9  -4   37.06   53.19
  15  -9  -4   55.02   18.52
  15  -9  -3  238.35   24.14
  15  -9  -3  237.03   32.63
  15  -9  -3  274.02   24.27
  15  -9  -2   72.51   17.27
  15  -9  -2   34.02   17.14
  15  -9  -1   70.77   18.81
  15  -9  -1   72.35   39.56
  15  -9  -1   67.62   30.50
  15  -9   0   31.33   19.66
  15  -9   0   33.03   16.73
 -15   9  -1  117.21   41.83
  15  -9   1  169.30   26.04
  15  -9   1  104.86   35.07
  15 -11 -11  310.99   40.85
  15 -11 -11  337.25   22.24
  15 -11 -10   27.92   14.53
  15 -11 -10   73.35   23.49
  15 -11  -9  191.03   30.86
  15 -11  -9  194.51   56.01
  15 -11  -8   71.75   49.14
  15 -11  -8   84.53   29.42
  15 -11  -8   58.68   29.75
  15 -11  -7   57.55   17.27
  15 -11  -7   83.72   23.31
  15 -11  -7   69.32   17.15
  15 -11  -6  141.20   22.07
  15 -11  -6   73.18   70.57
  15 -11  -6   74.05   50.27
  15 -11  -5  111.24   18.75
  15 -11  -5  110.97   22.79
  15 -11  -5   78.38   24.73
  15 -11  -4  148.15   22.15
  15 -11  -4  198.43   31.36
  15 -11  -4  154.64   20.68
  15 -11  -3  115.17   24.71
  15 -11  -3  134.80   34.28
  15 -11  -3   58.17   29.41
  15 -11  -2  306.32   41.47
  15 -11  -2  235.70   41.04
  15 -11  -2  248.80   31.29
  15 -11  -1   18.48   19.49
  15 -11  -1   43.30   21.01
  15 -11  -1   41.21   17.68
  16   0 -16  127.88   50.10
  16   0 -15    1.35    7.34
  16   0 -14  154.95   45.98
  16   0 -13   -2.76   14.67
  16   0 -13    0.95    5.58
  16   0 -12   87.34   59.17
  16   0 -12  151.39   17.58
  16   0 -11   11.15   12.94
  16   0 -11    1.66    7.97
  16   0 -10  383.64   49.35
  16   0 -10  400.79   29.74
  16   0  -9   12.63   12.13
  16   0  -9    6.88    4.70
  16   0  -8  503.23   30.03
  16   0  -8  465.22   25.55
  16   0  -7   11.66   11.64
  16   0  -7    7.61    7.13
  16   0  -6  796.52   48.39
  16   0  -6  749.32   32.24
  16   0  -5    5.48   11.88
  16   0  -5    3.61    3.89
  16   0  -4  781.40   45.49
  16   0  -4  756.56   42.94
  16   0  -3   -2.02   10.30
  16   0  -3    4.89    8.02
  16   0  -2  162.00   19.65
  16   0  -2  142.56   13.09
  16   0  -2  154.25   32.32
  16   0  -1    4.73    7.10
  16   0  -1   -2.83    7.89
  16   0  -1    0.38    7.14
  16   0   0   28.29   21.41
  16   0   0   53.26   10.33
  16   0   0   62.87   13.20
  16   0   1    6.29    7.46
  16   0   1    6.27    8.48
  16   0   2  388.01   44.02
  16   0   2  345.01   28.03
  16   0   3   10.08   10.02
  16   0   3    2.01    7.87
  16   2 -16  521.98   68.99
  16  -2 -16  579.22   63.59
  16  -2 -16  553.45   39.46
  16   2 -15  139.46   31.72
  16  -2 -15  155.07   28.08
  16  -2 -15  140.25   34.14
  16   2 -14  629.17   65.46
  16  -2 -14  638.53   37.96
  16  -2 -14  543.98   48.42
  16   2 -13  318.40   67.56
  16  -2 -13  319.42   85.74
  16  -2 -13  283.57   54.93
  16   2 -12  476.35   49.51
  16  -2 -12  492.50   32.97
  16  -2 -12  544.07   33.14
  16   2 -11  177.64   26.82
  16  -2 -11  181.38   27.81
  16  -2 -11  157.82   17.80
  16   2 -10  449.85   63.78
  16  -2 -10  554.67   60.89
  16  -2 -10  551.86   41.34
  16   2  -9  128.14   48.80
  16  -2  -9  146.13   17.74
  16  -2  -9   84.98   45.72
  16   2  -8  300.78   31.38
  16  -2  -8  337.58   28.41
  16  -2  -8  287.82   22.34
  16   2  -7  201.20   18.50
  16  -2  -7  206.18   51.35
  16  -2  -7  184.95   30.32
  16   2  -6  295.50   31.25
  16  -2  -6  253.85   62.06
  16  -2  -6  263.88   17.66
  16   2  -5   98.56   35.16
  16  -2  -5  137.58   23.94
  16  -2  -5  116.82   23.20
  16   2  -4  463.78   44.86
  16  -2  -4  518.18   36.79
  16  -2  -4  490.65   35.36
  16   2  -3  110.08   14.23
  16  -2  -3   74.28   13.29
  16  -2  -3   50.37   38.41
  16  -2  -3   65.13   26.08
  16   2  -2  255.97   18.33
  16  -2  -2  267.52   22.73
  16  -2  -2  240.03   24.93
  16  -2  -2  268.65   21.42
  16   2  -1  314.78   43.13
  16  -2  -1  343.76   55.61
  16  -2  -1  367.69   48.23
  16  -2  -1  385.56   33.82
  16  -2   0  203.33   43.82
  16  -2   0  254.83   30.44
  16   2   0  290.96   22.51
  16  -2   1   27.00   21.57
  16  -2   1   19.00   10.03
  16   2   1   29.31   10.29
 -16   2  -2   21.53    8.99
  16  -2   2   29.63   12.13
  16  -2   2   33.52   16.69
  16   2   2   35.42   14.15
 -16   2  -3    9.48    9.12
  16  -2   3    1.80    7.42
  16  -2   3    5.10    9.78
  16   2   3   10.98   11.37
  16   4 -16   97.08   33.30
  16  -4 -16  129.45   32.90
  16  -4 -16   83.47   19.01
  16   4 -15   42.15   16.61
  16  -4 -15   48.29   26.78
  16  -4 -15   25.33   30.05
  16   4 -14    1.47   14.75
  16  -4 -14   63.61   24.40
  16  -4 -14   29.82   13.63
  16   4 -13  145.78   41.20
  16  -4 -13   82.82   73.62
  16  -4 -13   84.46   31.95
  16   4 -12   13.31   12.03
  16  -4 -12   20.96   14.17
  16  -4 -12   14.75   10.40
  16   4 -11  238.33   25.24
  16  -4 -11  206.13   49.35
  16  -4 -11  242.90   19.84
  16  -4 -10   42.78   17.76
  16   4  -9 1051.72   61.75
  16  -4  -9 1068.41   48.32
  16  -4  -9  970.27   42.09
  16   4  -8   44.04   14.86
  16  -4  -8   66.34   19.85
  16   4  -7  275.53   39.87
  16  -4  -7  268.93   54.58
  16  -4  -7  219.53   66.96
  16   4  -6   24.12   12.43
  16  -4  -6   32.73   24.13
  16  -4  -6   38.73   16.26
  16   4  -5  617.41   28.21
  16  -4  -5  638.34   38.00
  16  -4  -5  679.61   60.69
  16   4  -4   65.81   17.68
  16  -4  -4   78.41   19.70
  16  -4  -4   71.31   27.73
  16  -4  -4   72.88   23.24
  16  -4  -3  609.38   40.29
  16  -4  -3  642.80   35.99
  16  -4  -3  565.08   31.42
  16  -4  -2   98.28   42.93
  16  -4  -2  127.30   19.97
  16  -4  -2  153.01   19.95
  16  -4  -1  390.19   31.34
  16  -4  -1  437.96   32.43
  16  -4  -1  390.59   50.71
  16  -4   0  106.61   45.50
  16  -4   0  125.44   21.79
 -16   4  -1  750.45   27.63
  16  -4   1  707.27   86.47
  16  -4   1  741.98   26.39
 -16   4  -2   48.83   15.06
  16  -4   2   65.50   28.17
  16  -4   2   60.16   12.49
 -16   4  -3  216.19   48.41
  16  -4   3  269.49   32.30
  16  -4   3  182.27   56.14
  16   6 -15  381.86   61.30
  16  -6 -15  396.98   91.22
  16  -6 -15  378.52   41.08
  16   6 -14    8.24   10.60
  16  -6 -14   15.67   15.09
  16  -6 -14   13.21    6.13
  16   6 -13  495.26   56.41
  16  -6 -13  509.78   71.78
  16  -6 -13  483.38   61.06
  16   6 -12    9.77    7.53
  16  -6 -12    0.58   14.38
  16  -6 -12   14.18   11.74
  16   6 -11  963.12   59.07
  16  -6 -11  893.28   52.00
  16  -6 -11  933.07   50.40
  16   6 -10   10.30    9.77
  16  -6 -10   28.96   19.53
  16  -6 -10   17.22   14.58
  16   6  -9 1580.10   62.98
  16  -6  -9 1670.34   42.58
  16  -6  -9 1547.95   69.05
  16   6  -8  103.66   16.31
  16  -6  -8  127.42   19.68
  16  -6  -8  135.54   31.80
  16  -6  -7  928.39   48.01
  16  -6  -7  826.98   40.94
  16  -6  -6   -0.16   12.11
  16  -6  -6   21.99   17.10
  16  -6  -5  412.52   35.22
  16  -6  -5  375.77   36.35
  16  -6  -5  366.45   23.66
  16  -6  -4    7.51   13.57
  16  -6  -4    5.25    8.96
  16  -6  -4   16.03   10.47
  16  -6  -3  284.83   28.55
  16  -6  -3  277.09   26.73
  16  -6  -3  250.35   35.82
  16  -6  -2    1.14    8.49
  16  -6  -2    9.84    8.92
  16  -6  -2    5.40    5.55
  16  -6  -1  235.08   34.91
  16  -6  -1  160.09   21.43
  16  -6  -1  137.99   43.14
  16  -6   0   -5.38   13.49
  16  -6   0   14.65   12.41
 -16   6  -1   38.70   39.31
  16  -6   1   29.20   24.21
  16  -6   1   83.99   34.17
 -16   6  -2    5.91    9.35
  16  -6   2   13.00   13.38
 -16  -6  -2    6.24    5.45
  16  -6   2   14.83   15.65
  16   8 -14   30.59   11.64
  16  -8 -14   34.18   18.21
  16  -8 -14   53.23   22.58
  16  -8 -13   10.15   15.28
  16  -8 -13   30.60   11.97
  16   8 -12   19.33    8.38
  16  -8 -12   23.27   17.74
  16  -8 -12   24.05   17.97
  16  -8 -11   40.63   16.58
  16  -8 -11   23.15   13.30
  16  -8 -10   79.67   19.00
  16  -8 -10   57.08   26.76
  16  -8  -9  158.28   32.70
  16  -8  -8   47.92   28.26
  16  -8  -8   89.67   41.16
  16  -8  -7  220.62   22.03
  16  -8  -7  180.26   71.18
  16  -8  -6  114.46   24.76
  16  -8  -6  103.13   25.26
  16  -8  -5  180.06   30.16
  16  -8  -5  154.06   27.54
  16  -8  -5   67.17   25.78
  16  -8  -4  293.37   31.21
  16  -8  -4  298.87   31.20
  16  -8  -4  264.19   37.63
  16  -8  -3  217.34   22.25
  16  -8  -3  226.65   27.34
  16  -8  -3  250.00   21.83
  16  -8  -2   65.30   14.44
  16  -8  -2   68.54   15.17
  16  -8  -2   72.42   19.22
  16  -8  -1  478.03   44.00
  16  -8  -1  493.10   63.41
  16  -8  -1  504.22   46.22
  16  -8   0    6.78   12.01
  16  -8   0    8.84    6.85
 -16   8  -1  157.36   41.72
  16  -8   1  169.50   46.88
  16  -8   1  143.10   47.55
  16 -10 -12  216.97   46.01
  16 -10 -12  284.07   30.79
  16 -10 -11   61.48   17.08
  16 -10 -11   54.08   19.29
  16 -10 -10  309.56   55.19
  16 -10 -10  267.64   75.88
  16 -10  -9   32.63   14.55
  16 -10  -9   26.55   14.46
  16 -10  -8  312.22   53.02
  16 -10  -8  396.52   42.45
  16 -10  -7   56.97   22.30
  16 -10  -7   27.88   14.80
  16 -10  -6  131.92   30.00
  16 -10  -6   74.19   53.29
  16 -10  -6   40.27   33.50
  16 -10  -5   30.73   14.39
  16 -10  -5   32.17   14.86
  16 -10  -5    8.27    8.33
  16 -10  -4  213.54   38.46
  16 -10  -4  203.01   28.55
  16 -10  -4  198.17   27.56
  16 -10  -3   43.99   14.38
  16 -10  -3   19.44   16.61
  16 -10  -3   33.70   20.09
  16 -10  -2   61.89   52.20
  16 -10  -2  186.99   33.85
  16 -10  -2  140.72   23.06
  16 -10  -1   57.19   24.84
  16 -10  -1   11.59   12.16
  16 -10  -1   11.04   11.00
  16 -12  -8  113.09   53.65
  16 -12  -8  162.75   42.32
  16 -12  -7   18.47   18.93
  16 -12  -7   23.45   14.54
  16 -12  -6  187.52   31.10
  16 -12  -6   73.82   61.79
  17   1 -16  185.23   27.31
  17  -1 -16  156.72   61.71
  17   1 -15  257.33   64.56
  17  -1 -15  275.26   37.52
  17  -1 -15  227.23   45.85
  17   1 -14  105.88   30.70
  17  -1 -14   87.25   22.79
  17  -1 -14   82.24   29.41
  17   1 -13  523.42   33.88
  17  -1 -13  522.37   44.64
  17  -1 -13  499.26   31.83
  17   1 -12  140.16   41.10
  17  -1 -12   97.82   35.59
  17  -1 -12  107.61   24.90
  17   1 -11  720.71   75.25
  17  -1 -11  698.06   68.86
  17  -1 -11  629.83   47.64
  17   1 -10  103.07   22.82
  17  -1 -10  140.60   41.64
  17  -1 -10  118.76   16.86
  17   1  -9  204.91   43.20
  17  -1  -9  213.94   35.63
  17  -1  -9  186.54   39.94
  17   1  -8  475.09   29.09
  17  -1  -8  460.68   57.01
  17  -1  -8  435.38   25.31
  17   1  -7  129.58   32.81
  17  -1  -7  148.34   21.90
  17  -1  -7  123.86   33.39
  17   1  -6  252.20   20.33
  17  -1  -6  241.40   21.74
  17  -1  -6  233.41   19.75
  17   1  -5  243.39   26.79
  17  -1  -5  260.48   20.06
  17  -1  -5  205.01   27.60
  17   1  -4  235.13   26.13
  17  -1  -4  262.77   20.35
  17  -1  -4  181.76   28.41
  17   1  -3  286.40   21.63
  17  -1  -3  275.30   24.39
  17  -1  -3  234.27   28.36
  17   1  -2  378.87   26.76
  17  -1  -2  353.21   66.86
  17  -1  -2  348.52   25.34
  17   1  -1   10.80    8.19
  17  -1  -1    7.26   11.03
  17  -1  -1   17.99   14.61
  17  -1   0   21.48   15.99
  17  -1   0   37.27   16.38
  17   1   0   29.01   11.89
  17  -1   1   34.25    9.40
  17  -1   1   18.38   11.60
  17  -1   1   17.63    9.06
  17  -1   2   80.05   35.04
  17   3 -16  233.58   61.06
  17  -3 -16  195.82   23.77
  17  -3 -16  149.78   55.26
  17   3 -15   71.50   21.18
  17  -3 -15   75.99   26.34
  17  -3 -15   44.36   25.00
[truncated: 17,142 more chars]
