# Supplementary material for: Dielectric and ferroelectric sensing based on molecular recognition in Cu(1,10-phenlothroline)2SeO4·(diol) systems
Source: Nat Commun. 2017 Feb 20;8:14551. doi: 10.1038/ncomms14551 (PMC5321740; doi:10.1038/ncomms14551)
Supplement: Supplementary Data 6 — The cif file for compound 2 at 243 K. [file ncomms14551-s7.cif]

data_propane-1,2-T243K
 
_audit_creation_method            'SHELXL-2014/7'
_shelx_SHELXL_version_number      '2014/7'
_chemical_name_systematic         ?
_chemical_name_common             ?
_chemical_melting_point           ?
_chemical_formula_moiety          ?
_chemical_formula_sum
 'C27 H24 Cu N4 O6 Se' 
_chemical_formula_weight          643.00

loop_
 _atom_type_symbol
 _atom_type_description
 _atom_type_scat_dispersion_real
 _atom_type_scat_dispersion_imag
 _atom_type_scat_source
 'C'  'C'   0.0033   0.0016
 'International Tables Vol C Tables 4.2.6.8 and 6.1.1.4'
 'H'  'H'   0.0000   0.0000
 'International Tables Vol C Tables 4.2.6.8 and 6.1.1.4'
 'N'  'N'   0.0061   0.0033
 'International Tables Vol C Tables 4.2.6.8 and 6.1.1.4'
 'O'  'O'   0.0106   0.0060
 'International Tables Vol C Tables 4.2.6.8 and 6.1.1.4'
 'Cu'  'Cu'   0.3201   1.2651
 'International Tables Vol C Tables 4.2.6.8 and 6.1.1.4'
 'Se'  'Se'  -0.0929   2.2259
 'International Tables Vol C Tables 4.2.6.8 and 6.1.1.4'
 
_space_group_crystal_system       monoclinic
_space_group_IT_number            9
_space_group_name_H-M_alt         'C c'
_space_group_name_Hall            'C -2yc'
 
_shelx_space_group_comment
;
The symmetry employed for this shelxl refinement is uniquely defined
by the following loop, which should always be used as a source of
symmetry information in preference to the above space-group names.
They are only intended as comments.
;
 
loop_
 _space_group_symop_operation_xyz
 'x, y, z'
 'x, -y, z+1/2'
 'x+1/2, y+1/2, z'
 'x+1/2, -y+1/2, z+1/2'
 
_cell_length_a                    17.515(20)
_cell_length_b                    13.237(12)
_cell_length_c                    13.262(15)
_cell_angle_alpha                 90
_cell_angle_beta                  123.415(13)
_cell_angle_gamma                 90
_cell_volume                      2567(5)
_cell_formula_units_Z             4
_cell_measurement_temperature     243(2)
_cell_measurement_reflns_used           3365
_cell_measurement_theta_min             3.2424
_cell_measurement_theta_max             27.4507
 
_exptl_crystal_description        plate
_exptl_crystal_colour             blue
_exptl_crystal_density_meas       ?
_exptl_crystal_density_method     ?
_exptl_crystal_density_diffrn     1.664          
_exptl_crystal_F_000              1300
_exptl_transmission_factor_min    ?
_exptl_transmission_factor_max    ?
_exptl_crystal_size_max           0.15
_exptl_crystal_size_mid           0.12
_exptl_crystal_size_min           0.10
_exptl_absorpt_coefficient_mu     2.320
_shelx_estimated_absorpt_T_min    ?
_shelx_estimated_absorpt_T_max    ?
_exptl_absorpt_correction_type          'Multi-scan'
_exptl_absorpt_correction_T_max         1.0000
_exptl_absorpt_correction_T_min         0.6396
_exptl_absorpt_process_details    ?
_exptl_absorpt_special_details    ?
_diffrn_ambient_temperature       243(2)
_diffrn_radiation_wavelength      0.71073
_diffrn_radiation_type            MoK\a
_diffrn_source                    ?
_diffrn_measurement_device_type  'Rigaku saturn 724'
_diffrn_measurement_method        ?
_diffrn_detector_area_resol_mean  ?
_diffrn_reflns_number             13783
_diffrn_reflns_av_unetI/netI      0.0952
_diffrn_reflns_av_R_equivalents   0.0620
_diffrn_reflns_limit_h_min        -22
_diffrn_reflns_limit_h_max        22
_diffrn_reflns_limit_k_min        -17
_diffrn_reflns_limit_k_max        17
_diffrn_reflns_limit_l_min        -17
_diffrn_reflns_limit_l_max        17
_diffrn_reflns_theta_min          3.244
_diffrn_reflns_theta_max          27.484
_diffrn_reflns_theta_full         25.242
_diffrn_measured_fraction_theta_max   0.992
_diffrn_measured_fraction_theta_full  0.993
_diffrn_reflns_Laue_measured_fraction_max    0.992
_diffrn_reflns_Laue_measured_fraction_full   0.993
_diffrn_reflns_point_group_measured_fraction_max   0.992
_diffrn_reflns_point_group_measured_fraction_full  0.993
_reflns_number_total              5788
_reflns_number_gt                 4413
_reflns_threshold_expression      'I > 2\s(I)'
_reflns_Friedel_coverage          0.998
_reflns_Friedel_fraction_max      0.992
_reflns_Friedel_fraction_full     0.994
 
_reflns_special_details
;
 Reflections were merged by SHELXL according to the crystal
 class for the calculation of statistics and refinement.
 
 _reflns_Friedel_fraction is defined as the number of unique
 Friedel pairs measured divided by the number that would be
 possible theoretically, ignoring centric projections and
 systematic absences.
;
 
_computing_data_collection        ?
_computing_cell_refinement        ?
_computing_data_reduction         ?
_computing_structure_solution     ?
_computing_structure_refinement 'SHELXL-2014/7 (Sheldrick, 2014)'
_computing_molecular_graphics     ?
_computing_publication_material   ?
_refine_special_details
;
 Refined as a 2-component twin.
;
_refine_ls_structure_factor_coef  Fsqd
_refine_ls_matrix_type            full
_refine_ls_weighting_scheme       calc
_refine_ls_weighting_details
'w=1/[\s^2^(Fo^2^)+(0.0722P)^2^] where P=(Fo^2^+2Fc^2^)/3'
_atom_sites_solution_primary      ?
_atom_sites_solution_secondary    ?
_atom_sites_solution_hydrogens    mixed
_refine_ls_hydrogen_treatment     constr
_refine_ls_extinction_method      none
_refine_ls_extinction_coef        .
_refine_ls_abs_structure_details
;
 Flack x determined using 1534 quotients [(I+)-(I-)]/[(I+)+(I-)]
 (Parsons, Flack and Wagner, Acta Cryst. B69 (2013) 249-259).
;
_refine_ls_abs_structure_Flack    -0.007(15)
_chemical_absolute_configuration  ?
_refine_ls_number_reflns          5788
_refine_ls_number_parameters      363
_refine_ls_number_restraints      9
_refine_ls_R_factor_all           0.0704
_refine_ls_R_factor_gt            0.0536
_refine_ls_wR_factor_ref          0.1438
_refine_ls_wR_factor_gt           0.1277
_refine_ls_goodness_of_fit_ref    1.004
_refine_ls_restrained_S_all       1.004
_refine_ls_shift/su_max           0.000
_refine_ls_shift/su_mean          0.000
 
loop_
 _atom_site_label
 _atom_site_type_symbol
 _atom_site_fract_x
 _atom_site_fract_y
 _atom_site_fract_z
 _atom_site_U_iso_or_equiv
 _atom_site_adp_type
 _atom_site_occupancy
 _atom_site_site_symmetry_order  
 _atom_site_calc_flag
 _atom_site_refinement_flags_posn
 _atom_site_refinement_flags_adp
 _atom_site_refinement_flags_occupancy
 _atom_site_disorder_assembly
 _atom_site_disorder_group
Cu1 Cu 0.15429(9) 0.70368(7) 0.29475(12) 0.0253(3) Uani 1 1 d . . . . .
Se1 Se 0.14355(6) 0.45767(9) 0.30978(8) 0.0215(3) Uani 0.821(4) 1 d . . P A 1
Se1' Se 0.1599(4) 0.4574(5) 0.2771(6) 0.0215(3) Uani 0.179(4) 1 d . . P A 2
O1 O 0.2373(5) 0.4030(6) 0.3347(8) 0.042(2) Uani 1 1 d . . . . .
O2 O 0.1537(6) 0.4805(7) 0.4370(7) 0.0310(16) Uani 0.821(4) 1 d . . P A 1
O2' O 0.156(3) 0.481(3) 0.155(3) 0.0310(16) Uani 0.179(4) 1 d . . P A 2
O3 O 0.1244(6) 0.5636(6) 0.2307(7) 0.0340(19) Uani 0.821(4) 1 d . . P A 1
O3' O 0.166(3) 0.583(3) 0.338(3) 0.0340(19) Uani 0.179(4) 1 d . . P A 2
O4 O 0.0570(5) 0.3860(6) 0.2247(7) 0.0365(17) Uani 1 1 d . . . . .
C1 C 0.0489(7) 0.8290(10) 0.0467(9) 0.038(3) Uani 1 1 d . . . . .
H1A H 0.0931 0.8073 0.0323 0.045 Uiso 1 1 calc R U . . .
C2 C -0.0213(9) 0.8974(10) -0.0368(11) 0.041(3) Uani 1 1 d . . . . .
H2A H -0.0240 0.9187 -0.1063 0.049 Uiso 1 1 calc R U . . .
C3 C -0.0831(9) 0.9305(10) -0.0148(11) 0.044(3) Uani 1 1 d . . . . .
H3A H -0.1283 0.9768 -0.0680 0.053 Uiso 1 1 calc R U . . .
C4 C -0.0810(7) 0.8964(8) 0.0885(9) 0.030(2) Uani 1 1 d . . . . .
C5 C -0.1436(9) 0.9265(9) 0.1200(12) 0.040(3) Uani 1 1 d . . . . .
H5A H -0.1896 0.9732 0.0698 0.048 Uiso 1 1 calc R U . . .
C6 C -0.1402(8) 0.8922(9) 0.2160(11) 0.036(2) Uani 1 1 d . . . . .
H6A H -0.1836 0.9134 0.2321 0.043 Uiso 1 1 calc R U . . .
C7 C -0.0689(7) 0.8215(8) 0.2961(9) 0.027(2) Uani 1 1 d . . . . .
C8 C -0.0638(7) 0.7766(9) 0.3951(10) 0.035(2) Uani 1 1 d . . . . .
H8A H -0.1073 0.7931 0.4130 0.042 Uiso 1 1 calc R U . . .
C9 C 0.0045(8) 0.7082(9) 0.4666(11) 0.038(3) Uani 1 1 d . . . . .
H9A H 0.0089 0.6794 0.5344 0.046 Uiso 1 1 calc R U . . .
C10 C 0.0684(8) 0.6817(9) 0.4365(10) 0.036(2) Uani 1 1 d . . . . .
H10A H 0.1149 0.6351 0.4853 0.043 Uiso 1 1 calc R U . . .
C11 C -0.0045(6) 0.7902(7) 0.2700(9) 0.025(2) Uani 1 1 d . . . . .
C12 C -0.0097(6) 0.8284(8) 0.1668(9) 0.026(2) Uani 1 1 d . . . . .
C13 C 0.2572(8) 0.8312(9) 0.5353(10) 0.039(3) Uani 1 1 d . . . . .
H13A H 0.2151 0.8080 0.5529 0.047 Uiso 1 1 calc R U . . .
C14 C 0.3728(7) 0.8181(9) 0.2856(9) 0.033(2) Uani 1 1 d . . . . .
C74 C 0.3243(9) 0.8977(11) 0.6154(11) 0.044(3) Uani 1 1 d . . . . .
H14A H 0.3273 0.9179 0.6854 0.052 Uiso 1 1 calc R U . . .
C15 C 0.3866(8) 0.9341(8) 0.5922(10) 0.032(2) Uani 1 1 d . . . . .
H15A H 0.4309 0.9815 0.6443 0.038 Uiso 1 1 calc R U . . .
C16 C 0.3831(7) 0.8996(9) 0.4897(9) 0.028(2) Uani 1 1 d . . . . .
C17 C 0.4471(9) 0.9292(9) 0.4611(11) 0.035(3) Uani 1 1 d . . . . .
H17A H 0.4935 0.9757 0.5107 0.042 Uiso 1 1 calc R U . . .
C18 C 0.4412(7) 0.8897(10) 0.3608(10) 0.037(3) Uani 1 1 d . . . . .
H18A H 0.4832 0.9106 0.3419 0.044 Uiso 1 1 calc R U . . .
C20 C 0.3644(8) 0.7739(10) 0.1802(10) 0.038(3) Uani 1 1 d . . . . .
H20A H 0.4024 0.7943 0.1545 0.046 Uiso 1 1 calc R U . . .
C21 C 0.2977(8) 0.6999(9) 0.1184(10) 0.035(3) Uani 1 1 d . . . . .
H21A H 0.2917 0.6673 0.0514 0.041 Uiso 1 1 calc R U . . .
C22 C 0.2414(7) 0.6748(9) 0.1551(9) 0.031(2) Uani 1 1 d . . . . .
H22A H 0.1978 0.6239 0.1122 0.038 Uiso 1 1 calc R U . . .
C23 C 0.3102(6) 0.7882(7) 0.3133(8) 0.0230(19) Uani 1 1 d . . . . .
C24 C 0.3160(7) 0.8300(8) 0.4176(9) 0.0246(19) Uani 1 1 d . . . . .
N1 N 0.2439(6) 0.7172(7) 0.2466(8) 0.0275(18) Uani 1 1 d . . . . .
N2 N 0.2486(6) 0.7980(6) 0.4349(7) 0.0270(18) Uani 1 1 d . . . . .
N3 N 0.0529(6) 0.7956(6) 0.1440(8) 0.0273(18) Uani 1 1 d . . . . .
N4 N 0.0640(6) 0.7213(6) 0.3402(7) 0.0241(17) Uani 1 1 d . . . . .
C25 C 0.134(2) 0.0304(18) 0.369(3) 0.201(16) Uani 1 1 d D . . . .
H25A H 0.1506 -0.0264 0.3385 0.301 Uiso 1 1 calc R U . . .
H25B H 0.1819 0.0424 0.4527 0.301 Uiso 1 1 calc R U . . .
H25C H 0.0771 0.0155 0.3622 0.301 Uiso 1 1 calc R U . . .
C26 C 0.122(2) 0.1227(12) 0.296(3) 0.112(8) Uani 1 1 d D U . . .
H26A H 0.0721 0.1112 0.2103 0.134 Uiso 1 1 calc R U . . .
C27 C 0.2083(14) 0.1356(14) 0.3061(17) 0.087(6) Uani 1 1 d . U . . .
H27A H 0.2556 0.1528 0.3900 0.105 Uiso 1 1 calc R U . . .
H27B H 0.2254 0.0710 0.2878 0.105 Uiso 1 1 calc R U . . .
O5 O 0.2080(9) 0.2104(7) 0.2300(11) 0.063(3) Uani 1 1 d . . . . .
H5D H 0.2166 0.2682 0.2628 0.075 Uiso 1 1 d R U . . .
O6 O 0.0985(9) 0.2000(7) 0.3412(13) 0.077(4) Uani 1 1 d . . . . .
H6D H 0.0863 0.2537 0.2997 0.093 Uiso 1 1 d R U . . .
 
loop_
 _atom_site_aniso_label
 _atom_site_aniso_U_11
 _atom_site_aniso_U_22
 _atom_site_aniso_U_33
 _atom_site_aniso_U_23
 _atom_site_aniso_U_13
 _atom_site_aniso_U_12
Cu1 0.0252(5) 0.0266(5) 0.0331(5) -0.0010(6) 0.0219(4) -0.0015(6)
Se1 0.0205(5) 0.0246(4) 0.0252(6) 0.0001(5) 0.0163(4) -0.0023(5)
Se1' 0.0205(5) 0.0246(4) 0.0252(6) 0.0001(5) 0.0163(4) -0.0023(5)
O1 0.034(4) 0.046(5) 0.067(6) -0.020(4) 0.041(4) -0.011(3)
O2 0.036(4) 0.048(4) 0.019(3) 0.004(4) 0.021(3) 0.004(4)
O2' 0.036(4) 0.048(4) 0.019(3) 0.004(4) 0.021(3) 0.004(4)
O3 0.049(5) 0.034(4) 0.024(4) -0.013(3) 0.022(4) -0.023(4)
O3' 0.049(5) 0.034(4) 0.024(4) -0.013(3) 0.022(4) -0.023(4)
O4 0.031(4) 0.045(4) 0.032(4) -0.008(3) 0.016(3) -0.014(3)
C1 0.035(6) 0.051(7) 0.037(6) 0.008(5) 0.026(5) 0.006(5)
C2 0.054(8) 0.044(7) 0.040(6) 0.015(5) 0.036(6) 0.010(6)
C3 0.047(7) 0.053(8) 0.024(5) 0.012(5) 0.015(5) 0.015(6)
C4 0.031(6) 0.028(5) 0.026(5) 0.003(4) 0.012(5) 0.003(4)
C5 0.028(6) 0.042(7) 0.044(6) -0.005(5) 0.015(5) -0.001(5)
C6 0.032(6) 0.034(6) 0.050(7) -0.007(5) 0.029(6) -0.001(5)
C7 0.025(5) 0.030(5) 0.039(5) -0.013(4) 0.026(5) -0.008(4)
C8 0.030(5) 0.044(7) 0.040(6) -0.005(5) 0.024(5) -0.005(5)
C9 0.038(6) 0.047(7) 0.050(7) 0.010(5) 0.037(6) 0.012(5)
C10 0.042(6) 0.038(6) 0.039(6) 0.008(5) 0.029(5) 0.003(5)
C11 0.022(4) 0.028(5) 0.030(5) -0.007(4) 0.019(4) 0.002(4)
C12 0.024(5) 0.027(5) 0.032(5) -0.001(4) 0.018(4) 0.000(4)
C13 0.052(7) 0.037(6) 0.043(6) -0.014(5) 0.035(6) -0.016(6)
C14 0.028(5) 0.041(6) 0.031(5) -0.009(5) 0.017(5) -0.012(5)
C74 0.042(7) 0.061(8) 0.031(6) -0.017(6) 0.023(6) -0.009(6)
C15 0.033(6) 0.033(6) 0.034(5) -0.008(4) 0.021(5) -0.007(5)
C16 0.028(5) 0.034(6) 0.026(5) 0.005(4) 0.018(5) -0.002(4)
C17 0.033(6) 0.037(6) 0.039(6) -0.010(5) 0.022(5) -0.021(5)
C18 0.028(5) 0.048(7) 0.035(5) -0.006(5) 0.018(5) -0.021(5)
C20 0.033(6) 0.058(8) 0.039(6) -0.005(5) 0.029(5) -0.011(5)
C21 0.040(6) 0.045(7) 0.030(5) -0.002(5) 0.026(5) 0.001(5)
C22 0.021(5) 0.044(6) 0.037(6) -0.013(5) 0.020(4) -0.010(5)
C23 0.021(4) 0.023(5) 0.027(5) -0.003(4) 0.015(4) 0.000(4)
C24 0.027(5) 0.026(5) 0.026(5) 0.003(4) 0.018(4) 0.001(4)
N1 0.023(4) 0.033(5) 0.033(4) -0.004(4) 0.019(4) -0.003(3)
N2 0.034(4) 0.027(5) 0.029(4) 0.000(3) 0.023(4) -0.008(4)
N3 0.027(4) 0.032(5) 0.030(4) 0.001(4) 0.020(4) -0.001(3)
N4 0.031(4) 0.026(4) 0.023(4) 0.006(3) 0.020(4) 0.003(4)
C25 0.22(3) 0.17(3) 0.28(4) 0.12(3) 0.18(3) 0.13(3)
C26 0.22(2) 0.041(8) 0.178(18) 0.008(12) 0.176(19) -0.006(13)
C27 0.141(16) 0.072(12) 0.097(12) 0.026(10) 0.096(13) 0.043(11)
O5 0.099(8) 0.048(6) 0.079(7) -0.013(5) 0.073(7) -0.006(5)
O6 0.127(11) 0.043(6) 0.131(10) 0.024(6) 0.114(10) 0.014(6)
 
_geom_special_details
;
 All esds (except the esd in the dihedral angle between two l.s. planes)
 are estimated using the full covariance matrix.  The cell esds are taken
 into account individually in the estimation of esds in distances, angles
 and torsion angles; correlations between esds in cell parameters are only
 used when they are defined by crystal symmetry.  An approximate (isotropic)
 treatment of cell esds is used for estimating esds involving l.s. planes.
;
 
loop_
 _geom_bond_atom_site_label_1
 _geom_bond_atom_site_label_2
 _geom_bond_distance
 _geom_bond_site_symmetry_2
 _geom_bond_publ_flag
Cu1 O3' 1.67(4) . ?
Cu1 O3 1.986(8) . ?
Cu1 N4 1.991(8) . ?
Cu1 N1 2.002(8) . ?
Cu1 N2 2.088(9) . ?
Cu1 N3 2.174(9) . ?
Se1 O4 1.608(7) . ?
Se1 O2 1.625(7) . ?
Se1 O1 1.653(8) . ?
Se1 O3 1.671(8) . ?
Se1' O1 1.343(11) . ?
Se1' O2' 1.61(3) . ?
Se1' O4 1.801(10) . ?
Se1' O3' 1.82(4) . ?
C1 N3 1.328(13) . ?
C1 C2 1.435(16) . ?
C2 C3 1.341(17) . ?
C3 C4 1.423(15) . ?
C4 C12 1.421(14) . ?
C4 C5 1.428(16) . ?
C5 C6 1.323(17) . ?
C6 C7 1.450(16) . ?
C7 C8 1.399(15) . ?
C7 C11 1.412(12) . ?
C8 C9 1.379(16) . ?
C9 C10 1.424(15) . ?
C10 N4 1.344(13) . ?
C11 N4 1.382(12) . ?
C11 C12 1.414(14) . ?
C12 N3 1.358(12) . ?
C13 N2 1.329(13) . ?
C13 C74 1.382(16) . ?
C14 C23 1.392(13) . ?
C14 C18 1.418(15) . ?
C14 C20 1.445(15) . ?
C74 C15 1.373(16) . ?
C15 C16 1.403(14) . ?
C16 C24 1.381(15) . ?
C16 C17 1.421(14) . ?
C17 C18 1.380(16) . ?
C20 C21 1.393(16) . ?
C21 C22 1.359(14) . ?
C22 N1 1.316(13) . ?
C23 N1 1.372(13) . ?
C23 C24 1.442(12) . ?
C24 N2 1.387(12) . ?
C25 C26 1.50(2) . ?
C26 O6 1.358(19) . ?
C26 C27 1.46(3) . ?
C27 O5 1.411(18) . ?
 
loop_
 _geom_angle_atom_site_label_1
 _geom_angle_atom_site_label_2
 _geom_angle_atom_site_label_3
 _geom_angle
 _geom_angle_site_symmetry_1
 _geom_angle_site_symmetry_3
 _geom_angle_publ_flag
O3' Cu1 N4 88.6(15) . . ?
O3 Cu1 N4 99.9(4) . . ?
O3' Cu1 N1 103.0(15) . . ?
O3 Cu1 N1 90.9(4) . . ?
N4 Cu1 N1 168.1(3) . . ?
O3' Cu1 N2 112.5(13) . . ?
O3 Cu1 N2 146.3(4) . . ?
N4 Cu1 N2 91.8(3) . . ?
N1 Cu1 N2 81.7(3) . . ?
O3' Cu1 N3 137.1(14) . . ?
O3 Cu1 N3 103.9(3) . . ?
N4 Cu1 N3 80.2(3) . . ?
N1 Cu1 N3 92.5(3) . . ?
N2 Cu1 N3 109.2(3) . . ?
O4 Se1 O2 111.1(4) . . ?
O4 Se1 O1 109.3(3) . . ?
O2 Se1 O1 110.2(4) . . ?
O4 Se1 O3 105.6(4) . . ?
O2 Se1 O3 111.4(4) . . ?
O1 Se1 O3 109.1(4) . . ?
O1 Se1' O2' 98.5(16) . . ?
O1 Se1' O4 114.9(5) . . ?
O2' Se1' O4 103.6(15) . . ?
O1 Se1' O3' 116.4(15) . . ?
O2' Se1' O3' 102.9(19) . . ?
O4 Se1' O3' 116.8(15) . . ?
Se1 O3 Cu1 126.9(4) . . ?
Cu1 O3' Se1' 139(2) . . ?
N3 C1 C2 121.6(9) . . ?
C3 C2 C1 119.3(10) . . ?
C2 C3 C4 120.6(11) . . ?
C12 C4 C3 116.8(10) . . ?
C12 C4 C5 118.1(10) . . ?
C3 C4 C5 125.1(11) . . ?
C6 C5 C4 123.4(12) . . ?
C5 C6 C7 119.4(10) . . ?
C8 C7 C11 117.3(10) . . ?
C8 C7 C6 123.1(9) . . ?
C11 C7 C6 119.4(9) . . ?
C9 C8 C7 120.5(10) . . ?
C8 C9 C10 119.1(11) . . ?
N4 C10 C9 121.9(11) . . ?
N4 C11 C7 122.9(9) . . ?
N4 C11 C12 117.2(8) . . ?
C7 C11 C12 119.9(10) . . ?
N3 C12 C11 118.2(9) . . ?
N3 C12 C4 122.1(9) . . ?
C11 C12 C4 119.7(8) . . ?
N2 C13 C74 124.1(10) . . ?
C23 C14 C18 119.2(9) . . ?
C23 C14 C20 117.7(9) . . ?
C18 C14 C20 123.2(9) . . ?
C15 C74 C13 119.7(10) . . ?
C74 C15 C16 119.2(10) . . ?
C24 C16 C15 117.0(9) . . ?
C24 C16 C17 119.7(9) . . ?
C15 C16 C17 123.3(10) . . ?
C18 C17 C16 120.1(10) . . ?
C17 C18 C14 121.2(9) . . ?
C21 C20 C14 117.4(9) . . ?
C22 C21 C20 120.0(10) . . ?
N1 C22 C21 124.3(10) . . ?
N1 C23 C14 122.4(9) . . ?
N1 C23 C24 117.9(8) . . ?
C14 C23 C24 119.7(9) . . ?
C16 C24 N2 124.6(9) . . ?
C16 C24 C23 120.2(8) . . ?
N2 C24 C23 115.2(9) . . ?
C22 N1 C23 118.2(8) . . ?
C22 N1 Cu1 128.5(7) . . ?
C23 N1 Cu1 113.0(6) . . ?
C13 N2 C24 115.3(9) . . ?
C13 N2 Cu1 133.4(7) . . ?
C24 N2 Cu1 111.3(6) . . ?
C1 N3 C12 119.5(9) . . ?
C1 N3 Cu1 131.2(7) . . ?
C12 N3 Cu1 108.9(7) . . ?
C10 N4 C11 118.1(9) . . ?
C10 N4 Cu1 127.1(7) . . ?
C11 N4 Cu1 114.4(6) . . ?
O6 C26 C27 115(2) . . ?
O6 C26 C25 107.4(17) . . ?
C27 C26 C25 105(2) . . ?
O5 C27 C26 114.9(15) . . ?
 
_refine_diff_density_max    0.956
_refine_diff_density_min   -1.085
_refine_diff_density_rms    0.110

_shelx_res_file
;

    shelxl.res created by SHELXL-2014/7


TITL shelxl in Cc
CELL 0.71073  17.5154  13.2371  13.2625  90.000 123.415  90.000
ZERR  4   0.0195   0.0123   0.0145   0.000   0.013   0.000
LATT -7
SYMM X, -Y, 0.5+Z
SFAC C H N O CU SE
UNIT 108 96 16 24 4 4

L.S. 24
BOND
FMAP 2
TEMP -30
PLAN 20
EADP SE1' SE1
OMIT -3   3   3
OMIT  4   2  -2

TWIN -1.000    0.000    0.000 0 1 0 0 0 -1
acta
EADP O3' O3
EADP O2' O2

DFIX 1.5 C25 C26

WGHT    0.072200
BASF   0.52192
FVAR       4.04039   0.17935
CU1   5    0.154287    0.703677    0.294752    11.00000    0.02525    0.02661 =
         0.03313   -0.00097    0.02188   -0.00147
PART   1
SE1   6    0.143554    0.457672    0.309780   -21.00000    0.02048    0.02465 =
         0.02520    0.00013    0.01627   -0.00227
PART   2
SE1'  6    0.159878    0.457414    0.277135    21.00000    0.02048    0.02465 =
         0.02520    0.00013    0.01627   -0.00227
PART   0
O1    4    0.237337    0.402953    0.334723    11.00000    0.03378    0.04572 =
         0.06746   -0.01989    0.04138   -0.01140
PART   1
O2    4    0.153676    0.480541    0.436993   -21.00000    0.03572    0.04807 =
         0.01876    0.00378    0.02105    0.00350
PART   2
O2'   4    0.155938    0.481239    0.155481    21.00000    0.03572    0.04807 =
         0.01876    0.00378    0.02105    0.00350
PART   1
O3    4    0.124366    0.563613    0.230670   -21.00000    0.04857    0.03370 =
         0.02353   -0.01301    0.02233   -0.02331
PART   2
O3'   4    0.165721    0.582885    0.337518    21.00000    0.04857    0.03370 =
         0.02353   -0.01301    0.02233   -0.02331
PART   0
O4    4    0.057042    0.385980    0.224713    11.00000    0.03109    0.04547 =
         0.03161   -0.00807    0.01641   -0.01381
C1    1    0.048873    0.829029    0.046747    11.00000    0.03535    0.05116 =
         0.03673    0.00810    0.02620    0.00634
AFIX  43
H1A   2    0.093140    0.807341    0.032320    11.00000   -1.20000
AFIX   0
C2    1   -0.021342    0.897398   -0.036801    11.00000    0.05369    0.04419 =
         0.03991    0.01530    0.03594    0.01044
AFIX  43
H2A   2   -0.023994    0.918742   -0.106265    11.00000   -1.20000
AFIX   0
C3    1   -0.083131    0.930528   -0.014768    11.00000    0.04682    0.05312 =
         0.02428    0.01205    0.01481    0.01473
AFIX  43
H3A   2   -0.128288    0.976754   -0.068024    11.00000   -1.20000
AFIX   0
C4    1   -0.080987    0.896355    0.088505    11.00000    0.03127    0.02799 =
         0.02579    0.00258    0.01224    0.00261
C5    1   -0.143572    0.926527    0.119971    11.00000    0.02810    0.04157 =
         0.04361   -0.00466    0.01547   -0.00054
AFIX  43
H5A   2   -0.189569    0.973238    0.069819    11.00000   -1.20000
AFIX   0
C6    1   -0.140195    0.892179    0.215993    11.00000    0.03234    0.03364 =
         0.05006   -0.00698    0.02865   -0.00092
AFIX  43
H6A   2   -0.183646    0.913398    0.232148    11.00000   -1.20000
AFIX   0
C7    1   -0.068897    0.821511    0.296135    11.00000    0.02477    0.02991 =
         0.03886   -0.01258    0.02567   -0.00762
C8    1   -0.063840    0.776578    0.395132    11.00000    0.02975    0.04354 =
         0.03969   -0.00469    0.02402   -0.00519
AFIX  43
H8A   2   -0.107326    0.793132    0.413027    11.00000   -1.20000
AFIX   0
C9    1    0.004499    0.708169    0.466644    11.00000    0.03826    0.04690 =
         0.04986    0.00967    0.03666    0.01187
AFIX  43
H9A   2    0.008867    0.679405    0.534444    11.00000   -1.20000
AFIX   0
C10   1    0.068350    0.681673    0.436460    11.00000    0.04226    0.03765 =
         0.03938    0.00843    0.02928    0.00327
AFIX  43
H10A  2    0.114899    0.635055    0.485330    11.00000   -1.20000
AFIX   0
C11   1   -0.004522    0.790222    0.269975    11.00000    0.02222    0.02800 =
         0.03049   -0.00662    0.01875    0.00197
C12   1   -0.009681    0.828380    0.166806    11.00000    0.02355    0.02738 =
         0.03219   -0.00055    0.01793   -0.00029
C13   1    0.257229    0.831195    0.535280    11.00000    0.05212    0.03716 =
         0.04346   -0.01364    0.03541   -0.01634
AFIX  43
H13A  2    0.215084    0.807975    0.552876    11.00000   -1.20000
AFIX   0
C14   1    0.372819    0.818080    0.285582    11.00000    0.02794    0.04069 =
         0.03064   -0.00869    0.01704   -0.01232
C74   1    0.324315    0.897690    0.615379    11.00000    0.04222    0.06113 =
         0.03128   -0.01686    0.02254   -0.00949
AFIX  43
H14A  2    0.327326    0.917925    0.685425    11.00000   -1.20000
AFIX   0
C15   1    0.386565    0.934067    0.592155    11.00000    0.03286    0.03270 =
         0.03432   -0.00828    0.02148   -0.00688
AFIX  43
H15A  2    0.430929    0.981467    0.644258    11.00000   -1.20000
AFIX   0
C16   1    0.383129    0.899608    0.489696    11.00000    0.02783    0.03420 =
         0.02622    0.00504    0.01778   -0.00166
C17   1    0.447118    0.929203    0.461146    11.00000    0.03314    0.03657 =
         0.03867   -0.01008    0.02220   -0.02092
AFIX  43
H17A  2    0.493528    0.975730    0.510696    11.00000   -1.20000
AFIX   0
C18   1    0.441175    0.889703    0.360775    11.00000    0.02816    0.04755 =
         0.03550   -0.00612    0.01835   -0.02063
AFIX  43
H18A  2    0.483176    0.910631    0.341890    11.00000   -1.20000
AFIX   0
C20   1    0.364422    0.773885    0.180240    11.00000    0.03293    0.05778 =
         0.03874   -0.00452    0.02904   -0.01095
AFIX  43
H20A  2    0.402439    0.794261    0.154471    11.00000   -1.20000
AFIX   0
C21   1    0.297742    0.699889    0.118421    11.00000    0.03958    0.04541 =
         0.03012   -0.00151    0.02649    0.00080
AFIX  43
H21A  2    0.291703    0.667309    0.051405    11.00000   -1.20000
AFIX   0
C22   1    0.241424    0.674841    0.155081    11.00000    0.02108    0.04356 =
         0.03693   -0.01285    0.02047   -0.01003
AFIX  43
H22A  2    0.197818    0.623866    0.112217    11.00000   -1.20000
AFIX   0
C23   1    0.310237    0.788167    0.313281    11.00000    0.02107    0.02332 =
         0.02693   -0.00288    0.01470    0.00048
C24   1    0.316009    0.830003    0.417647    11.00000    0.02747    0.02641 =
         0.02589    0.00329    0.01838    0.00119
N1    3    0.243891    0.717212    0.246596    11.00000    0.02281    0.03270 =
         0.03286   -0.00352    0.01905   -0.00333
N2    3    0.248596    0.798026    0.434873    11.00000    0.03437    0.02677 =
         0.02877    0.00036    0.02302   -0.00782
N3    3    0.052853    0.795637    0.143957    11.00000    0.02704    0.03242 =
         0.02996    0.00138    0.02040   -0.00061
N4    3    0.064040    0.721335    0.340174    11.00000    0.03149    0.02634 =
         0.02277    0.00580    0.02011    0.00344
C25   1    0.133892    0.030444    0.368757    11.00000    0.21969    0.17381 =
         0.27761    0.11965    0.18007    0.12575
AFIX  33
H25A  2    0.150590   -0.026357    0.338517    11.00000   -1.50000
H25B  2    0.181878    0.042403    0.452734    11.00000   -1.50000
H25C  2    0.077099    0.015549    0.362217    11.00000   -1.50000
AFIX   0
SIMU C26 C27
C26   1    0.121701    0.122742    0.295835    11.00000    0.22082    0.04081 =
         0.17838    0.00807    0.17575   -0.00562
AFIX  13
H26A  2    0.072093    0.111156    0.210280    11.00000   -1.20000
AFIX   0
C27   1    0.208350    0.135640    0.306066    11.00000    0.14073    0.07240 =
         0.09742    0.02625    0.09646    0.04263
AFIX  23
H27A  2    0.255610    0.152753    0.389978    11.00000   -1.20000
H27B  2    0.225375    0.070967    0.287769    11.00000   -1.20000
AFIX   0
O5    4    0.208032    0.210431    0.230021    11.00000    0.09870    0.04795 =
         0.07933   -0.01300    0.07257   -0.00578
AFIX   3
H5D   2    0.216552    0.268172    0.262792    11.00000   -1.20000
AFIX   0
O6    4    0.098459    0.200042    0.341221    11.00000    0.12656    0.04295 =
         0.13086    0.02387    0.11383    0.01437
AFIX   3
H6D   2    0.086329    0.253702    0.299731    11.00000   -1.20000

AFIX   0
HKLF 4

REM  shelxl in Cc
REM R1 =  0.0536 for    4413 Fo > 4sig(Fo)  and  0.0704 for all    5788 data
REM    363 parameters refined using      9 restraints

END

WGHT      0.0724      0.0000

REM Highest difference peak  0.956,  deepest hole -1.085,  1-sigma level  0.110
Q1    1   0.1608  0.2134  0.2995  11.00000  0.05    0.96
Q2    1   0.1420  0.6281  0.3060  11.00000  0.05    0.90
Q3    1   0.1590  0.3732  0.2948  11.00000  0.05    0.68
Q4    1   0.2204  0.5006  0.3071  11.00000  0.05    0.64
Q5    1   0.1580  0.5011  0.2112  11.00000  0.05    0.59
Q6    1   0.1753  0.0281  0.2247  11.00000  0.05    0.55
Q7    1   0.1524  0.5607  0.3593  11.00000  0.05    0.51
Q8    1   0.2698  0.4244  0.3315  11.00000  0.05    0.49
Q9    1   0.0727  0.4992  0.3051  11.00000  0.05    0.47
Q10   1   0.5610  0.8595  0.3413  11.00000  0.05    0.47
Q11   1   0.0691  0.5483  0.3600  11.00000  0.05    0.44
Q12   1   0.2485  0.0658  0.3594  11.00000  0.05    0.43
Q13   1   0.1389  0.7485  0.3918  11.00000  0.05    0.43
Q14   1   0.2166  0.0931  0.4026  11.00000  0.05    0.43
Q15   1   0.1818  0.7848  0.3728  11.00000  0.05    0.42
Q16   1   0.1883 -0.0650  0.2831  11.00000  0.05    0.41
Q17   1   0.1575  0.4149  0.2102  11.00000  0.05    0.40
Q18   1   0.0596  0.4415  0.2989  11.00000  0.05    0.40
Q19   1   0.5095  0.9248  0.2741  11.00000  0.05    0.39
Q20   1   0.2303  0.5453  0.2407  11.00000  0.05    0.39
;
_shelx_res_checksum    2111

_shelx_hkl_file
;
   0   0  -3  111.89  583.51   1-0.87348 0.76695-0.15276 0.15276 0.46225-0.62325
   0   0  -3  891.52 1321.78   1 0.53978-0.64612 0.69687-0.69687-0.47222 0.31127
   0   0   3 -422.39 1435.14   1 0.60693-0.50059 0.74174-0.74174-0.28538 0.44633
   0   0   3 1407.22 2120.90   1-0.64228 0.74854 0.54474-0.54474 0.53919-0.37807
   0   0  -3  432.44 1489.88   1-0.76507 0.65881 0.51318-0.51318 0.38897-0.55009
   0   0  -4405392.814320.56   1-0.89293 0.75089-0.10996 0.10996 0.43654-0.65120
   0   0  -4434649.315622.98   1 0.52625-0.66804 0.68645-0.68645-0.50182 0.28721
   0   0   4408479.914775.71   1-0.61914 0.76082 0.54799-0.54799 0.56246-0.34763
   0   0  -5  504.94  701.61   1-0.91000 0.73244-0.06635 0.06635 0.40925-0.67758
   0   0  -5  -52.98 1043.33   1 0.63461-0.81218 0.47030-0.47030-0.61325 0.34521
   0   0  -5  809.57 2054.41   1 0.51204-0.68927 0.67519-0.67519-0.53097 0.26271
   0   0   5  180.80 2220.90   1-0.59522 0.77232 0.55065-0.55065 0.58522-0.31668
   0   0  -6639436.819429.03   1 0.59436-0.80744 0.50587-0.50587-0.62515 0.30351
   0   0  -6664058.818901.40   1 0.49713-0.70981 0.66305-0.66305-0.55965 0.23774
   0   0   6569594.216281.10   1-0.57051 0.78303 0.55272-0.55272 0.60746-0.28521
   0   0  -7 -185.35 1489.20   1 0.55151-0.80011 0.54053-0.54053-0.63533 0.26008
   0   0  -7 1089.32 1573.69   1 0.48152-0.72964 0.65002-0.65002-0.58787 0.21231
   0   0   7 -398.18 2477.40   1-0.54499 0.79294 0.55418-0.55418 0.62916-0.25321
   0   0  -8168221.7 8973.45   1 0.50590-0.79001 0.57422-0.57422-0.64368 0.21482
   0   0  -8149276.3 8778.00   1 0.46518-0.74875 0.63609-0.63609-0.61561 0.18640
   0   0   8134645.3 7947.03   1-0.51865 0.80202 0.55503-0.55503 0.65033-0.22067
   0   0  -9  740.65 1515.82   1 0.45730-0.77693 0.60686-0.60686-0.65005 0.16759
   0   0  -9 -243.48 1379.94   1 0.44810-0.76712 0.62122-0.62122-0.64286 0.16000
   0   0   9  335.19 2618.32   1-0.49150 0.81042 0.55477-0.55477 0.67130-0.18826
   0   0 -1063514.85 5127.56   1 0.40545-0.76059 0.63837-0.63837-0.65427 0.11820
   0   0 -1058788.45 5753.23   1 0.43025-0.78472 0.60539-0.60539-0.66961 0.13309
   0   0  1052404.72 5261.70   1-0.46345 0.81781 0.55432-0.55432 0.69132-0.15460
   0   0 -11  634.57 1198.72   1 0.34998-0.74063 0.66861-0.66861-0.65609 0.06641
   0   0 -11 1593.62 1408.40   1 0.41107-0.80020 0.59080-0.59080-0.69424 0.10307
   0   0  11 -839.61 2624.92   1-0.43451 0.82430 0.55321-0.55321 0.71074-0.12035
   0   0 -1240461.2710350.45   1 0.39166-0.81617 0.57291-0.57291-0.71998 0.07506
   0   0  1236923.28 5471.28   1-0.40463 0.82985 0.55138-0.55138 0.72954-0.08549
   0   0 -13 1856.67 2595.05   1 0.37137-0.83126 0.55392-0.55392-0.74514 0.04648
   0   0  13 3798.21 4107.56   1-0.37377 0.83443 0.54883-0.54883 0.74771-0.04998
   0   0 -14 9676.98 8825.50   1 0.35017-0.84544 0.53378-0.53378-0.76970 0.01730
   0   0  1415900.83 5583.53   1-0.34189 0.83798 0.54551-0.54551 0.76519-0.01379
   0  -2   135567.33 1530.36   1-0.88066 0.91617-0.13765 0.03026 0.45330-0.39963
   0   2  -130829.78 1343.04   1-0.92066 0.88525-0.03683 0.14417 0.38860-0.44219
   0  -2  -126696.62 2163.39   1-0.94932 0.91391 0.08997-0.19730 0.30113-0.35473
   0   2   134368.22 1318.32   1-0.93855 0.97396 0.32603-0.21869 0.11323-0.05963
   0  -2  -134549.10 3177.25   1 0.15711-0.19249 0.33910-0.44657-0.92753 0.87379
   0   2   134520.73 1515.68   1 0.24320-0.20782 0.42817-0.32069-0.87035 0.92410
   0   2  -132801.36 1478.10   1 0.57930-0.61476 0.56019-0.45296 0.59210-0.64567
   0  -2   132067.59 1739.61   1 0.14626-0.11081 0.42193-0.52950 0.89474-0.84103
   0   2  -130436.95 2057.81   1-0.05690 0.02146 0.48858-0.38099 0.87065-0.92432
   0   2   131361.83 1398.58   1-0.92738 0.96283 0.37399-0.26647 0.00958 0.04406
   0  -2  -132881.00 1536.77   1-0.94334 0.90789 0.30419-0.41171-0.13253 0.07888
   0  -2   2127806.2 7337.59   1-0.84793 0.91895-0.20159 0.09419 0.49026-0.38294
   0   2  -2114372.5 5097.36   1-0.91083 0.83981-0.06401 0.17141 0.40776-0.51509
   0  -2  -2111443.8 6369.38   1 0.30317-0.37392 0.48814-0.59561-0.81841 0.71092
   0   2   2100511.0 5529.12   1 0.39862-0.32787 0.57936-0.47189-0.71093 0.81842
   0   2  -2112363.6 7084.80   1 0.66388-0.73475 0.73020-0.62285 0.16140-0.26867
   0  -2   2101820.6 4954.30   1 0.64207-0.57116 0.66866-0.77589 0.37499-0.26785
   0  -2   2116835.2 6495.84   1-0.23337 0.30424 0.52935-0.63695 0.81566-0.70832
   0   2  -2106514.9 5418.78   1-0.43477 0.36390 0.55322-0.44562 0.71057-0.81791
   0   2   2132036.9 8165.40   1-0.85516 0.92607 0.46397-0.35645 0.23113-0.12383
   0  -2  -2112742.4 6286.97   1-0.91330 0.84239 0.40111-0.50863 0.07064-0.17794
   0  -2   3 7476.60 1437.97   1-0.81490 0.92144-0.25623 0.14883 0.51987-0.35888
   0  -2  -3 1828.68 2820.31   1 0.36331-0.46944 0.54630-0.65378-0.75468 0.59345
   0   2   3  146.26  955.86   1 0.47722-0.37088 0.64638-0.53893-0.59534 0.75630
   0   2  -3  200.55 1589.25   1 0.65060-0.75689 0.75549-0.64814-0.07713-0.08376
   0  -2   3 -488.70 1198.31   1 0.66260-0.55631 0.72288-0.83023 0.19591-0.03501
   0  -2   3-1365.47 2006.87   1-0.36027 0.46657 0.54751-0.65510 0.75527-0.59425
   0   2   3 2699.21 2085.40   1-0.79538 0.90164 0.50022-0.39271 0.34225-0.18113
   0  -2  -3  872.29 1399.76   1-0.88946 0.78310 0.43265-0.54017 0.14721-0.30816
   0  -2   4  690.98  894.54   1-0.78078 0.92283-0.30560 0.19821 0.54495-0.33029
   0  -2  -4 1858.14 1080.62   1-0.86009 0.71804-0.17922 0.07183 0.47761-0.69227
   0  -2  -4 -389.19 1585.16   1 0.38950-0.53100 0.57091-0.67838-0.72273 0.50776
   0  -2   4  276.36  344.37   1 0.66428-0.52256 0.73905-0.84640 0.11189 0.10264
   0  -2   4  804.25 1256.70   1-0.40843 0.55017 0.55165-0.65925 0.72722-0.51253
   0   2   4 1262.74 1514.60   1-0.74744 0.88913 0.51955-0.41204 0.41398-0.19915
   0  -2   512763.51 4503.42   1-0.74512 0.92267-0.35155 0.24416 0.56674-0.29842
   0  -2  -515698.89 1414.69   1-0.90556 0.72848-0.08032-0.02701 0.41653-0.68452
   0  -2  -511114.98 4228.05   1 0.21752-0.39509 0.72783-0.83531-0.65034 0.38230
   0  -2  -511777.07 6503.76   1 0.39980-0.57668 0.58045-0.68792-0.70938 0.44067
   0  -2   511888.58 2635.77   1-0.42532 0.60250 0.55272-0.66031 0.71665-0.44829
   0   2   515214.62 3072.08   1-0.70640 0.88350 0.53171-0.42420 0.46719-0.19866
   0  -2  -6 2884.32 1600.21   1-0.93012 0.71763-0.00459-0.10274 0.36720-0.68880
   0  -2  -6 3254.60 2523.11   1 0.24806-0.46114 0.71571-0.82319-0.65285 0.33121
   0  -2  -6 1861.81 1590.10   1 0.40144-0.61370 0.58196-0.68944-0.70721 0.38475
   0   2  -6 1019.81 1691.74   1 0.57391-0.78659 0.72142-0.61397-0.38750 0.06559
   0  -2   6 2330.81 1927.29   1-0.42684 0.63945 0.55280-0.66040 0.71568-0.39365
   0   2   6 3895.07 3259.69   1-0.66925 0.88178 0.54003-0.43252 0.51034-0.18810
   0  -2  -7   86.49 1267.82   1 0.24418-0.49277 0.71730-0.82478-0.65257 0.27732
   0  -2  -7 5497.24 2759.48   1 0.39776-0.64539 0.57857-0.68604-0.71206 0.33586
   0   2  -7 5774.80 3050.69   1 0.55056-0.79868 0.70491-0.59746-0.44717 0.07161
   0  -2   7 6922.97 2816.78   1-0.41953 0.66758 0.55237-0.65997 0.72032-0.34462
   0   2   7 6184.78 2829.97   1-0.63433 0.88227 0.54593-0.43842 0.54733-0.17138
   0  -2  -865352.11 3446.25   1-0.95290 0.66957 0.12189-0.22922 0.27769-0.70648
   0  -2  -864722.94 4199.53   1 0.22137-0.50548 0.72635-0.83383-0.65069 0.22183
   0   2  -863300.81 4942.36   1 0.62527-0.90938 0.47883-0.37135-0.61623 0.18737
   0  -2  -866387.92 5576.27   1 0.39046-0.67347 0.57180-0.67928-0.72150 0.29156
   0   2  -886054.83 7665.13   1 0.52790-0.81147 0.68774-0.58029-0.49832 0.06911
   0  -2   862842.37 5226.36   1-0.40656 0.69004 0.55152-0.65912 0.72837-0.29900
   0   2   859144.94 6698.50   1-0.60062 0.88399 0.55011-0.44260 0.58019-0.15053
   0  -2  -9 3546.07 1721.22   1 0.18602-0.50564 0.73941-0.84689-0.64703 0.16456
   0   2  -9 4840.34 2499.57   1 0.58081-0.90043 0.51717-0.40969-0.62863 0.14617
   0  -2  -9 6705.88 6119.25   1 0.38050-0.69889 0.56251-0.66998-0.73402 0.25033
   0   2  -9 7296.12 5757.04   1 0.50554-0.82456 0.66993-0.56248-0.54369 0.06083
   0  -2   9 3551.34 2693.01   1-0.38958 0.70850 0.55022-0.65782 0.73855-0.25551
   0   2   9 6635.99 4656.83   1-0.56752 0.88631 0.55293-0.44542 0.61006-0.12670
   0  -2 -10 6818.37 1275.93   1 0.14217-0.49690 0.75396-0.86146-0.64135 0.10469
   0   2 -10 5468.64 2203.20   1 0.53366-0.88880 0.55409-0.44661-0.63889 0.10282
   0  -2 -10 3940.69 9052.00   1 0.36844-0.72220 0.55116-0.65863-0.74864 0.21121
   0   2 -10 8335.25 2319.97   1 0.48322-0.83768 0.65145-0.54400-0.58489 0.04837
   0  -2  10 7174.12 2857.01   1-0.36959 0.72394 0.54843-0.65603 0.75007-0.21336
   0   2  10 9371.41 3969.30   1-0.53461 0.88881 0.55459-0.44709 0.63766-0.10058
   0   2 -11 4032.59 2439.83   1 0.48357-0.87422 0.58961-0.48213-0.64692 0.05723
   0  -2 -11 3721.76 2144.98   1 0.35463-0.74377 0.53804-0.64552-0.76468 0.17350
   0   2 -11 2541.10 2578.00   1 0.46070-0.85061 0.63221-0.52476-0.62293 0.03277
   0  -2  11 4766.28 3720.38   1-0.34715 0.73694 0.54610-0.65370 0.76239-0.17201
   0   2  11 4612.91 4088.33   1-0.50164 0.89143 0.55477-0.44717 0.66376-0.07337
   0   2 -12 3489.97 2190.73   1 0.43022-0.85638 0.62373-0.51625-0.65258 0.00929
   0  -2 -12 3465.30 2774.33   1 0.33928-0.76379 0.52332-0.63080-0.78167 0.13675
   0   2 -12 4339.32 3842.14   1 0.43782-0.86317 0.61213-0.50468-0.65848 0.01466
   0  -2  12 6599.86 3757.86   1-0.32264 0.74786 0.54318-0.65077 0.77514-0.13108
   0   2  12 1998.96 2577.96   1-0.46830 0.89352 0.55445-0.44685 0.68794-0.04389
   0  -2 -13 1132.37 1451.10   1 0.32253-0.78241 0.50709-0.61457-0.79926 0.10060
   0   2 -13  910.01 1268.14   1 0.41402-0.87390 0.59349-0.48601-0.69018-0.00847
   0  -2  13 2625.42 3132.57   1-0.29629 0.75694 0.53960-0.64720 0.78805-0.09032
   0   2  13  888.88 2350.60   1-0.43447 0.89513 0.55320-0.44561 0.71077-0.01304
   0  -2 -14 1486.75 2135.06   1 0.30445-0.79971 0.48940-0.59687-0.81718 0.06478
   0   2 -14 1555.60 1758.29   1 0.39007-0.88533 0.57143-0.46396-0.72201-0.03038
   0  -2  14 3225.51 1994.45   1-0.26823 0.76432 0.53532-0.64292 0.80091-0.04951
   0   2  14 1558.22 2019.33   1-0.40000 0.89609 0.55104-0.44345 0.73235 0.01904
   0  -4   020577.88 1349.97   1-0.89401 0.89401-0.10739-0.10739 0.43496-0.43496
   0   4   018191.15 3178.51   1-0.95145 0.95145 0.10733 0.10733 0.28845-0.28845
   0   4   018362.55 1183.60   1 0.23880-0.23880 0.10706 0.10706 0.96514-0.96514
   0  -4   019676.74 1845.60   1 0.88359-0.88359-0.10765-0.10765 0.45570-0.45570
   0   4   019042.43 1071.67   1 0.69306-0.69306 0.10754 0.10754 0.71281-0.71281
   0  -4   1462372.716580.58   1-0.87616 0.91167-0.14721-0.06757 0.45898-0.40531
   0   4  -1418622.615061.70   1-0.94174 0.90633 0.04480 0.16986 0.33331-0.38691
   0  -4  -1457661.116105.91   1-0.02802-0.00755 0.13453-0.34970-0.99051 0.93683
   0   4   1453160.615916.73   1 0.14535-0.10997 0.32668-0.11173-0.93389 0.98763
   0  -4   1461120.716145.51   1 0.28813-0.25273 0.16704-0.38117 0.94290-0.88928
   0   4   1388079.213758.17   1 0.89903-0.86357-0.13471 0.35002 0.41662-0.36293
   0   4  -1441057.615407.25   1 0.24624-0.28169 0.38033-0.16519 0.89146-0.94517
   0  -4   2208005.3 8916.75   1-0.85554 0.92657-0.18775-0.02703 0.48247-0.37514
   0  -4  -2203280.5 7527.13   1-0.92110 0.85027-0.03546-0.17920 0.38770-0.49490
   0   4   2198003.1 7064.02   1-0.89951 0.97047 0.43670-0.22197 0.01285 0.09434
   0  -4  -2208768.9 7732.95   1 0.11266-0.18341 0.29187-0.50682-0.94979 0.84231
   0   4   2229553.2 9036.50   1 0.28483-0.21408 0.47000-0.25505-0.83544 0.94292
   0   4  -2186559.8 6864.47   1 0.60671-0.67762 0.60431-0.38984 0.51642-0.62357
   0  -4   2191144.2 6946.77   1 0.47161-0.40080 0.40310-0.61723 0.78427-0.67703
   0  -4   2198731.1 7116.01   1 0.24643-0.17553 0.38025-0.59540 0.89144-0.78401
   0   4  -2221050.5 8025.62   1-0.15871 0.08784 0.51420-0.29901 0.84285-0.95019
   0  -4  -2199416.6 7425.97   1-0.94234 0.87143 0.26604-0.48108-0.20301 0.09570
   0  -4   3427598.615590.77   1-0.83232 0.93885-0.22841 0.01362 0.50504-0.34404
   0  -4  -3436135.515729.18   1 0.19970-0.30582 0.38357-0.59852-0.90165 0.74042
   0   4  -3431982.515381.17   1 0.65871-0.76501 0.70894-0.49424 0.25198-0.41288
   0  -4   3390486.713779.80   1 0.57117-0.46480 0.54763-0.76210 0.61144-0.45072
   0  -4   3389316.013858.16   1 0.00769 0.09864 0.47049-0.68563 0.88236-0.72122
   0   4  -3402281.814219.51   1-0.39354 0.28724 0.55054-0.33535 0.73621-0.89723
   0  -4   427923.38 3814.26   1-0.80656 0.94860-0.26888 0.05408 0.52645-0.31179
   0  -4  -427862.76 3288.36   1 0.25158-0.39308 0.43665-0.65160-0.86373 0.64876
   0   4  -427714.62 3151.51   1 0.66239-0.80411 0.74755-0.53285 0.04900-0.26354
   0  -4   431086.44 3502.40   1-0.12599 0.26773 0.50658-0.72177 0.85293-0.63824
   0   4   427712.31 3514.47   1-0.81512 0.95680 0.49014-0.27512 0.30875-0.09392
   0  -4   5266441.5 8849.85   1-0.77832 0.95587-0.30895 0.09416 0.54658-0.27826
   0  -4  -5341326.910676.23   1 0.28204-0.45892 0.46722-0.68217-0.83794 0.56922
   0   4  -5293483.3 9208.87   1 0.64715-0.82431 0.75562-0.54092-0.10112-0.16705
   0  -4   5328446.0 9978.42   1-0.19848 0.37566 0.52267-0.73786 0.82910-0.56074
   0   4   5292180.5 9777.46   1-0.77182 0.94893 0.51052-0.29551 0.37899-0.11046
   0  -4   654924.12 5631.53   1-0.74761 0.96067-0.34851 0.13371 0.56534-0.24336
   0  -4  -656940.44 6025.61   1 0.29908-0.51133 0.48411-0.69906-0.82230 0.49984
   0   4  -656268.88 6887.07   1 0.62529-0.83788 0.75006-0.53537-0.21541-0.10639
   0  -4   654405.85 5448.16   1-0.23738 0.44999 0.53008-0.74526 0.81404-0.49201
   0   4   657735.23 6048.51   1-0.73157 0.94409 0.52467-0.30965 0.43533-0.11308
   0  -4   799753.9010798.53   1-0.71440 0.96298-0.38746 0.17267 0.58266-0.20701
   0  -4  -7133572.1 8866.29   1 0.30726-0.55489 0.49216-0.70711-0.81446 0.43826
   0   4  -7119130.6 7122.95   1 0.60100-0.84913 0.73844-0.52354-0.30574-0.06981
   0  -4   7117152.6 7152.25   1-0.25634 0.50439 0.53337-0.74856 0.80610-0.43040
   0   4   7117103.7 7999.79   1-0.69349 0.94143 0.53486-0.31985 0.48268-0.10673
   0  -4  -857912.84 9111.04   1 0.30929-0.59230 0.49416-0.70911-0.81249 0.38254
   0   4  -861487.33 9102.36   1 0.57633-0.85990 0.72305-0.50815-0.38082-0.04838
   0  -4   857274.37 4523.98   1-0.26259 0.54608 0.53441-0.74960 0.80339-0.37402
   0   4   861115.79 6509.19   1-0.65684 0.94020 0.54233-0.32731 0.52386-0.09420
   0   4  -916334.84 9261.34   1 0.63986-0.95948 0.46543-0.25047-0.61151 0.12904
   0  -4  -948415.59 6132.28   1 0.30683-0.62521 0.49174-0.70669-0.81488 0.33120
   0   4  -943691.52 6198.76   1 0.55149-0.87050 0.70559-0.49069-0.44495-0.03790
   0  -4   939325.69 5086.07   1-0.26021 0.57913 0.53401-0.74920 0.80443-0.32138
   0   4   941712.53 5952.59   1-0.62107 0.93985 0.54774-0.33272 0.56057-0.07720
   0   4 -10 3581.00 6686.17   1 0.59867-0.95381 0.50221-0.28725-0.62399 0.08792
   0  -4 -10 7165.35 4283.47   1 0.30092-0.65468 0.48592-0.70087-0.82055 0.28312
   0   4 -10 8184.25 5427.85   1 0.52654-0.88100 0.68668-0.47178-0.50120-0.03530
   0  -4  10 4968.23 2717.17   1-0.25161 0.60596 0.53257-0.74776 0.80812-0.27140
   0   4  10 3845.69 4632.17   1-0.58576 0.93996 0.55152-0.33650 0.59388-0.05681
   0   4 -1134470.84 5621.45   1 0.55462-0.94527 0.53812-0.32316-0.63467 0.04499
   0  -4 -1139598.89 9241.78   1 0.29225-0.68138 0.47736-0.69231-0.82867 0.23750
   0   4 -1127743.1813222.53   1 0.50143-0.89134 0.66658-0.45167-0.55156-0.03859
   0  -4  1126837.69 4351.55   1-0.23828 0.62807 0.53024-0.74543 0.81367-0.22328
   0   4  1132118.10 6475.44   1-0.55059 0.94021 0.55392-0.33890 0.62451-0.03373
   0   4 -12 2395.27 2029.82   1 0.50751-0.93367 0.57308-0.35812-0.64343 0.00014
   0  -4 -12 3726.88 2978.76   1 0.28128-0.70579 0.46647-0.68141-0.83862 0.19370
   0   4 -12 1235.21 1908.40   1 0.47604-0.90140 0.64538-0.43048-0.59737-0.04644
   0  -4  12 2264.04 2188.20   1-0.22120 0.64642 0.52710-0.74229 0.82050-0.17644
   0   4  12  126.14 3141.07   1-0.51531 0.94035 0.55509-0.34007 0.65293-0.00844
   0   4 -13 5333.17 3006.23   1 0.45707-0.91874 0.60702-0.39206-0.65008-0.04681
   0  -4 -13 8248.82 3115.75   1 0.26832-0.72820 0.45351-0.66846-0.84990 0.15124
   0   4 -13 8798.17 6515.00   1 0.45025-0.91105 0.62310-0.40820-0.63954-0.05792
   0  -4  13 6095.91 5681.72   1-0.20100 0.66166 0.52317-0.73836 0.82818-0.13044
   0   4  1313857.66 4581.46   1-0.47978 0.94044 0.55466-0.33947 0.67981 0.01791
   0  -6   0 8104.78 1558.79   1-0.86938 0.86938-0.16109-0.16109 0.46713-0.46713
   0   6   0 6761.42 1107.50   1 0.28288-0.28288 0.16059 0.16059 0.94561-0.94561
   0  -6   0 7282.19 2590.27   1 0.91225-0.91225-0.16148-0.16148 0.37644-0.37644
   0   6   0 5846.03 1196.26   1 0.62581-0.62581 0.16131 0.16131 0.76310-0.76310
   0  -6   111541.50 6140.03   1-0.85847 0.89398-0.18229-0.13989 0.47936-0.42570
   0  -6  -112639.27 1971.17   1-0.87605 0.84054-0.14743-0.17475 0.45911-0.51277
   0  -6  -110832.95 4485.19   1-0.13533 0.09976 0.01190-0.33465-0.99072 0.93704
   0   6  -111563.96 2109.55   1 0.43446-0.46986 0.35323-0.03203 0.82853-0.88215
   0   6   110410.62 1477.33   1 0.81783-0.78237-0.01754 0.34050 0.57518-0.52148
   0  -6   111442.10 2226.76   1 0.78386-0.74838 0.02184-0.34447 0.62054-0.56679
   0   6  -1 8571.16 1930.22   1 0.31326-0.34870 0.34917-0.02646 0.88314-0.93685
   0   6   110004.91 1821.51   1-0.94364 0.97909 0.29602 0.02653-0.14800 0.20166
   0  -6   2 5276.27 4475.10   1-0.84413 0.91515-0.20830-0.11388 0.49400-0.38668
   0  -6  -2 5443.01 2710.86   1-0.87661 0.80558-0.14627-0.17591 0.45842-0.56575
   0   6   2 3487.04  669.08   1-0.92787 0.99871 0.36436-0.04236 0.07923 0.02796
   0  -6  -2 4897.06 3343.30   1-0.01787-0.05327 0.14590-0.46865-0.98913 0.88177
   0   6  -2 4580.51 1054.23   1 0.55552-0.62643 0.52398-0.20228 0.64562-0.75276
   0  -6   2 1239.06  716.05   1 0.56687-0.49592 0.20363-0.52626 0.79823-0.69072
   0   6  -2 3306.20 1667.88   1-0.01278-0.05811 0.47680-0.15408 0.87891-0.98634
   0   6   2 5381.09 1701.93   1-0.92403 0.99494 0.38142-0.05885 0.02592 0.08137
   0  -6   320596.09 2795.64   1-0.82677 0.93330-0.23749-0.08469 0.50993-0.34894
   0  -6  -327232.82 3201.89   1-0.86586 0.75933-0.16808-0.15410 0.47119-0.63219
   0   6   311429.61 1226.68   1-0.83522 0.94167 0.54178-0.21969-0.09411 0.25491
   0  -6  -329385.20 3732.04   1 0.06856-0.17529 0.24117-0.56391-0.96805 0.80701
   0   6  -323036.27 2920.45   1 0.62935-0.73572 0.64396-0.32226 0.43498-0.59570
   0   6  -319324.11 2710.87   1-0.26107 0.15477 0.53416-0.21137 0.80405-0.96507
   0   6   323957.57 3452.29   1-0.88726 0.99362 0.43504-0.11247 0.15330 0.00765
   0  -6   4 1034.16 1035.24   1-0.80661 0.94866-0.26880-0.05338 0.52641-0.31175
   0   6   4  199.46  532.95   1-0.54686 0.68887 0.75116-0.42895-0.36970 0.58433
   0  -6  -4  654.37 1071.61   1 0.12807-0.26958 0.30833-0.63076-0.94261 0.72764
   0   6  -4  527.62 1592.97   1 0.65989-0.80162 0.71265-0.39061 0.23802-0.45256
   0  -6   4  166.39  957.07   1 0.17728-0.03549 0.40963-0.73235 0.89485-0.67999
   0   6   4 4048.29 3973.85   1-0.84661 0.98842 0.47025-0.14769 0.24920-0.03459
   0  -6   5 9116.86 2310.42   1-0.78377 0.96133-0.30151-0.02067 0.54293-0.27461
   0  -6  -515844.17 3581.70   1 0.16966-0.34654 0.35228-0.67471-0.92038 0.65166
   0   6  -517965.06 4174.65   1 0.66333-0.84049 0.74499-0.42295 0.07046-0.33863
   0  -6   5 4794.61 2229.27   1 0.06216 0.11507 0.45263-0.77535 0.88952-0.62095
   0   6   518625.09 4134.77   1-0.80639 0.98349 0.49478-0.17225 0.32391-0.05537
   0  -6   6 5633.26 2591.40   1-0.75832 0.97138-0.33513 0.01294 0.55913-0.23714
   0  -6  -6 5692.26 2732.36   1 0.19731-0.40957 0.38110-0.70353-0.90322 0.58077
   0   6  -6 4509.52 2528.86   1 0.65193-0.86452 0.75530-0.43326-0.06708-0.25472
   0  -6   6 5161.52 2191.02   1-0.01290 0.22559 0.47683-0.79955 0.87889-0.55660
   0   6   6 2333.00 2961.80   1-0.76723 0.97975 0.51234-0.18982 0.38581-0.06356
   0  -6   7107612.4 6208.05   1-0.73027 0.97884-0.36929 0.04710 0.57473-0.19908
   0  -6  -7111492.5 6239.73   1 0.21485-0.46248 0.39920-0.72162-0.89133 0.51513
   0   6  -7114137.5 7048.23   1 0.63301-0.88103 0.75288-0.43084-0.18013-0.19530
   0  -6   7113528.5 5767.80   1-0.06128 0.30933 0.48980-0.81259 0.86967-0.49397
   0   6   7113103.4 8867.28   1-0.72927 0.97722 0.52536-0.20284 0.43833-0.06238
   0  -6  -8115157.9 9175.75   1 0.22489-0.50790 0.40951-0.73193-0.88414 0.45420
   0   6  -8112190.3 8251.13   1 0.61009-0.89366 0.74342-0.42106-0.27405-0.15515
   0  -6   8110014.9 7544.51   1-0.08975 0.37323 0.49746-0.82025 0.86282-0.43345
   0   6   8104457.8 8775.47   1-0.69224 0.97561 0.53515-0.21263 0.48414-0.05449
   0  -6  -914810.39 8599.32   1 0.22925-0.54763 0.41396-0.73639-0.88094 0.39726
   0   6  -919456.00 7465.56   1 0.58549-0.90451 0.72903-0.40668-0.35453-0.12832
   0  -6   917611.82 4950.26   1-0.10483 0.42374 0.50134-0.82413 0.85887-0.37582
   0   6   915842.04 5784.14   1-0.65583 0.97461 0.54250-0.21998 0.52494-0.04158
   0   6 -10 2701.74 2738.94   1 0.63011-0.98524 0.47444-0.15200-0.61470 0.07863
   0  -6 -10 2401.71 1563.61   1 0.22917-0.58292 0.41388-0.73630-0.88101 0.34358
   0   6 -10 3163.59 2938.14   1 0.55982-0.91428 0.71162-0.38927-0.42448-0.11203
   0  -6  10 1631.96 1701.39   1-0.11013 0.46448 0.50268-0.82546 0.85742-0.32071
   0   6  10 2723.15 3006.50   1-0.61974 0.97395 0.54791-0.22538 0.56187-0.02480
   0   6 -11 2015.39 1695.61   1 0.59121-0.98186 0.50853-0.18609-0.62598 0.03630
   0  -6 -11 4784.96 2392.31   1 0.22550-0.61464 0.41013-0.73255-0.88370 0.29253
   0   6 -11  874.17 4958.98   1 0.53343-0.92334 0.69202-0.36967-0.48635-0.10380
   0  -6  11 2297.14 2050.33   1-0.10805 0.49784 0.50216-0.82494 0.85799-0.26760
   0   6  11 1541.13 3423.11   1-0.58374 0.97337 0.55169-0.22917 0.59570-0.00492
   0   6 -12   24.74 2209.60   1 0.54936-0.97552 0.54219-0.21975-0.63578-0.00750
   0  -6 -12 1404.58 1882.50   1 0.21887-0.64338 0.40333-0.72576-0.88848 0.24357
   0   6 -12 1868.47 2150.37   1 0.50646-0.93181 0.67068-0.34832-0.54192-0.10189
   0  -6  12  619.10 1390.95   1-0.10020 0.52542 0.50016-0.82295 0.86011-0.21605
   0   6  12   62.74 2638.03   1-0.54762 0.97266 0.55406-0.23154 0.62699 0.01749
   0   6 -13 -495.49 2075.17   1 0.50437-0.96605 0.57529-0.25285-0.64392-0.05297
   0  -6 -13 2360.26 2545.26   1 0.20970-0.66959 0.39390-0.71633-0.89490 0.19624
   0   6 -13 2083.50 2850.92   1 0.47890-0.93970 0.64781-0.32545-0.59244-0.10502
   0  -6  13 1026.58 1626.59   1-0.08766 0.54832 0.49691-0.81970 0.86335-0.16562
   0   6  13 2577.34 3835.70   1-0.51120 0.97186 0.55468-0.23190 0.65649 0.04123
   0  -8   0491474.461996.46   1-0.84039 0.84039-0.21479-0.21479 0.49759-0.49759
   0   8   0458146.457664.91   1 0.32615-0.32615 0.21413 0.21413 0.92074-0.92074
   0  -8   0477027.360083.05   1 0.93225-0.93225-0.21530-0.21530 0.29074-0.29074
   0  -8   1188218.9 8677.07   1-0.83398 0.86949-0.22564-0.20393 0.50353-0.44987
   0  -8  -1189077.5 8313.56   1-0.84202 0.80651-0.21197-0.21761 0.49603-0.54970
   0   8  -1150836.1 6892.14   1 0.43835-0.47376 0.35839 0.06987 0.82425-0.87787
   0  -8   1161746.2 7329.90   1 0.87120-0.83574-0.08814-0.34246 0.48293-0.42924
   0   8  -1202805.2 8543.22   1 0.30071-0.33616 0.35522 0.07506 0.88509-0.93880
   0   8   1155699.8 7323.26   1-0.94276 0.97821 0.31218 0.11789-0.11719 0.17085
   0  -8   273334.98 4904.35   1-0.82382 0.89485-0.24223-0.18735 0.51247-0.40514
   0  -8  -276702.67 5235.82   1-0.83682 0.76580-0.22087-0.20870 0.50093-0.60826
   0  -8  -270986.16 3912.08   1-0.11748 0.04633 0.03261-0.46294-0.99253 0.88517
   0   8  -267270.13 4084.30   1 0.53476-0.60567 0.49345-0.06452 0.68594-0.79309
   0  -8   268947.64 3379.05   1 0.75226-0.68130 0.05382-0.48399 0.65666-0.54915
   0   8  -263337.95 8125.12   1 0.03555-0.10645 0.46155-0.03126 0.88639-0.99382
   0   8   265758.39 4318.22   1-0.92440 0.99531 0.38064 0.04944 0.02419 0.08310
   0  -8   3166322.7 9617.55   1-0.81047 0.91700-0.26300-0.16658 0.52341-0.36241
   0  -8  -3179536.910184.26   1-0.82021 0.71368-0.24796-0.18162 0.51551-0.67651
   0  -8  -3156971.5 9366.03   1-0.03893-0.06778 0.12226-0.55259-0.99173 0.83068
   0   8  -3145575.5 8433.07   1 0.60571-0.71207 0.60263-0.17369 0.51956-0.68027
   0  -8   3155422.0 9294.23   1 0.59756-0.49113 0.18210-0.61227 0.78086-0.61960
   0   8   3155453.4 9468.15   1-0.89333 0.99969 0.42827 0.00181 0.13616 0.02478
   0  -8  -489011.96 5390.81   1-0.78016 0.63812-0.30645-0.12313 0.54536-0.76002
   0  -8   483803.49 6541.46   1-0.79423 0.93627-0.28687-0.14271 0.53563-0.32097
   0   8   473524.26 3865.78   1-0.73970 0.88163 0.63998-0.21052-0.20796 0.42236
   0  -8  -481994.67 8228.68   1 0.02200-0.16430 0.19020-0.62053-0.98149 0.76677
   0   8  -484198.99 5788.93   1 0.64690-0.78871 0.67886-0.24992 0.34737-0.56165
   0  -8   479648.70 4356.53   1 0.44569-0.30378 0.27982-0.71000 0.85032-0.63530
   0   8   490300.46 6547.37   1-0.85761 0.99942 0.46208-0.03199 0.22579-0.01118
   0  -8   5126285.7 7718.50   1-0.77526 0.95282-0.31306-0.11652 0.54858-0.28026
   0  -8  -5136217.4 9087.36   1 0.06778-0.24565 0.24031-0.67064-0.96832 0.69991
   0   8  -5141834.5 8255.64   1 0.66304-0.84020 0.72499-0.29560 0.18644-0.45462
   0  -8   5170742.1 9719.20   1 0.31876-0.14152 0.34649-0.77678 0.88222-0.61365
   0   8   5133318.9 9255.79   1-0.82082 0.99792 0.48694-0.05691 0.29854-0.03000
   0  -8   6116618.611678.68   1-0.75368 0.96675-0.34097-0.08861 0.56186-0.23987
   0  -8  -6113181.8 9270.57   1 0.10124-0.31469 0.27644-0.70677-0.95568 0.63359
   0   8  -6125073.9 9869.53   1 0.66208-0.87467 0.74817-0.31878 0.04330-0.36512
   0  -8   6124938.210402.83   1 0.22267-0.00998 0.39066-0.82095 0.89319-0.57090
   0   8   6121221.2 9828.46   1-0.78389 0.99641 0.50546-0.07543 0.36058-0.03833
   0  -8   771148.42 6826.56   1-0.72952 0.97810-0.37016-0.05941 0.57512-0.19947
   0  -8  -768002.3110908.09   1 0.12414-0.37177 0.30414-0.73404-0.94450 0.56830
   0   8  -772929.47 7246.37   1 0.65013-0.89815 0.75553-0.32614-0.08057-0.29487
   0  -8   773625.02 5734.78   1 0.15310 0.09503 0.41927-0.84956 0.89485-0.51885
   0   8   772748.36 8795.23   1-0.74730 0.99524 0.51960-0.08957 0.41418-0.03823
   0  -8  -849284.76 6710.57   1 0.14022-0.42322 0.32124-0.75114-0.93655 0.50661
   0   8  -854013.86 5204.46   1 0.63152-0.91497 0.75240-0.32301-0.18726-0.24181
   0  -8   850462.15 5720.53   1 0.10459 0.17899 0.43762-0.86791 0.89305-0.46333
   0   8   855371.79 6542.31   1-0.71106 0.99443 0.53050-0.10046 0.46146-0.03180
   0  -8  -923996.65 7097.77   1 0.15013-0.46851 0.33173-0.76163-0.93134 0.44766
   0   8  -928939.41 9722.18   1 0.60867-0.92769 0.74268-0.31287-0.27916-0.20369
   0  -8   931723.15 6996.57   1 0.07230 0.24673 0.44913-0.87942 0.89053-0.40710
   0   8   929420.25 7852.81   1-0.67506 0.99384 0.53888-0.10884 0.50388-0.02051
   0   8 -10 5562.81 9023.02   1 0.64147-0.99661 0.46392-0.03400-0.61097 0.07489
   0  -8 -10 5922.02 3952.41   1 0.15505-0.50881 0.33693-0.76683-0.92867 0.39124
   0   8 -10 8786.48 5411.41   1 0.58363-0.93809 0.72784-0.29803-0.36001-0.17649
   0  -8  10 7841.51 5662.01   1 0.05249 0.30198 0.45592-0.88621 0.88847-0.35132
   0   8  10 7764.96 3586.19   1-0.63912 0.99332 0.54522-0.11519 0.54244-0.00537
   0   8 -11 7371.22 3548.63   1 0.60669-0.99734 0.49530-0.06538-0.62176 0.03208
   0  -8 -11 9510.03 9451.26   1 0.15587-0.54501 0.33779-0.76769-0.92822 0.33704
   0   8 -1110762.97 9778.88   1 0.55697-0.94688 0.70958-0.27977-0.43159-0.15856
   0  -8  11 7805.92 3293.81   1 0.04240 0.34752 0.45929-0.88958 0.88726-0.29641
   0   8  11 8714.91 3925.43   1-0.60308 0.99271 0.54985-0.11981 0.57788 0.01289
   0   8 -12 5381.89 3709.55   1 0.56907-0.99523 0.52670-0.09678-0.63145-0.01183
   0  -8 -12 3464.34 4259.25   1 0.15325-0.57776 0.33502-0.76492-0.92966 0.28474
   0  -8  12 2696.67 2199.97   1 0.04004 0.38533 0.46007-0.89036 0.88697-0.24240
   0   8  12 2072.22 2843.71   1-0.56679 0.99183 0.55297-0.12294 0.61070 0.03378
   0 -10   0104597.3 5657.94   1-0.80682 0.80682-0.26849-0.26849 0.52625-0.52625
   0  10   097814.32 6165.05   1 0.36858-0.36858 0.26766 0.26766 0.89022-0.89022
   0 -10  -1 3759.43 1700.69   1-0.80452 0.76901-0.27191-0.26507 0.52801-0.58168
   0 -10   1 3203.74 1766.19   1-0.80398 0.83950-0.27270-0.26427 0.52842-0.47475
   0  10  -1 3113.63 1560.40   1 0.45615-0.49156 0.38218 0.15314 0.80365-0.85727
   0  10   1 1685.27 2023.85   1 0.28086-0.24546 0.15812 0.37720 0.94663-0.89301
   0 -10   1 3066.13 1817.99   1 0.91908-0.88361-0.17732-0.36094 0.35191-0.29822
   0  10   1 2519.48 2302.40   1-0.93824 0.97369 0.34059 0.19701-0.06082 0.11447
   0 -10   2 2905.61 1480.75   1-0.79713 0.86815-0.28270-0.25427 0.53352-0.42619
   0 -10  -2 2819.45 1318.58   1-0.79505 0.72403-0.28570-0.25128 0.53503-0.64236
   0  10  -2 3109.70 1769.69   1 0.53347-0.60437 0.49157 0.04459 0.68830-0.79544
   0 -10   2 3855.64 1810.19   1 0.85883-0.78790-0.07011-0.46815 0.50743-0.40003
   0  10   2 1752.70 2252.06   1-0.91737 0.98827 0.39424 0.14336 0.05480 0.05249
   0 -10  -3 1353.11 1376.83   1-0.77442 0.66789-0.31419-0.22279 0.54913-0.71013
   0 -10   3 1261.42 2299.36   1-0.78691 0.89344-0.29717-0.23980 0.54078-0.37979
   0 -10  -3  689.70 1195.32   1-0.12937 0.02264 0.01883-0.55674-0.99141 0.83037
   0  10  -3 2334.58 2040.06   1 0.59538-0.70174 0.58568-0.04951 0.54998-0.71070
   0 -10   3  -40.03  935.33   1 0.76576-0.65933 0.04048-0.57820 0.64184-0.48057
   0  10   3 2259.79 2891.15   1-0.88820 0.99456 0.43402 0.10358 0.15070 0.01025
   0 -10  -4  723.14  927.39   1-0.73388 0.59184-0.36504-0.17193 0.57284-0.78750
   0 -10   4  963.66 2427.14   1-0.77370 0.91575-0.31514-0.22184 0.54959-0.33494
   0 -10  -4 -171.63 1458.14   1-0.07179-0.07051 0.08505-0.62297-0.99378 0.77905
   0  10  -4 1604.71 2214.71   1 0.63695-0.77876 0.65840-0.12223 0.40100-0.61529
   0 -10   4 1004.64 1110.55   1 0.65431-0.51241 0.13932-0.67704 0.74327-0.52825
   0  10   4 3681.13 3600.23   1-0.85533 0.99714 0.46384 0.07375 0.23077-0.01616
   0 -10   5 1187.62 1482.42   1-0.75774 0.93529-0.33586-0.20111 0.55947-0.29115
   0 -10  -5 1335.62 1617.20   1-0.02561-0.15225 0.13723-0.67514-0.99020 0.72179
   0  10  -5 2159.31 2856.75   1 0.65859-0.83575 0.70856-0.17183 0.25335-0.52153
   0 -10   5  -38.45  673.57   1 0.54402-0.36663 0.21903-0.75675 0.80997-0.54119
   0  10   5  241.02 3008.14   1-0.82117 0.99827 0.48674 0.05079 0.29791-0.02937
   0 -10   6 7860.59 8374.92   1-0.73915 0.95221-0.35877-0.17820 0.57002-0.24804
   0 -10  -6 9022.82 4202.74   1 0.01040-0.22385 0.17738-0.71529-0.98408 0.66199
   0  10  -610870.56 5182.86   1 0.66430-0.87689 0.73865-0.20191 0.11439-0.43620
   0 -10   6 9994.20 3569.44   1 0.44708-0.23422 0.27902-0.81674 0.84986-0.52732
   0  10   6 9964.95 3570.45   1-0.78633 0.99885 0.50438 0.03315 0.35675-0.03451
   0 -10   7 1832.36 2498.48   1-0.71800 0.96658-0.38340-0.15357 0.58091-0.20526
   0 -10  -7 -201.98 2225.94   1 0.03774-0.28677 0.20752-0.74544-0.97750 0.60172
   0  10  -7 -475.01 1623.38   1 0.65804-0.90606 0.75288-0.21615-0.01168-0.36375
   0 -10   7  124.11  722.32   1 0.36746-0.11932 0.32190-0.85976 0.87255-0.49655
   0  10   7  351.88 2926.24   1-0.75133 0.99928 0.51821 0.01932 0.40858-0.03263
   0 -10  -8 2964.11 2978.99   1 0.05778-0.34239 0.22944-0.76735-0.97160 0.54214
   0  10  -8 2733.37 2044.48   1 0.64348-0.92693 0.75533-0.21859-0.12411-0.30497
   0 -10   8  930.90 1442.53   1 0.30623-0.02264 0.35257-0.89043 0.88425-0.45454
   0  10   8 5025.31 4572.43   1-0.71628 0.99964 0.52909 0.00844 0.45496-0.02531
   0 -10  -9 1679.65 2439.99   1 0.07172-0.39190 0.24459-0.78250-0.96696 0.48383
   0  10  -9 1113.39 2526.79   1 0.62333-0.94222 0.74924-0.21251-0.22377-0.25894
   0 -10   9 2604.44 1365.54   1 0.26070 0.05833 0.37384-0.91171 0.89009-0.40666
   0  10   9 2724.13 3056.89   1-0.68112 0.99990 0.53762-0.00008 0.49702-0.01366
   0  10 -10 1275.34 3234.66   1 0.63943-0.99456 0.46583 0.07156-0.61165 0.07558
   0 -10 -10 -274.47 1956.72   1 0.08052-0.43628 0.25413-0.79204-0.96381 0.42699
   0  10  10 1421.78 2952.09   1-0.64577 0.99997 0.54419-0.00664 0.53556 0.00150
   0  10 -11 1230.14 2274.72   1 0.60791-0.99856 0.49424 0.04315-0.62141 0.03173
   0 -10 -11 1513.56 2348.35   1 0.08499-0.47632 0.25895-0.79686-0.96214 0.37164
   0  10  11  400.68 2479.16   1-0.61011 0.99974 0.54907-0.01153 0.57120 0.01957
   0 -12   0188745.412675.04   1-0.76836 0.76836-0.32219-0.32219 0.55299-0.55299
   0  12   0164838.811737.22   1 0.41009-0.41009 0.32119 0.32119 0.85361-0.85361
   0  12   0177528.411666.52   1-0.94157 0.94157 0.32256 0.32256-0.09694 0.09694
   0 -12  -1  954.03 1025.95   1-0.76255 0.72704-0.32973-0.31464 0.55658-0.61025
   0 -12   1  977.48  923.59   1-0.76872 0.80423-0.32173-0.32264 0.55277-0.49910
   0  12  -1 1463.89 1038.89   1 0.48059-0.51599 0.41536 0.22703 0.77233-0.82595
   0  12   1 1772.14 2566.13   1 0.33849-0.30309 0.22958 0.41280 0.91252-0.85890
   0  12   1 1193.67 1315.01   1-0.92668 0.96214 0.37560 0.26952 0.01310 0.04054
   0 -12  -2222080.0 5347.64   1-0.74926 0.67824-0.34646-0.29791 0.56440-0.67173
   0 -12   2216065.016607.25   1-0.76478 0.83580-0.32685-0.31752 0.55522-0.44789
   0  12  -2214468.314085.77   1 0.54334-0.61425 0.50596 0.13743 0.66990-0.77704
   0  12   2212065.615475.09   1 0.27042-0.19961 0.14536 0.49702 0.95170-0.84446
   0 -12   2230113.9 4202.72   1 0.91857-0.84765-0.17608-0.46983 0.35385-0.24646
   0  12   2220127.2 5379.44   1-0.90265 0.97355 0.41669 0.22843 0.10763-0.00033
   0 -12  -3  596.21 1706.70   1-0.72489 0.61835-0.37554-0.26883 0.57749-0.73848
   0 -12   3 -103.13 1456.45   1-0.75728 0.86381-0.33645-0.30792 0.55975-0.39875
   0  12  -3 1041.98 2218.15   1 0.59570-0.70206 0.58620 0.05720 0.54909-0.70981
   0 -12   3  842.80 1092.31   1 0.87097-0.76458-0.08779-0.55813 0.48342-0.32234
   0  12   3   81.89 1673.35   1-0.87372 0.98008 0.44845 0.19667 0.18839-0.02743
   0 -12   499628.43 9260.50   1-0.74665 0.88870-0.34967-0.29470 0.56588-0.35122
   0 -12  -4106527.7 9403.57   1-0.15523 0.01293-0.01132-0.63416-0.98781 0.77308
   0  12  -499428.00 8810.21   1 0.63343-0.77525 0.65162-0.00821 0.41731-0.63159
   0  12   4115996.310281.50   1-0.84234 0.98416 0.47321 0.17190 0.25790-0.04329
   0 -12   5  522.05 1524.02   1-0.73319 0.91075-0.36585-0.27852 0.57320-0.30488
   0 -12  -5 1985.48 2895.26   1-0.11076-0.06711 0.04038-0.68587-0.99302 0.72461
   0  12  -5 1715.62 2106.15   1 0.65584-0.83311 0.70011-0.05670 0.28231-0.55017
   0  12   5 2458.89 3509.22   1-0.81003 0.98713 0.49288 0.15216 0.31766-0.04912
   0 -12   660068.55 8948.73   1-0.71707 0.93014-0.38446-0.25991 0.58136-0.25938
   0 -12  -667574.38 8061.28   1-0.07438-0.13907 0.08210-0.72760-0.99384 0.67175
   0  12  -665093.48 7571.99   1 0.66411-0.87670 0.73220-0.08812 0.15107-0.47289
   0  12   669937.54 8750.95   1-0.77688 0.98940 0.50845 0.13659 0.37137-0.04913
   0 -12  -712437.96 5639.93   1-0.04536-0.20366 0.11501-0.76051-0.99232 0.61655
   0  12   714246.32 3533.91   1-0.74336 0.99130 0.52092 0.12412 0.41957-0.04362
   0 -12  -817583.23 6237.65   1-0.02288-0.26171 0.14029-0.78579-0.98984 0.56039
   0  12   825892.43 5506.27   1-0.70952 0.99289 0.53090 0.11414 0.46336-0.03370
   0  12  -9 1305.07 3044.83   1 0.65375-0.97337 0.45224 0.19263-0.60669 0.12423
   0 -12  -9  645.45 1157.72   1-0.00613-0.31404 0.15901-0.80450-0.98725 0.50412
   0  12   9 2876.44 3404.29   1-0.67535 0.99413 0.53882 0.10622 0.50355-0.02019
   0  12 -1013363.56 3966.62   1 0.62744-0.98257 0.47687 0.16800-0.61555 0.07947
   0 -12 -10 6777.51 7078.81   1 0.00564-0.36139 0.17210-0.81759-0.98506 0.44824
   0  12  1010937.47 3940.77   1-0.64076 0.99497 0.54497 0.10007 0.54075-0.00368
   0 -14   0 4067.45 1895.32   1-0.72459 0.72459-0.37588-0.37588 0.57764-0.57764
   0  14   0 3411.38 1287.31   1 0.45060-0.45060 0.37473 0.37473 0.81026-0.81026
   0 -14  -1 1800.89 1784.19   1-0.71534 0.67983-0.38641-0.36536 0.58220-0.63587
   0 -14   1  207.60 1234.09   1-0.72802 0.76353-0.37192-0.37985 0.57589-0.52223
   0  14  -1 1112.68 2517.01   1 0.50832-0.54372 0.45386 0.29560 0.73186-0.78548
   0  14   1  789.71 1441.85   1 0.39120-0.35579 0.29667 0.45278 0.87117-0.81755
   0 -14   2  423.85  694.07   1-0.72686 0.79788-0.37326-0.37850 0.57649-0.46916
   0  14  -2  810.74 1569.36   1 0.55961-0.63052 0.53010 0.22053 0.63703-0.74417
   0  14   2 2126.93 2748.67   1 0.33339-0.26258 0.22317 0.52628 0.91599-0.80875
   0 -14   3 1407.59  952.24   1-0.72189 0.82843-0.37898-0.37279 0.57899-0.41800
   0  14   3  369.06 1070.36   1 0.27960-0.17338 0.15657 0.59288 0.94726-0.78640
   0 -14   4 1472.17 1828.36   1-0.71364 0.85568-0.38831-0.36345 0.58302-0.36836
   0 -14  -5 1683.45 2368.26   1-0.18906 0.01119-0.05121-0.70186-0.98062 0.71221
   0 -14  -6  -79.37 1207.03   1-0.15368-0.05976-0.00951-0.74356-0.98807 0.66598
   0 -14  -7 1087.44 1011.45   1-0.12439-0.12463 0.02462-0.77770-0.99192 0.61615
   0  14  -8 6675.09 2706.77   1 0.65320-0.93731 0.45277 0.29958-0.60689 0.17803
   0 -14  -8 5528.69 3297.83   1-0.10076-0.18383 0.05190-0.80497-0.99355 0.56410
   0  16   2 4966.52 2564.31   1 0.39105-0.32024 0.29648 0.56004 0.87130-0.76406
   0  16   340623.94 3491.03   1 0.34410-0.23788 0.23663 0.61988 0.90862-0.74776
   0  16   4 3400.96 2730.88   1 0.30084-0.15922 0.18269 0.67382 0.93600-0.72152
   0  16   522861.24 3320.02   1 0.26211-0.08509 0.13525 0.72126 0.95550-0.68740
   1  -1 -14 9319.97 8583.58   1 0.35742-0.80408 0.54070-0.59444-0.76149 0.00909
   1   1 -14 9624.55 7691.36   1 0.40132-0.84797 0.58185-0.52811-0.70737-0.04502
  -1  -1  14 8771.70 3300.21   1-0.35219 0.79961 0.54665-0.60045 0.75968-0.00828
  -1   1  14 6186.74 3749.75   1-0.41890 0.86632 0.55234-0.49854 0.72072 0.03067
   1  -1 -13 4867.50 3201.19   1 0.37750-0.78878 0.55969-0.61343-0.73772 0.03906
   1   1 -13 4001.30 2014.31   1 0.42483-0.83702 0.60052-0.54679-0.67741-0.02005
  -1  -1  13 3866.65 2847.11   1-0.38411 0.79609 0.54976-0.60356 0.74176-0.04403
  -1   1  13 4219.82 3141.98   1-0.45390 0.86588 0.55403-0.50023 0.69786-0.00013
   1   1 -12 3466.63 1459.08   1 0.45421-0.83175 0.60884-0.55510-0.65038 0.00709
   1  -1 -1223694.1610237.83   1 0.39662-0.77253 0.57751-0.63125-0.71355 0.06863
   1   1 -1219270.9313402.52   1 0.44718-0.82393 0.62041-0.56668-0.64428 0.00047
  -1  -1  1218855.14 9650.33   1-0.41505 0.79160 0.55209-0.60589 0.72312-0.07907
  -1   1  1222243.63 6145.62   1-0.48841 0.86496 0.55475-0.50095 0.67356-0.02950
   1   1 -11 2397.43 1627.73   1 0.51348-0.85550 0.56883-0.51509-0.64246 0.05278
   1  -1 -11 2176.91 1322.28   1 0.41482-0.75535 0.59422-0.64796-0.68906 0.09789
   1   1 -11 1950.83 2595.78   1 0.46902-0.81032 0.63939-0.58566-0.60925 0.01908
  -1  -1  11 1609.16 1850.84   1-0.44507 0.78618 0.55369-0.60749 0.70379-0.11341
  -1   1  11  893.27 2735.38   1-0.52255 0.86348 0.55494-0.50119 0.64727-0.05649
   1  -1 -1036312.5010340.49   1 0.43289-0.73874 0.60774-0.66147-0.66576 0.12925
   1   1 -1043072.46 5512.18   1 0.49048-0.79633 0.65753-0.60381-0.57189 0.03538
  -1  -1  1019851.41 3117.52   1-0.47422 0.77990 0.55457-0.60837 0.68377-0.14706
  -1   1  1033638.14 4822.22   1-0.55668 0.86219 0.55359-0.49984 0.61937-0.08230
   1  -1  -929544.36 3248.97   1 0.46607-0.73707 0.60121-0.65494-0.64908 0.16662
   1   1  -929852.45 3777.32   1 0.62324-0.89424 0.48067-0.42693-0.61686 0.13439
   1  -1  -932232.82 7930.14   1 0.44931-0.71972 0.62228-0.67601-0.64099 0.15813
   1   1  -932790.71 7192.77   1 0.51172-0.78212 0.67493-0.62120-0.53160 0.04874
  -1  -1   926818.37 4258.98   1-0.50257 0.77281 0.55476-0.60856 0.66306-0.18002
  -1   1   932397.29 5584.07   1-0.59102 0.86111 0.55105-0.49729 0.58909-0.10572
   1  -1  -865562.60 4367.32   1 0.52426-0.75974 0.56103-0.61477-0.64061 0.21175
   1  -1  -861896.5112080.04   1 0.46478-0.69974 0.63574-0.68946-0.61628 0.18707
   1   1  -883910.0710445.94   1 0.53293-0.76789 0.69164-0.63791-0.48744 0.05823
  -1  -1   853915.35 8092.64   1-0.53016 0.76482 0.55474-0.60849 0.64123-0.21158
  -1   1   857655.24 7820.43   1-0.62598 0.86064 0.54710-0.49334 0.55572-0.12606
  -1  -1   7153416.1 7393.11   1-0.72532 0.92524-0.37504 0.32134 0.57727-0.20162
   1  -1  -7174000.3 7333.08   1-0.95551 0.75626 0.17394-0.22761 0.23820-0.61339
   1  -1  -7185506.1 9053.54   1 0.58127-0.78124 0.51679-0.57053-0.62852 0.25327
   1  -1  -7174460.5 8986.83   1 0.47921-0.67872 0.64807-0.70179-0.59190 0.21634
   1   1  -7197450.7 9458.84   1 0.55440-0.75392 0.70772-0.65400-0.43789 0.06234
  -1  -1   7165701.5 7834.31   1-0.55710 0.75634 0.55357-0.60732 0.61902-0.24307
  -1   1   7166216.0 8498.05   1-0.66215 0.86139 0.54137-0.48762 0.51813-0.14218
  -1  -1   6128131.8 5869.70   1-0.77344 0.93785-0.31549 0.26179 0.54976-0.22778
   1  -1  -6132552.5 3880.74   1-0.95497 0.79114 0.15355-0.20721 0.25386-0.57545
   1  -1  -6128953.1 5428.74   1 0.49247-0.65654 0.65919-0.71292-0.56826 0.24636
   1   1  -6131311.1 9645.28   1 0.57649-0.74056 0.72316-0.66943-0.38037 0.05847
  -1  -1   6132793.9 5229.13   1-0.58349 0.74732 0.55171-0.60547 0.59593-0.27368
  -1   1   6139207.3 6082.03   1-0.70044 0.86427 0.53320-0.47945 0.47440-0.15216
  -1  -1   564824.22 6482.31   1-0.82059 0.94949-0.24737 0.19367 0.51520-0.24688
   1   1  -561573.17 4987.52   1-0.94910 0.82068 0.08831-0.03465 0.30232-0.57032
   1  -1  -562194.17 4955.63   1-0.95475 0.82633 0.14866-0.20233 0.25757-0.52557
   1  -1  -566696.58 3198.07   1 0.50429-0.63291 0.66891-0.72264-0.54610 0.27785
   1   1  -561553.11 5448.66   1 0.59969-0.72831 0.73768-0.68396-0.31013 0.04187
  -1  -1   561104.18 5192.00   1-0.60955 0.73795 0.54914-0.60289 0.57174-0.30320
  -1   1   561832.34 5790.09   1-0.74233 0.87074 0.52126-0.46751 0.42096-0.15243
  -1   1   4123377.5 4445.39   1-0.77342 0.86681-0.31552 0.36922 0.54978-0.33512
   1   1  -4123205.3 4504.32   1-0.94944 0.85644 0.09084-0.03717 0.30049-0.51489
   1  -1  -4128716.5 4575.44   1-0.95553 0.86253 0.17651-0.23018 0.23621-0.45061
   1  -1  -4133522.5 5366.96   1 0.51408-0.60725 0.67682-0.73055-0.52689 0.31229
   1   1  -4117320.3 4799.15   1 0.62474-0.71787 0.74983-0.69616-0.21778 0.00324
  -1  -1   4114080.5 4706.67   1 0.66157-0.56844 0.74909-0.80276 0.03443 0.18011
  -1  -1   4123278.9 5036.50   1-0.63568 0.72866 0.54573-0.59949 0.54596-0.33113
  -1   1   4130771.2 5324.75   1-0.79024 0.88323 0.50262-0.44886 0.35054-0.13571
   1   1  -4128835.4 5227.82   1-0.79900 0.70602 0.49848-0.44472 0.33630-0.55113
  -1  -1   358003.57 3920.05   1-0.91141 0.96929-0.06238 0.00868 0.40672-0.24572
   1   1  -359493.10 2567.81   1-0.95252 0.89494 0.11776-0.06410 0.28075-0.44154
   1  -1  -364262.77 2363.67   1-0.94534 0.88776 0.29414-0.34781 0.14070-0.30149
   1  -1  -376358.56 5208.58   1 0.52040-0.57813 0.68185-0.73558-0.51405 0.35309
  -1   1   361133.38 4083.62   1 0.58577-0.52804 0.72921-0.67548-0.35371 0.51466
   1   1  -367910.71 5706.28   1 0.65009-0.70779 0.75554-0.70186-0.08082-0.08008
  -1  -1   359050.55 4150.14   1 0.66425-0.60655 0.73962-0.79329 0.10828 0.05261
  -1  -1   369069.75 5570.39   1-0.66297 0.72053 0.54122-0.59497 0.51724-0.35612
   1   1  -367636.30 4094.80   1-0.79042 0.73286 0.50253-0.44878 0.35025-0.51137
  -1   1   370769.10 5883.72   1-0.84783 0.90548 0.46939-0.41563 0.24668-0.08573
   1  -1  -360886.96 3774.76   1-0.90822 0.85057 0.40890-0.46266 0.08896-0.24991
  -1  -1   2215836.0 7730.29   1-0.94825 0.97042 0.08234-0.13601 0.30664-0.19944
   1  -1  -2201508.1 7218.17   1 0.51858-0.54086 0.68041-0.73414-0.51778 0.41048
  -1   1   2199446.9 7139.91   1 0.56664-0.54436 0.71643-0.66271-0.40697 0.51427
   1   1  -2179986.9 6392.95   1 0.66396-0.68622 0.73078-0.67710 0.15847-0.26574
  -1  -1   2197213.6 6992.30   1-0.69554 0.71768 0.53438-0.58814 0.48026-0.37284
   1   1  -2188868.0 6676.83   1-0.79374 0.77159 0.50100-0.44724 0.34492-0.45233
  -1   1   2183809.1 6552.17   1-0.91601 0.93821 0.39660-0.34284 0.06022 0.04707
   1  -1  -2179112.0 6471.59   1-0.93683 0.91463 0.34631-0.40007-0.04910-0.05820
  -1  -1  -1 6094.47  833.84   1-0.25632 0.17222 0.80926-0.86302-0.52856 0.47490
   1   1   1 5435.30  551.54   1-0.05076 0.13486 0.79816-0.74441-0.60029 0.65395
  -1   1  -1 4742.41  957.03   1 0.62350-0.70764 0.48043-0.42669-0.61678 0.56317
  -1  -1  -1 4929.55  654.95   1 0.22606-0.31005 0.41070-0.46444-0.88329 0.82955
  -1   1  -1 4742.64  444.61   1 0.59728-0.68133 0.73628-0.68255-0.31802 0.26437
   1  -1   1 5894.18  707.73   1-0.13930 0.22341 0.50975-0.56355 0.84896-0.79529
  -1   1  -1 4890.60  543.80   1-0.25147 0.16736 0.53254-0.47875 0.80817-0.86185
   1   1   1 4631.16  603.71   1-0.62719 0.71130 0.54693-0.49318 0.55451-0.50080
  -1   1  -2580223.320690.98   1-0.48045 0.36091 0.55467-0.50087 0.67933-0.78667
  -1  -1  -2603691.521982.05   1-0.73829 0.61875 0.52257-0.57633 0.42642-0.53384
  -1   1  -3 7353.98 3410.03   1-0.80787 0.65268-0.26692 0.32062 0.52544-0.68643
  -1  -1  -3 7745.15 1026.51   1 0.26138-0.41654 0.71014-0.76388-0.65373 0.49291
  -1   1  -3 7730.28 1252.19   1 0.63076-0.78593 0.47384-0.42010-0.61449 0.45367
   1   1   3 7283.69 1176.52   1 0.64276-0.48759 0.46271-0.40897-0.61053 0.77135
  -1  -1  -3 7671.30 3610.80   1 0.38746-0.54219 0.56900-0.62274-0.72532 0.56409
   1   1   3 8129.98 3032.46   1 0.50472-0.34978 0.66927-0.61554-0.54527 0.70622
  -1   1  -310673.04 4069.24   1 0.54681-0.70175 0.70214-0.64841-0.45606 0.29510
   1  -1   3 7216.13 1177.27   1 0.63049-0.47559 0.75204-0.80571-0.19211 0.35302
   1  -1   310394.08 4821.22   1-0.39947 0.55444 0.55100-0.60480 0.73267-0.57166
  -1   1  -3 8376.94 1451.08   1-0.59149 0.43654 0.55101-0.49725 0.58865-0.74977
   1   1   3 7422.47 1647.23   1-0.61193 0.76689 0.54886-0.49511 0.56945-0.40833
  -1  -1  -3 8437.01 2067.38   1-0.76051 0.60555 0.51490-0.56866 0.39558-0.55671
  -1  -1  -475457.83 2983.91   1-0.75864 0.56795-0.33472 0.28102 0.55894-0.77359
  -1   1  -490785.55 3719.71   1-0.84193 0.65124-0.21213 0.26583 0.49612-0.71078
  -1  -1  -481005.50 3329.84   1 0.32184-0.51252 0.68267-0.73641-0.65602 0.44159
  -1   1  -485939.92 3842.61   1 0.61218-0.80286 0.49051-0.43677-0.62018 0.40575
  -1  -1  -475448.14 3435.38   1 0.40489-0.59501 0.58514-0.63888-0.70261 0.48763
   1  -1   483421.03 3805.74   1-0.42687 0.61729 0.55280-0.60660 0.71566-0.50098
   1   1   480702.85 4197.98   1-0.59360 0.78398 0.55081-0.49705 0.58671-0.37188
  -1  -1  -561660.41 5036.69   1-0.82698 0.60078-0.23715 0.18345 0.50975-0.77807
  -1  -1  -558864.28 5116.01   1 0.33905-0.56525 0.67417-0.72791-0.65614 0.38810
  -1   1  -563471.49 6231.50   1 0.58663-0.81282 0.51236-0.45862-0.62717 0.35913
  -1  -1  -553257.99 4989.24   1 0.40973-0.63522 0.58958-0.64331-0.69606 0.42735
   1  -1   555665.21 5453.92   1-0.43421 0.66006 0.55319-0.60699 0.71093-0.44258
   1   1   554966.70 5674.42   1-0.57271 0.79851 0.55256-0.49881 0.60553-0.33699
  -1  -1  -685794.18 5320.38   1 0.33334-0.59505 0.67703-0.73077-0.65613 0.33448
  -1   1  -698312.24 5574.58   1 0.55594-0.81765 0.53709-0.48335-0.63439 0.31275
  -1  -1  -684499.07 4750.70   1 0.40763-0.66849 0.58765-0.64139-0.69892 0.37646
  -1   1  -697114.88 8093.28   1 0.49529-0.75657 0.66152-0.60780-0.56308 0.24118
   1  -1   685981.11 4813.42   1-0.43060 0.69189 0.55300-0.60680 0.71327-0.39124
   1   1   684596.58 4885.55   1-0.55005 0.81127 0.55395-0.50019 0.62496-0.30272
  -1  -1  -774312.61 4774.20   1 0.31356-0.61078 0.68665-0.74039-0.65587 0.28062
  -1   1  -775629.83 5167.50   1 0.52102-0.81824 0.56339-0.50965-0.64118 0.26593
  -1  -1  -769684.07 5831.55   1 0.40117-0.69741 0.58171-0.63545-0.70757 0.33137
  -1   1  -767015.16 5027.80   1 0.47802-0.77475 0.64706-0.59333-0.59397 0.21841
   1  -1   767601.68 5507.59   1-0.42024 0.71696 0.55242-0.60621 0.71987-0.34417
   1   1   770634.56 6625.46   1-0.52600 0.82264 0.55486-0.50110 0.64455-0.26860
  -1  -1  -849246.17 3507.89   1 0.28392-0.61666 0.70033-0.75407-0.65492 0.22606
  -1   1  -872189.75 7628.39   1 0.48230-0.81504 0.59047-0.53673-0.64708 0.21822
  -1  -1  -869908.40 5244.34   1 0.39169-0.72330 0.57294-0.62668-0.71993 0.28999
  -1   1  -867962.6710841.30   1 0.46027-0.79245 0.63184-0.57811-0.62363 0.19442
   1  -1   863763.25 5093.78   1-0.40529 0.73744 0.55143-0.60523 0.72914-0.29977
   1   1   856522.04 5032.34   1-0.50077 0.83293 0.55477-0.50097 0.66441-0.23504
  -1  -1  -916365.41 2121.99   1 0.24657-0.61482 0.71632-0.77006-0.65275 0.17028
  -1   1  -916135.44 2893.94   1 0.43996-0.80820 0.61777-0.56403-0.65175 0.16928
  -1  -1  -918775.92 8207.22   1 0.37992-0.74691 0.56196-0.61570-0.73474 0.25106
  -1   1  -915012.99 5933.35   1 0.44193-0.80955 0.61577-0.56205-0.65231 0.16945
   1  -1   916292.45 4319.60   1-0.38695 0.75454 0.55000-0.60380 0.74010-0.25706
   1   1   913110.52 3359.73   1-0.47441 0.84200 0.55457-0.50078 0.68364-0.20060
  -1   1 -1033871.88 4754.20   1 0.39398-0.79774 0.64491-0.59117-0.65487 0.11880
  -1  -1 -1042483.23 6473.48   1 0.36630-0.76867 0.54913-0.60287-0.75117 0.21374
  -1   1 -1031888.54 6931.96   1 0.42292-0.82599 0.59880-0.54507-0.68012 0.14361
   1  -1  1032479.01 5248.56   1-0.36596 0.76898 0.54808-0.60188 0.75211-0.21539
   1   1  1028604.00 8807.10   1-0.44699 0.85002 0.55377-0.49997 0.70251-0.16580
  -1   1 -11 -411.08 1410.17   1 0.34422-0.78350 0.67156-0.61782-0.65613 0.06645
  -1  -1 -11 -148.51 2573.87   1 0.35109-0.78884 0.53466-0.58840-0.76867 0.17749
  -1   1 -11 1640.14 2710.18   1 0.40283-0.84058 0.58324-0.52951-0.70536 0.11419
   1  -1  11  747.38 2949.66   1-0.34276 0.78122 0.54561-0.59940 0.76473-0.17434
   1   1  11  194.62 3118.42   1-0.41852 0.85698 0.55231-0.49852 0.72095-0.13057
  -1  -1 -12 8625.69 3919.29   1 0.33446-0.80758 0.51868-0.57241-0.78682 0.14191
  -1   1 -12 3702.25 8449.13   1 0.38236-0.85547 0.56424-0.51050-0.73172 0.08681
   1  -1  1213465.17 3837.08   1-0.31764 0.79154 0.54253-0.59633 0.77766-0.13360
   1   1  1210180.54 4782.21   1-0.38901 0.86290 0.55017-0.49638 0.73889-0.09484
  -1  -1 -13 4149.12 3222.28   1 0.31650-0.82500 0.50122-0.55496-0.80535 0.10669
  -1   1 -13 6329.20 4279.67   1 0.36102-0.86952 0.54413-0.49039-0.75735 0.05869
   1  -1  13 2785.26 2121.44   1-0.29078 0.80011 0.53880-0.59260 0.79065-0.09292
   1   1  13 2956.75 2769.13   1-0.35842 0.86775 0.54731-0.49352 0.75628-0.05855
   1  -3 -14 4487.18 3162.19   1 0.30758-0.75423 0.49248-0.65369-0.81415 0.06175
   1   3 -14 5813.92 3458.63   1 0.43922-0.88686 0.61338-0.45220-0.65638-0.09473
  -1  -3  14 4944.95 2706.98   1-0.26821 0.71563 0.53532-0.69671 0.80092-0.04952
  -1   3  14 5908.55 3817.40   1-0.46981 0.91723 0.55448-0.39309 0.68689 0.06450
   1   3 -13 5740.08 2250.94   1 0.49169-0.90474 0.58409-0.42287-0.64580-0.05108
   1  -3 -13 3038.72 2232.17   1 0.32438-0.73566 0.50890-0.67011-0.79736 0.09870
   1   3 -13 6576.52 3763.63   1 0.46447-0.87666 0.63547-0.47429-0.61679-0.08066
  -1  -3  13 2022.67 2024.84   1-0.29549 0.70748 0.53949-0.70088 0.78843-0.09070
  -1   3  13 7681.50 3737.44   1-0.50663 0.91861 0.55473-0.39334 0.65999 0.03773
   1   3 -12 5426.52 2271.98   1 0.54593-0.92347 0.54482-0.38360-0.63648-0.00679
   1  -3 -12 6878.82 3697.50   1 0.33977-0.71568 0.52380-0.68501-0.78114 0.13622
   1   3 -12 7997.72 2927.11   1 0.48919-0.86593 0.65646-0.49528-0.57423-0.06958
  -1  -3  12 4533.53 3088.52   1-0.32092 0.69747 0.54296-0.70435 0.77601-0.13195
  -1   3  12 4275.31 3086.09   1-0.54308 0.91943 0.55427-0.39300 0.63074 0.01373
   1   3 -1117616.69 9636.72   1 0.59682-0.93884 0.50378-0.34257-0.62449 0.03481
   1  -3 -1114636.9014893.29   1 0.35363-0.69416 0.53709-0.69830-0.76581 0.17463
   1   3 -1117489.2213593.80   1 0.51351-0.85481 0.67637-0.51519-0.52803-0.06213
  -1  -3  1119508.94 3326.09   1-0.34429 0.68540 0.54578-0.70717 0.76392-0.17353
  -1   3  1118625.50 4614.18   1-0.57951 0.92044 0.55204-0.39078 0.59950-0.00872
   1  -3 -10 6986.42 4034.33   1 0.36578-0.67093 0.54864-0.70985-0.75179 0.21436
   1   3 -10 8592.11 3963.30   1 0.53755-0.84340 0.69517-0.53399-0.47724-0.05926
  -1  -3  10 6422.60 3488.94   1-0.36527 0.67095 0.54801-0.70940 0.75249-0.21578
  -1   3  1010923.55 3683.42   1-0.61609 0.92159 0.54836-0.38710 0.56544-0.02837
   1  -3  -9127068.819959.44   1 0.37591-0.64569 0.55820-0.71941-0.73965 0.25597
   1   3  -9131117.610379.89   1 0.56139-0.83179 0.71274-0.55156-0.42051-0.06234
  -1  -3   9117634.1 8913.04   1-0.38334 0.65359 0.54969-0.71108 0.74220-0.25916
  -1   3   9123141.511165.94   1-0.65312 0.92321 0.54297-0.38171 0.52783-0.04447
  -1  -3   834113.41 4964.23   1-0.73252 0.96795-0.36665 0.20556 0.57356-0.14424
   1  -3  -831583.76 9600.11   1 0.38357-0.61797 0.56538-0.72659-0.73020 0.30026
   1   3  -835095.48 5379.19   1 0.58507-0.82003 0.72876-0.56758-0.35579-0.07341
  -1  -3   836651.83 8503.77   1-0.39767 0.63248 0.55087-0.71226 0.73375-0.30438
  -1   3   840929.86 6981.66   1-0.69099 0.92566 0.53544-0.37418 0.48561-0.05595
  -1  -3   7101404.8 6751.56   1-0.77222 0.97214-0.31711 0.15602 0.55055-0.17490
   1  -3  -7112566.3 7506.42   1 0.38802-0.58704 0.56952-0.73074-0.72462 0.34842
   1   3  -7115052.4 7216.32   1 0.60846-0.80798 0.74257-0.58139-0.27991-0.09563
  -1  -3   7112495.3 7015.81   1-0.40680 0.60617 0.55154-0.71293 0.72822-0.35252
  -1   3   7112857.7 7821.18   1-0.73020 0.92945 0.52508-0.36382 0.43712-0.06117
  -1  -3   6 2368.24 1161.01   1-0.80944 0.97385-0.26456 0.10346 0.52422-0.20223
   1  -3  -6  766.84  366.69   1-0.85892 0.69464 0.50868-0.66973-0.05906-0.26253
   1  -3  -6 1535.14 1511.20   1 0.38798-0.55162 0.56949-0.73070-0.72467 0.40221
   1   3  -6 2513.84 1886.26   1 0.63131-0.79530 0.75232-0.59130-0.18825-0.13356
  -1  -3   6 -149.13 1234.13   1-0.40812 0.57206 0.55163-0.71302 0.72741-0.40538
  -1   3   6 3529.22 2369.93   1-0.77136 0.93519 0.51071-0.34945 0.37969-0.05745
   1  -3  -5452077.016118.64   1 0.38120-0.50947 0.56316-0.72437-0.73316 0.46444
  -1  -3   5458233.314042.73   1-0.39638 0.52489 0.55077-0.71216 0.73452-0.46616
  -1   3   5414047.212385.78   1-0.81510 0.94350 0.49015-0.32889 0.30879-0.04026
  -1  -3   4 5919.83 1286.47   1-0.87621 0.96960-0.14709-0.01399 0.45891-0.24425
   1  -3  -4 6243.89 3359.97   1 0.36331-0.45621 0.54630-0.70751-0.75468 0.53971
   1   3  -4 4897.78 2517.81   1 0.66371-0.75684 0.74347-0.58245 0.08199-0.29653
  -1  -3   4 4154.62  919.73   1-0.35963 0.45269 0.54744-0.70883 0.75562-0.54093
   1   3  -4 4896.60 1201.24   1-0.67166 0.57867 0.53956-0.37830 0.50768-0.72251
  -1   3   4 6658.44 2385.60   1-0.86156 0.95466 0.45894-0.29765 0.21698-0.00238
  -1  -3   3228394.6 8880.56   1-0.90519 0.96307-0.07936-0.08172 0.41751-0.25652
   1  -3  -3220364.1 8168.32   1 0.32494-0.38246 0.50944-0.67065-0.79679 0.63556
  -1   3   3201740.7 7464.77   1 0.45934-0.40161 0.63103-0.46985-0.62513 0.78609
   1   3  -3259667.7 9788.05   1 0.65480-0.71259 0.69740-0.53654 0.29130-0.45202
  -1  -3   3214140.0 7924.68   1 0.59701-0.53922 0.58832-0.74917 0.54539-0.38467
  -1  -3   3223464.9 8153.43   1-0.26471 0.32234 0.53475-0.69615 0.80246-0.64145
   1   3  -3237997.6 8632.44   1-0.58927 0.53171 0.55121-0.38995 0.59068-0.75181
  -1   3   3228943.7 8729.58   1-0.90856 0.96621 0.40841-0.24713 0.08780 0.07315
   1  -3  -3242489.7 9018.24   1-0.94344 0.88579 0.30215-0.46343-0.13643-0.02452
  -1  -3   2124395.5 4911.22   1-0.93072 0.95289-0.00236-0.15863 0.36570-0.25851
  -1   3   2121813.8 4373.56   1-0.93312 0.95529 0.00684 0.15416 0.35948-0.25228
   1   3  -2111259.1 4344.65   1-0.95501 0.93285 0.15467 0.00632 0.25300-0.36020
   1  -3  -2121743.8 4840.01   1 0.24365-0.26580 0.42863-0.58984-0.87000 0.76251
  -1   3   2110497.6 4504.93   1 0.37659-0.35445 0.55883-0.39762-0.73883 0.84631
   1   3  -2114338.2 4984.50   1 0.58960-0.61193 0.57640-0.41555 0.56580-0.67294
  -1  -3   2111573.4 4330.32   1 0.50304-0.48070 0.44645-0.60705 0.74002-0.63278
  -1   3   2106681.9 5002.98   1 0.93059-0.90836-0.20965 0.37113 0.30006-0.19266
  -1  -3   2119122.5 6169.89   1 0.00760 0.01466 0.47052-0.63188 0.88235-0.77492
   1   3  -2117893.3 4574.44   1-0.39829 0.37609 0.55091-0.38952 0.73338-0.84072
  -1   3   2125896.5 6382.12   1-0.94215 0.96435 0.31800-0.15672-0.10589 0.21319
   1  -3  -1219635.0 8320.98   1-0.75570 0.76884-0.33844 0.17734 0.56068-0.61434
  -1   3   1236428.1 8805.83   1-0.88331 0.87017-0.13188 0.29298 0.44984-0.39618
  -1  -3   1216117.011525.89   1-0.94915 0.93590 0.08869-0.24969 0.30205-0.24845
   1   3  -1208589.0 7808.54   1-0.95349 0.96674 0.23234-0.07133 0.19198-0.24558
   1  -3  -1227683.4 8830.46   1 0.06523-0.05213 0.23755-0.39892-0.96918 0.91550
  -1   3   1215815.0 9532.80   1 0.21966-0.23289 0.40414-0.24293-0.88792 0.94167
   1   3  -1220895.210071.56   1 0.42181-0.40874 0.33654-0.17594 0.84190-0.89552
  -1  -3   1205331.0 7773.79   1 0.31112-0.32419 0.19542-0.35602 0.93005-0.87643
   1  -3  -1212815.210280.83   1 0.90583-0.89260-0.14795-0.01352 0.39694-0.45064
  -1   3   1196807.0 7662.04   1 0.82710-0.84033-0.02864 0.19012 0.56132-0.50762
   1  -3   0174983.4 7209.93   1-0.76976 0.81841-0.32036 0.15927 0.55211-0.55211
  -1   3   0190696.0 7703.74   1-0.86341 0.81476-0.17286 0.33395 0.47395-0.47395
  -1  -3   0166894.1 6332.43   1-0.95524 0.90658 0.20087-0.36187 0.21714-0.21714
   1   3   0167225.0 6260.21   1-0.92672 0.97539 0.36796-0.20696 0.07598-0.07598
  -1  -3   0187864.0 7612.20   1-0.17545 0.12678-0.03510-0.12626-0.98386 0.98386
   1   3   0181956.3 7418.59   1-0.05465 0.10333 0.10451 0.05686-0.99302 0.99302
  -1   3   0181136.0 7089.96   1 0.29626-0.34473 0.17704-0.01644 0.93855-0.93855
   1  -3   0179550.7 7280.37   1 0.68146-0.63287 0.11730-0.27861 0.72238-0.72238
  -1   3   0159077.8 6033.82   1 0.50937-0.55797 0.24141-0.08010 0.82598-0.82598
   1  -3   299800.05 4283.09   1-0.75144 0.87111-0.34377 0.18267 0.56316-0.45583
  -1   3  -2104804.8 4432.59   1-0.86573 0.74605-0.16834 0.32943 0.47134-0.57867
  -1  -3  -286169.67 3679.29   1-0.85238 0.73280 0.51832-0.67937-0.06913-0.03806
   1   3   288618.46 3320.75   1-0.44921 0.56887 0.78207-0.62096-0.43193 0.53924
  -1  -3  -283914.09 4151.49   1 0.15821-0.27757 0.34025-0.50146-0.92692 0.81944
   1   3   297743.91 4054.84   1 0.30049-0.18113 0.48550-0.32429-0.82096 0.92845
  -1   3  -282885.04 3630.89   1 0.66434-0.78380 0.73686-0.57584 0.12521-0.23248
   1  -3   282312.49 3376.13   1 0.61618-0.49669 0.62041-0.78126 0.48518-0.37804
   1  -3   293110.27 3765.33   1 0.04056 0.07896 0.45990-0.62126 0.88703-0.77961
   1   3   285263.88 4085.23   1-0.78563 0.90516 0.50469-0.34343 0.35785-0.25044
  -1  -3  -283419.72 3396.98   1-0.89767 0.77806 0.42307-0.58435 0.12323-0.23054
   1  -3   3179195.2 7388.87   1-0.73195 0.88713-0.36732 0.20623 0.57386-0.41286
   1   3   3156833.8 5739.49   1 0.11273 0.04231 0.76280-0.60154-0.63672 0.79771
  -1  -3  -3184737.3 7297.35   1 0.23348-0.38822 0.41828-0.57949-0.87779 0.71656
  -1   3  -3162780.7 6280.44   1 0.64698-0.80187 0.75561-0.59459-0.10223-0.05867
   1  -3   3151232.8 5724.56   1 0.65368-0.49874 0.69455-0.85540 0.30049-0.13977
   1  -3   3175065.4 6825.64   1-0.11790 0.27288 0.50461-0.66600 0.85525-0.69424
   1   3   3180452.4 7274.54   1-0.73967 0.89463 0.52213-0.36086 0.42456-0.26344
   1  -3   415464.28 2180.85   1-0.70817 0.89886-0.39439 0.23330 0.58561-0.37095
   1   3   415250.25 1407.29   1 0.53432-0.34364 0.55359-0.39238-0.63876 0.85319
  -1  -3  -420374.52 4253.33   1 0.27653-0.46664 0.46173-0.62294-0.84281 0.62784
  -1   3  -416619.56 3399.33   1 0.61926-0.80959 0.74743-0.58641-0.24051 0.02596
   1  -3   416106.07 2426.93   1-0.20395 0.39436 0.52376-0.68515 0.82708-0.61240
   1   3   417492.98 3166.27   1-0.70117 0.89154 0.53302-0.37176 0.47354-0.25871
  -1   3  -5132744.5 6921.90   1 0.59179-0.81763 0.73298-0.57180-0.33543 0.06717
  -1  -3  -6  785.42  611.06   1-0.85639 0.59467-0.18618 0.02508 0.48158-0.80357
  -1  -3  -6   34.94 1429.63   1-0.19914-0.06231 0.81004-0.97130-0.55151 0.22952
  -1   3  -6 -124.36 1694.15   1 0.64996-0.91167 0.45588-0.29466-0.60804 0.28639
  -1  -3  -6  321.64 1800.68   1 0.31287-0.57374 0.49767-0.65888-0.80896 0.48650
  -1   3  -6 1090.22 2889.86   1 0.56612-0.82741 0.71607-0.55490-0.40832 0.08641
   1  -3   6 1297.28 2484.31   1-0.27387 0.53515 0.53622-0.69761 0.79840-0.47637
   1   3   6 -258.38 2684.99   1-0.63379 0.89501 0.54601-0.38475 0.54787-0.22563
  -1  -3  -7235662.411135.40   1-0.90974 0.61317-0.06903-0.09196 0.40938-0.78457
  -1  -3  -7224130.411168.21   1-0.14726-0.14966 0.80812-0.96938-0.57030 0.19464
  -1   3  -7249897.012899.12   1 0.61632-0.91354 0.48685-0.32563-0.61896 0.24371
  -1  -3  -7279892.614602.60   1 0.31743-0.61367 0.50213-0.66334-0.80442 0.42822
  -1   3  -7295123.315373.03   1 0.54169-0.83842 0.69831-0.53713-0.46789 0.09233
   1  -3   7230638.012018.70   1-0.28308 0.57980 0.53765-0.69904 0.79422-0.41852
   1   3   7244160.313336.70   1-0.60212 0.89876 0.54995-0.38869 0.57878-0.20283
  -1  -3  -8 8414.18 3822.60   1-0.12987-0.20253 0.80693-0.96820-0.57618 0.14685
  -1   3  -8 3782.93 2687.66   1 0.57977-0.91250 0.51802-0.35680-0.62889 0.20003
  -1  -3  -8 1766.15 1877.39   1 0.31660-0.64822 0.50132-0.66253-0.80525 0.37531
  -1   3  -8 7606.31 8397.36   1 0.51800-0.85018 0.67995-0.51877-0.51897 0.08976
   1  -3   8 5637.88 2575.28   1-0.28281 0.61496 0.53761-0.69900 0.79434-0.36497
   1   3   8 5369.94 4149.29   1-0.57086 0.90292 0.55269-0.39143 0.60715-0.17749
  -1  -3  -9 6620.31 3057.20   1-0.13692-0.23095 0.80745-0.96871-0.57382 0.09083
  -1   3  -917439.99 3339.75   1 0.54030-0.90855 0.54910-0.38788-0.63761 0.15514
  -1  -3  -927769.18 4396.51   1 0.31180-0.67879 0.49661-0.65783-0.81003 0.32634
  -1   3  -920528.16 7123.47   1 0.49466-0.86229 0.66100-0.49983-0.56424 0.08138
   1  -3   921927.64 3128.95   1-0.27583 0.64342 0.53653-0.69792 0.79752-0.31447
   1   3   926291.62 4127.02   1-0.53964 0.90712 0.55441-0.39315 0.63357-0.15020
  -1   3 -1012677.33 2353.51   1 0.49784-0.90160 0.57985-0.41863-0.64491 0.10884
  -1  -3 -1015966.76 9189.34   1 0.30391-0.70628 0.48887-0.65008-0.81770 0.28027
  -1   3 -1013324.47 6471.34   1 0.47137-0.87444 0.64140-0.48022-0.60532 0.06880
   1  -3  1013729.43 3496.68   1-0.26386 0.66689 0.53462-0.69601 0.80284-0.26612
   1   3  1010843.47 4553.24   1-0.50823 0.91125 0.55472-0.39332 0.65877-0.12205
  -1   3 -1112054.29 5847.40   1 0.45224-0.89151 0.61009-0.44887-0.65058 0.06090
  -1  -3 -1116400.8313068.66   1 0.29352-0.73127 0.47862-0.63983-0.82750 0.23632
  -1   3 -1116790.55 7738.70   1 0.44789-0.88640 0.62103-0.45985-0.64320 0.05303
   1  -3  1118033.92 3306.01   1-0.24798 0.68644 0.53194-0.69333 0.80965-0.21926
   1   3  1121023.02 5658.84   1-0.47638 0.91484 0.55461-0.39322 0.68224-0.09186
  -1   3 -12 1685.17 1899.99   1 0.40327-0.87806 0.63963-0.47841-0.65439 0.01111
  -1  -3 -12 1553.92 2692.65   1 0.28102-0.75414 0.46621-0.62742-0.83885 0.19393
  -1   3 -12 -600.72 2014.18   1 0.42403-0.89799 0.59980-0.43862-0.67854 0.03473
   1  -3  12 1427.61 2312.57   1-0.22890 0.70279 0.52853-0.68993 0.81746-0.17340
   1   3  12  427.17 1800.39   1-0.44396 0.91786 0.55364-0.39225 0.70453-0.06047
  -1  -3 -13 9653.51 4146.77   1 0.26665-0.77515 0.45184-0.61305-0.85131 0.15265
  -1   3 -13 5406.62 4289.80   1 0.39945-0.90795 0.58013-0.41892-0.70984 0.01118
   1  -3  13 5805.37 2778.06   1-0.20710 0.71643 0.52438-0.68577 0.82590-0.12817
   1   3  13 5010.95 3898.62   1-0.41087 0.92020 0.55182-0.39043 0.72572-0.02799
   1  -5 -14 1712.20 1429.95   1 0.25254-0.69920 0.43763-0.70632-0.86295 0.11055
   1   5 -14 1956.89 2273.76   1 0.46975-0.91738 0.64001-0.37138-0.60804-0.14307
  -1  -5  14 1923.62 2227.97   1-0.16590 0.61332 0.51580-0.78478 0.84048-0.08908
  -1   5  14 2537.54 2890.74   1-0.50652 0.95394 0.55473-0.28575 0.66007 0.09132
   1   5 -13 5935.58 3646.76   1 0.54623-0.95928 0.54459-0.27589-0.63642-0.06046
   1  -5 -13 1537.05 6058.71   1 0.26584-0.67712 0.45102-0.71971-0.85199 0.15333
   1   5 -13 3808.48 2750.67   1 0.49665-0.90884 0.66265-0.39402-0.56055-0.13691
  -1  -5  13 6232.50 2991.25   1-0.18689 0.59888 0.52029-0.78928 0.83328-0.13555
  -1   5  13 3746.76 4489.06   1-0.54418 0.95595 0.55422-0.28545 0.62984 0.06835
   1   5 -12 8858.01 6386.46   1 0.59360-0.97114 0.50651-0.23781-0.62535-0.01793
   1  -5 -1216962.11 8223.78   1 0.27721-0.65311 0.46241-0.73110-0.84221 0.19729
   1   5 -1216621.16 4482.42   1 0.52291-0.89965 0.68383-0.41520-0.50884-0.13496
  -1  -5  1211278.27 5202.94   1-0.20474 0.58129 0.52392-0.79290 0.82679-0.18273
  -1   5  1213486.44 4924.04   1-0.58159 0.95794 0.55187-0.28310 0.59764 0.04684
   1  -5 -11 3886.3312303.80   1 0.28640-0.62693 0.47156-0.74025-0.83402 0.24284
   1   5 -11 3784.56 8433.26   1 0.54855-0.88985 0.70343-0.43480-0.45195-0.13820
  -1  -5  11 5993.76 2147.16   1-0.21885 0.55997 0.52666-0.79564 0.82141-0.23103
  -1   5  1114298.84 4944.01   1-0.61887 0.95980 0.54802-0.27925 0.56272 0.02805
   1  -5 -1023735.78 8753.21   1 0.29304-0.59819 0.47814-0.74683-0.82794 0.29051
   1   5 -1026018.66 5862.91   1 0.57353-0.87938 0.72116-0.45253-0.38855-0.14795
  -1  -5  1023452.80 6556.03   1-0.22833 0.53401 0.52843-0.79742 0.81769-0.28097
  -1   5  1020783.79 4333.14   1-0.65623 0.96174 0.54243-0.27366 0.52451 0.01255
  -1  -5   951561.39 5623.32   1-0.71749 0.98844-0.38398 0.11549 0.58116-0.09818
   1  -5  -957176.2811023.26   1 0.29657-0.56634 0.48163-0.75032-0.82466 0.34097
   1   5  -962757.3310686.15   1 0.59765-0.86805 0.73650-0.46787-0.31682-0.16603
  -1  -5   955201.80 5314.10   1-0.23179 0.50203 0.52906-0.79805 0.81630-0.33326
  -1   5   961460.32 7932.77   1-0.69388 0.96397 0.53477-0.26600 0.48222 0.00113
  -1  -5   8 7946.35 7488.11   1-0.75296 0.98839-0.34187 0.07338 0.56228-0.13296
   1  -5  -8 8633.02 8026.86   1 0.29617-0.53057 0.48124-0.74992-0.82503 0.39509
   1   5  -810155.82 8422.11   1 0.62073-0.85558 0.74810-0.47973-0.23458-0.19449
  -1  -5   8 9953.13 3440.23   1-0.22704 0.46185 0.52819-0.79718 0.81820-0.38883
  -1   5   810061.00 4869.20   1-0.73206 0.96672 0.52452-0.25575 0.43469-0.00503
  -1  -5   744540.34 6267.68   1-0.78574 0.98567-0.29879 0.03030 0.54159-0.16593
   1  -5  -751609.89 8886.30   1 0.29060-0.48962 0.47572-0.74441-0.83020 0.45400
   1   5  -747426.37 8281.16   1 0.64117-0.84059 0.75497-0.48660-0.13751-0.23793
  -1  -5   747348.49 8097.76   1-0.21046 0.40983 0.52504-0.79403 0.82464-0.44893
  -1   5   749678.56 7934.51   1-0.77099 0.97024 0.51086-0.24209 0.38024-0.00429
  -1  -5   6225358.612312.04   1-0.81587 0.98028-0.25474-0.01375 0.51909-0.19710
   1  -5  -6258749.017894.83   1 0.27790-0.44155 0.46310-0.73178-0.84160 0.51915
   1   5  -6224767.312954.05   1 0.65714-0.82113 0.75346-0.48509-0.02112-0.30068
  -1  -5   6262964.914019.47   1-0.17573 0.33967 0.51793-0.78692 0.83717-0.51514
  -1   5   6209679.112211.42   1-0.81081 0.97463 0.49247-0.22370 0.31631 0.00593
  -1  -5   592082.00 5561.09   1-0.84334 0.97224-0.20968-0.05880 0.49477-0.22645
   1  -5  -595082.50 5292.22   1 0.25494-0.38322 0.44006-0.70874-0.86101 0.59230
   1   5  -584029.42 4765.55   1 0.66433-0.79289 0.73765-0.46928 0.12052-0.38869
  -1  -5   586424.88 4877.16   1-0.11120 0.23970 0.50295-0.77193 0.85713-0.58877
  -1   5   586743.63 5435.75   1-0.85119 0.97975 0.46695-0.19814 0.23963 0.02862
  -1  -5   4165123.8 5752.45   1-0.86812 0.96151-0.16361-0.10487 0.46860-0.25394
  -1   5   4163284.0 4628.46   1 0.50717-0.41374 0.57332-0.30462-0.64348 0.85791
   1  -5  -4166671.7 5842.08   1 0.21653-0.30942 0.40093-0.66961-0.89014 0.67517
   1   5  -4177398.3 6458.64   1 0.65470-0.74794 0.69713-0.42905 0.29215-0.50644
  -1  -5   4173128.8 5515.92   1 0.00681 0.08634 0.47077-0.73970 0.88222-0.66737
   1   5  -4167819.7 5251.13   1-0.54133 0.44835 0.55434-0.28557 0.63218-0.84701
  -1  -5   350671.69 5109.92   1-0.89014 0.94802-0.11649-0.15199 0.44053-0.27954
  -1   5   328993.82 2464.14   1-0.94031 0.99789 0.31855-0.05022 0.11973 0.04106
   1  -5  -344171.82 4412.27   1 0.15396-0.21148 0.33578-0.60447-0.92926 0.76804
   1   5  -342536.18 4475.64   1 0.61386-0.67164 0.61641-0.34832 0.49316-0.65387
   1   5  -344784.24 3836.38   1-0.38536 0.32773 0.54987-0.28088 0.74103-0.90204
   1  -5  -216335.26 2165.80   1-0.77700 0.75463-0.31073 0.04224 0.54745-0.65478
  -1  -5   216828.46 1923.48   1-0.90930 0.93167-0.06829-0.20019 0.41049-0.30316
  -1   5   216621.52 1275.36   1-0.95320 0.97536 0.12532 0.14300 0.27513-0.16793
   1  -5  -217213.51 2869.98   1 0.05526-0.07774 0.22670-0.49565-0.97239 0.86503
  -1   5   216773.52 1788.89   1 0.28308-0.26094 0.46826-0.19957-0.83701 0.94449
  -1  -5   211430.50 1245.97   1 0.34401-0.32167 0.23652-0.50419 0.90868-0.80144
  -1   5   2 9925.83 1063.72   1 0.87961-0.85738-0.10119 0.37033 0.46480-0.35741
  -1  -5   2 9707.69 1257.19   1 0.55629-0.53393 0.21083-0.47969 0.80379-0.69628
   1   5  -215275.17  974.63   1-0.08141 0.05921 0.49526-0.22628 0.86491-0.97226
   1  -5  -147804.90 2250.53   1-0.79499 0.80813-0.28578 0.01729 0.53508-0.58874
  -1  -5   146102.08 2399.29   1-0.92612 0.91287-0.01886-0.24946 0.37675-0.32315
  -1   5   143831.32 2075.27   1-0.93730 0.92405 0.02412 0.24420 0.34766-0.29406
   1  -5  -146561.15 2906.72   1-0.09953 0.11263 0.05331-0.32227-0.99360 0.93992
  -1   5   146935.53 2182.14   1 0.15191-0.16515 0.33362-0.06493-0.93038 0.98412
   1  -5  -148448.96 2668.83   1 0.91526-0.90203-0.16825-0.10087 0.36601-0.41971
  -1  -5   145418.30 4216.29   1 0.86986-0.88309-0.08612-0.18300 0.48571-0.43202
  -1   5   141992.91 1946.75   1 0.75892-0.77204 0.04729 0.22156 0.64945-0.59569
   1   5  -144077.60 1793.10   1 0.42547-0.41229 0.29048-0.02155 0.85708-0.91079
   1  -5   037096.30 2384.67   1-0.79689 0.84554-0.28305 0.01456 0.53370-0.53370
  -1  -5   034349.88 1601.82   1-0.93900 0.89034 0.03171-0.30004 0.34242-0.34242
   1   5   035926.30 1753.73   1-0.94230 0.99097 0.30947-0.04113 0.12758-0.12758
  -1   5   035961.14 1634.12   1-0.02879-0.01987 0.13367 0.13528-0.99060 0.99060
  -1   5   034526.12 1640.05   1 0.31032-0.35880 0.19442 0.07324 0.93053-0.93053
   1   5   031700.51 1463.98   1 0.80912-0.76042-0.00743 0.27657 0.58758-0.58758
   1  -5   034227.77 1889.23   1 0.79891-0.75032 0.00557-0.27443 0.60141-0.60141
  -1   5   033143.85 1506.83   1 0.52227-0.57086 0.23321 0.03564 0.82026-0.82026
   1   5   035336.37 1846.65   1-0.94297 0.99168 0.30968-0.04087-0.12203 0.12203
   1  -5   1108965.2 4782.04   1-0.79004 0.87420-0.29279 0.02430 0.53860-0.48493
  -1  -5  -1114447.5 4398.96   1-0.94840 0.86432 0.08337-0.35171 0.30590-0.35950
   1   5   197636.44 3760.38   1-0.90181 0.98590 0.43177-0.16335 0.01759 0.03600
  -1  -5  -1108588.3 4538.11   1-0.08363-0.00061 0.07154-0.34050-0.99392 0.94024
  -1   5  -1105909.9 4508.35   1 0.51143-0.59531 0.45824-0.19058 0.72694-0.78056
   1  -5   1100411.7 3751.94   1 0.24783-0.16395 0.11795-0.38561 0.96159-0.90797
   1   5   193197.09 3617.39   1 0.92749-0.84333-0.19997 0.46910 0.31585-0.26215
   1  -5   1103334.2 4043.05   1 0.58883-0.50476 0.18833-0.45719 0.78600-0.73224
  -1   5  -195218.45 3622.98   1 0.20850-0.29258 0.39671-0.12777 0.89394-0.94766
   1   5   1101064.6 4334.73   1-0.90379 0.98795 0.41515-0.14635 0.10392-0.05027
   1  -5   2125072.6 5304.34   1-0.77743 0.89710-0.31015 0.04166 0.54717-0.43984
  -1  -5  -2124482.2 4205.70   1-0.95400 0.83450 0.13589-0.40423 0.26722-0.37442
   1   5   2130141.0 4362.68   1-0.78880 0.90838 0.59509-0.32668-0.15378 0.26098
  -1   5  -2116979.3 3823.69   1 0.62687-0.74635 0.63940-0.37131 0.44519-0.55233
   1  -5   2111200.6 3431.64   1 0.42714-0.30785 0.34355-0.61122 0.83636-0.72912
   1  -5   2125798.1 4685.60   1 0.35889-0.23936 0.32634-0.59527 0.87446-0.76703
  -1   5  -2119894.3 3777.87   1-0.07669-0.04284 0.49400-0.22502 0.86606-0.97341
   1   5   2129077.9 4812.47   1-0.85188 0.97150 0.46643-0.19763 0.23816-0.13086
  -1  -5  -2119620.9 3903.26   1-0.94363 0.82402 0.29633-0.56513-0.14743 0.04013
   1  -5   311723.03 2077.65   1-0.76047 0.91565-0.33240 0.06391 0.55784-0.39685
  -1  -5  -3 2121.63 1304.10   1-0.95550 0.80059 0.18869-0.45702 0.22672-0.38752
   1   5   3 1577.51 1443.20   1-0.52128 0.67644 0.76057-0.49206-0.38702 0.54799
  -1  -5  -315828.32 2810.96   1 0.10530-0.26003 0.28396-0.55265-0.95303 0.79180
  -1   5  -3 8303.56 2390.24   1 0.66285-0.81774 0.72405-0.45568 0.19071-0.35162
   1  -5   3 8323.11 1432.06   1 0.53468-0.37974 0.49334-0.76142 0.68609-0.52537
   1  -5   3  631.08 1293.68   1 0.17592-0.02094 0.41018-0.67911 0.89487-0.73372
   1   5   319186.07 3328.76   1-0.80482 0.95978 0.49558-0.22681 0.32657-0.16545
   1  -5   449453.32 5121.63   1-0.73990 0.93059-0.35787 0.08938 0.56962-0.35496
   1   5   450995.70 4624.33   1-0.03636 0.22688 0.79598-0.52721-0.60422 0.81888
  -1  -5  -444882.58 4557.16   1 0.15903-0.34914 0.34112-0.60981-0.92646 0.71149
  -1   5  -447590.66 4602.19   1 0.65882-0.84914 0.75229-0.48392-0.00296-0.21157
   1  -5   456003.80 5342.46   1 0.04953 0.14088 0.45691-0.72584 0.88812-0.67327
   1   5   445492.76 4692.49   1-0.76263 0.95301 0.51411-0.24534 0.39252-0.17769
   1  -5   545461.00 5626.33   1-0.71614 0.94235-0.38551 0.11701 0.58182-0.31349
   1   5   546735.53 4191.73   1 0.52395-0.29776 0.56125-0.29255-0.64066 0.90870
  -1  -5  -545877.15 5079.43   1 0.19466-0.42015 0.37835-0.64704-0.90495 0.63624
  -1   5  -547666.78 5352.59   1 0.63954-0.86530 0.75465-0.48628-0.14658-0.12158
   1  -5   552019.33 5372.90   1-0.03299 0.25886 0.48280-0.75173 0.87510-0.60653
   1   5   549234.54 6600.96   1-0.72403 0.94983 0.52691-0.25814 0.44512-0.17659
  -1   5  -7125928.1 7932.89   1 0.65979-0.95701 0.44637-0.17767-0.60450 0.22924
  -1  -5  -7136619.910957.77   1 0.23105-0.52729 0.41581-0.68449-0.87960 0.50340
  -1   5  -7135704.8 8207.67   1 0.58918-0.88591 0.73136-0.46273-0.34346-0.03209
   1  -5   7136859.311319.00   1-0.11753 0.41425 0.50452-0.77350 0.85536-0.47965
   1   5   7127647.6 8310.12   1-0.65291 0.94955 0.54300-0.27423 0.52805-0.15210
  -1   5  -8106336.7 8129.07   1 0.62734-0.96008 0.47696-0.20826-0.61558 0.18672
  -1  -5  -8112479.510212.06   1 0.23786-0.56948 0.42274-0.69143-0.87447 0.44452
  -1   5  -8113869.711167.51   1 0.56309-0.89527 0.71395-0.44532-0.41616-0.01304
   1  -5   8117541.010438.78   1-0.13476 0.46691 0.50868-0.77767 0.85033-0.42096
   1   5   8111527.5 9608.88   1-0.61889 0.95095 0.54802-0.27925 0.56270-0.13305
  -1   5  -917912.63 4539.00   1 0.59212-0.96037 0.50776-0.23906-0.62574 0.14328
  -1  -5  -931500.90 8036.55   1 0.23952-0.60651 0.42443-0.69312-0.87320 0.38951
  -1   5  -933435.0010113.11   1 0.53702-0.90464 0.69477-0.42614-0.47843-0.00442
   1  -5   921296.15 4775.13   1-0.14165 0.50924 0.51030-0.77929 0.84824-0.36520
   1   5   926709.94 6035.15   1-0.58525 0.95273 0.55156-0.28279 0.59434-0.11097
  -1   5 -1028035.53 4621.09   1 0.55406-0.95782 0.53855-0.26985-0.63479 0.09872
  -1  -5 -1032921.17 4917.06   1 0.23713-0.63950 0.42200-0.69069-0.87502 0.33759
  -1   5 -1033083.22 9459.56   1 0.51094-0.91401 0.67430-0.40567-0.53315-0.00335
   1  -5  1033348.14 4946.91   1-0.14084 0.54386 0.51011-0.77910 0.84849-0.31177
   1   5  1032913.99 5860.30   1-0.55168 0.95458 0.55386-0.28509 0.62359-0.08652
  -1   5 -11 3345.33 3342.41   1 0.51305-0.95233 0.56914-0.30044-0.64253 0.05285
  -1  -5 -11  475.57 3949.49   1 0.23148-0.66922 0.41624-0.68492-0.87929 0.28812
  -1   5 -11 6841.15 4074.15   1 0.48473-0.92325 0.65273-0.38410-0.58221-0.00795
   1  -5  11 4454.88 2769.66   1-0.13407 0.57253 0.50852-0.77750 0.85054-0.26015
   1   5  11 4804.12 4323.24   1-0.51793 0.95625 0.55504-0.28627 0.65089-0.06011
  -1   5 -12 6611.47 3409.51   1 0.46895-0.94374 0.59933-0.33063-0.64875 0.00546
  -1  -5 -12 5528.91 4200.87   1 0.22308-0.69620 0.40765-0.67634-0.88546 0.24055
  -1   5 -12 8161.83 4140.47   1 0.45826-0.93222 0.63010-0.36147-0.62686-0.01694
   1  -5  12 3959.12 2157.06   1-0.12254 0.59643 0.50574-0.77473 0.85393-0.20987
   1   5  12 2280.35 3581.46   1-0.48385 0.95774 0.55471-0.28573 0.67688-0.03282
  -1   5 -13 4409.55 3325.32   1 0.42152-0.93182 0.62896-0.36026-0.65324-0.04365
  -1  -5 -13 3307.05 3080.71   1 0.21232-0.72081 0.39660-0.66529-0.89309 0.19443
  -1   5 -13 2818.31 2314.75   1 0.43136-0.94077 0.60638-0.33775-0.66800-0.02946
   1  -5  13 1628.86 2293.85   1-0.10706 0.61639 0.50191-0.77089 0.85826-0.16053
   1   5  13 3390.44 3789.42   1-0.44922 0.95855 0.55386-0.28487 0.70102-0.00329
   1   7 -13 2028.44 2301.95   1 0.57389-0.98694 0.52281-0.14663-0.63031-0.06657
   1  -7 -13 2161.90 2074.80   1 0.20297-0.61425 0.38696-0.76312-0.89947 0.20081
   1   7 -13 1996.07 2012.59   1 0.52140-0.93359 0.68265-0.30656-0.51197-0.18549
  -1  -7  13  464.51 1183.61   1-0.05818 0.47016 0.48894-0.86552 0.87037-0.17264
  -1   7  13 2981.08 4299.58   1-0.56848 0.98025 0.55286-0.17658 0.60923 0.08896
   1   7 -12 8278.78 2193.64   1 0.61599-0.99352 0.48715-0.11097-0.61906-0.02422
   1  -7 -12 8494.63 4895.38   1 0.21035-0.58625 0.39457-0.77073-0.89446 0.24954
   1   7 -1210817.71 7624.87   1 0.54850-0.92525 0.70340-0.32731-0.45206-0.19174
  -1  -7  12 5987.55 4204.25   1-0.06667 0.44322 0.49129-0.86787 0.86843-0.22438
  -1   7  12 9356.58 3916.52   1-0.60607 0.98242 0.54952-0.17325 0.57505 0.06943
   1   7 -11 3390.07 2549.66   1 0.65503-0.99705 0.45100-0.07482-0.60623 0.01655
   1  -7 -11 1603.91 1696.04   1 0.21496-0.55549 0.39932-0.77548-0.89125 0.30007
   1   7 -11 2911.27 2444.16   1 0.57451-0.91581 0.72183-0.34574-0.38586-0.20430
  -1  -7  11 3979.16 1866.07   1-0.06942 0.41053 0.49204-0.86862 0.86779-0.27741
  -1   7  11  430.04 3405.46   1-0.64339 0.98432 0.54456-0.16828 0.53803 0.05273
   1  -7 -1020506.99 5980.49   1 0.21632-0.52147 0.40072-0.77688-0.89029 0.35286
   1   7 -1022937.10 7437.46   1 0.59914-0.90500 0.73737-0.36129-0.31192-0.22458
  -1  -7  1017877.32 4748.15   1-0.06490 0.37058 0.49080-0.86738 0.86884-0.33213
  -1   7  1020498.18 5508.96   1-0.68058 0.98609 0.53773-0.16145 0.49763 0.03943
  -1  -7   9 5669.02 6566.03   1-0.72456 0.99550-0.37592 0.00003 0.57765-0.09467
   1  -7  -914601.67 4083.96   1 0.21373-0.48350 0.39805-0.77421-0.89211 0.40842
   1   7  -916501.24 3782.18   1 0.62212-0.89241 0.74872-0.37301-0.22883-0.25388
  -1  -7   9 6693.88 2844.00   1-0.05089 0.32113 0.48690-0.86348 0.87197-0.38892
  -1   7   911008.85 5110.58   1-0.71776 0.98785 0.52868-0.15240 0.45310 0.03026
  -1  -7   8 1954.24 2457.19   1-0.75517 0.99060-0.33910-0.03677 0.56099-0.13167
   1  -7  -8  738.95 3011.30   1 0.20619-0.44059 0.39029-0.76645-0.89730 0.46736
   1   7  -8 1731.15 2302.70   1 0.64188-0.87674 0.75509-0.37938-0.13345-0.29562
  -1  -7   8 1319.45 1085.70   1-0.02299 0.25794 0.47986-0.85636 0.87704-0.44732
  -1   7   8 5099.50 4917.15   1-0.75504 0.98971 0.51690-0.14062 0.40337 0.02627
  -1  -7   737554.23 6209.71   1-0.78316 0.98309-0.30235-0.07353 0.54334-0.16769
   1  -7  -739512.71 5240.50   1 0.19233-0.39136 0.37594-0.75210-0.90646 0.53026
   1   7  -739650.1611660.76   1 0.65691-0.85633 0.75359-0.37788-0.02347-0.35197
  -1  -7   745303.80 5559.76   1 0.02180 0.17770 0.46601-0.84252 0.88450-0.50850
  -1   7   743451.89 7183.39   1-0.79244 0.99169 0.50160-0.12532 0.34701 0.02893
  -1  -7   638549.28 5186.67   1-0.80858 0.97299-0.26585-0.11003 0.52489-0.20290
   1  -7  -632474.90 7527.73   1 0.17016-0.33381 0.35281-0.72897-0.92008 0.59763
   1   7  -642300.60 7653.71   1 0.66419-0.82818 0.74031-0.36459 0.10383-0.42565
  -1  -7   634815.07 4600.48   1 0.09236 0.07169 0.44205-0.81855 0.89222-0.56993
  -1   7   642621.11 8270.43   1-0.82979 0.99361 0.48161-0.10533 0.28193 0.04030
  -1  -7   525055.38 4450.99   1-0.83144 0.96034-0.22986-0.14602 0.50582-0.23750
   1  -7  -519262.37 5632.56   1 0.13685-0.26512 0.31767-0.69383-0.93827 0.66955
   1   7  -526588.68 4970.44   1 0.65889-0.78745 0.70947-0.33375 0.25001-0.51819
  -1  -7   516303.41 2684.65   1 0.20006-0.07144 0.40026-0.77676 0.89429-0.62572
  -1   7   527450.25 6100.72   1-0.86639 0.99495 0.45492-0.07860 0.20591 0.06234
  -1  -7   4217056.5 9911.43   1-0.85176 0.94515-0.19469-0.18119 0.48640-0.27174
  -1   7   4178120.4 7739.64   1-0.86014 0.95346 0.50683-0.13105-0.05714 0.27154
   1  -7  -4213777.410604.69   1 0.08981-0.18344 0.26415-0.64069-0.96029 0.74556
   1   7  -4191526.5 8449.16   1 0.63447-0.72771 0.65360-0.27829 0.41259-0.62688
   1   7  -4203614.7 8475.28   1-0.44287 0.34980 0.55359-0.17701 0.70526-0.91994
  -1   7   4208095.4 9843.76   1-0.90084 0.99394 0.41907-0.04274 0.11341 0.10118
   1  -7  -345133.04 4302.82   1-0.74108 0.68320-0.35645-0.01943 0.56897-0.72997
  -1  -7   345472.39 4817.95   1-0.86954 0.92742-0.16077-0.21511 0.46695-0.30595
  -1   7   339810.38 3718.47   1-0.93996 0.99755 0.32004 0.05562 0.11844 0.04234
   1  -7  -347740.29 4940.26   1 0.02126-0.07932 0.18939-0.56593-0.98167 0.82062
   1   7  -343014.51 5000.44   1 0.58296-0.64075 0.56592-0.19060 0.58299-0.74370
  -1  -7   343594.47 4127.28   1 0.56970-0.51186 0.20169-0.57809 0.79671-0.63544
   1   7  -339072.89 3724.07   1-0.25472 0.19709 0.53310-0.15652 0.80679-0.96780
  -1   7   338860.70 5129.64   1-0.92924 0.98689 0.36946 0.00685-0.00024 0.16120
   1  -7  -2145908.8 6537.44   1-0.77400 0.75163-0.31474-0.06114 0.54940-0.65673
  -1  -7   2155597.4 6862.73   1-0.88476 0.90713-0.12868-0.24719 0.44792-0.34059
   1  -7  -2146079.1 6604.23   1-0.07316 0.05068 0.08349-0.46003-0.99381 0.88645
   1   7  -2143292.1 6656.08   1 0.50229-0.52463 0.44541-0.07068 0.74114-0.84838
  -1  -7   2138352.3 5766.20   1 0.78679-0.76443 0.01873-0.39513 0.61693-0.50941
   1   7  -2138500.6 5758.24   1 0.04096-0.06323 0.45977-0.08327 0.88709-0.99451
  -1   7   2135942.3 6391.15   1-0.94353 0.96573 0.29989 0.07642-0.14070 0.24801
   1  -7  -1 8782.83 2004.92   1-0.78725 0.80039-0.29669-0.07918 0.54054-0.59421
  -1  -7   110793.02 2212.91   1-0.89738 0.88424-0.09925-0.27663 0.42994-0.37627
   1   7  -1 9027.92 2147.28   1 0.39516-0.38209 0.30179 0.07293 0.86762-0.92124
   1  -7  -1 6871.34 3950.64   1 0.92879-0.91555-0.20392-0.17286 0.30944-0.36314
  -1  -7   1 9417.74 2031.22   1 0.91760-0.93084-0.17373-0.20304 0.35751-0.30381
   1   7  -1 3000.97 1337.92   1 0.40623-0.39305 0.30117 0.07533 0.86270-0.91642
   1  -7   0125810.0 4480.68   1-0.78968 0.83833-0.29330-0.08258 0.53885-0.53885
  -1  -7   0130625.9 4463.10   1-0.90733 0.85868-0.07365-0.30223 0.41390-0.41390
  -1   7   0123161.0 4410.22   1 0.34266-0.39114 0.23482 0.13990 0.90963-0.90963
   1   7   0120784.5 4644.48   1 0.27794-0.22946 0.15454 0.22018 0.94808-0.94808
   1  -7   0123605.3 4996.57   1 0.86550-0.81680-0.07967-0.29711 0.49452-0.49452
   1   7   0117060.6 3855.73   1 0.70085-0.65225 0.10085 0.27554 0.70613-0.70613
   1   7   0124275.8 4437.92   1-0.94265 0.99136 0.31332 0.06300-0.11500 0.11500
   1  -7   1 1903.93 3278.35   1-0.78515 0.86931-0.29961-0.07627 0.54199-0.48833
  -1  -7  -1 1145.33 2949.54   1-0.91531 0.83123-0.05316-0.32250 0.39921-0.45281
  -1  -7  -1  555.06 2627.06   1-0.16590 0.08165-0.02385-0.35268-0.98585 0.93217
  -1   7  -1 3279.73 4231.32   1 0.48305-0.56694 0.41875-0.04401 0.76896-0.82258
   1   7   1 2453.21 1122.41   1 0.85352-0.76936-0.06274 0.43953 0.51725-0.46355
   1  -7   1 3812.63 1635.21   1 0.74594-0.66187 0.05990-0.43631 0.66331-0.60955
  -1   7  -1 3450.35  738.05   1 0.24120-0.32528 0.38257-0.00607 0.89188-0.94559
   1   7   1 2275.38 1683.78   1-0.91558 0.99974 0.39733-0.02100 0.06189-0.00824
   1  -7   2158626.0 7285.87   1-0.77557 0.89524-0.31265-0.06323 0.54839-0.44106
  -1  -7  -2171823.6 7230.88   1-0.91917 0.79967-0.04151-0.33415 0.39165-0.49885
  -1  -7  -2165623.6 7287.05   1-0.07281-0.04701 0.08389-0.46043-0.99381 0.88644
  -1   7  -2163078.8 7073.45   1 0.58702-0.70650 0.57231-0.19699 0.57259-0.67973
   1  -7   2166369.5 7145.39   1 0.58808-0.46853 0.18886-0.56527 0.78644-0.67893
   1   7   2171053.7 7818.14   1-0.87475 0.99436 0.44751-0.07118 0.18586-0.07856
   1  -7   375637.41 4636.67   1-0.76196 0.91714-0.33048-0.04539 0.55694-0.39595
  -1  -7  -378912.14 3510.06   1-0.91846 0.76355-0.04369-0.33197 0.39307-0.55387
   1   7   370236.77 3566.48   1-0.72877 0.88383 0.64876-0.27298-0.21907 0.37987
  -1  -7  -371871.61 3995.79   1 0.00072-0.15612 0.16664-0.54318-0.98601 0.82497
  -1   7  -369314.54 3868.70   1 0.64479-0.79973 0.67433-0.29901 0.35987-0.52058
   1  -7   375418.45 3754.42   1 0.42921-0.27424 0.28837-0.66488 0.85592-0.69478
   1   7   380845.65 5364.14   1-0.83286 0.98792 0.47943-0.10311 0.27655-0.11559
   1  -7   495177.33 7055.10   1-0.74492 0.93561-0.35180-0.02408 0.56685-0.35220
  -1  -7  -4101605.0 5368.53   1-0.90900 0.71868-0.07106-0.30460 0.41067-0.62507
   1   7   4120617.3 7074.15   1-0.47250 0.66316 0.77588-0.39997-0.41801 0.63264
  -1  -7  -4120842.5 9289.90   1 0.05632-0.24729 0.22784-0.60438-0.97206 0.75733
  -1   7  -4117643.2 7564.43   1 0.66373-0.85405 0.72903-0.35332 0.16722-0.38176
   1   7   4125995.7 8864.31   1-0.79306 0.98343 0.50131-0.12503 0.34602-0.13119
   1  -7   534750.73 5187.38   1-0.72478 0.95098-0.37567-0.00021 0.57754-0.30922
   1   7   533802.46 3824.95   1-0.00204 0.22803 0.79005-0.41377-0.61302 0.88135
  -1  -7  -532011.46 7777.08   1 0.09707-0.32362 0.27196-0.64850-0.95739 0.68898
  -1   7  -536692.75 5321.55   1 0.65953-0.88528 0.75165-0.37594 0.00555-0.27373
   1  -7   531567.50 4646.60   1 0.19412 0.03174 0.40273-0.77923 0.89449-0.62592
   1   7   536835.49 6127.40   1-0.75503 0.98083 0.51690-0.14062 0.40339-0.13485
  -1  -7  -649732.93 5850.99   1 0.12537-0.38624 0.30546-0.68162-0.94391 0.62145
  -1   7  -661654.46 5033.86   1 0.64309-0.90428 0.75528-0.37956-0.12638-0.19542
   1  -7   659837.14 5511.13   1 0.12032 0.14099 0.43181-0.80831 0.89390-0.57161
   1   7   658603.39 6256.63   1-0.71856 0.97978 0.52846-0.15218 0.45208-0.12984
  -1  -7  -7 4377.92 4444.42   1 0.14534-0.44158 0.32667-0.70283-0.93389 0.55769
  -1   7  -7 7286.00 5842.49   1 0.62071-0.91733 0.74809-0.37238-0.23465-0.14079
   1  -7   7 7233.28 2410.59   1 0.06886 0.22790 0.45033-0.82683 0.89020-0.51420
   1   7   710123.27 4346.43   1-0.68316 0.97980 0.53718-0.16090 0.49469-0.11874
  -1   7  -847695.39 4532.65   1 0.64749-0.98022 0.45823-0.08205-0.60890 0.18004
  -1  -7  -847837.67 6061.20   1 0.15812-0.48973 0.34016-0.71632-0.92697 0.49703
  -1   7  -850336.92 4952.02   1 0.59526-0.92744 0.73508-0.35900-0.32451-0.10469
   1  -7   857907.33 5694.70   1 0.03449 0.29772 0.46190-0.83840 0.88625-0.45654
   1   7   850781.82 6414.67   1-0.64840 0.98046 0.54376-0.16748 0.53281-0.10316
  -1   7  -920239.38 3012.86   1 0.61616-0.98441 0.48699-0.11081-0.61900 0.13654
  -1  -7  -917067.57 7131.43   1 0.16518-0.53217 0.34758-0.72374-0.92298 0.43929
  -1   7  -920731.1211574.29   1 0.56865-0.93627 0.71783-0.34174-0.40168-0.08117
   1  -7   922550.71 7597.64   1 0.01316 0.35450 0.46877-0.84527 0.88321-0.39979
   1   7   924492.42 6534.94   1-0.61395 0.98143 0.54862-0.17234 0.56750-0.08414
  -1   7 -10 5201.98 2937.57   1 0.58209-0.98585 0.51612-0.13994-0.62832 0.09224
  -1  -7 -10 4886.04 4128.05   1 0.16763-0.56999 0.35015-0.72631-0.92156 0.38413
  -1   7 -10 7179.95 3773.38   1 0.54127-0.94434 0.69799-0.32191-0.46884-0.06766
   1  -7  10 4611.88 1906.51   1 0.00188 0.40122 0.47230-0.84881 0.88143-0.34428
   1   7  10 7214.99 4411.42   1-0.57955 0.98245 0.55204-0.17576 0.59947-0.06240
  -1   7 -11 1203.61 2455.11   1 0.54518-0.98445 0.54540-0.16922-0.63664 0.04696
  -1  -7 -11 2297.54 2205.16   1 0.16627-0.60402 0.34873-0.72489-0.92235 0.33117
  -1   7 -11 3401.34 3313.38   1 0.51336-0.95188 0.67625-0.30016-0.52834-0.06182
   1  -7  11 2107.07 1399.27   1-0.00148 0.44004 0.47334-0.84985 0.88087-0.29001
   1   7  11 3927.16 3870.72   1-0.54497 0.98329 0.55418-0.17790 0.62918-0.03840
  -1   7 -12 4593.20 3931.33   1 0.50532-0.98011 0.57463-0.19845-0.64377 0.00048
  -1  -7 -12 1512.19 2192.98   1 0.16171-0.63483 0.34394-0.72010-0.92495 0.28004
  -1   7 -12 3881.06 2402.63   1 0.48495-0.95891 0.65291-0.27682-0.58182-0.06198
   1  -7  12 4191.34 2743.11   1 0.00151 0.47249 0.47242-0.84892 0.88137-0.23679
   1   7  12  169.42 2689.84   1-0.51002 0.98391 0.55470-0.17812 0.65740-0.01334
   1   9 -12 1324.71 3663.11   1 0.62212-0.99965 0.48168 0.00197-0.61720-0.02608
   1  -9 -12 2118.26 3245.77   1 0.14051-0.51642 0.32156-0.80519-0.93640 0.29148
   1   9 -12 1373.60 3300.59   1 0.56655-0.94329 0.71637-0.23283-0.40722-0.23659
  -1   9  12 1987.02 3833.61   1-0.61827 0.99462 0.54809-0.06431 0.56331 0.08117
   1   9 -11 7307.43 3560.14   1 0.65724-0.99927 0.44885 0.03479-0.60543 0.01575
   1  -9 -11 7749.17 6374.32   1 0.14098-0.48150 0.32205-0.80568-0.93616 0.34499
   1   9 -11 7986.30 5343.96   1 0.59238-0.93368 0.73334-0.24980-0.33359-0.25656
  -1   9  11 8879.74 4300.43   1-0.65521 0.99613 0.54261-0.05882 0.52561 0.06516
   1  -9 -10 1311.00 2145.15   1 0.13770-0.44285 0.31857-0.80221-0.93783 0.40040
   1   9 -10 1128.72 3689.69   1 0.61601-0.92186 0.74640-0.26286-0.25180-0.28470
  -1  -9  10  530.31 1153.54   1 0.12086 0.18499 0.43161-0.91568 0.89392-0.35678
  -1   9  10 2026.88 3166.67   1-0.69179 0.99729 0.53526-0.05147 0.48468 0.05238
  -1  -9   922368.6310120.20   1-0.71914 0.99009-0.38211-0.10116 0.58035-0.09737
   1  -9  -922264.40 7675.93   1 0.12997-0.39975 0.31036-0.79399-0.94169 0.45800
   1   9  -930371.60 5496.05   1 0.63687-0.90716 0.75401-0.27095-0.16078-0.32193
  -1  -9   930120.54 5752.39   1 0.15210 0.11830 0.41966-0.90373 0.89484-0.41141
  -1   9   931457.83 8030.44   1-0.72808 0.99817 0.52572-0.04193 0.43989 0.04347
  -1  -9   8 2862.01 2947.41   1-0.74618 0.98162-0.35025-0.13302 0.56614-0.13683
   1  -9  -8 2285.92 2951.55   1 0.11683-0.35122 0.29633-0.77996-0.94791 0.51796
   1   9  -8 3570.52 3003.08   1 0.65306-0.88791 0.75507-0.27200-0.05811-0.37096
  -1  -9   8 2672.35 1207.09   1 0.19900 0.03595 0.40070-0.88477 0.89433-0.46461
  -1   9   8 2894.75 3120.76   1-0.76411 0.99878 0.51354-0.02976 0.39037 0.03928
  -1  -9   7132489.0 9645.72   1-0.77070 0.97062-0.31912-0.16416 0.55151-0.17586
   1  -9  -7135298.4 9982.41   1 0.09797-0.29833 0.27293-0.75705-0.95702 0.58125
   1   9  -7124842.811322.22   1 0.66278-0.86220 0.74662-0.26356 0.05713-0.43258
  -1  -9   7160665.710870.32   1 0.26606-0.06655 0.37141-0.85548 0.88953-0.51353
  -1   9   7144407.811732.39   1-0.79981 0.99905 0.49809-0.01430 0.33497 0.04097
  -1  -9   674380.25 9524.46   1-0.79274 0.95715-0.28898-0.19429 0.53669-0.21470
   1  -9  -669606.58 8260.43   1 0.06995-0.23473 0.24268-0.72680-0.96758 0.64549
   1   9  -672906.41 6396.30   1 0.66308-0.82707 0.72520-0.24214 0.18544-0.50725
  -1  -9   674896.54 5598.83   1 0.35837-0.19431 0.32661-0.81068 0.87458-0.55229
  -1   9   677062.99 6828.90   1-0.83476 0.99878 0.47822 0.00561 0.27287 0.04903
  -1  -9   585527.14 5738.90   1-0.81232 0.94122-0.26019-0.22309 0.52194-0.25362
  -1   9   589486.25 4286.59   1 0.55707-0.42813 0.53621-0.05255-0.63415 0.90218
   1  -9  -589567.95 5645.13   1 0.03155-0.16076 0.20072-0.68484-0.97913 0.71072
   1   9  -582966.18 8426.93   1 0.65035-0.77905 0.68661-0.20405 0.32495-0.59281
  -1  -9   577415.28 4605.66   1 0.48023-0.35143 0.25941-0.74336 0.83790-0.56912
  -1   9   582393.68 6175.17   1-0.86866 0.99722 0.45297 0.03087 0.20057 0.06768
  -1  -9   4 2024.78 3337.13   1-0.82944 0.92283-0.23316-0.25012 0.50760-0.29294
   1  -9  -4  742.17 1069.59   1-0.01966-0.07396 0.14390-0.62802-0.98939 0.77466
   1   9  -4 2903.79 2482.60   1 0.61999-0.71323 0.62707-0.14452 0.47157-0.68586
  -1  -9   4 1607.52  922.21   1 0.62632-0.53300 0.16093-0.64488 0.76277-0.54774
  -1   9   4 1961.25 3925.19   1-0.89998 0.99309 0.42016 0.06367 0.11609 0.09851
   1  -9  -389794.09 5038.35   1-0.72264 0.66476-0.37812-0.10515 0.57862-0.73961
  -1  -9   389912.11 7656.13   1-0.84406 0.90194-0.20842-0.27485 0.49407-0.33308
   1  -9  -388309.66 5339.33   1-0.08617 0.02812 0.06863-0.55275-0.99391 0.83286
   1   9  -388341.05 5951.34   1 0.56928-0.62707 0.54475-0.06219 0.61575-0.77647
  -1  -9   386630.52 4795.32   1 0.77557-0.71773 0.03050-0.51444 0.63052-0.46925
   1   9  -384379.28 4493.35   1-0.20236 0.14473 0.52344-0.03927 0.82767-0.98869
  -1   9   388359.01 6000.59   1-0.92604 0.98370 0.37705 0.10678 0.01628 0.14466
   1  -9  -2 4523.28 2228.19   1-0.75088 0.72852-0.34446-0.13882 0.56348-0.67081
  -1  -9   2 4210.48 1844.15   1-0.85612 0.87849-0.18668-0.29659 0.48187-0.37454
   1  -9  -2 4395.80 2205.01   1-0.16955 0.14707-0.02814-0.45597-0.98511 0.87775
   1   9  -2 4113.43 2448.65   1 0.50003-0.52237 0.44225 0.03953 0.74455-0.85179
  -1  -9   2 4232.50 2452.47   1 0.88815-0.86592-0.11526-0.36917 0.44486-0.33747
   1   9  -2 3086.55 1486.70   1 0.05704-0.07931 0.45438 0.02969 0.88897-0.99640
  -1   9   2 4297.21 1902.87   1-0.94189 0.96409 0.32011 0.16373-0.10175 0.20906
   1  -9  -1377757.920013.79   1-0.76447 0.77761-0.32726-0.15602 0.55541-0.60907
  -1  -9   1423078.722006.55   1-0.86545 0.85230-0.16889-0.31439 0.47166-0.41800
   1   9  -1367934.519229.10   1 0.41476-0.40169 0.32729 0.15449 0.84902-0.90264
  -1   9   1356333.418544.76   1 0.27052-0.28359 0.14548 0.33631 0.95165-0.89803
   1   9  -1370473.918851.22   1 0.34561-0.33243 0.33312 0.15094 0.87725-0.93096
   1  -9   0 5873.17 2937.78   1-0.76890 0.81755-0.32149-0.16178 0.55266-0.55266
  -1  -9   0 6541.92 2904.03   1-0.87174 0.82309-0.15633-0.32695 0.46435-0.46435
  -1   9   0 5615.59 2019.61   1 0.37941-0.42789 0.28151 0.20028 0.88135-0.88135
   1   9   0 6776.82 2616.47   1 0.32348-0.27500 0.21079 0.27100 0.92245-0.92245
   1  -9   0 6611.71 3458.40   1 0.90846-0.85976-0.15334-0.33109 0.38882-0.38882
   1   9   0 6783.96 2381.13   1-0.93863 0.98734 0.33886 0.14498-0.06434 0.06434
   1  -9   1134636.8 8587.81   1-0.76697 0.85113-0.32401-0.15927 0.55386-0.50020
  -1  -9  -1158906.310178.66   1-0.87440 0.79023-0.15088-0.33240 0.46114-0.51481
  -1   9  -1142430.3 8145.92   1 0.48461-0.56850 0.42089 0.06090 0.76680-0.82042
   1  -9   1144432.8 8025.14   1 0.84143-0.75727-0.04665-0.43778 0.53833-0.48463
   1   9   1135763.1 7746.98   1-0.91232 0.99648 0.40267 0.08117 0.07428-0.02062
   1  -9   222795.42 5493.54   1-0.76023 0.87990-0.33270-0.15057 0.55799-0.45066
  -1  -9  -225930.87 3514.45   1-0.87220 0.75252-0.15540-0.32788 0.46380-0.57113
  -1  -9  -223623.41 4433.47   1-0.15521 0.03539-0.01130-0.47281-0.98781 0.88045
  -1   9  -221427.12 3395.59   1 0.56978-0.68927 0.54551-0.06296 0.61461-0.72176
   1  -9   223695.16 3020.66   1 0.74281-0.62326 0.06288-0.54683 0.66653-0.55902
   1   9   223564.31 3733.35   1-0.87697 0.99659 0.44542 0.03842 0.18031-0.07300
   1  -9   377897.94 5146.03   1-0.74956 0.90475-0.34609-0.13718 0.56423-0.40324
  -1  -9  -394132.92 5323.70   1-0.86248 0.70729-0.17466-0.30862 0.47499-0.63598
  -1  -9  -381900.34 5893.54   1-0.08900-0.06639 0.06540-0.54952-0.99388 0.83283
  -1   9  -375260.95 4525.01   1 0.62794-0.78288 0.64135-0.15880 0.44084-0.60156
   1  -9   384169.45 4956.65   1 0.62608-0.47105 0.16111-0.64506 0.76292-0.60166
   1   9   390587.35 5558.48   1-0.83964 0.99470 0.47504 0.00880 0.26331-0.10236
   1  -9   4 2375.21 2223.71   1-0.73552 0.92621-0.36310-0.12017 0.57197-0.35731
  -1  -9  -4 1103.40  652.27   1-0.83866 0.64797-0.21775-0.26553 0.49922-0.71387
  -1  -9  -4  910.41 1374.92   1-0.03535-0.15562 0.12630-0.61042-0.99136 0.77663
  -1   9  -4 3631.93 2855.28   1 0.65745-0.84784 0.70450-0.22194 0.26726-0.48155
   1  -9   4 1434.22 1240.90   1 0.51075-0.32025 0.24054-0.72449 0.82538-0.61036
   1   9   4 2044.15 3441.54   1-0.80290 0.99328 0.49655-0.01276 0.32980-0.11497
   1  -9   586935.67 6870.69   1-0.71843 0.94463-0.38292-0.10035 0.58070-0.31238
  -1  -9  -597461.56 7414.21   1 0.00678-0.23333 0.17336-0.65748-0.98483 0.71642
  -1   9  -597577.35 7830.46   1 0.66425-0.89001 0.73954-0.25648 0.10876-0.37694
   1  -9   593641.36 7081.93   1 0.40881-0.18294 0.29975-0.78383 0.86198-0.59341
   1   9   5102909.9 8490.33   1-0.76681 0.99261 0.51251-0.02872 0.38643-0.11789
  -1  -9  -6 2511.31 2356.18   1 0.03895-0.30108 0.20885-0.69297-0.97716 0.65507
  -1   9  -6 2838.20 1070.49   1 0.65621-0.91740 0.75396-0.27089-0.03030-0.29150
   1  -9   6 2739.52 2528.41   1 0.32630-0.06498 0.34278-0.82686 0.88091-0.55863
   1   9   6 4053.30 4631.04   1-0.73151 0.99273 0.52469-0.04090 0.43541-0.11317
  -1  -9  -772553.85 6709.20   1 0.06277-0.36047 0.23487-0.71899-0.96999 0.59422
  -1   9  -779462.39 8350.12   1 0.63897-0.93559 0.75452-0.27146-0.14968-0.22576
   1  -9   784319.79 7060.41   1 0.26240 0.03435 0.37307-0.85715 0.88991-0.51391
   1   9   773186.36 8955.36   1-0.69678 0.99342 0.53409-0.05030 0.47878-0.10283
  -1   9  -8  842.07 2141.02   1 0.65071-0.98345 0.45516 0.02849-0.60777 0.17892
  -1  -9  -8 2464.18 2340.40   1 0.07964-0.41292 0.25317-0.73729-0.96413 0.53468
  -1   9  -8  633.51 1629.56   1 0.61611-0.94829 0.74645-0.26291-0.25141-0.17779
   1  -9   8 1318.40 1460.47   1 0.21489 0.11731 0.39399-0.87807 0.89363-0.46392
   1   9   8 3113.61 4445.72   1-0.66237 0.99443 0.54133-0.05754 0.51789-0.08823
  -1   9  -940167.89 8520.50   1 0.62265-0.99089 0.48120 0.00245-0.61704 0.13457
  -1  -9  -924424.2412708.01   1 0.09075-0.45960 0.26516-0.74928-0.95992 0.47678
  -1   9  -931685.28 7851.46   1 0.59037-0.95799 0.73210-0.24856-0.33983-0.14302
   1  -9   926147.83 3189.39   1 0.18108 0.18657 0.40809-0.89216 0.89480-0.41137
   1   9   928885.88 5571.04   1-0.62805 0.99553 0.54682-0.06303 0.55365-0.07029
  -1   9 -10 1741.03 2820.73   1 0.59190-0.99566 0.50794-0.02429-0.62580 0.08973
  -1  -9 -10 1282.83 2162.48   1 0.09704-0.50147 0.27193-0.75605-0.95740 0.42059
   1  -9  10  617.47 1055.41   1 0.15853 0.24458 0.41713-0.90121 0.89491-0.35776
   1   9  10 2202.50 2945.74   1-0.59361 0.99651 0.55081-0.06702 0.58670-0.04963
  -1   9 -11 3536.12 4058.34   1 0.55842-0.99769 0.53515-0.05149-0.63385 0.04417
  -1  -9 -11 3860.72 4563.76   1 0.09926-0.53926 0.27431-0.75844-0.95650 0.36600
   1  -9  11 2590.03 1735.15   1 0.14520 0.29335 0.42234-0.90642 0.89472-0.30387
   1   9  11 6341.10 3837.45   1-0.55889 0.99721 0.55347-0.06968 0.61750-0.02672
   1  11 -11 8295.87 3628.07   1 0.64876-0.99078 0.45702 0.13411-0.60846 0.01878
   1 -11 -11 7606.61 3755.90   1 0.06631-0.40897 0.23872-0.83043-0.96882 0.37832
  -1  11  11 8840.26 4022.46   1-0.65571 0.99664 0.54252 0.04876 0.52507 0.06570
   1 -11 -10 1035.47 2453.73   1 0.05936-0.36644 0.23116-0.82286-0.97110 0.43428
  -1  11  10 4075.55 4145.49   1-0.69156 0.99707 0.53531 0.05598 0.48495 0.05211
  -1 -11   912110.50 6171.17   1-0.70479 0.97573-0.39810-0.19257 0.58717-0.10419
   1 -11  -9 9996.84 4946.01   1 0.04777-0.31928 0.21851-0.81022-0.97466 0.49152
   1  11  -914575.98 3092.22   1 0.64495-0.91523 0.75549-0.16508-0.11517-0.36754
  -1  11   911264.82 2514.17   1-0.72690 0.99698 0.52607 0.06522 0.44142 0.04193
  -1 -11   8 4180.53 5001.24   1-0.72907 0.96450-0.37069-0.21998 0.57535-0.14603
   1 -11  -8 2823.18 2932.15   1 0.03072-0.26665 0.19981-0.79152-0.97935 0.54989
   1  11  -8 3949.64 3377.63   1 0.65824-0.89309 0.75274-0.16233-0.00952-0.41955
  -1  11   8 2163.58 2963.26   1-0.76173 0.99639 0.51445 0.07684 0.39383 0.03582
  -1 -11   723924.9410660.26   1-0.75091 0.95083-0.34443-0.24624 0.56346-0.18781
   1 -11  -727571.48 8543.58   1 0.00721-0.20756 0.17384-0.76554-0.98474 0.60897
   1  11  -725315.60 3954.50   1 0.66422-0.86364 0.73998-0.14957 0.10594-0.48139
  -1  11   721749.57 5136.63   1-0.79596 0.99521 0.49994 0.09134 0.34130 0.03464
  -1 -11   6 5514.60 5616.42   1-0.77032 0.93473-0.31962-0.27105 0.55176-0.22977
   1 -11  -6  903.17 2713.81   1-0.02395-0.14082 0.13910-0.73080-0.98998 0.66789
   1  11  -6 4484.49 2754.59   1 0.66049-0.82448 0.71465-0.12424 0.23026-0.55207
  -1  11   6 3817.08 2811.64   1-0.82938 0.99320 0.48187 0.10942 0.28271 0.03953
  -1 -11   538056.72 3975.37   1-0.78731 0.91621-0.29662-0.29405 0.54051-0.27219
   1 -11  -540416.80 5436.66   1-0.06407-0.06513 0.09383-0.68554-0.99352 0.72511
   1  11  -535910.56 3923.20   1 0.64470-0.77339 0.67413-0.08434 0.36042-0.62828
  -1 -11   543111.16 3405.65   1 0.69825-0.56946 0.10310-0.69459 0.70838-0.43960
  -1  11   544202.10 4755.26   1-0.86135 0.98991 0.45911 0.13225 0.21746 0.05079
  -1 -11   433376.66 7614.78   1-0.80183 0.89522-0.27587-0.31480 0.53005-0.31539
   1 -11  -426852.41 3814.84   1-0.11442 0.02079 0.03615-0.62786-0.99277 0.77804
   1  11  -432262.86 6867.46   1 0.61422-0.70746 0.61703-0.02724 0.49193-0.70622
  -1 -11   425973.65 3040.08   1 0.80284-0.70953 0.00119-0.59268 0.59618-0.38115
  -1  11   432992.21 4758.93   1-0.89123 0.98434 0.43067 0.16069 0.14219 0.07241
  -1 -11   317701.64 6459.88   1-0.81380 0.87168-0.25792-0.33275 0.52076-0.35976
   1 -11  -316923.69 4520.72   1-0.17587 0.11782-0.03560-0.55609-0.98376 0.82272
   1  11  -315264.45 2681.03   1 0.56852-0.62631 0.54358 0.04619 0.61748-0.77820
  -1 -11   313973.66 1147.37   1 0.88632-0.82863-0.11218-0.47990 0.44926-0.28817
  -1  11   317104.03 3154.09   1-0.91714 0.97479 0.39464 0.19672 0.05572 0.10522
   1 -11  -264031.71 4953.90   1-0.71754 0.69517-0.38393-0.20674 0.58114-0.68847
  -1 -11   272459.35 7433.24   1-0.82306 0.84543-0.24345-0.34723 0.51311-0.40579
   1  11  -269796.56 5948.44   1 0.51032-0.53266 0.45668 0.13217 0.72870-0.83594
  -1  11   264573.77 5827.70   1 0.24966-0.22733 0.12016 0.46869 0.96084-0.85360
  -1 -11   269798.49 5058.15   1 0.93350-0.91127-0.21977-0.37232 0.28332-0.17593
  -1  11   268724.17 6785.51   1-0.93613 0.95833 0.34891 0.24245-0.04372 0.15103
   1 -11  -1  399.12  775.92   1-0.73280 0.74594-0.36632-0.22435 0.57341-0.62707
  -1 -11   1 1735.93 1891.79   1-0.82932 0.81618-0.23334-0.35733 0.50770-0.45404
   1  11  -1   88.81 1725.24   1 0.44107-0.42800 0.36200 0.22685 0.82122-0.87484
  -1  11   1 1535.46 2314.60   1 0.33153-0.34460 0.22085 0.36800 0.91722-0.86360
   1  11  -1  428.83 1230.06   1-0.94310 0.95635 0.30804 0.28332-0.12517 0.07152
  -1  11   1 1173.19 2356.79   1-0.94368 0.93042 0.29134 0.30002-0.15678 0.21043
   1 -11   051525.66 4307.12   1-0.73958 0.78823-0.35826-0.23242 0.56979-0.56979
  -1 -11   055643.46 5993.99   1-0.83208 0.78343-0.22880-0.36187 0.50525-0.50525
  -1  11   046024.87 4589.82   1 0.41743-0.46591 0.33079 0.25807 0.84636-0.84636
   1  11   048703.29 4463.80   1 0.36742-0.31894 0.26618 0.32268 0.89115-0.89115
   1 -11   052197.24 7161.30   1 0.93389-0.88519-0.22123-0.37085 0.28088-0.28088
   1  11   050868.24 4624.37   1-0.92734 0.97605 0.37406 0.21729 0.00974-0.00974
   1 -11   1 9514.10 4524.95   1-0.74021 0.82437-0.35750-0.23317 0.56945-0.51578
  -1 -11  -1 9953.12 3814.32   1-0.83046 0.74630-0.23148-0.35920 0.50669-0.56036
  -1  11  -110245.56 2404.04   1 0.49976-0.58364 0.44187 0.14699 0.74497-0.79859
   1  11   1 9379.33 2489.19   1 0.29486-0.21097 0.17531 0.41355 0.93932-0.88569
   1 -11   110101.25 4472.58   1 0.90137-0.81721-0.13915-0.45294 0.41007-0.35637
   1  11   1 8623.96 2428.31   1-0.89911 0.98327 0.42128 0.17008 0.11882-0.06517
   1 -11   213673.94 5839.64   1-0.73606 0.85573-0.36246-0.22821 0.57168-0.46435
  -1 -11  -214556.60 2591.47   1-0.82286 0.70319-0.24376-0.34691 0.51328-0.62061
  -1  11  -214688.47 2480.32   1 0.56881-0.68829 0.54402 0.04576 0.61684-0.72398
   1 -11   214968.19 2537.63   1 0.84442-0.72479-0.05054-0.54155 0.53328-0.42589
   1  11   214202.58 2751.96   1-0.86607 0.98569 0.45519 0.13616 0.20665-0.09934
   1 -11   3 3533.99 2295.48   1-0.72799 0.88317-0.37195-0.21872 0.57591-0.41491
  -1 -11  -3 3058.56 1740.23   1-0.80620 0.65101-0.26942-0.32125 0.52673-0.68772
  -1 -11  -3 4251.01 2576.38   1-0.16765 0.01225-0.02591-0.56578-0.98550 0.82445
  -1  11  -3 3261.37 1757.53   1 0.62057-0.77551 0.62809-0.03830 0.46945-0.63017
   1 -11   3 2811.44 2291.02   1 0.76871-0.61369 0.03750-0.62900 0.63848-0.47722
   1  11   3 4296.15 3161.09   1-0.83172 0.98679 0.48015 0.11121 0.27872-0.11777
   1 -11   453826.28 5860.60   1-0.71652 0.90722-0.38507-0.20560 0.58163-0.36697
  -1 -11  -461211.15 4678.28   1-0.77380 0.58310-0.31502-0.27566 0.54953-0.76419
  -1 -11  -459470.05 5431.99   1-0.11758-0.07339 0.03250-0.62420-0.99253 0.77780
  -1  11  -458596.96 5134.54   1 0.65166-0.84205 0.68965-0.09986 0.31578-0.53007
   1 -11   455577.14 4433.75   1 0.68230-0.49180 0.11660-0.70809 0.72170-0.50668
   1  11   459860.61 5825.59   1-0.79765 0.98802 0.49914 0.09215 0.33854-0.12371
  -1 -11  -519024.20 6752.61   1-0.07627-0.15027 0.07994-0.67165-0.99387 0.72546
  -1  11  -520006.47 5607.16   1 0.66373-0.88948 0.72903-0.13862 0.16724-0.43542
   1 -11   518405.81 2119.17   1 0.59629-0.37031 0.18301-0.77450 0.78162-0.51284
   1  11   521296.07 4146.83   1-0.76362 0.98942 0.51373 0.07756 0.39108-0.12254
  -1 -11  -624528.00 9125.03   1-0.04310-0.21902 0.11757-0.70927-0.99212 0.67003
  -1  11  -629055.47 5751.89   1 0.66128-0.92247 0.74953-0.15912 0.02991-0.35172
   1 -11   629621.34 4365.13   1 0.51813-0.25668 0.23586-0.82735 0.82213-0.49959
   1  11   631876.52 6043.13   1-0.72991 0.99113 0.52517 0.06612 0.43751-0.11526
  -1  11  -716355.94 3106.63   1 0.66499-0.96222 0.44125 0.14988-0.60255 0.22730
  -1 -11  -718225.62 7181.70   1-0.01717-0.28052 0.14668-0.73838-0.98903 0.61326
   1 -11   716840.16 4635.07   1 0.45158-0.15464 0.27641-0.86790 0.84833-0.47204
   1  11   719304.59 4723.34   1-0.69636 0.99300 0.53419 0.05710 0.47928-0.10333
  -1  11  -819651.59 3958.75   1 0.64223-0.97496 0.46320 0.12792-0.61071 0.18185
  -1 -11  -814076.83 4888.23   1 0.00239-0.33567 0.16850-0.76020-0.98569 0.55624
   1  11   823013.29 5641.94   1-0.66282 0.99488 0.54125 0.05004 0.51740-0.08774
  -1  11  -9 3190.18 3202.69   1 0.61686-0.98510 0.48638 0.10475-0.61880 0.13633
  -1 -11  -9 3556.19 2404.44   1 0.01648-0.38533 0.18410-0.77581-0.98276 0.49963
   1  11   9  607.85 2562.05   1-0.62912 0.99660 0.54667 0.04462 0.55258-0.06922
  -1  11 -10 3311.48 2596.25   1 0.58886-0.99262 0.51050 0.08063-0.62660 0.09052
  -1 -11 -10 2897.52 2821.36   1 0.02581-0.43023 0.19440-0.78610-0.98058 0.44376
   1  11  10  725.83 3837.05   1-0.59510 0.99800 0.55066 0.04063 0.58533-0.04826
   1 -13  -9  740.18 1276.48   1-0.03339-0.23810 0.12849-0.82778-0.99114 0.50801
  -1  13   9 1212.25 2682.62   1-0.71509 0.98518 0.52942 0.16938 0.45645 0.02690
  -1 -13   819408.2011756.86   1-0.70524 0.94067-0.39761-0.30046 0.58697-0.15765
   1 -13  -818126.3610606.55   1-0.05303-0.18290 0.10635-0.80564-0.99291 0.56345
  -1  13   830779.32 6928.26   1-0.74888 0.98355 0.51906 0.17974 0.41199 0.01766
  -1 -13   7 4559.08 2534.07   1-0.72487 0.92479-0.37556-0.32250 0.57750-0.20185
   1 -13  -7 6842.43 2783.82   1-0.07859-0.12175 0.07729-0.77658-0.99390 0.61813
  -1  13   7 5271.30 2361.40   1-0.78197 0.98121 0.50630 0.19250 0.36356 0.01238
  -1 -13   626143.67 7722.04   1-0.74208 0.90649-0.35524-0.34282 0.56842-0.24644
   1 -13  -626551.80 5097.97   1-0.11085-0.05392 0.04027-0.73955-0.99301 0.67092
   1  13  -628817.33 5131.87   1 0.65926-0.82325 0.71063-0.01287 0.24571-0.56752
  -1  13   627867.74 5036.35   1-0.81419 0.97802 0.49065 0.20815 0.31039 0.01184
  -1 -13   5 4207.54 2915.20   1-0.75684 0.88574-0.33700-0.36107 0.56001-0.29168
   1 -13  -5 7059.37 3877.58   1-0.15053 0.02133-0.00582-0.69346-0.98858 0.72017
   1  13  -5 5487.66 3806.83   1 0.64354-0.77223 0.67170 0.02531 0.36696-0.63482
  -1  13   5 5970.56 2460.94   1-0.84507 0.97363 0.47133 0.22755 0.25236 0.01589
  -1 -13   450265.24 7107.82   1-0.76907 0.86246-0.32126-0.37680 0.55255-0.33789
   1  13  -446385.44 5679.04   1 0.61575-0.70899 0.61967 0.07734 0.48666-0.70095
  -1  13   448442.91 6262.33   1-0.87444 0.96755 0.44778 0.25109 0.18660 0.02799
  -1 -13   3 4896.76 2711.49   1-0.77862 0.83650-0.30855-0.38952 0.54639-0.38539
  -1  13   3 5944.91 2210.78   1 0.64942-0.59150 0.45639 0.24221-0.60823 0.76905
   1  13  -3 5103.03 1505.51   1 0.57624-0.63403 0.55544 0.14157 0.59952-0.76023
  -1  13   3 4155.02 2230.87   1 0.25465-0.19692 0.12620 0.56972 0.95875-0.79789
  -1  13   3 5272.22 2612.17   1-0.90108 0.95874 0.41875 0.28013 0.11263 0.04832
  -1 -13   236522.20 4511.43   1-0.78524 0.80761-0.29948-0.39858 0.54193-0.43460
   1  13  -240216.99 5393.44   1 0.52658-0.54892 0.48165 0.21536 0.70050-0.80765
  -1  13   232567.76 7407.60   1 0.31778-0.29544 0.20368 0.49224 0.92602-0.81878
  -1  13   232046.08 3890.97   1-0.92333 0.94553 0.38288 0.31600 0.02917 0.07812
  -1 -13   1 4430.09 1762.93   1-0.78855 0.77541-0.29489-0.40318 0.53965-0.48598
   1  13  -1 3589.07 1420.18   1 0.47068-0.45761 0.40183 0.29409 0.78548-0.83910
  -1  13   1 4181.80 2049.03   1 0.38596-0.39903 0.28992 0.40600 0.87577-0.82215
  -1  13   1 4257.06 1509.19   1-0.93865 0.92539 0.33878 0.36010-0.06450 0.11816
  -1 -13   051126.56 6114.68   1-0.78788 0.73923-0.29582-0.40225 0.54011-0.54011
  -1  13   047232.61 4660.62   1 0.45556-0.50403 0.38138 0.31454 0.80436-0.80436
   1  13   041879.71 4879.63   1 0.41001-0.36154 0.32109 0.37483 0.85368-0.85368
  -1 -13  -121721.06 2098.09   1-0.78219 0.69803-0.30369-0.39438 0.54400-0.59767
  -1  13  -121645.58 2760.82   1 0.52160-0.60549 0.47268 0.22324 0.71027-0.76389
   1  13   120585.60 2864.43   1 0.34935-0.26547 0.24325 0.45267 0.90486-0.85124
  -1 -13  -260385.06 6175.31   1-0.76965 0.64998-0.32050-0.37757 0.55218-0.65951
  -1  13  -257706.85 6195.53   1 0.57766-0.69714 0.55764 0.13937 0.59610-0.70324
   1  13   257762.06 6806.89   1 0.29171-0.17242 0.17144 0.52448 0.94101-0.83377
  -1  13  -3  454.31 1322.20   1 0.62155-0.77649 0.62982 0.06719 0.46582-0.62653
   1  13   3 1855.87 3001.40   1 0.23919-0.08449 0.10752 0.58840 0.96500-0.80413
   1  13   436255.62 5395.54   1-0.77914 0.96951 0.50751 0.19129 0.36793-0.15310
  -1 -13  -5 2278.12 2422.47   1-0.15319-0.07335-0.00893-0.69035-0.98815 0.71974
   1  13   5 6448.76 3165.13   1-0.74715 0.97295 0.51965 0.17914 0.41439-0.14585
  -1  13  -623196.29 4259.02   1 0.66316-0.92487 0.44306 0.25555-0.60324 0.28160
  -1 -13  -617789.5011287.88   1-0.12040-0.14171 0.02923-0.72852-0.99229 0.67020
   1  13   621767.93 4146.52   1-0.71515 0.97637 0.52940 0.16940 0.45637-0.13413
  -1  13  -7  983.18 2410.47   1 0.64526-0.94248 0.46035 0.23826-0.60968 0.23442
  -1 -13  -7  464.69 1086.86   1-0.09374-0.20395 0.05996-0.75924-0.99378 0.61801
   1  13   7 1147.61 2002.38   1-0.68303 0.97966 0.53721 0.16159 0.49484-0.11889
  -1  13  -816003.74 3857.48   1 0.62473-0.95746 0.47933 0.21928-0.61640 0.18754
  -1 -13  -8 5457.23 6392.70   1-0.07268-0.26058 0.08403-0.78332-0.99380 0.56435
   1  13   810180.73 3282.50   1-0.65063 0.98269 0.54339 0.15541 0.53047-0.10081
   1 -15  -7 5213.99 3988.51   1-0.15963-0.04071-0.01649-0.79037-0.98703 0.61126
  -1 -15   6  830.51 1388.74   1-0.70821 0.87263-0.39434-0.41112 0.58559-0.26360
  -1 -15   511396.29 6016.35   1-0.72093 0.84983-0.38008-0.42539 0.57947-0.31115
  -1 -15   4 1786.30 2728.02   1-0.73100 0.82439-0.36844-0.43702 0.57435-0.35970
  -1  15   4  572.19 1654.65   1 0.27423-0.18108 0.15001 0.65297 0.94988-0.73540
  -1 -15   324523.80 3133.04   1-0.73820 0.79608-0.35991-0.44555 0.57054-0.40954
  -1  15   322656.82 3269.64   1 0.32418-0.26644 0.21167 0.59132 0.92200-0.76114
  -1 -15   2  568.48 1270.96   1-0.74222 0.76459-0.35507-0.45039 0.56835-0.46102
   1  15  -2 -304.32 1547.18   1 0.54801-0.57034 0.51282 0.29142 0.66082-0.76797
  -1  15   2 1356.98 1851.70   1 0.37874-0.35641 0.28065 0.52234 0.88192-0.77468
  -1 -15   121488.04 5219.27   1-0.74256 0.72942-0.35466-0.45081 0.56816-0.51449
  -1  15   124300.91 5938.68   1 0.64989-0.66300 0.45594 0.35014-0.60806 0.66167
   1  15  -119620.32 3419.06   1 0.50183-0.48876 0.44476 0.35823 0.74185-0.79547
  -1  15   118978.63 2475.44   1 0.43600-0.44908 0.35527 0.44771 0.82684-0.77322
  -1 -15   0  655.33 1059.39   1-0.73846 0.68981-0.35960-0.44587 0.57039-0.57039
   1  15   0  976.91 2026.45   1 0.45133-0.40285 0.37571 0.42728 0.80940-0.80940
  -1 -15  -129803.44 2713.63   1-0.72870 0.64454-0.37112-0.43434 0.57554-0.62921
   1  15   124130.20 3415.80   1 0.40013-0.31625 0.30823 0.49475 0.86306-0.80944
   1  15   2  643.65 1521.75   1 0.35050-0.23121 0.24471 0.55827 0.90402-0.79678
   1  15   329619.18 7289.43   1 0.30415-0.14946 0.18678 0.61621 0.93413-0.77326
  -1  15  -4-1408.29 2339.23   1 0.65749-0.84817 0.44862 0.35747-0.60534 0.39091
   1  15   4 2106.33 3176.84   1 0.26220-0.07210 0.13536 0.66763 0.95547-0.74099
  -1  15  -520947.14 4272.27   1 0.64724-0.87344 0.45847 0.34762-0.60899 0.34095
  -1  15  -6 1497.41 2507.68   1 0.63408-0.89578 0.47079 0.33529-0.61342 0.29178
  -1  17   0 2995.12 2540.06   1 0.61201-0.66064 0.49065 0.42291-0.62023 0.62023
  -1  17  -111800.54 3598.31   1 0.62049-0.70464 0.48313 0.43043-0.61770 0.56409
   2   0 -15 -265.69 1270.67   1 0.38603-0.81945 0.56767-0.56767-0.72713-0.07900
  -2   0  15 -289.35 2293.21   1-0.39738 0.83156 0.55084-0.55084 0.73392 0.07114
   2   0 -1438543.83 8432.54   1 0.40858-0.80662 0.58852-0.58852-0.69764-0.05475
  -2   0  1420732.3112273.74   1-0.43337 0.83212 0.55315-0.55315 0.71148 0.03991
   2   0 -13    1.64 1825.45   1 0.43118-0.79476 0.60621-0.60621-0.66826-0.02919
  -2   0  13 1301.52 3455.51   1-0.46883 0.83214 0.55446-0.55446 0.68757 0.01015
   2   0 -1241977.93 7492.89   1 0.45243-0.78057 0.62501-0.62501-0.63612-0.00769
  -2   0  1241315.60 5618.19   1-0.50394 0.83181 0.55475-0.55475 0.66203-0.01797
   2   0 -11   19.75  994.80   1 0.54168-0.83507 0.54806-0.54806-0.63734 0.04766
   2   0 -11  222.91 1069.96   1 0.47314-0.76583 0.64291-0.64291-0.60231 0.01215
  -2   0  11  115.56 2858.45   1-0.53885 0.83108 0.55444-0.55444 0.63421-0.04343
   2   0 -1082364.41 7893.18   1 0.60649-0.86437 0.49548-0.49548-0.62182 0.08574
   2   0 -1093117.5112166.16   1 0.49343-0.75067 0.65998-0.65998-0.56651 0.03000
  -2   0  1073094.52 7355.75   1-0.57399 0.83080 0.55247-0.55247 0.60440-0.06733
   2   0  -9  994.55 1701.19   1 0.51342-0.73522 0.67630-0.67630-0.52820 0.04534
  -2   0   9-1974.93 2645.14   1-0.60967 0.83106 0.54912-0.54912 0.57162-0.08826
  -2   0   8174461.4 9366.98   1-0.73207 0.91886-0.36717 0.36717 0.57379-0.14447
   2   0  -8266819.815286.95   1 0.53332-0.71967 0.69193-0.69193-0.48661 0.05740
  -2   0   8187410.910957.34   1-0.64643 0.83240 0.54408-0.54408 0.53487-0.10522
  -2   0   7 -267.12 1036.78   1-0.79200 0.94328-0.29003 0.29003 0.53721-0.16156
   2   0  -7  890.64 1544.63   1 0.55336-0.70426 0.70696-0.70696-0.44044 0.06488
  -2   0   7-1746.76 1967.65   1-0.68509 0.83564 0.53676-0.53676 0.49246-0.11652
  -2   0   667473.74 2849.77   1-0.85058 0.96634-0.19683 0.19683 0.48760-0.16561
   2   0  -672009.98 2690.53   1-0.94883 0.83366 0.27319-0.27319 0.15837-0.47996
   2   0  -659412.44 6521.49   1 0.57391-0.68937 0.72142-0.72142-0.38750 0.06559
  -2   0   669293.78 4418.41   1-0.72692 0.84205 0.52606-0.52606 0.44140-0.11915
  -2   0   5   38.74  678.65   1-0.90551 0.98576-0.07852 0.07852 0.41698-0.14866
   2   0  -5  -94.16  582.11   1-0.94409 0.86434 0.30073-0.30073 0.13508-0.40307
   2   0  -5 -653.62 1493.52   1 0.59552-0.67553 0.73523-0.73523-0.32368 0.05542
  -2   0   5  613.38 1693.34   1-0.77394 0.85365 0.50967-0.50967 0.37582-0.10729
  -2   0   3  757.88 1004.85   1-0.94360 0.95252 0.30318-0.30318 0.13298 0.02780
   2   0  -3 1649.26 1325.62   1-0.87636 0.86714 0.48068-0.48068-0.03043-0.13036
   2   0  -3 5875.93 3701.63   1 0.64463-0.65372 0.75546-0.75546-0.11714-0.04375
  -2   0   3 7729.44 3346.99   1 0.66208-0.65299 0.74817-0.74817 0.04328 0.11762
  -2   0   3 8528.29 5026.45   1-0.89526 0.90421 0.42599-0.42599 0.13048 0.03046
   2   0  -3 5198.75 3041.78   1-0.93401 0.92507 0.35606-0.35606-0.02880-0.13214
  -2   0  -1 1217.81 2344.29   1 0.18436-0.31708 0.73992-0.73992-0.64693 0.59327
   2   0   1   39.49  702.61   1 0.34213-0.20936 0.67262-0.67262-0.65614 0.70974
  -2   0  -1 1220.51 1358.59   1 0.26756-0.40015 0.45275-0.45275-0.85054 0.79680
   2   0   1  310.34  700.37   1 0.37663-0.24404 0.55887-0.55887-0.73878 0.79252
   2   0   1 1234.41 1898.20   1-0.24973 0.38251 0.53224-0.53224 0.80891-0.75524
  -2   0  -1 -126.69 1225.19   1-0.37840 0.24561 0.54925-0.54925 0.74506-0.79873
  -2   0  -3  759.05  839.72   1 0.35237-0.55617 0.66738-0.66738-0.65607 0.49524
   2   0   3   58.79  514.00   1 0.64621-0.44242 0.45945-0.45945-0.60935 0.77017
  -2   0  -3 -446.50 1383.29   1 0.39837-0.60171 0.57912-0.57912-0.71127 0.55004
   2   0   3  622.49 1599.04   1 0.53943-0.33587 0.69660-0.69660-0.47302 0.63397
   2   0   3 -953.36 1715.47   1-0.40914 0.61279 0.55170-0.55170 0.72678-0.56577
  -2   0  -4355260.310347.85   1 0.37180-0.61111 0.65712-0.65712-0.65569 0.44126
   2   0   4338196.210376.71   1-0.42676 0.66584 0.55280-0.55280 0.71574-0.50105
  -2   0  -5   14.27 1815.04   1 0.37140-0.64622 0.65734-0.65734-0.65570 0.38767
   2   0   5-2926.21 2118.79   1-0.42951 0.70403 0.55295-0.55295 0.71397-0.44561
  -2   0  -6231072.110225.00   1 0.35805-0.66838 0.66443-0.66443-0.65599 0.33435
  -2   0  -6201851.2 9203.06   1 0.40675-0.71622 0.58685-0.58685-0.70010 0.37765
   2   0   6206850.1 9741.47   1-0.42350 0.73346 0.55261-0.55261 0.71781-0.39578
  -2   0  -7  569.11 1076.95   1 0.33542-0.68126 0.67599-0.67599-0.65613 0.28088
  -2   0  -7  741.45 1211.10   1 0.39834-0.74319 0.57910-0.57910-0.71130 0.33510
   2   0   7 1563.41 2701.78   1-0.41177 0.75716 0.55188-0.55188 0.72516-0.34946
  -2   0  -8210753.9 9957.65   1 0.30553-0.68689 0.69045-0.69045-0.65568 0.22682
  -2   0  -8215640.512751.27   1 0.38726-0.76748 0.56882-0.56882-0.72557 0.29563
   2   0   8201914.210183.10   1-0.39596 0.77679 0.55073-0.55073 0.73477-0.30540
  -2   0  -9  589.00 1517.15   1 0.26951-0.68639 0.70666-0.70666-0.65420 0.17174
  -2   0  -9  751.82 1850.67   1 0.37411-0.78971 0.55650-0.55650-0.74184 0.25815
   2   0   9   99.56 2764.94   1-0.37707 0.79334 0.54913-0.54913 0.74582-0.26278
  -2   0 -1055810.70 6051.22   1 0.22793-0.68032 0.72379-0.72379-0.65127 0.11520
  -2   0 -1054880.21 7535.26   1 0.35925-0.81023 0.54245-0.54245-0.75939 0.22196
   2   0  1047912.79 6894.75   1-0.35569 0.80739 0.54703-0.54703 0.75778-0.22106
  -2   0 -11 -119.32 2034.41   1 0.34290-0.82925 0.52680-0.52680-0.77774 0.18657
   2   0  11 -187.65 2983.54   1-0.33219 0.81933 0.54436-0.54436 0.77026-0.17987
  -2   0 -1222619.5113551.70   1 0.32517-0.84690 0.50967-0.50967-0.79655 0.15163
   2   0  1225862.35 4779.36   1-0.30683 0.82940 0.54108-0.54108 0.78298-0.13892
  -2   0 -13 1101.76 1600.93   1 0.30614-0.86324 0.49106-0.49106-0.81555 0.11689
   2   0  13 2078.24 2302.70   1-0.27977 0.83777 0.53714-0.53714 0.79574-0.09800
   2  -2 -1514668.35 5777.89   1 0.34085-0.77427 0.52483-0.63231-0.77997-0.02616
   2   2 -1511729.04 4031.86   1 0.42559-0.86006 0.60120-0.49375-0.67633-0.12843
  -2  -2  15 9000.53 3439.49   1-0.32428 0.75846 0.54338-0.65098 0.77431 0.03075
  -2   2  15 9223.97 5240.59   1-0.45416 0.88834 0.55404-0.44644 0.69769 0.10738
   2  -2 -1417082.39 8040.83   1 0.36073-0.75877 0.54385-0.65132-0.75769 0.00528
   2   2 -1413298.16 5743.79   1 0.45037-0.84940 0.62321-0.51576-0.63934-0.11177
  -2  -2  1410057.21 3167.03   1-0.35705 0.75580 0.54717-0.65477 0.75703-0.00563
  -2   2  1412206.33 4876.47   1-0.49206 0.89081 0.55477-0.44718 0.67089 0.08051
   2  -2 -13 9311.59 3891.56   1 0.37958-0.74225 0.56164-0.66912-0.73516 0.03650
   2   2 -13 4868.47 3430.55   1 0.47455-0.83813 0.64411-0.53666-0.59992-0.09754
  -2  -2  13 6450.32 2950.16   1-0.38878 0.75209 0.55016-0.65775 0.73903-0.04130
  -2   2  13 4406.60 3207.57   1-0.52954 0.89262 0.55476-0.44725 0.64172 0.05646
   2   2 -12 7059.14 4058.30   1 0.58456-0.91347 0.51407-0.40659-0.62769-0.01558
   2  -2 -12 9395.43 7715.93   1 0.39742-0.72471 0.57825-0.68572-0.71251 0.06760
   2   2 -1213595.34 8552.68   1 0.49822-0.82636 0.66395-0.55649-0.55761-0.08619
  -2  -2  1210733.04 3525.07   1-0.41953 0.74740 0.55237-0.65997 0.72032-0.07626
  -2   2  12 9400.65 5102.85   1-0.56700 0.89465 0.55296-0.44545 0.61051 0.03396
   2   2 -11 8494.25 5280.74   1 0.64022-0.93361 0.46509-0.35761-0.61139 0.02171
   2  -2 -1112159.84 7475.58   1 0.41422-0.70614 0.59367-0.70115-0.68990 0.09872
   2   2 -1111408.65 5382.32   1 0.52150-0.81419 0.68272-0.57527-0.51177-0.07838
  -2  -2  11 8905.13 6861.05   1-0.44934 0.74178 0.55386-0.66145 0.70094-0.11055
  -2   2  11 9188.56 3364.96   1-0.60457 0.89680 0.54969-0.44218 0.57647 0.01430
   2  -2 -1011071.25 1795.74   1 0.38231-0.64020 0.65140-0.75888-0.65536 0.11928
   2  -2 -1024935.79 8242.80   1 0.43091-0.68815 0.60597-0.71342-0.66866 0.13214
   2   2 -1038301.89 8037.95   1 0.54448-0.80172 0.70041-0.59295-0.46147-0.07503
  -2  -2  1027000.89 3483.68   1-0.47828 0.73529 0.55464-0.66223 0.68089-0.14417
  -2   2  1029099.82 5665.72   1-0.64255 0.89936 0.54469-0.43719 0.53891-0.00184
  -2  -2   9 5142.18 5330.96   1-0.74309 0.96538-0.35402 0.24663 0.56787-0.08489
   2  -2  -9 1170.28  858.98   1-0.89935 0.67724 0.43703-0.54440 0.01253-0.49494
   2  -2  -9 2483.14 1091.11   1 0.45646-0.67883 0.60740-0.71488-0.65014 0.16768
   2  -2  -9 2674.67 5894.35   1 0.44558-0.66738 0.61900-0.72645-0.64674 0.16388
   2   2  -9 5431.01 2940.33   1 0.56725-0.78905 0.71686-0.60941-0.40536-0.07749
  -2  -2   9 2603.91 2527.41   1-0.50640 0.72797 0.55473-0.66233 0.66016-0.17712
  -2   2   9 3435.60 2135.61   1-0.68129 0.90269 0.53758-0.43007 0.49682-0.01345
  -2  -2   830857.09 4733.39   1-0.78964 0.97642-0.29336 0.18596 0.53888-0.10957
   2  -2  -811945.16 1860.83   1-0.90029 0.71366 0.43504-0.54241 0.01445-0.44325
   2  -2  -813977.02 4361.80   1 0.53115-0.71801 0.55595-0.66343-0.63936 0.21050
   2  -2  -836328.6610051.74   1 0.45899-0.64534 0.63073-0.73818-0.62569 0.19648
   2   2  -836104.4111007.15   1 0.58985-0.77620 0.73178-0.62433-0.34140-0.08780
  -2  -2   832546.36 5419.22   1-0.53376 0.71973 0.55462-0.66213 0.63834-0.20868
  -2   2   837126.12 6956.87   1-0.72126 0.90723 0.52770-0.42020 0.44867-0.01901
  -2  -2   7 8101.66 1844.62   1-0.83318 0.98445-0.22697 0.11958 0.50426-0.12860
   2  -2  -7 1478.74  693.09   1-0.89051 0.73936 0.45492-0.56229-0.00485-0.37035
   2  -2  -7 2678.27 1583.98   1 0.61050-0.76184 0.49198-0.59946-0.62067 0.24542
   2  -2  -7 1501.60 5845.70   1 0.47091-0.62181 0.64101-0.74846-0.60608 0.23053
   2   2  -7 6213.61 2317.58   1 0.61216-0.76306 0.74449-0.63704-0.26643-0.10912
  -2  -2   7 3898.64 2665.05   1-0.56044 0.71099 0.55338-0.66088 0.61617-0.24022
  -2   2   7 9340.12 3191.56   1-0.76296 0.91351 0.51398-0.40647 0.39204-0.01609
  -2  -2   619951.83 3279.27   1-0.87324 0.98900-0.15325 0.04585 0.46254-0.14055
   2  -2  -614013.73 1284.57   1-0.85696 0.74129 0.51162-0.61899-0.06211-0.25948
   2  -2  -615674.15 6165.52   1 0.48093-0.59639 0.64953-0.75698-0.58890 0.26699
   2   2  -622658.13 3650.91   1 0.63394-0.74933 0.75318-0.64583-0.17557-0.14624
  -2  -2   616448.24 3175.27   1-0.58655 0.70168 0.55145-0.65896 0.59316-0.27092
  -2   2   620412.16 3649.17   1-0.80695 0.92208 0.49449-0.38698 0.32295-0.00071
  -2   2   5 6593.60  850.61   1-0.82668 0.90693-0.23764 0.34504 0.51001-0.24169
   2  -2  -5 6870.07  696.91   1-0.75279 0.67261 0.62894-0.73630-0.19424-0.07376
   2  -2  -5 6909.53 3685.85   1 0.48828-0.56830 0.65570-0.76315-0.57586 0.30761
   2   2  -5 9403.48 2211.32   1 0.65284-0.73280 0.75512-0.64777-0.05987-0.20829
  -2  -2   5 6857.29 1829.70   1-0.61231 0.69202 0.54882-0.65632 0.56909-0.30055
  -2   2   5 7908.62 2323.57   1-0.85334 0.93319 0.46535-0.35783 0.23506 0.03319
  -2  -2   421266.32 4309.15   1-0.93788 0.98221 0.02664-0.13397 0.34593-0.13153
  -2   2   421368.81  956.44   1-0.95382 0.99816 0.13336-0.02602 0.26912-0.05473
   2   2  -418322.37 2671.81   1-0.95229 0.90795 0.24556-0.13823 0.18121-0.39561
   2  -2  -419457.56  926.80   1-0.43034 0.38563 0.78658-0.89398-0.44282 0.22819
   2  -2  -421024.24 2356.76   1 0.49129-0.53586 0.65821-0.76566-0.57042 0.35581
  -2   2   418532.03 1690.33   1 0.58742-0.54285 0.73025-0.62280-0.34879 0.56339
   2   2  -418620.75 2260.76   1 0.66403-0.70855 0.74170-0.63435 0.09455-0.30909
  -2  -2   416733.33 1582.24   1 0.64744-0.60278 0.68005-0.78729 0.34399-0.12970
  -2  -2   418143.80 1611.50   1-0.63821 0.68250 0.54536-0.65287 0.54337-0.32855
   2   2  -419387.02 1552.13   1-0.83444 0.79004 0.47843-0.37091 0.27350-0.48811
  -2   2   417789.99 1622.23   1-0.90038 0.94478 0.41966-0.31213 0.11485 0.09975
  -2  -2   318781.26 3136.45   1-0.95432 0.96324 0.14089-0.24823 0.26345-0.10266
   2   2  -317098.98 4194.49   1-0.94429 0.93537 0.29970-0.19236 0.13596-0.29676
  -2   2   318416.40 1241.63   1-0.58989 0.59910 0.73298-0.62558-0.33874 0.49971
   2  -2  -318620.61  937.64   1 0.09866-0.10783 0.76676-0.87427-0.63429 0.47330
   2  -2  -319464.48 1820.36   1 0.48573-0.49485 0.65356-0.76101-0.58044 0.41948
  -2   2   319425.66 2106.73   1 0.57080-0.56168 0.71931-0.61185-0.39594 0.55690
   2   2  -321160.41 2904.47   1 0.65270-0.66191 0.69216-0.58493 0.30802-0.46874
  -2  -2   318474.15 1956.46   1 0.61400-0.60479 0.61666-0.72390 0.49266-0.33194
  -2  -2   320770.38 2356.46   1-0.66585 0.67471 0.54068-0.64819 0.51410-0.35297
  -2   2   322578.90 4125.02   1-0.93806 0.94700 0.34136-0.23383-0.05925 0.22021
  -2  -2   2199134.5 7840.14   1-0.94812 0.92162 0.27785-0.38518 0.15446-0.04726
   2   2  -2185293.5 6966.36   1-0.91868 0.94495 0.39101-0.28364 0.05592-0.16312
  -2   2   2183026.2 6837.93   1 0.09698-0.12328 0.76722-0.65972-0.63399 0.74132
   2  -2  -2197878.2 7753.72   1 0.40177-0.37555 0.64049-0.74797-0.65448 0.54726
   2  -2  -2174560.0 8104.44   1 0.45720-0.43088 0.62918-0.73663-0.62856 0.52126
  -2   2   2194130.0 7518.02   1 0.54602-0.57235 0.70156-0.59410-0.45788 0.56519
   2   2  -2191420.5 7713.28   1 0.57930-0.55306 0.56019-0.45295 0.59210-0.69925
  -2  -2   2192863.1 7883.66   1 0.52039-0.54663 0.47279-0.58002 0.71109-0.60395
   2  -2  -2215109.4 9892.31   1 0.92720-0.90072-0.19911 0.09145 0.31725-0.42464
  -2   2   2190749.0 7626.01   1 0.88802-0.91449-0.11505 0.22270 0.44516-0.33777
  -2  -2   1  432.69  493.00   1-0.89890 0.83716 0.43797-0.54534 0.01163 0.04197
   2   2  -1 -326.68  827.81   1-0.84422 0.90597 0.52979-0.42243-0.08125 0.02765
  -2   2   1 -439.22 1019.52   1 0.40036-0.46210 0.64129-0.53381-0.65455 0.70816
   2  -2  -1 -330.82 1604.18   1 0.54480-0.48306 0.54568-0.65316-0.63671 0.58311
   2  -2  -1 3439.05 2000.97   1 0.31500-0.25316 0.49975-0.60723-0.80685 0.75311
  -2   2   1 1200.29 1091.92   1 0.48605-0.54782 0.65383-0.54638-0.57987 0.63352
   2   2  -1 5912.75 1086.97   1 0.39093-0.32939 0.29633-0.18926 0.87140-0.92502
  -2  -2   1   46.34  581.03   1 0.31437-0.37591 0.19944-0.30651 0.92811-0.87449
   2  -2  -110009.79 4255.03   1 0.76893-0.70722 0.03728-0.14483 0.63823-0.69199
  -2   2   1 6353.23 1897.71   1 0.68281-0.74452 0.11617-0.00863 0.72129-0.66753
  -2  -2   0 4475.97 2647.13   1-0.77745 0.68021 0.60636-0.71372-0.16700 0.16700
   2   2   0 3077.91 1637.79   1-0.66026 0.75756 0.69591-0.58850-0.28240 0.28240
  -2   2   0 3414.08 1745.78   1 0.51746-0.61472 0.56597-0.45849-0.64179 0.64179
   2  -2   0 4696.08 2710.00   1 0.63122-0.53397 0.47342-0.58090-0.61434 0.61434
  -2  -2   0 3944.54 2553.36   1-0.12918 0.03183 0.01905-0.12664-0.99143 0.99143
   2   2   0 3176.34 2129.09   1-0.03361 0.13096 0.12825-0.02066-0.99117 0.99117
  -2   2   0 2292.03  323.51   1 0.65051-0.74767 0.68698-0.57974 0.32385-0.32385
   2  -2   0 4341.24 2281.17   1 0.42790-0.33064 0.28911-0.39669 0.85633-0.85633
  -2   2   0 2849.50 1057.84   1 0.29026-0.38752 0.36018-0.25261 0.88657-0.88657
   2   2   0 2720.39 1556.40   1-0.50486 0.60225 0.55522-0.44771 0.66094-0.66094
  -2  -2   0 4149.00 1996.20   1-0.69743 0.60004 0.53393-0.64144 0.47801-0.47801
  -2   2  -246243.14 2170.62   1-0.74192 0.57360-0.35543 0.46283 0.56851-0.67584
  -2  -2  -257570.58 2587.78   1-0.35555 0.18724 0.80032-0.90773-0.48276 0.37545
   2   2   249288.61 2358.24   1 0.05481 0.11338 0.77799-0.67048-0.62587 0.73320
  -2   2  -251775.00 2598.40   1 0.57926-0.74754 0.51844-0.41096-0.62901 0.52180
  -2  -2  -250353.66 2717.10   1 0.18964-0.35761 0.37314-0.48062-0.90818 0.80069
   2   2   247417.94 2206.57   1 0.33007-0.16210 0.51442-0.40695-0.79146 0.89894
  -2   2  -252176.02 2476.68   1 0.56592-0.73403 0.71593-0.60848-0.40884 0.30154
   2  -2   246835.90 1976.61   1 0.65584-0.48778 0.75413-0.86148-0.03385 0.14112
   2  -2   252919.00 2843.14   1-0.08213 0.25035 0.49546-0.60305 0.86473-0.75739
  -2   2  -248858.02 2493.01   1-0.30646 0.13825 0.54103-0.43344 0.78316-0.89051
   2   2   248502.32 2957.67   1-0.58153 0.74977 0.55188-0.44437 0.59769-0.49027
  -2  -2  -248832.12 2640.84   1-0.74823 0.58000 0.51928-0.62679 0.41289-0.52030
  -2  -2  -351942.67 2305.89   1-0.17940-0.02426 0.80960-0.91711-0.55889 0.39789
   2   2   352779.65 2482.55   1 0.36198-0.15819 0.66236-0.55488-0.65592 0.81674
  -2   2  -359450.66 3314.26   1 0.57732-0.78111 0.52003-0.41255-0.62949 0.46867
  -2  -2  -362856.82 3390.20   1 0.25548-0.45882 0.44059-0.54807-0.86058 0.69935
  -2   2  -363171.76 3430.81   1 0.54298-0.74654 0.69928-0.59183-0.46493 0.30398
   2  -2   349041.92 2362.81   1 0.65097-0.44748 0.75544-0.86279-0.07434 0.23525
   2  -2   358474.18 3348.19   1-0.18915 0.39280 0.52076-0.62835 0.83248-0.67146
   2   2   354531.00 3516.55   1-0.57508 0.77873 0.55239-0.44488 0.60344-0.44232
  -2  -2  -438260.01 3687.58   1-0.06437-0.17477 0.80006-0.90757-0.59644 0.38178
   2   2   434525.21 3065.60   1 0.56911-0.32980 0.52667-0.41919-0.63144 0.84587
  -2   2  -437936.60 4556.57   1 0.56487-0.80418 0.53005-0.42257-0.63241 0.41798
  -2  -2  -438931.17 4087.35   1 0.29169-0.53041 0.47681-0.58428-0.82919 0.61422
  -2   2  -440166.84 4345.89   1 0.52347-0.76248 0.68428-0.57683-0.50766 0.29306
   2   2   436455.05 4969.80   1-0.56147 0.80055 0.55331-0.44580 0.61528-0.40045
  -2  -2  -5  368.95 1235.50   1 0.00128-0.27590 0.78942-0.89693-0.61384 0.34551
  -2   2  -5 6619.23 2098.50   1 0.54512-0.81994 0.54544-0.43796-0.63665 0.36861
  -2  -2  -5 4971.36 3383.74   1 0.31084-0.58494 0.49568-0.60316-0.81096 0.54225
  -2   2  -5  131.16 2576.11   1 0.50508-0.77953 0.66956-0.56210-0.54458 0.27633
   2  -2   5 1004.41 1793.94   1-0.27848 0.55300 0.53694-0.64454 0.79632-0.52796
   2   2   5 6080.99 2332.54   1-0.54385 0.81834 0.55423-0.44673 0.63011-0.36157
  -2  -2  -6 6559.57 1067.19   1-0.79659 0.48623-0.28348 0.17608 0.53391-0.85590
  -2  -2  -6 7634.88 1821.82   1 0.03262-0.34271 0.78303-0.89054-0.62112 0.29913
  -2   2  -6 6120.28 2672.35   1 0.51975-0.83009 0.56431-0.45683-0.64140 0.31975
  -2  -2  -6 8676.17 3888.65   1 0.31951-0.62898 0.50416-0.61163-0.80232 0.47986
  -2   2  -6 8224.77 7654.01   1 0.48692-0.79682 0.65456-0.54711-0.57831 0.25640
   2  -2   6 6474.37 2975.17   1-0.29253 0.60249 0.53906-0.64665 0.78983-0.46780
   2   2   6 8189.60 3605.51   1-0.52356 0.83347 0.55492-0.44741 0.64648-0.32423
  -2  -2  -7 4288.02 1614.12   1 0.04025-0.38581 0.78134-0.88885-0.62279 0.24713
  -2   2  -7 5519.47 3159.25   1 0.48974-0.83559 0.58543-0.47795-0.64608 0.27082
  -2  -2  -7 5363.68 2705.28   1 0.32128-0.66613 0.50588-0.61335-0.80053 0.42433
  -2   2  -7 3075.35 2365.76   1 0.46858-0.81393 0.63901-0.53156-0.60998 0.23442
   2  -2   7 6954.59 3603.66   1-0.29567 0.64106 0.53951-0.64711 0.78835-0.41265
   2   2   7 4775.12 4048.05   1-0.50131 0.84670 0.55477-0.44717 0.66401-0.28831
  -2  -2  -821224.22 3067.11   1 0.03077-0.41181 0.78343-0.89094-0.62071 0.19138
  -2   2  -823612.79 3646.98   1 0.45560-0.83696 0.60795-0.50047-0.65023 0.22138
  -2  -2  -816830.2613529.93   1 0.31820-0.69843 0.50288-0.61035-0.80364 0.37370
  -2   2  -817269.4312329.25   1 0.44985-0.83063 0.62275-0.51530-0.64016 0.21095
   2  -2   820965.45 3835.76   1-0.29126 0.67209 0.53887-0.64647 0.79042-0.36105
   2   2   820918.22 4575.76   1-0.47741 0.85824 0.55463-0.44703 0.68151-0.25213
  -2  -2  -917247.12 3360.59   1 0.00813-0.42464 0.78810-0.89561-0.61548 0.13250
  -2   2  -915966.88 3200.44   1 0.41761-0.83449 0.63128-0.52380-0.65351 0.17104
  -2  -2  -919429.86 8713.07   1 0.31153-0.72712 0.49635-0.60382-0.81029 0.32661
  -2   2  -916603.45 9521.53   1 0.43056-0.84680 0.60566-0.49821-0.66916 0.18630
   2  -2   913074.96 3019.84   1-0.28135 0.69761 0.53738-0.64498 0.79501-0.31197
   2   2   917249.47 8874.90   1-0.45211 0.86837 0.55396-0.44637 0.69907-0.21603
  -2   2 -10 7353.66 2683.13   1 0.37587-0.82825 0.65493-0.54745-0.65557 0.11950
  -2  -2 -10 4341.79 6023.18   1 0.30202-0.75300 0.48701-0.59449-0.81950 0.28207
  -2   2 -10 6767.04 2905.02   1 0.41046-0.86144 0.59024-0.48277-0.69507 0.15764
   2  -2  10 3595.37 2575.27   1-0.26720 0.71890 0.53516-0.64275 0.80137-0.26466
   2   2  1010170.20 3585.61   1-0.42552 0.87722 0.55273-0.44513 0.71653-0.17981
  -2   2 -11  708.99 1755.40   1 0.33031-0.81822 0.67853-0.57105-0.65611 0.06643
  -2  -2 -11 -208.96 2747.73   1 0.29019-0.77654 0.47532-0.58280-0.83057 0.23939
  -2   2 -11 1004.40 1545.20   1 0.38985-0.87620 0.57123-0.46376-0.72229 0.13111
   2  -2  11 -576.19 2300.02   1-0.24964 0.73678 0.53223-0.63982 0.80895-0.21856
   2   2  11  795.94 1873.69   1-0.39771 0.88484 0.55087-0.44328 0.73373-0.14334
  -2  -2 -12 1507.74 2980.55   1 0.27637-0.79810 0.46157-0.56904-0.84295 0.19803
  -2   2 -12 4054.94 1917.36   1 0.36843-0.89016 0.55115-0.44367-0.74865 0.10374
   2  -2  12 1952.10 2364.06   1-0.22924 0.75181 0.52860-0.63619 0.81732-0.17326
   2   2  12 1273.15 2758.99   1-0.36871 0.89128 0.54835-0.44075 0.75057-0.10651
  -2  -2 -13 1077.44 1395.06   1 0.26076-0.81787 0.44592-0.55340-0.85624 0.15758
  -2   2 -13 1324.49 2070.32   1 0.34613-0.90323 0.52991-0.42243-0.77419 0.07553
   2  -2  13 2326.55 3030.73   1-0.20637 0.76438 0.52424-0.63183 0.82618-0.12845
   2   2  13 1240.37 2561.89   1-0.33853 0.89653 0.54512-0.43752 0.76696-0.06923
   2  -4 -1410157.56 4651.83   1 0.30676-0.70481 0.49168-0.70663-0.81494 0.06254
   2   4 -1410341.63 4011.42   1 0.48433-0.88335 0.65238-0.43748-0.58293-0.16818
  -2  -4  14 7466.26 4454.71   1-0.26129 0.66004 0.53419-0.74938 0.80396-0.05256
  -2   4  14 9140.00 3711.03   1-0.53507 0.93357 0.55458-0.33956 0.63728 0.11461
   2   4 -13 8195.17 6067.12   1 0.58814-0.95256 0.51110-0.29614-0.62678-0.07010
   2  -4 -1315372.50 4534.62   1 0.32215-0.68482 0.50672-0.72167-0.79965 0.10099
   2   4 -1310618.3213001.66   1 0.51003-0.87361 0.67357-0.45866-0.53494-0.16252
  -2  -4  1311964.86 3385.26   1-0.28732 0.65063 0.53829-0.75348 0.79226-0.09453
  -2   4  1318511.81 6703.30   1-0.57360 0.93668 0.55250-0.33748 0.60474 0.09344
   2   4 -12 4401.33 3731.71   1 0.63834-0.96725 0.46684-0.25189-0.61202-0.03126
   2  -4 -12 6285.69 2354.95   1 0.33599-0.66328 0.52014-0.73509-0.78520 0.14029
   2   4 -12 8238.56 3698.53   1 0.53509-0.86323 0.69330-0.47839-0.48269-0.16111
  -2  -4  12 4629.68 3181.00   1-0.31121 0.63908 0.54168-0.75687 0.78085-0.13679
  -2   4  12 5689.66 3968.03   1-0.61198 0.93963 0.54886-0.33384 0.56941 0.07507
   2  -4 -1183325.78 8650.00   1 0.34811-0.64003 0.53181-0.74676-0.77200 0.18082
   2   4 -1183261.2810328.36   1 0.55952-0.85221 0.71141-0.49651-0.42522-0.16493
  -2  -4  1168179.00 7065.17   1-0.33263 0.62507 0.54441-0.75960 0.77003-0.17965
  -2   4  1169964.46 8334.76   1-0.65038 0.94262 0.54343-0.32841 0.53072 0.06004
  -2  -4  10 3152.04 5624.00   1-0.72924 0.98704-0.37049 0.15570 0.57526-0.03862
   2  -4 -1010517.97 4000.93   1 0.35827-0.61481 0.54151-0.75645-0.76053 0.22310
   2   4 -10 5652.18 5179.25   1 0.58323-0.84048 0.72758-0.51268-0.36117-0.17534
  -2  -4  10 7736.85 3855.76   1-0.35109 0.60810 0.54653-0.76172 0.76027-0.22356
  -2   4  10 3901.11 3134.76   1-0.68903 0.94584 0.53589-0.32087 0.48790 0.04916
  -2  -4   969472.25 5621.86   1-0.76970 0.99199-0.32044 0.10565 0.55215-0.06917
   2  -4  -996545.3514754.54   1 0.36605-0.58721 0.54889-0.76384-0.75147 0.26778
   2   4  -984511.08 6054.99   1 0.60600-0.82779 0.74124-0.52633-0.28865-0.19420
  -2  -4   980028.30 5240.11   1-0.36578 0.58735 0.54806-0.76325 0.75221-0.26916
  -2   4   990203.48 8376.27   1-0.72812 0.94951 0.52571-0.31069 0.43984 0.04351
  -2  -4   824120.09 5200.30   1-0.80710 0.99388-0.26808 0.05328 0.52604-0.09672
   2  -4  -826353.47 6627.47   1 0.37084-0.55663 0.55342-0.76837-0.74578 0.31583
   2   4  -828171.16 7168.07   1 0.62759-0.81384 0.75097-0.53628-0.20534-0.22374
  -2  -4   818803.88 3200.48   1-0.37535 0.56149 0.54898-0.76417 0.74680-0.31743
  -2   4   823617.40 5268.57   1-0.76782 0.95379 0.51211-0.29709 0.38493 0.04471
  -2  -4   7261469.314561.77   1-0.84137 0.99264-0.21309-0.00169 0.49665-0.12100
   2  -4  -7287867.918192.89   1 0.37165-0.52206 0.55418-0.76913-0.74481 0.36861
   2   4  -7281018.515673.66   1 0.64625-0.79707 0.75558-0.54089-0.10694-0.26850
  -2  -4   7268304.214380.40   1-0.37741 0.52811 0.54917-0.76435 0.74563-0.36993
  -2   4   7256236.414932.09   1-0.80820 0.95875 0.49384-0.27882 0.32081 0.05513
   2  -4  -625465.67 7756.13   1 0.36679-0.48182 0.54959-0.76454-0.75060 0.42814
   2   4  -627287.68 7303.24   1 0.65998-0.77537 0.75119-0.53650 0.01129-0.33311
  -2  -4   617698.69 2372.08   1-0.36732 0.48258 0.54821-0.76340 0.75135-0.42932
  -2   4   622991.84 3618.00   1-0.84890 0.96420 0.46862-0.25357 0.24445 0.07745
  -2  -4   5376678.212760.67   1-0.89970 0.97995-0.09349-0.12129 0.42636-0.15804
   2  -4  -5455523.613587.19   1 0.35327-0.43293 0.53674-0.75169-0.76622 0.49750
  -2  -4   5439821.512500.84   1-0.33504 0.41487 0.54470-0.75989 0.76878-0.50042
   2   4  -5411962.311585.26   1-0.75332 0.67361 0.51751-0.30250 0.40580-0.67434
  -2   4   5386388.911786.50   1-0.88872 0.96857 0.43346-0.21842 0.14927 0.11897
  -2  -4   4 4783.72 1284.41   1-0.92351 0.96785-0.02763-0.18703 0.38255-0.16815
  -2   4   4 7263.82  854.83   1-0.95541 0.99975 0.19405 0.02061 0.22252-0.00812
   2  -4  -4 1670.49 1758.23   1 0.32537-0.36965 0.50986-0.72481-0.79635 0.58137
   2   4  -4 5468.96 1618.06   1 0.64950-0.69417 0.68465-0.47019 0.33073-0.54501
  -2  -4   4 2575.43  973.84   1-0.25471 0.29911 0.53309-0.74828 0.80679-0.59211
   2   4  -4 5868.89 1124.14   1-0.71401 0.66972 0.52971-0.31469 0.45780-0.67262
  -2   4   4 6180.84 2019.95   1-0.92365 0.96805 0.38223-0.16718 0.02772 0.18688
  -2   4   3395884.613908.91   1-0.88382 0.89305-0.13076 0.34555 0.44917-0.28817
  -2   4   3366682.912880.14   1 0.40251-0.39322 0.64007-0.42511-0.65444 0.81526
   2  -4  -3396958.214274.24   1 0.27112-0.28003 0.45632-0.67127-0.84750 0.68627
   2   4  -3365198.913106.51   1 0.60064-0.60985 0.59425-0.37979 0.53486-0.69558
  -2  -4   3351205.612631.99   1-0.04141 0.05037 0.48420-0.69939 0.87397-0.71295
   2   4  -3390030.113654.21   1-0.64358 0.63471 0.54453-0.32952 0.53784-0.69896
  -2   4   3351504.013128.89   1-0.94329 0.95223 0.30510-0.09005-0.13081 0.29177
  -2   4   218459.93 2504.22   1-0.83976 0.81348-0.21587 0.43066 0.49818-0.39085
  -2  -4   221894.78 1971.58   1-0.95281 0.92632 0.12090-0.33557 0.27842-0.17122
   2   4  -211237.87 1249.71   1-0.94137 0.96787 0.31378-0.09911 0.12386-0.23106
  -2   4   219371.67 2424.98   1 0.57708-0.60331 0.52022-0.30526-0.62955 0.73676
   2  -4  -211600.70 2104.47   1 0.16379-0.13732 0.34612-0.56107-0.92377 0.81629
  -2   4   224240.05 2048.98   1 0.37164-0.39811 0.55418-0.33923-0.74481 0.85230
   2   4  -225709.34 2073.81   1 0.50228-0.47613 0.44538-0.23125 0.74117-0.84841
  -2  -4   222497.82 1665.11   1 0.36728-0.39342 0.26600-0.48013 0.89126-0.78402
   2  -4  -223726.58 2497.47   1 0.92358-0.89711-0.18890-0.02640 0.33362-0.44101
   2   4  -212524.35 1013.08   1-0.39796 0.42444 0.55089-0.33570 0.73357-0.84092
  -2  -4   1239264.2 8631.02   1-0.95507 0.89316 0.20575-0.42042 0.21328-0.15968
   2   4  -1219340.0 8257.02   1-0.91584 0.97759 0.39852-0.18379 0.04897-0.10257
  -2   4   1222028.9 8115.49   1 0.64521-0.70695 0.46039-0.24543-0.60969 0.66330
   2  -4  -1246105.0 8788.48   1-0.04955 0.11132 0.11028-0.32545-0.99266 0.93898
  -2   4   1245446.7 8884.37   1 0.22417-0.28601 0.40877-0.19382-0.88467 0.93841
   2   4  -1228867.1 8427.93   1 0.35254-0.29099 0.24729-0.03316 0.90252-0.95614
   2  -4  -1243093.5 8800.39   1 0.82533-0.76339-0.02649-0.18880 0.56401-0.61771
  -2   4   0376851.713426.65   1-0.82308 0.72577-0.24342 0.45822 0.51310-0.51310
  -2  -4   0378472.213320.04   1-0.94446 0.84713 0.29881-0.51348 0.13672-0.13672
  -2  -4   0340140.312168.85   1-0.18470 0.08735-0.04603-0.16912-0.98171 0.98171
   2   4   0357079.212729.51   1-0.02310 0.12044 0.14005 0.07511-0.98987 0.98987
   2  -4   0356980.512652.03   1 0.63247-0.53528 0.15627-0.37136 0.75865-0.75865
   2   4   0350377.012376.64   1-0.80635 0.90374 0.49480-0.27978 0.32397-0.32397
  -2  -4  -2109595.7 4295.64   1-0.86313 0.69493 0.50225-0.71698-0.05240-0.05479
   2   4   2112961.7 4371.95   1-0.46816 0.63646 0.77709-0.56228-0.42065 0.52796
  -2  -4  -2116558.0 4957.16   1 0.06259-0.23108 0.23467-0.44984-0.97005 0.86269
  -2   4  -2107842.9 4357.37   1 0.66273-0.83080 0.74674-0.53205 0.05609-0.16336
   2  -4   2112561.0 4211.82   1 0.57407-0.40601 0.55209-0.76655 0.60467-0.49753
   2  -4   2114611.2 4825.00   1 0.19790-0.02975 0.40116-0.61630 0.89437-0.78694
   2   4   2120063.6 5099.25   1-0.71378 0.88201 0.52977-0.31476 0.45809-0.35068
  -2  -4  -2108480.8 4467.54   1-0.89248 0.72416 0.42924-0.64428 0.13861-0.24591
  -2   4  -3706153.319985.86   1 0.66380-0.86760 0.44243-0.22747-0.60300 0.44218
  -2  -4  -3686851.119083.78   1 0.13371-0.33705 0.31433-0.52928-0.93984 0.77861
   2  -4   3685530.418544.10   1 0.63300-0.42949 0.65081-0.86528 0.41921-0.25849
   2  -4   3799470.822149.08   1 0.05617 0.14742 0.45467-0.66982 0.88888-0.72774
   2   4   4146545.5 4520.84   1 0.25919-0.01988 0.71107-0.49611-0.65360 0.86803
  -2   4  -4134616.0 5323.41   1 0.64632-0.88562 0.45935-0.24439-0.60931 0.39488
  -2  -4  -4153551.0 5510.21   1 0.18135-0.42007 0.36451-0.57946-0.91336 0.69839
  -2   4  -4134231.1 4687.11   1 0.60796-0.84696 0.74229-0.52739-0.28173 0.06713
   2  -4   4147025.8 5871.75   1-0.03724 0.27629 0.48404-0.69918 0.87425-0.65939
  -2  -4  -5204358.3 8894.53   1-0.59732 0.32251 0.72953-0.94434-0.33315 0.06486
   2   4   5251127.410193.26   1 0.54740-0.27258 0.54370-0.32874-0.63619 0.90422
  -2   4  -5250663.411311.43   1 0.62432-0.89914 0.47969-0.26473-0.61652 0.34849
  -2  -4  -5273803.912278.19   1 0.21198-0.48608 0.39626-0.61120-0.89332 0.62461
  -2   4  -5242683.010806.86   1 0.57931-0.85376 0.72502-0.51012-0.37246 0.10420
   2  -4   5263127.011478.83   1-0.09729 0.37181 0.49942-0.71461 0.86087-0.59251
   2   4   5243257.311275.17   1-0.62280 0.89730 0.54752-0.33250 0.55886-0.29033
  -2   4  -6104252.8 7302.38   1 0.59847-0.90881 0.50238-0.28742-0.62404 0.30240
  -2  -4  -6107061.410309.35   1 0.23076-0.54023 0.41551-0.63046-0.87982 0.55736
  -2   4  -6116015.2 7486.10   1 0.55261-0.86251 0.70642-0.49151-0.44224 0.12033
   2  -4   6115261.9 8504.51   1-0.13379 0.44375 0.50845-0.72364 0.85062-0.52859
   2   4   6100233.6 7716.60   1-0.59435 0.90427 0.55073-0.33572 0.58602-0.26378
  -2  -4  -8 1955.24 1408.68   1-0.44484 0.06353 0.78315-0.99796-0.43448 0.00522
  -2   4  -8 2488.19 3555.26   1 0.53655-0.91791 0.55193-0.33697-0.63834 0.20948
  -2  -4  -8 5783.02 2695.76   1 0.24522-0.62544 0.43021-0.64516-0.86877 0.43883
  -2   4  -8 5427.09 2689.52   1 0.50275-0.88354 0.66766-0.45275-0.54906 0.11984
   2  -4   8 3993.01 2056.73   1-0.16390 0.54473 0.51536-0.73055 0.84115-0.41178
   2   4   8 3212.24 3186.47   1-0.53700 0.91775 0.55451-0.33949 0.63572-0.20606
  -2   4  -9213605.519303.63   1 0.50077-0.91765 0.57781-0.36285-0.64447 0.16200
  -2  -4  -9252131.010688.97   1 0.24461-0.66021 0.42960-0.64455-0.86925 0.38556
  -2   4  -9215023.1 7238.77   1 0.47858-0.89481 0.64753-0.43263-0.59300 0.11014
   2  -4   9223503.4 6342.81   1-0.16507 0.58133 0.51562-0.73080 0.84076-0.35772
   2   4   9206338.117215.02   1-0.50768 0.92395 0.55472-0.33953 0.65919-0.17614
  -2   4 -10 6957.99 3151.18   1 0.46182-0.91421 0.60396-0.38900-0.64956 0.11349
  -2  -4 -10 8361.87 3731.19   1 0.24028-0.69126 0.42521-0.64016-0.87261 0.33518
  -2   4 -10 8351.84 4200.77   1 0.45444-0.90612 0.62677-0.41186-0.63295 0.09644
   2  -4  10 6653.17 3700.98   1-0.15994 0.61164 0.51448-0.72967 0.84245-0.30573
   2   4  10 7311.96 3376.34   1-0.47775 0.92945 0.55463-0.33944 0.68127-0.14455
  -2   4 -1117983.20 4711.53   1 0.41962-0.90752 0.63009-0.41513-0.65337 0.06369
  -2  -4 -1111792.7713305.33   1 0.23291-0.71926 0.41770-0.63265-0.87821 0.28704
  -2   4 -1113500.49 8491.15   1 0.43008-0.91721 0.60524-0.39033-0.66985 0.07969
   2  -4  1119198.35 4223.49   1-0.14983 0.63696 0.51219-0.72738 0.84569-0.25531
   2   4  1111352.03 9789.33   1-0.44710 0.93423 0.55377-0.33858 0.70244-0.11205
  -2   4 -12 4768.31 2973.41   1 0.37401-0.89743 0.65593-0.44097-0.65563 0.01234
  -2  -4 -12  511.85 1595.72   1 0.22298-0.74471 0.40755-0.62250-0.88553 0.24062
  -2   4 -12  160.75 1017.43   1 0.40531-0.92704 0.58552-0.37057-0.70205 0.05713
   2  -4  12 1754.79 2225.35   1-0.13565 0.65822 0.50889-0.72408 0.85007-0.20601
   2   4  12 2914.38 3527.98   1-0.41565 0.93822 0.55213-0.33694 0.72275-0.07869
  -2  -4 -13 4037.92 3156.43   1 0.21081-0.76791 0.39504-0.60999-0.89414 0.19548
  -2   4 -13 2641.78 2493.53   1 0.38003-0.93713 0.56206-0.34711-0.73461 0.03595
   2  -4  13 5345.18 2957.54   1-0.11803 0.67604 0.50464-0.71983 0.85521-0.15748
   2   4  13 4029.44 2696.37   1-0.38333 0.94134 0.54969-0.33450 0.74221-0.04448
   2   6 -14  497.60 1442.54   1 0.57214-0.97207 0.52423-0.20179-0.63073-0.11976
   2  -6 -14 -774.58 2459.06   1 0.24757-0.64561 0.43260-0.75502-0.86692 0.11452
   2   6 -14 -488.02 2171.11   1 0.51112-0.91014 0.67444-0.35209-0.53280-0.21831
  -2  -6  14  354.36 1941.34   1-0.14487 0.54362 0.51105-0.83383 0.84725-0.09584
  -2   6  14 1531.96 4076.28   1-0.56453 0.96303 0.55312-0.23060 0.61265 0.13924
   2   6 -13 6489.02 3105.02   1 0.61924-0.98366 0.48425-0.16181-0.61808-0.07881
   2  -6 -13 7592.27 3640.32   1 0.25923-0.62190 0.44438-0.76681-0.85750 0.15884
   2   6 -13 8650.77 4727.56   1 0.53769-0.90127 0.69528-0.37292-0.47693-0.22052
  -2  -6  13 6977.91 2529.61   1-0.16314 0.52645 0.51519-0.83797 0.84140-0.14367
  -2   6  13 4462.11 3409.53   1-0.60326 0.96634 0.54983-0.22730 0.57771 0.12048
   2  -6 -12 3666.13 2365.25   1 0.26879-0.59609 0.45399-0.77641-0.84949 0.20457
   2   6 -12 4110.98 2575.05   1 0.56324-0.89138 0.71405-0.39170-0.41577-0.22803
  -2  -6  12 2516.32 2903.39   1-0.17757 0.50544 0.51833-0.84111 0.83654-0.19248
  -2   6  12 1146.34 3317.29   1-0.64168 0.96934 0.54483-0.22230 0.53980 0.10467
   2  -6 -1110506.81 7774.45   1 0.27593-0.56785 0.46113-0.78355-0.84333 0.25216
   2   6 -1111904.09 8189.55   1 0.58762-0.88031 0.73038-0.40803-0.34818-0.24198
  -2  -6  11 8825.02 2653.55   1-0.18729 0.47973 0.52037-0.84316 0.83314-0.24275
  -2   6  11 9739.09 4815.24   1-0.67992 0.97215 0.53787-0.21535 0.49838 0.09238
  -2  -6  10 1458.17 1692.65   1-0.74108 0.99888-0.35645 0.03426 0.56897-0.03233
   2  -6 -10 2053.38 1770.56   1 0.28018-0.53672 0.46537-0.78779-0.83959 0.30216
   2   6 -10 3318.89 2180.40   1 0.61046-0.86771 0.74362-0.42126-0.27267-0.26383
  -2  -6  10 4169.71 2630.03   1-0.19098 0.44799 0.52114-0.84392 0.83182-0.29510
  -2   6  10  463.45 3733.15   1-0.71807 0.97489 0.52860-0.20607 0.45270 0.08436
  -2  -6   925214.85 4445.25   1-0.77551 0.99781-0.31272-0.00946 0.54842-0.06544
   2  -6  -933880.15 5307.21   1 0.28087-0.50204 0.46606-0.78848-0.83898 0.35529
   2   6  -932444.85 5010.15   1 0.63142-0.85311 0.75236-0.43032-0.18773-0.29498
  -2  -6   920021.03 2879.95   1-0.18657 0.40814 0.52022-0.84301 0.83339-0.35035
  -2   6   928133.02 6306.08   1-0.75621 0.97760 0.51648-0.19395 0.40172 0.08163
  -2  -6   8 3356.14 2327.31   1-0.80705 0.99383-0.26814-0.05404 0.52607-0.09676
   2  -6  -8 6695.89 3181.10   1 0.27704-0.46283 0.46223-0.78466-0.84236 0.41242
   2   6  -8 7305.53 4291.25   1 0.64875-0.83500 0.75561-0.43357-0.09030-0.33877
  -2  -6   8 4709.79 2067.24   1-0.17067 0.35681 0.51684-0.83962 0.83889-0.40951
  -2   6   8 3942.75 3601.96   1-0.79428 0.98025 0.50074-0.17821 0.34403 0.08561
  -2  -6   729459.04 5170.13   1-0.83572 0.98699-0.22273-0.09945 0.50195-0.12629
   2  -6  -745654.63 7173.19   1 0.26718-0.41759 0.45237-0.77479-0.85086 0.47466
   2   6  -736642.09 5813.46   1 0.66075-0.81158 0.75027-0.42823 0.02198-0.39742
  -2  -6   727416.67 4061.45   1-0.13753 0.28823 0.50934-0.83212 0.84950-0.47380
  -2   6   739658.95 7401.43   1-0.83203 0.98258 0.48022-0.15770 0.27767 0.09827
  -2  -6   6 3566.86 2073.97   1-0.86150 0.97726-0.17653-0.14565 0.47607-0.15408
   2  -6  -6 3301.79 1747.74   1 0.24900-0.36404 0.43405-0.75647-0.86578 0.54333
   2   6  -6 2660.29 2841.26   1 0.66409-0.77949 0.73208-0.41003 0.15175-0.47356
  -2  -6   6 2455.18 1730.36   1-0.07674 0.19200 0.49401-0.81680 0.86605-0.54402
  -2   6   6 4443.87 3170.35   1-0.86869 0.98400 0.45294-0.13038 0.20051 0.12139
  -2  -6   542904.06 4807.97   1-0.88435 0.96460-0.12959-0.19259 0.44847-0.18014
   2  -6  -526994.49 3246.15   1 0.21889-0.29855 0.40335-0.72578-0.88847 0.61975
   2   6  -538564.62 4656.21   1 0.65376-0.73388 0.69477-0.37307 0.29978-0.56764
   2   6  -537806.16 4078.51   1-0.67170 0.59199 0.53955-0.21703 0.50763-0.77617
  -2   6   538154.67 5867.29   1-0.90266 0.98251 0.41668-0.09411 0.10760 0.16064
  -2  -6   426656.15 3154.75   1-0.90419 0.94893-0.08199-0.24019 0.41916-0.20451
  -2   6   424584.74 2081.29   1-0.95222 0.99655 0.24624 0.07575 0.18065 0.03373
  -2   6   425397.16 2381.73   1 0.46303-0.41823 0.60318-0.28074-0.64943 0.86386
   2  -6  -427824.47 2917.96   1 0.17102-0.21531 0.35371-0.67613-0.91958 0.70461
   2   6  -424959.33 3058.87   1 0.62205-0.66671 0.63072-0.30901 0.46393-0.67822
  -2  -6   427128.02 2493.57   1 0.22498-0.18044 0.38966-0.71238 0.89305-0.67819
   2   6  -426856.50 2483.95   1-0.58494 0.54065 0.55159-0.22907 0.59462-0.80945
  -2   6   424035.83 2732.35   1-0.93013 0.97453 0.36719-0.04462-0.00515 0.21976
  -2  -6   318963.85 2468.81   1-0.92163 0.93055-0.03375-0.28824 0.38658-0.22578
  -2   6   321284.40 2265.98   1-0.94632 0.95524 0.06989 0.25210 0.31557-0.15477
  -2   6   313598.86 1759.06   1 0.60842-0.59913 0.49380-0.17136-0.62127 0.78209
   2  -6  -319522.72 2287.39   1 0.09620-0.10511 0.27417-0.59659-0.95685 0.79562
   2   6  -322644.00 5674.44   1 0.56169-0.57090 0.53323-0.21153 0.63257-0.79329
   2   6  -310023.02 1259.15   1-0.41201 0.40306 0.55190-0.22911 0.72501-0.88602
  -2   6   224448.41 2279.10   1-0.92509 0.89859-0.02238 0.34439 0.37908-0.27188
   2  -6  -229786.09 3126.53   1-0.01659 0.04279 0.14733-0.47008-0.98894 0.88158
   2  -6  -231164.97 3686.17   1 0.92945-0.90298-0.20600-0.11696 0.30605-0.41344
   2   6  -225205.71 2137.98   1-0.00261 0.02898 0.47369-0.15098 0.88068-0.98811
  -2  -6   1  963.03  855.55   1-0.94526 0.88334 0.06360-0.38561 0.32005-0.26645
   2  -6  -1 1772.05 1110.52   1-0.18236 0.24413-0.04327-0.27947-0.98227 0.92859
  -2   6   1 1822.41 2279.62   1 0.17520-0.23704 0.35809-0.03566-0.91709 0.97084
   2  -6  -1 2429.42 1654.30   1 0.86971-0.80777-0.08589-0.23706 0.48602-0.53972
   2   6  -1 2300.41  818.12   1 0.58478-0.52307 0.19119 0.13143 0.78833-0.84208
   2   6  -1 3843.12 1353.26   1-0.93783 0.99979 0.34230-0.01974-0.05732 0.00367
   2  -6   078396.44 4248.40   1-0.71153 0.80883-0.39067 0.06848 0.58403-0.58403
  -2  -6   087520.46 3255.12   1-0.95195 0.85463 0.11202-0.43402 0.28499-0.28499
  -2   6   085911.10 2907.42   1 0.01265-0.10999 0.17986 0.14287-0.98360 0.98360
  -2   6   076254.35 2864.95   1 0.38779-0.48475 0.29228 0.02891 0.87417-0.87417
   2   6   076735.02 3605.13   1 0.23620-0.13925 0.10393 0.21726 0.96612-0.96612
   2   6   071231.85 2502.57   1 0.86989-0.77249-0.08617 0.40913 0.48564-0.48564
   2  -6   082425.75 2875.45   1 0.75474-0.65756 0.05140-0.37403 0.65399-0.65399
   2   6   078709.49 2850.89   1-0.88058 0.97799 0.44192-0.11936 0.17111-0.17111
   2  -6   181904.92 3586.67   1-0.71259 0.84540-0.38949 0.06730 0.58352-0.52986
  -2  -6  -185996.07 3118.71   1-0.95519 0.82244 0.15944-0.48144 0.24936-0.30296
   2   6   185301.63 3174.46   1-0.82775 0.96046 0.55128-0.22919-0.10443 0.15803
  -2  -6  -186051.49 3605.16   1-0.12543-0.00749 0.02341-0.34616-0.99182 0.93814
  -2   6  -180361.12 3143.18   1 0.55912-0.69173 0.52937-0.20766 0.63807-0.69164
   2   6   175317.37 2792.40   1 0.93724-0.80438-0.23510 0.55806 0.25746-0.20377
   2  -6   186348.84 4387.20   1 0.59693-0.46426 0.18255-0.50518 0.78124-0.72749
   2   6   189080.62 3921.18   1-0.82511 0.95792 0.48444-0.16191 0.29069-0.23698
   2  -6   296227.97 3894.06   1-0.70623 0.87456-0.39652 0.07433 0.58651-0.47918
  -2  -6  -2106144.7 3986.49   1-0.95511 0.78695 0.20477-0.52677 0.21406-0.32126
   2   6   296186.32 3730.90   1-0.69950 0.86770 0.67042-0.34833-0.24741 0.35461
  -2  -6  -297108.47 3938.81   1-0.03611-0.13238 0.12544-0.44819-0.99144 0.88407
  -2   6  -2100365.0 4973.65   1 0.64618-0.81424 0.67730-0.35560 0.35171-0.45886
   2  -6   2103798.2 3277.76   1 0.36835-0.20058 0.26736-0.58856 0.89041-0.78317
   2  -6   299965.64 4747.79   1 0.43211-0.26396 0.28673-0.60945 0.85501-0.74759
   2   6   2103621.1 4425.82   1-0.77956 0.94779 0.50733-0.18480 0.36728-0.25987
  -2  -6  -347789.21 4299.84   1-0.95221 0.74863 0.24631-0.56831 0.18060-0.34139
   2   6   347777.87 4561.27   1-0.47647 0.68027 0.77476-0.45255-0.41558 0.57656
  -2  -6  -352836.26 5245.54   1 0.03253-0.23660 0.20180-0.52455-0.97888 0.81783
  -2   6  -350289.08 4951.33   1 0.66425-0.86775 0.73955-0.41751 0.10869-0.26960
   2  -6   351840.67 4732.46   1 0.48775-0.28458 0.42521-0.74641 0.76241-0.60155
   2  -6   363238.11 8393.36   1 0.29043-0.08683 0.36010-0.68281 0.88655-0.72540
   2   6   348464.56 5017.35   1-0.74051 0.94417 0.52185-0.19933 0.42343-0.26231
  -2  -6  -4 1163.56 1136.51   1-0.94757 0.70858 0.28131-0.60331 0.15155-0.36594
   2   6   4  348.55  822.14   1-0.14282 0.38197 0.80784-0.48532-0.57182 0.78648
  -2  -6  -4  157.42 1323.73   1 0.08320-0.32284 0.25701-0.57976-0.96281 0.74809
  -2   6  -4  752.91  921.78   1 0.65112-0.89005 0.75542-0.43338-0.07320-0.14133
   2  -6   4  511.08  860.80   1 0.18076 0.05828 0.40822-0.73093 0.89480-0.67994
   2   6   4 5001.30 3990.66   1-0.70522 0.94429 0.53201-0.20948 0.46863-0.25380
   2   6   5 6512.63 2553.31   1 0.26205 0.01276 0.70985-0.38742-0.65377 0.92181
  -2   6  -5 9655.89 3361.36   1 0.65828-0.93310 0.44784-0.12540-0.60505 0.33701
  -2  -6  -5 7326.56 3692.51   1 0.11885-0.39295 0.29849-0.62092-0.94698 0.67826
  -2   6  -5 8840.32 4958.21   1 0.62705-0.90141 0.75076-0.42872-0.20773-0.06044
   2  -6   5 6192.76 4993.16   1 0.10088 0.17361 0.43897-0.76169 0.89281-0.62424
   2   6   511510.08 4536.33   1-0.67204 0.94654 0.53948-0.21696 0.50725-0.23871
  -2   6  -611564.72 2782.75   1 0.63473-0.94506 0.47019-0.14775-0.61321 0.29156
  -2  -6  -612618.87 5041.95   1 0.14410-0.45357 0.32535-0.64778-0.93454 0.61208
  -2   6  -611685.62 4944.81   1 0.59969-0.90959 0.73769-0.41533-0.31012-0.01178
   2  -6   611868.91 5592.90   1 0.04495 0.26498 0.45844-0.78116 0.88758-0.56529
   2   6   6 9596.38 3529.15   1-0.64002 0.94993 0.54508-0.22256 0.54152-0.21928
  -2   6  -7 6436.03 3245.88   1 0.60806-0.95391 0.49411-0.17167-0.62137 0.24612
  -2  -6  -7 6912.15 2567.23   1 0.16071-0.50556 0.34289-0.66531-0.92552 0.54932
  -2   6  -7 6599.49 2479.08   1 0.57198-0.91732 0.72011-0.39776-0.39276 0.01720
   2  -6   7 6389.93 3504.80   1 0.00733 0.33805 0.47060-0.79332 0.88231-0.50631
   2   6   7 6706.05 3717.72   1-0.60854 0.95387 0.54925-0.22672 0.57270-0.19676
  -2   6  -8 2441.88 3248.82   1 0.57840-0.95976 0.51914-0.19670-0.62923 0.20037
  -2  -6  -8 2042.26 2066.16   1 0.17062-0.55084 0.35329-0.67571-0.91982 0.48987
  -2   6  -8  583.67 1895.97   1 0.54444-0.92523 0.70037-0.37802-0.46157 0.03236
   2  -6   8 1696.18 1458.31   1-0.01642 0.39726 0.47789-0.80061 0.87826-0.44854
   2   6   8 2313.48 4390.45   1-0.57720 0.95795 0.55222-0.22970 0.60156-0.17190
  -2   6  -9 6914.88 3552.05   1 0.54581-0.96269 0.54491-0.22247-0.63651 0.15404
  -2  -6  -9 7742.79 7437.69   1 0.17520-0.59080 0.35809-0.68051-0.91710 0.43341
  -2   6  -9 6750.41 3563.12   1 0.51713-0.93337 0.67926-0.35690-0.52073 0.03787
   2  -6   9 5666.84 3127.94   1-0.02958 0.44587 0.48180-0.80452 0.87577-0.39234
   2   6   9 4062.25 2321.13   1-0.54573 0.96190 0.55415-0.23162 0.62856-0.14519
  -2   6 -10 2087.73 3513.51   1 0.51027-0.96266 0.57112-0.24868-0.64298 0.10691
  -2  -6 -10 -147.19 2820.85   1 0.17549-0.62647 0.35839-0.68081-0.91692 0.37949
  -2   6 -10 1107.43 1039.30   1 0.48993-0.94161 0.65707-0.33472-0.57289 0.03638
   2  -6  10  453.41 1226.22   1-0.03448 0.48622 0.48324-0.80595 0.87480-0.33766
   2   6  10  993.51 3089.06   1-0.51392 0.96551 0.55511-0.23259 0.65400-0.11693
  -2   6 -11 2770.86 3009.64   1 0.47172-0.95962 0.59751-0.27507-0.64842 0.05874
  -2  -6 -11 4353.47 2600.32   1 0.17223-0.65858 0.35498-0.67740-0.91887 0.32769
  -2   6 -11 1563.42 1342.69   1 0.46264-0.94977 0.63389-0.31153-0.61978 0.02962
   2  -6  11 1140.97 1327.29   1-0.03281 0.52000 0.48275-0.80547 0.87514-0.28428
   2   6  11 2828.56 2840.10   1-0.48160 0.96873 0.55469-0.23190 0.67851-0.08812
  -2   6 -12 2160.48 2953.84   1 0.43003-0.95344 0.62385-0.30141-0.65259 0.00930
  -2  -6 -12  203.97 1561.94   1 0.16596-0.68768 0.34840-0.67082-0.92253 0.27761
   2  -6  12  664.41 1144.42   1-0.02576 0.54840 0.48068-0.80340 0.87651-0.23194
   2   6  12 1403.71 2325.73   1-0.44867 0.97124 0.55383-0.23105 0.70139-0.05733
   2   8 -13 1585.83 3028.46   1 0.63121-0.99563 0.47343-0.04351-0.61435-0.08254
   2  -8 -13 1977.71 2364.65   1 0.19210-0.55477 0.37569-0.80559-0.90661 0.20795
   2   8 -13 4078.89 4284.45   1 0.55798-0.92156 0.71031-0.28050-0.42907-0.26838
  -2  -8  13 1910.89 1978.92   1-0.01513 0.37870 0.47751-0.90780 0.87849-0.18020
  -2   8  13  447.23 3019.50   1-0.62046 0.98353 0.54782-0.11778 0.56116 0.13702
   2  -8 -12 3100.03 2599.41   1 0.19745-0.52474 0.38124-0.81114-0.90313 0.25822
   2   8 -12 4988.49 3481.15   1 0.58345-0.91159 0.72772-0.29792-0.36054-0.28327
  -2  -8  12  465.91 3007.67   1-0.01804 0.34617 0.47838-0.90867 0.87796-0.23339
  -2   8  12 4881.65 4339.45   1-0.65848 0.98614 0.54203-0.11200 0.52209 0.12238
  -2  -8  11 6286.93 3651.37   1-0.70613 0.99945-0.39663-0.03295 0.58655 0.00375
   2  -8 -1110455.05 9993.52   1 0.19977-0.49169 0.38365-0.81355-0.90160 0.31043
   2   8 -1115125.5110502.56   1 0.60704-0.89973 0.74180-0.31199-0.28498-0.30517
  -2  -8  11 6966.07 5183.10   1-0.01363 0.30631 0.47705-0.90734 0.87876-0.28790
  -2   8  1123986.05 8641.34   1-0.69608 0.98832 0.53425-0.10422 0.47961 0.11116
  -2  -8  10 8215.85 7625.81   1-0.73912 0.99693-0.35880-0.07078 0.57004-0.03339
   2  -8 -10 6487.91 3807.71   1 0.19848-0.45503 0.38232-0.81221-0.90245 0.36502
   2   8 -1011304.94 5083.58   1 0.62845-0.88556 0.75130-0.32191-0.20148-0.33487
  -2  -8  10 5448.55 5005.88   1 0.00023 0.25699 0.47281-0.90310 0.88115-0.34401
  -2   8  1012116.33 4818.16   1-0.73330 0.99011 0.52414-0.09410 0.43306 0.10400
  -2  -8   941000.12 6760.21   1-0.76935 0.99165-0.32089-0.10869 0.55237-0.06939
   2  -8  -948559.55 5596.15   1 0.19279-0.41396 0.37641-0.80631-0.90616 0.42248
   2   8  -957916.56 7712.79   1 0.64611-0.86780 0.75558-0.32619-0.10785-0.37486
  -2  -8   955391.05 6008.92   1 0.02672 0.19505 0.46443-0.89472 0.88520-0.40177
  -2   8   955410.33 9625.00   1-0.77009 0.99148 0.51122-0.08118 0.38158 0.10178
  -2  -8   821275.66 3005.28   1-0.79690 0.98368-0.28304-0.14653 0.53369-0.10438
   2  -8  -821402.58 5572.41   1 0.18158-0.36737 0.36475-0.79465-0.91322 0.48328
   2   8  -821333.55 7219.76   1 0.65882-0.84507 0.75229-0.32290-0.00296-0.42612
  -2  -8   820182.42 6935.04   1 0.07063 0.11568 0.44971-0.88000 0.89037-0.46065
  -2   8   824114.06 6614.67   1-0.80632 0.99229 0.49482-0.06478 0.32403 0.10562
  -2  -8   725751.44 6120.38   1-0.82181 0.97308-0.24543-0.18414 0.51417-0.13852
   2  -8  -717374.66 3752.35   1 0.16331-0.31372 0.34562-0.77552-0.92405 0.54785
   2   8  -719480.03 3554.42   1 0.66430-0.81513 0.73865-0.30926 0.11436-0.48981
  -2  -8   7 1128.42 3246.39   1 0.13921 0.01166 0.42465-0.85494 0.89458-0.51858
  -2   8   713752.33 4920.34   1-0.84152 0.99228 0.47377-0.04369 0.25955 0.11600
  -2  -8   6 6089.78 8865.66   1-0.84415 0.95991-0.20827-0.22131 0.49399-0.17200
   2  -8  -6 6625.40 3836.75   1 0.13580-0.25084 0.31655-0.74645-0.93880 0.61634
   2   8  -613662.96 4134.41   1 0.65939-0.77478 0.71102-0.28163 0.24421-0.56603
  -2  -8   6 2286.93 1324.43   1 0.24301-0.12757 0.38177-0.81206 0.89173-0.56944
  -2   8   6 8265.97 3802.62   1-0.87512 0.99042 0.44716-0.01708 0.18494 0.13696
  -2  -8   566983.05 4663.15   1-0.86395 0.94420-0.17181-0.25776 0.47335-0.20503
  -2   8   553939.48 5914.71   1-0.86654 0.94672 0.49688-0.06742-0.04689 0.31489
  -2   8   562167.82 3366.35   1 0.40599-0.32568 0.63806-0.20814-0.65424 0.92228
   2  -8  -561287.76 7695.39   1 0.09748-0.17801 0.27240-0.70273-0.95723 0.68882
   2   8  -568072.08 5943.53   1 0.64033-0.72044 0.66511-0.23617 0.38419-0.65205
  -2  -8   562131.56 4500.70   1 0.39478-0.31480 0.30740-0.73769 0.86582-0.59724
  -2   8   566011.98 6507.56   1-0.90546 0.98531 0.41286 0.01722 0.09839 0.16986
  -2  -8   469396.92 6540.82   1-0.88124 0.92598-0.13639-0.29318 0.45255-0.23789
  -2   8   460298.62 6608.00   1-0.94416 0.98849 0.30037 0.12895 0.13538 0.07900
  -2   8   472108.02 4571.69   1 0.56957-0.52477 0.52630-0.09638-0.63133 0.84576
   2  -8  -468769.69 4830.50   1 0.04162-0.08658 0.21178-0.64211-0.97642 0.76170
   2   8  -467962.40 5253.05   1 0.60256-0.64723 0.59741-0.16848 0.52915-0.74343
  -2  -8   465717.63 4234.10   1 0.59911-0.55439 0.18098-0.61116 0.77994-0.56491
   2   8  -466242.25 3903.86   1-0.49204 0.44775 0.55524-0.12521 0.67051-0.88534
  -2   8   467824.96 5692.06   1-0.92971 0.97411 0.36827 0.06181-0.00283 0.21744
  -2  -8   399535.82 6481.21   1-0.89607 0.90530-0.10244-0.32714 0.43191-0.27092
  -2   8   398401.34 5935.55   1 0.64662-0.63734 0.45906-0.02914-0.60920 0.77003
   2  -8  -399180.66 5752.95   1-0.03529 0.02591 0.12636-0.55669-0.99135 0.83030
   2   8  -395667.71 6853.00   1 0.54398-0.55319 0.50690-0.07796 0.66867-0.82939
  -2  -8   396918.20 5659.69   1 0.81196-0.80271-0.00916-0.42100 0.58364-0.42237
   2   8  -393005.56 5070.24   1-0.28016 0.27120 0.53720-0.10682 0.79555-0.95657
  -2   8   394744.54 6810.52   1-0.94293 0.95188 0.31017 0.11990-0.12107 0.28202
  -2  -8   2107991.6 5191.57   1-0.90849 0.88221-0.07051-0.35907 0.41190-0.30457
   2  -8  -2113517.2 5380.09   1-0.13750 0.16369 0.00938-0.43971-0.99045 0.88309
   2   8  -2106494.2 5475.45   1 0.46751-0.44137 0.39753 0.03073 0.78955-0.89679
   2  -8  -2114812.5 5844.74   1 0.93739-0.91092-0.23579-0.19481 0.25628-0.36367
  -2  -8   2114902.7 5297.57   1 0.93175-0.95823-0.21356-0.21704 0.29362-0.18622
   2   8  -296300.30 4165.40   1 0.07831-0.05195 0.44703-0.01674 0.89108-0.99850
  -2  -8   1249511.010499.07   1-0.91932 0.85741-0.04105-0.38828 0.39135-0.33775
   2   8  -1266189.811763.17   1 0.37694-0.31539 0.27834 0.14991 0.88342-0.93704
  -2   8   1245578.110471.48   1 0.26673-0.32828 0.14087 0.28739 0.95341-0.89979
   2  -8  -1260216.511241.75   1 0.90359-0.84165-0.14347-0.28713 0.40364-0.45734
   2   8  -1230876.7 9376.59   1 0.48198-0.42027 0.25835 0.17182 0.83722-0.89098
   2   8  -1258807.810681.59   1-0.93490 0.99686 0.35319 0.07688-0.03482-0.01883
   2  -8   070470.66 3718.08   1-0.71428 0.81158-0.38760-0.04198 0.58271-0.58271
  -2  -8   078346.04 3758.89   1-0.92708 0.82975-0.01553-0.41380 0.37453-0.37453
  -2   8   067500.46 3506.44   1 0.40708-0.50403 0.31726 0.11100 0.85652-0.85652
   2   8   076309.25 5929.68   1 0.28320-0.18625 0.16099 0.26727 0.94545-0.94545
   2  -8   078040.82 4158.30   1 0.83434-0.73694-0.03760-0.39300 0.54996-0.54996
   2   8   065379.96 3030.60   1 0.74917-0.65198 0.05681 0.37336 0.65993-0.65993
   2   8   074167.35 3826.58   1-0.89323 0.99064 0.42839 0.00169 0.13646-0.13646
   2  -8   1351593.818815.05   1-0.71487 0.84769-0.38693-0.04265 0.58243-0.52876
  -2  -8  -1382571.219858.84   1-0.93259 0.79984 0.00475-0.43408 0.36090-0.41449
  -2   8  -1365231.918711.34   1 0.53172-0.66433 0.48905-0.06011 0.69144-0.74501
   2  -8   1380069.319753.25   1 0.73337-0.60070 0.07174-0.50191 0.67603-0.62227
   2   8   1389092.119925.42   1-0.84730 0.98017 0.46976-0.03967 0.24777-0.19412
   2  -8   2100042.3 5980.40   1-0.70944 0.87776-0.39299-0.03659 0.58501-0.47769
  -2  -8  -2108263.7 5955.27   1-0.93578 0.76762 0.01761-0.44695 0.35213-0.45933
  -2  -8  -2107418.5 6507.11   1-0.11783-0.05066 0.03221-0.46254-0.99251 0.88514
  -2   8  -295488.63 5589.82   1 0.61752-0.78558 0.62274-0.19380 0.48048-0.58762
   2  -8   2105198.4 6084.46   1 0.61285-0.44471 0.17097-0.60114 0.77147-0.66396
   2   8   2103375.4 6438.31   1-0.80555 0.97378 0.49521-0.06518 0.32533-0.21792
  -2  -8  -3237209.111435.12   1-0.93622 0.73264 0.01947-0.44880 0.35086-0.51166
  -2  -8  -3223302.312854.17   1-0.05506-0.14901 0.10405-0.53438-0.99304 0.83200
  -2   8  -3247264.912098.93   1 0.65752-0.86103 0.70470-0.27576 0.26655-0.42727
   2  -8   3230747.012306.81   1 0.49251-0.28889 0.25191-0.68209 0.83304-0.67177
   2   8   3216037.411124.43   1-0.76732 0.97098 0.51231-0.08227 0.38567-0.22455
  -2  -8  -438030.66 4851.21   1-0.93231 0.69332 0.00367-0.43300 0.36163-0.57602
   2   8   436289.34 4475.17   1-0.41125 0.65056 0.79070-0.36108-0.45349 0.66812
  -2  -8  -436670.85 5040.93   1-0.00524-0.23440 0.16000-0.59033-0.98710 0.77237
  -2   8  -435678.02 5182.57   1 0.66364-0.90257 0.74380-0.31441 0.07957-0.29412
   2  -8   439765.70 5344.36   1 0.38537-0.14632 0.31245-0.74274 0.86824-0.65339
   2   8   438652.17 6248.36   1-0.73177 0.97084 0.52461-0.09457 0.43507-0.22024
  -2  -8  -5136600.712035.50   1 0.03309-0.30831 0.20241-0.63274-0.97873 0.71033
  -2   8  -5136745.7 9360.85   1 0.65094-0.92530 0.75545-0.32606-0.07455-0.19362
   2  -8   5192657.113231.62   1 0.29823-0.02373 0.35640-0.78669 0.88545-0.61688
   2   8   5136607.810005.19   1-0.69792 0.97241 0.53381-0.10378 0.47743-0.20889
  -2   8  -622364.13 5777.85   1 0.64703-0.95737 0.45867-0.02875-0.60906 0.28742
  -2  -8  -621626.38 5826.00   1 0.06173-0.37253 0.23374-0.66407-0.97033 0.64824
  -2   8  -622714.02 2758.71   1 0.62894-0.93873 0.75148-0.32209-0.19923-0.12258
   2  -8   622926.16 5602.86   1 0.23057 0.07936 0.38723-0.81752 0.89268-0.57039
   2   8   622810.86 3438.17   1-0.66506 0.97497 0.54083-0.11080 0.51496-0.19272
  -2   8  -7130143.610489.56   1 0.62319-0.96903 0.48072-0.05080-0.61687 0.24162
  -2  -8  -7115891.012097.42   1 0.08235-0.42873 0.25610-0.68643-0.96313 0.58736
  -2   8  -7121276.111136.59   1 0.60257-0.94791 0.73933-0.30953-0.30046-0.07509
   2  -8   7139175.710553.20   1 0.18014 0.16524 0.40847-0.83876 0.89481-0.51881
   2   8   7123484.910149.35   1-0.63271 0.97804 0.54616-0.11613 0.54897-0.17302
  -2   8  -818458.74 6772.69   1 0.59648-0.97785 0.50407-0.07415-0.62458 0.19572
  -2  -8  -817213.83 7783.16   1 0.09638-0.47833 0.27122-0.70155-0.95767 0.52822
  -2   8  -818571.01 5657.34   1 0.57460-0.95539 0.72189-0.29208-0.38560-0.04360
   2  -8   813972.27 3579.89   1 0.14408 0.23676 0.42278-0.85307 0.89470-0.46498
   2   8   821766.89 5462.58   1-0.60051 0.98126 0.55012-0.12008 0.58030-0.15064
  -2   8  -945953.00 8439.44   1 0.56697-0.98385 0.52838-0.09846-0.63193 0.14947
  -2  -8  -931396.31 4182.44   1 0.10473-0.52033 0.28335-0.71325-0.95327 0.46959
  -2   8  -936360.0813475.04   1 0.54585-0.96208 0.70143-0.27162-0.45829-0.02456
   2  -8   941802.10 8874.57   1 0.11974 0.29654 0.43203-0.86232 0.89387-0.41044
   2   8   938702.97 6892.15   1-0.56820 0.98437 0.55288-0.12285 0.60947-0.12611
  -2   8 -10 1035.27 2662.73   1 0.53464-0.98702 0.55336-0.12344-0.63870 0.10263
  -2  -8 -10 2166.85 2470.36   1 0.10888-0.55986 0.28782-0.71771-0.95147 0.41404
   2  -8  10  812.54 1727.44   1 0.10495 0.34678 0.43749-0.86778 0.89307-0.35593
   2   8  10 2361.79 3000.31   1-0.53558 0.98718 0.55456-0.12453 0.63686-0.09979
  -2   8 -11 6149.25 2085.82   1 0.49942-0.98733 0.57875-0.14883-0.64467 0.05499
  -2  -8 -11 6589.10 3217.21   1 0.10920-0.59555 0.28815-0.71805-0.95133 0.36016
   2  -8  11 8059.99 5194.10   1 0.09798 0.38920 0.44002-0.87031 0.89262-0.30176
   2   8  11 8766.21 3617.21   1-0.50242 0.98956 0.55476-0.12438 0.66317-0.07278
   2 -10 -12 2261.22 2418.83   1 0.12343-0.45073 0.30339-0.84076-0.94483 0.29992
  -2  10  12 1939.69 2760.19   1-0.66405 0.99171 0.54102-0.00348 0.51606 0.12842
   2 -10 -11 1525.95 1516.93   1 0.12147-0.41339 0.30129-0.83867-0.94575 0.35458
   2  10 -11 2114.60 2066.13   1 0.61969-0.91224 0.74763-0.21089-0.23879-0.35119
  -2  10  11  302.31 3095.07   1-0.70089 0.99313 0.53309 0.00444 0.47386 0.11691
  -2 -10  10 2941.69 2217.95   1-0.72774 0.98554-0.37224-0.16474 0.57603-0.03939
   2 -10 -10 4240.79 2600.72   1 0.11545-0.37199 0.29485-0.83223-0.94854 0.41111
   2  10 -10 3993.39 5113.55   1 0.63898-0.89610 0.75452-0.21779-0.14961-0.38673
  -2  10  10 4361.95 3433.30   1-0.73711 0.99392 0.52295 0.01459 0.42800 0.10906
  -2 -10   9 3202.99 4608.11   1-0.75488 0.97717-0.33947-0.19750 0.56116-0.07818
   2 -10  -9 2735.91 4506.18   1 0.10457-0.32573 0.28318-0.82055-0.95334 0.46966
   2  10  -9 4298.08 3307.40   1 0.65384-0.87553 0.75486-0.21812-0.05160-0.43111
  -2  10   9 3369.67 4684.54   1-0.77264 0.99403 0.51019 0.02734 0.37778 0.10558
  -2 -10   8 5450.30 7000.41   1-0.77950 0.96628-0.30736-0.22962 0.54580-0.11649
   2 -10  -8 5314.06 2504.75   1 0.08881-0.27607 0.26307-0.80098-0.96067 0.53122
   2  10  -8 7820.59 3788.35   1 0.66272-0.84897 0.74678-0.21004 0.05580-0.48488
  -2  10   8 7835.55 3636.01   1-0.80731 0.99328 0.49430 0.04323 0.32234 0.10731
  -2 -10   769690.33 8602.32   1-0.80166 0.95293-0.27613-0.26084 0.53018-0.15452
   2 -10  -773231.55 6839.47   1 0.06492-0.21660 0.23721-0.77512-0.96928 0.59351
   2  10  -770711.95 6760.21   1 0.66357-0.81439 0.72796-0.19122 0.17245-0.54790
  -2 -10   774542.12 6119.36   1 0.41515-0.26427 0.29625-0.83411 0.86016-0.48416
  -2  10   771739.57 7390.13   1-0.84067 0.99143 0.47435 0.06325 0.26126 0.11429
  -2 -10   6 4164.73 3339.29   1-0.82141 0.93717-0.24606-0.29091 0.51451-0.19252
   2 -10  -6 1623.07 2227.39   1 0.03212-0.14822 0.20134-0.73926-0.97899 0.65690
   2  10  -6 3938.20 2610.49   1 0.65415-0.76973 0.69574-0.15957 0.29666-0.61810
  -2 -10   6  669.36  673.86   1 0.53406-0.41838 0.22558-0.76330 0.81479-0.49225
  -2  10   6 5172.86 3303.03   1-0.87230 0.98760 0.44975 0.08785 0.19186 0.13004
  -2 -10   516020.30 7599.80   1-0.83881 0.91906-0.21749-0.31948 0.49908-0.23076
  -2  10   514116.61 1406.26   1 0.47849-0.39817 0.59302-0.05562-0.64758 0.91561
   2 -10  -515822.05 6717.17   1-0.01163-0.06889 0.15287-0.69078-0.98817 0.71976
   2  10  -511663.37 2600.80   1 0.63153-0.71165 0.64802-0.11185 0.42570-0.69357
  -2 -10   512070.15 2463.71   1 0.67556-0.59536 0.12218-0.65990 0.72710-0.45832
  -2  10   513961.57 3397.93   1-0.90090 0.98076 0.41898 0.11861 0.11321 0.15504
  -2 -10   4 5177.37 2786.62   1-0.85388 0.89861-0.19083-0.34614 0.48422-0.26956
  -2  10   4 3743.60 1858.06   1 0.58301-0.53821 0.51535 0.02203-0.62808 0.84251
   2 -10  -4 2102.78 2644.41   1-0.06858 0.02362 0.08870-0.62662-0.99369 0.77896
   2  10  -4 3189.17 1553.15   1 0.59405-0.63872 0.58354-0.04737 0.55368-0.76797
  -2 -10   4 1588.56 1288.27   1 0.81670-0.77224-0.01620-0.52206 0.57683-0.36204
  -2  10   4 5522.01 3990.62   1-0.92452 0.96892 0.38038 0.15721 0.02363 0.19096
  -2 -10   3 6393.31 3756.81   1-0.86662 0.87585-0.16658-0.37039 0.47033-0.30933
  -2  10   3 4462.59 2516.37   1 0.64065-0.63136 0.46469 0.07270-0.61124 0.77207
   2 -10  -3 5568.31 2939.12   1-0.14065 0.13127 0.00571-0.54362-0.99004 0.82899
   2  10  -3 5027.47 2277.14   1 0.54157-0.55078 0.50337 0.03279 0.67328-0.83400
  -2 -10   3 8595.84 2956.46   1 0.91545-0.90646-0.16868-0.36958 0.36536-0.20427
  -2  10   3 5619.30 2416.93   1-0.94003 0.94897 0.33201 0.20559-0.07815 0.23911
  -2 -10   2  994.96 1236.72   1-0.87702 0.85074-0.14541-0.39157 0.45791-0.35058
   2  10  -2 2045.41 1334.47   1 0.47758-0.45144 0.41125 0.12407 0.77638-0.88362
   2  10  -2 1158.69 1122.12   1-0.94360 0.97010 0.29782 0.23978-0.14462 0.03732
  -2  10   2 1599.00 3000.32   1-0.94289 0.91638 0.27204 0.26556-0.19222 0.29952
  -2 -10   1 2354.15 5062.82   1-0.88500 0.82320-0.12815-0.40882 0.44760-0.39393
   2  10  -1  833.54 3255.07   1 0.40418-0.34263 0.31348 0.22184 0.85928-0.91290
  -2  10   1 2687.07 1162.24   1 0.33086-0.39240 0.22001 0.31531 0.91767-0.86405
   2 -10  -1 3132.13 1843.07   1 0.92754-0.86561-0.20012-0.33813 0.31560-0.36929
   2  10  -1 4776.69 1702.51   1-0.92245 0.98441 0.38467 0.15292 0.03317-0.08682
  -2 -10   0 4648.13 2437.06   1-0.89037 0.79306-0.11596-0.42101 0.44021-0.44021
  -2  10   0 3834.37 1341.36   1 0.43612-0.53307 0.35543 0.17990 0.82672-0.82672
   2  10   0 4246.26 2268.19   1 0.32842-0.23147 0.21696 0.31836 0.91927-0.91927
   2 -10   0 5793.92 2398.51   1 0.88919-0.79179-0.11704-0.42122 0.44231-0.44231
   2  10   0 3340.93 1541.86   1-0.88454 0.98195 0.43790 0.09969 0.16067-0.16067
  -2 -10  -113198.28 4443.57   1-0.89273 0.75991-0.11045-0.42653 0.43684-0.49050
  -2  10  -111550.66 2015.14   1 0.53077-0.66338 0.48768 0.04848 0.69313-0.74670
   2  10   110817.64 2493.35   1 0.25572-0.12336 0.12749 0.40783 0.95830-0.90468
   2 -10   114799.03 4312.25   1 0.82665-0.69379-0.02810-0.51016 0.56200-0.50831
   2  10   111781.88 2057.00   1-0.84487 0.97773 0.47147 0.06612 0.25278-0.19913
  -2 -10  -2  911.54 1111.44   1-0.89122 0.72290-0.11397-0.42300 0.43899-0.54632
  -2 -10  -2 -293.58 1053.12   1-0.18899 0.02050-0.05112-0.48678-0.98064 0.87328
  -2  10  -2  152.16 1163.24   1 0.60376-0.77182 0.59939-0.06322 0.52554-0.63268
   2 -10   2  507.66  753.42   1 0.74587-0.57773 0.05997-0.59768 0.66337-0.55586
   2  10   2 2409.96 2530.07   1-0.80750 0.97574 0.49420 0.04333 0.32200-0.21459
  -2 -10  -3  939.90  997.80   1-0.88401 0.68018-0.13033-0.40664 0.44891-0.60990
  -2 -10  -3 2370.66 2361.62   1-0.13249-0.07157 0.01520-0.55312-0.99106 0.83002
  -2  10  -3 2590.13 1236.47   1 0.64734-0.85085 0.67982-0.14364 0.34466-0.50538
   2 -10   3 2081.41 1586.72   1 0.65456-0.45094 0.13912-0.67684 0.74309-0.58182
   2  10   3 3079.00 2869.93   1-0.77200 0.97565 0.51045 0.02708 0.37873-0.21761
  -2 -10  -4 3894.63 1696.71   1-0.86672 0.62738-0.16638-0.37059 0.47021-0.68487
  -2 -10  -4 5672.04 2095.87   1-0.08534-0.15429 0.06958-0.60749-0.99391 0.77919
  -2  10  -4 4251.93 1363.77   1 0.66361-0.90253 0.72823-0.19150 0.17113-0.38568
   2 -10   4 5096.15 2464.85   1 0.56402-0.32492 0.20558-0.74330 0.79975-0.58473
   2  10   4 5737.43 2591.73   1-0.73811 0.97719 0.52263 0.01491 0.42665-0.21182
  -2  10  -5 1069.21 1871.23   1 0.66256-0.93738 0.44365 0.09374-0.60346 0.33543
  -2 -10  -5  534.13 1070.61   1-0.04714-0.22808 0.11301-0.65092-0.99247 0.72406
  -2  10  -5   32.61 1241.64   1 0.66030-0.93466 0.75083-0.21409 0.01565-0.28383
   2 -10   5  102.71 1322.68   1 0.48186-0.20729 0.25842-0.79614 0.83727-0.56849
   2  10   5 -933.89 2566.96   1-0.70527 0.97977 0.53200 0.00554 0.46856-0.20003
  -2  10  -6  -35.81 2390.78   1 0.64414-0.95448 0.46140 0.07599-0.61006 0.28841
  -2 -10  -6 -646.26 2060.43   1-0.01702-0.29377 0.14685-0.68477-0.98901 0.66692
  -2  10  -6   31.01 1341.59   1 0.64448-0.95427 0.75544-0.21871-0.11804-0.20377
   2 -10   6  243.49  813.81   1 0.41139-0.10144 0.29833-0.83619 0.86125-0.53896
   2  10   6  917.70 2659.17   1-0.67302 0.98293 0.53929-0.00175 0.50616-0.18391
  -2  10  -7 -184.25 2501.84   1 0.62285-0.96870 0.48102 0.05637-0.61698 0.24173
  -2 -10  -7 1415.16 2230.63   1 0.00599-0.35237 0.17249-0.71041-0.98499 0.60921
   2 -10   7 2466.27 1213.29   1 0.35473-0.00934 0.32848-0.86634 0.87536-0.49936
   2  10   7-1043.28 2719.73   1-0.64100 0.98633 0.54493-0.00739 0.54051-0.16456
  -2  10  -8 2012.59 2397.11   1 0.59878-0.98014 0.50211 0.03527-0.62396 0.19510
  -2 -10  -8 2596.90 3073.32   1 0.02289-0.40484 0.19118-0.72909-0.98128 0.55183
   2 -10   8 1236.18 1631.32   1 0.31064 0.07019 0.35044-0.88830 0.88356-0.45384
   2  10   8  400.27 2886.73   1-0.60894 0.98970 0.54920-0.01166 0.57232-0.14266
  -2  10  -9  647.74 2571.85   1 0.57198-0.98885 0.52436 0.01303-0.63077 0.14830
  -2 -10  -9 1326.23 2238.28   1 0.03451-0.45203 0.20398-0.74189-0.97836 0.49523
   2 -10   9 1987.51 1639.77   1 0.27778 0.13850 0.36601-0.90387 0.88818-0.40475
   2  10   9 1290.93 2760.60   1-0.57664 0.99282 0.55227-0.01472 0.60205-0.11869
  -2  10 -10 2342.17 2324.16   1 0.54243-0.99482 0.54749-0.01009-0.63719 0.10112
  -2 -10 -10  233.47 2383.78   1 0.04160-0.49470 0.21175-0.74967-0.97643 0.43961
   2 -10  10 1633.48 2135.21   1 0.25469 0.19705 0.37656-0.91442 0.89069-0.35354
   2  10  10 2927.67 2814.34   1-0.54393 0.99552 0.55423-0.01669 0.63004-0.09297
   2 -12 -11 5087.26 2597.33   1 0.04312-0.33710 0.21342-0.85891-0.97600 0.38550
  -2  12  11 5667.24 3998.51   1-0.69547 0.98770 0.53440 0.11064 0.48034 0.11043
  -2 -12  1016711.28 6776.62   1-0.70899 0.96679-0.39349-0.25088 0.58523-0.04858
   2 -12 -1016166.0712214.19   1 0.03344-0.29185 0.20280-0.84829-0.97864 0.44183
  -2  12  1025428.31 6051.82   1-0.73081 0.98763 0.52490 0.12014 0.43632 0.10074
  -2 -12   9 5185.16 2805.61   1-0.73373 0.95602-0.36522-0.27915 0.57292-0.08994
   2 -12  -9 7256.23 3480.84   1 0.01880-0.24163 0.18667-0.83216-0.98224 0.49910
   2  12  -9 3857.73 1645.91   1 0.65738-0.87906 0.75332-0.10924-0.01871-0.46400
  -2  12   9 5247.66 3049.33   1-0.76532 0.98671 0.51308 0.13196 0.38861 0.09474
  -2 -12   842230.20 5717.63   1-0.75605 0.94283-0.33800-0.30637 0.56048-0.13116
   2 -12  -842438.26 5079.19   1-0.00164-0.18561 0.16400-0.80950-0.98645 0.55700
   2  12  -840673.45 6555.67   1 0.66388-0.85013 0.74261-0.09853 0.08817-0.51725
  -2  12   839616.53 5610.87   1-0.79885 0.98482 0.49855 0.14649 0.33656 0.09309
  -2 -12   7  269.68 1504.51   1-0.77600 0.92727-0.31208-0.33229 0.54811-0.17246
   2 -12  -7 1368.67 1962.96   1-0.02891-0.12276 0.13353-0.77903-0.99062 0.61484
   2  12  -7 1160.36 2000.20   1 0.66232-0.81314 0.72163-0.07755 0.20141-0.57686
  -2  12   7  311.07 3021.52   1-0.83112 0.98168 0.48079 0.16425 0.27939 0.09655
  -2 -12   670982.06 9061.18   1-0.79362 0.90938-0.28774-0.35663 0.53606-0.21408
   2 -12  -669235.84 7778.03   1-0.06415-0.05195 0.09374-0.73923-0.99352 0.67143
   2  12  -686264.5615819.75   1 0.65123-0.76680 0.68864-0.04523 0.31885-0.64028
  -2  12   675088.60 9953.32   1-0.86158 0.97688 0.45892 0.18620 0.21694 0.10496
  -2 -12   537962.85 7412.72   1-0.80892 0.88917-0.26533-0.37904 0.52462-0.25630
   2 -12  -532057.52 3936.17   1-0.10854 0.02801 0.04294-0.68843-0.99316 0.72475
   2  12  -534524.45 4993.17   1 0.62876-0.70888 0.64286 0.00053 0.43746-0.70532
  -2  12   534049.19 5607.79   1-0.88966 0.96951 0.43242 0.21270 0.14663 0.12161
  -2 -12   484797.9110243.49   1-0.82190 0.86664-0.24530-0.39907 0.51410-0.29944
  -2  12   496648.03 8493.63   1 0.56390-0.51910 0.53082 0.11404-0.63263 0.84706
   2 -12  -483788.63 7348.34   1-0.16308 0.11812-0.02054-0.62495-0.98639 0.77167
   2  12  -483198.53 7756.19   1 0.59447-0.63914 0.58422 0.05918 0.55251-0.76680
  -2  12   479011.82 7716.44   1-0.91396 0.95836 0.40002 0.24510 0.06812 0.14648
  -2 -12   3 5870.62 3328.73   1-0.83248 0.84171-0.22814-0.41623 0.50489-0.34390
  -2  12   3 4399.85 1979.32   1 0.61483-0.60555 0.48817 0.15670-0.61940 0.78022
   2  12  -3 4994.47 2279.20   1 0.54899-0.55820 0.51428 0.12912 0.65887-0.81959
  -2  12   3 5497.12 2162.14   1-0.93255 0.94150 0.36049 0.28463-0.01946 0.18041
  -2 -12   2140222.3 9893.93   1-0.84055 0.81426-0.21452-0.42985 0.49744-0.39011
  -2  12   2142650.6 9983.15   1 0.64619-0.67241 0.45947 0.18540-0.60935 0.71657
   2  12  -2140764.310501.81   1 0.49549-0.46935 0.43593 0.20645 0.75129-0.85853
  -2  12   2126967.4 8820.51   1 0.30445-0.33059 0.18715 0.45523 0.93395-0.82671
  -2  12   2132865.6 9483.44   1-0.94272 0.91621 0.31264 0.33248-0.11631 0.22361
  -2 -12   1  227.58 1321.93   1-0.84586 0.78406-0.20527-0.43910 0.49232-0.43865
   2  12  -1  881.02 1885.82   1 0.43491-0.37337 0.35383 0.28856 0.82803-0.88166
  -2  12   1 2049.13 2164.78   1 0.38626-0.44781 0.29031 0.35208 0.87550-0.82188
  -2 -12   0205874.413672.35   1-0.84799 0.75069-0.20148-0.44289 0.49021-0.49021
  -2  12   0188654.012606.57   1 0.46879-0.56574 0.39926 0.24313 0.78792-0.78792
   2  12   0193322.313527.86   1 0.37224-0.27529 0.27233 0.37006 0.88728-0.88728
   2 -12   0199620.613240.06   1 0.92432-0.82692-0.19092-0.45499 0.33040-0.33040
  -2 -12  -119077.38 3449.45   1-0.84620 0.71338-0.20467-0.43970 0.49198-0.54565
  -2  12  -116419.56 3249.13   1 0.54291-0.67552 0.50534 0.13806 0.67072-0.72429
   2  12   117894.77 8257.65   1 0.31106-0.17870 0.19534 0.44705 0.93009-0.87647
   2 -12   118643.30 3430.61   1 0.89043-0.75756-0.11918-0.52673 0.43923-0.38553
   2  12   117146.96 3257.24   1-0.82508 0.95795 0.48419 0.16093 0.29119-0.23754
  -2 -12  -2146668.511953.62   1-0.83910 0.67077-0.21700-0.42737 0.49881-0.60614
  -2  12  -2124186.710178.70   1 0.60291-0.77097 0.59799 0.04540 0.52809-0.63524
   2  12   2126621.011355.65   1 0.25415-0.08638 0.12559 0.51680 0.95897-0.85173
   2 -12   2130707.410356.37   1 0.84017-0.67184-0.04501-0.60090 0.54044-0.43305
   2  12   2136149.110980.57   1-0.79175 0.95998 0.50192 0.14312 0.34813-0.24071
  -2 -12  -3 8331.34 2251.30   1-0.82406 0.62023-0.24185-0.40252 0.51226-0.67326
  -2  12  -3 8755.46 1740.23   1 0.64274-0.84625 0.67003-0.02663 0.37139-0.53210
   2 -12   310263.96 1621.96   1 0.77850-0.57488 0.02746-0.67272 0.62703-0.46577
   2  12   3 8642.70 2263.97   1-0.75937 0.96303 0.51532 0.12972 0.39721-0.23609
  -2  12  -4103037.810909.08   1 0.65982-0.89913 0.44634 0.19853-0.60448 0.39005
  -2 -12  -494060.7010309.16   1-0.15886-0.08078-0.01558-0.62991-0.98717 0.77245
   2 -12   499842.96 9600.26   1 0.70992-0.47083 0.09293-0.73819 0.69811-0.48309
   2  12   4106389.110787.52   1-0.72788 0.96695 0.52578 0.11926 0.44015-0.22532
  -2  12  -5 2985.22 2871.18   1 0.64663-0.92145 0.45905 0.18581-0.60920 0.34117
  -2 -12  -5 3652.55 2310.79   1-0.12202-0.15319 0.02735-0.67285-0.99214 0.72374
   2 -12   5 2613.84 1407.40   1 0.64148-0.36690 0.14936-0.79462 0.75245-0.48367
   2  12   5 4575.76 2469.41   1-0.69685 0.97134 0.53407 0.11097 0.47870-0.21017
  -2  12  -678129.00 9755.43   1 0.63042-0.94075 0.47415 0.17072-0.61460 0.29296
  -2 -12  -672209.50 9645.72   1-0.09181-0.21898 0.06218-0.70767-0.99383 0.67174
   2  12   682412.82 9457.44   1-0.66596 0.97588 0.54066 0.10438 0.51397-0.19173
  -2  12  -7 1277.24 1434.38   1 0.61137-0.95722 0.49122 0.15365-0.62041 0.24516
  -2 -12  -7  587.14 1791.31   1-0.06769-0.27868 0.08972-0.73521-0.99366 0.61789
   2  12   7 -374.21 2111.81   1-0.63497 0.98031 0.54584 0.09920 0.54668-0.17073
  -2  12  -818802.59 4792.93   1 0.58959-0.97095 0.50989 0.13498-0.62641 0.19755
  -2 -12  -813202.02 8215.42   1-0.04907-0.33287 0.11083-0.75632-0.99262 0.56317
   2  12   814203.23 4261.23   1-0.60368 0.98443 0.54978 0.09526 0.57731-0.14766
  -2  12  -910244.11 3807.11   1 0.56511-0.98198 0.52986 0.11500-0.63236 0.14989
  -2 -12  -9 7364.48 3583.47   1-0.03536-0.38216 0.12629-0.77178-0.99136 0.50822
   2  12   9 6137.58 2598.88   1-0.57193 0.98811 0.55262 0.09242 0.60621-0.12285
  -2 -14   9  903.21 1457.27   1-0.70659 0.92888-0.39613-0.35564 0.58634-0.10336
   2 -14  -9  795.87 1917.27   1-0.06542-0.15741 0.09230-0.84538-0.99357 0.51044
  -2  14   9 -642.34 2382.11   1-0.74842 0.96981 0.51922 0.23333 0.41263 0.07073
  -2 -14   8 1263.94 1820.53   1-0.72698 0.91377-0.37312-0.37865 0.57642-0.14711
   2 -14  -8 1533.92 2504.94   1-0.08811-0.09914 0.06642-0.81949-0.99389 0.56443
  -2  14   8 1105.32 2156.26   1-0.78115 0.96712 0.50665 0.24590 0.36483 0.06482
  -2 -14   7  923.21 1566.10   1-0.74503 0.89630-0.35165-0.40011 0.56679-0.19114
   2 -14  -7 2284.75 1626.62   1-0.11692-0.03475 0.03326-0.78634-0.99258 0.61681
  -2  14   7 -265.70 1869.00   1-0.81270 0.96325 0.49145 0.26110 0.31301 0.06293
  -2 -14   6 6690.02 3525.29   1-0.76075 0.87651-0.33204-0.41973 0.55767-0.23569
   2 -14  -6 2802.40 2337.49   1-0.15253 0.03643-0.00817-0.74490-0.98826 0.66617
  -2  14   6 2700.30 1944.28   1-0.84262 0.95793 0.47302 0.27962 0.25733 0.06457
  -2 -14   5 7207.37 3938.00   1-0.77410 0.85435-0.31461-0.43715 0.54934-0.28102
   2  14  -5 6559.36 2759.65   1 0.63113-0.71125 0.64727 0.10336 0.42743-0.69529
  -2  14   5 5737.60 1636.83   1-0.87081 0.95066 0.45108 0.30156 0.19546 0.07279
  -2 -14   4 1789.98 2227.79   1-0.78502 0.82976-0.29979-0.45197 0.54208-0.32742
   2  14  -4 3028.94 1770.03   1 0.60122-0.64589 0.59521 0.15542 0.53315-0.74743
  -2  14   4 2136.75 2026.44   1 0.24682-0.20215 0.11673 0.63272 0.96200-0.74752
  -2 -14   3 2827.08 1940.73   1-0.79337 0.80260-0.28808-0.46369 0.53624-0.37524
   2  14  -3 2985.18 1846.82   1 0.56255-0.57176 0.53452 0.21611 0.63072-0.79144
  -2  14   3 2197.73 2075.89   1 0.30505-0.29578 0.18789 0.56156 0.93361-0.77275
  -2 -14   2 1370.75 1299.66   1-0.79894 0.77265-0.28009-0.47167 0.53220-0.42487
  -2  14   2 1335.47 2841.25   1 0.60817-0.63440 0.49401 0.25833-0.62134 0.72855
   2  14  -2 1759.21 2846.98   1 0.51784-0.49170 0.46732 0.28213 0.71654-0.82378
  -2  14   2 4835.20 2823.87   1 0.36918-0.39532 0.26842 0.48104 0.88975-0.78250
  -2 -14   1 1144.13 1155.25   1-0.80133 0.73953-0.27661-0.47516 0.53042-0.47676
  -2  14   1 -524.19 2134.80   1 0.62837-0.69011 0.47602 0.27633-0.61525 0.66886
   2  14  -1 1509.45 2961.81   1 0.46734-0.40579 0.39730 0.35216 0.78977-0.84339
  -2  14   1 1871.67 2039.34   1 0.43647-0.49802 0.35590 0.39356 0.82633-0.77270
  -2 -14   0  904.26 1710.24   1-0.79993 0.70263-0.27864-0.47312 0.53146-0.53146
  -2  14   0 2170.20 3720.53   1 0.64010-0.73735 0.46520 0.28715-0.61143 0.61143
   2  14   0  138.00  921.36   1 0.41480-0.31784 0.32734 0.42212 0.84899-0.84899
  -2 -14  -1 1278.30 1189.70   1-0.79374 0.66093-0.28756-0.46420 0.53598-0.58964
  -2  14  -1  990.57 1618.87   1 0.64537-0.77813 0.46025 0.29210-0.60964 0.55603
   2  14   1 1443.29 2050.01   1 0.36276-0.23040 0.26025 0.48921 0.89480-0.84118
  -2  14  -2  123.57 1545.63   1 0.64548-0.81376 0.46014 0.29221-0.60960 0.50238
   2  14   2 -312.59 1537.45   1 0.31332-0.14556 0.19814 0.55131 0.92874-0.82150
  -2  14  -3 3804.94 1820.13   1 0.64131-0.84510 0.46407 0.28828-0.61102 0.45020
   2  14   3 2899.71 2171.23   1 0.26796-0.06479 0.14237 0.60708 0.95284-0.79198
  -2  14  -4 1899.56 2332.82   1 0.63344-0.87274 0.47138 0.28097-0.61363 0.39920
  -2  14  -5  325.70 2274.12   1 0.62227-0.89709 0.48154 0.27080-0.61716 0.34912
  -2 -14  -5 1024.00 1133.88   1-0.19238-0.08283-0.05514-0.69792-0.97976 0.71135
  -2  14  -6 1056.27 1705.56   1 0.60807-0.91840 0.49411 0.25824-0.62137 0.29972
  -2 -14  -6 1784.22 2139.92   1-0.16296-0.14782-0.02040-0.73267-0.98642 0.66432
  -2  14  -7 2245.40 2547.07   1 0.59102-0.93687 0.50869 0.24366-0.62603 0.25078
  -2 -14  -7 3600.84 2314.39   1-0.13870-0.20767 0.00799-0.76106-0.99030 0.61452
  -2 -16   522568.57 4489.88   1-0.73400 0.81425-0.36491-0.49426 0.57278-0.30446
  -2 -16   4 -642.55 1701.87   1-0.74283 0.78757-0.35433-0.50483 0.56801-0.35335
  -2 -16   342253.39 5551.13   1-0.74886 0.75809-0.34696-0.51221 0.56463-0.40364
  -2 -16   2 1409.25  815.96   1-0.75176 0.72548-0.34336-0.51580 0.56297-0.45564
   2  16  -2 3087.35 2358.69   1 0.54167-0.51543 0.50352 0.35434 0.67308-0.78023
  -2 -16   138425.79 4438.81   1-0.75103 0.68924-0.34427-0.51489 0.56339-0.50973
  -2  16   155626.43 6562.00   1 0.58361-0.64535 0.51486 0.34497-0.62793 0.68154
   2  16  -140294.22 5367.81   1 0.50040-0.43885 0.44277 0.41375 0.74400-0.79762
  -2 -16   0 2467.03 1517.60   1-0.74588 0.64858-0.35062-0.50855 0.56631-0.56631
  -2  16   0 2068.91 2546.21   1 0.59772-0.69497 0.50302 0.35681-0.62425 0.62425
   2  16   0 2076.26 2279.58   1 0.45610-0.35915 0.38212 0.47440 0.80370-0.80370
  -2  16  -122142.5211781.00   1 0.60530-0.73807 0.49651 0.36332-0.62215 0.56855
   2  16   120442.07 5401.00   1 0.41164-0.27928 0.32321 0.53331 0.85210-0.79848
  -2  16  -2 3936.27 3323.12   1 0.60763-0.77591 0.49449 0.36534-0.62149 0.51428
   2  16   2 3124.23 1569.60   1 0.36865-0.20088 0.26774 0.58878 0.89017-0.78293
  -2  16  -356233.98 9235.27   1 0.60556-0.80936 0.49628 0.36355-0.62208 0.46126
   2  16   344887.97 7000.67   1 0.32839-0.12522 0.21692 0.63960 0.91929-0.75843
  -2  16  -4 9957.95 6438.52   1 0.59971-0.83902 0.50132 0.35851-0.62371 0.40928
   2  16   4 4303.53 2898.24   1 0.29172-0.05314 0.17145 0.68507 0.94101-0.72652
   3  -1 -15 7349.65 5281.63   1 0.39062-0.77544 0.57195-0.62569-0.72130-0.08484
   3   1 -15 7734.99 3008.81   1 0.43400-0.81986 0.60873-0.55501-0.66413-0.14063
  -3  -1  15 5498.64 5251.55   1-0.40674 0.79225 0.55153-0.60533 0.72825 0.07681
  -3   1  15 5629.85 3895.51   1-0.47179 0.85730 0.55452-0.50073 0.68549 0.11957
   3  -1 -1416087.49 3096.73   1 0.41205-0.76149 0.59169-0.64543-0.69289-0.05950
   3   1 -1419336.59 3802.62   1 0.45772-0.80814 0.62963-0.57590-0.62772-0.12338
  -3  -1  1410958.27 5815.61   1-0.44297 0.79304 0.55360-0.60740 0.70519 0.04621
  -3   1  1417154.72 3727.23   1-0.51028 0.86036 0.55469-0.50090 0.65720 0.09419
   3  -1 -1330233.8511427.36   1 0.43366-0.74863 0.60843-0.66216-0.66463-0.03283
   3   1 -1333080.0712631.51   1 0.48085-0.79582 0.64946-0.59573-0.58904-0.10842
  -3  -1  1324166.25 2505.69   1-0.47876 0.79340 0.55465-0.60844 0.68054 0.01718
  -3   1  1325392.05 3939.02   1-0.54849 0.86287 0.55402-0.50027 0.62626 0.07192
   3  -1 -1214823.92 6640.28   1 0.45373-0.73325 0.62615-0.67987-0.63408-0.00973
   3   1 -1227644.6311286.50   1 0.50348-0.78301 0.66825-0.61453-0.54766-0.09615
  -3  -1  1225142.61 4699.53   1-0.51426 0.79321 0.55511-0.60886 0.65374-0.00926
  -3   1  1227843.23 5127.70   1-0.58686 0.86582 0.55142-0.49767 0.59288 0.05160
   3  -1 -1122060.91 2737.25   1 0.56759-0.81236 0.52789-0.58163-0.63179 0.04211
   3  -1 -1127510.8410887.77   1 0.47319-0.71727 0.64295-0.69668-0.60223 0.01207
   3   1 -1130435.5811429.28   1 0.52571-0.76979 0.68603-0.63230-0.50297-0.08719
  -3  -1  1119918.56 4192.22   1-0.54987 0.79341 0.55395-0.60771 0.62511-0.03433
  -3   1  1118750.32 3408.59   1-0.62557 0.86911 0.54715-0.49340 0.55612 0.03465
  -3  -1  1028560.24 1941.74   1-0.74489 0.95404-0.35183 0.29814 0.56687-0.03022
   3  -1 -1027969.42 4538.46   1 0.49214-0.70077 0.65891-0.71264-0.56887 0.03236
   3   1 -1054598.61 6631.52   1 0.54764-0.75627 0.70276-0.64903-0.45410-0.08241
  -3  -1  1023066.00 3316.21   1-0.58588 0.79399 0.55151-0.60527 0.59377-0.05670
  -3   1  1044462.41 5638.39   1-0.66495 0.87306 0.54085-0.48710 0.51508 0.02198
  -3   1   925568.29 3201.69   1-0.72412 0.89776-0.37642 0.43012 0.57787-0.09489
  -3  -1   925911.99 3365.63   1-0.79927 0.97291-0.27961 0.22591 0.53195-0.04897
   3  -1  -932883.06 5079.15   1 0.51068-0.68387 0.67410-0.72782-0.53365 0.05078
   3   1  -932952.30 5163.64   1 0.56937-0.74256 0.71832-0.66460-0.39976-0.08309
  -3  -1   926774.24 4473.01   1-0.62276 0.79545 0.54752-0.60128 0.55891-0.07554
  -3   1   931899.04 5984.41   1-0.70542 0.87811 0.53196-0.47821 0.46839 0.01496
  -3   1   896836.82 5467.92   1-0.79879 0.93692-0.28030 0.33400 0.53230-0.10299
  -3  -1   8103681.4 6166.76   1-0.84950 0.98763-0.19878 0.14508 0.48869-0.05938
   3  -1  -8104290.1 5563.53   1-0.88635 0.74833 0.46283-0.51652-0.01263-0.41616
   3  -1  -8140296.413476.34   1 0.52897-0.66672 0.68858-0.74230-0.49602 0.06681
   3   1  -8108171.0 6945.40   1 0.59095-0.72869 0.73246-0.67873-0.33803-0.09117
  -3  -1   8103146.5 6600.65   1-0.66123 0.79850 0.54154-0.59529 0.51913-0.08948
  -3   1   8104839.2 7266.85   1-0.74747 0.88475 0.51954-0.46579 0.41394 0.01571
  -3   1   749099.09 4542.93   1-0.87018 0.97280-0.15948 0.21317 0.46619-0.09054
  -3  -1   749005.23 5039.57   1-0.89421 0.99683-0.10692 0.05322 0.43467-0.05902
   3  -1  -752138.69 4687.49   1-0.87275 0.77022 0.48678-0.54047-0.03660-0.33859
   3  -1  -755410.21 6359.53   1 0.54722-0.64951 0.70244-0.75617-0.45509 0.07953
   3   1  -750297.62 5178.53   1 0.61232-0.71462 0.74457-0.69085-0.26582-0.10973
  -3  -1   752382.94 5830.40   1-0.70238 0.80423 0.53272-0.58648 0.47208-0.09613
  -3   1   751486.85 5615.52   1-0.79163 0.89349 0.50198-0.44822 0.34831 0.02763
  -3   1   6359680.7 9920.22   1-0.93105 0.99755-0.00112 0.05479 0.36487-0.04327
  -3  -1   6372782.010407.10   1-0.93116 0.99767-0.00070-0.05296 0.36459-0.04299
   3  -1  -6396234.210860.76   1-0.84081 0.77376 0.53441-0.58809-0.08618-0.23541
   3  -1  -6428903.012931.31   1 0.56574-0.63259 0.71580-0.76953-0.40933 0.08742
   3   1  -6390871.111521.48   1 0.63341-0.70020 0.75301-0.69934-0.17818-0.14362
  -3  -1   6379013.911216.88   1-0.74794 0.81438 0.51938-0.57314 0.41329-0.09105
  -3   1   6389720.711804.01   1-0.83816 0.90476 0.47602-0.42226 0.26624 0.05566
  -3  -1   521951.07 1494.07   1-0.95305 0.98413 0.12354-0.17720 0.27646-0.00847
  -3   1   522165.72 1190.70   1-0.95489 0.98598 0.21004-0.15637 0.20987 0.05811
   3   1  -522856.58 1379.27   1-0.91495 0.88338 0.40083-0.34715 0.04681-0.31481
   3  -1  -524391.58 1182.85   1-0.77246 0.74090 0.61112-0.66481-0.17266-0.09533
   3  -1  -521304.20 1667.68   1 0.58507-0.61647 0.72876-0.78249-0.35579 0.08753
   3   1  -521996.49 2467.01   1 0.65202-0.68338 0.75528-0.70161-0.06637-0.20180
  -3  -1   521808.65 1828.06   1-0.80067 0.83169 0.49766-0.55141 0.33353-0.06499
  -3   1   522615.11 2092.39   1-0.88600 0.91715 0.43638-0.38262 0.15674 0.11151
   3   1  -520857.06 1591.61   1-0.92009 0.88894 0.38927-0.33551 0.04351-0.31177
  -3  -1   4366891.112926.89   1-0.94947 0.94514 0.26876-0.32243 0.16206 0.05233
   3   1  -4376150.513295.13   1-0.88565 0.88956 0.46414-0.41045-0.01392-0.20047
   3  -1  -4358145.612810.07   1 0.60612-0.60208 0.74130-0.79503-0.28822 0.07362
  -3   1   4349757.312496.64   1 0.65251-0.65658 0.75519-0.70152-0.06252 0.27706
   3   1  -4396561.714100.24   1 0.66378-0.65971 0.74313-0.68945 0.08449-0.29903
  -3  -1   4365461.913026.02   1 0.65378-0.65769 0.69481-0.74842 0.29966-0.08537
  -3  -1   4373648.213576.76   1-0.86411 0.85980 0.45684-0.51060 0.21118 0.00342
  -3   1   4387793.813960.62   1-0.92872 0.92441 0.37076-0.31700 0.00256 0.21204
   3  -1  -4391305.314075.27   1-0.94250 0.94681 0.26769-0.32145-0.20005-0.01455
  -3  -1   321153.00 3398.12   1-0.90173 0.86233 0.43193-0.48561 0.01744 0.14335
   3   1  -319166.12 2228.73   1-0.82349 0.86289 0.55652-0.50283-0.11017-0.05062
  -3   1   324032.37 5533.76   1-0.64093 0.60149 0.70710-0.65340-0.29866 0.45963
   3  -1  -321290.27 2807.51   1-0.40389 0.44333 0.79217-0.84588-0.45751 0.29654
   3  -1  -322906.12 4445.21   1 0.63088-0.59138 0.75218-0.80585-0.19026 0.02936
  -3   1   321393.95 7071.47   1 0.65952-0.69902 0.75166-0.69799 0.00544 0.15546
   3   1  -329076.66 5112.54   1 0.65398-0.61462 0.69532-0.64170 0.29803-0.45874
  -3  -1   322678.60 3671.98   1 0.62357-0.66293 0.63342-0.68704 0.45817-0.29746
  -3   1   319064.98 3046.66   1 0.91298-0.95269-0.16308 0.21690 0.37399-0.21290
  -3  -1   326651.43 4931.50   1-0.93176 0.89200 0.36276-0.41652-0.01463 0.17559
  -3  -1   2223916.7 8121.02   1-0.78628 0.71140 0.59764-0.65133-0.15676 0.26396
   3   1  -2215490.8 7736.80   1-0.70017 0.77505 0.66996-0.61628-0.24679 0.13958
  -3   1   2235946.5 8604.86   1-0.29053 0.21559 0.80731-0.75361-0.51363 0.62095
   3  -1  -2207260.1 8109.78   1-0.11870 0.19363 0.80603-0.85978-0.57984 0.47251
   3  -1  -2198229.0 8792.43   1 0.65818-0.58325 0.75278-0.80645-0.01010-0.09716
  -3   1   2185151.8 6691.51   1 0.66268-0.73762 0.72325-0.66958 0.19428-0.08701
   3   1  -2210913.0 8146.01   1 0.57939-0.50457 0.56033-0.50671 0.59188-0.69902
  -3  -1   2207524.0 7669.97   1 0.52616-0.60098 0.48104-0.53465 0.70125-0.59410
   3   1  -2219262.1 7901.89   1 0.87644-0.80127-0.09619 0.15002 0.47179-0.57918
   3  -1  -2230411.4 8442.57   1 0.84777-0.77260-0.05497 0.00114 0.52749-0.63488
  -3   1   2209134.9 7951.34   1 0.78086-0.85568 0.02500 0.02877 0.62420-0.51669
  -3  -1   2213522.1 7620.82   1 0.76226-0.83709 0.04398-0.09775 0.64576-0.53825
  -3  -1   184379.73 3261.47   1-0.59767 0.48723 0.72936-0.78306-0.33288 0.38654
   3   1  -191140.10 3751.27   1-0.49088 0.60133 0.77050-0.71680-0.40663 0.35298
  -3   1   191742.57 3537.95   1 0.00406-0.11447 0.78889-0.73514-0.61451 0.66817
   3  -1  -187190.98 3381.95   1 0.13768-0.02727 0.75535-0.80911-0.64068 0.58701
   3  -1  -185280.89 3878.18   1 0.61745-0.50718 0.62262-0.67624 0.48071-0.53428
  -3   1   190576.15 3478.47   1 0.49708-0.60711 0.43814-0.38461 0.74895-0.69533
   3   1  -190529.01 3534.70   1 0.37658-0.26655 0.27788-0.22434 0.88372-0.93734
  -3  -1   183242.28 3182.89   1 0.29299-0.40301 0.17301-0.22654 0.94033-0.88671
   3  -1  -186019.72 3264.40   1 0.56861-0.45830 0.20244-0.25621 0.79730-0.85106
  -3   1   180535.52 3035.37   1 0.46204-0.57235 0.27028-0.21650 0.84466-0.79091
   3   1  -190656.47 3363.02   1 0.34584-0.23540 0.33301-0.27922 0.87720-0.93092
  -3  -1   178497.87 2888.98   1 0.14881-0.25925 0.42094-0.47472 0.89479-0.84108
   3   1   0547372.919536.99   1-0.21567 0.36155 0.81013-0.75638-0.54512 0.54512
   3  -1   0509786.918508.04   1 0.33241-0.18653 0.67749-0.73123-0.65612 0.65612
  -3   1   0439393.415569.61   1 0.08153-0.22742 0.44590-0.39211 0.89136-0.89136
  -3  -1  -113932.44 2407.02   1-0.18140 0.00005 0.80966-0.86341-0.55815 0.50449
   3   1   112934.40 1380.39   1 0.06215 0.11919 0.77622-0.72247-0.62737 0.68104
  -3   1  -111959.53 2103.64   1 0.29330-0.47470 0.69609-0.64235-0.65529 0.60169
   3  -1   112110.60 3041.62   1 0.47456-0.29317 0.59563-0.64937-0.64807 0.70168
  -3  -1  -111720.33 1263.06   1 0.09616-0.27775 0.27098-0.32477-0.95776 0.90408
   3   1   112679.54 1074.86   1 0.23960-0.05840 0.42452-0.37078-0.87313 0.92688
   3  -1   113151.15 2603.95   1 0.47490-0.29363 0.64441-0.69814-0.59932 0.65297
   3  -1   113190.74 3709.18   1-0.01238 0.19371 0.47667-0.53046 0.87898-0.82527
  -3   1  -112007.03 1141.96   1-0.19714 0.01568 0.52239-0.46860 0.82959-0.88326
   3   1   113219.15 1772.16   1-0.28729 0.46874 0.53828-0.48449 0.79228-0.73860
  -3  -1  -112374.49 1888.07   1-0.47346 0.29200 0.55456-0.60835 0.68431-0.73799
  -3  -1  -2140469.2 5682.66   1-0.04061-0.17621 0.79664-0.85040-0.60307 0.49574
   3   1   2130912.7 5248.56   1 0.29301-0.07610 0.69623-0.64249-0.65528 0.76250
  -3   1  -2133053.0 5829.24   1 0.34853-0.56544 0.66936-0.61562-0.65610 0.54889
   3  -1   2129448.8 5243.22   1 0.58055-0.36364 0.51738-0.57112-0.62870 0.73591
  -3  -1  -2132255.0 5313.45   1 0.20661-0.42319 0.39072-0.44445-0.89702 0.78953
  -3   1  -2146454.3 5552.26   1 0.36713-0.58371 0.54992-0.49618-0.75019 0.64270
   3   1   2140013.6 5374.65   1 0.37280-0.15623 0.55527-0.50154-0.74342 0.85090
   3  -1   2140304.3 5514.00   1 0.54408-0.32736 0.70011-0.75383-0.46239 0.56970
   3  -1   2157257.6 6567.42   1-0.14982 0.36671 0.51219-0.56599 0.84569-0.73835
   3   1   2142378.4 6290.03   1-0.36639 0.58328 0.54812-0.49432 0.75187-0.64453
  -3  -1  -352082.96 4452.90   1 0.04938-0.30168 0.77926-0.83301-0.62474 0.46375
  -3   1  -356538.82 5054.10   1 0.37418-0.62660 0.65584-0.60210-0.65562 0.49480
   3   1   349008.59 4276.64   1 0.46889-0.21647 0.59937-0.54563-0.64876 0.80958
  -3  -1  -358153.64 5225.38   1 0.26577-0.51772 0.45095-0.50469-0.85205 0.69082
  -3   1  -347712.19 4121.39   1 0.39654-0.64850 0.57744-0.52370-0.71365 0.55242
   3  -1   348259.17 4078.76   1 0.57783-0.32566 0.72405-0.77777-0.37663 0.53758
   3  -1   352749.89 5115.68   1-0.22641 0.47873 0.52807-0.58187 0.81845-0.65744
   3   1   349823.97 4461.74   1-0.40113 0.65345 0.55113-0.49733 0.73167-0.57065
  -3  -1  -438138.32 4123.12   1 0.10146-0.38923 0.76599-0.81974-0.63479 0.42012
  -3   1  -436690.93 4556.60   1 0.38098-0.66891 0.65214-0.59840-0.65540 0.44097
   3   1   432858.05 3084.81   1 0.59974-0.31181 0.50129-0.44755-0.62370 0.83813
  -3   1  -435494.40 6148.35   1 0.40550-0.69283 0.58569-0.53196-0.70180 0.48682
   3  -1   435450.13 4118.45   1-0.26839 0.55616 0.53535-0.58915 0.80084-0.58616
   3   1   435948.41 4638.91   1-0.41413 0.70189 0.55203-0.49824 0.72370-0.50901
  -3  -1  -528831.25 3509.13   1 0.12681-0.45006 0.75867-0.81242-0.63901 0.37068
  -3   1  -530376.86 3747.92   1 0.37494-0.69839 0.65543-0.60169-0.65560 0.38756
  -3  -1  -528972.35 3483.41   1 0.31296-0.63566 0.49775-0.55149-0.80888 0.54016
  -3   1  -528646.09 4815.29   1 0.40484-0.72755 0.58509-0.53135-0.70268 0.43396
   3  -1   526881.71 3633.65   1-0.28975 0.61294 0.53865-0.59245 0.79113-0.52277
   3   1   526100.07 3248.46   1-0.41491 0.73811 0.55208-0.49829 0.72321-0.45485
  -3  -1  -678678.75 5354.94   1 0.13317-0.49189 0.75674-0.81050-0.64000 0.31800
  -3   1  -681956.47 5792.93   1 0.35952-0.71848 0.66365-0.60991-0.65597 0.33432
  -3  -1  -680615.84 5790.08   1 0.31906-0.67714 0.50372-0.55745-0.80278 0.48032
  -3   1  -668993.00 8121.07   1 0.39875-0.75683 0.57948-0.52575-0.71076 0.38830
   3  -1   667503.41 5161.50   1-0.29798 0.65662 0.53985-0.59364 0.78725-0.46522
   3   1   678517.51 6082.73   1-0.40803 0.76666 0.55162-0.49783 0.72746-0.40543
  -3  -1  -726853.40 3785.02   1 0.12549-0.51968 0.75906-0.81282-0.63880 0.26314
  -3   1  -725743.76 4417.71   1 0.33678-0.73126 0.67531-0.62157-0.65614 0.28089
  -3  -1  -727755.23 5986.16   1 0.31881-0.71226 0.50347-0.55721-0.80303 0.42683
  -3   1  -726163.12 3999.01   1 0.38915-0.78260 0.57058-0.51684-0.72318 0.34698
   3  -1   724305.12 3638.62   1-0.29735 0.69142 0.53975-0.59355 0.78755-0.41185
   3   1   727894.04 4976.22   1-0.39593 0.79000 0.55073-0.49693 0.73479-0.35909
  -3  -1  -892103.75 8692.83   1 0.10689-0.53656 0.76447-0.81822-0.63573 0.20641
  -3   1  -896990.75 7603.79   1 0.30796-0.73794 0.68931-0.63557-0.65575 0.22689
  -3  -1  -896583.68 8234.60   1 0.31406-0.74289 0.49883-0.55257-0.80779 0.37784
  -3   1  -896137.26 9095.15   1 0.37700-0.80583 0.55922-0.50549-0.73832 0.30838
   3  -1   890623.06 8048.14   1-0.29038 0.71988 0.53874-0.59254 0.79084-0.36146
   3   1   888123.20 8979.27   1-0.37999 0.80950 0.54940-0.49560 0.74414-0.31477
  -3  -1  -9 3419.47 1719.41   1 0.07930-0.54443 0.77193-0.82568-0.63074 0.14775
  -3   1  -9 3008.00 1916.08   1 0.27377-0.73927 0.70481-0.65107-0.65443 0.17197
  -3  -1  -9 3881.27 1949.60   1 0.30594-0.77015 0.49087-0.54461-0.81574 0.33205
  -3   1  -9 4606.05 2728.60   1 0.36287-0.82708 0.54588-0.49215-0.75519 0.27151
   3  -1   9 4288.39 1960.50   1-0.27862 0.74356 0.53697-0.59076 0.79625-0.31321
   3   1   9 4263.38 4378.68   1-0.36107 0.82601 0.54759-0.49379 0.75482-0.27178
  -3   1 -1051136.05 6498.60   1 0.23461-0.73563 0.72115-0.66741-0.65183 0.11576
  -3  -1 -1038971.2717257.79   1 0.29515-0.79473 0.48023-0.53397-0.82598 0.28855
  -3   1 -1048954.7514149.39   1 0.34707-0.84665 0.53081-0.47707-0.77315 0.23572
   3  -1  1044130.30 6483.62   1-0.26311 0.76348 0.53449-0.58829 0.80317-0.26645
   3   1  1048276.39 7215.07   1-0.33970 0.84007 0.54525-0.49146 0.76634-0.22963
  -3  -1 -11 8901.18 3590.29   1 0.28213-0.81709 0.46731-0.52105-0.83786 0.24668
  -3   1 -11 5829.17 2199.56   1 0.32978-0.86474 0.51414-0.46041-0.79176 0.20059
   3  -1  11 3602.42 2733.24   1-0.24450 0.78031 0.53134-0.58514 0.81110-0.22071
   3   1  11 5800.64 2859.95   1-0.31623 0.85204 0.54235-0.48855 0.77836-0.18797
  -3  -1 -12 5125.29 4506.80   1 0.26718-0.83751 0.45237-0.50611-0.85086 0.20594
  -3   1 -12 4845.63 2125.87   1 0.31111-0.88145 0.49595-0.44221-0.81070 0.16578
   3  -1  12 3866.76 3557.98   1-0.22327 0.79451 0.52749-0.58129 0.81969-0.17563
   3   1  12 3628.73 2722.36   1-0.29089 0.86213 0.53882-0.48502 0.79060-0.14654
   3  -3 -15 5750.04 3245.21   1 0.34158-0.72639 0.52553-0.68674-0.77918-0.02695
   3   3 -15 4960.98 5171.12   1 0.46973-0.85559 0.63999-0.47881-0.60807-0.19669
  -3  -3  15 8300.49 3573.90   1-0.32338 0.70889 0.54327-0.70466 0.77477 0.03029
  -3   3  15 6506.21 4170.00   1-0.52054 0.90576 0.55499-0.39373 0.64885 0.15674
   3  -3 -14 2390.65 3550.98   1 0.36019-0.70962 0.54333-0.70455-0.75831 0.00591
   3   3 -14 1987.22 1980.57   1 0.49500-0.84542 0.66128-0.50010-0.56362-0.18749
  -3  -3  14 2844.26 2616.32   1-0.35568 0.70575 0.54703-0.70842 0.75778-0.00638
  -3   3  14  967.50 2759.22   1-0.56008 0.90988 0.55340-0.39213 0.61648 0.13541
   3   3 -13 6727.33 2480.84   1 0.63039-0.94619 0.47417-0.31296-0.61461-0.08228
   3  -3 -1310271.3712654.62   1 0.37769-0.69175 0.55987-0.72108-0.73748 0.03882
   3   3 -1311523.4810807.39   1 0.51960-0.83457 0.68122-0.52004-0.51570-0.18176
  -3  -3  1315871.75 3414.96   1-0.38687 0.70151 0.55000-0.71139 0.74015-0.04242
  -3   3  1310096.74 4071.50   1-0.59942 0.91380 0.55023-0.38897 0.58131 0.11687
   3  -3 -1213504.27 4985.73   1 0.39406-0.67275 0.57514-0.73635-0.71687 0.07196
   3   3 -1217677.14 6569.19   1 0.54357-0.82309 0.69972-0.53854-0.46359-0.18022
  -3  -3  12 8541.05 3157.95   1-0.41699 0.69619 0.55222-0.71361 0.72191-0.07785
  -3   3  1211016.89 4080.37   1-0.63875 0.91771 0.54528-0.38401 0.54282 0.10165
  -3  -3  1120326.54 4068.63   1-0.73424 0.97891-0.36462 0.20352 0.57265 0.01765
   3  -3 -1122664.46 5593.39   1 0.40925-0.65256 0.58913-0.75034-0.69672 0.10555
   3   3 -1125798.89 6327.80   1 0.56689-0.81097 0.71661-0.55543-0.40630-0.18385
  -3  -3  1121822.26 4901.61   1-0.44607 0.68984 0.55373-0.71512 0.70313-0.11274
  -3   3  1122980.49 5642.84   1-0.67825 0.92179 0.53822-0.37696 0.50027 0.09050
  -3  -3  1011502.76 2947.46   1-0.78019 0.98934-0.30641 0.14532 0.54534-0.00870
   3  -3 -1010875.0010981.51   1 0.42424-0.63287 0.59999-0.76116-0.67825 0.14174
   3   3 -1013798.72 8717.97   1 0.58950-0.79813 0.73156-0.57038-0.34249-0.19401
  -3  -3  1013998.89 3166.68   1-0.47412 0.68245 0.55457-0.71596 0.68385-0.14713
  -3   3  1021429.19 5671.00   1-0.71813 0.92625 0.52858-0.36732 0.45263 0.08443
  -3  -3   985515.68 6835.09   1-0.82240 0.99604-0.24451 0.08341 0.51368-0.03070
   3  -3  -971809.06 5223.37   1 0.43676-0.60995 0.61119-0.77237-0.66005 0.17719
   3   3  -980162.86 6066.72   1 0.61113-0.78431 0.74396-0.58278-0.27024-0.21261
  -3  -3   976930.02 5358.62   1-0.50112 0.67402 0.55477-0.71616 0.66415-0.18110
  -3   3   977346.83 7096.69   1-0.75854 0.93123 0.51563-0.35437 0.39841 0.08494
  -3  -3   834060.62 5091.59   1-0.86057 0.99871-0.17830 0.01720 0.47708-0.04777
   3  -3  -810692.48 1544.42   1-0.53151 0.39344 0.75692-0.91803-0.38019-0.04906
   3  -3  -830770.88 5912.42   1 0.44756-0.58530 0.62074-0.78192-0.64370 0.21449
   3   3  -836928.55 6210.52   1 0.63156-0.76921 0.75241-0.59139-0.18709-0.24199
  -3  -3   832151.89 4909.40   1-0.52710 0.66438 0.55483-0.71609 0.64367-0.21402
  -3   3   835033.51 6611.30   1-0.79951 0.93679 0.49823-0.33697 0.33546 0.09419
  -3  -3   7184602.1 9131.38   1-0.89416 0.99678-0.10704-0.05405 0.43474-0.05909
   3  -3  -7192235.0 8777.52   1 0.45618-0.55847 0.62829-0.78946-0.63019 0.25463
   3   3  -7228615.810645.79   1 0.64897-0.75119 0.75561-0.59459-0.08879-0.28664
  -3  -3   7216566.9 9420.73   1-0.55186 0.65371 0.55385-0.71512 0.62345-0.24750
  -3   3   7214984.510467.67   1-0.84077 0.94282 0.47428-0.31300 0.26106 0.11449
  -3   3   671942.75 2029.41   1-0.86186 0.92836-0.17749 0.33849 0.47506-0.15346
   3  -3  -674057.09 4422.36   1 0.46179-0.52864 0.63316-0.79434-0.62116 0.29925
   3   3  -682973.92 7085.77   1 0.66127-0.72806 0.74955-0.58853 0.02967-0.35149
  -3  -3   682604.15 3988.67   1-0.57519 0.64163 0.55238-0.71364 0.60333-0.28109
  -3   3   678015.63 5432.38   1-0.88121 0.94781 0.44129-0.28001 0.16946 0.15244
  -3  -3   5148439.8 4888.62   1-0.94364 0.97473 0.05460-0.21560 0.32642-0.05843
   3  -3  -5137329.1 3914.80   1 0.20555-0.23724 0.73234-0.89356-0.64916 0.38113
   3   3  -5137968.8 4955.28   1 0.66348-0.69484 0.72745-0.56642 0.17493-0.44311
  -3  -3   5127926.1 4487.02   1-0.59656 0.62757 0.55052-0.71178 0.58398-0.31544
   3   3  -5143809.2 4420.73   1-0.87458 0.84344 0.44766-0.28637 0.18626-0.45452
  -3   3   5138712.4 5484.25   1-0.91754 0.94868 0.39393-0.23265 0.05411 0.21414
  -3  -3   436944.34 2220.56   1-0.95466 0.95034 0.14702-0.30802 0.25882-0.04443
  -3   3   435539.85 1724.83   1-0.45991 0.45597 0.77931-0.61821-0.42560 0.64023
   3  -3  -434354.93 1604.38   1 0.37077-0.36694 0.65768-0.81890-0.65572 0.44129
   3  -3  -430312.20 4121.63   1 0.45575-0.45171 0.62791-0.78909-0.63087 0.41626
   3   3  -439899.76 2772.68   1 0.64606-0.64215 0.67704-0.51618 0.35244-0.56673
  -3  -3   435421.97 1951.92   1-0.61428 0.60988 0.54858-0.70984 0.56718-0.35236
   3   3  -436605.62 1806.04   1-0.89342 0.89773 0.42816-0.26688 0.13589-0.35050
  -3   3   435933.58 3773.26   1-0.94138 0.93707 0.32388-0.16259-0.09434 0.30895
  -3  -3   3145775.1 5449.41   1-0.62054 0.58071 0.54781-0.70907 0.56109-0.39996
  -3  -3   267239.34 2943.33   1-0.93003 0.85487 0.35737-0.51837 0.08551 0.02168
   3   3  -271816.22 3121.43   1-0.86384 0.93872 0.50114-0.34009-0.05126-0.05593
   3  -3  -270554.71 3007.82   1 0.54749-0.47264 0.54363-0.70484-0.63617 0.52895
   3  -3  -278677.76 3254.15   1 0.35705-0.28198 0.54035-0.70156-0.76192 0.65443
  -3   3   275213.21 3067.14   1 0.54100-0.61594 0.69779-0.53661-0.46946 0.57676
   3   3  -279943.86 4066.63   1 0.48440-0.40978 0.42060-0.26000 0.76709-0.87433
  -3  -3   272179.64 3215.88   1 0.37824-0.45286 0.28000-0.44060 0.88234-0.77510
   3  -3  -271349.29 3168.15   1 0.85930-0.78413-0.07078-0.09069 0.50653-0.61392
  -3   3   269871.03 3104.96   1 0.75629-0.83111 0.04988 0.11142 0.65232-0.54481
  -3  -3   1307537.911032.84   1-0.88215 0.77178 0.47052-0.63157-0.02026 0.07386
   3   3  -1316638.411328.46   1-0.77838 0.88875 0.60545-0.44440-0.16593 0.11233
  -3   3   1335578.612331.53   1 0.41824-0.52861 0.63090-0.46968-0.65347 0.70707
   3  -3  -1317206.811417.99   1 0.60706-0.49669 0.49498-0.65620-0.62165 0.56805
   3   3  -1328071.811757.23   1 0.32465-0.21463 0.21225-0.05165 0.92170-0.97532
   3  -3  -1341629.612147.70   1 0.69223-0.58193 0.10824-0.26955 0.71350-0.76726
  -3   3   1302231.911084.82   1 0.53713-0.64743 0.22357-0.06225 0.81332-0.75957
  -3  -3   015105.03 3889.39   1-0.80273 0.65688 0.58040-0.74145-0.13689 0.13689
   3   3   012369.40 1588.59   1-0.62701 0.77295 0.71467-0.55356-0.30999 0.30999
  -3   3   012767.08 1629.00   1 0.48701-0.63289 0.58728-0.42606-0.64645 0.64645
   3  -3   012006.23 1129.82   1 0.65765-0.51177 0.44846-0.60968-0.60528 0.60528
  -3  -3   013541.70 3268.30   1-0.15280 0.00678-0.00848-0.15289-0.98821 0.98821
   3   3   011880.93 1052.35   1-0.00945 0.15547 0.15530 0.00606-0.98782 0.98782
   3  -3   013307.15 1476.24   1 0.46155-0.31577 0.27057-0.43188 0.84484-0.84484
  -3   3   012464.20 1291.03   1 0.25444-0.40033 0.37667-0.21531 0.89071-0.89071
   3   3   011326.36  976.39   1-0.44999 0.59601 0.55388-0.39249 0.70050-0.70050
  -3  -3   014158.55 1277.75   1-0.73874 0.59266 0.52242-0.68369 0.42581-0.42581
  -3  -3  -1176788.4 6509.89   1-0.69420 0.51287 0.67409-0.83514-0.25234 0.19874
   3   3   1179680.8 6752.38   1-0.39795 0.57940 0.79332-0.63221-0.46073 0.51438
  -3   3  -1169581.3 6846.19   1 0.52039-0.70179 0.56385-0.40263-0.64129 0.58768
  -3  -3  -1176874.5 6761.10   1-0.01287-0.16871 0.15149-0.31286-0.98837 0.93469
  -3   3  -1177651.7 6353.26   1 0.58351-0.76478 0.72776-0.56658-0.36037 0.30672
   3  -3   1176248.6 6264.86   1 0.63745-0.45626 0.65938-0.82023 0.39858-0.34501
   3  -3   1191420.7 7554.64   1 0.24518-0.06384 0.38081-0.54217 0.89155-0.83783
  -3   3  -1157300.9 5856.26   1-0.00802-0.17331 0.47535-0.31399 0.87975-0.93347
  -3  -3  -1189313.9 7037.57   1-0.75151 0.57001 0.51815-0.67941 0.40833-0.46204
  -3  -3  -246832.87 2196.65   1-0.57092 0.35397 0.74138-0.90249-0.35269 0.24538
   3   3   243022.04 2238.50   1-0.11715 0.33398 0.80589-0.64463-0.58034 0.68767
  -3   3  -249469.32 2949.58   1 0.53312-0.75002 0.55449-0.39327-0.63899 0.53178
  -3  -3  -242089.24 2239.81   1 0.08658-0.30375 0.26066-0.42204-0.96153 0.85417
  -3   3  -246749.69 2113.93   1 0.55071-0.76743 0.70502-0.54384-0.44682 0.33952
   3  -3   242524.51 1838.69   1 0.66411-0.44744 0.73221-0.89323 0.15104-0.04376
   3  -3   248199.40 2641.66   1 0.08437 0.13240 0.44489-0.60625 0.89159-0.78416
  -3  -3  -3195548.9 6179.36   1-0.45355 0.20110 0.78097-0.94207-0.42937 0.26840
   3   3   3212795.3 6455.14   1 0.16237 0.08992 0.74743-0.58617-0.64418 0.80517
  -3  -3  -3203259.7 6765.50   1 0.15233-0.40428 0.33406-0.49527-0.93015 0.76892
   3  -3   3180501.6 5468.54   1 0.66315-0.41105 0.74559-0.90661 0.06565 0.09524
  -3  -3  -4 4574.67 1175.62   1-0.35756 0.06961 0.80003-0.96114-0.48175 0.26712
   3   3   4 3020.46 2342.71   1 0.39614-0.10821 0.64369-0.48247-0.65477 0.86919
  -3   3  -4 3323.74 1887.74   1 0.52296-0.81089 0.56198-0.40076-0.64084 0.42641
  -3  -3  -4 3962.58 1589.03   1 0.19505-0.48238 0.37876-0.53997-0.90470 0.68973
  -3   3  -4 5625.35 2192.90   1 0.50881-0.79643 0.67259-0.51141-0.53733 0.32272
   3  -3   4 4049.96 1420.51   1-0.09404 0.38180 0.49858-0.65997 0.86172-0.64703
   3   3   4 3947.27 2295.56   1-0.52404 0.81181 0.55491-0.39365 0.64610-0.43127
  -3  -3  -5134167.9 6184.91   1-0.28908-0.03415 0.80740-0.96867-0.51431 0.24598
  -3   3  -5131911.3 7716.60   1 0.50641-0.82986 0.57385-0.41263-0.64360 0.37556
   3   3   5120873.6 5351.82   1 0.57491-0.25146 0.52199-0.36077-0.63007 0.89811
  -3  -3  -5134500.1 6998.33   1 0.22170-0.54441 0.40624-0.56745-0.88645 0.61774
  -3   3  -5126851.3 6731.42   1 0.49016-0.81322 0.65727-0.49609-0.57247 0.30421
   3  -3   5131885.9 7839.58   1-0.13766 0.46085 0.50937-0.67076 0.84946-0.58110
   3   3   5116545.3 7209.29   1-0.50973 0.83293 0.55470-0.39331 0.65762-0.38926
  -3  -3  -6 5670.10 1405.65   1-0.24563-0.11308 0.80964-0.97091-0.53304 0.21105
  -3   3  -6 5938.76 4366.87   1 0.48436-0.84332 0.58908-0.42786-0.64681 0.32517
  -3  -3  -6 5736.33 3808.57   1 0.23729-0.59537 0.42216-0.58337-0.87491 0.55245
  -3   3  -6 5945.82 2815.35   1 0.47161-0.83011 0.64160-0.48042-0.60491 0.28300
   3  -3   6 5817.48 2611.35   1-0.16337 0.52200 0.51524-0.67663 0.84132-0.51929
   3   3   6 4837.97 2652.12   1-0.49194 0.85057 0.55477-0.39338 0.67097-0.34895
  -3  -3  -766772.14 4042.94   1-0.22419-0.16999 0.81008-0.97134-0.54175 0.16610
  -3   3  -781624.75 6508.33   1 0.45762-0.85210 0.60666-0.44544-0.65002 0.27477
  -3  -3  -775949.02 5531.60   1 0.24502-0.63848 0.43002-0.59123-0.86893 0.49273
  -3   3  -760861.60 4374.45   1 0.45278-0.84673 0.62532-0.46414-0.63557 0.26001
   3  -3   781252.94 6068.87   1-0.17652 0.57059 0.51810-0.67949 0.83690-0.46120
   3   3   769769.44 6819.11   1-0.47160 0.86567 0.55452-0.39313 0.68563-0.30993
  -3  -3  -836358.79 3250.71   1-0.22106-0.20859 0.81010-0.97137-0.54300 0.11367
  -3   3  -835120.44 4190.20   1 0.42671-0.85670 0.62585-0.46463-0.65285 0.22399
  -3  -3  -840655.37 4591.42   1 0.24698-0.67581 0.43200-0.59322-0.86739 0.43744
  -3   3  -834390.54 7138.41   1 0.43347-0.86287 0.60826-0.44709-0.66491 0.23569
   3  -3   837054.50 6163.68   1-0.18055 0.61005 0.51896-0.68035 0.83550-0.40613
   3   3   834779.60 4678.53   1-0.44923 0.87873 0.55386-0.39246 0.70101-0.27164
  -3   3  -9115394.010595.92   1 0.39190-0.85740 0.64608-0.48486-0.65496 0.17250
  -3  -3  -9107293.0 9755.71   1 0.24453-0.70874 0.42952-0.59073-0.86931 0.38562
  -3   3  -995086.5311637.23   1 0.41361-0.87782 0.59312-0.43191-0.69073 0.20705
   3  -3   9104682.710248.19   1-0.17772 0.64265 0.51836-0.67975 0.83648-0.35344
   3   3   997517.00 9296.18   1-0.42514 0.89007 0.55271-0.39131 0.71677-0.23373
  -3   3 -10 9570.84 4859.07   1 0.35332-0.85434 0.66689-0.50567-0.65605 0.11998
  -3  -3 -1011969.46 5597.34   1 0.23859-0.73817 0.42348-0.58469-0.87391 0.33648
  -3   3 -10 8924.81 3315.67   1 0.39303-0.89261 0.57418-0.41297-0.71821 0.18078
   3  -3  1011926.27 4607.13   1-0.16954 0.66991 0.51659-0.67799 0.83927-0.30255
   3   3  10 8524.86 5032.03   1-0.39952 0.89989 0.55101-0.38962 0.73264-0.19592
  -3   3 -11 7118.14 2475.40   1 0.31096-0.84748 0.68789-0.52667-0.65582 0.06614
  -3  -3 -11 4836.45 3829.02   1 0.22977-0.76473 0.41449-0.57570-0.88056 0.28939
  -3   3 -11 4139.13 2943.84   1 0.37166-0.90662 0.55419-0.39298-0.74480 0.15363
   3  -3  11 2224.41 2869.08   1-0.15705 0.69286 0.51383-0.67522 0.84339-0.25300
   3   3  11 5622.20 4468.61   1-0.37248 0.90829 0.54871-0.38732 0.74844-0.15805
  -3  -3 -12  273.10 2554.38   1 0.21849-0.78883 0.40295-0.56416-0.88875 0.24383
  -3   3 -12  516.62 2277.50   1 0.34941-0.91975 0.53305-0.37184-0.77055 0.12563
   3  -3  12 2593.03 3272.52   1-0.14097 0.71221 0.51014-0.67154 0.84845-0.20439
   3   3  12  670.29 2955.47   1-0.34410 0.91535 0.54576-0.38437 0.76402-0.11996
   3   5 -1417594.83 3777.81   1 0.61557-0.96688 0.48751-0.21881-0.61918-0.13131
   3  -5 -1419179.61 7254.29   1 0.30202-0.65146 0.48701-0.75570-0.81950 0.06710
   3   5 -1418901.19 7574.99   1 0.52472-0.87514 0.68526-0.41663-0.50505-0.24606
  -3  -5  1414379.40 2911.78   1-0.24618 0.59625 0.53163-0.80062 0.81040-0.05900
  -3   5  1414606.81 5066.23   1-0.59508 0.94487 0.55066-0.28189 0.58535 0.16654
   3  -5 -13 3805.62 7494.63   1 0.31581-0.62987 0.50054-0.76923-0.80604 0.10738
   3   5 -13 5528.32 3090.79   1 0.54996-0.86493 0.70447-0.43584-0.44861-0.24885
  -3  -5  13 3898.74 1798.18   1-0.27024 0.58488 0.53565-0.80463 0.80002-0.10229
  -3   5  13 4597.57 3497.74   1-0.63450 0.94888 0.54591-0.27713 0.54715 0.15103
  -3  -5  1221180.28 5741.10   1-0.71039 0.99057-0.39193 0.12344 0.58456 0.05940
   3  -5 -1225858.48 5694.23   1 0.32787-0.60656 0.51229-0.78097-0.79375 0.14884
   3   5 -1227886.40 8219.95   1 0.57416-0.85368 0.72159-0.45296-0.38683-0.25698
  -3  -5  1223104.52 5037.83   1-0.29166 0.57087 0.53893-0.80792 0.79023-0.14618
  -3   5  1226160.01 5584.63   1-0.67369 0.95265 0.53915-0.27038 0.50541 0.13907
  -3  -5  11 9587.79 5224.65   1-0.75218 0.99685-0.34284 0.07435 0.56273 0.02757
   3  -5 -1113772.45 5143.08   1 0.33797-0.58128 0.52206-0.79074-0.78308 0.19191
   3   5 -1113348.95 6048.76   1 0.59712-0.84120 0.73618-0.46755-0.31855-0.27161
  -3  -5  11 9337.42 1959.73   1-0.30992 0.55369 0.54151-0.81049 0.78148-0.19109
  -3   5  1123701.14 5752.75   1-0.71274 0.95627 0.53005-0.26128 0.45939 0.13138
  -3  -5  1024282.48 3280.21   1-0.79056 0.99972-0.29206 0.02357 0.53823-0.00159
   3  -5 -1027486.4212309.31   1 0.34575-0.55368 0.52954-0.79823-0.77462 0.23719
   3   5 -1023732.00 7275.96   1 0.61844-0.82707 0.74755-0.47892-0.24227-0.29424
  -3  -5  1027923.59 3840.07   1-0.32419 0.53253 0.54337-0.81236 0.77436-0.23764
  -3   5  1024341.26 3823.15   1-0.75167 0.95979 0.51809-0.24932 0.40811 0.12895
  -3  -5   948908.70 6271.65   1-0.82554 0.99918-0.23948-0.02900 0.51100-0.02802
   3  -5  -928184.25 3964.67   1 0.35068-0.52323 0.53426-0.80295-0.76914 0.28545
   3   5  -952634.15 6636.56   1 0.63772-0.81081 0.75423-0.48586-0.15634-0.32637
  -3  -5   947429.21 4719.99   1-0.33311 0.50601 0.54447-0.81346 0.76978-0.28674
  -3   5   948495.47 6953.82   1-0.79044 0.96313 0.50253-0.23376 0.35023 0.13312
  -3  -5   8128775.9 7313.73   1-0.85704 0.99517-0.18497-0.08351 0.48089-0.05158
   3  -5  -8140237.5 8289.66   1 0.35193-0.48911 0.53546-0.80415-0.76773 0.33779
   3   5  -8140480.9 9217.62   1 0.65309-0.79075 0.75506-0.48669-0.05781-0.37126
  -3  -5   8138525.9 7595.35   1-0.33432 0.47178 0.54462-0.81360 0.76916-0.33979
  -3   5   8134614.4 9948.35   1-0.82873 0.96601 0.48226-0.21349 0.28392 0.14573
  -3  -5   7102720.1 7099.53   1-0.88489 0.98751-0.12840-0.14008 0.44775-0.07209
   3  -5  -7104349.210177.92   1 0.34818-0.44999 0.53188-0.80056-0.77192 0.39572
   3   5  -798124.21 6879.38   1 0.66272-0.76494 0.74678-0.47841 0.05580-0.43125
  -3  -5   7108491.7 6831.82   1-0.32338 0.42540 0.54327-0.81225 0.77477-0.39907
  -3   5   794441.46 8446.47   1-0.86584 0.96790 0.45539-0.18658 0.20718 0.16837
  -3  -5   687578.54 4830.48   1-0.90883 0.97593-0.06958-0.19890 0.41132-0.08933
   3  -5  -699522.46 6568.46   1 0.33722-0.40365 0.52134-0.79002-0.78388 0.46143
   3   5  -696141.35 6308.60   1 0.66301-0.72980 0.72484-0.45647 0.18712-0.50893
  -3  -5   694267.57 4523.42   1-0.29107 0.35766 0.53884-0.80783 0.79051-0.46849
  -3   5   690144.00 6717.44   1-0.90014 0.96674 0.41997-0.15116 0.11561 0.20629
  -3  -5   573165.25 3663.58   1-0.92913 0.96021-0.00824-0.26009 0.36966-0.10166
  -3   5   570403.46 2055.54   1-0.94260 0.97369 0.04914 0.21919 0.33027-0.06227
   3  -5  -584939.14 4500.04   1 0.31513-0.34618 0.49988-0.76856-0.80672 0.53801
   3   5  -575601.47 3001.99   1-0.81105 0.78004 0.49234-0.22357 0.31588-0.58442
  -3   5   570826.73 5227.15   1-0.92816 0.95931 0.37212-0.10331 0.00550 0.26275
  -3   5   4118657.4 3807.10   1-0.86476 0.86085-0.17023 0.43872 0.47244-0.25778
  -3  -5   4128588.1 4516.20   1-0.94383 0.93950 0.05561-0.32395 0.32571-0.11131
  -3   5   4122207.7 3853.64   1 0.18707-0.19089 0.73904-0.47035-0.64715 0.86158
  -3  -5   4123566.5 4211.94   1-0.02713 0.02285 0.48004-0.74903 0.87682-0.66213
   3   5  -4123302.7 3751.74   1-0.80351 0.80791 0.49625-0.22747 0.32878-0.54361
  -3   5   4118352.6 5634.97   1-0.94318 0.93887 0.30681-0.03801-0.12753 0.34214
  -3   5   314061.35 2275.36   1-0.82333 0.78391-0.24302 0.51151 0.51289-0.35190
  -3  -5   329844.70 5790.29   1-0.95292 0.91318 0.12214-0.39048 0.27750-0.11670
  -3   5   315379.81 1920.18   1 0.40844-0.44778 0.63665-0.36795-0.65410 0.81492
  -3   5   322885.35 2730.50   1 0.45725-0.49674 0.62922-0.36059-0.62848 0.78944
   3   5  -328286.14 3508.60   1 0.54369-0.50433 0.50647-0.23839 0.66923-0.82995
   3  -5  -332019.64 3690.35   1 0.93320-0.89349-0.21868-0.05045 0.28514-0.44623
   3   5  -328824.74 2399.37   1-0.81890 0.85866 0.48776-0.21895 0.30244-0.46340
  -3   5   232348.10 2823.97   1-0.80621 0.73127-0.26941 0.53790 0.52672-0.41939
  -3  -5   238203.53 4220.09   1-0.95546 0.88030 0.19128-0.45962 0.22469-0.11749
  -3   5   241915.38 3973.94   1 0.51700-0.59185 0.56630-0.29760-0.64187 0.74908
   3  -5  -242164.52 3643.37   1 0.06646 0.00839 0.23889-0.50785-0.96876 0.86140
  -3   5   235588.24 3610.35   1 0.38378-0.45885 0.56557-0.29688-0.72995 0.83744
   3   5  -236015.41 3944.66   1 0.44580-0.37118 0.36831-0.10064 0.81584-0.92308
   3  -5  -240257.25 3915.53   1 0.88143-0.80625-0.10412-0.16501 0.46069-0.56808
  -3  -5   1123560.7 6410.14   1-0.95029 0.83972 0.26267-0.53101 0.16712-0.11352
  -3   5   1124756.6 4640.57   1 0.25413-0.36458 0.43923-0.17055-0.86167 0.91541
   3   5  -1112980.1 5193.89   1 0.32507-0.21505 0.21278 0.05488 0.92143-0.97505
   3   5  -1101148.2 3683.93   1 0.88615-0.77552-0.11190 0.38104 0.44966-0.50336
   3  -5  -1113982.4 4461.26   1 0.77605-0.66575 0.03000-0.29886 0.62995-0.68370
   3   5  -1116961.0 4290.48   1-0.66912 0.77979 0.54005-0.27128 0.51049-0.56419
  -3  -5   0332082.7 9613.28   1-0.93618 0.79019 0.33546-0.60379 0.10496-0.10496
  -3   5   0323360.6 9532.13   1 0.60098-0.74686 0.50023-0.23153-0.62336 0.62336
  -3   5   0331687.7 9070.20   1 0.01462-0.16064 0.18205 0.08690-0.98317 0.98317
   3  -5   0314463.7 8926.76   1 0.62267-0.47689 0.16367-0.43253 0.76516-0.76516
   3   5   0315897.6 8857.71   1-0.67220 0.81829 0.53945-0.27068 0.50707-0.50707
  -3  -5   0315921.0 8749.79   1-0.93916 0.79304 0.33640-0.60521-0.06931 0.06931
   3   5   161810.85 5226.21   1-0.65332 0.83477 0.70003-0.43151-0.28832 0.34197
  -3   5  -161358.87 6234.42   1 0.61221-0.79360 0.49048-0.22178-0.62017 0.56656
  -3  -5  -162315.84 5997.52   1-0.09344-0.08814 0.06030-0.32926-0.99379 0.94011
  -3   5  -153384.07 4492.98   1 0.65589-0.83707 0.70023-0.43214 0.28191-0.33549
   3  -5   160003.45 5028.37   1 0.31229-0.13146 0.19687-0.46454 0.92935-0.87573
   3  -5   155863.81 6189.64   1 0.45432-0.27306 0.27481-0.54367 0.84738-0.79363
   3   5   158032.97 5193.21   1-0.65908 0.84058 0.54193-0.27316 0.52146-0.46775
  -3  -5  -152447.75 4472.31   1-0.91309 0.73151 0.40144-0.67025 0.07143-0.12508
  -3   5  -2992746.727828.50   1 0.61246-0.82936 0.49026-0.22156-0.62010 0.51288
   3   5   2999998.586542.72   1-0.64115 0.85807 0.54491-0.27614 0.54036-0.43294
  -3  -5  -3257395.010598.63   1-0.83614 0.58384 0.54060-0.80901-0.09282-0.06797
   3   5   3211376.2 8814.16   1-0.18721 0.43951 0.80981-0.54104-0.55600 0.71700
  -3   5  -3224851.110583.03   1 0.60490-0.85732 0.49685-0.22816-0.62226 0.46144
  -3  -5  -3195374.9 8796.74   1 0.05624-0.30898 0.22776-0.49672-0.97209 0.81104
  -3   5  -3207308.4 8832.10   1 0.62236-0.87445 0.74882-0.48045-0.22786 0.06695
   3  -5   3222506.2 9085.15   1 0.59671-0.34462 0.58783-0.85592 0.54624-0.38552
   3  -5   3241690.210189.24   1 0.18341 0.06881 0.40713-0.67607 0.89475-0.73361
   3   5   3220568.1 9931.94   1-0.62078 0.87313 0.54778-0.27901 0.56085-0.39973
  -3  -5  -4132434.8 5848.94   1-0.78936 0.50158 0.59452-0.86293-0.15312-0.06128
   3   5   4106671.6 4825.63   1 0.11148 0.17629 0.76316-0.49439-0.63651 0.85117
  -3   5  -4118023.4 6600.80   1 0.59138-0.87932 0.50838-0.23968-0.62594 0.41151
  -3  -5  -4106762.3 6599.31   1 0.10256-0.39088 0.27786-0.54681-0.95512 0.74040
  -3   5  -4103743.2 5693.63   1 0.58950-0.87711 0.73156-0.46293-0.34248 0.12787
   3  -5   4108454.6 5763.81   1 0.09544 0.19223 0.44094-0.70987 0.89244-0.67758
   3   5   4107442.0 6009.76   1-0.59879 0.88656 0.55029-0.28152 0.58190-0.36707
  -3  -5  -529015.48 4390.18   1-0.74385 0.42059 0.63655-0.90496-0.20366-0.06433
   3   5   527155.19 3796.47   1 0.38932-0.06587 0.64752-0.37882-0.65508 0.92311
  -3   5  -526595.20 4697.33   1 0.57302-0.89647 0.52352-0.25482-0.63052 0.36249
  -3  -5  -526025.12 6586.79   1 0.13462-0.45732 0.31530-0.58398-0.93939 0.67067
  -3   5  -526535.33 5490.11   1 0.55973-0.88279 0.71156-0.44293-0.42469 0.15643
   3  -5   524528.23 8642.54   1 0.03333 0.28978 0.46228-0.73121 0.88610-0.61753
   3   5   526685.16 6358.48   1-0.57551 0.89870 0.55235-0.28358 0.60306-0.33452
  -3  -5  -690960.13 5282.38   1-0.70610 0.34714 0.66580-0.93431-0.24107-0.08086
  -3   5  -675724.99 5689.95   1 0.55051-0.90947 0.54130-0.27260-0.63554 0.31390
  -3  -5  -676561.28 5286.85   1 0.15653-0.51461 0.33848-0.60717-0.92785 0.60540
  -3   5  -691219.89 9712.47   1 0.53234-0.89084 0.69118-0.42255-0.48874 0.16683
   3  -5   670984.98 5986.67   1-0.00889 0.36747 0.47562-0.74455 0.87960-0.55731
   3   5   668834.96 5563.02   1-0.55111 0.90972 0.55389-0.28512 0.62407-0.30183
  -3   5  -720889.15 5424.64   1 0.52429-0.91877 0.56101-0.29231-0.64060 0.26535
  -3  -5  -718967.13 5363.37   1 0.17030-0.56376 0.35296-0.62164-0.92000 0.54380
  -3   5  -719114.95 7555.67   1 0.50642-0.90037 0.67065-0.40202-0.54199 0.16643
   3  -5   717917.31 7382.66   1-0.03613 0.43016 0.48372-0.75265 0.87447-0.49847
   3   5   723828.21 5339.83   1-0.52567 0.91970 0.55487-0.28610 0.64481-0.26886
  -3   5  -8131902.112526.42   1 0.49462-0.92461 0.58208-0.31338-0.64538 0.21652
  -3  -5  -8143748.011095.50   1 0.17777-0.60660 0.36077-0.62945-0.91555 0.48561
  -3   5  -8130908.2 9834.65   1 0.48130-0.91070 0.64984-0.38121-0.58826 0.15905
   3  -5   8125653.912386.82   1-0.05252 0.48203 0.48736-0.75635 0.87161-0.44224
   3   5   8128932.910101.54   1-0.49922 0.92872 0.55477-0.28579 0.66558-0.23620
  -3   5  -9 4377.25 8137.02   1 0.46163-0.92713 0.60409-0.33539-0.64959 0.16712
  -3  -5  -9 8692.83 8483.10   1 0.18024-0.64444 0.36335-0.63203-0.91405 0.43036
  -3   5  -910061.76 8726.80   1 0.45650-0.92135 0.62857-0.35994-0.62968 0.14682
   3  -5   9 6763.82 9107.40   1-0.05961 0.52455 0.48934-0.75833 0.87004-0.38700
   3   5   917707.29 3842.08   1-0.47180 0.93673 0.55452-0.28554 0.68549-0.20244
  -3   5 -1022017.47 6942.76   1 0.42537-0.92639 0.62665-0.35796-0.65295 0.11688
  -3  -5 -1016382.9511440.88   1 0.17867-0.67825 0.36171-0.63039-0.91500 0.37757
  -3   5 -1015024.25 8255.26   1 0.43167-0.93196 0.60666-0.33803-0.66754 0.13103
   3  -5  1012921.73 4910.65   1-0.05978 0.56015 0.48939-0.75837 0.87001-0.33329
   3   5  1013571.35 6121.48   1-0.44339 0.94376 0.55362-0.28463 0.70491-0.16819
  -3   5 -11 3829.47 2808.47   1 0.38580-0.92233 0.64948-0.38078-0.65522 0.06554
  -3  -5 -11 4324.49 5120.91   1 0.17374-0.70870 0.35656-0.62525-0.91797 0.32679
  -3   5 -11 2593.12 1704.88   1 0.40679-0.94175 0.58688-0.31819-0.70006 0.10889
   3  -5  11 2461.77 1890.33   1-0.05435 0.59016 0.48787-0.75686 0.87121-0.28083
   3   5  11 3079.57 2494.85   1-0.41397 0.94978 0.55202-0.28304 0.72380-0.13341
  -3   5 -12  851.21 2307.17   1 0.34281-0.91485 0.67228-0.40358-0.65613 0.01285
  -3  -5 -12 1003.30 1609.21   1 0.16595-0.73629 0.34840-0.61708-0.92253 0.27762
  -3   5 -12  694.58 1272.13   1 0.38123-0.95156 0.56319-0.29450-0.73312 0.08821
   3  -5  12 1245.36 1471.73   1-0.04363 0.61490 0.48588-0.75481 0.87293-0.22836
   3   5  12  165.60 2689.98   1-0.38352 0.95476 0.54971-0.28072 0.74210-0.09804
   3   7 -14 8007.42 3643.85   1 0.63475-0.98605 0.47018-0.09400-0.61320-0.13729
   3  -7 -14 7009.73 4062.54   1 0.23859-0.58803 0.42349-0.79965-0.87391 0.12151
   3   7 -14 8871.05 3127.20   1 0.54724-0.89766 0.70246-0.32638-0.45503-0.29608
  -3  -7  14 4310.16 3754.03   1-0.11309 0.46316 0.50342-0.88000 0.85660-0.10520
  -3   7  14 7554.60 4291.14   1-0.61727 0.96707 0.54822-0.17194 0.56428 0.18761
   3  -7 -13 2905.45 2081.38   1 0.24843-0.56249 0.43347-0.80963-0.86624 0.16758
   3   7 -13  304.96 1319.85   1 0.57252-0.88749 0.72048-0.34440-0.39130-0.30616
  -3  -7  13 3199.77 2532.73   1-0.12744 0.44208 0.50693-0.88351 0.85250-0.15477
  -3   7  13 -483.95 2765.59   1-0.65629 0.97067 0.54242-0.16614 0.52445 0.17374
  -3  -7  12 3467.10 2409.04   1-0.71781 0.99798-0.38362 0.00774 0.58101 0.06296
   3  -7 -12 5216.55 4176.40   1 0.25592-0.53461 0.44104-0.81721-0.86021 0.21530
   3   7 -12 5722.65 4524.57   1 0.59618-0.87571 0.73563-0.35955-0.32156-0.32225
  -3   7  12 7020.13 4657.50   1-0.69482 0.97378 0.53455-0.15827 0.48110 0.16337
  -3  -7  11 4532.60 4388.52   1-0.75428 0.99894-0.34022-0.03566 0.56151 0.02879
   3  -7 -11 1910.29 7399.10   1 0.26068-0.50399 0.44584-0.82200-0.85631 0.26513
   3   7 -11 5758.86 6558.48   1 0.61782-0.86190 0.74726-0.37118-0.24471-0.34545
  -3  -7  11 5083.67 2495.96   1-0.14008 0.38385 0.50994-0.88652 0.84872-0.25833
  -3   7  11 3234.80 3358.91   1-0.73288 0.97642 0.52427-0.14799 0.43361 0.15716
  -3  -7  1030912.88 4471.02   1-0.78765 0.99680-0.29614-0.07974 0.54027-0.00362
   3  -7 -1031086.92 5538.83   1 0.26214-0.47008 0.44731-0.82347-0.85509 0.31766
   3   7 -1034140.62 5597.08   1 0.63707-0.84559 0.75406-0.37835-0.15975-0.37659
  -3  -7  1034333.87 5356.19   1-0.13501 0.34334 0.50874-0.88532 0.85026-0.31354
  -3   7  1030223.86 5930.51   1-0.77040 0.97852 0.51109-0.13481 0.38112 0.15594
  -3  -7   921505.49 3406.10   1-0.81799 0.99163-0.25145-0.12443 0.51736-0.03438
   3  -7  -924061.69 3475.80   1 0.25950-0.43206 0.44465-0.82081-0.85728 0.37359
   3   7  -922027.45 3867.32   1 0.65224-0.82532 0.75524-0.37953-0.06464-0.41807
  -3   7   918371.68 4555.94   1-0.80719 0.97989 0.49436-0.11809 0.32253 0.16082
  -3  -7   842337.83 5198.11   1-0.84532 0.98345-0.20622-0.16966 0.49285-0.06353
   3  -7  -841636.00 5666.80   1 0.25158-0.38877 0.43666-0.81282-0.86372 0.43378
   3   7  -843271.41 5437.97   1 0.66200-0.79965 0.74833-0.37262 0.04176-0.47085
  -3  -7   840427.75 3995.90   1-0.08472 0.22218 0.49614-0.87272 0.86409-0.43472
  -3   7   839719.95 5915.80   1-0.84280 0.98031 0.47290-0.09658 0.25698 0.17222
  -3  -7   727776.81 4534.11   1-0.86965 0.97227-0.16055-0.21533 0.46682-0.09116
   3  -7  -724630.38 4646.58   1 0.23662-0.33843 0.42148-0.79764-0.87541 0.49921
   3   7  -721407.96 5545.05   1 0.66391-0.76613 0.73038-0.35466 0.16050-0.53595
  -3  -7   7 6448.13 4279.64   1-0.02283 0.12508 0.47981-0.85631 0.87707-0.50107
  -3   7   728901.18 7041.75   1-0.87647 0.97853 0.44589-0.06956 0.18156 0.19399
  -3  -7   671157.6010761.52   1-0.89097 0.95808-0.11456-0.26132 0.43935-0.11736
   3  -7  -669673.91 4648.86   1 0.21195-0.27838 0.39622-0.77238-0.89335 0.57089
   3   7  -671844.33 5969.96   1 0.65483-0.72183 0.69746-0.32214 0.29108-0.61251
  -3  -7   666777.90 3500.68   1 0.08244-0.01564 0.44558-0.82208 0.89143-0.56915
  -3   7   662856.77 5685.36   1-0.90659 0.97319 0.41127-0.03494 0.09458 0.22732
  -3  -7   543929.55 6226.48   1-0.90926 0.94086-0.06840-0.30748 0.41056-0.14224
  -3   7   542604.68 5463.99   1-0.95442 0.98550 0.21916 0.15650 0.20259 0.06539
  -3   7   551053.27 6654.12   1 0.21163-0.17994 0.73007-0.35389-0.64977 0.91781
   3  -7  -550366.30 7591.07   1 0.17343-0.20448 0.35623-0.73239-0.91815 0.64944
   3   7  -549433.34 7485.52   1 0.63018-0.66172 0.64549-0.27017 0.43151-0.69937
  -3  -7   529260.38 4578.78   1 0.26621-0.23485 0.37134-0.74784 0.88951-0.62094
   3   7  -550412.42 6679.97   1-0.74678 0.71576 0.51978-0.14350 0.41489-0.68343
  -3   7   548228.32 7472.70   1-0.93034 0.96149 0.36661 0.00970-0.00638 0.27464
  -3  -7   4192819.7 8665.40   1-0.92516 0.92083-0.02212-0.35354 0.37891-0.16451
  -3   7   4191808.6 7902.73   1-0.94278 0.93845 0.05004 0.32561 0.32963-0.11523
  -3   7   4216186.9 9107.60   1 0.42698-0.43080 0.62569-0.24951-0.65283 0.86726
   3  -7  -4218177.6 9925.05   1 0.11470-0.11038 0.29405-0.67022-0.94887 0.73390
   3   7  -4216462.7 9780.92   1 0.58616-0.58225 0.57094-0.19562 0.57483-0.78912
   3   7  -4222948.0 9026.55   1-0.68956 0.69397 0.53576-0.15948 0.48728-0.70211
  -3   7   4221058.410659.30   1-0.94303 0.93872 0.30896 0.06735-0.12341 0.33801
  -3  -7   328629.52 3653.08   1-0.93721 0.89747 0.02373-0.39940 0.34793-0.18714
  -3   7   329675.01 3500.86   1 0.53447-0.57381 0.55348-0.17730-0.63874 0.79956
   3  -7  -333639.56 4473.25   1 0.02846 0.01082 0.19732-0.57386-0.97992 0.81887
   3   7  -331351.96 5081.66   1 0.52095-0.48159 0.47359-0.09827 0.71015-0.87086
   3  -7  -333026.78 4762.60   1 0.93738-0.89767-0.23573-0.14104 0.25638-0.41747
  -3  -7   2142986.4 7233.89   1-0.94615 0.87099 0.06890-0.44457 0.31628-0.20908
  -3   7   2147534.0 7865.37   1 0.59293-0.66778 0.50708-0.13090-0.62553 0.73274
   3  -7  -2146730.4 7205.89   1-0.10040 0.17526 0.05231-0.42885-0.99357 0.88620
   3  -7  -2146414.1 6652.63   1 0.90441-0.82924-0.14510-0.23168 0.40120-0.50860
   3   7  -2143113.1 5789.90   1 0.06309 0.01189 0.45231-0.07581 0.88962-0.99705
   3   7  -2144139.6 5825.51   1-0.89319 0.96840 0.42843-0.05211 0.13657-0.24387
  -3  -7   166001.14 3843.06   1-0.95204 0.84146 0.11287-0.48854 0.28437-0.23077
  -3   7   161720.52 8391.62   1 0.62482-0.73518 0.47925-0.10307-0.61637 0.66998
  -3   7   162383.90 8205.59   1 0.21408-0.32453 0.39841-0.02225-0.89186 0.94561
  -3   7   157318.85 5247.48   1 0.27648-0.38650 0.15276 0.22196 0.94879-0.89517
   3  -7  -161054.58 8049.34   1 0.83671-0.72608-0.04060-0.33618 0.54612-0.59982
   3   7  -157427.03 5065.96   1 0.69452-0.58421 0.10630 0.27010 0.71157-0.76533
   3   7  -159503.27 7753.02   1-0.81140 0.92207 0.49188-0.11555 0.31570-0.36935
  -3  -7   0144877.1 6276.19   1-0.95502 0.80903 0.15493-0.53060 0.25280-0.25280
  -3   7   0144503.6 6129.81   1 0.07143-0.21745 0.24428 0.13225-0.96706 0.96706
  -3   7   0131180.7 5614.46   1 0.46699-0.61241 0.39681-0.02208 0.79022-0.79022
   3   7   0132686.7 6731.12   1 0.24874-0.10331 0.11905 0.25568 0.96122-0.96122
   3   7   0120311.5 5190.16   1 0.89711-0.75101-0.13113 0.50792 0.42188-0.42188
   3  -7   0136976.9 6068.83   1 0.73651-0.59073 0.06881-0.44522 0.67291-0.67291
   3   7   0134916.7 5797.09   1-0.76462 0.91070 0.51335-0.13707 0.38963-0.38963
  -3  -7  -1304553.012793.73   1-0.95541 0.77400 0.19416-0.56983 0.22243-0.27603
  -3   7  -1263779.711398.96   1 0.64556-0.82695 0.46006-0.08388-0.60957 0.55596
  -3  -7  -1272175.312362.73   1-0.16067-0.02092-0.01770-0.35883-0.98684 0.93316
  -3   7  -1294750.412000.63   1-0.11001-0.07158 0.04125 0.33528-0.99307 0.93939
  -3   7  -1268816.210912.65   1 0.60518-0.78636 0.60175-0.22643 0.52119-0.57476
   3  -7   1276502.111693.73   1 0.61405-0.43279 0.17008-0.54648 0.77071-0.71696
   3   7   1282105.011713.34   1-0.72968 0.91119 0.52524-0.14896 0.43780-0.38409
  -3  -7  -2305092.413112.02   1-0.95373 0.73691 0.22927-0.60494 0.19446-0.30165
  -3   7  -2260195.611926.79   1 0.64288-0.85979 0.46259-0.08641-0.61049 0.50327
  -3  -7  -2292728.713217.26   1-0.08718-0.12998 0.06747-0.44401-0.99390 0.88654
  -3   7  -2319169.440180.20   1 0.66039-0.87703 0.71349-0.33817 0.23410-0.34125
   3  -7   2290164.911691.79   1 0.29306-0.07682 0.17310-0.54783 0.94028-0.83304
   3  -7   2297581.012461.73   1 0.48911-0.27237 0.25400-0.63041 0.83441-0.72690
   3   7   2291152.412566.33   1-0.69943 0.91635 0.53345-0.15717 0.47562-0.36821
  -3  -7  -313418.91 2518.45   1-0.95083 0.69859 0.25847-0.63414 0.17060-0.33139
   3   7   312219.89 1986.75   1-0.43150 0.68396 0.78631-0.41040-0.44216 0.60313
  -3   7  -314164.26 3742.58   1 0.63432-0.88674 0.47057-0.09439-0.61334 0.45252
  -3  -7  -315884.57 7916.68   1-0.02781-0.22492 0.13476-0.51130-0.99048 0.82944
  -3   7  -314932.78 2756.83   1 0.65951-0.91160 0.75167-0.37596 0.00531-0.16621
   3  -7   312553.31 1823.82   1 0.42342-0.17177 0.33865-0.71338 0.84025-0.67939
   3  -7   314215.91 2412.29   1 0.37614-0.12391 0.31734-0.69385 0.87051-0.70937
   3   7   314267.82 2774.39   1-0.67110 0.92345 0.53967-0.16339 0.50830-0.34717
  -3  -7  -4115490.6 6203.91   1-0.94791 0.66026 0.27916-0.65483 0.15336-0.36776
   3   7   4103923.7 5460.18   1-0.16817 0.45595 0.80919-0.43291-0.56296 0.77762
  -3   7  -4104794.2 7471.39   1 0.62099-0.90892 0.48269-0.10651-0.61755 0.40312
  -3  -7  -4112634.4 7198.99   1 0.01839-0.30671 0.18622-0.56276-0.98233 0.76760
  -3   7  -4113214.8 6383.26   1 0.63667-0.92420 0.75396-0.37824-0.16181-0.05272
   3  -7   4135073.3 9168.50   1 0.28328 0.00439 0.36345-0.73995 0.88749-0.67263
   3   7   4117742.2 7699.38   1-0.64352 0.93129 0.54454-0.16826 0.53790-0.32308
  -3  -7  -550864.06 3555.13   1-0.94660 0.62353 0.28707-0.66274 0.14669-0.41468
  -3   7  -572798.92 6093.02   1 0.60360-0.92705 0.49798-0.12180-0.62263 0.35459
  -3  -7  -570349.13 5040.10   1 0.05327-0.37717 0.22452-0.60106-0.97301 0.70460
  -3   7  -564328.72 4627.11   1 0.60745-0.93051 0.74202-0.36594-0.28354 0.01529
   3  -7   570055.55 6757.46   1 0.21073 0.11239 0.39576-0.77227 0.89384-0.62527
   3   7   568368.60 5599.45   1-0.61607 0.93926 0.54837-0.17209 0.56545-0.29691
  -3   7  -628108.73 4953.64   1 0.58261-0.94157 0.51569-0.13951-0.62818 0.30654
  -3  -7  -625606.1810474.69   1 0.07874-0.43821 0.25220-0.62874-0.96446 0.64237
  -3   7  -626795.43 9197.05   1 0.57743-0.93593 0.72378-0.34770-0.37776 0.05585
   3  -7   626043.38 3387.35   1 0.15635 0.20222 0.41799-0.79449 0.89489-0.57260
   3   7   626915.82 4995.27   1-0.58843 0.94704 0.55129-0.17501 0.59145-0.26921
  -3   7  -737642.97 5176.31   1 0.55831-0.95279 0.53523-0.15905-0.63387 0.25862
  -3  -7  -735065.81 5438.77   1 0.09653-0.49158 0.27138-0.64792-0.95761 0.58184
  -3   7  -737138.72 3845.06   1 0.54789-0.94185 0.70294-0.32686-0.45350 0.07794
   3  -7   735510.01 4139.70   1 0.11716 0.27685 0.43299-0.80949 0.89375-0.51774
   3   7   736423.73 5561.52   1-0.56037 0.95441 0.55338-0.17710 0.61623-0.24028
  -3   7  -836057.56 5358.32   1 0.53088-0.96087 0.55615-0.17998-0.63941 0.21055
  -3  -7  -831776.5311950.96   1 0.10790-0.53673 0.28676-0.66292-0.95190 0.52196
  -3   7  -833686.12 7496.23   1 0.51901-0.94841 0.68075-0.30467-0.51691 0.08770
   3  -7   832946.15 4927.31   1 0.09034 0.33913 0.44277-0.81927 0.89206-0.46235
   3   7   830636.47 5942.39   1-0.53176 0.96122 0.55469-0.17841 0.63994-0.21029
  -3   7  -9 1282.66 2453.19   1 0.50040-0.96590 0.57807-0.20190-0.64453 0.16206
  -3  -7  -9 3727.22 2210.90   1 0.11436-0.57857 0.29369-0.66985-0.94903 0.46534
  -3   7  -9 3384.05 6620.56   1 0.49058-0.95542 0.65761-0.28153-0.57172 0.08885
   3  -7   9 4739.68 2635.57   1 0.07352 0.39139 0.44871-0.82521 0.89064-0.40721
   3   7   9 4578.79 3550.66   1-0.50243 0.96736 0.55476-0.17818 0.66317-0.18012
  -3   7 -1017171.35 9378.39   1 0.46689-0.96790 0.60067-0.22449-0.64899 0.11292
  -3  -7 -1015368.36 7372.38   1 0.11652-0.61610 0.29600-0.67216-0.94805 0.41062
   3  -7  1018525.16 6627.23   1 0.06484 0.43552 0.45171-0.82822 0.88980-0.35265
   3   7  1015359.99 3451.40   1-0.47241 0.97279 0.55454-0.17796 0.68505-0.14834
  -3   7 -11 3316.56 3156.78   1 0.43031-0.96684 0.62368-0.24750-0.65257 0.06289
  -3  -7 -11 4643.26 3084.92   1 0.11503-0.64999 0.29440-0.67056-0.94873 0.35755
   3  -7  11 1708.40 1434.76   1 0.06286 0.47294 0.45239-0.82889 0.88959-0.29874
   3   7  11 1691.30 2338.56   1-0.44158 0.97739 0.55354-0.17696 0.70611-0.11572
   3  -9 -13 2432.50 7032.93   1 0.17697-0.49104 0.35994-0.84357-0.91603 0.21737
   3   9 -13 4931.70 3907.92   1 0.58818-0.90316 0.73074-0.24720-0.34648-0.35098
  -3   9  13 5256.17 4129.36   1-0.66671 0.98109 0.54052-0.05673 0.51315 0.18503
  -3  -9  12 3226.69 4003.75   1-0.71346 0.99363-0.38851-0.09476 0.58311 0.06086
   3  -9 -12 3552.91 2604.04   1 0.18005-0.45874 0.36315-0.84679-0.91416 0.26924
   3   9 -12 2678.48 2619.27   1 0.61099-0.89052 0.74389-0.26036-0.27074-0.37307
  -3   9  12 5743.06 4152.44   1-0.70443 0.98339 0.53221-0.04842 0.46959 0.17489
  -3  -9  11 5672.04 9391.66   1-0.74616 0.99082-0.35028-0.13299 0.56616 0.02414
   3  -9 -11 5908.32 5873.40   1 0.17977-0.42308 0.36286-0.84650-0.91433 0.32316
   3   9 -1110350.23 3318.33   1 0.63131-0.87526 0.75232-0.26926-0.18824-0.40174
  -3   9  11 6490.98 4554.61   1-0.74142 0.98496 0.52156-0.03777 0.42220 0.16857
  -3  -9  10 2283.29 2969.21   1-0.77601 0.98516-0.31206-0.17122 0.54810-0.01145
   3  -9 -10 4609.69 3616.73   1 0.17547-0.38340 0.35836-0.84200-0.91694 0.37951
   3   9 -10 8450.04 3482.75   1 0.64769-0.85621 0.75563-0.27256-0.09749-0.43886
  -3   9  10 4779.99 3734.98   1-0.77758 0.98569 0.50816-0.02437 0.37031 0.16675
  -3  -9   952202.73 6254.10   1-0.80312 0.97676-0.27398-0.20930 0.52907-0.04609
   3  -9  -950224.94 6118.63   1 0.16623-0.33879 0.34869-0.83232-0.92237 0.43868
   3   9  -949262.0712401.86   1 0.65923-0.83232 0.75193-0.26886 0.00199-0.48471
  -3  -9   957528.00 5715.20   1 0.13384 0.03930 0.42671-0.91078 0.89442-0.41099
  -3   9   952135.05 8644.39   1-0.81266 0.98536 0.49148-0.00769 0.31307 0.17028
  -3  -9   8 9761.45 8799.05   1-0.82756 0.96569-0.23621-0.24706 0.50925-0.07993
   3  -9  -8 8855.25 2332.72   1 0.15082-0.28800 0.33246-0.81609-0.93097 0.50103
   3   9  -8 7549.38 5389.13   1 0.66427-0.80193 0.73925-0.25619 0.11061-0.53969
  -3  -9   8 2420.04 2219.22   1 0.20280-0.06510 0.39911-0.88318 0.89419-0.46447
  -3   9   8 9788.16 4536.08   1-0.84621 0.98372 0.47053 0.01330 0.25002 0.17919
  -3  -9   749932.85 5407.22   1-0.84940 0.95202-0.19895-0.28432 0.48879-0.11314
   3  -9  -740663.53 4279.83   1 0.12751-0.22932 0.30774-0.79137-0.94288 0.56668
   3   9  -753689.40 6825.90   1 0.66066-0.76288 0.71523-0.23217 0.22796-0.60341
  -3  -9   749116.67 4113.00   1 0.30609-0.20383 0.35264-0.83672 0.88427-0.50827
  -3   9   741865.47 7912.31   1-0.87760 0.97965 0.44482 0.03902 0.17872 0.19683
  -3  -9   631199.4710159.07   1-0.86871 0.93582-0.16244-0.32084 0.46792-0.14593
  -3   9   631278.71 2349.71   1 0.11638-0.04942 0.76175-0.27796-0.63732 0.95931
   3  -9  -625788.73 2696.77   1 0.09544-0.16287 0.27020-0.75433-0.95805 0.63596
   3   9  -636005.92 5211.68   1 0.64613-0.71312 0.67718-0.19463 0.35204-0.67347
  -3  -9   627512.80 2151.99   1 0.45673-0.38965 0.27340-0.75735 0.84654-0.52401
  -3   9   638270.62 7647.97   1-0.90548 0.97208 0.41282 0.07102 0.09830 0.22360
  -3  -9   5108278.8 6364.00   1-0.88554 0.91714-0.12695-0.35633 0.44687-0.17855
  -3   9   5101110.5 5322.17   1 0.37393-0.34224 0.65598-0.17232-0.65563 0.92367
   3  -9  -597659.10 7969.22   1 0.04868-0.08054 0.21950-0.70363-0.97439 0.70598
   3   9  -597644.92 6152.02   1 0.61779-0.64933 0.62321-0.14065 0.47952-0.74738
  -3   9   596870.18 7021.81   1-0.92781 0.95896 0.37295 0.11088 0.00732 0.26093
  -3  -9   4 9610.99 7862.51   1-0.89996 0.89605-0.09284-0.39043 0.42596-0.21130
  -3   9   4 9576.74 2457.79   1 0.49881-0.50264 0.57918-0.09552-0.64476 0.85919
   3  -9  -4 9808.03 4034.33   1-0.01534 0.01905 0.14874-0.63286-0.98875 0.77403
   3   9  -416302.42 4989.30   1 0.57432-0.57041 0.55247-0.06992 0.60408-0.81837
  -3   9   412132.91 4001.10   1-0.94145 0.93714 0.32341 0.16043-0.09527 0.30987
  -3  -9   3129427.9 7508.66   1-0.91206 0.87263-0.06056-0.42271 0.40555-0.24456
  -3   9   3139812.4 7655.23   1 0.56942-0.60876 0.52642-0.04276-0.63137 0.79219
   3  -9  -3120968.6 9524.60   1-0.10077 0.14006 0.05189-0.53601-0.99355 0.83250
   3   9  -3140710.7 8642.04   1 0.51741-0.47820 0.46671 0.01508 0.71725-0.87811
   3   9  -3131945.9 6383.78   1-0.37861 0.41833 0.54927-0.06510 0.74494-0.90595
  -3  -9   213710.58 7317.93   1-0.92268 0.84752-0.03036-0.45264 0.38435-0.27715
  -3   9   215569.86 5523.72   1 0.61092-0.68578 0.49161-0.00795-0.62054 0.72776
   3   9  -212873.46 2995.24   1 0.44743-0.37281 0.37049 0.11130 0.81396-0.92120
   3  -9  -213446.25 3265.42   1 0.92402-0.84885-0.19010-0.29433 0.33171-0.43910
   3   9  -211039.86 1492.41   1 0.08591-0.01092 0.44435 0.03972 0.89172-0.99915
   3   9  -212155.20 1548.05   1-0.89264 0.96785 0.42907 0.05477 0.13816-0.24546
  -3  -9   1102927.5 6729.40   1-0.93043 0.81985-0.00346-0.47954 0.36644-0.31284
  -3   9   1115271.0 7026.91   1 0.63473-0.74509 0.47019 0.01345-0.61321 0.66682
   3   9  -1110521.3 7438.36   1 0.37089-0.26087 0.27061 0.21118 0.88837-0.94199
  -3   9   1105987.1 5893.32   1 0.34122-0.45125 0.23302 0.24877 0.91063-0.85701
   3  -9  -1102225.7 7292.64   1 0.88307-0.77243-0.10679-0.37764 0.45691-0.51061
   3   9  -1100813.2 4927.24   1 0.53211-0.42181 0.22685 0.25709 0.81571-0.86947
   3   9  -1112650.1 5813.19   1-0.83397 0.94464 0.47873 0.00511 0.27440-0.32806
  -3  -9   020721.25 2592.40   1-0.93620 0.79021 0.01941-0.50241 0.35090-0.35090
  -3   9   024274.49 3892.14   1 0.64678-0.79266 0.45891 0.02474-0.60915 0.60915
  -3   9   024423.88 3288.23   1 0.47359-0.61902 0.40580 0.07599 0.78168-0.78168
   3   9   024289.61 4190.25   1 0.29390-0.14847 0.17413 0.30766 0.93983-0.93983
   3  -9   022811.38 3000.57   1 0.81788-0.67178-0.01759-0.46684 0.57511-0.57511
   3   9   020101.22 2367.49   1 0.77584-0.63006 0.03022 0.45372 0.63020-0.63020
   3   9   022393.21 2940.24   1-0.79030 0.93639 0.50259-0.01880 0.35045-0.35045
  -3  -9  -1155641.4 7908.49   1-0.94013 0.75872 0.03696-0.51996 0.33878-0.39238
  -3   9  -1151681.6 8449.33   1 0.65047-0.83186 0.45539 0.02826-0.60786 0.55425
  -3   9  -1147063.5 7561.53   1 0.58020-0.76138 0.56159-0.07904 0.58988-0.64345
   3  -9   1159449.9 8197.17   1 0.73410-0.55285 0.07106-0.55500 0.67530-0.62154
   3   9   1158000.2 8161.93   1-0.75446 0.93597 0.51711-0.03332 0.40420-0.35049
  -3  -9  -235733.41 3857.49   1-0.94225 0.72542 0.04733-0.53034 0.33154-0.43873
  -3   9  -234347.69 4076.40   1 0.64782-0.86472 0.45792 0.02573-0.60879 0.50157
  -3  -9  -233995.51 4338.35   1-0.15690-0.06026-0.01328-0.47083-0.98752 0.88016
  -3   9  -234236.96 3370.13   1 0.64371-0.86034 0.67205-0.18950 0.36602-0.47316
   3  -9   234411.51 3476.63   1 0.63900-0.42227 0.15127-0.63522 0.75417-0.64666
   3   9   233694.96 3629.56   1-0.72269 0.93962 0.52729-0.04351 0.44683-0.33942
  -3  -9  -362656.51 3505.76   1-0.94232 0.69008 0.04768-0.53069 0.33129-0.49209
  -3   9  -354403.90 4056.42   1 0.64010-0.89253 0.46520 0.01845-0.61143 0.45060
  -3  -9  -356852.99 4557.16   1-0.10293-0.14980 0.04939-0.53352-0.99346 0.83241
  -3   9  -359002.72 3608.93   1 0.66406-0.91616 0.73176-0.24870 0.15340-0.31431
   3  -9   361747.77 4383.19   1 0.54418-0.29197 0.21892-0.70287 0.80989-0.64862
   3   9   359549.99 4420.08   1-0.69292 0.94527 0.53499-0.05121 0.48335-0.32222
  -3  -9  -4 4957.16 1957.13   1-0.93930 0.65165 0.03309-0.51609 0.34147-0.55586
  -3   9  -4 5484.23 3124.29   1 0.62815-0.91609 0.47622 0.00743-0.61532 0.40089
  -3  -9  -4 6897.20 2509.03   1-0.05867-0.22964 0.09995-0.58408-0.99325 0.77853
  -3   9  -4 7130.72 2313.62   1 0.65660-0.94413 0.75376-0.27070-0.02656-0.18797
   3  -9   4 5959.17 2659.91   1 0.45772-0.17003 0.27282-0.75677 0.84620-0.63117
   3   9   4 6198.09 2536.08   1-0.66406 0.95183 0.54102-0.05723 0.51605-0.30122
  -3   9  -548847.05 4988.67   1 0.61250-0.93595 0.49022-0.00656-0.62008 0.35205
  -3  -9  -544747.01 4811.90   1-0.02342-0.30046 0.13969-0.62381-0.98991 0.72150
  -3   9  -547542.48 4643.41   1 0.63487-0.95783 0.75345-0.27039-0.17098-0.09718
   3  -9   550460.42 4972.58   1 0.38338-0.06025 0.31351-0.79759 0.86874-0.60017
   3   9   545504.42 5286.88   1-0.63550 0.95869 0.54576-0.06197 0.54614-0.27761
  -3   9  -6  379.87 1844.26   1 0.59351-0.95248 0.50659-0.02293-0.62538 0.30373
  -3  -9  -6  -52.15 2215.43   1 0.00383-0.36330 0.17009-0.65421-0.98541 0.66332
  -3   9  -6 -392.91 1243.54   1 0.60690-0.96540 0.74172-0.25819-0.28549-0.03640
   3  -9   6   23.40 1171.26   1 0.32336 0.03521 0.34424-0.82831 0.88143-0.55915
   3   9   6  716.06 2581.44   1-0.60687 0.96548 0.54944-0.06565 0.57429-0.25205
  -3   9  -761694.06 8317.94   1 0.57141-0.96589 0.52482-0.04116-0.63090 0.25565
  -3  -9  -742295.43 5336.78   1 0.02418-0.41923 0.19261-0.67673-0.98097 0.60520
   3  -9   764342.16 9395.13   1 0.27647 0.11755 0.36662-0.85069 0.88834-0.51234
   3   9   750181.49 6913.04   1-0.57793 0.97196 0.55217-0.06838 0.60091-0.22496
  -3   9  -8 3623.35 3717.84   1 0.54634-0.97632 0.54451-0.06085-0.63640 0.20754
  -3  -9  -8 1266.65 1579.60   1 0.03862-0.46924 0.20849-0.69261-0.97726 0.54780
   3  -9   8 1379.57 1293.26   1 0.24131 0.18816 0.38252-0.86660 0.89187-0.46216
   3   9   8 -109.51 2832.79   1-0.54851 0.97796 0.55402-0.07023 0.62624-0.19659
  -3   9  -916104.90 4959.94   1 0.51836-0.98386 0.56532-0.08166-0.64164 0.15917
  -3  -9  -9 5264.09 8871.68   1 0.04800-0.51420 0.21877-0.70289-0.97459 0.49145
   3  -9   9 4543.47 4859.88   1 0.21628 0.24863 0.39340-0.87747 0.89356-0.41013
   3   9   9 9694.64 3525.33   1-0.51849 0.98336 0.55503-0.07124 0.65046-0.16709
  -3   9 -10  528.58 2591.87   1 0.48749-0.98851 0.58696-0.10330-0.64639 0.11031
  -3  -9 -10  284.97 1318.41   1 0.05305-0.55482 0.22428-0.70840-0.97307 0.43626
   3  -9  10  763.01 1155.02   1 0.19991 0.30045 0.40032-0.88439 0.89430-0.35715
   3   9  10 2690.19 2574.88   1-0.48762 0.98799 0.55475-0.07057 0.67414-0.13743
   3 -11 -12 4166.32 2829.58   1 0.10187-0.38056 0.28028-0.87139-0.95449 0.30957
  -3  11  12 3487.96 3698.58   1-0.70396 0.98292 0.53233 0.05896 0.47016 0.17432
  -3 -11  11 6199.92 4510.63   1-0.73037 0.97503-0.36918-0.22150 0.57468 0.01562
   3 -11 -11 7200.62 2862.57   1 0.09806-0.34338 0.27303-0.86473-0.95699 0.36649
   3  11 -11 7071.67 3388.47   1 0.63891-0.88286 0.75451-0.16410-0.14997-0.44001
  -3  11  11 7299.56 3121.38   1-0.74003 0.98357 0.52201 0.06928 0.42408 0.16669
  -3 -11  10 4892.08 3591.06   1-0.75761 0.96676-0.33603-0.25464 0.55955-0.02291
   3 -11 -10 1328.78 5988.50   1 0.08908-0.29881 0.26336-0.85506-0.96057 0.42375
   3  11 -10 4034.18 2302.11   1 0.65325-0.86177 0.75502-0.16461-0.05651-0.47984
  -3  11  10 1480.23 3284.96   1-0.77509 0.98320 0.50920 0.08209 0.37409 0.16297
  -3 -11   927071.20 7207.58   1-0.78230 0.95594-0.30353-0.28714 0.54393-0.06095
   3 -11  -927136.88 9221.12   1 0.07479-0.24895 0.24792-0.83962-0.96588 0.48275
   3  11  -925787.58 4672.74   1 0.66213-0.83521 0.74808-0.15767 0.04411-0.52682
  -3  11   926159.04 4261.72   1-0.80893 0.98162 0.49346 0.09783 0.31955 0.16380
  -3 -11   8 9698.28 8118.12   1-0.80454 0.94267-0.27188-0.31879 0.52800-0.09868
   3 -11  -8 4098.46 4936.57   1 0.05409-0.19268 0.22542-0.81712-0.97275 0.54330
   3  11  -8 5709.25 7320.82   1 0.66410-0.80175 0.73212-0.14171 0.15151-0.58060
  -3  11   810193.84 3871.45   1-0.84112 0.97863 0.47404 0.11731 0.26035 0.16885
  -3 -11   714883.82 6641.82   1-0.82439 0.92701-0.24132-0.34935 0.51198-0.13633
   3 -11  -715305.46 8027.70   1 0.02560-0.12861 0.19417-0.78587-0.98063 0.60486
   3  11  -714379.46 3433.36   1 0.65774-0.76019 0.70533-0.11554 0.26432-0.63933
  -3  11   710820.37 3432.60   1-0.87127 0.97332 0.45067 0.14069 0.19435 0.18121
  -3 -11   6 9757.57 6404.62   1-0.84194 0.90904-0.21212-0.37855 0.49612-0.17413
   3 -11  -6 5485.42 1380.88   1-0.01239-0.05503 0.15202-0.74373-0.98829 0.66620
   3  11  -6 8348.98 2208.93   1 0.64102-0.70802 0.66651-0.07673 0.38057-0.70200
  -3  11   6 9204.80 3486.96   1-0.89834 0.96494 0.42224 0.16911 0.12119 0.20071
  -3 -11   5 4711.10 2274.49   1-0.85722 0.88882-0.18462-0.40605 0.48069-0.21237
  -3  11   5 3419.65 2124.10   1 0.41793-0.38624 0.63109-0.03995-0.65349 0.92152
   3 -11  -5 3037.36 1610.66   1-0.06183 0.02997 0.09637-0.68808-0.99342 0.72501
   3  11  -5 3660.86 1946.87   1 0.61290-0.64445 0.61477-0.02499 0.49637-0.76423
  -3  11   5 4314.39 3947.03   1-0.92091 0.95205 0.38771 0.20365 0.03998 0.22827
  -3 -11   431348.28 5244.22   1-0.87031 0.86640-0.15922-0.43145 0.46604-0.25138
  -3  11   434722.94 4954.62   1 0.51044-0.51427 0.57100 0.02013-0.64296 0.85738
   3 -11  -428507.39 3143.73   1-0.12462 0.12834 0.02435-0.61605-0.99190 0.77717
   3  11  -431930.55 5294.93   1 0.57308-0.56917 0.55057 0.03921 0.60699-0.82127
  -3  11   432777.13 5598.11   1-0.93693 0.93262 0.34592 0.24544-0.04990 0.26450
  -3 -11   318710.48 2937.11   1-0.88123 0.84180-0.13643-0.45425 0.45256-0.29157
  -3  11   319762.95 3345.35   1 0.56694-0.60628 0.52840 0.06272-0.63194 0.79276
   3  11  -316905.01 3600.42   1 0.52262-0.48325 0.47597 0.11381 0.70733-0.86804
  -3  11   317667.49 3051.14   1-0.94364 0.90388 0.29585 0.29551-0.14833 0.30929
  -3 -11   236950.42 8690.23   1-0.88998 0.81505-0.11685-0.47382 0.44075-0.33342
  -3  11   244112.62 8065.00   1 0.60210-0.67695 0.49927 0.09186-0.62305 0.73026
   3  11  -246251.14 5770.26   1 0.46514-0.39052 0.39432 0.19454 0.79255-0.89980
  -3  11   239764.18 4040.23   1 0.29477-0.36938 0.17520 0.41366 0.93936-0.83212
   3 -11  -238872.55 6088.36   1 0.93775-0.86258-0.23746-0.35462 0.25343-0.36082
  -3 -11   1 5598.07 3143.62   1-0.89655 0.78610-0.10129-0.48938 0.43120-0.37754
  -3  11   1 5520.60 3117.69   1 0.62331-0.73367 0.48061 0.11052-0.61684 0.67044
   3  11  -1 4344.53 5204.59   1 0.40188-0.29185 0.31050 0.27835 0.86143-0.91505
  -3  11   1 3610.13 2297.18   1 0.39534-0.50536 0.30202 0.28683 0.86745-0.81383
   3 -11  -1 3504.52 2305.60   1 0.91623-0.80559-0.17049-0.42160 0.36255-0.41625
   3  11  -1 7457.83 1573.09   1-0.81651 0.92718 0.48910 0.10226 0.30672-0.36037
  -3 -11   025547.90 6536.70   1-0.90077 0.75482-0.09079-0.49988 0.42468-0.42468
  -3  11   032816.04 4660.91   1 0.63472-0.78060 0.47020 0.12093-0.61321 0.61321
  -3  11   032335.19 4089.87   1 0.49446-0.63989 0.43450 0.15435 0.75279-0.75279
   3  11   028857.12 4039.15   1 0.33796-0.19253 0.22892 0.35994 0.91289-0.91289
   3 -11   024568.29 6990.46   1 0.87733-0.73123-0.09759-0.49450 0.46985-0.46985
   3  11   028189.49 2577.30   1-0.78109 0.92718 0.50667 0.08462 0.36491-0.36491
  -3 -11  -1  151.33  896.44   1-0.90234 0.72088-0.08679-0.50388 0.42218-0.47584
  -3  11  -1-1790.89 2014.64   1 0.63884-0.82024 0.46637 0.12475-0.61185 0.55824
  -3  11  -1  254.80 1075.68   1 0.57705-0.75824 0.55670 0.03308 0.59756-0.65113
   3  11   1 1555.52 2909.10   1 0.27686-0.09603 0.15323 0.43562 0.94861-0.89498
   3 -11   1 1575.76 1440.40   1 0.82212-0.64056-0.02263-0.56946 0.56885-0.51516
   3  11   1 1469.70 1823.25   1-0.74973 0.93124 0.51877 0.07252 0.41082-0.35711
  -3 -11  -257832.19 4498.60   1-0.90054 0.68357-0.09137-0.49930 0.42504-0.53237
  -3  11  -258507.92 5635.41   1 0.63726-0.85417 0.46785 0.12328-0.61237 0.50516
  -3  11  -248597.27 3919.24   1 0.63397-0.85060 0.65264-0.06286 0.41488-0.52202
   3 -11   261751.37 5149.90   1 0.75579-0.53905 0.05038-0.64187 0.65287-0.54536
   3  11   259492.91 4900.34   1-0.72058 0.93751 0.52789 0.06339 0.44952-0.34211
  -3 -11  -312743.69 2370.69   1-0.89385 0.64137-0.10778-0.48290 0.43520-0.59619
  -3  11  -310336.04 3301.45   1 0.63100-0.88342 0.47362 0.11751-0.61441 0.45359
  -3 -11  -313400.33 6284.64   1-0.17152-0.08121-0.03047-0.56123-0.98470 0.82366
  -3  11  -312714.15 2863.60   1 0.66065-0.91274 0.71520-0.12479 0.22809-0.38899
   3 -11   311736.61 4107.20   1 0.68269-0.43047 0.11628-0.70777 0.72139-0.56012
   3  11   310681.11 3021.13   1-0.69245 0.94480 0.53510 0.05618 0.48390-0.32278
  -3  11  -444217.76 4918.35   1 0.62075-0.90869 0.48290 0.10823-0.61762 0.40319
  -3 -11  -447436.78 5742.98   1-0.13004-0.15827 0.01806-0.60976-0.99134 0.77661
   3 -11   444290.11 2983.52   1 0.61006-0.32237 0.17302-0.76451 0.77322-0.55820
   3  11   445681.26 3976.26   1-0.66465 0.95242 0.54091 0.05038 0.51541-0.30058
  -3  11  -515993.79 6739.68   1 0.60698-0.93043 0.49505 0.09608-0.62168 0.35364
  -3 -11  -516021.76 7498.71   1-0.09566-0.22823 0.05776-0.64946-0.99373 0.72532
   3 -11   513689.63 1745.42   1 0.54284-0.21967 0.21981-0.81130 0.81055-0.54177
   3  11   511431.39 2591.27   1-0.63679 0.95998 0.54557 0.04572 0.54483-0.27629
  -3  11  -631063.50 5258.60   1 0.58999-0.94896 0.50955 0.08158-0.62630 0.30466
  -3 -11  -628551.50 4898.20   1-0.06792-0.29154 0.08945-0.68116-0.99367 0.67158
   3 -11   631046.97 4838.45   1 0.48397-0.12532 0.25714-0.84863 0.83644-0.51391
   3  11   633017.66 5330.51   1-0.60862 0.96723 0.54924 0.04205 0.57263-0.25039
  -3  11  -7 3374.30 2387.97   1 0.57000-0.96448 0.52595 0.06517-0.63123 0.25598
  -3 -11  -7 1204.88 1354.55   1-0.04622-0.34882 0.11405-0.70575-0.99239 0.61662
   3 -11   7 2032.41 1175.46   1 0.43413-0.04011 0.28558-0.87723 0.85438-0.47837
   3  11   7 1006.90 2357.50   1-0.57995 0.97399 0.55201 0.03928 0.59910-0.22315
  -3  11  -8 2794.89 2484.89   1 0.54713-0.97711 0.54391 0.04722-0.63624 0.20738
  -3 -11  -8 2790.80 3109.97   1-0.02989-0.40072 0.13243-0.72413-0.99074 0.56128
   3 -11   8 3252.14 3049.28   1 0.39454 0.03493 0.30753-0.89918 0.86588-0.43617
   3  11   8 5873.93 3702.56   1-0.55068 0.98013 0.55391 0.03737 0.62443-0.19478
  -3  11  -9 4876.71 3685.56   1 0.52143-0.98693 0.56309 0.02803-0.64111 0.15864
  -3 -11  -9 2425.56 1792.55   1-0.01833-0.44786 0.14539-0.73709-0.98920 0.50606
   3  11   9 3667.89 2918.85   1-0.52069 0.98556 0.55499 0.03630 0.64874-0.16537
  -3 -13  10 3272.95 4885.15   1-0.73330 0.94245-0.36573-0.33233 0.57315-0.03650
   3 -13 -10 3573.65 2267.68   1 0.00260-0.21234 0.16872-0.86801-0.98565 0.44884
  -3  13  10 7022.75 4303.22   1-0.76368 0.97180 0.51371 0.18509 0.39099 0.14607
  -3 -13   9 6733.51 3965.16   1-0.75605 0.92969-0.33800-0.36007 0.56047-0.07749
   3 -13  -9 4890.69 3343.46   1-0.01535-0.15880 0.14872-0.84801-0.98875 0.50562
   3  13  -9 4322.77 2592.88   1 0.66307-0.83615 0.74584-0.04808 0.06365-0.54637
  -3  13   9 5867.18 2941.00   1-0.79672 0.96942 0.49958 0.19921 0.34006 0.14330
  -3 -13   8 3912.78 8319.15   1-0.77646 0.91459-0.31145-0.38661 0.54781-0.11849
   3 -13  -8 4559.21 6640.46   1-0.03947-0.09911 0.12166-0.82095-0.99178 0.56233
   3  13  -8 5301.64 2847.17   1 0.66370-0.80135 0.72881-0.03106 0.16829-0.59738
  -3  13   816307.82 6119.11   1-0.82826 0.96553 0.48255 0.21624 0.28482 0.14483
  -3 -13   7 2662.29 1798.69   1-0.79458 0.89720-0.28636-0.41171 0.53537-0.15972
   3 -13  -7 2298.25  880.78   1-0.07075-0.03225 0.08623-0.78552-0.99375 0.61798
   3  13  -7 4945.60 2701.53   1 0.65653-0.75898 0.70195-0.00493 0.27608-0.65108
  -3  13   7 6249.68 3185.24   1-0.85779 0.95984 0.46194 0.23694 0.22539 0.15017
  -3 -13   692611.61 6365.21   1-0.81046 0.87757-0.26301-0.43506 0.52341-0.20142
   3 -13  -686425.20 8009.34   1-0.11026 0.04282 0.04096-0.74024-0.99305 0.67096
   3  13  -682456.28 8444.94   1 0.64020-0.70720 0.66485 0.03216 0.38484-0.70628
  -3  13   687216.91 6188.12   1-0.88491 0.95151 0.43752 0.26136 0.15968 0.16222
  -3 -13   5 1452.98 1604.08   1-0.82413 0.85573-0.24174-0.45633 0.51221-0.24388
   3 -13  -5  952.94 1116.38   1-0.15899 0.12713-0.01573-0.68355-0.98715 0.71874
   3  13  -5 1305.28 2076.31   1 0.61439-0.64593 0.61732 0.07969 0.49136-0.75922
  -3  13   5 1571.79 3468.92   1-0.90856 0.93971 0.40841 0.29047 0.08779 0.18046
  -3 -13   493702.6210344.88   1-0.83557 0.83166-0.22298-0.47509 0.50208-0.28742
   3  13  -483242.32 9795.91   1 0.57932-0.57541 0.56022 0.13679 0.59205-0.80633
  -3  13   483839.44 9935.22   1-0.92744 0.92313 0.37384 0.32504 0.00926 0.20534
  -3 -13   3 6255.09 2592.46   1-0.84475 0.80533-0.20721-0.49085 0.49340-0.33241
  -3  13   3 7573.47 3084.93   1 0.54417-0.58351 0.54617 0.15244-0.63684 0.79766
   3  13  -3 7442.23 1832.85   1 0.53614-0.49677 0.49545 0.20156 0.68342-0.84414
  -3  13   3 5128.29 2035.34   1 0.28709-0.32630 0.16576 0.53016 0.94345-0.78258
  -3  13   3 5123.97 2672.58   1-0.93981 0.90005 0.33312 0.36575-0.07592 0.23688
  -3 -13   252570.78 9973.66   1-0.85155 0.77661-0.19508-0.50299 0.48662-0.37929
  -3  13   266601.08 9154.30   1 0.57734-0.65220 0.52001 0.17860-0.62948 0.73670
   3  13  -265357.24 7676.91   1 0.48787-0.41325 0.42537 0.27055 0.76225-0.86949
  -3  13   251571.22 5582.67   1 0.36370-0.43832 0.26145 0.43447 0.89406-0.78682
  -3  13   255426.65 6207.50   1-0.94361 0.86839 0.28582 0.41306-0.16703 0.27433
  -3 -13   1 6101.60 2796.44   1-0.85575 0.74530-0.18737-0.51070 0.48226-0.42859
  -3  13   1 5585.04 3024.91   1 0.59834-0.70870 0.50249 0.19612-0.62408 0.67769
  -3  13   1 3810.53  976.86   1 0.44399-0.55402 0.36590 0.33002 0.81791-0.76429
   3  13  -1 5816.21 2626.97   1 0.43487-0.32485 0.35377 0.34215 0.82808-0.88170
   3 -13  -1 5342.41 2544.02   1 0.93670-0.82606-0.23265-0.46709 0.26163-0.31533
  -3 -13   049594.95 5254.99   1-0.85696 0.71100-0.18512-0.51295 0.48098-0.48098
  -3  13   056307.20 6732.00   1 0.61047-0.75635 0.49201 0.20660-0.62068 0.62068
   3  13   042687.92 5011.82   1 0.38099-0.23556 0.28354 0.41238 0.88002-0.88002
   3 -13   046171.75 6199.69   1 0.91752-0.77142-0.17355-0.52619 0.35779-0.35779
  -3 -13  -1  453.80  976.69   1-0.85447 0.67300-0.18974-0.50833 0.48360-0.53726
  -3  13  -1  362.71 2268.28   1 0.61582-0.79721 0.48730 0.21131-0.61911 0.56550
   3  13   1 1560.74 3364.26   1 0.32869-0.14785 0.21730 0.47862 0.91909-0.86547
   3 -13   1  519.84  682.40   1 0.88567-0.70411-0.11109-0.58865 0.45082-0.39712
  -3 -13  -234727.85 4875.01   1-0.84699 0.63001-0.20327-0.49480 0.49120-0.59853
  -3  13  -232875.67 4862.95   1 0.61574-0.83265 0.48736 0.21124-0.61913 0.51191
   3  13   232561.97 4970.43   1 0.27987-0.06363 0.15691 0.53901 0.94712-0.83988
   3 -13   230572.69 3789.42   1 0.84257-0.62554-0.04812-0.65162 0.53643-0.42903
  -3  13  -3 1005.63 2094.44   1 0.61116-0.86358 0.49140 0.20720-0.62048 0.45965
   3  13   3  942.35 2375.53   1 0.23579 0.01585 0.10343 0.59249 0.96628-0.80542
   3 -13   3  935.58 1285.36   1 0.79216-0.53995 0.01295-0.71199 0.61016-0.44889
  -3  13  -428910.06 6208.22   1 0.60269-0.89062 0.49876 0.19985-0.62288 0.40845
  -3  13  -5 3300.58 2709.20   1 0.59077-0.91421 0.50890 0.18971-0.62610 0.35806
  -3 -13  -5 1870.74 1724.34   1-0.16402-0.15986-0.02164-0.67763-0.98621 0.71780
  -3  13  -630856.16 6248.21   1 0.57568-0.93464 0.52136 0.17725-0.62989 0.30824
  -3 -13  -623321.61 3776.77   1-0.13670-0.22276 0.01031-0.70959-0.99055 0.66846
  -3  13  -7 1114.41 2612.35   1 0.55763-0.95211 0.53577 0.16284-0.63402 0.25877
  -3 -13  -7 1261.34 3341.03   1-0.11455-0.28048 0.03600-0.73528-0.99276 0.61699
  -3 -15   7 4025.64 2351.78   1-0.75976 0.86238-0.33330-0.47217 0.55827-0.18262
   3 -15  -7 4273.66 3142.29   1-0.16042 0.05741-0.01741-0.78945-0.98689 0.61112
  -3 -15   6  974.46 2058.45   1-0.77400 0.84111-0.31475-0.49072 0.54940-0.22742
  -3 -15   5 4904.78 8411.64   1-0.78595 0.81755-0.29851-0.50696 0.54144-0.27312
   3  15  -511333.17 2694.90   1 0.62055-0.65209 0.62806 0.17619 0.46951-0.73737
  -3  15   5 9638.90 2663.60   1 0.24614-0.21454 0.11590 0.68708 0.96227-0.69417
  -3 -15   4 8397.81 5518.21   1-0.79554 0.79163-0.28499-0.52048 0.53468-0.32002
   3  15  -410902.64 2938.44   1 0.59053-0.58662 0.57789 0.22635 0.56329-0.77758
  -3 -15   323234.07 3751.50   1-0.80264 0.76322-0.27468-0.53078 0.52943-0.36844
   3  15  -322988.81 3653.81   1 0.55398-0.51462 0.52168 0.28257 0.64880-0.80951
  -3 -15   2 2023.80 2145.15   1-0.80702 0.73209-0.26819-0.53728 0.52610-0.41877
  -3  15   2 3198.60 1886.89   1 0.54088-0.61573 0.54867 0.25742-0.63750 0.74471
   3  15  -2 3805.54 2855.00   1 0.51343-0.43881 0.46107 0.34192 0.72373-0.83098
  -3 -15   114416.27 6014.72   1-0.80830 0.69785-0.26627-0.53919 0.52511-0.47144
  -3  15   120686.61 4494.69   1 0.56299-0.67335 0.53155 0.27454-0.63284 0.68645
   3  15  -117045.15 3431.22   1 0.46875-0.35873 0.39921 0.40378 0.78796-0.84158
  -3 -15   0  245.15 1084.36   1-0.80585 0.65990-0.26993-0.53553 0.52699-0.52699
  -3  15   0 5313.31 3178.53   1 0.57662-0.72250 0.52060 0.28549-0.62966 0.62966
   3  15   0  885.61 2012.56   1 0.42297-0.27754 0.33806 0.46493 0.84071-0.84071
  -3  15  -1 7578.00 3316.04   1 0.58366-0.76506 0.51482 0.29127-0.62792 0.57431
   3  15   1 6695.40 2782.52   1 0.37792-0.19709 0.27960 0.52339 0.88260-0.82898
  -3  15  -2 3833.85 2652.17   1 0.58536-0.80227 0.51341 0.29268-0.62749 0.52028
   3  15   2 3848.33 1963.71   1 0.33512-0.11888 0.22535 0.57764 0.91482-0.80758
  -3  15  -312923.68 4503.05   1 0.58258-0.83500 0.51571 0.29038-0.62819 0.46737
   3  15   312653.15 3798.87   1 0.29566-0.04401 0.17630 0.62669 0.93888-0.77802
  -3  15  -4  413.12 2466.32   1 0.57592-0.86386 0.52117 0.28492-0.62983 0.41540
   3  15   4 1699.10 2837.17   1 0.26024 0.02680 0.13297 0.67001 0.95634-0.74186
  -3  15  -520109.05 3913.05   1 0.56580-0.88925 0.52931 0.27677-0.63220 0.36417
  -3 -17   2 6548.31 4665.49   1-0.75616 0.68123-0.33786-0.57501 0.56041-0.45308
  -3 -17   117505.09 3686.69   1-0.75411 0.64366-0.34044-0.57242 0.56161-0.50795
   3  17  -118739.89 3329.22   1 0.50278-0.39276 0.44610 0.46396 0.74040-0.79402
   4   0 -15 1779.27 1327.78   1 0.43884-0.77609 0.61304-0.61304-0.65695-0.14781
  -4   0  15 1324.62 2347.67   1-0.48511 0.82195 0.55472-0.55472 0.67597 0.12910
   4   0 -1460729.2113512.74   1 0.46150-0.76331 0.63291-0.63291-0.62163-0.12948
  -4   0  1451169.37 6027.11   1-0.52405 0.82515 0.55491-0.55491 0.64609 0.10580
   4   0 -13 1127.09 3188.30   1 0.48357-0.74993 0.65175-0.65175-0.58427-0.11319
  -4   0  13  268.87 2564.39   1-0.56307 0.82876 0.55321-0.55321 0.61391 0.08427
   4   0 -1260677.9612645.17   1 0.50513-0.73604 0.66960-0.66960-0.54449-0.09932
  -4   0  1252742.58 7077.61   1-0.60234 0.83260 0.54993-0.54993 0.57858 0.06590
  -4   0  11  824.27  707.16   1-0.73558 0.93159-0.36303 0.36303 0.57194 0.01836
   4   0 -11  805.56 1387.20   1 0.52628-0.72175 0.68648-0.68648-0.50176-0.08839
  -4   0  11 -570.33 2504.87   1-0.64217 0.83701 0.54475-0.54475 0.53930 0.05146
  -4   0  10110402.1 5147.75   1-0.79983 0.96033-0.27879 0.27879 0.53153 0.00510
   4   0 -10155695.1 9051.14   1 0.54713-0.70715 0.70238-0.70238-0.45531-0.08120
  -4   0  10123730.5 8236.13   1-0.68296 0.84238 0.53722-0.53722 0.49492 0.04214
  -4   0   9  228.05  882.29   1-0.85813 0.98311-0.18293 0.18293 0.47973 0.00324
   4   0  -9  -29.59 2537.67   1 0.56778-0.69236 0.71722-0.71722-0.40398-0.07887
  -4   0   9 1478.56 2567.41   1-0.72519 0.84919 0.52657-0.52657 0.44362 0.03973
  -4   0   8101362.3 4934.51   1-0.90775 0.99723-0.07251 0.07251 0.41317 0.01613
   4   0  -8119739.7 6692.17   1 0.58833-0.67746 0.73083-0.73083-0.34603-0.08317
  -4   0   8107426.8 6007.95   1-0.76941 0.85799 0.51148-0.51148 0.38258 0.04707
  -4   0   7  161.62  660.48   1-0.94392 0.99717 0.05612-0.05612 0.32535 0.04983
   4   0  -7 -113.47  586.94   1-0.85248 0.79856 0.51818-0.51818-0.06897-0.30622
   4   0  -7  -16.54 1968.14   1 0.60882-0.66250 0.74275-0.74275-0.27864-0.09691
  -4   0   7 1390.30 1997.51   1-0.81604 0.86920 0.48963-0.48963 0.30712 0.06882
  -4   0   6344253.4 9639.58   1-0.95512 0.97296 0.20451-0.20451 0.21427 0.10732
   4   0  -6399730.211108.89   1-0.82038 0.80195 0.56027-0.56027-0.11430-0.20729
   4   0  -6369925.911726.48   1 0.62943-0.64762 0.75166-0.75166-0.19700-0.12481
  -4   0   6362544.110954.94   1-0.86483 0.88272 0.45624-0.45624 0.20952 0.11238
  -4   0   5  589.76  545.92   1-0.92596 0.90838 0.37032-0.37032 0.07384 0.19415
   4   0  -5 -164.83  714.30   1-0.76309 0.78014 0.61980-0.61980-0.18309-0.08490
   4   0  -5 -350.45 1628.73   1 0.64836-0.63112 0.75562-0.75562-0.09295-0.17521
  -4   0   5  319.46 1653.03   1-0.91213 0.89457 0.40297-0.40297 0.07499 0.19326
  -4   0   4295691.110640.27   1-0.83710 0.78456 0.53934-0.53934-0.09147 0.30587
   4   0  -4311082.111139.58   1-0.66646 0.71905 0.69214-0.69214-0.27705 0.06242
   4   0  -4294699.010729.82   1 0.66238-0.60971 0.74756-0.74756 0.04888-0.26342
  -4   0   4258451.2 9387.68   1 0.65671-0.70919 0.70243-0.70243 0.27442-0.06013
  -4   0   4280803.210181.08   1 0.92179-0.97473-0.18416 0.18416 0.34115-0.12637
  -4   0   4289432.810861.27   1-0.94284 0.88983 0.31122-0.31122-0.11905 0.33366
  -4   0   3 2896.86 2843.26   1-0.67832 0.59022 0.68468-0.68468-0.26661 0.42758
   4   0  -3 1085.78 1607.39   1-0.51894 0.60703 0.76138-0.76138-0.38857 0.22760
   4   0  -3 1123.86 2270.54   1 0.65835-0.57025 0.70786-0.70786 0.25590-0.41681
  -4   0   3 3439.55 2034.41   1 0.62638-0.71432 0.63850-0.63850 0.44716-0.28644
   4   0  -3  877.05 2805.33   1 0.90711-0.81869-0.15054 0.15054 0.39304-0.55413
  -4   0   3 2747.07 2184.60   1 0.82833-0.91674-0.03015 0.03015 0.55942-0.39833
  -4   0   110427.54 5699.47   1-0.26560 0.10656 0.80884-0.80884-0.52461 0.57828
   4   0  -1 7619.63 3597.45   1-0.10822 0.26726 0.80508-0.80508-0.58320 0.52953
   4   0  -1 5307.67 2792.82   1 0.38490-0.22640 0.28856-0.28856 0.87668-0.93030
   4   0  -1 2726.87 2260.89   1 0.38207-0.22300 0.31421-0.31421 0.86907-0.92278
  -4   0   1 1269.69 1796.54   1 0.21319-0.37226 0.39472-0.39472 0.89372-0.84000
   4   0   0617576.848499.09   1 0.09725 0.09725 0.76715-0.76715-0.63404 0.63404
  -4   0   0615206.321583.65   1-0.09734-0.09734 0.49943-0.49943 0.86086-0.86086
  -4   0  -1-1255.70 2081.83   1 0.02319-0.25317 0.78504-0.78504-0.61900 0.56533
   4   0   1  -35.80 1205.48   1 0.27377-0.04375 0.70481-0.70481-0.65443 0.70804
   4   0   1 -339.99  919.11   1 0.31084-0.08103 0.49568-0.49568-0.81097 0.86471
   4   0   1 -293.68 1641.36   1-0.08045 0.31058 0.49501-0.49501 0.86515-0.81148
  -4   0  -1   52.10 1228.68   1-0.30423 0.07410 0.54072-0.54072 0.78425-0.83792
  -4   0  -2265526.610137.09   1 0.10229-0.36775 0.76576-0.76576-0.63493 0.52760
  -4   0  -2260136.0 9422.05   1 0.20864-0.47383 0.39281-0.39281-0.89563 0.78814
   4   0   2228420.0 8345.28   1 0.42703-0.16170 0.60250-0.60250-0.67425 0.78155
   4   0   2280510.510470.56   1-0.18291 0.44847 0.51946-0.51946 0.83468-0.72734
  -4   0  -3 1840.38 2368.00   1 0.15021-0.45114 0.75140-0.75140-0.64251 0.48151
  -4   0  -3  890.74 1200.19   1 0.26423-0.56479 0.44941-0.44941-0.85334 0.69212
   4   0   3  378.91 1922.85   1-0.24108 0.54208 0.53073-0.53073 0.81252-0.65150
  -4   0  -4484665.561150.39   1 0.17544-0.51184 0.74302-0.74302-0.64585 0.43119
  -4   0  -4524916.665965.31   1 0.29306-0.62899 0.47816-0.47816-0.82793 0.61296
   4   0   4509357.164426.42   1-0.27301 0.60944 0.53609-0.53609 0.79879-0.58410
  -4   0  -5  531.36 1919.04   1 0.18402-0.55590 0.74003-0.74003-0.64689 0.37857
  -4   0  -5 1444.42 2131.14   1 0.30683-0.67814 0.49174-0.49174-0.81488 0.54616
   4   0   5  905.42 2428.51   1-0.28855 0.66042 0.53847-0.53847 0.79169-0.52333
  -4   0  -6197049.110748.59   1 0.18003-0.58738 0.74143-0.74143-0.64642 0.32442
  -4   0  -6198762.210435.87   1 0.31139-0.71808 0.49622-0.49622-0.81042 0.48796
   4   0   6161609.8 9104.42   1-0.29324 0.70055 0.53916-0.53916 0.78949-0.46746
  -4   0  -7  287.20 1877.85   1 0.16615-0.60896 0.74617-0.74617-0.64467 0.26902
  -4   0  -7 1055.49 1237.61   1 0.30986-0.75192 0.49471-0.49471-0.81193 0.43573
   4   0   7 -302.87 2942.97   1-0.29033 0.73307 0.53873-0.53873 0.79086-0.41516
  -4   0  -891734.99 7334.70   1 0.14411-0.62240 0.75334-0.75334-0.64163 0.21231
  -4   0  -896000.92 7923.11   1 0.30398-0.78142 0.48894-0.48894-0.81763 0.38768
   4   0   877736.02 6909.08   1-0.28182 0.75999 0.53746-0.53746 0.79480-0.36543
  -4   0  -9   95.81 1149.05   1 0.11502-0.62879 0.76214-0.76214-0.63710 0.15411
  -4   0  -9 2153.69 2415.98   1 0.29483-0.80765 0.47992-0.47992-0.82628 0.34259
   4   0   9 -124.65 2903.84   1-0.26898 0.78259 0.53545-0.53545 0.80058-0.31754
  -4   0 -10225067.710397.75   1 0.28306-0.83125 0.46824-0.46824-0.83703 0.29960
   4   0  10169780.0 5988.61   1-0.25267 0.80172 0.53275-0.53275 0.80766-0.27095
  -4   0 -11 -155.21 1349.41   1 0.26909-0.85265 0.45428-0.45428-0.84924 0.25807
   4   0  11 -731.28 2239.73   1-0.23345 0.81794 0.52937-0.52937 0.81563-0.22524
  -4   0 -1216064.52 8922.15   1 0.25317-0.87212 0.43827-0.43827-0.86244 0.21753
   4   0  1210725.29 9147.95   1-0.21172 0.83164 0.52529-0.52529 0.82416-0.18010
   4  -2 -15 2382.96 2551.80   1 0.39161-0.72781 0.57286-0.68034-0.72004-0.08610
   4   2 -15 2586.09 2775.96   1 0.47793-0.81518 0.64698-0.53953-0.59412-0.21064
  -4  -2  15 1372.26 2146.56   1-0.41075 0.74759 0.55181-0.65940 0.72579 0.07927
  -4   2  15 3930.07 3831.38   1-0.54114 0.87767 0.55435-0.44684 0.63233 0.17326
   4  -2 -1417827.7710314.82   1 0.41184-0.71267 0.59151-0.69898-0.69317-0.05922
   4   2 -1423573.44 9927.89   1 0.50215-0.80396 0.66716-0.55971-0.55020-0.20090
  -4  -2  1414744.08 2945.15   1-0.44706 0.74846 0.55377-0.66136 0.70247 0.04892
  -4   2  1420710.22 4067.86   1-0.58138 0.88248 0.55189-0.44438 0.59783 0.15406
   4  -2 -1310481.18 4815.77   1 0.43236-0.69872 0.60727-0.71472-0.66654-0.03091
   4   2 -1312541.91 4623.84   1 0.52572-0.79208 0.68604-0.57859-0.50295-0.19451
  -4  -2  13 8393.28 3437.52   1-0.48299 0.74896 0.55470-0.66230 0.67750 0.02022
  -4   2  13 6860.69 2530.23   1-0.62154 0.88722 0.54768-0.44017 0.56010 0.13808
  -4  -2  1224119.80 3334.86   1-0.73140 0.96292-0.36797 0.26057 0.57414 0.06982
   4  -2 -1232237.5613113.10   1 0.45110-0.68202 0.62385-0.73130-0.63820-0.00561
   4   2 -1238533.1115248.21   1 0.54867-0.77959 0.70352-0.59607-0.45166-0.19215
  -4  -2  1233165.79 4630.19   1-0.51874 0.74900 0.55503-0.66254 0.65026-0.00578
  -4   2  1232584.94 5668.48   1-0.66183 0.89209 0.54143-0.43392 0.51848 0.12600
  -4  -2  1110201.49 2220.28   1-0.78383 0.97984-0.30143 0.19403 0.54289 0.04741
   4  -2 -1114224.90 1801.10   1 0.58983-0.78597 0.50969-0.61717-0.62634 0.03666
   4  -2 -1114060.91 6148.72   1 0.46914-0.66461 0.63949-0.74694-0.60905 0.01889
   4   2 -1116333.52 7149.81   1 0.57101-0.76648 0.71945-0.61200-0.39537-0.19479
  -4  -2  1111041.06 3504.15   1-0.55474 0.74958 0.55370-0.66121 0.62102-0.03024
  -4   2  1111544.25 3450.97   1-0.70242 0.89727 0.53271-0.42520 0.47202 0.11875
  -4  -2  1083259.86 6968.51   1-0.83150 0.99200-0.22977 0.12237 0.50577 0.03087
   4  -2 -1083732.18 6402.54   1 0.48652-0.64655 0.65423-0.76168-0.57902 0.04251
   4   2 -1084208.71 6622.45   1 0.59265-0.75268 0.73350-0.62605-0.33274-0.20376
  -4  -2  1084769.70 6163.05   1-0.59135 0.75077 0.55102-0.65853 0.58879-0.05172
  -4   2  1080093.53 6891.05   1-0.74350 0.90292 0.52088-0.41337 0.41938 0.11768
  -4   2   9  -58.83  875.93   1-0.78918 0.91417-0.29401 0.40141 0.53921-0.05623
  -4  -2   9 5764.03 4051.19   1-0.87378 0.99877-0.15215 0.04475 0.46189 0.02108
   4  -2  -9  327.13  574.12   1-0.71812 0.59324 0.65694-0.76430-0.22962-0.25277
   4  -2  -9 4516.42 2098.18   1 0.50331-0.62789 0.66811-0.77557-0.54798 0.06512
   4   2  -9  812.85 5392.87   1 0.61337-0.73795 0.74510-0.63765-0.26189-0.22096
  -4  -2   9 5635.78 2477.22   1-0.62917 0.75317 0.54666-0.65417 0.55253-0.06917
  -4   2   9 3594.89 3092.06   1-0.78512 0.90912 0.50492-0.39741 0.35865 0.12471
  -4  -2   811724.18 2106.62   1-0.90954 0.99902-0.06762-0.03977 0.41006 0.01924
   4  -2  -812344.27 2805.70   1 0.51958-0.60871 0.68120-0.78865-0.51574 0.08653
   4   2  -824191.73 4925.47   1 0.63299-0.72204 0.75288-0.64553-0.18023-0.24885
  -4  -2   811177.90 2557.52   1-0.66912 0.75770 0.54006-0.64756 0.51049-0.08083
  -4   2   824823.26 4993.93   1-0.82709 0.91567 0.48326-0.37575 0.28700 0.14265
  -4  -2   7 7713.72 1502.09   1-0.93753 0.99078 0.02511-0.13244 0.34698 0.02820
  -4   2   7 6762.21  845.61   1-0.94421 0.99746 0.05770 0.04963 0.32424 0.05095
   4  -2  -7 5846.05 2651.59   1 0.53543-0.58911 0.69355-0.80101-0.48196 0.10640
   4   2  -7 6094.80 2445.04   1 0.64970-0.70332 0.75557-0.64822-0.08366-0.29178
  -4  -2   7 3850.12 1815.94   1-0.71268 0.76584 0.53007-0.63758 0.45946-0.08351
  -4   2   7 7473.07 2599.67   1-0.86863 0.92198 0.45300-0.34548 0.20065 0.17490
  -4  -2   6171598.1 5456.58   1-0.95329 0.97113 0.12646-0.23379 0.27428 0.04730
  -4   2   6172053.2 5075.59   1-0.94255 0.96039 0.30831-0.20098 0.12858 0.19300
   4  -2  -6184490.5 5289.11   1-0.48715 0.46874 0.77163-0.87903-0.40897 0.08703
   4  -2  -6183350.2 6693.99   1 0.55103-0.56927 0.70526-0.81271-0.44604 0.12413
   4   2  -6180723.9 7200.64   1 0.66149-0.67968 0.74921-0.64186 0.03319-0.35501
  -4  -2   6177579.3 6234.38   1-0.76225 0.77999 0.51425-0.62176 0.39307-0.07083
  -4   2   6178752.5 7878.85   1-0.90713 0.92503 0.41048-0.30296 0.09272 0.22918
  -4  -2   583101.58 5139.39   1-0.95312 0.93554 0.23677-0.34410 0.18838 0.07960
  -4   2   586963.33 3399.47   1-0.81338 0.79633 0.56847-0.46111-0.12344 0.39144
   4  -2  -591635.40 3479.26   1-0.32273 0.33982 0.80440-0.91180-0.49877 0.23048
   4  -2  -584599.11 4145.65   1 0.56669-0.54949 0.71647-0.82392-0.40683 0.13858
   4   2  -582606.39 3811.24   1 0.66339-0.64615 0.72691-0.61956 0.17749-0.44567
  -4  -2   578925.89 3466.45   1-0.82166 0.80398 0.48646-0.59397 0.29702-0.02848
  -4   2   589005.80 5686.42   1-0.93626 0.91870 0.34844-0.24092-0.04469 0.31295
   4   2  -585555.78 3590.32   1-0.94075 0.95831 0.32788-0.22035-0.08641-0.18184
  -4  -2   428162.64 4101.14   1-0.93087 0.87788 0.35456-0.46189 0.08803 0.12636
   4   2  -422858.82 1713.84   1-0.84388 0.89641 0.53026-0.42289-0.08175-0.13265
  -4   2   423515.84 1686.48   1-0.54746 0.49487 0.75093-0.64353-0.36929 0.58392
   4  -2  -421975.01 1484.85   1-0.12907 0.18169 0.80687-0.91438-0.57644 0.36178
   4  -2  -423536.90 2019.19   1 0.58300-0.53035 0.72743-0.83489-0.36184 0.14724
   4   2  -421229.60 2052.91   1 0.64548-0.59299 0.67579-0.56856 0.35587-0.57016
  -4  -2   421880.55 1737.15   1-0.89404 0.84102 0.42744-0.53496 0.13408 0.08051
  -4  -2   3 4918.22 4097.92   1-0.87984 0.79183 0.47462-0.58199-0.02435 0.18515
   4   2  -3 7141.20 3098.69   1-0.78000 0.86802 0.60387-0.49651-0.16407 0.00327
   4  -2  -3 6203.96 1165.00   1 0.05935 0.02873 0.77690-0.88441-0.62681 0.46581
   4  -2  -3 5473.60 2355.30   1 0.60140-0.51331 0.73867-0.84612-0.30440 0.14345
   4   2  -3 8950.52 2321.35   1 0.58931-0.50137 0.57595-0.46871 0.56655-0.72727
  -4  -2   3 6030.27 1087.49   1 0.51246-0.60015 0.45970-0.56677 0.72529-0.56442
   4  -2  -312839.32 4577.83   1 0.89316-0.80475-0.12399 0.01634 0.43228-0.59337
  -4   2   311456.70 1438.41   1 0.80829-0.89670-0.00649 0.11414 0.58873-0.42764
  -4  -2   213244.97 2493.84   1-0.79458 0.67109 0.58911-0.69648-0.14686 0.25406
   4   2  -212390.70 2210.26   1-0.67537 0.79896 0.68657-0.57917-0.26923 0.16192
  -4   2   213416.07 3235.53   1-0.00074-0.12281 0.78981-0.68230-0.61334 0.72067
   4  -2  -211581.88 3599.96   1 0.62707-0.50353 0.75077-0.85812-0.20763 0.10036
  -4   2   213649.24 1754.74   1 0.66103-0.78456 0.71655-0.60920 0.22268-0.11540
  -4  -2   228705.45 1852.45   1 0.37545-0.49854 0.27643-0.38350 0.88465-0.77741
  -4  -2   1 5777.83 3667.26   1-0.67756 0.51846 0.68517-0.79258-0.26729 0.32095
   4   2  -1 3530.11 1510.63   1-0.51981 0.67890 0.76108-0.65367-0.38799 0.33434
  -4   2   1 6533.67 2984.81   1 0.16285-0.32189 0.74727-0.63976-0.64424 0.69791
   4  -2  -1 4278.24 2853.34   1 0.35418-0.19519 0.66644-0.77392-0.65604 0.60244
   4   2  -1 6096.07 2207.60   1-0.17959 0.33870-0.03999 0.14757-0.98292 0.92924
  -4   2   1 4748.46  537.92   1 0.34061-0.49911 0.23224-0.12518 0.91106-0.85744
   4   2  -1 5195.59 2626.73   1 0.30915-0.15065 0.19297-0.08591 0.93122-0.98484
   4  -2  -1 5264.65 2517.70   1 0.54599-0.38709 0.21773-0.32527 0.80900-0.86275
  -4   2   1 5303.31 2088.13   1 0.38132-0.54038 0.31461-0.20704 0.86925-0.81554
  -4  -2   1 5362.05 2468.40   1-0.19879 0.03953 0.52273-0.63032 0.82899-0.77532
   4   2   0529821.318932.44   1-0.31734 0.51194 0.80496-0.69756-0.50131 0.50131
  -4   2   0473040.616841.31   1 0.26468-0.45919 0.70873-0.60126-0.65393 0.65393
  -4  -2   0508561.217956.90   1-0.13430-0.06038 0.01310-0.12068-0.99085 0.99085
   4   2   0510050.518111.23   1 0.02197 0.17271 0.19017-0.08259-0.98150 0.98150
   4  -2   0582022.921089.96   1 0.31865-0.12414 0.34654-0.45412 0.88224-0.88224
  -4  -2   0501321.917649.00   1-0.43275 0.23805 0.55312-0.66071 0.71188-0.71188
  -4  -2  -114272.62 1457.08   1-0.40965 0.17955 0.79103-0.89843-0.45437 0.40071
   4   2   113084.37 1473.24   1-0.09191 0.32189 0.80341-0.69590-0.58828 0.64194
  -4   2  -114927.31 1895.93   1 0.32483-0.55485 0.68122-0.57374-0.65606 0.60245
  -4  -2  -113038.79 1372.88   1 0.00377-0.23403 0.17002-0.27761-0.98543 0.93175
  -4   2  -114292.69  855.22   1 0.26311-0.49292 0.44828-0.34081-0.85428 0.80054
   4  -2   113872.55  859.12   1 0.57395-0.34406 0.72145-0.82890-0.38741 0.44106
   4  -2   114076.09 5300.55   1 0.13659 0.09337 0.42566-0.53323 0.89451-0.84079
   4   2   116420.66 2030.81   1-0.28987 0.52000 0.53867-0.43107 0.79107-0.73740
  -4  -2  -115038.48 1371.52   1-0.55081 0.32060 0.55391-0.66142 0.62432-0.67803
  -4  -2  -265064.80 5989.45   1-0.29595 0.03034 0.80690-0.91430-0.51119 0.40388
   4   2   255166.75 4669.75   1 0.12741 0.13803 0.75849-0.65098-0.63910 0.74643
  -4   2  -257282.63 5173.75   1 0.35772-0.62325 0.66460-0.55712-0.65599 0.54878
  -4  -2  -254292.72 4653.12   1 0.09904-0.36488 0.27408-0.38166-0.95659 0.84922
  -4   2  -258934.94 4896.48   1 0.35203-0.61722 0.53556-0.42809-0.76761 0.66013
   4  -2   252049.69 4256.48   1 0.59997-0.33464 0.73785-0.84530-0.30919 0.41649
   4  -2   257997.94 5219.38   1 0.00945 0.25595 0.46994-0.57751 0.88264-0.77521
   4   2   257814.00 5306.00   1-0.35226 0.61783 0.54666-0.43907 0.75964-0.65230
  -4  -2  -366787.53 3539.30   1-0.20915-0.09177 0.81012-0.91763-0.54767 0.38667
   4   2   362590.02 5456.49   1 0.31884-0.01780 0.68412-0.57664-0.65597 0.81679
  -4   2  -371294.24 4065.18   1 0.37215-0.67319 0.65694-0.54946-0.65568 0.49486
  -4  -2  -363103.53 5928.47   1 0.16096-0.46152 0.34314-0.45062-0.92538 0.76415
  -4   2  -368259.57 3565.21   1 0.38174-0.68230 0.56367-0.45619-0.73249 0.57126
   4  -2   356237.76 4794.92   1 0.61533-0.31455 0.74607-0.85352-0.25443 0.41538
   4  -2   364645.07 6363.12   1-0.07441 0.37541 0.49339-0.60098 0.86661-0.70560
   4   2   369964.59 4458.95   1-0.38130 0.68230 0.54951-0.44192 0.74339-0.58238
  -4  -2  -420404.53 2936.12   1-0.14851-0.18788 0.80819-0.91570-0.56987 0.35521
  -4   2  -420287.24 3311.62   1 0.37353-0.71009 0.65620-0.54872-0.65564 0.44121
  -4  -2  -422034.55 4909.42   1 0.20006-0.53599 0.38394-0.49142-0.90142 0.68644
  -4   2  -419257.77 2546.45   1 0.39062-0.72655 0.57194-0.46447-0.72131 0.50634
   4  -2   421131.16 3078.09   1-0.12785 0.46428 0.50703-0.61463 0.85238-0.63770
   4   2   421503.34 3220.70   1-0.39236 0.72879 0.55045-0.44285 0.73691-0.52223
  -4  -2  -5  888.87 1522.04   1-0.11090-0.26096 0.80533-0.91284-0.58235 0.31402
  -4   2  -5 3545.93 3004.28   1 0.36520-0.73728 0.66065-0.55317-0.65586 0.38782
  -4  -2  -5 3065.54 2786.47   1 0.22378-0.59510 0.40837-0.51585-0.88495 0.61624
  -4   2  -5 2764.14 1701.21   1 0.38970-0.76102 0.57109-0.46362-0.72247 0.45376
   4  -2   5 2538.70 4052.97   1-0.16057 0.53244 0.51462-0.62221 0.84224-0.57388
   4   2   5 1997.28 2818.42   1-0.39262 0.76449 0.55047-0.44288 0.73676-0.46840
  -4  -2  -6  402.60 1435.73   1-0.09223-0.31511 0.80345-0.91095-0.58818 0.26619
  -4   2  -6 1234.97 1085.92   1 0.34928-0.75687 0.66897-0.56149-0.65610 0.33445
  -4  -2  -6 1318.23 1717.45   1 0.23700-0.64369 0.42187-0.52934-0.87512 0.55266
  -4   2  -6 1665.19 1862.30   1 0.38325-0.78993 0.56507-0.45760-0.73062 0.40816
   4  -2   6 1572.29 2702.10   1-0.17887 0.58618 0.51860-0.62620 0.83609-0.51406
   4   2   6  865.03 2835.75   1-0.38579 0.79309 0.54990-0.44231 0.74078-0.41875
  -4  -2  -7 2291.67 1645.46   1-0.08895-0.35386 0.80308-0.91059-0.58918 0.21352
  -4   2  -7 2348.73 2879.86   1 0.32711-0.77021 0.68011-0.57263-0.65608 0.28083
  -4  -2  -7 1095.21 2181.93   1 0.24278-0.68485 0.42775-0.53522-0.87067 0.49447
  -4   2  -7 3378.79 1608.56   1 0.37318-0.81525 0.55563-0.44816-0.74296 0.36676
   4  -2   7 4989.80 4178.30   1-0.18683 0.62957 0.52028-0.62787 0.83330-0.45760
   4   2   7 5071.15 4560.66   1-0.37394 0.81668 0.54885-0.44125 0.74761-0.37191
  -4  -2  -8 6963.50 1622.91   1-0.09839-0.37989 0.80410-0.91161-0.58628 0.15696
  -4   2  -811106.50 3732.73   1 0.29952-0.77814 0.69324-0.58576-0.65551 0.22665
  -4  -2  -8 5498.22 6623.02   1 0.24309-0.72053 0.42805-0.53553-0.87044 0.44049
  -4   2  -8 6128.54 6961.80   1 0.36051-0.83795 0.54364-0.43617-0.75794 0.32799
   4  -2   8 4938.39 3031.39   1-0.18711 0.66529 0.52034-0.62793 0.83320-0.40383
   4   2   810637.34 4950.73   1-0.35833 0.83650 0.54730-0.43971 0.75634-0.32696
  -4   2  -9  807.30 1786.46   1 0.26706-0.78119 0.70771-0.60023-0.65407 0.17160
  -4  -2  -9  293.89 1603.45   1 0.23918-0.75200 0.42409-0.53156-0.87345 0.38977
  -4   2  -9 3262.58 2227.26   1 0.34579-0.85860 0.52958-0.42211-0.77457 0.29088
   4  -2   9 3401.04 2822.55   1-0.18149 0.69510 0.51916-0.62675 0.83518-0.35213
   4   2   9 1604.45 2907.34   1-0.33973 0.85334 0.54526-0.43766 0.76633-0.28329
  -4   2 -10 6182.70 2323.10   1 0.22999-0.77963 0.72298-0.61550-0.65145 0.11537
  -4  -2 -10 4508.58 6853.40   1 0.23193-0.78012 0.41670-0.52417-0.87895 0.34152
  -4   2 -10 7579.26 6111.88   1 0.32933-0.87752 0.51370-0.40623-0.79224 0.25481
   4  -2  10 5083.84 3830.90   1-0.17118 0.72022 0.51695-0.62455 0.83872-0.30200
   4   2  10 8734.51 3864.79   1-0.31865 0.86769 0.54266-0.43507 0.77715-0.24044
  -4   2 -11 8076.46 2735.05   1 0.18920-0.77391 0.73820-0.63069-0.64749 0.05717
  -4  -2 -11 8932.06 3650.47   1 0.22190-0.80546 0.40644-0.51391-0.88632 0.29514
  -4   2 -11 7531.49 2715.48   1 0.31132-0.89488 0.49615-0.38867-0.81050 0.21932
   4  -2  11 9570.11 3772.54   1-0.15701 0.74149 0.51382-0.62142 0.84340-0.25301
   4   2  11 5181.82 2268.57   1-0.29542 0.87990 0.53948-0.43188 0.78846-0.19808
  -4  -2 -12 2219.81 1948.96   1 0.20947-0.82841 0.39367-0.50114-0.89506 0.25014
  -4   2 -12 2088.09 1976.02   1 0.29186-0.91080 0.47697-0.36950-0.82904 0.18412
   4  -2  12  150.71 2366.77   1-0.13958 0.75950 0.50982-0.61741 0.84887-0.20481
   4   2  12-1065.70 2301.61   1-0.27027 0.89019 0.53565-0.42806 0.80001-0.15595
   4  -4 -15 3596.19 7836.91   1 0.33859-0.67480 0.52266-0.73761-0.78241-0.02373
   4   4 -15 4319.81 2415.27   1 0.50972-0.84697 0.67332-0.45841-0.53555-0.26921
  -4  -4  15 6199.43 2827.63   1-0.31552 0.65236 0.54225-0.75744 0.77871 0.02635
  -4   4  15 6117.10 3768.12   1-0.58175 0.91827 0.55186-0.33684 0.59750 0.20810
   4  -4 -14 2316.61 1609.28   1 0.35581-0.65664 0.53917-0.75412-0.76334 0.01093
   4   4 -14 3621.98 4193.15   1 0.53472-0.83653 0.69301-0.47811-0.48351-0.26760
  -4  -4  14 4336.98 2198.58   1-0.34693 0.64833 0.54608-0.76127 0.76251-0.01111
  -4   4  14 1530.16 4568.05   1-0.62213 0.92324 0.54760-0.33259 0.55952 0.19237
  -4  -4  1329789.85 6279.69   1-0.71067 0.97770-0.39162 0.17683 0.58443 0.11320
   4  -4 -1344891.75 6197.49   1 0.37180-0.63725 0.55432-0.76927-0.74463 0.04597
   4   4 -1344248.7618563.33   1 0.55879-0.82515 0.71089-0.49598-0.42706-0.27040
  -4  -4  1336126.46 4940.52   1-0.37706 0.64303 0.54913-0.76432 0.74583-0.04810
  -4   4  1342008.47 7940.95   1-0.66224 0.92792 0.54135-0.32634 0.51803 0.18015
  -4  -4  12 7817.33 3345.65   1-0.75749 0.98901-0.33618 0.12139 0.55962 0.08434
   4  -4 -1211095.89 5723.31   1 0.38649-0.61657 0.56810-0.78305-0.72655 0.08163
   4   4 -1214086.42 5204.37   1 0.58181-0.81273 0.72666-0.51176-0.36530-0.27851
  -4  -4  12 8989.01 4648.96   1-0.40589 0.63642 0.55147-0.76666 0.72877-0.08471
  -4   4  12 8674.82 4239.40   1-0.70215 0.93241 0.53278-0.31776 0.47235 0.17212
  -4  -4  1147391.30 5051.44   1-0.80022 0.99623-0.27822 0.06343 0.53124 0.05905
   4  -4 -1151383.4210724.34   1 0.39977-0.59447 0.58042-0.79537-0.70943 0.11825
   4   4 -1156850.91 6097.77   1 0.60357-0.79904 0.73989-0.52499-0.29706-0.29310
  -4  -4  1145456.79 7710.01   1-0.43338 0.62848 0.55315-0.76834 0.71147-0.12108
  -4   4  1146549.41 5827.88   1-0.74190 0.93674 0.52140-0.30639 0.42156 0.16921
  -4  -4  1028938.97 4726.25   1-0.83879 0.99929-0.21753 0.00274 0.49910 0.03753
   4  -4 -1022308.2413898.88   1 0.41144-0.57077 0.59114-0.80609-0.69372 0.15629
   4   4 -1033277.81 7345.51   1 0.62399-0.78390 0.74952-0.53483-0.22101-0.31534
  -4  -4  1020551.18 3298.43   1-0.45941 0.61907 0.55421-0.76940 0.69411-0.15739
  -4   4  1030057.87 7270.96   1-0.78143 0.94085 0.50653-0.29151 0.36440 0.17266
  -4  -4   9135423.0 8131.87   1-0.87295 0.99794-0.15386-0.06092 0.46290 0.02007
   4  -4  -9122217.2 6802.01   1 0.42122-0.54517 0.60004-0.81498-0.68008 0.19640
   4   4  -9142483.8 8517.89   1 0.64165-0.76613 0.75505-0.54036-0.13480-0.34791
  -4  -4   9121924.4 6456.17   1-0.48376 0.60798 0.55471-0.76990 0.67695-0.19390
  -4   4   9124889.8 7885.19   1-0.82047 0.94447 0.48714-0.27213 0.29919 0.18417
  -4  -4   854749.63 8190.20   1-0.90228 0.99176-0.08693-0.12785 0.42227 0.00704
   4  -4  -849267.06 7626.98   1 0.43001-0.51914 0.60517-0.82007-0.66996 0.24075
   4   4  -859418.97 7956.70   1 0.65559-0.74465 0.75424-0.53955-0.03617-0.39291
  -4  -4   841567.23 6066.72   1-0.50615 0.59473 0.55521-0.77022 0.65996-0.23030
  -4   4   853944.22 9530.39   1-0.85839 0.94719 0.46146-0.24642 0.22405 0.20515
  -4  -4   7280164.611804.51   1-0.92686 0.98012-0.01628-0.19838 0.37503 0.00016
   4  -4  -7273289.612929.25   1 0.43431-0.48799 0.60901-0.82391-0.66368 0.28812
   4   4  -7308832.313518.18   1 0.66358-0.71721 0.74404-0.52935 0.07775-0.45320
  -4  -4   7314016.739634.43   1-0.52558 0.57874 0.55487-0.76989 0.64488-0.26893
  -4   4   7284364.212788.93   1-0.89369 0.94704 0.42784-0.21280 0.13510 0.24046
  -4  -4   655952.80 5179.22   1-0.94426 0.96210 0.05799-0.27266 0.32403-0.00243
  -4   4   652020.26 4255.92   1-0.86222 0.88065 0.50365-0.28892-0.05385 0.37545
   4  -4  -652465.19 4246.65   1 0.51559-0.53417 0.56731-0.78227-0.64211 0.32046
   4  -4  -642962.79 4826.56   1 0.43398-0.45221 0.60871-0.82362-0.66417 0.34226
   4   4  -664841.71 7162.01   1 0.66186-0.68005 0.71970-0.50500 0.20969-0.53150
  -4  -4   655659.33 5085.29   1-0.54033 0.55807 0.55438-0.76940 0.63300-0.31076
   4   4  -654627.69 4750.27   1-0.90767 0.88978 0.40970-0.19466 0.09086-0.41277
  -4   4   656805.68 5630.64   1-0.92339 0.94128 0.38276-0.16772 0.02891 0.29299
  -4  -4   5154535.5 5669.30   1-0.95402 0.93644 0.13614-0.35081 0.26703 0.00095
  -4   4   5136556.6 4196.15   1-0.44436 0.42727 0.78327-0.56846-0.43476 0.70305
   4  -4  -5133033.2 3932.52   1 0.51778-0.50084 0.56574-0.78070-0.64174 0.37370
   4  -4  -5120781.5 5189.69   1 0.42618-0.40897 0.60173-0.81664-0.67548 0.40722
   4   4  -5150011.4 5950.22   1 0.64470-0.62766 0.67413-0.45966 0.36042-0.62828
  -4  -4   5121294.3 4072.95   1-0.54552 0.52784 0.55416-0.76918 0.62873-0.36019
   4   4  -5147375.0 4590.31   1-0.92456 0.94212 0.38029-0.16525 0.02343-0.29169
  -4   4   5148394.8 6574.39   1-0.94168 0.92412 0.32170-0.10666-0.09863 0.36689
  -4  -4   473076.25 2992.39   1-0.95449 0.90149 0.21797-0.43264 0.20354 0.01084
  -4   4   477536.98 3144.07   1-0.06548 0.01286 0.80021-0.58519-0.59612 0.81078
   4  -4  -476864.81 2665.43   1 0.54285-0.49040 0.54717-0.76213-0.63711 0.42268
   4  -4  -470688.89 2830.07   1 0.40278-0.34985 0.58320-0.79815-0.70543 0.49046
  -4   4   469078.36 2810.25   1 0.58234-0.63499 0.72700-0.51210-0.36378 0.57838
   4   4  -477962.11 4347.78   1 0.60349-0.55100 0.59894-0.38447 0.52636-0.74065
   4  -4  -478538.05 4490.73   1 0.93820-0.88525-0.23965 0.02434 0.24968-0.46446
  -4  -4   3193470.6 7570.94   1-0.94369 0.85528 0.30276-0.51743 0.13334 0.02745
  -4   4   3160687.2 6128.17   1 0.17748-0.26557 0.74232-0.52730-0.64611 0.80710
   4  -4  -3174673.6 6505.91   1 0.57584-0.48788 0.52123-0.73619-0.62985 0.46903
   4  -4  -3162158.9 6150.22   1 0.35113-0.26283 0.53470-0.74965-0.76862 0.60739
  -4   4   3151749.6 5701.50   1 0.56949-0.65759 0.71841-0.50350-0.39944 0.56039
   4   4  -3163067.0 6450.25   1 0.53064-0.44270 0.48749-0.27302 0.69337-0.85409
   4  -4  -3173133.2 6815.34   1 0.89762-0.80921-0.13208-0.08322 0.42049-0.58158
  -4  -4   212378.08 2668.91   1-0.91964 0.79614 0.38840-0.60313 0.05833 0.04886
   4  -4  -218006.23 1604.09   1 0.61157-0.48809 0.49104-0.70600-0.62036 0.51314
   4  -4  -214690.87 2029.08   1 0.21510-0.09142 0.39946-0.61441-0.89115 0.78367
  -4   4   217642.74 1161.64   1 0.55396-0.67750 0.70740-0.49249-0.43897 0.54628
   4   4  -222602.43 2916.05   1 0.42675-0.30366 0.34304-0.12891 0.83677-0.94401
   4  -4  -222699.99 1964.26   1 0.80503-0.68116-0.00279-0.21251 0.59321-0.70060
  -4  -4   1115933.9 4595.54   1-0.88059 0.72161 0.47331-0.68804-0.02304 0.07664
  -4   4   1116418.4 5276.48   1 0.40726-0.56625 0.63733-0.42237-0.65417 0.70777
  -4   4   1142353.0 5220.31   1 0.52822-0.68721 0.68799-0.47308-0.49764 0.55129
   4   4  -1116088.6 4890.94   1 0.30152-0.14302 0.18353 0.03059 0.93562-0.98924
   4  -4  -1114395.9 4724.35   1 0.66283-0.50393 0.13253-0.34762 0.73694-0.79069
   4   4  -1126311.5 4757.62   1-0.18897 0.34823 0.52072-0.30553 0.83254-0.88621
  -4  -4   1116865.2 4299.69   1-0.79352 0.63416 0.50110-0.71611 0.34527-0.29156
  -4  -4   0115322.5 4584.12   1-0.82639 0.63192 0.55297-0.76770-0.10627 0.10627
   4   4   0101042.8 4023.43   1-0.59212 0.78672 0.73195-0.51715-0.33707 0.33707
  -4   4   0104914.7 4495.06   1 0.45574-0.65025 0.60786-0.39290-0.65022 0.65022
  -4  -4   0105165.6 4349.88   1-0.17631-0.01837-0.03612-0.17904-0.98367 0.98367
   4  -4   0101706.5 4346.39   1 0.49396-0.29959 0.25102-0.46611 0.83245-0.83245
   4   4   0107182.3 4197.25   1-0.39211 0.58680 0.55043-0.33524 0.73707-0.73707
  -4  -4   0106763.5 4189.28   1-0.77719 0.58241 0.50832-0.72334 0.37089-0.37089
  -4  -4  -1457715.312789.22   1-0.75962 0.52968 0.62292-0.83765-0.18688 0.13328
   4   4   1434772.312104.91   1-0.41086 0.64096 0.79078-0.57597-0.45370 0.50736
  -4   4  -1448373.413200.30   1 0.48146-0.71148 0.59103-0.37607-0.64719 0.59359
  -4  -4  -1442887.612673.67   1-0.07078-0.15947 0.08619-0.30136-0.99375 0.94007
   4  -4   1500575.316111.27   1 0.33370-0.10374 0.33911-0.55425 0.87956-0.82585
   4   4   1446683.512457.39   1-0.45832 0.68845 0.55417-0.33898 0.69485-0.64118
  -4  -4  -1468035.012914.16   1-0.78057 0.55036 0.50690-0.72191 0.36573-0.41943
  -4  -4  -2194275.3 6283.45   1-0.68608 0.42048 0.67961-0.89442-0.25963 0.15231
   4   4   2169993.3 5571.50   1-0.19012 0.45558 0.80988-0.59486-0.55492 0.66225
  -4   4  -2196722.2 7259.58   1 0.49199-0.75753 0.58389-0.36893-0.64576 0.53854
  -4  -4  -2174569.6 6187.47   1 0.01130-0.27714 0.17838-0.39354-0.98389 0.87653
  -4   4  -2180897.3 6121.41   1 0.51902-0.78435 0.68076-0.46586-0.51688 0.40957
   4  -4   2179234.7 5109.16   1 0.64605-0.38084 0.67702-0.89149 0.35248-0.24533
   4  -4   2185167.2 6193.69   1 0.20312 0.06228 0.39897-0.61412 0.89417-0.78675
   4   4   2175406.6 6108.13   1-0.48196 0.74753 0.55469-0.33950 0.67824-0.57090
  -4  -4  -3234605.910012.98   1-0.61358 0.31248 0.72160-0.93640-0.32062 0.15965
   4   4   3216042.9 9020.66   1 0.04717 0.25375 0.77977-0.56475-0.62427 0.78527
  -4   4  -3237606.210989.53   1 0.49178-0.79283 0.58403-0.36907-0.64579 0.48497
  -4  -4  -3219857.2 9524.66   1 0.07161-0.37303 0.24447-0.45964-0.96700 0.80596
  -4   4  -3228516.910069.20   1 0.50127-0.80205 0.66645-0.45154-0.55187 0.39092
   4  -4   3237200.7 9687.84   1 0.66087-0.36018 0.71598-0.93068 0.22496-0.06405
   4  -4   3223604.2 9597.99   1 0.10500 0.19585 0.43747-0.65261 0.89307-0.73193
   4   4   3216607.4 9506.92   1-0.48698 0.78798 0.55474-0.33955 0.67461-0.51359
  -4  -4  -4101616.7 5862.93   1-0.54939 0.21278 0.75018-0.96499-0.36795 0.15332
   4   4   487761.76 5259.27   1 0.27123 0.06532 0.70591-0.49095-0.65430 0.86873
  -4   4  -493947.67 6270.12   1 0.48353-0.82009 0.58964-0.37468-0.64692 0.43249
  -4  -4  -492251.95 5892.05   1 0.11411-0.45004 0.29342-0.50837-0.94914 0.73417
  -4   4  -491534.41 5593.18   1 0.48398-0.82021 0.65210-0.43719-0.58354 0.36893
   4  -4   4100102.2 5936.34   1 0.03480 0.30150 0.46180-0.67694 0.88629-0.67144
   4   4   490380.10 6096.78   1-0.48203 0.81846 0.55469-0.33950 0.67820-0.46351
  -4  -4  -5213795.810464.72   1-0.49848 0.12638 0.76814-0.98295-0.40182 0.13354
  -4   4  -5188734.212704.29   1 0.46893-0.84101 0.59934-0.38438-0.64875 0.38071
  -4  -4  -5188178.210863.18   1 0.14348-0.51479 0.32470-0.53965-0.93486 0.66615
  -4   4  -5171211.910096.66   1 0.46646-0.83813 0.63719-0.42228-0.61350 0.34525
   4  -4   5185420.212029.28   1-0.01362 0.38538 0.47705-0.69220 0.87876-0.61019
   4   4   5185114.610319.58   1-0.47096 0.84283 0.55451-0.33932 0.68608-0.41772
  -4  -4  -676342.36 4049.71   1-0.46317 0.05556 0.77845-0.99326-0.42365 0.10171
  -4   4  -670793.78 6270.20   1 0.44907-0.85666 0.61209-0.39713-0.65090 0.32925
  -4  -4  -669012.67 4818.87   1 0.16266-0.56935 0.34494-0.55989-0.92442 0.60196
  -4   4  -660129.44 3725.12   1 0.44844-0.85555 0.62151-0.40661-0.64234 0.32044
   4  -4   664941.52 4108.48   1-0.04558 0.45279 0.48643-0.70158 0.87252-0.55023
   4   4   665417.78 5256.42   1-0.45572 0.86302 0.55409-0.33890 0.69663-0.37460
  -4  -4  -7142533.510343.66   1-0.44377 0.00066 0.78341-0.99822-0.43510 0.05950
  -4   4  -7129952.210652.38   1 0.42465-0.86775 0.62709-0.41213-0.65301 0.27775
  -4  -4  -7134259.610170.74   1 0.17410-0.61616 0.35693-0.57188-0.91776 0.54155
  -4   4  -7115362.6 9022.55   1 0.42977-0.87234 0.60496-0.39005-0.67030 0.29474
   4  -4   7126815.1 9521.21   1-0.06547 0.50821 0.49096-0.70615 0.86871-0.49301
   4   4   7124751.310384.95   1-0.43740 0.88014 0.55335-0.33816 0.70885-0.33315
  -4   4  -860378.10 8043.29   1 0.39609-0.87471 0.64372-0.42876-0.65477 0.22591
  -4  -4  -854988.1010901.57   1 0.17955-0.65698 0.36262-0.57757-0.91447 0.48452
  -4   4  -846623.78 5548.84   1 0.41074-0.88818 0.59050-0.37555-0.69469 0.26474
   4  -4   851642.25 5367.88   1-0.07548 0.55366 0.49368-0.70887 0.86635-0.43698
   4   4   850120.46 6219.03   1-0.41665 0.89482 0.55220-0.33701 0.72213-0.29276
  -4   4  -963619.32 8241.44   1 0.36368-0.87781 0.66146-0.44650-0.65589 0.17342
  -4  -4  -966156.60 7850.79   1 0.18025-0.69307 0.36336-0.57831-0.91404 0.43035
  -4   4  -957379.5310132.37   1 0.39056-0.90337 0.57189-0.35694-0.72138 0.23770
   4  -4   959313.27 8364.14   1-0.07805 0.59166 0.49437-0.70956 0.86573-0.38269
   4   4   963482.49 8179.69   1-0.39386 0.90747 0.55057-0.33538 0.73602-0.25298
  -4   4 -10 3777.89 2464.80   1 0.32752-0.87716 0.67990-0.46494-0.65608 0.12001
  -4  -4 -10  472.30 4333.52   1 0.17710-0.72530 0.36007-0.57502-0.91595 0.37852
  -4   4 -10 3791.62 3223.68   1 0.36952-0.91771 0.55218-0.33723-0.74735 0.20992
   4  -4  10 3900.21 2220.43   1-0.07466 0.62371 0.49346-0.70865 0.86655-0.32984
   4   4  10 1639.08 2742.18   1-0.36930 0.91835 0.54841-0.33322 0.75023-0.21352
  -4   4 -11 7823.25 3146.93   1 0.28762-0.87277 0.69867-0.48371-0.65507 0.06539
  -4  -4 -11 6820.03 6063.00   1 0.17074-0.75431 0.35342-0.56837-0.91974 0.32857
  -4   4 -11 6990.85 6796.14   1 0.34756-0.93113 0.53128-0.31633-0.77261 0.18144
   4  -4  11 6662.84 2927.77   1-0.06639 0.65087 0.49121-0.70640 0.86850-0.27811
   4   4  1115242.35 4609.34   1-0.34313 0.92761 0.54565-0.33046 0.76454-0.17415
  -4  -4 -12 1068.83 1366.99   1 0.16162-0.78057 0.34385-0.55880-0.92500 0.28009
   4  -4  12 1977.95 1289.31   1-0.05402 0.67393 0.48778-0.70297 0.87129-0.22723
   4   4  12 1933.36 3576.91   1-0.31543 0.93535 0.54224-0.32705 0.77876-0.13470
   4  -6 -14 4360.42 2341.50   1 0.29330-0.59413 0.47840-0.80083-0.82770 0.07530
   4   6 -14 5222.94 2627.93   1 0.55966-0.86147 0.71151-0.38915-0.42488-0.32623
  -4  -6  14 3705.18 2126.18   1-0.22105 0.52245 0.52707-0.84985 0.82056-0.06916
  -4   6  14 2631.80 3199.26   1-0.64905 0.95015 0.54365-0.22113 0.53213 0.21976
  -4  -6  1311508.78 6219.28   1-0.72428 0.99132-0.37624 0.05405 0.57779 0.11984
   4  -6 -1316395.42 7855.08   1 0.30528-0.57073 0.49022-0.81264-0.81638 0.11772
   4   6 -1318631.82 7045.63   1 0.58344-0.84980 0.72772-0.40536-0.36056-0.33690
  -4  -6  1314514.98 2906.40   1-0.24208 0.50804 0.53091-0.85369 0.81211-0.11437
  -4   6  1312990.37 3979.44   1-0.68850 0.95418 0.53601-0.21348 0.48852 0.20966
  -4  -6  12 1511.31 1229.98   1-0.76453 0.99605-0.32718 0.00499 0.55537 0.08859
   4  -6 -12 5248.83 3408.21   1 0.31529-0.54536 0.50003-0.82245-0.80656 0.16165
   4   6 -12 3375.33 1832.36   1 0.60556-0.83647 0.74099-0.41864-0.29020-0.35361
  -4  -6  12 1145.90 2433.14   1-0.25962 0.49015 0.53392-0.85670 0.80468-0.16062
  -4   6  12 3355.48 3667.99   1-0.72740 0.95766 0.52592-0.20340 0.44077 0.20371
  -4  -6  1124139.70 4774.32   1-0.80117 0.99718-0.27684-0.04534 0.53054 0.05976
   4  -6 -1119125.73 6478.64   1 0.32300-0.51770 0.50756-0.82998-0.79877 0.20760
   4   6 -1119743.9814461.62   1 0.62587-0.82122 0.75029-0.42825-0.21291-0.37707
  -4  -6  1126544.48 3672.95   1-0.27279 0.46788 0.53605-0.85884 0.79889-0.20850
  -4   6  1124423.15 7253.43   1-0.76570 0.96054 0.51294-0.19041 0.38805 0.20271
  -4  -6  10 3164.25 2661.94   1-0.83423 0.99473-0.22524-0.09694 0.50331 0.03333
   4  -6 -10 3833.89 2499.34   1 0.32796-0.48728 0.51237-0.83480-0.79366 0.25623
   4   6 -10 5074.80 4493.08   1 0.64300-0.80292 0.75526-0.43322-0.12693-0.40942
  -4  -6  10 2269.44 1306.57   1-0.28013 0.43979 0.53720-0.85998 0.79557-0.25885
  -4   6  10 2834.70 3557.18   1-0.80318 0.96260 0.49641-0.17388 0.32934 0.20773
  -4  -6   933026.35 4279.46   1-0.86367 0.98866-0.17234-0.14984 0.47366 0.00931
   4  -6  -940309.67 4961.85   1 0.32944-0.45339 0.51381-0.83624-0.79212 0.30843
   4   6  -945291.50 6012.06   1 0.65614-0.78063 0.75399-0.43195-0.03102-0.45169
  -4  -6   920911.87 2645.89   1-0.27917 0.40339 0.53705-0.85983 0.79601-0.31296
  -4   6   932352.46 4845.95   1-0.83943 0.96368 0.47518-0.15261 0.26373 0.21913
  -4  -6   8 1223.87 2945.27   1-0.88941 0.97889-0.11818-0.20400 0.44156-0.01224
   4  -6  -8 1879.66 1815.35   1 0.32637-0.41494 0.51083-0.83325-0.79531 0.36537
   4   6  -8 5106.04 4632.17   1 0.66353-0.75259 0.74424-0.42220 0.07623-0.50531
  -4  -6   8  427.05 1678.95   1-0.26540 0.35419 0.53487-0.85765 0.80216-0.37279
  -4   6   8 3854.39 4839.68   1-0.87362 0.96242 0.44855-0.12598 0.18864 0.24056
  -4  -6   737683.66 6179.90   1-0.91128 0.96525-0.06275-0.25943 0.40696-0.03131
   4  -6  -720063.80 3403.14   1 0.31700-0.37020 0.50171-0.82413-0.80485 0.42865
   4   6  -738772.09 6741.08   1 0.66261-0.71623 0.72291-0.40087 0.19577-0.57122
  -4  -6   712141.37 2263.25   1-0.22971 0.28306 0.52868-0.85147 0.81714-0.44144
  -4   6   738199.78 8369.12   1-0.90423 0.95758 0.41455-0.09199 0.10247 0.27308
  -4  -6   624354.49 3546.17   1-0.92976 0.94759-0.00594-0.31605 0.36811-0.04652
  -4   6   622339.18 2858.40   1-0.93930 0.95714 0.03306 0.28893 0.34149-0.01989
  -4   6   627647.52 3595.15   1-0.44074 0.45916 0.78415-0.46193-0.43686 0.75880
   4  -6  -630296.71 4764.42   1 0.29847-0.31629 0.48351-0.80593-0.82287 0.50041
   4   6  -629531.26 4723.59   1 0.65005-0.66848 0.68592-0.36421 0.32700-0.64844
  -4  -6   635377.39 4897.47   1-0.15096 0.16888 0.51245-0.83523 0.84533-0.52330
   4   6  -624478.30 3391.28   1-0.88202 0.86413 0.44047-0.11791 0.16733-0.48924
  -4   6   624465.81 4291.44   1-0.92864 0.94653 0.37095-0.04839 0.00297 0.31893
  -4   6   536055.16 3654.12   1-0.86875 0.85170-0.16235 0.48454 0.46786-0.19954
  -4  -6   543448.91 4872.96   1-0.94311 0.92553 0.05180-0.37380 0.32840-0.06040
  -4   6   530553.87 3189.81   1 0.01320-0.03035 0.78709-0.46456-0.61669 0.88501
   4  -6  -549345.55 7031.98   1 0.26575-0.24820 0.45093-0.77336-0.85207 0.58335
   4   6  -539911.87 4649.90   1 0.62113-0.60410 0.62908-0.30738 0.46737-0.73523
   4   6  -539211.85 3771.55   1-0.89894 0.91650 0.42148-0.09892 0.11932-0.38758
  -4   6   540972.44 6502.77   1-0.94249 0.92493 0.31497 0.00759-0.11179 0.38005
  -4   6   4 5783.62 2056.65   1-0.82657 0.77401-0.23782 0.56001 0.51011-0.29545
  -4  -6   4 7365.32 3335.48   1-0.95179 0.89880 0.11043-0.43244 0.28616-0.07177
  -4   6   4 8649.44 1906.78   1 0.25513-0.30758 0.71277-0.39033-0.65334 0.86777
   4  -6  -4 8882.86 4138.84   1 0.20967-0.15675 0.39388-0.71630-0.89492 0.67995
   4   6  -4 6222.20 2039.08   1 0.57208-0.51960 0.54903-0.22733 0.60932-0.82360
  -4  -6   337902.44 4282.51   1-0.95545 0.86704 0.16965-0.49165 0.24152-0.08072
  -4   6   337858.28 3803.26   1 0.39087-0.47884 0.64666-0.32422-0.65501 0.81583
   4  -6  -327259.47 3129.20   1 0.11297-0.02467 0.29220-0.61463-0.94965 0.78842
  -4   6   328926.01 3258.78   1 0.47352-0.56162 0.64323-0.32087-0.60168 0.76263
   4   6  -340034.18 5382.25   1 0.50290-0.41521 0.44626-0.12506 0.74022-0.90108
   4  -6  -333985.31 5331.59   1 0.90988-0.82147-0.15634-0.16661 0.38427-0.54536
  -4  -6   2  980.36  809.05   1-0.95376 0.82993 0.22894-0.55094 0.19473-0.08753
  -4   6   2 4308.30 1668.76   1 0.47029-0.59377 0.59845-0.27601-0.64859 0.75581
   4  -6  -2 2029.97 1372.61   1-0.05203 0.17557 0.10748-0.43022-0.99284 0.88548
   4   6  -2 3818.35 2038.72   1 0.41442-0.29133 0.32685-0.00565 0.84936-0.95660
   4  -6  -2 2901.13 3786.08   1 0.84705-0.72318-0.05401-0.26894 0.52874-0.63614
  -4  -6   158574.47 5472.30   1-0.94651 0.78727 0.28759-0.60959 0.14625-0.09266
  -4   6   152260.63 4369.90   1 0.30740-0.46646 0.49230-0.16988-0.81433 0.86807
  -4   6   154033.91 4564.01   1 0.32197-0.48047 0.20891 0.11228 0.92341-0.86979
   4   6  -154531.45 5892.58   1 0.31684-0.15834 0.20251 0.11867 0.92660-0.98022
   4   6  -148023.52 3908.97   1 0.92740-0.76807-0.19971 0.52267 0.31627-0.36997
   4  -6  -152660.36 6732.32   1 0.75083-0.59194 0.05520-0.37783 0.65817-0.71193
  -4  -6   026781.66 2529.42   1-0.93372 0.73907 0.34461-0.66662 0.09688-0.09688
  -4   6   023975.05 3041.24   1 0.54272-0.73722 0.54727-0.22483-0.63713 0.63713
  -4   6   025379.19 2221.76   1 0.10396-0.29839 0.28253 0.03989-0.95360 0.95360
  -4   6   023131.00 2145.08   1 0.58882-0.78312 0.57516-0.25346 0.56786-0.56786
   4  -6   025610.61 2655.22   1 0.62887-0.43450 0.15900-0.48163 0.76107-0.76107
   4   6   025233.94 2746.70   1-0.55261 0.74739 0.55382-0.23129 0.62282-0.62282
  -4  -6   024384.70 2289.54   1-0.93696 0.74213 0.34580-0.66836-0.05014 0.05014
  -4  -6  -1  878.38 1095.40   1-0.91599 0.68605 0.39814-0.72023 0.04932-0.10292
  -4   6  -1 4719.05 2551.08   1 0.55479-0.78481 0.53798-0.21554-0.63464 0.58103
  -4  -6  -1 3338.18 1369.36   1-0.13455-0.09571 0.01281-0.33556-0.99082 0.93714
  -4   6  -1 1107.03  632.73   1 0.66425-0.89408 0.73960-0.41756 0.10839-0.16202
   4  -6   1 3049.55 1533.94   1 0.50036-0.27051 0.24706-0.56969 0.82981-0.77606
   4   6   1 3082.07 1586.41   1-0.56920 0.79940 0.55281-0.23029 0.60860-0.55489
  -4  -6  -2244048.510871.58   1-0.89409 0.62867 0.44786-0.76995 0.00205-0.10925
  -4   6  -2239488.811238.39   1 0.55703-0.82256 0.53624-0.21380-0.63415 0.52694
  -4  -6  -2221636.8 9839.96   1-0.06370-0.20213 0.09425-0.41700-0.99350 0.88614
  -4   6  -2221930.1 9127.33   1 0.63457-0.89983 0.75336-0.43132-0.17248 0.06521
   4  -6   2213258.4 8703.31   1 0.42730-0.16259 0.34376-0.66496 0.83620-0.72896
   4  -6   2224867.1 9974.56   1 0.38133-0.11592 0.31460-0.63732 0.86925-0.76182
   4   6   2230837.810083.14   1-0.56767 0.83329 0.55292-0.23039 0.60993-0.50252
  -4  -6  -3 3636.71 2028.41   1-0.86983 0.56892 0.49159-0.81368-0.04148-0.11931
  -4   6  -3 3541.84 1785.42   1 0.55186-0.85291 0.54026-0.21782-0.63526 0.47444
  -4  -6  -3 4233.53 1843.26   1-0.00752-0.29389 0.15746-0.48021-0.98749 0.82645
  -4   6  -3 3563.65 2000.37   1 0.59527-0.89605 0.73508-0.41273-0.32448 0.16353
   4  -6   3 3829.28  981.08   1 0.53997-0.23931 0.50103-0.82273 0.67630-0.51558
   4  -6   3 4758.00 2606.01   1 0.28181 0.01904 0.36414-0.68686 0.88768-0.72653
   4   6   3 4172.14 1421.97   1-0.55767 0.85872 0.55354-0.23101 0.61853-0.45741
  -4  -6  -4 4533.77 2413.29   1-0.84566 0.50926 0.52781-0.84991-0.07915-0.13525
   4   6   4 3403.92 2153.36   1 0.03922 0.29717 0.78157-0.45905-0.62257 0.83723
  -4   6  -4 4509.70 1924.88   1 0.54082-0.87738 0.54871-0.22627-0.63751 0.42308
  -4  -6  -4 6005.43 2250.75   1 0.03544-0.37243 0.20500-0.52775-0.97811 0.76339
  -4   6  -4 5809.29 2988.55   1 0.56099-0.89721 0.71246-0.39010-0.42151 0.20691
   4  -6   4 4737.33 2041.91   1 0.20318 0.13311 0.39895-0.72166 0.89417-0.67931
   4   6   4 4292.54 2290.33   1-0.54279 0.87926 0.55428-0.23175 0.63098-0.41615
  -4  -6  -5 7887.61 3797.34   1-0.82452 0.45265 0.55526-0.87735-0.10878-0.15921
  -4   6  -5 8229.70 3394.06   1 0.52490-0.89697 0.56056-0.23812-0.64050 0.37246
  -4  -6  -510025.29 4157.98   1 0.06726-0.43983 0.23976-0.56251-0.96849 0.70008
  -4   6  -510010.53 4400.93   1 0.53100-0.90267 0.69015-0.36779-0.49165 0.22339
   4  -6   5 6996.23 4379.45   1 0.14372 0.22802 0.42291-0.74563 0.89469-0.62612
   4   6   5 8558.68 3667.50   1-0.52467 0.89656 0.55489-0.23237 0.64560-0.37706
  -4  -6  -6 2010.30 1515.49   1-0.80959 0.40223 0.57280-0.89489-0.12829-0.19331
  -4   6  -6  246.78 2501.56   1 0.50475-0.91234 0.57503-0.25259-0.64386 0.32222
  -4  -6  -6 1658.14 1712.76   1 0.08997-0.49812 0.26432-0.58707-0.96022 0.63813
  -4   6  -6  895.90 1705.22   1 0.50361-0.91072 0.66836-0.34600-0.54741 0.22551
   4  -6   6  994.07 1219.24   1 0.10044 0.30676 0.43913-0.76185 0.89278-0.57050
   4   6   6  395.61 3071.08   1-0.50410 0.91141 0.55475-0.23197 0.66190-0.33987
  -4   6  -7 1815.52 3411.57   1 0.48081-0.92391 0.59147-0.26903-0.64728 0.27203
  -4  -6  -7 2207.97 2585.55   1 0.10527-0.54733 0.28393-0.60636-0.95304 0.57684
  -4   6  -7 2739.82 1537.28   1 0.47764-0.92020 0.64674-0.32438-0.59462 0.21906
   4  -6   7 3061.17 2697.97   1 0.07032 0.37232 0.44982-0.77254 0.89034-0.51434
   4   6   7 2515.43 3879.60   1-0.48168 0.92442 0.55469-0.23190 0.67845-0.30275
  -4   6  -8  386.65 2322.84   1 0.45334-0.93195 0.60939-0.28695-0.65047 0.22161
  -4  -6  -8 1839.83 1626.50   1 0.11471-0.59215 0.29406-0.61649-0.94887 0.51893
   4  -6   8 2405.86 1860.19   1 0.05082 0.42727 0.45648-0.77920 0.88827-0.45856
   4   6   8 1233.69 2778.23   1-0.45763 0.93580 0.55415-0.23137 0.69533-0.26595
  -4   6  -9 1891.00 2308.65   1 0.42249-0.93661 0.62838-0.30594-0.65317 0.17070
  -4  -6  -9 2434.52 1783.95   1 0.11922-0.63204 0.29889-0.62131-0.94680 0.46312
  -4   6  -9 2872.44 2769.98   1 0.42723-0.94068 0.60268-0.28032-0.67397 0.19111
   4  -6   9 3199.07 2803.19   1 0.03991 0.47363 0.46012-0.78283 0.88695-0.40352
   4   6   9 3883.57 3816.96   1-0.43211 0.94572 0.55308-0.23030 0.71229-0.22925
  -4   6 -10 1488.96 2575.14   1 0.38832-0.93796 0.64808-0.32564-0.65512 0.11905
  -4  -6 -10  718.34 1297.96   1 0.11963-0.66782 0.29932-0.62175-0.94662 0.40919
   4  -6  10 2407.61 3005.78   1 0.03603 0.51296 0.46140-0.78411 0.88645-0.34931
   4   6  10 3580.40 3397.39   1-0.40524 0.95429 0.55143-0.22864 0.72917-0.19245
  -4   6 -11  127.84 1304.81   1 0.35081-0.93597 0.66818-0.34574-0.65608 0.06640
  -4  -6 -11 1036.03 2089.02   1 0.11654-0.70011 0.29602-0.61845-0.94804 0.35686
   4  -6  11  923.91 1545.97   1 0.03797 0.54647 0.46076-0.78347 0.88671-0.29585
   4   6  11 3439.47 4519.98   1-0.37708 0.96156 0.54914-0.22635 0.74582-0.15543
   4  -8 -14 2854.52 2396.08   1 0.22553-0.52636 0.41016-0.84006-0.88368 0.13128
   4   8 -14 3197.37 1469.73   1 0.57769-0.87950 0.72395-0.29415-0.37702-0.37409
  -4   8  14 3120.65 4350.20   1-0.66427 0.96537 0.54098-0.11094 0.51582 0.23607
  -4  -8  1320954.46 3317.20   1-0.72432 0.99135-0.37620-0.05338 0.57777 0.11985
   4  -8 -1326707.9413721.14   1 0.23330-0.49875 0.41810-0.84799-0.87792 0.17927
   4   8 -1333253.53 6728.48   1 0.60078-0.86715 0.73832-0.30851-0.30648-0.39098
  -4   8  1331179.18 7706.14   1-0.70286 0.96854 0.53260-0.10257 0.47149 0.22669
  -4  -8  12 7520.45 9365.57   1-0.76008 0.99160-0.33289-0.09668 0.55808 0.08589
   4  -8 -1215722.08 5105.58   1 0.23843-0.46851 0.42332-0.85322-0.87403 0.22912
   4   8 -1216335.65 8606.99   1 0.62185-0.85263 0.74860-0.31921-0.22996-0.41365
  -4   8  1220408.48 7782.62   1-0.74063 0.97089 0.52182-0.09178 0.42327 0.22121
  -4  -8  11 9185.3711250.95   1-0.79263 0.98864-0.28915-0.14043 0.53677 0.05353
   4  -8 -1120724.00 9250.51   1 0.24045-0.43515 0.42538-0.85527-0.87248 0.28131
   4   8 -1118428.33 9980.07   1 0.63962-0.83497 0.75466-0.32527-0.14613-0.44385
  -4  -8  1121044.58 4359.78   1-0.07187 0.26697 0.49270-0.92308 0.86722-0.27683
  -4   8  1127027.67 7901.99   1-0.77745 0.97229 0.50821-0.07818 0.37050 0.22027
  -4  -8  1024833.3612926.89   1-0.82206 0.98256-0.24504-0.18454 0.51396 0.02267
   4  -8 -1021885.4111422.00   1 0.23867-0.39800 0.42357-0.85347-0.87385 0.33642
   4   8 -1027961.43 7564.26   1 0.65351-0.81343 0.75495-0.32556-0.05435-0.48200
  -4  -8  1025519.48 5635.92   1-0.05324 0.21290 0.48756-0.91794 0.87146-0.33474
  -4   8  1028200.35 7784.70   1-0.81307 0.97249 0.49125-0.06122 0.31235 0.22471
  -4  -8   956447.08 6145.27   1-0.84843 0.97342-0.20069-0.22889 0.48976-0.00678
   4  -8  -959966.82 9300.72   1 0.23213-0.35608 0.41690-0.84680-0.87880 0.39511
   4   8  -953833.08 6254.69   1 0.66223-0.78672 0.74787-0.31848 0.04608-0.52880
  -4  -8   956705.98 4734.30   1-0.01559 0.14011 0.47765-0.90794 0.87841-0.39498
  -4   8   953543.09 8161.72   1-0.84703 0.97129 0.46995-0.03987 0.24833 0.23453
  -4  -8   8 7937.86 9196.40   1-0.87179 0.96127-0.15622-0.27336 0.46428-0.03497
   4  -8  -8 4827.38 6201.31   1 0.21943-0.30800 0.40390-0.83380-0.88809 0.45814
   4   8  -8 8817.36 8224.35   1 0.66402-0.75308 0.73137-0.30198 0.15544-0.58452
  -4  -8   8 6288.96 3071.34   1 0.04749 0.04157 0.45760-0.88788 0.88788-0.45817
  -4   8   811498.61 4400.45   1-0.87857 0.96737 0.44388-0.01379 0.17625 0.25295
  -4  -8   7180844.9 9143.31   1-0.89216 0.94612-0.11179-0.31779 0.43766-0.06201
   4  -8  -7189707.7 9316.50   1 0.19849-0.25169 0.38232-0.81222-0.90245 0.52625
   4   8  -7195802.710702.27   1 0.65687-0.71074 0.70287-0.27394 0.27290-0.64791
  -4  -8   7170133.3 7403.36   1 0.15500-0.10138 0.41852-0.84881 0.89488-0.51887
  -4   8   7174991.310922.07   1-0.90639 0.95973 0.41155 0.01852 0.09527 0.28028
  -4  -8   653297.56 6845.44   1-0.90955 0.92801-0.06759-0.36199 0.41005-0.08806
  -4   8   666959.64 4481.82   1-0.01737 0.03570 0.79283-0.36279-0.60919 0.93118
   4  -8  -665263.41 4196.44   1 0.16624-0.18407 0.34870-0.77860-0.92236 0.59991
   4   8  -664168.03 5959.61   1 0.63780-0.65622 0.66008-0.23114 0.39685-0.71828
  -4  -8   664557.54 4418.29   1 0.33982-0.32165 0.33604-0.76633 0.87840-0.55611
  -4   8   663471.44 5136.32   1-0.92843 0.94633 0.37146 0.05862 0.00407 0.31783
  -4  -8   566395.75 4710.60   1-0.92471 0.90713-0.02365-0.40567 0.37992-0.11193
  -4   8   560296.81 3188.29   1-0.94418 0.92660 0.05755 0.37177 0.32434-0.05634
  -4   8   573474.15 4560.35   1 0.24818-0.26512 0.71566-0.28574-0.65286 0.92090
   4  -8  -571784.90 4354.53   1 0.11809-0.10053 0.29767-0.72757-0.94733 0.67861
   4   8  -572001.75 5817.51   1 0.60466-0.58763 0.60089-0.17196 0.52278-0.79064
   4   8  -567670.35 3514.62   1-0.88027 0.89783 0.44222-0.01214 0.17190-0.44016
  -4   8   578242.39 7077.62   1-0.94166 0.92410 0.32189 0.10818-0.09825 0.36651
  -4  -8   454922.69 7991.81   1-0.93619 0.88319 0.01933-0.44867 0.35095-0.13656
  -4   8   463824.45 8654.92   1 0.39184-0.44429 0.64612-0.21620-0.65497 0.86940
   4  -8  -461738.85 7588.97   1 0.04930 0.00308 0.22018-0.65051-0.97421 0.75948
   4   8  -456140.00 6708.99   1 0.55620-0.50371 0.52498-0.09605 0.64422-0.85851
  -4  -8   374467.85 4854.61   1-0.94483 0.85642 0.06118-0.49052 0.32177-0.16097
  -4   8   377587.66 5478.30   1 0.47708-0.56504 0.59396-0.16404-0.64776 0.80858
   4  -8  -378114.25 4857.63   1-0.05292 0.14089 0.10647-0.53680-0.99290 0.83186
   4   8  -388613.04 7211.46   1 0.49462-0.40693 0.43472-0.00645 0.75257-0.91343
   4  -8  -381073.48 5480.16   1 0.92375-0.83534-0.18937-0.24123 0.33287-0.49396
  -4  -8   2121539.2 7673.20   1-0.95078 0.82695 0.10141-0.53074 0.29279-0.18559
  -4   8   2124546.6 7206.71   1 0.52900-0.65248 0.55754-0.12762-0.63975 0.74697
   4   8  -2117091.2 7071.66   1 0.42089-0.29780 0.33533 0.09293 0.84285-0.95009
   4  -8  -2117949.4 6820.37   1 0.88293-0.75905-0.10656-0.32405 0.45725-0.56464
  -4  -8   1172200.310393.02   1-0.95423 0.79499 0.13940-0.56874 0.26458-0.21098
  -4   8   1174490.710581.72   1 0.56010-0.71909 0.53383-0.10391-0.63348 0.68709
  -4   8   1186487.2 9691.05   1 0.26797-0.42702 0.45316-0.02326-0.85019 0.90393
  -4   8   1159906.2 8528.85   1 0.37368-0.53218 0.27417 0.15408 0.88610-0.83248
   4   8  -1165589.8 9896.89   1 0.34211-0.18361 0.23413 0.19412 0.91001-0.96363
   4  -8  -1164555.3 9906.15   1 0.81766-0.65832-0.01733-0.41327 0.57543-0.62913
   4   8  -1144448.3 7392.34   1 0.75615-0.59726 0.05002 0.38015 0.65247-0.70622
   4   8  -1165630.8 8627.75   1-0.62021 0.77957 0.54785-0.11782 0.56141-0.61512
  -4  -8   054113.82 7024.95   1-0.95551 0.76085 0.17442-0.60376 0.23783-0.23783
  -4   8   060002.19 7046.14   1 0.57722-0.77173 0.52011-0.09019-0.62951 0.62951
  -4   8   057848.20 6389.17   1 0.14201-0.33644 0.32314 0.10675-0.93563 0.93563
  -4   8   050472.89 6548.61   1 0.54200-0.73630 0.50399-0.07506 0.67247-0.67247
   4   8   058725.16 7637.12   1 0.26457-0.07066 0.13823 0.29002 0.95440-0.95440
   4   8   046169.69 6046.45   1 0.90738-0.71258-0.15110 0.58172 0.39220-0.39220
   4  -8   052502.65 8014.16   1 0.73291-0.53854 0.07216-0.50234 0.67647-0.67647
   4   8   054593.32 7241.10   1-0.63347 0.82825 0.54606-0.11602 0.54820-0.54820
  -4  -8  -1204982.910868.31   1-0.95508 0.72501 0.20549-0.63483 0.21348-0.26708
  -4   8  -1202434.011963.95   1 0.58438-0.81440 0.51422-0.08430-0.62774 0.57413
  -4  -8  -1176573.410742.17   1-0.19227-0.03799-0.05501-0.37531-0.97979 0.92611
  -4   8  -1203624.010520.32   1-0.01564-0.21462 0.14839 0.28193-0.98880 0.93512
  -4   8  -1179370.9 9359.09   1 0.64273-0.87248 0.67001-0.24107 0.37144-0.42502
   4  -8   1195443.010901.01   1 0.63526-0.40541 0.15414-0.58432 0.75675-0.70299
   4   8   1191480.310218.41   1-0.62776 0.85797 0.54686-0.11682 0.55393-0.50023
  -4  -8  -2166114.2 8490.54   1-0.95357 0.68808 0.23139-0.66073 0.19274-0.29994
  -4   8  -2155011.9 8677.29   1 0.58406-0.84959 0.51449-0.08457-0.62782 0.52061
  -4  -8  -2159771.3 8530.33   1-0.13065-0.13518 0.01735-0.44768-0.99127 0.88391
  -4   8  -2146600.3 7372.39   1 0.66391-0.92917 0.74246-0.31307 0.08923-0.19651
   4  -8   2152701.6 8042.74   1 0.53657-0.27124 0.22394-0.65411 0.81359-0.70608
   4   8   2146185.1 8026.41   1-0.61465 0.88027 0.54854-0.11850 0.56683-0.45942
  -4  -8  -3397340.5 6453.63   1-0.95177 0.65086 0.25046-0.67979 0.17720-0.33800
  -4   8  -3369436.9 9257.19   1 0.57782-0.87887 0.51962-0.08970-0.62937 0.46855
  -4  -8  -3347506.416646.90   1-0.07922-0.22219 0.07658-0.50691-0.99391 0.83286
  -4   8  -3370903.2 4397.86   1 0.64386-0.94456 0.75538-0.32599-0.12179-0.03911
   4  -8   3366491.515967.35   1 0.44559-0.14478 0.27988-0.71006 0.85036-0.68909
   4   8   3365025.215479.12   1-0.59754 0.89859 0.55042-0.12039 0.58307-0.42194
  -4  -8  -4169953.411121.25   1-0.95060 0.61428 0.26028-0.68961 0.16910-0.38350
  -4   8  -4160998.311931.05   1 0.56670-0.90326 0.52859-0.09867-0.63200 0.41757
  -4  -8  -4162146.711294.91   1-0.03771-0.29927 0.12364-0.55397-0.99160 0.77688
  -4   8  -4148209.810648.19   1 0.61157-0.94770 0.74367-0.31428-0.27003 0.05549
   4  -8   4179987.212618.85   1 0.36680-0.03049 0.32224-0.75253 0.87270-0.65784
   4   8   4160923.411169.58   1-0.57783 0.91430 0.55217-0.12214 0.60099-0.38616
  -4  -8  -5118683.7 8112.42   1-0.95102 0.57929 0.25687-0.68621 0.17192-0.43991
  -4   8  -5113261.9 9758.16   1 0.55140-0.92348 0.54061-0.11069-0.63535 0.36732
  -4  -8  -5111903.0 9399.59   1-0.00521-0.36735 0.16003-0.59036-0.98709 0.71868
  -4   8  -5107579.1 8211.74   1 0.57790-0.94957 0.72409-0.29428-0.37644 0.10818
   4  -8   5160654.514403.12   1 0.30273 0.06901 0.35425-0.78454 0.88479-0.61621
   4   8   5105993.9 9100.83   1-0.55620 0.92808 0.55362-0.12359 0.61978-0.35125
  -4   8  -622429.40 4540.52   1 0.53238-0.93996 0.55504-0.12512-0.63913 0.31749
  -4  -8  -623584.22 5882.99   1 0.01944-0.42758 0.18737-0.61770-0.98209 0.66000
  -4   8  -621469.35 7377.74   1 0.54553-0.95265 0.70119-0.27138-0.45903 0.13713
   4  -8   624870.33 4887.64   1 0.25237 0.15483 0.37760-0.80789 0.89091-0.56862
   4   8   619747.66 3179.34   1-0.53298 0.94029 0.55465-0.12462 0.63896-0.31672
  -4   8  -789599.3210789.47   1 0.50993-0.95303 0.57136-0.14144-0.64304 0.26779
  -4  -8  -782210.95 9874.18   1 0.03737-0.48109 0.20712-0.63745-0.97760 0.60182
   4  -8   787768.11 9796.98   1 0.21429 0.22835 0.39425-0.82454 0.89366-0.51766
   4   8   771051.43 8219.31   1-0.50827 0.95101 0.55472-0.12434 0.65874-0.28304
  -4   8  -8 4799.20 5623.90   1 0.48426-0.96287 0.58915-0.15923-0.64682 0.21797
  -4  -8  -8 4220.89 2379.14   1 0.04960-0.52890 0.22051-0.65084-0.97412 0.54466
   4  -8   8 2237.50 2048.64   1 0.18682 0.29127 0.40574-0.83603 0.89468-0.46497
   4   8   8 5458.72 3994.15   1-0.48243 0.96061 0.55470-0.12432 0.67791-0.24853
  -4   8  -921081.61 9658.42   1 0.45546-0.96959 0.60804-0.17812-0.65025 0.16778
  -4  -8  -920264.6914590.74   1 0.05697-0.57184 0.22856-0.65889-0.97186 0.48872
   4  -8   922079.15 9816.11   1 0.16836 0.34518 0.41322-0.84351 0.89492-0.41149
   4   8   928806.85 9187.80   1-0.45540 0.96901 0.55408-0.12370 0.69685-0.21380
  -4   8 -1015528.77 8773.19   1 0.42358-0.97323 0.62773-0.19781-0.65309 0.11701
  -4  -8 -1018173.9611305.24   1 0.06018-0.61062 0.23205-0.66238-0.97083 0.43402
   4  -8  1020372.43 9131.59   1 0.15755 0.39144 0.41751-0.84780 0.89490-0.35776
   4   8  1014886.71 9176.86   1-0.42720 0.97624 0.55282-0.12244 0.71546-0.17874
  -4 -10  1314057.59 2071.00   1-0.71490 0.98193-0.38690-0.15007 0.58242 0.11521
   4 -10 -1314547.57 7376.87   1 0.15746-0.42291 0.33946-0.87683-0.92734 0.22868
   4  10 -1317833.51 6497.36   1 0.61205-0.87842 0.74443-0.20717-0.26682-0.43064
  -4  10  1317156.17 4471.76   1-0.70706 0.97274 0.53154 0.00599 0.46639 0.23180
  -4 -10  12 1248.01 2777.60   1-0.74744 0.97897-0.34870-0.18827 0.56543 0.07853
   4 -10 -12 3894.74 2287.48   1 0.15798-0.38805 0.34001-0.87738-0.92705 0.28213
   4  10 -12 3040.37 3228.17   1 0.63179-0.86257 0.75248-0.21575-0.18600-0.45762
  -4  10  12 2639.39 2817.76   1-0.74382 0.97408 0.52077 0.01676 0.41894 0.22554
  -4 -10  11 1331.69 1700.12   1-0.77708 0.97309-0.31062-0.22636 0.54740 0.04290
   4 -10 -11 2952.15 1961.17   1 0.15475-0.34946 0.33661-0.87399-0.92883 0.33766
   4  10 -11 4152.99 2618.89   1 0.64755-0.84290 0.75563-0.21889-0.09846-0.49152
  -4  10  11 1502.86 2961.76   1-0.77944 0.97428 0.50738 0.03015 0.36747 0.22330
  -4 -10  10 6150.05 7640.23   1-0.80393 0.96443-0.27278-0.26419 0.52846 0.00817
   4 -10 -10 8386.33 6594.94   1 0.14703-0.30635 0.32845-0.86583-0.93300 0.39557
   4  10 -10 6957.50 5733.59   1 0.65872-0.81864 0.75237-0.21563-0.00407-0.53228
  -4  10  10 7777.03 2795.90   1-0.81365 0.97307 0.49094 0.04659 0.31134 0.22572
  -4 -10   9 8173.81 3423.56   1-0.82809 0.95307-0.23536-0.30161 0.50879-0.02581
   4 -10  -9 6696.45 3332.29   1 0.13377-0.25772 0.31440-0.85177-0.93981 0.45612
   4  10  -9 7741.27 3407.29   1 0.66408-0.78856 0.74131-0.20457 0.09719-0.57991
  -4  10   9 4310.65 2428.85   1-0.84604 0.97029 0.47066 0.06694 0.25038 0.23247
  -4 -10   812751.32 9955.43   1-0.84964 0.93911-0.19853-0.33844 0.48856-0.05924
   4 -10  -810713.89 6530.28   1 0.11360-0.20217 0.29287-0.83024-0.94937 0.51943
   4  10  -811541.0510239.50   1 0.66214-0.75119 0.72085-0.18411 0.20479-0.63388
  -4  10   813995.13 4936.13   1-0.87602 0.96482 0.44631 0.09128 0.18269 0.24652
  -4 -10   7 8554.36 3161.32   1-0.86866 0.92263-0.16252-0.37445 0.46797-0.09232
   4 -10  -7 7447.71 3612.92   1 0.08612-0.14046 0.26017-0.79808-0.96171 0.58594
   4  10  -711771.59 4426.15   1 0.65147-0.70534 0.68920-0.15303 0.31714-0.69214
  -4  10   7 6498.02 3192.41   1-0.90256 0.95591 0.41680 0.12079 0.10791 0.26765
  -4 -10   612322.60 9760.08   1-0.88525 0.90371-0.12758-0.40939 0.44725-0.12527
   4 -10  -612707.96 1943.36   1 0.04601-0.06478 0.21659-0.75450-0.97517 0.65308
   4  10  -6 8544.12 2088.44   1 0.63008-0.64851 0.64532-0.10915 0.43190-0.75333
  -4  10   614190.96 4151.96   1-0.92418 0.94207 0.38111 0.15648 0.02525 0.29665
  -4 -10   5 5301.23 2549.93   1-0.89949 0.88244-0.09402-0.44296 0.42669-0.15837
  -4  10   5 4139.32 4037.31   1 0.33983-0.35677 0.67378-0.13638-0.65614 0.92418
   4 -10  -5 5085.84 2191.46   1-0.00850 0.02531 0.15637-0.69428-0.98766 0.71925
   4  10  -5 8192.14 3102.96   1 0.59715-0.58012 0.58855-0.05238 0.54498-0.81284
  -4  10   5 6815.85 2857.66   1-0.93878 0.92122 0.33816 0.19944-0.06575 0.33401
  -4 -10   4  315.63 3417.06   1-0.91148 0.85891-0.06220-0.47477 0.40660-0.19195
   4 -10  -4 3739.55 2294.37   1-0.08104 0.13343 0.07450-0.61241-0.99392 0.77919
   4  10  -4 3621.09 2209.41   1 0.55267-0.50019 0.51974 0.01642 0.65146-0.86575
  -4  10   4 5070.54 3531.20   1-0.94363 0.89062 0.28700 0.25060-0.16484 0.37945
  -4 -10   313876.32 7363.90   1-0.92209 0.83369-0.03226-0.50440 0.38560-0.22480
  -4  10   314267.90 3443.01   1 0.50446-0.59243 0.57523-0.03783-0.64390 0.80473
   4 -10  -312950.37 6273.29   1-0.17470 0.26266-0.03421-0.50369-0.98402 0.82298
   4  10  -314752.50 3819.66   1 0.49933-0.41164 0.44127 0.09405 0.74561-0.90647
   4 -10  -313645.90 5240.43   1 0.93553-0.84712-0.22766-0.31060 0.27008-0.43117
  -4 -10   2  783.69 1651.11   1-0.92993 0.80610-0.00532-0.53135 0.36769-0.26049
  -4  10   2 3009.50 2333.34   1 0.54469-0.66817 0.54577-0.00837-0.63674 0.74395
   4  10  -2 3226.10 3279.11   1 0.43750-0.31441 0.35726 0.17806 0.82519-0.93243
  -4  10   2 1791.34 1037.68   1 0.29136-0.41445 0.17100 0.36432 0.94120-0.83396
   4 -10  -2 2326.37 1334.26   1 0.91154-0.78766-0.15991-0.37835 0.37884-0.48623
  -4 -10   119514.89 4293.13   1-0.93592 0.77668 0.01819-0.55486 0.35173-0.29814
  -4  10   123631.25 6170.50   1 0.56950-0.72849 0.52636 0.01103-0.63135 0.68496
  -4  10   116525.62 2028.34   1 0.41945-0.57795 0.33343 0.20189 0.84432-0.79070
   4  10  -118915.34 4356.65   1 0.37232-0.21382 0.27244 0.26288 0.88721-0.94083
   4 -10  -117714.35 5158.41   1 0.86997-0.71064-0.08629-0.45197 0.48548-0.53917
   4  10  -111417.49 1853.11   1-0.65733 0.81670 0.54224-0.00470 0.52333-0.57704
  -4 -10   011427.09 2254.68   1-0.94022 0.74557 0.03739-0.57406 0.33848-0.33848
  -4  10   012789.54 3431.61   1 0.58338-0.77789 0.51505 0.02234-0.62799 0.62799
  -4  10   012891.98 2242.94   1 0.53809-0.73239 0.49829 0.03787 0.67982-0.67982
   4  10   011905.54 6015.42   1 0.30779-0.11389 0.19129 0.34403 0.93202-0.93202
   4 -10   012462.09 5000.31   1 0.81185-0.61706-0.01057-0.52769 0.58375-0.58375
   4  10   010321.13 2052.48   1-0.65731 0.85209 0.54224-0.00470 0.52335-0.52335
  -4 -10  -1 3781.74 1674.01   1-0.94297 0.71290 0.05107-0.58774 0.32891-0.38251
  -4  10  -1 5333.94 3964.13   1 0.58914-0.81916 0.51026 0.02712-0.62652 0.57292
  -4  10  -1 3192.77 1313.44   1 0.62331-0.85306 0.63296-0.09679 0.45916-0.51274
   4  10   1 4976.16 2813.38   1 0.24722-0.01791 0.11722 0.41810 0.96184-0.90821
   4 -10   1 3272.12 1451.34   1 0.74234-0.51249 0.06332-0.60104 0.66701-0.61325
   4  10   1 2839.95 1797.14   1-0.64634 0.87655 0.54409-0.00655 0.53496-0.48126
  -4 -10  -2 9792.42 5029.61   1-0.94419 0.67870 0.05759-0.59426 0.32431-0.43151
  -4  10  -211072.33 3375.57   1 0.58854-0.85407 0.51077 0.02662-0.62668 0.51946
  -4 -10  -211279.69 4970.73   1-0.19212-0.07371-0.05484-0.48307-0.97983 0.87247
  -4  10  -213379.09 1999.28   1 0.66115-0.92636 0.71612-0.17994 0.22370-0.33085
   4 -10   2 8321.00 3451.23   1 0.66561-0.40029 0.13029-0.66801 0.73482-0.62731
   4  10   2 9570.43 2225.52   1-0.63042 0.89604 0.54649-0.00895 0.55128-0.44386
  -4 -10  -313407.79 1250.92   1-0.94361 0.64271 0.05445-0.59112 0.32653-0.48733
  -4  10  -310253.35 2197.51   1 0.58276-0.88381 0.51556 0.02183-0.62815 0.46732
  -4 -10  -314072.66 5893.39   1-0.14540-0.15601 0.00017-0.53808-0.98937 0.82832
  -4  10  -313287.64 2762.34   1 0.66022-0.96091 0.75093-0.21419 0.01448-0.17539
   4 -10   313067.16 1829.25   1 0.58918-0.28837 0.18808-0.72580 0.78580-0.62453
   4  10   311600.37 2328.77   1-0.61155 0.91259 0.54891-0.01136 0.56982-0.40870
  -4 -10  -4  401.20  778.15   1-0.94024 0.60393 0.03749-0.57416 0.33841-0.55280
  -4  10  -4  297.48 2264.38   1 0.57261-0.90917 0.52385 0.01354-0.63062 0.41619
  -4 -10  -4  203.82 1098.17   1-0.10618-0.23080 0.04565-0.58357-0.99329 0.77857
   4 -10   4  106.16 1098.00   1 0.51821-0.18192 0.23581-0.77353 0.82209-0.60707
   4  10   4  142.16 2030.91   1-0.59060 0.92706 0.55109-0.01355 0.58947-0.37465
  -4  10  -5 1949.38 3240.57   1 0.55862-0.93070 0.53499 0.00240-0.63381 0.36577
  -4 -10  -5  265.79 1374.42   1-0.07417-0.29838 0.08233-0.62025-0.99384 0.72543
   4 -10   5 1738.70  949.59   1 0.45585-0.08409 0.27391-0.81163 0.84685-0.57807
   4  10   5 2926.39 3257.23   1-0.56801 0.93989 0.55289-0.01535 0.60964-0.34110
  -4  10  -6  773.10 2414.09   1 0.54117-0.94876 0.54844-0.01105-0.63744 0.31580
  -4 -10  -6  -37.13 2313.37   1-0.04879-0.35934 0.11114-0.64905-0.99260 0.67051
   4 -10   6  618.17 1556.37   1 0.40299 0.00420 0.30294-0.84080 0.86360-0.54132
   4  10   6  100.74 2566.25   1-0.54402 0.95132 0.55423-0.01668 0.62997-0.30773
  -4  10  -7  640.97 2424.35   1 0.52050-0.96360 0.56377-0.02637-0.64127 0.26602
  -4 -10  -7 1556.79 1753.37   1-0.02934-0.41437 0.13305-0.67096-0.99067 0.61490
   4 -10   7  758.72 1278.81   1 0.36072 0.08192 0.32539-0.86326 0.87406-0.49806
   4  10   7 2490.70 3350.53   1-0.51875 0.96148 0.55503-0.01748 0.65025-0.27430
  -4  10  -8  711.83 2358.42   1 0.49677-0.97538 0.58059-0.04320-0.64507 0.21621
  -4 -10  -8  952.31 2229.67   1-0.01515-0.46414 0.14895-0.68686-0.98872 0.55927
   4 -10   8 1024.21 1515.70   1 0.32793 0.15016 0.34198-0.87984 0.88062-0.45091
   4  10   8 2036.58 2413.37   1-0.49207 0.97025 0.55477-0.01680 0.67088-0.24151
  -4  10  -9 2033.16 3397.88   1 0.47007-0.98419 0.59860-0.06120-0.64862 0.16615
  -4 -10  -9 3235.50 2703.77   1-0.00557-0.50929 0.15963-0.69755-0.98716 0.50402
   4 -10   9 5111.67 2542.84   1 0.30374 0.20980 0.35377-0.89163 0.88463-0.40120
   4  10   9 4860.41 3046.17   1-0.46447 0.97808 0.55435-0.01638 0.69061-0.20757
  -4 -12  11 1461.86 1378.22   1-0.75561 0.95162-0.33855-0.30582 0.56073 0.02957
   4 -12 -11 1153.30 1447.10   1 0.06899-0.26563 0.24163-0.88712-0.96791 0.37741
   4  12 -11  -27.83 1734.25   1 0.65155-0.84690 0.75536-0.11128-0.07001-0.51997
  -4  12  11 1523.17 2629.91   1-0.77280 0.96764 0.51013 0.13491 0.37754 0.21323
  -4 -12  10 8873.0410146.12   1-0.78048 0.94098-0.30602-0.33835 0.54515-0.00851
   4 -12 -1020331.54 7266.45   1 0.05659-0.21766 0.22815-0.87364-0.97197 0.43516
   4  12 -1025545.52 5612.90   1 0.66095-0.82087 0.75001-0.10593 0.02484-0.56120
  -4  12  1020195.61 6004.03   1-0.80610 0.96552 0.49493 0.15011 0.32440 0.21266
  -4 -12   9  232.02 2056.36   1-0.80287 0.92786-0.27434-0.37003 0.52926-0.04628
   4 -12  -9  102.00 1260.45   1 0.03842-0.16391 0.20827-0.85376-0.97731 0.49418
   4  12  -9  438.92 1828.72   1 0.66434-0.78883 0.73692-0.09284 0.12483-0.60755
  -4  12   9 2620.00 2969.88   1-0.83757 0.96182 0.47640 0.16871 0.26740 0.21546
  -4 -12   851057.95 6718.09   1-0.82289 0.91237-0.24372-0.40065 0.51326-0.08394
   4 -12  -859070.87 6679.49   1 0.01329-0.10321 0.18058-0.82608-0.98346 0.55401
   4  12  -864642.26 9056.50   1 0.66058-0.74964 0.71498-0.07090 0.22894-0.65803
  -4  12   857316.74 8572.91   1-0.86687 0.95567 0.45452 0.19060 0.20480 0.22441
  -4 -12   7 3402.27 1890.84   1-0.84062 0.89459-0.21439-0.42998 0.49737-0.12172
   4 -12  -7 1726.11 1249.45   1-0.02020-0.03413 0.14330-0.78880-0.98947 0.61369
   4  12  -7 3700.22 2872.03   1 0.64879-0.70267 0.68305-0.03965 0.33540-0.71040
  -4  12   7 3646.76 3905.64   1-0.89319 0.94653 0.42843 0.21669 0.13657 0.23898
  -4 -12   621644.20 3041.68   1-0.85614 0.87460-0.18665-0.45772 0.48184-0.15986
   4 -12  -620346.17 3410.65   1-0.06373 0.04497 0.09421-0.73971-0.99350 0.67141
   4  12  -620777.91 3938.68   1 0.62771-0.64613 0.64093 0.00246 0.44178-0.76321
  -4  12   618037.04 3443.12   1-0.91550 0.93339 0.39747 0.24765 0.06221 0.25969
  -4 -12   510450.61 7346.07   1-0.86952 0.85247-0.16081-0.48356 0.46697-0.19865
   4 -12  -5 8227.59 3801.05   1-0.11906 0.13587 0.03078-0.67628-0.99240 0.72400
   4  12  -511414.21 5123.46   1 0.59722-0.58019 0.58867 0.05472 0.54477-0.81263
  -4  12   5 9738.86 2845.51   1-0.93241 0.91485 0.36091 0.28421-0.01856 0.28682
  -4 -12   485711.29 8282.07   1-0.88082 0.82826-0.13730-0.50707 0.45308-0.23843
  -4  12   479939.02 7209.74   1 0.44747-0.49992 0.61310 0.03177-0.65105 0.86548
   4  12  -465953.08 8974.40   1 0.55784-0.50535 0.52744 0.11596 0.64079-0.85508
  -4  12   476667.25 8152.05   1-0.94214 0.88912 0.31814 0.32697-0.10560 0.32021
  -4 -12   3 4201.95 2033.55   1-0.89010 0.80203-0.11658-0.52779 0.44058-0.27959
  -4  12   3 3621.99 1816.52   1 0.50114-0.58911 0.57755 0.06731-0.64441 0.80524
   4  12  -3 2813.46 3489.23   1 0.51210-0.42441 0.45918 0.18321 0.72587-0.88674
  -4  12   3 4194.77 1706.17   1 0.27099-0.35868 0.14606 0.49632 0.95143-0.79057
  -4  12   3 3802.54 2102.91   1-0.94261 0.85414 0.26884 0.37628-0.19798 0.35894
  -4 -12   2126615.710051.23   1-0.89738 0.77379-0.09925-0.54512 0.42994-0.32261
  -4  12   2150227.611620.99   1 0.53643-0.65991 0.55202 0.09285-0.63836 0.74558
   4  12  -2122453.5 9475.04   1 0.45989-0.33679 0.38722 0.25517 0.79909-0.90633
  -4  12   2119064.3 8161.35   1 0.36468-0.48777 0.26269 0.37970 0.89330-0.78606
   4 -12  -2128979.910465.71   1 0.93182-0.80795-0.21381-0.43210 0.29321-0.40061
  -4 -12   1 2081.01 1534.28   1-0.90262 0.74352-0.08608-0.55829 0.42173-0.36807
  -4  12   1 4870.34 3102.71   1 0.55893-0.71792 0.53475 0.11012-0.63374 0.68735
  -4  12   1 3229.29 1098.50   1 0.46243-0.62093 0.39064 0.25174 0.79595-0.74233
   4  12  -1 3726.23 2737.44   1 0.40510-0.24660 0.31468 0.32770 0.85840-0.91202
   4 -12  -1 3673.59 1663.81   1 0.90835-0.74901-0.15312-0.49279 0.38915-0.44285
  -4 -12   083352.07 7575.01   1-0.90569 0.71108-0.07805-0.56632 0.41668-0.41668
  -4  12   0103637.7 9574.52   1 0.57204-0.76655 0.52431 0.12056-0.63075 0.63075
   4  12   084559.78 8422.10   1 0.35047-0.15656 0.24467 0.39772 0.90404-0.90404
   4 -12   089190.21 8576.80   1 0.87200-0.67720-0.08935-0.55656 0.48127-0.48127
  -4 -12  -1 1207.52  915.78   1-0.90628 0.67616-0.07648-0.56789 0.41569-0.46936
  -4  12  -1  515.72 2240.33   1 0.57794-0.80796 0.51952 0.12535-0.62934 0.57573
   4  12   1  972.88 2432.56   1 0.29835-0.06904 0.17961 0.46277 0.93740-0.88378
   4 -12   1  260.19 1508.82   1 0.82438-0.59412-0.02534-0.62057 0.56546-0.51176
  -4 -12  -266805.07 6707.66   1-0.90369 0.63806-0.08330-0.56107 0.41999-0.52732
  -4  12  -269694.55 8075.92   1 0.57807-0.84360 0.51941 0.12545-0.62931 0.52209
   4  12   262093.86 6789.85   1 0.25046 0.01424 0.12113 0.52126 0.96051-0.85327
   4 -12   266384.49 6599.96   1 0.76966-0.50434 0.03654-0.68180 0.63739-0.52988
  -4  12  -316128.74 5114.47   1 0.57340-0.87444 0.52321 0.12165-0.63043 0.46961
   4 -12   312403.75 2715.71   1 0.71029-0.40948 0.09261-0.73787 0.69778-0.53651
  -4  12  -493615.39 6864.76   1 0.56460-0.90116 0.53027 0.11460-0.63248 0.41805
  -4 -12  -480528.39 8810.69   1-0.17081-0.16617-0.02963-0.61586-0.98485 0.77013
   4 -12   484844.74 9839.40   1 0.65125-0.31496 0.14174-0.78700 0.74550-0.53048
  -4  12  -5  591.94 2883.58   1 0.55215-0.92422 0.54004 0.10483-0.63520 0.36716
  -4 -12  -5  653.97 1872.03   1-0.14001-0.23255 0.00645-0.65195-0.99012 0.72171
   4 -12   5  956.74 1087.00   1 0.59590-0.22414 0.18329-0.82855 0.78186-0.51308
   4  12   5 1111.19 1731.36   1-0.56161 0.93350 0.55330 0.09174 0.61517-0.34663
  -4  12  -658624.18 6742.78   1 0.53637-0.94396 0.55206 0.09281-0.63837 0.31673
  -4 -12  -649151.83 4482.59   1-0.11474-0.29339 0.03577-0.68127-0.99274 0.67065
   4 -12   658521.05 3001.11   1 0.54648-0.13924 0.21740-0.86266 0.80875-0.48622
   4  12   652341.32 4396.62   1-0.53831 0.94561 0.55446 0.09058 0.63465-0.31241
  -4  12  -7 1223.88 2462.58   1 0.51748-0.96058 0.56596 0.07891-0.64179 0.26654
  -4 -12  -7  663.71  928.63   1-0.09463-0.34908 0.05893-0.70443-0.99376 0.61799
   4  12   7 1250.17 1759.22   1-0.51353 0.95625 0.55512 0.08992 0.65431-0.27836
  -4  12  -843513.81 6721.49   1 0.49562-0.97424 0.58139 0.06348-0.64524 0.21638
  -4 -12  -841256.39 5759.15   1-0.07925-0.40004 0.07655-0.72204-0.99391 0.56445
   4  12   839579.80 4403.55   1-0.48703 0.96520 0.55474 0.09082 0.67457-0.24520
  -4 -14   9  892.42 1344.11   1-0.77275 0.89774-0.31641-0.43536 0.55021-0.06723
   4 -14  -9 1456.39 1928.16   1-0.05488-0.07060 0.10425-0.85733-0.99303 0.50989
  -4  14   9 3976.90 2437.16   1-0.82172 0.94572 0.48642 0.26613 0.29690 0.18646
   4 -14  -8 1394.92 1483.05   1-0.08293-0.00697 0.07234-0.82542-0.99392 0.56447
  -4  14   8 2570.17 3528.75   1-0.85082 0.93962 0.46722 0.28542 0.24042 0.18879
  -4 -14   7  442.55 1352.04   1-0.80777 0.86174-0.26707-0.48470 0.52552-0.14986
   4 -14  -7  480.67  733.58   1-0.11843 0.06410 0.03151-0.78459-0.99246 0.61668
   4  14  -7 1406.15 1850.41   1 0.64916-0.70304 0.68388 0.06675 0.33300-0.70800
  -4  14   7 2345.54 2930.98   1-0.87755 0.93090 0.44486 0.30777 0.17885 0.19670
  -4 -14   619049.63 7860.73   1-0.82202 0.84048-0.24510-0.50667 0.51399-0.19201
   4 -14  -615146.52 6203.24   1-0.16234 0.14357-0.01966-0.73341-0.98653 0.66444
   4  14  -615622.59 3719.49   1 0.62993-0.64835 0.64504 0.10559 0.43254-0.75397
  -4  14   621547.55 3839.78   1-0.90113 0.91902 0.41868 0.33395 0.11248 0.20942
  -4 -14   5 5060.30 2600.54   1-0.83414 0.81709-0.22537-0.52640 0.50338-0.23506
   4  14  -5 2981.27 2192.90   1 0.60294-0.58591 0.59804 0.15259 0.52801-0.79587
  -4  14   5 6622.94 3279.62   1-0.92065 0.90309 0.38820 0.36444 0.04110 0.22715
  -4 -14   434861.10 8727.28   1-0.84414 0.79157-0.20829-0.54348 0.49400-0.27934
   4  14  -436838.48 6632.03   1 0.56882-0.51634 0.54404 0.20658 0.61680-0.83109
  -4  14   431821.30 5117.42   1-0.93496 0.88195 0.35298 0.39966-0.03525 0.24986
  -4 -14   3 1185.91 1110.36   1-0.85195 0.76388-0.19435-0.55742 0.48620-0.32521
  -4  14   3 1098.30 1613.96   1 0.47868-0.56665 0.59289 0.15945-0.64755 0.80838
   4  14  -3 2800.08 2952.89   1 0.52882-0.44088 0.48486 0.26577 0.69659-0.85731
  -4  14   3 2119.54 2472.61   1-0.94271 0.85424 0.31275 0.43989-0.11609 0.27705
  -4 -14   2 4570.73 4353.87   1-0.85748 0.73389-0.18415-0.56762 0.48043-0.37310
  -4  14   2 7135.04 2233.96   1 0.51238-0.63586 0.56962 0.18273-0.64264 0.74985
   4  14  -210722.87 4260.28   1 0.48562-0.36252 0.42227 0.32718 0.76541-0.87265
  -4 -14   1 2148.15 2215.51   1-0.86048 0.70139-0.17847-0.57330 0.47718-0.42351
  -4  14   1 2884.74 3748.52   1 0.53462-0.69361 0.55337 0.19897-0.63871 0.69232
   4  14  -1 3877.26 3059.50   1 0.43914-0.28064 0.35944 0.39001 0.82337-0.87699
   4 -14  -1 2870.58 1266.21   1 0.93317-0.77383-0.21856-0.53500 0.28533-0.33903
  -4 -14   0 5004.20 2679.34   1-0.86057 0.66597-0.17830-0.57347 0.47708-0.47708
  -4  14   0 4592.23 3094.19   1 0.54824-0.74274 0.54305 0.20929-0.63601 0.63601
   4  14   0 6985.40 3013.15   1 0.39244-0.19853 0.29828 0.45118 0.87006-0.87006
   4 -14   0 3542.36 2845.89   1 0.91413-0.71933-0.16566-0.58791 0.37002-0.37002
  -4 -14  -1 2169.53 1415.22   1-0.85701 0.62690-0.18502-0.56675 0.48092-0.53458
  -4  14  -1 3640.82 1979.09   1 0.55510-0.78512 0.53774 0.21460-0.63457 0.58096
   4  14   1 3722.61 2880.73   1 0.34727-0.11795 0.24063 0.50883 0.90636-0.85274
  -4  14  -221379.03 5362.25   1 0.55646-0.82200 0.53668 0.21567-0.63428 0.52706
   4  14   217821.24 3836.22   1 0.30499-0.04028 0.18782 0.56163 0.93364-0.82640
  -4  14  -3-1051.29 2630.55   1 0.55320-0.85425 0.53922 0.21313-0.63498 0.47415
   4  14   3 2066.16 3174.88   1 0.26657 0.03354 0.14068 0.60878 0.95349-0.79262
  -4  14  -4 2562.29 3647.84   1 0.54593-0.88249 0.54482 0.20753-0.63649 0.42206
  -4  14  -5  202.11 2419.87   1 0.53508-0.90715 0.55303 0.19932-0.63862 0.37058
  -4  14  -6  525.14 2480.96   1 0.52095-0.92854 0.56344 0.18891-0.64119 0.31955
  -4 -14  -6  129.78 1138.04   1-0.17854-0.22959-0.03875-0.71432-0.98316 0.66107
  -4 -16   6 -776.62 1564.12   1-0.78258 0.80104-0.30315-0.55601 0.54374-0.22175
  -4 -16   548434.03 9182.90   1-0.79316 0.77611-0.28839-0.57077 0.53639-0.26807
   4  16  -554638.39 8637.95   1 0.61253-0.59550 0.61414 0.24373 0.49762-0.76548
  -4 -16   4  935.63 1187.73   1-0.80142 0.74886-0.27647-0.58269 0.53035-0.31569
   4  16  -4  851.17 1768.36   1 0.58356-0.53107 0.56685 0.29102 0.58149-0.79577
  -4 -16   337528.26 6754.74   1-0.80723 0.71915-0.26788-0.59129 0.52593-0.36494
   4  16  -341553.58 4677.55   1 0.54969-0.46175 0.51532 0.34255 0.65747-0.81819
  -4 -16   2  188.77 1780.61   1-0.81033 0.68674-0.26321-0.59595 0.52352-0.41619
   4  16  -2   87.87 2067.46   1 0.51319-0.39010 0.46073 0.39579 0.72412-0.83136
  -4 -16   146155.78 3301.08   1-0.81031 0.65122-0.26324-0.59593 0.52353-0.46987
  -4  16   147817.53 4643.43   1 0.49934-0.65833 0.57881 0.28101-0.64469 0.69829
   4  16  -138099.93 3729.24   1 0.47365-0.31515 0.40588 0.45064 0.78160-0.83522
  -4  16   0  180.74 2316.14   1 0.51429-0.70879 0.56825 0.29157-0.64232 0.64232
   4  16   0 1508.00 2668.14   1 0.43357-0.23967 0.35205 0.50447 0.82949-0.82949
  -4  16  -166195.2910517.14   1 0.52264-0.75266 0.56221 0.29762-0.64090 0.58729
   4  16   146903.0810978.42   1 0.39432-0.16501 0.30070 0.55582 0.86838-0.81475
  -4  16  -2 2826.23 3213.67   1 0.52558-0.79112 0.56006 0.29977-0.64037 0.53316
   4  16   2 2601.39 3027.97   1 0.35702-0.09230 0.25296 0.60356 0.89919-0.79195
   5  -1 -16 8115.90 3886.40   1 0.41693-0.73990 0.59614-0.64988-0.68613-0.17375
   5   1 -16 6861.93 8881.76   1 0.45889-0.78298 0.63064-0.57692-0.62585-0.23256
  -5  -1  16 6172.71 3055.45   1-0.45398 0.77758 0.55403-0.60783 0.69781 0.16093
  -5   1  16 3506.09 2314.44   1-0.51676 0.84001 0.55506-0.50131 0.65180 0.20750
   5  -1 -15 9215.17 4640.13   1 0.44024-0.72889 0.61428-0.66801-0.65485-0.14991
   5   1 -15 9114.76 5008.41   1 0.48279-0.77144 0.65109-0.59737-0.58563-0.21912
  -5  -1  15 7392.81 2693.25   1-0.49369 0.78185 0.55477-0.60857 0.66968 0.13538
  -5   1  15 6630.89 3265.89   1-0.55785 0.84567 0.55353-0.49977 0.61838 0.18721
   5  -1 -1413285.55 5653.98   1 0.46182-0.71502 0.63318-0.68691-0.62112-0.12999
   5   1 -1416913.9212233.88   1 0.50601-0.75921 0.67032-0.61659-0.54278-0.20833
  -5  -1  14 8976.05 2135.35   1-0.53312 0.78553 0.55465-0.60840 0.63885 0.11304
  -5   1  14 9783.04 3789.79   1-0.59879 0.85120 0.55029-0.49654 0.58190 0.16999
  -5  -1  13 3057.21 1358.78   1-0.71868 0.93706-0.38263 0.32894 0.58058 0.11705
   5  -1 -13 4851.48 2274.88   1 0.48277-0.70053 0.65108-0.70480-0.58567-0.11179
   5   1 -13 4582.16 2932.63   1 0.52861-0.74636 0.68829-0.63456-0.49681-0.20065
  -5  -1  13 3252.50 3312.48   1-0.57281 0.78979 0.55255-0.60631 0.60544 0.09274
  -5   1  13  796.34 3708.30   1-0.63980 0.85678 0.54512-0.49136 0.54175 0.15643
  -5  -1  1218058.54 3299.20   1-0.77940 0.96226-0.30749 0.25379 0.54587 0.09809
   5  -1 -1227769.33 7157.21   1 0.50320-0.68551 0.66802-0.72175-0.54819-0.09561
   5   1 -1229838.46 6850.29   1 0.55061-0.73292 0.70495-0.65123-0.44704-0.19676
  -5  -1  1225222.02 5357.55   1-0.61292 0.79449 0.54874-0.60250 0.56850 0.07598
  -5   1  1230131.38 6817.12   1-0.68106 0.86263 0.53763-0.48388 0.49708 0.14739
  -5   1  1122405.45 1508.15   1-0.78853 0.93589-0.29491 0.34861 0.53965 0.05064
  -5  -1  1127918.18 3053.20   1-0.83389 0.98125-0.22579 0.17209 0.50361 0.08669
   5  -1 -1133147.81 4713.98   1 0.52319-0.67005 0.68405-0.73778-0.50826-0.08189
   5   1 -1135493.83 9476.09   1 0.57204-0.71890 0.72016-0.66643-0.39259-0.19757
  -5  -1  1127298.09 4683.44   1-0.65385 0.80000 0.54284-0.59660 0.52705 0.06372
  -5   1  1130298.36 5688.03   1-0.72277 0.86892 0.52727-0.47352 0.44673 0.14404
  -5  -1  1040524.20 5145.39   1-0.88116 0.99301-0.13657 0.08287 0.45265 0.08399
   5  -1 -1022314.2212212.80   1 0.54284-0.65425 0.69917-0.75290-0.46525-0.07125
   5   1 -1024039.31 7799.31   1 0.59284-0.70426 0.73362-0.67989-0.33216-0.20434
  -5  -1  1018212.04 4416.39   1-0.69608 0.80680 0.53425-0.58801 0.47961 0.05745
  -5   1  1038120.69 5023.89   1-0.76505 0.87578 0.51318-0.45943 0.38900 0.14806
  -5   1   934279.00 4521.21   1-0.91537 0.99080-0.05297 0.10664 0.39909 0.08330
  -5  -1   931456.34 4214.32   1-0.92015 0.99557-0.03846-0.01520 0.38966 0.09272
   5  -1  -941968.30 6672.20   1 0.56228-0.63825 0.71337-0.76710-0.41823-0.06462
   5   1  -940953.41 6486.07   1 0.61283-0.68880 0.74483-0.69110-0.26393-0.21892
  -5  -1   939067.08 6026.58   1-0.74017 0.81547 0.52197-0.57572 0.42389 0.05946
  -5   1   941015.35 6368.06   1-0.80783 0.88313 0.49403-0.44028 0.32144 0.16191
  -5  -1   8107164.4 5113.05   1-0.94611 0.98611 0.06862-0.12229 0.31648 0.11230
  -5   1   8102864.5 4571.04   1-0.95021 0.99022 0.09680-0.04314 0.29615 0.13263
   5  -1  -8115724.3 6439.62   1 0.58166-0.62218 0.72656-0.78029-0.36574-0.06346
   5   1  -8117910.0 6979.88   1 0.63195-0.67240 0.75254-0.69886-0.18525-0.24383
  -5  -1   8103557.8 5941.30   1-0.78671 0.82659 0.50421-0.55797 0.35615 0.07350
  -5   1   8107982.7 5737.35   1-0.85065 0.89075 0.46734-0.41358 0.24077 0.18844
  -5  -1   764368.05 6791.36   1-0.95553 0.96012 0.18499-0.23866 0.22961 0.14557
  -5   1   764543.54 5860.44   1-0.94998 0.95457 0.26502-0.21135 0.16517 0.21001
   5  -1  -773810.27 2754.13   1-0.66091 0.65564 0.69552-0.74922-0.28184-0.09375
   5  -1  -764212.10 6048.41   1 0.60110-0.60618 0.73850-0.79222-0.30542-0.07013
   5   1  -768222.69 4196.16   1 0.64847-0.65349 0.75562-0.70195-0.09224-0.28320
  -5  -1   771886.28 4374.04   1-0.83608 0.84072 0.47738-0.53114 0.27032 0.10524
  -5   1   767517.74 4028.77   1-0.89162 0.89626 0.43023-0.37646 0.14108 0.23447
  -5  -1   6137263.1 4636.24   1-0.94240 0.91158 0.30900-0.36267 0.12798 0.19360
  -5   1   6135537.9 4612.28   1-0.89754 0.86736 0.44083-0.38715 0.00887 0.31272
   5  -1  -6126925.0 4041.03   1-0.58229 0.61252 0.73642-0.79013-0.34439 0.02245
   5   1  -6135761.0 5625.20   1 0.66067-0.63026 0.75038-0.69671 0.02076-0.34257
  -5  -1   6141067.2 5092.77   1-0.88672 0.85590 0.43562-0.48938 0.15479 0.16711
  -5   1   5118604.5 4661.20   1-0.77951 0.71385 0.60435-0.55067-0.16463 0.43263
   5  -1  -5119992.8 4730.64   1-0.47170 0.53744 0.77611-0.82981-0.41850 0.15021
   5  -1  -5114693.4 4961.72   1 0.64048-0.57464 0.75484-0.80851-0.14137-0.12680
   5   1  -5118690.5 5383.68   1 0.66388-0.59804 0.73016-0.67649 0.16158-0.42976
  -5  -1   5115806.6 4512.20   1 0.92257-0.98876-0.18622 0.13239 0.33789-0.06941
  -5  -1   5113126.8 4865.07   1-0.93080 0.86454 0.36539-0.41915-0.00900 0.27726
  -5   1   5113647.4 5281.62   1-0.94360 0.87733 0.29760-0.24384-0.14503 0.41329
  -5  -1   4231864.7 8508.40   1-0.82292 0.72177 0.55721-0.61089-0.11093 0.32533
   5   1  -4240053.8 8820.29   1-0.66510 0.76633 0.69298-0.63928-0.27823 0.06360
   5  -1  -4239155.1 8715.40   1-0.33072 0.43196 0.80351-0.85721-0.49495 0.28032
   5  -1  -4213298.9 8072.96   1 0.65765-0.55638 0.75315-0.80682-0.01586-0.19867
   5   1  -4233573.1 8735.17   1 0.64828-0.54722 0.68191-0.62830 0.33868-0.55297
   5  -1  -4220510.7 8236.25   1 0.92120-0.81955-0.18264 0.12882 0.34354-0.55833
  -5  -1   4206189.1 7514.46   1 0.84876-0.95041-0.05629 0.00246 0.52576-0.31097
  -5   1   4197122.6 7560.12   1 0.83745-0.93910-0.04153 0.09536 0.54492-0.33014
  -5  -1   3222142.0 8287.94   1-0.71142 0.57479 0.66190-0.71559-0.23611 0.39691
   5   1  -3206568.2 7832.54   1-0.55178 0.68852 0.74924-0.69553-0.36628 0.20531
  -5   1   3211148.6 7853.71   1-0.40213 0.26539 0.79252-0.73881-0.45847 0.61944
   5  -1  -3190542.4 7006.93   1-0.17018 0.30689 0.80927-0.86302-0.56224 0.40124
   5  -1  -3209897.6 7685.13   1 0.66353-0.52683 0.72774-0.78142 0.17349-0.33440
   5   1  -3219635.0 8225.65   1 0.59446-0.45794 0.58419-0.53058 0.55256-0.71328
  -5  -1   3199897.5 7739.75   1 0.50955-0.64572 0.45560-0.50913 0.72991-0.56905
   5  -1  -3210715.6 7810.68   1 0.82554-0.68842-0.02674-0.02708 0.56370-0.72479
  -5   1   3187440.3 6885.89   1 0.70035-0.83688 0.10128-0.04751 0.70657-0.54530
  -5  -1   3190192.4 6829.87   1 0.65084-0.78738 0.14206-0.19583 0.74579-0.58453
  -5  -1   2188366.4 7347.02   1-0.57590 0.40365 0.73924-0.79294-0.34908 0.45639
   5   1  -2194596.0 7422.45   1-0.40405 0.57629 0.79214-0.73844-0.45743 0.35011
  -5   1   2221028.9 8512.19   1-0.21498 0.04280 0.81013-0.75638-0.54539 0.65272
   5  -1  -2213605.7 8117.02   1-0.00658 0.17877 0.79089-0.84465-0.61191 0.50457
   5  -1  -2209164.3 7515.48   1 0.61890-0.44693 0.62516-0.67877 0.47552-0.58267
  -5   1   2225932.7 8124.52   1 0.48346-0.65504 0.41931-0.36578 0.76839-0.66115
   5   1  -2226043.9 9158.75   1 0.48068-0.30911 0.41549-0.36195 0.77221-0.87945
  -5  -1   2231080.7 8372.02   1 0.35618-0.52775 0.25190-0.30543 0.89982-0.79257
   5  -1  -2243279.5 8911.93   1 0.64357-0.47156 0.14774-0.20151 0.75098-0.85849
  -5   1   2221514.4 8104.80   1 0.47782-0.64983 0.26086-0.20709 0.83882-0.73131
  -5  -1   2234056.7 8601.37   1 0.31377-0.48602 0.34892-0.40271 0.88305-0.77563
  -5  -1   176809.48 3774.74   1-0.43457 0.22683 0.78561-0.83931-0.44040 0.49406
   5   1  -168690.78 3201.58   1-0.23122 0.43888 0.80998-0.75623-0.53893 0.48527
  -5   1   176586.64 4229.20   1-0.06472-0.14294 0.80011-0.74636-0.59634 0.65001
   5  -1  -176247.52 3621.52   1 0.14661 0.06104 0.75255-0.80631-0.64199 0.58833
   5  -1  -178278.93 2970.14   1-0.13498 0.34277 0.01231-0.06610-0.99077 0.93708
   5   1  -176084.68 3097.10   1-0.13976 0.34755 0.00675 0.04704-0.99016 0.93647
   5  -1  -166910.21 2617.26   1 0.42256-0.21558 0.33752-0.39105 0.84113-0.89475
   5   1  -172256.72 3103.40   1 0.30884-0.10186 0.19258-0.13905 0.93141-0.98503
   5  -1  -170333.42 3063.18   1 0.41661-0.20891 0.29544-0.34922 0.85973-0.91345
   5   1  -170641.97 3010.18   1 0.25017-0.04248 0.37858-0.32480 0.89111-0.94482
  -5   1   164535.63 2753.70   1 0.21533-0.42302 0.39381-0.34002 0.89361-0.83989
  -5  -1   163422.64 2685.09   1-0.01408-0.19360 0.47719-0.53098 0.87868-0.82496
   5   1   0235359.0 8864.24   1-0.04889 0.29203 0.79789-0.74414-0.60080 0.60080
  -5   1   0228637.0 9040.00   1 0.04500-0.28813 0.78027-0.72652-0.62381 0.62381
  -5   1   0249866.6 8859.09   1-0.12142-0.12193 0.02805 0.02573-0.99220 0.99220
   5   1   0226826.6 8133.10   1 0.07320 0.17015 0.24620-0.19241-0.96644 0.96644
   5  -1   0233270.8 8432.89   1 0.21598 0.02705 0.40036-0.45410-0.89053 0.89053
   5  -1   0249033.810585.72   1 0.21469 0.02844 0.39408-0.44786 0.89364-0.89364
   5   1   0231945.8 9664.47   1 0.02463 0.21851 0.46511-0.41132 0.88490-0.88490
  -5  -1   0220956.1 8050.86   1-0.24510 0.00174 0.53144-0.58524 0.81085-0.81085
  -5  -1  -123948.08 2220.87   1-0.19976-0.07884 0.81005-0.86380-0.55128 0.49761
  -5   1  -124945.74 2556.53   1 0.11998-0.39859 0.76070-0.70694-0.63791 0.58425
  -5   1  -122321.67 1296.17   1 0.08532-0.36426 0.25931-0.20552-0.96201 0.90833
   5  -1   121581.91 1328.99   1 0.39863-0.12022 0.57937-0.63311-0.71092 0.76466
   5  -1   124412.60 2445.64   1 0.06527 0.21331 0.45156-0.50535 0.88984-0.83613
   5   1   123868.15 2196.08   1-0.11229 0.39109 0.50322-0.44942 0.85683-0.80315
  -5  -1  -283958.28 3976.29   1-0.11993-0.19414 0.80613-0.85989-0.57944 0.47211
  -5   1  -285356.83 4558.55   1 0.16800-0.48208 0.74555-0.69180-0.64491 0.53758
  -5  -1  -281903.90 3397.31   1 0.09974-0.41353 0.27799-0.33172-0.95539 0.84790
  -5   1  -279544.49 3200.11   1 0.19486-0.50865 0.37856-0.32482-0.90483 0.79734
   5  -1   281383.74 3052.77   1 0.48873-0.17479 0.65607-0.70980-0.57506 0.68236
   5  -1   284067.07 4619.43   1-0.03628 0.35032 0.48376-0.53754 0.87444-0.76701
   5   1   295480.87 4928.77   1-0.19312 0.50736 0.52158-0.46778 0.83105-0.72371
  -5  -1  -3294427.5 9413.53   1-0.06430-0.28525 0.80005-0.85381-0.59646 0.43547
  -5   1  -3278499.9 9173.90   1 0.19573-0.54528 0.73586-0.68210-0.64822 0.48722
  -5  -1  -3247214.1 7495.29   1 0.15926-0.50842 0.34136-0.39509-0.92634 0.76511
  -5   1  -3262661.9 8198.97   1 0.25035-0.59952 0.43541-0.38167-0.86471 0.70348
   5  -1   3255134.5 8382.93   1-0.10266 0.45233 0.50079-0.55459 0.85945-0.69844
   5   1   3268499.7 8758.11   1-0.23993 0.58961 0.53053-0.47673 0.81299-0.65197
  -5  -1  -448177.86 5415.29   1-0.02913-0.35589 0.79482-0.84857-0.60614 0.39148
  -5   1  -442341.92 4707.93   1 0.20811-0.59314 0.73130-0.67754-0.64952 0.43486
  -5  -1  -441654.89 4997.62   1 0.19615-0.58069 0.37990-0.43363-0.90398 0.68901
  -5   1  -448696.55 7223.20   1 0.27877-0.66332 0.46397-0.41023-0.84084 0.62586
   5  -1   442782.67 4653.18   1-0.14479 0.52989 0.51103-0.56483 0.84727-0.63258
   5   1   435518.02 3839.61   1-0.26568 0.65079 0.53491-0.48112 0.80204-0.58735
  -5  -1  -513881.84 3448.01   1-0.01068-0.40981 0.79164-0.84539-0.61088 0.34256
  -5   1  -512039.81 3074.38   1 0.20866-0.62916 0.73109-0.67734-0.64957 0.38125
  -5  -1  -513528.86 5110.12   1 0.21805-0.63797 0.40249-0.45623-0.88907 0.62035
  -5   1  -514866.19 5899.07   1 0.29208-0.71200 0.47719-0.42345-0.82883 0.56012
   5  -1   512561.68 3366.74   1-0.17002 0.59056 0.51670-0.57050 0.83911-0.57075
   5   1   511996.12 3056.41   1-0.27771 0.69825 0.53682-0.48303 0.79667-0.52831
  -5  -1  -661317.99 7344.18   1-0.00582-0.45014 0.79076-0.84451-0.61209 0.29010
  -5   1  -663833.09 6279.35   1 0.19979-0.65576 0.73438-0.68062-0.64866 0.32667
  -5  -1  -657503.87 4625.50   1 0.22974-0.68503 0.41446-0.46820-0.88058 0.55813
  -5   1  -665307.66 5166.72   1 0.29613-0.75143 0.48120-0.42746-0.82507 0.50261
   5  -1   660450.46 6359.70   1-0.18323 0.63921 0.51953-0.57332 0.83457-0.51254
   5   1   657228.30 6578.65   1-0.28031 0.73629 0.53722-0.48343 0.79549-0.47346
  -5  -1  -7 1424.81 1860.21   1-0.01218-0.47925 0.79191-0.84567-0.61050 0.23485
  -5   1  -7 1152.12 1960.60   1 0.18314-0.67459 0.74034-0.68659-0.64679 0.27113
  -5  -1  -7  690.17 1931.35   1 0.23420-0.72487 0.41902-0.47275-0.87725 0.50104
  -5   1  -7 1060.97 1428.66   1 0.29405-0.78472 0.47914-0.42541-0.82701 0.45081
   5  -1   7  673.08 2998.49   1-0.18762 0.67904 0.52044-0.57424 0.83302-0.45732
   5   1   7 1524.52 2539.69   1-0.27610 0.76752 0.53657-0.48278 0.79739-0.42169
  -5  -1  -852899.17 5158.47   1-0.02806-0.49884 0.79464-0.84840-0.60642 0.17710
  -5   1  -848583.66 5069.80   1 0.15982-0.68674 0.74828-0.69452-0.64383 0.21451
  -5  -1  -852795.3311809.47   1 0.23333-0.75938 0.41813-0.47187-0.87790 0.44795
  -5   1  -856390.04 5971.17   1 0.28759-0.81364 0.47274-0.41901-0.83294 0.40299
   5  -1   842311.26 5578.64   1-0.18533 0.71217 0.51996-0.57376 0.83383-0.40446
   5   1   845176.3914371.07   1-0.26676 0.79361 0.53509-0.48129 0.80156-0.37219
  -5  -1  -970304.18 7951.46   1-0.05230-0.51008 0.79839-0.85214-0.59986 0.11687
  -5   1  -968015.42 7956.60   1 0.13053-0.69292 0.75755-0.70379-0.63959 0.15660
  -5  -1  -964389.07 7654.19   1 0.22836-0.78978 0.41305-0.46679-0.88160 0.39792
  -5   1  -982923.53 9474.66   1 0.27781-0.83924 0.46301-0.40927-0.84168 0.35799
   5  -1   973292.01 9058.77   1-0.17778 0.74007 0.51837-0.57217 0.83646-0.35342
   5   1   957046.95 7219.73   1-0.25337 0.81565 0.53287-0.47907 0.80737-0.32432
  -5   1 -10 8310.91 2739.82   1 0.09569-0.69355 0.76758-0.71382-0.63376 0.09711
  -5  -1 -10  713.14 7367.67   1 0.22008-0.81688 0.40458-0.45832-0.88762 0.35019
  -5   1 -10 4086.2110335.18   1 0.26536-0.86216 0.45055-0.39681-0.85239 0.31496
   5  -1  10 5833.81 3558.95   1-0.16600 0.76372 0.51582-0.56962 0.84045-0.30374
   5   1  10 4378.70 3167.33   1-0.23666 0.83438 0.52995-0.47615 0.81433-0.27761
  -5  -1 -1115880.98 7244.43   1 0.20906-0.84123 0.39324-0.44698-0.89534 0.30417
  -5   1 -1116847.05 5488.45   1 0.25065-0.88283 0.43572-0.38198-0.86447 0.27330
   5  -1  1118131.54 4121.31   1-0.15067 0.78382 0.51238-0.56618 0.84543-0.25504
   5   1  1115589.39 7264.91   1-0.21715 0.85030 0.52633-0.47253 0.82207-0.23169
   5  -3 -15 7585.64 3232.48   1 0.38901-0.67661 0.57045-0.73166-0.72335-0.08278
   5   3 -15 5938.54 2870.73   1 0.51758-0.80623 0.67962-0.51844-0.51981-0.28495
  -5  -3  15 2991.03 2355.49   1-0.40859 0.69675 0.55166-0.71305 0.72712 0.07794
  -5   3  15 7438.58 4447.11   1-0.60468 0.89251 0.54968-0.38841 0.57637 0.22923
   5  -3 -14 8884.36 3573.61   1 0.40796-0.66018 0.58795-0.74916-0.69848-0.05392
   5   3 -1416317.42 6498.29   1 0.54153-0.79473 0.69819-0.53701-0.46825-0.28286
  -5  -3  14 8887.18 4775.45   1-0.44471 0.69744 0.55367-0.71507 0.70403 0.04736
  -5   3  14 8458.86 3651.79   1-0.64569 0.89810 0.54420-0.38293 0.53564 0.21625
  -5  -3  13 8634.01 4962.45   1-0.75627 0.97465-0.33772 0.17662 0.56034 0.13729
   5  -3 -1313724.42 9980.31   1 0.42721-0.64497 0.60266-0.76384-0.67399-0.02346
   5   3 -1318240.5513071.95   1 0.56456-0.78232 0.71498-0.55380-0.41238-0.28508
  -5  -3  1312180.48 4036.72   1-0.48049 0.69778 0.55467-0.71606 0.67930 0.01842
  -5   3  1319092.28 7200.43   1-0.68647 0.90346 0.53646-0.37519 0.49087 0.20731
  -5  -3  1235737.65 4577.18   1-0.80415 0.98702-0.27246 0.11136 0.52829 0.11567
   5  -3 -1233600.77 6623.21   1 0.44446-0.62676 0.61801-0.77919-0.64846 0.00465
   5   3 -1240378.44 6228.65   1 0.58658-0.76888 0.72972-0.56855-0.35130-0.29250
  -5  -3  1231892.64 4796.33   1-0.51613 0.69770 0.55508-0.71634 0.65229-0.00780
  -5   3  1236032.19 5288.89   1-0.72707 0.90863 0.52602-0.36476 0.44120 0.20328
  -5  -3  1137427.56 4553.09   1-0.84682 0.99418-0.20356 0.04246 0.49137 0.09893
   5  -3 -1138510.1213154.87   1 0.46083-0.60769 0.63232-0.79350-0.62273 0.03256
   5   3 -1143125.71 5119.14   1 0.60736-0.75422 0.74197-0.58079-0.28386-0.30629
  -5  -3  1135884.84 4182.79   1-0.55211 0.69825 0.55384-0.71510 0.62323-0.03245
  -5   3  1139462.55 6764.48   1-0.76745 0.91359 0.51226-0.35100 0.38549 0.20528
  -5  -3  1033341.67 6707.22   1-0.88385 0.99570-0.13070-0.03039 0.44913 0.08750
   5  -3 -1030943.4613122.58   1 0.47631-0.58773 0.64561-0.80679-0.59690 0.06039
   5   3 -1038293.2112436.12   1 0.62684-0.73816 0.75068-0.58966-0.20863-0.32772
  -5  -3  1032054.96 4237.20   1-0.58884 0.69957 0.55125-0.71251 0.59108-0.05400
  -5   3  1035865.28 7171.94   1-0.80739 0.91811 0.49426-0.33300 0.32220 0.21486
  -5   3   9108836.8 5340.41   1-0.87179 0.94813-0.15622 0.31732 0.46428 0.01869
  -5  -3   9103679.8 5873.13   1-0.91527 0.99070-0.05327-0.10772 0.39928 0.08310
   5  -3  -9110043.5 5548.10   1-0.34728 0.27100 0.80146-0.96256-0.48688 0.00396
   5  -3  -9124223.3 8043.50   1 0.49090-0.56687 0.65788-0.81906-0.57114 0.08827
   5   3  -9133035.6 8367.21   1 0.64360-0.71948 0.75534-0.59432-0.12339-0.35932
  -5  -3   9113766.7 6619.67   1-0.62708 0.70239 0.54695-0.70821 0.55462-0.07125
  -5   3   9116456.3 8816.10   1-0.84642 0.92197 0.47038-0.30910 0.24959 0.23327
  -5  -3   846549.74 6577.65   1-0.93828 0.97828 0.02842-0.18942 0.34470 0.08408
  -5   3   842676.62 5529.32   1-0.94927 0.98928 0.08956 0.07143 0.30142 0.12736
   5  -3  -826846.98 3648.03   1-0.26265 0.22200 0.80899-0.97025-0.52587 0.09655
   5  -3  -853124.91 9735.01   1 0.50451-0.54504 0.66910-0.83028-0.54567 0.11646
   5   3  -850196.42 8057.58   1 0.65668-0.69714 0.75372-0.59270-0.02572-0.40335
  -5  -3   849913.22 7050.11   1-0.66800 0.70788 0.54027-0.70153 0.51173-0.08207
  -5   3   848519.67 7582.74   1-0.88321 0.92330 0.43927-0.27799 0.16421 0.26499
  -5  -3   7162826.6 9750.73   1-0.95222 0.95681 0.11468-0.27568 0.28303 0.09215
   5  -3  -7139541.2 5773.40   1-0.15550 0.15032 0.80859-0.96985-0.56744 0.19179
   5  -3  -7181301.9 9535.06   1 0.51706-0.52214 0.67920-0.84038-0.52088 0.14532
   5   3  -7185683.6 9047.04   1 0.66386-0.66888 0.74273-0.58170 0.08737-0.46281
  -5  -3   7179878.5 8148.46   1-0.71359 0.71805 0.52982-0.69109 0.45832-0.08237
  -5   3   7175841.9 9111.10   1-0.91532 0.91996 0.39777-0.23649 0.06292 0.31263
  -5  -3   618934.52 4506.94   1-0.95510 0.92427 0.20517-0.36617 0.21374 0.10784
  -5   3   621213.68 2217.48   1-0.76800 0.73782 0.61530-0.45425-0.17766 0.49926
   5  -3  -620986.36 1999.31   1-0.03487 0.06517 0.79575-0.95701-0.60462 0.28262
   5  -3  -624850.42 3526.89   1 0.52833-0.49795 0.68807-0.84925-0.49741 0.17550
   5   3  -624861.77 4232.06   1 0.66128-0.63088 0.71749-0.55647 0.21886-0.54067
  -5  -3   621274.48 2842.84   1-0.76737 0.73641 0.51229-0.67355 0.38561-0.06336
  -5   3   623835.87 4878.39   1-0.93794 0.90712 0.34186-0.18058-0.05822 0.38013
   5   3  -622318.17 4268.96   1-0.94358 0.97440 0.29831-0.13703-0.14369-0.17821
  -5  -3   5160396.3 5604.05   1-0.94445 0.87821 0.29888-0.45988 0.13666 0.13133
  -5   3   5149757.3 4821.62   1-0.51143 0.44570 0.76393-0.60282-0.39349 0.66177
   5  -3  -5131966.4 4202.50   1 0.08681-0.02104 0.76996-0.93122-0.63215 0.36382
   5  -3  -5185061.5 7583.69   1 0.53788-0.47207 0.69543-0.85661-0.47649 0.20823
   5   3  -5159367.2 5520.28   1 0.64301-0.57740 0.67059-0.50973 0.36992-0.63778
  -5  -3   5158945.8 4979.10   1 0.93212-0.99830-0.21483 0.05335 0.29153-0.02305
  -5  -3   5142176.2 4524.93   1-0.83535 0.76909 0.47784-0.63912 0.27173-0.00347
  -5   3   5139757.1 6156.15   1-0.94238 0.87612 0.26648-0.10520-0.20221 0.47047
  -5  -3   490738.53 5716.41   1-0.91786 0.81671 0.39322-0.55426 0.05388 0.16051
  -5   3   493418.96 4292.52   1-0.24647 0.14523 0.80962-0.64835-0.53269 0.74735
   5  -3  -499486.14 3962.10   1 0.20048-0.09923 0.73413-0.89539-0.64873 0.43407
   5  -3  -4105352.6 4898.39   1 0.54475-0.44348 0.70060-0.86178-0.46086 0.24625
  -5   3   487621.14 3635.32   1 0.65186-0.75313 0.75531-0.59429-0.06758 0.28212
   5   3  -496096.42 4607.35   1 0.59997-0.49890 0.59315-0.43229 0.53684-0.75113
   5  -3  -481633.21 4190.89   1 0.91501-0.81336-0.16766 0.00618 0.36693-0.58172
  -5  -3   490313.28 3583.07   1 0.82644-0.92808-0.02784-0.13363 0.56233-0.34754
  -5  -3   498155.21 4647.41   1-0.91796 0.81624 0.39319-0.55447 0.05240 0.16220
  -5  -3   3105799.7 4746.67   1-0.87314 0.73651 0.48613-0.64717-0.03593 0.19673
   5  -3  -389614.65 3718.22   1 0.30270-0.16611 0.69177-0.85299-0.65560 0.49478
   5  -3  -3104138.6 4137.44   1 0.54598-0.40927 0.70152-0.86270-0.45800 0.29704
  -5   3   394222.20 3695.34   1 0.66135-0.79806 0.74942-0.58840 0.03101 0.12989
   5   3  -3106692.1 4489.29   1 0.52409-0.38757 0.47807-0.31722 0.70482-0.86553
   5   3  -390834.35 3476.87   1 0.90260-0.76549-0.14152 0.30300 0.40654-0.56763
   5  -3  -3110902.7 4826.92   1 0.84018-0.70307-0.04503-0.11644 0.54043-0.70151
  -5  -3   387880.42 3182.81   1 0.40077-0.53757 0.30415-0.46551 0.86421-0.70307
  -5  -3   2 7655.47 2081.83   1-0.80996 0.63785 0.57237-0.73342-0.12781 0.23501
  -5   3   2 6482.26 1324.42   1 0.11980-0.29199 0.76075-0.59949-0.63788 0.74521
   5  -3  -2 7476.21 1484.41   1 0.39207-0.21996 0.64599-0.80720-0.65496 0.54774
  -5   3   213955.41  892.41   1 0.65027-0.82224 0.68641-0.52555 0.32555-0.21841
  -5  -3   1167527.6 6337.80   1-0.73105 0.52345 0.64696-0.80801-0.21678 0.27038
  -5   3   1177752.5 7270.11   1 0.22236-0.42998 0.72596-0.56474-0.65078 0.70439
   5   3  -1161296.1 6399.90   1 0.28778-0.08080 0.16661-0.00601 0.94309-0.99671
   5  -3  -1157968.1 6602.12   1 0.54981-0.34232 0.21518-0.37650 0.80709-0.86084
   5   3  -1164831.1 6475.86   1 0.04762 0.16006 0.45755-0.29619 0.88790-0.94161
  -5  -3   1170981.3 6306.89   1-0.41548 0.20755 0.55212-0.71351 0.72285-0.66918
  -5  -3   079216.67 3769.69   1-0.64266 0.39941 0.70613-0.86724-0.29723 0.29723
  -5   3   080038.28 4535.54   1 0.28811-0.53125 0.69845-0.53723-0.65509 0.65509
  -5  -3   079909.92 4029.24   1-0.16223-0.08113-0.01953-0.14183-0.98655 0.98655
   5  -3   084974.42 5634.79   1 0.38322-0.14008 0.31359-0.47495 0.86878-0.86878
   5   3   089916.01 3965.50   1-0.16702 0.41039 0.51604-0.35465 0.84011-0.84011
  -5  -3   078908.54 3579.45   1-0.54227 0.29879 0.55430-0.71556 0.63141-0.63141
  -5  -3  -1248597.9 7629.50   1-0.55346 0.27471 0.74857-0.90968-0.36511 0.31145
  -5   3  -1253184.6 8712.76   1 0.32827-0.60691 0.67954-0.51832-0.65609 0.60248
  -5  -3  -1232179.7 8348.10   1-0.05826-0.22067 0.10042-0.26180-0.99323 0.93955
  -5   3  -1247782.2 7069.89   1 0.20980-0.48822 0.39401-0.23280-0.89483 0.84109
   5  -3   1239312.5 6625.33   1 0.64726-0.36883 0.75562-0.91664-0.10036 0.15400
   5  -3   1256148.7 8518.40   1 0.24090 0.03769 0.38270-0.54406 0.89190-0.83819
   5   3   1245659.9 7764.72   1-0.27282 0.55162 0.53606-0.37467 0.79887-0.74520
  -5  -3  -284152.29 3631.79   1-0.47172 0.15747 0.77610-0.93721-0.41849 0.31117
  -5   3  -282353.14 4997.61   1 0.35022-0.66438 0.66849-0.50727-0.65609 0.54887
  -5  -3  -280365.22 4641.89   1 0.02107-0.33558 0.18918-0.35055-0.98171 0.87435
  -5   3  -279024.11 2958.47   1 0.31668-0.63047 0.50139-0.34018-0.80518 0.69769
   5  -3   275209.89 2670.67   1 0.64448-0.33062 0.75544-0.91647-0.11805 0.22532
   5  -3   278356.57 3413.06   1 0.13076 0.18327 0.42788-0.58924 0.89432-0.78689
   5   3   281539.00 4277.08   1-0.32645 0.64069 0.54366-0.38226 0.77321-0.66587
  -5  -3  -383157.50 4311.48   1-0.40325 0.05350 0.79230-0.95341-0.45786 0.29689
  -5   3  -388004.78 5347.02   1 0.35885-0.70853 0.66400-0.50278-0.65598 0.49515
  -5  -3  -382593.05 4812.98   1 0.07837-0.42846 0.25180-0.41317-0.96459 0.80355
  -5   3  -388905.62 4725.07   1 0.35264-0.70181 0.53615-0.37493-0.76692 0.60570
   5  -3   371627.74 3420.93   1 0.64629-0.29700 0.75559-0.91661-0.10670 0.26760
   5  -3   387767.82 5061.76   1 0.05041 0.29907 0.45662-0.61797 0.88823-0.72708
   5   3   394902.11 6065.08   1-0.35284 0.70251 0.54672-0.38533 0.75933-0.59831
  -5  -3  -4 1691.39 2367.56   1-0.35078-0.03447 0.80099-0.96209-0.48514 0.27051
  -5   3  -4 3596.02 2457.78   1 0.35740-0.74259 0.66476-0.50354-0.65600 0.44157
  -5  -3  -4 2372.97 1324.96   1 0.11841-0.50295 0.29802-0.45923-0.94718 0.73221
  -5   3  -4 1007.22 3054.88   1 0.36447-0.74901 0.54739-0.38618-0.75333 0.53836
   5  -3   4 1647.46 1624.56   1-0.00599 0.39093 0.47473-0.63609 0.88010-0.66525
   5   3   4 5574.38 4480.05   1-0.36343 0.74854 0.54783-0.38644 0.75351-0.53883
  -5  -3  -5172691.9 9172.28   1-0.31460-0.10614 0.80524-0.96634-0.50260 0.23431
  -5   3  -5143718.313177.63   1 0.34800-0.76870 0.66963-0.50841-0.65611 0.38807
  -5  -3  -5146699.0 8569.95   1 0.14533-0.56525 0.32665-0.48787-0.93390 0.66518
  -5   3  -5155155.510438.95   1 0.36509-0.78501 0.54799-0.38678-0.75259 0.48388
   5  -3   5133663.0 8467.51   1-0.04412 0.46450 0.48602-0.64737 0.87283-0.60426
   5   3   5148420.8 9345.84   1-0.36402 0.78457 0.54789-0.38649 0.75319-0.48483
  -5  -3  -6 8037.21 3528.68   1-0.29372-0.16253 0.80707-0.96818-0.51220 0.19026
  -5   3  -6 7490.67 3300.37   1 0.33208-0.78829 0.67765-0.51644-0.65612 0.33447
  -5  -3  -6 8602.98 3774.05   1 0.16240-0.61769 0.34466-0.50587-0.92457 0.60211
  -5   3  -6 8330.91 3585.60   1 0.35943-0.81473 0.54262-0.38141-0.75918 0.43672
   5  -3   6 7750.13 5104.54   1-0.06865 0.52463 0.49183-0.65322 0.86797-0.54594
   5   3   6 8360.37 3464.56   1-0.35779 0.81377 0.54725-0.38586 0.75663-0.43460
  -5  -3  -779209.71 6298.45   1-0.28684-0.20459 0.80756-0.96883-0.51531 0.13966
  -5   3  -778846.75 7066.10   1 0.31058-0.80231 0.68807-0.52685-0.65581 0.28056
  -5  -3  -772308.39 7972.08   1 0.17201-0.66268 0.35474-0.51596-0.91900 0.54280
  -5   3  -782400.19 6949.65   1 0.34972-0.84039 0.53335-0.37214-0.77021 0.39401
   5  -3   768611.44 6020.59   1-0.08247 0.57389 0.49555-0.65694 0.86465-0.48895
   5   3   772452.68 7319.56   1-0.34660 0.83802 0.54604-0.38465 0.76269-0.38698
  -5  -3  -8 2563.97 1680.96   1-0.29199-0.23526 0.80721-0.96831-0.51298 0.08372
  -5   3  -8 1668.17 1972.12   1 0.28415-0.81139 0.70023-0.53901-0.65493 0.22607
  -5  -3  -8 2448.92 2284.31   1 0.17586-0.70190 0.35877-0.51998-0.91670 0.48676
  -5   3  -8 4442.06 3819.72   1 0.33709-0.86314 0.52121-0.36000-0.78402 0.35408
   5  -3   8 3262.43 1881.04   1-0.08814 0.61499 0.49704-0.65843 0.86323-0.43386
   5   3   8 1785.45 4271.16   1-0.33162 0.85847 0.54429-0.38290 0.77056-0.34119
  -5   3  -931805.93 5330.01   1 0.25316-0.81591 0.71360-0.55238-0.65320 0.17074
  -5  -3  -932698.58 6026.73   1 0.17513-0.73655 0.35801-0.51922-0.91714 0.43345
  -5   3  -931377.74 9976.56   1 0.32219-0.88361 0.50677-0.34556-0.79960 0.31592
   5  -3   927888.40 5940.57   1-0.08735 0.64964 0.49683-0.65823 0.86343-0.38039
   5   3   931637.62 5542.68   1-0.31358 0.87586 0.54200-0.38060 0.77967-0.29663
  -5   3 -10 3350.80 3760.26   1 0.21783-0.81610 0.72771-0.56649-0.65036 0.11429
  -5  -3 -10 -247.71 2483.33   1 0.17068-0.76747 0.35335-0.51456-0.91978 0.38235
  -5   3 -10 1466.61 2332.83   1 0.30537-0.90217 0.49031-0.32910-0.81629 0.27886
   5  -3  10 2755.75 3114.30   1-0.08132 0.67904 0.49524-0.65663 0.86493-0.32822
   5   3  10 1587.83 2545.47   1-0.29298 0.89070 0.53912-0.37773 0.78962-0.25290
  -5   3 -1144213.41 4731.02   1 0.17896-0.81230 0.74180-0.58054-0.64629 0.05597
  -5  -3 -1140780.55 5580.70   1 0.16309-0.79527 0.34539-0.50660-0.92417 0.33300
  -5   3 -1140167.29 6892.51   1 0.28685-0.91903 0.47201-0.31080-0.83361 0.24244
   5  -3  1133373.41 4346.87   1-0.07092 0.70408 0.49245-0.65384 0.86744-0.27705
   5   3  1135995.86 4679.17   1-0.27015 0.90331 0.53563-0.37424 0.80006-0.20967
   5  -5 -15 2042.36 1935.51   1 0.33186-0.61946 0.51616-0.78484-0.78958-0.01656
   5   5 -15 2337.98 1641.78   1 0.54489-0.83354 0.70071-0.43208-0.46052-0.34424
  -5  -5  15 -295.32 1683.61   1-0.29932 0.58748 0.54003-0.80902 0.78661 0.01845
  -5   5  15 2962.14 2984.50   1-0.63699 0.92481 0.54554-0.27677 0.54463 0.26097
  -5  -5  1412654.02 2559.96   1-0.72505 0.97894-0.37535 0.10686 0.57740 0.17389
   5  -5 -1417668.00 9355.45   1 0.34752-0.59974 0.53124-0.79993-0.77265 0.02025
   5   5 -1420187.10 6720.93   1 0.56881-0.82201 0.71794-0.44931-0.40125-0.34986
  -5  -5  1416106.14 3570.82   1-0.32919 0.58192 0.54400-0.81298 0.77181-0.02040
  -5   5  1416376.29 4258.25   1-0.67737 0.92977 0.53840-0.26963 0.50128 0.25061
  -5  -5  13 6280.43 4840.68   1-0.76961 0.98799-0.32055 0.05206 0.55220 0.14542
   5  -5 -13 8137.00 3533.35   1 0.36178-0.57863 0.54485-0.81353-0.75647 0.05781
   5   5 -13 7560.60 4177.46   1 0.59133-0.80908 0.73269-0.46406-0.33687-0.36059
  -5  -5  13 5345.18 2657.18   1-0.35744 0.57473 0.54721-0.81620 0.75682-0.05909
  -5   5  13 3775.34 3245.36   1-0.71717 0.93415 0.52885-0.26008 0.45384 0.24434
  -5  -5  1241249.48 4876.62   1-0.80988 0.99275-0.26390-0.00459 0.52387 0.12009
   5  -5 -1245939.43 5949.45   1 0.37452-0.55598 0.55688-0.82557-0.74135 0.09644
   5   5 -1248907.2913012.43   1 0.61215-0.79446 0.74448-0.47585-0.26646-0.37734
  -5  -5  1243526.73 5329.34   1-0.38392 0.56577 0.54974-0.81873 0.74187-0.09781
  -5   5  1240928.99 7956.74   1-0.75633 0.93789 0.51644-0.24767 0.40156 0.24292
   5  -5 -1126229.8510812.78   1 0.38553-0.53162 0.56720-0.83589-0.72776 0.13659
   5   5 -1129726.63 6871.23   1 0.63114-0.77789 0.75226-0.48390-0.18908-0.40090
  -5  -5  1113604.81 2961.56   1-0.40839 0.55481 0.55165-0.82063 0.72725-0.13686
  -5   5  1116055.57 5124.23   1-0.79465 0.94079 0.50057-0.23180 0.34344 0.24732
  -5  -5  1022810.13 6362.58   1-0.87731 0.98916-0.14479-0.12369 0.45755 0.07909
   5  -5 -1019872.2812324.51   1 0.39451-0.50522 0.57555-0.84424-0.71630 0.17887
   5   5 -1023799.33 5303.74   1 0.64685-0.75817 0.75561-0.48724-0.10304-0.43330
  -5  -5  1015718.58 2927.22   1-0.43042 0.54141 0.55299-0.82198 0.71339-0.17667
  -5   5  1021679.72 6770.79   1-0.83172 0.94245 0.48041-0.21164 0.27825 0.25881
  -5  -5   940315.02 4232.97   1-0.90410 0.98043-0.08224-0.18624 0.41932 0.06365
   5  -5  -936171.63 4337.17   1 0.40097-0.47631 0.58153-0.85022-0.70783 0.22415
   5   5  -964641.30 5915.88   1 0.65846-0.73435 0.75257-0.48421-0.00704-0.47567
  -5  -5   924334.85 3366.36   1-0.44924 0.52479 0.55386-0.82284 0.70100-0.21796
  -5   5   958140.08 6204.52   1-0.86688 0.94243 0.45451-0.18570 0.20477 0.27809
  -5  -5   893303.92 5499.40   1-0.92654 0.96655-0.01740-0.25092 0.37577 0.05301
   5  -5  -897665.39 6321.54   1 0.40415-0.44412 0.58446-0.85314-0.70360 0.27366
   5   5  -8102764.8 7973.13   1 0.66413-0.70459 0.74084-0.47247 0.10036-0.52944
  -5  -5   897547.82 5739.91   1-0.46338 0.50349 0.55432-0.82331 0.69137-0.26200
  -5   5   896089.75 7967.96   1-0.89861 0.93870 0.42190-0.15310 0.12036 0.30884
  -5  -5   770824.28 5183.95   1-0.94260 0.94719 0.04915-0.31748 0.33026 0.04492
  -5   5   764690.33 3645.38   1-0.83949 0.84479 0.53617-0.26776-0.08807 0.46327
   5  -5  -767834.40 7631.41   1 0.40274-0.40733 0.58316-0.85184-0.70549 0.32929
   5   5  -785743.56 7134.97   1 0.66120-0.66622 0.71718-0.44881 0.22012-0.59556
  -5   5   769657.59 7755.43   1-0.92459 0.92923 0.38022-0.11142 0.02328 0.35227
  -5  -5   6230265.110610.56   1-0.95250 0.92167 0.11749-0.38582 0.28095 0.04063
  -5   5   6241718.3 9909.37   1-0.47439 0.44416 0.77535-0.50684-0.41685 0.73880
   5  -5  -6233673.310373.32   1 0.39438-0.36359 0.57544-0.84412-0.71646 0.39401
   5   5  -6236310.610544.09   1 0.64620-0.61604 0.67733-0.40925 0.35161-0.67305
  -5  -5   6239410.4 9854.26   1-0.45979 0.42904 0.55422-0.82320 0.69384-0.37181
  -5   5   6224409.610677.94   1-0.94091 0.91010 0.32689-0.05809-0.08837 0.41028
   5   5  -6220072.5 9243.15   1-0.94137 0.97219 0.32390-0.05509-0.09430-0.22760
  -5  -5   5164595.4 5718.35   1-0.95551 0.88927 0.18726-0.45559 0.22784 0.04014
  -5   5   5159241.7 5114.90   1-0.14969 0.08392 0.80826-0.53949-0.56946 0.83779
   5  -5  -5172177.2 5276.39   1 0.61039-0.54483 0.49208-0.76077-0.62070 0.35266
[truncated: 743,612 more chars]
