# Supplementary material for: Dielectric and ferroelectric sensing based on molecular recognition in Cu(1,10-phenlothroline)2SeO4·(diol) systems
Source: Nat Commun. 2017 Feb 20;8:14551. doi: 10.1038/ncomms14551 (PMC5321740; doi:10.1038/ncomms14551)
Supplement: Supplementary Data 7 — The cif file for compound 2 at 253 K. [file ncomms14551-s8.cif]

 
data_propane-1-2-diol-T253K
 
_audit_creation_method            'SHELXL-2014/7'
_shelx_SHELXL_version_number      '2014/7'
_chemical_name_systematic         ?
_chemical_name_common             ?
_chemical_melting_point           ?
_chemical_formula_moiety          ?
_chemical_formula_sum
 'C27 H24 Cu N4 O6 Se' 
_chemical_formula_weight          643.00

loop_
 _atom_type_symbol
 _atom_type_description
 _atom_type_scat_dispersion_real
 _atom_type_scat_dispersion_imag
 _atom_type_scat_source
 'C'  'C'   0.0033   0.0016
 'International Tables Vol C Tables 4.2.6.8 and 6.1.1.4'
 'H'  'H'   0.0000   0.0000
 'International Tables Vol C Tables 4.2.6.8 and 6.1.1.4'
 'N'  'N'   0.0061   0.0033
 'International Tables Vol C Tables 4.2.6.8 and 6.1.1.4'
 'O'  'O'   0.0106   0.0060
 'International Tables Vol C Tables 4.2.6.8 and 6.1.1.4'
 'Cu'  'Cu'   0.3201   1.2651
 'International Tables Vol C Tables 4.2.6.8 and 6.1.1.4'
 'Se'  'Se'  -0.0929   2.2259
 'International Tables Vol C Tables 4.2.6.8 and 6.1.1.4'
 
_space_group_crystal_system       monoclinic
_space_group_IT_number            9
_space_group_name_H-M_alt         'C c'
_space_group_name_Hall            'C -2yc'
 
_shelx_space_group_comment
;
The symmetry employed for this shelxl refinement is uniquely defined
by the following loop, which should always be used as a source of
symmetry information in preference to the above space-group names.
They are only intended as comments.
;
 
loop_
 _space_group_symop_operation_xyz
 'x, y, z'
 'x, -y, z+1/2'
 'x+1/2, y+1/2, z'
 'x+1/2, -y+1/2, z+1/2'
 
_cell_length_a                    17.551(18)
_cell_length_b                    13.247(11)
_cell_length_c                    13.266(13)
_cell_angle_alpha                 90
_cell_angle_beta                  123.367(12)
_cell_angle_gamma                 90
_cell_volume                      2576(4)
_cell_formula_units_Z             4
_cell_measurement_temperature     253(2)
_cell_measurement_reflns_used           3533
_cell_measurement_theta_min             3.2384
_cell_measurement_theta_max             27.5943
 
_exptl_crystal_description        block
_exptl_crystal_colour             blue
_exptl_crystal_density_meas       ?
_exptl_crystal_density_method     ?
_exptl_crystal_density_diffrn     1.658          
_exptl_crystal_F_000              1300
_exptl_transmission_factor_min    ?
_exptl_transmission_factor_max    ?
_exptl_crystal_size_max           0.32
_exptl_crystal_size_mid           0.28
_exptl_crystal_size_min           0.25
_exptl_absorpt_coefficient_mu     2.312
_shelx_estimated_absorpt_T_min    ?
_shelx_estimated_absorpt_T_max    ?
_exptl_absorpt_correction_type          'Multi-scan'
_exptl_absorpt_correction_T_max         1.0000
_exptl_absorpt_correction_T_min         0.7618
_exptl_absorpt_process_details    ?
_exptl_absorpt_special_details    ?
_diffrn_ambient_temperature       253(2)
_diffrn_radiation_wavelength      0.71073
_diffrn_radiation_type            MoK\a
_diffrn_source                    ?
_diffrn_measurement_device_type   'Rigaku saturn 724'
_diffrn_measurement_method        ?
_diffrn_detector_area_resol_mean  ?
_diffrn_reflns_number             13738
_diffrn_reflns_av_unetI/netI      0.0838
_diffrn_reflns_av_R_equivalents   0.0486
_diffrn_reflns_limit_h_min        -22
_diffrn_reflns_limit_h_max        22
_diffrn_reflns_limit_k_min        -17
_diffrn_reflns_limit_k_max        17
_diffrn_reflns_limit_l_min        -17
_diffrn_reflns_limit_l_max        17
_diffrn_reflns_theta_min          3.239
_diffrn_reflns_theta_max          27.505
_diffrn_reflns_theta_full         25.242
_diffrn_measured_fraction_theta_max   0.996
_diffrn_measured_fraction_theta_full  0.995
_diffrn_reflns_Laue_measured_fraction_max    0.996
_diffrn_reflns_Laue_measured_fraction_full   0.995
_diffrn_reflns_point_group_measured_fraction_max   0.996
_diffrn_reflns_point_group_measured_fraction_full  0.995
_reflns_number_total              5844
_reflns_number_gt                 4659
_reflns_threshold_expression      'I > 2\s(I)'
_reflns_Friedel_coverage          0.998
_reflns_Friedel_fraction_max      0.996
_reflns_Friedel_fraction_full     0.996
 
_reflns_special_details
;
 Reflections were merged by SHELXL according to the crystal
 class for the calculation of statistics and refinement.
 
 _reflns_Friedel_fraction is defined as the number of unique
 Friedel pairs measured divided by the number that would be
 possible theoretically, ignoring centric projections and
 systematic absences.
;
 
_computing_data_collection        ?
_computing_cell_refinement        ?
_computing_data_reduction         ?
_computing_structure_solution     ?
_computing_structure_refinement 'SHELXL-2014/7 (Sheldrick, 2014)'
_computing_molecular_graphics     ?
_computing_publication_material   ?
_refine_special_details
;
 Refined as a 2-component twin.
;
_refine_ls_structure_factor_coef  Fsqd
_refine_ls_matrix_type            full
_refine_ls_weighting_scheme       calc
_refine_ls_weighting_details
'w=1/[\s^2^(Fo^2^)+(0.0692P)^2^] where P=(Fo^2^+2Fc^2^)/3'
_atom_sites_solution_primary      ?
_atom_sites_solution_secondary    ?
_atom_sites_solution_hydrogens    mixed
_refine_ls_hydrogen_treatment     constr
_refine_ls_extinction_method      none
_refine_ls_extinction_coef        .
_refine_ls_abs_structure_details
;
 Flack x determined using 1639 quotients [(I+)-(I-)]/[(I+)+(I-)]
 (Parsons, Flack and Wagner, Acta Cryst. B69 (2013) 249-259).
;
_refine_ls_abs_structure_Flack    -0.041(12)
_chemical_absolute_configuration  ?
_refine_ls_number_reflns          5844
_refine_ls_number_parameters      363
_refine_ls_number_restraints      9
_refine_ls_R_factor_all           0.0622
_refine_ls_R_factor_gt            0.0500
_refine_ls_wR_factor_ref          0.1377
_refine_ls_wR_factor_gt           0.1260
_refine_ls_goodness_of_fit_ref    1.050
_refine_ls_restrained_S_all       1.050
_refine_ls_shift/su_max           0.001
_refine_ls_shift/su_mean          0.000
 
loop_
 _atom_site_label
 _atom_site_type_symbol
 _atom_site_fract_x
 _atom_site_fract_y
 _atom_site_fract_z
 _atom_site_U_iso_or_equiv
 _atom_site_adp_type
 _atom_site_occupancy
 _atom_site_site_symmetry_order  
 _atom_site_calc_flag
 _atom_site_refinement_flags_posn
 _atom_site_refinement_flags_adp
 _atom_site_refinement_flags_occupancy
 _atom_site_disorder_assembly
 _atom_site_disorder_group
Cu1 Cu 0.15264(8) 0.70358(6) 0.29600(11) 0.0240(2) Uani 1 1 d . . . . .
Se1 Se 0.14181(6) 0.45766(8) 0.31049(7) 0.0200(3) Uani 0.831(4) 1 d . . P A 1
Se1' Se 0.1582(4) 0.4574(4) 0.2779(6) 0.0200(3) Uani 0.169(4) 1 d . . P A 2
O1 O 0.2343(5) 0.4037(6) 0.3359(7) 0.0417(19) Uani 1 1 d . . . . .
O2 O 0.1501(6) 0.4813(7) 0.4369(6) 0.0323(16) Uani 0.831(4) 1 d . . P A 1
O2' O 0.148(3) 0.480(3) 0.150(3) 0.0323(16) Uani 0.169(4) 1 d . . P A 2
O3 O 0.1239(7) 0.5639(6) 0.2335(7) 0.0359(18) Uani 0.831(4) 1 d . . P A 1
O3' O 0.174(3) 0.573(3) 0.350(4) 0.0359(18) Uani 0.169(4) 1 d . . P A 2
O4 O 0.0541(4) 0.3861(5) 0.2251(6) 0.0323(15) Uani 1 1 d . . . . .
C1 C 0.0492(7) 0.8302(9) 0.0493(9) 0.039(2) Uani 1 1 d . . . . .
H1A H 0.0935 0.8110 0.0350 0.046 Uiso 1 1 calc R U . . .
C2 C -0.0240(9) 0.8981(9) -0.0347(11) 0.044(3) Uani 1 1 d . . . . .
H2A H -0.0282 0.9179 -0.1049 0.053 Uiso 1 1 calc R U . . .
C3 C -0.0845(9) 0.9320(9) -0.0128(10) 0.041(3) Uani 1 1 d . . . . .
H3A H -0.1284 0.9786 -0.0649 0.050 Uiso 1 1 calc R U . . .
C4 C -0.0826(7) 0.8976(8) 0.0898(9) 0.030(2) Uani 1 1 d . . . . .
C5 C -0.1444(8) 0.9275(8) 0.1222(11) 0.039(3) Uani 1 1 d . . . . .
H5A H -0.1888 0.9750 0.0740 0.047 Uiso 1 1 calc R U . . .
C6 C -0.1424(7) 0.8910(9) 0.2187(11) 0.037(3) Uani 1 1 d . . . . .
H6A H -0.1855 0.9111 0.2347 0.045 Uiso 1 1 calc R U . . .
C7 C -0.0715(7) 0.8201(8) 0.2962(9) 0.028(2) Uani 1 1 d . . . . .
C8 C -0.0661(7) 0.7769(8) 0.3980(9) 0.031(2) Uani 1 1 d . . . . .
H8A H -0.1082 0.7933 0.4172 0.038 Uiso 1 1 calc R U . . .
C9 C 0.0054(8) 0.7081(8) 0.4689(10) 0.035(2) Uani 1 1 d . . . . .
H9A H 0.0128 0.6807 0.5383 0.042 Uiso 1 1 calc R U . . .
C10 C 0.0648(8) 0.6812(8) 0.4347(10) 0.036(2) Uani 1 1 d . . . . .
H10A H 0.1094 0.6331 0.4806 0.043 Uiso 1 1 calc R U . . .
C11 C -0.0052(6) 0.7907(6) 0.2713(8) 0.0228(18) Uani 1 1 d . . . . .
C12 C -0.0105(6) 0.8279(7) 0.1678(8) 0.0219(17) Uani 1 1 d . . . . .
C13 C 0.2581(7) 0.8293(8) 0.5371(9) 0.035(2) Uani 1 1 d . . . . .
H13A H 0.2182 0.8032 0.5559 0.042 Uiso 1 1 calc R U . . .
C14 C 0.3709(6) 0.8190(8) 0.2859(9) 0.030(2) Uani 1 1 d . . . . .
C74 C 0.3227(8) 0.8979(10) 0.6162(10) 0.042(3) Uani 1 1 d . . . . .
H14A H 0.3237 0.9201 0.6834 0.051 Uiso 1 1 calc R U . . .
C15 C 0.3853(8) 0.9325(8) 0.5932(10) 0.035(2) Uani 1 1 d . . . . .
H15A H 0.4299 0.9785 0.6452 0.042 Uiso 1 1 calc R U . . .
C16 C 0.3816(7) 0.8981(8) 0.4908(9) 0.027(2) Uani 1 1 d . . . . .
C17 C 0.4458(8) 0.9287(8) 0.4617(11) 0.034(2) Uani 1 1 d . . . . .
H17A H 0.4914 0.9751 0.5100 0.040 Uiso 1 1 calc R U . . .
C18 C 0.4391(7) 0.8895(9) 0.3635(10) 0.036(2) Uani 1 1 d . . . . .
H18A H 0.4812 0.9095 0.3458 0.043 Uiso 1 1 calc R U . . .
C20 C 0.3608(8) 0.7734(9) 0.1821(10) 0.041(3) Uani 1 1 d . . . . .
H20A H 0.3977 0.7947 0.1560 0.049 Uiso 1 1 calc R U . . .
C21 C 0.2986(7) 0.6995(9) 0.1204(9) 0.035(2) Uani 1 1 d . . . . .
H21A H 0.2966 0.6655 0.0577 0.042 Uiso 1 1 calc R U . . .
C22 C 0.2377(6) 0.6756(8) 0.1533(8) 0.029(2) Uani 1 1 d . . . . .
H22A H 0.1924 0.6280 0.1079 0.035 Uiso 1 1 calc R U . . .
C23 C 0.3092(6) 0.7880(7) 0.3145(8) 0.0231(18) Uani 1 1 d . . . . .
C24 C 0.3138(6) 0.8308(7) 0.4176(8) 0.0249(18) Uani 1 1 d . . . . .
N1 N 0.2418(6) 0.7186(6) 0.2482(8) 0.0281(17) Uani 1 1 d . . . . .
N2 N 0.2491(6) 0.7982(6) 0.4372(7) 0.0262(17) Uani 1 1 d . . . . .
N3 N 0.0532(6) 0.7955(6) 0.1463(7) 0.0270(17) Uani 1 1 d . . . . .
N4 N 0.0615(6) 0.7201(5) 0.3410(7) 0.0240(16) Uani 1 1 d . . . . .
C25 C 0.129(2) 0.0334(12) 0.370(3) 0.181(9) Uani 1 1 d D U . . .
H25A H 0.1482 -0.0226 0.3425 0.271 Uiso 1 1 calc R U . . .
H25B H 0.1734 0.0443 0.4543 0.271 Uiso 1 1 calc R U . . .
H25C H 0.0710 0.0189 0.3568 0.271 Uiso 1 1 calc R U . . .
C26 C 0.122(3) 0.1235(13) 0.303(3) 0.174(9) Uani 1 1 d D U . . .
H26A H 0.0737 0.1122 0.2180 0.209 Uiso 1 1 calc R U . . .
C27 C 0.2056(14) 0.1338(12) 0.3091(15) 0.092(6) Uani 1 1 d . . . . .
H27A H 0.2195 0.0699 0.2871 0.110 Uiso 1 1 calc R U . . .
H27B H 0.2541 0.1479 0.3921 0.110 Uiso 1 1 calc R U . . .
O5 O 0.2053(8) 0.2108(6) 0.2340(10) 0.062(3) Uani 1 1 d . . . . .
H5D H 0.2138 0.2685 0.2667 0.075 Uiso 1 1 d R U . . .
O6 O 0.0963(9) 0.1985(7) 0.3438(13) 0.086(4) Uani 1 1 d . . . . .
H6D H 0.0841 0.2522 0.3023 0.103 Uiso 1 1 d R U . . .
 
loop_
 _atom_site_aniso_label
 _atom_site_aniso_U_11
 _atom_site_aniso_U_22
 _atom_site_aniso_U_33
 _atom_site_aniso_U_23
 _atom_site_aniso_U_13
 _atom_site_aniso_U_12
Cu1 0.0258(5) 0.0238(4) 0.0313(5) -0.0016(5) 0.0213(4) -0.0018(5)
Se1 0.0192(5) 0.0215(4) 0.0242(6) -0.0003(4) 0.0151(4) -0.0025(4)
Se1' 0.0192(5) 0.0215(4) 0.0242(6) -0.0003(4) 0.0151(4) -0.0025(4)
O1 0.030(4) 0.048(4) 0.057(5) -0.015(4) 0.031(4) -0.006(3)
O2 0.038(4) 0.047(4) 0.016(3) 0.003(3) 0.018(3) 0.005(4)
O2' 0.038(4) 0.047(4) 0.016(3) 0.003(3) 0.018(3) 0.005(4)
O3 0.059(5) 0.030(4) 0.021(3) -0.006(3) 0.024(4) -0.021(4)
O3' 0.059(5) 0.030(4) 0.021(3) -0.006(3) 0.024(4) -0.021(4)
O4 0.025(3) 0.035(4) 0.034(4) -0.005(3) 0.015(3) -0.012(3)
C1 0.049(7) 0.047(6) 0.033(5) 0.010(5) 0.031(6) 0.004(5)
C2 0.062(8) 0.040(6) 0.038(6) 0.013(5) 0.033(6) 0.014(6)
C3 0.044(7) 0.052(7) 0.023(5) 0.009(5) 0.015(5) 0.006(5)
C4 0.028(5) 0.027(5) 0.027(5) 0.002(4) 0.010(5) 0.001(4)
C5 0.028(6) 0.041(7) 0.040(6) -0.002(5) 0.013(5) 0.010(4)
C6 0.031(6) 0.040(6) 0.049(7) -0.005(5) 0.026(6) 0.010(5)
C7 0.027(5) 0.031(5) 0.035(5) -0.012(4) 0.022(5) -0.004(4)
C8 0.025(5) 0.042(6) 0.036(5) -0.002(4) 0.022(5) -0.002(4)
C9 0.044(6) 0.035(6) 0.043(6) 0.006(4) 0.036(6) 0.004(4)
C10 0.043(6) 0.033(5) 0.044(6) 0.003(5) 0.031(6) 0.004(5)
C11 0.022(4) 0.022(4) 0.030(5) -0.003(4) 0.019(4) 0.002(3)
C12 0.018(4) 0.026(4) 0.025(4) 0.002(4) 0.014(4) 0.006(3)
C13 0.038(6) 0.034(5) 0.041(6) -0.011(5) 0.027(5) -0.011(4)
C14 0.024(5) 0.038(6) 0.031(5) -0.004(4) 0.018(5) -0.005(4)
C74 0.038(6) 0.064(8) 0.030(5) -0.023(5) 0.023(5) -0.013(6)
C15 0.040(6) 0.029(5) 0.034(5) -0.014(4) 0.019(5) -0.012(4)
C16 0.030(5) 0.026(5) 0.028(5) -0.001(4) 0.018(5) -0.005(4)
C17 0.030(6) 0.033(6) 0.042(6) -0.002(4) 0.022(6) -0.012(4)
C18 0.032(6) 0.041(6) 0.040(6) -0.005(5) 0.023(5) -0.013(5)
C20 0.038(6) 0.060(8) 0.041(6) 0.002(5) 0.032(6) -0.009(5)
C21 0.029(5) 0.055(7) 0.032(5) -0.003(5) 0.024(5) -0.001(5)
C22 0.024(5) 0.040(5) 0.025(5) -0.012(4) 0.016(4) -0.009(4)
C23 0.024(5) 0.024(5) 0.025(4) 0.001(3) 0.016(4) -0.001(3)
C24 0.030(5) 0.022(4) 0.028(4) 0.002(4) 0.019(4) 0.005(4)
N1 0.023(4) 0.034(5) 0.035(4) -0.006(4) 0.021(4) -0.002(3)
N2 0.030(4) 0.031(4) 0.024(4) -0.001(3) 0.018(4) -0.007(3)
N3 0.031(4) 0.027(4) 0.032(4) 0.000(3) 0.023(4) 0.002(3)
N4 0.031(4) 0.021(4) 0.022(4) 0.006(3) 0.016(4) 0.005(3)
C25 0.32(3) 0.053(8) 0.32(2) 0.039(12) 0.27(2) 0.016(12)
C26 0.32(3) 0.049(8) 0.31(2) 0.040(13) 0.28(2) 0.015(12)
C27 0.166(18) 0.067(10) 0.093(11) 0.034(9) 0.104(13) 0.066(11)
O5 0.097(8) 0.040(5) 0.092(7) -0.015(5) 0.078(7) 0.002(5)
O6 0.126(11) 0.055(6) 0.132(11) 0.029(6) 0.107(10) 0.018(6)
 
_geom_special_details
;
 All esds (except the esd in the dihedral angle between two l.s. planes)
 are estimated using the full covariance matrix.  The cell esds are taken
 into account individually in the estimation of esds in distances, angles
 and torsion angles; correlations between esds in cell parameters are only
 used when they are defined by crystal symmetry.  An approximate (isotropic)
 treatment of cell esds is used for estimating esds involving l.s. planes.
;
 
loop_
 _geom_bond_atom_site_label_1
 _geom_bond_atom_site_label_2
 _geom_bond_distance
 _geom_bond_site_symmetry_2
 _geom_bond_publ_flag
Cu1 O3' 1.84(4) . ?
Cu1 O3 1.976(8) . ?
Cu1 N1 1.995(8) . ?
Cu1 N4 2.004(8) . ?
Cu1 N2 2.111(8) . ?
Cu1 N3 2.159(8) . ?
Se1 O4 1.623(6) . ?
Se1 O1 1.631(7) . ?
Se1 O2 1.632(7) . ?
Se1 O3 1.665(8) . ?
Se1' O1 1.324(10) . ?
Se1' O2' 1.63(3) . ?
Se1' O3' 1.74(4) . ?
Se1' O4 1.821(9) . ?
C1 N3 1.332(12) . ?
C1 C2 1.458(15) . ?
C2 C3 1.325(17) . ?
C3 C4 1.418(14) . ?
C4 C5 1.426(15) . ?
C4 C12 1.444(13) . ?
C5 C6 1.350(17) . ?
C6 C7 1.442(15) . ?
C7 C8 1.422(14) . ?
C7 C11 1.427(12) . ?
C8 C9 1.411(14) . ?
C9 C10 1.394(14) . ?
C10 N4 1.317(13) . ?
C11 N4 1.382(11) . ?
C11 C12 1.413(13) . ?
C12 N3 1.366(11) . ?
C13 N2 1.310(12) . ?
C13 C74 1.380(15) . ?
C14 C23 1.391(12) . ?
C14 C18 1.417(14) . ?
C14 C20 1.424(14) . ?
C74 C15 1.371(16) . ?
C15 C16 1.401(14) . ?
C16 C24 1.371(14) . ?
C16 C17 1.436(13) . ?
C17 C18 1.346(15) . ?
C20 C21 1.355(15) . ?
C21 C22 1.396(13) . ?
C22 N1 1.347(12) . ?
C23 N1 1.368(12) . ?
C23 C24 1.442(12) . ?
C24 N2 1.368(12) . ?
C25 C26 1.45(2) . ?
C26 O6 1.33(2) . ?
C26 C27 1.42(3) . ?
C27 O5 1.425(17) . ?
 
loop_
 _geom_angle_atom_site_label_1
 _geom_angle_atom_site_label_2
 _geom_angle_atom_site_label_3
 _geom_angle
 _geom_angle_site_symmetry_1
 _geom_angle_site_symmetry_3
 _geom_angle_publ_flag
O3' Cu1 N1 101.4(15) . . ?
O3 Cu1 N1 91.4(4) . . ?
O3' Cu1 N4 90.4(15) . . ?
O3 Cu1 N4 99.6(3) . . ?
N1 Cu1 N4 168.0(2) . . ?
O3' Cu1 N2 108.9(13) . . ?
O3 Cu1 N2 145.4(4) . . ?
N1 Cu1 N2 80.6(3) . . ?
N4 Cu1 N2 93.0(3) . . ?
O3' Cu1 N3 141.2(14) . . ?
O3 Cu1 N3 104.6(3) . . ?
N1 Cu1 N3 91.7(3) . . ?
N4 Cu1 N3 80.7(3) . . ?
N2 Cu1 N3 109.2(2) . . ?
O4 Se1 O1 110.1(3) . . ?
O4 Se1 O2 110.1(4) . . ?
O1 Se1 O2 110.9(4) . . ?
O4 Se1 O3 106.2(4) . . ?
O1 Se1 O3 109.1(5) . . ?
O2 Se1 O3 110.4(4) . . ?
O1 Se1' O2' 101.8(16) . . ?
O1 Se1' O3' 110.5(18) . . ?
O2' Se1' O3' 108(2) . . ?
O1 Se1' O4 115.0(5) . . ?
O2' Se1' O4 100.4(16) . . ?
O3' Se1' O4 118.9(17) . . ?
Se1 O3 Cu1 128.0(4) . . ?
Se1' O3' Cu1 132(2) . . ?
N3 C1 C2 120.5(9) . . ?
C3 C2 C1 121.2(10) . . ?
C2 C3 C4 120.1(11) . . ?
C3 C4 C5 125.5(11) . . ?
C3 C4 C12 116.3(9) . . ?
C5 C4 C12 118.2(9) . . ?
C6 C5 C4 124.1(10) . . ?
C5 C6 C7 118.1(9) . . ?
C8 C7 C11 118.3(10) . . ?
C8 C7 C6 121.4(9) . . ?
C11 C7 C6 120.4(9) . . ?
C9 C8 C7 117.6(9) . . ?
C10 C9 C8 119.9(10) . . ?
N4 C10 C9 123.7(11) . . ?
N4 C11 C12 117.7(8) . . ?
N4 C11 C7 121.9(9) . . ?
C12 C11 C7 120.2(9) . . ?
N3 C12 C11 118.0(8) . . ?
N3 C12 C4 123.1(8) . . ?
C11 C12 C4 118.9(8) . . ?
N2 C13 C74 124.6(10) . . ?
C23 C14 C18 118.0(9) . . ?
C23 C14 C20 115.9(9) . . ?
C18 C14 C20 126.0(9) . . ?
C15 C74 C13 118.4(10) . . ?
C74 C15 C16 119.4(10) . . ?
C24 C16 C15 117.3(8) . . ?
C24 C16 C17 119.8(9) . . ?
C15 C16 C17 122.9(10) . . ?
C18 C17 C16 119.1(10) . . ?
C17 C18 C14 123.2(9) . . ?
C21 C20 C14 121.4(9) . . ?
C20 C21 C22 118.5(10) . . ?
N1 C22 C21 122.7(9) . . ?
N1 C23 C14 123.5(9) . . ?
N1 C23 C24 116.8(8) . . ?
C14 C23 C24 119.7(9) . . ?
N2 C24 C16 124.0(8) . . ?
N2 C24 C23 115.9(9) . . ?
C16 C24 C23 120.1(8) . . ?
C22 N1 C23 117.9(8) . . ?
C22 N1 Cu1 127.3(7) . . ?
C23 N1 Cu1 114.5(6) . . ?
C13 N2 C24 116.2(9) . . ?
C13 N2 Cu1 132.5(7) . . ?
C24 N2 Cu1 111.3(6) . . ?
C1 N3 C12 118.6(9) . . ?
C1 N3 Cu1 132.1(7) . . ?
C12 N3 Cu1 109.0(6) . . ?
C10 N4 C11 118.6(9) . . ?
C10 N4 Cu1 127.6(7) . . ?
C11 N4 Cu1 113.3(6) . . ?
O6 C26 C27 119(2) . . ?
O6 C26 C25 107(2) . . ?
C27 C26 C25 108(2) . . ?
C26 C27 O5 114.8(15) . . ?
 
_refine_diff_density_max    0.960
_refine_diff_density_min   -1.019
_refine_diff_density_rms    0.110

_shelx_res_file
;

    shelxl.res created by SHELXL-2014/7


TITL shelxl in Cc
CELL 0.71073  17.5509  13.2467  13.2665  90.000 123.367  90.000
ZERR  4 0.0177   0.0110   0.0133   0.000   0.012   0.000
LATT -7
SYMM X, -Y, 0.5+Z
SFAC C H N O CU SE
UNIT 108 96 16 24 4 4

L.S. 4
BOND
FMAP 2
TEMP -20
PLAN 20

TWIN -1.000    0.000    0.000 0 1 0 0 0 -1
acta
eadp o3' o3
eadp o2' o2
eadp  se1' se1
OMIT 4   2  -2
SIMU 0.001 C25 C26
DFIX 1.5 C25 C26

WGHT    0.069200
BASF   0.55032
FVAR       3.54047   0.16860
CU1   5    0.152643    0.703577    0.296002    11.00000    0.02577    0.02384 =
         0.03132   -0.00162    0.02129   -0.00181
PART   1
SE1   6    0.141808    0.457655    0.310489   -21.00000    0.01925    0.02148 =
         0.02417   -0.00032    0.01510   -0.00250
PART   2
SE1'  6    0.158214    0.457438    0.277882    21.00000    0.01925    0.02148 =
         0.02417   -0.00032    0.01510   -0.00250
PART   0
O1    4    0.234331    0.403686    0.335875    11.00000    0.02995    0.04841 =
         0.05740   -0.01481    0.03077   -0.00575
PART   1
O2    4    0.150069    0.481344    0.436910   -21.00000    0.03846    0.04747 =
         0.01601    0.00331    0.01810    0.00537
PART   2
O2'   4    0.147674    0.480116    0.150034    21.00000    0.03846    0.04747 =
         0.01601    0.00331    0.01810    0.00537
PART   1
O3    4    0.123934    0.563901    0.233471   -21.00000    0.05907    0.02990 =
         0.02114   -0.00583    0.02355   -0.02120
PART   2
O3'   4    0.173515    0.572529    0.350279    21.00000    0.05907    0.02990 =
         0.02114   -0.00583    0.02355   -0.02120
PART   0
O4    4    0.054051    0.386126    0.225101    11.00000    0.02519    0.03502 =
         0.03438   -0.00465    0.01485   -0.01217
C1    1    0.049229    0.830190    0.049276    11.00000    0.04938    0.04661 =
         0.03327    0.00989    0.03132    0.00443
AFIX  43
H1A   2    0.093454    0.810997    0.034986    11.00000   -1.20000
AFIX   0
C2    1   -0.023982    0.898068   -0.034682    11.00000    0.06206    0.04029 =
         0.03752    0.01342    0.03257    0.01435
AFIX  43
H2A   2   -0.028245    0.917876   -0.104872    11.00000   -1.20000
AFIX   0
C3    1   -0.084537    0.932048   -0.012848    11.00000    0.04444    0.05167 =
         0.02295    0.00945    0.01514    0.00598
AFIX  43
H3A   2   -0.128432    0.978556   -0.064925    11.00000   -1.20000
AFIX   0
C4    1   -0.082552    0.897646    0.089765    11.00000    0.02814    0.02687 =
         0.02720    0.00169    0.00993    0.00064
C5    1   -0.144371    0.927471    0.122246    11.00000    0.02752    0.04145 =
         0.03973   -0.00178    0.01337    0.01045
AFIX  43
H5A   2   -0.188810    0.974979    0.074001    11.00000   -1.20000
AFIX   0
C6    1   -0.142387    0.891017    0.218693    11.00000    0.03110    0.03972 =
         0.04867   -0.00477    0.02637    0.01011
AFIX  43
H6A   2   -0.185511    0.911052    0.234683    11.00000   -1.20000
AFIX   0
C7    1   -0.071491    0.820113    0.296243    11.00000    0.02731    0.03090 =
         0.03481   -0.01165    0.02242   -0.00356
C8    1   -0.066131    0.776873    0.398031    11.00000    0.02473    0.04156 =
         0.03579   -0.00212    0.02173   -0.00197
AFIX  43
H8A   2   -0.108220    0.793330    0.417222    11.00000   -1.20000
AFIX   0
C9    1    0.005366    0.708070    0.468907    11.00000    0.04371    0.03538 =
         0.04327    0.00565    0.03552    0.00390
AFIX  43
H9A   2    0.012802    0.680697    0.538345    11.00000   -1.20000
AFIX   0
C10   1    0.064810    0.681206    0.434697    11.00000    0.04325    0.03275 =
         0.04360    0.00309    0.03132    0.00427
AFIX  43
H10A  2    0.109366    0.633096    0.480645    11.00000   -1.20000
AFIX   0
C11   1   -0.005238    0.790676    0.271287    11.00000    0.02248    0.02223 =
         0.03012   -0.00273    0.01862    0.00220
C12   1   -0.010503    0.827903    0.167788    11.00000    0.01822    0.02630 =
         0.02485    0.00161    0.01424    0.00633
C13   1    0.258115    0.829260    0.537069    11.00000    0.03796    0.03406 =
         0.04109   -0.01111    0.02688   -0.01093
AFIX  43
H13A  2    0.218210    0.803224    0.555933    11.00000   -1.20000
AFIX   0
C14   1    0.370871    0.819020    0.285941    11.00000    0.02447    0.03807 =
         0.03129   -0.00351    0.01798   -0.00548
C74   1    0.322696    0.897891    0.616154    11.00000    0.03819    0.06418 =
         0.03022   -0.02278    0.02266   -0.01341
AFIX  43
H14A  2    0.323711    0.920111    0.683381    11.00000   -1.20000
AFIX   0
C15   1    0.385337    0.932535    0.593212    11.00000    0.04001    0.02909 =
         0.03411   -0.01360    0.01894   -0.01239
AFIX  43
H15A  2    0.429905    0.978506    0.645196    11.00000   -1.20000
AFIX   0
C16   1    0.381587    0.898050    0.490766    11.00000    0.02985    0.02554 =
         0.02817   -0.00091    0.01827   -0.00473
C17   1    0.445773    0.928714    0.461686    11.00000    0.02959    0.03252 =
         0.04245   -0.00229    0.02207   -0.01205
AFIX  43
H17A  2    0.491388    0.975091    0.510037    11.00000   -1.20000
AFIX   0
C18   1    0.439063    0.889469    0.363550    11.00000    0.03210    0.04062 =
         0.04002   -0.00493    0.02333   -0.01279
AFIX  43
H18A  2    0.481209    0.909546    0.345802    11.00000   -1.20000
AFIX   0
C20   1    0.360830    0.773358    0.182095    11.00000    0.03846    0.05979 =
         0.04089    0.00196    0.03190   -0.00868
AFIX  43
H20A  2    0.397734    0.794683    0.156049    11.00000   -1.20000
AFIX   0
C21   1    0.298625    0.699484    0.120431    11.00000    0.02891    0.05502 =
         0.03157   -0.00280    0.02386   -0.00105
AFIX  43
H21A  2    0.296593    0.665490    0.057657    11.00000   -1.20000
AFIX   0
C22   1    0.237651    0.675590    0.153332    11.00000    0.02438    0.04038 =
         0.02528   -0.01171    0.01596   -0.00882
AFIX  43
H22A  2    0.192365    0.628031    0.107906    11.00000   -1.20000
AFIX   0
C23   1    0.309164    0.787978    0.314451    11.00000    0.02430    0.02356 =
         0.02482    0.00125    0.01558   -0.00089
C24   1    0.313825    0.830822    0.417650    11.00000    0.02997    0.02204 =
         0.02809    0.00205    0.01946    0.00454
N1    3    0.241768    0.718644    0.248226    11.00000    0.02320    0.03427 =
         0.03500   -0.00553    0.02127   -0.00177
N2    3    0.249075    0.798201    0.437249    11.00000    0.02954    0.03076 =
         0.02392   -0.00087    0.01824   -0.00733
N3    3    0.053212    0.795482    0.146283    11.00000    0.03121    0.02683 =
         0.03184    0.00035    0.02297    0.00223
N4    3    0.061454    0.720087    0.341003    11.00000    0.03110    0.02118 =
         0.02172    0.00562    0.01582    0.00517
C25   1    0.129326    0.033383    0.369765    11.00000    0.32435    0.05283 =
         0.31691    0.03891    0.27292    0.01612
AFIX  33
H25A  2    0.148169   -0.022571    0.342470    11.00000   -1.50000
H25B  2    0.173363    0.044279    0.454253    11.00000   -1.50000
H25C  2    0.070979    0.018912    0.356833    11.00000   -1.50000
AFIX   0
C26   1    0.122466    0.123472    0.302778    11.00000    0.32180    0.04947 =
         0.31402    0.04021    0.27756    0.01490
AFIX  13
H26A  2    0.073713    0.112190    0.218026    11.00000   -1.20000
AFIX   0
C27   1    0.205572    0.133781    0.309133    11.00000    0.16648    0.06735 =
         0.09264    0.03420    0.10378    0.06577
AFIX  23
H27A  2    0.219462    0.069852    0.287058    11.00000   -1.20000
H27B  2    0.254123    0.147940    0.392090    11.00000   -1.20000
AFIX   0
O5    4    0.205276    0.210789    0.233956    11.00000    0.09667    0.04025 =
         0.09152   -0.01515    0.07797    0.00204
AFIX   3
H5D   2    0.213796    0.268529    0.266726    11.00000   -1.20000
AFIX   0
O6    4    0.096269    0.198519    0.343753    11.00000    0.12591    0.05469 =
         0.13245    0.02883    0.10651    0.01785
AFIX   3
H6D   2    0.084139    0.252179    0.302263    11.00000   -1.20000
AFIX   0
HKLF 4

REM  shelxl in Cc
REM R1 =  0.0500 for    4659 Fo > 4sig(Fo)  and  0.0622 for all    5844 data
REM    363 parameters refined using      9 restraints

END

WGHT      0.0692      0.0000

REM Highest difference peak  0.960,  deepest hole -1.019,  1-sigma level  0.110
Q1    1   0.1426  0.6269  0.3057  11.00000  0.05    0.96
Q2    1   0.1510  0.2116  0.2940  11.00000  0.05    0.84
Q3    1   0.1620  0.3739  0.2997  11.00000  0.05    0.80
Q4    1   0.2078  0.5118  0.3049  11.00000  0.05    0.65
Q5    1   0.1410  0.5019  0.1976  11.00000  0.05    0.55
Q6    1   0.0899  0.3887  0.3344  11.00000  0.05    0.54
Q7    1   0.1749  0.0222  0.2168  11.00000  0.05    0.53
Q8    1   0.0805  0.5114  0.3277  11.00000  0.05    0.51
Q9    1   0.0616  0.0680  0.2400  11.00000  0.05    0.48
Q10   1   0.1598  0.5050  0.4108  11.00000  0.05    0.48
Q11   1   0.0517  0.4492  0.2784  11.00000  0.05    0.46
Q12   1   0.2417  0.0803  0.3524  11.00000  0.05    0.46
Q13   1   0.1812  0.6523  0.4056  11.00000  0.05    0.44
Q14   1  -0.0399  0.8588  0.1380  11.00000  0.05    0.44
Q15   1   0.1636  0.5918  0.4259  11.00000  0.05    0.44
Q16   1   0.1749  0.7562  0.3961  11.00000  0.05    0.43
Q17   1   0.5510  0.8686  0.3426  11.00000  0.05    0.42
Q18   1   0.2331  0.7405  0.3066  11.00000  0.05    0.42
Q19   1   0.1795  0.4559  0.2380  11.00000  0.05    0.41
Q20   1   0.1154  0.8000  0.2431  11.00000  0.05    0.40
;
_shelx_res_checksum   28347

_shelx_hkl_file
;
   0   0  -3  924.04 1230.23   1-0.80256 0.69665 0.42942-0.42942 0.41410-0.57468
   0   0   3 1030.31 1020.83   1-0.65480 0.76071 0.52146-0.52146 0.54708-0.38650
   0   0  -3  421.35  507.40   1-0.25309 0.14672 0.96608-0.96608 0.05115-0.21247
   0   0   3  150.10  344.59   1-0.25421 0.36057 0.92460-0.92460 0.28368-0.12283
   0   0   3 1927.68 1630.92   1-0.28355 0.38938-0.91007 0.91007 0.30225-0.14190
   0   0  -3 3044.98 1724.50   1-0.46495 0.35911-0.86431 0.86431 0.19177-0.35212
   0   0  -4312995.2 6914.36   1-0.82374 0.68253 0.41183-0.41183 0.38966-0.60377
   0   0   4298613.2 6038.30   1-0.25299 0.39481 0.91251-0.91251 0.32141-0.10693
   0   0   4288697.4 6179.66   1-0.25157 0.39268-0.91357 0.91357 0.31951-0.10571
   0   0  -5  325.83  886.13   1-0.84370 0.66757 0.39448-0.39448 0.36407-0.63145
   0   0  -5  -59.97  746.24   1-0.24969 0.07240 0.96791-0.96791-0.02823-0.24063
   0   0  -6473770.811822.04   1-0.86281 0.65146 0.37561-0.37561 0.33832-0.65917
   0   0  -6466519.611736.48   1-0.24737 0.03463 0.96650-0.96650-0.06834-0.25429
   0   0  -7  550.41  748.84   1-0.88088 0.63430 0.35605-0.35605 0.31188-0.68621
   0   0  -7  387.55  526.60   1-0.24463-0.00357 0.96350-0.96350-0.10873-0.26768
   0   0   7  642.81 1108.39   1-0.15190 0.39898-0.91694 0.91694 0.36896 0.00512
   0   0  -8119371.6 6715.79   1-0.89787 0.61606 0.33579-0.33579 0.28473-0.71253
   0   0  -8117540.2 7763.04   1-0.24144-0.04222 0.95884-0.95884-0.14941-0.28077
   0   0   8144590.1 8484.40   1-0.11782 0.40019-0.91543 0.91543 0.38483 0.04270
   0   0  -9  590.61 1456.28   1-0.91374 0.59671 0.31479-0.31479 0.25685-0.73813
   0   0  -9  367.14  687.26   1-0.23779-0.08133 0.95247-0.95247-0.19039-0.29356
   0   0   9 -573.42 1866.88   1-0.08317 0.40084-0.91258 0.91258 0.40032 0.08065
   0   0 -1046871.23 3461.85   1-0.92846 0.57620 0.29305-0.29305 0.22820-0.76296
   0   0  1054150.49 6467.12   1-0.04794 0.40091-0.90835 0.90835 0.41543 0.11898
   0   0 -11  931.44 1494.95   1-0.94197 0.55448 0.27051-0.27051 0.19876-0.78699
   0   0  11  693.66 1322.32   1 0.22985 0.15945-0.93467 0.93467 0.27119 0.31773
   0   0  11  -37.44 1612.29   1-0.01210 0.40036-0.90267 0.90267 0.43014 0.15772
   0   0 -1230842.25 3757.30   1-0.95421 0.53150 0.24715-0.24715 0.16849-0.81019
   0   0  1238886.65 4481.12   1 0.22475 0.19994-0.92276 0.92276 0.31303 0.32943
   0   0  1235863.17 9031.31   1 0.02436 0.39918-0.89548 0.89548 0.44442 0.19687
   0   0 -13  558.82 1624.26   1-0.96511 0.50717 0.22291-0.22291 0.13733-0.83251
   0   0  13  193.28  764.42   1 0.21907 0.24101-0.90873 0.90873 0.35525 0.34075
   0   0  13  -46.05  995.50   1 0.06152 0.39732-0.88668 0.88668 0.45826 0.23648
   0   0 -1410174.70 5293.95   1-0.97458 0.48142 0.19774-0.19774 0.10523-0.85388
   0   0  1411292.32 6517.47   1 0.21279 0.28269-0.89242 0.89242 0.39787 0.35166
   0   0  1412861.57 6750.15   1 0.09939 0.39475-0.87617 0.87617 0.47163 0.27655
   0  -2   126500.12  614.30   1-0.36375 0.39894-0.56271 0.45583-0.74231 0.79565
   0   2  -125830.61  603.62   1-0.62500 0.58979-0.45031 0.55758-0.63764 0.58415
   0  -2  -126013.65  810.94   1-0.97505 0.93983 0.19635-0.30345 0.10346-0.15694
   0   2   125948.82  763.83   1-0.93799 0.97322 0.27745-0.17035 0.20780-0.15432
   0   2  -128179.38  849.09   1-0.16159 0.12621 0.45684-0.34947 0.87474-0.92840
   0  -2   125773.11  928.71   1-0.13568 0.17106 0.34628-0.45365 0.92826-0.87460
   0   2   125663.42  984.07   1 0.06017-0.02480-0.40162 0.50902 0.91382-0.86039
   0  -2  -126771.03  820.71   1 0.09546-0.13083-0.52500 0.41759 0.84572-0.89916
   0   2   127526.00  799.44   1 0.70677-0.67145-0.43718 0.54448 0.55617-0.50268
   0  -2  -126026.91  883.49   1 0.61068-0.64595-0.55523 0.44798 0.56460-0.61810
   0  -2   125271.83  901.84   1-0.86626 0.90161-0.45817 0.35113-0.19912 0.25258
   0   2  -125385.58  850.51   1-0.89721 0.86181-0.35470 0.46191-0.26304 0.20953
   0  -2  -295462.58 2801.17   1-0.93757 0.86712 0.27817-0.38527 0.20874-0.31569
   0   2   284792.74 2228.54   1-0.86786 0.93831 0.37032-0.26322 0.33115-0.22420
   0   2  -285165.82 2246.58   1-0.33510 0.26448 0.61905-0.51182 0.71026-0.81736
   0   2  -289275.71 2471.93   1-0.21310 0.14219 0.68523-0.57781 0.69644-0.80368
   0  -2   286268.29 2255.08   1-0.18429 0.25504 0.55720-0.66457 0.80966-0.70235
   0   2   293371.52 3672.41   1 0.14159-0.07085-0.67943 0.78683 0.71994-0.61307
   0  -2  -283162.52 2451.78   1 0.18330-0.25408-0.80871 0.70135 0.55891-0.66599
   0   2   294783.37 2563.42   1 0.43630-0.36576-0.70921 0.81646 0.55375-0.44676
   0  -2  -284988.44 3383.42   1 0.25712-0.32766-0.81592 0.70867 0.51783-0.62483
   0  -2   286765.86 2901.32   1-0.74638 0.81707-0.66423 0.55719-0.04115 0.14807
   0   2  -284336.57 3038.34   1-0.82476 0.75407-0.54914 0.65618-0.13493 0.02800
   0  -2  -3  590.29  752.94   1-0.91830 0.81262 0.30833-0.41543 0.24830-0.40873
   0   2  -3  775.24  671.85   1-0.57570 0.46979 0.55566-0.44839 0.59983-0.76041
   0  -2   3  902.73  328.35   1-0.24881 0.35475 0.63002-0.73725 0.73563-0.57498
   0   2  -3  200.59  399.83   1-0.23655 0.13019 0.80571-0.69829 0.54301-0.70387
   0  -2   3  510.96  525.03   1-0.20587 0.31201 0.65700-0.76437 0.72522-0.56425
   0   2   3  733.11  785.36   1 0.18132-0.07515-0.80279 0.91015 0.56801-0.40740
   0   2   3  513.29  493.53   1 0.26428-0.15847-0.81247 0.91972 0.51965-0.35915
   0  -2  -3  727.03  586.98   1 0.01370-0.11959-0.89773 0.79051 0.44032-0.60065
   0  -2   3 -162.94 1304.43   1-0.63853 0.74455-0.76716 0.66012 0.06106 0.09932
   0   2  -3 1181.41  801.14   1-0.76940 0.66337-0.63530 0.74235-0.06633-0.09405
   0  -2  -4  286.37  907.59   1-0.91146 0.77055 0.31796-0.42505 0.26103-0.47493
   0   2  -4  311.06  712.22   1-0.68436 0.54315 0.50641-0.39914 0.52458-0.73869
   0  -2   4  768.40  482.90   1-0.33387 0.47512 0.61924-0.72647 0.71067-0.49647
   0   2   4  -66.70  365.18   1-0.24232 0.38415 0.96022-0.85278-0.13872 0.35382
   0   2  -4 2097.33 1254.33   1-0.24776 0.10594 0.87301-0.76559 0.42005-0.63453
   0   2   4  273.73  442.82   1 0.19935-0.05778-0.85550 0.96286 0.47787-0.26371
   0  -2   4  324.40  513.83   1-0.55066 0.69177-0.82442 0.71731 0.13073 0.08306
   0  -2  -512900.15 3328.09   1-0.91183 0.73570 0.31744-0.42454 0.26035-0.52773
   0   2  -513088.88 2719.84   1-0.74956 0.57305 0.46777-0.36051 0.46832-0.73596
   0   2   5 8706.60 1468.25   1 0.20782-0.03086-0.87905 0.98641 0.42903-0.16133
   0   2   5 8329.78 1647.92   1 0.12406 0.05241-0.86848 0.97570 0.47993-0.21272
   0  -2   511979.81 2394.23   1-0.47695 0.65334-0.85953 0.75242 0.18361 0.08363
   0  -2  -6 1372.52  827.82   1-0.91639 0.70503 0.31106-0.41816 0.25191-0.57276
   0   2  -6 2439.86 1757.74   1-0.79568 0.58386 0.43483-0.32756 0.42167-0.74283
   0   2  -6 1306.00  816.77   1-0.25482 0.04207 0.93890-0.83145 0.23134-0.55399
   0   2   6 1191.80 1610.44   1 0.21151 0.00083-0.88903 0.99639 0.40604-0.08481
   0   2   6 1440.05 1085.87   1 0.10291 0.10886-0.87512 0.98233 0.47283-0.15218
   0  -2   6 1158.87 1853.01   1-0.41283 0.62450-0.88235 0.77524 0.22587 0.09482
   0  -2  -7 4728.70 1269.67   1-0.92336 0.67678 0.30086-0.40796 0.23847-0.61279
   0   2  -7 5028.35 1165.37   1-0.83112 0.58454 0.40603-0.29893 0.37995-0.75428
   0   2  -7 4666.76 2091.20   1-0.25512 0.00691 0.95435-0.84691 0.15526-0.53168
   0   2   7 3193.69 1732.75   1 0.21252 0.03521-0.89171 0.99907 0.39960-0.02483
   0   2   7  463.15 1387.85   1 0.09741 0.14966-0.87676 0.98398 0.47095-0.09685
   0  -2   7 3207.36 1559.84   1-0.35511 0.60205-0.89755 0.79044 0.26134 0.11281
   0  -2  -847747.60 3633.22   1-0.93167 0.64986 0.28794-0.39504 0.22151-0.64931
   0   2  -849303.37 3269.73   1-0.86062 0.57881 0.37786-0.27076 0.34138-0.76919
   0   2  -855542.30 3708.15   1-0.25408-0.02957 0.96334-0.85589 0.08611-0.51630
   0   2   854582.35 4755.08   1 0.21180 0.07132-0.88980 0.99716 0.40421 0.02409
   0   2   858482.12 5968.16   1 0.10209 0.18027-0.87536 0.98258 0.47255-0.04501
   0  -2   850415.05 6564.02   1-0.30171 0.58394-0.90752 0.80041 0.29217 0.13543
   0  -2  -9 5102.97 4493.06   1-0.94061 0.62357 0.27292-0.38002 0.20189-0.68317
   0   2  -9 5168.12 4948.63   1-0.88568 0.56865 0.35052-0.24342 0.30445-0.78573
   0   2  -9 5812.18 3317.22   1-0.25202-0.06709 0.96747-0.86002 0.02185-0.50581
   0   2   9 5956.24 1823.84   1 0.20985 0.10866-0.88456 0.99192 0.41653 0.06532
   0   2   9 4447.91 3518.21   1 0.11379 0.20387-0.87176 0.97898 0.47651 0.00446
   0  -2   9 6018.57 2007.71   1-0.25128 0.56879-0.91360 0.80649 0.31966 0.16138
   0  -2 -10 9778.93 1711.66   1-0.94969 0.59743 0.25618-0.36327 0.18015-0.71491
   0   2 -10 7075.62 1575.88   1-0.90737 0.55511 0.32349-0.21639 0.26837-0.80313
   0   2 -10 5306.27 2558.38   1-0.24912-0.10545 0.96769-0.86024-0.03888-0.49885
   0   2  10 5291.99 1152.41   1 0.20692 0.14698-0.87661 0.98397 0.43443 0.10095
   0   2  10 4923.75 1962.78   1 0.13060 0.22236-0.86634 0.97355 0.48207 0.05234
   0  -2  10 4377.78 4918.01   1-0.20242 0.55538-0.91678 0.80956 0.34428 0.19013
   0  -2 -11 1912.72 2161.37   1-0.95856 0.57108 0.23794-0.34504 0.15662-0.74485
   0   2 -11 2407.19 1152.48   1-0.92628 0.53879 0.29644-0.18934 0.23265-0.82088
   0   2 -11 3634.09 2041.48   1-0.24546-0.14457 0.96453-0.85708-0.09704-0.49446
   0   2  11 4454.19 1577.99   1 0.20316 0.18614-0.86620 0.97356 0.45653 0.13239
   0   2  11 4674.87 3251.38   1 0.15128 0.23696-0.85922 0.96644 0.48871 0.09914
   0  -2  11 3160.18 2126.88   1-0.15540 0.54365-0.91702 0.80980 0.36730 0.22055
   0  -2 -12 3620.03 2612.57   1-0.96696 0.54425 0.21836-0.32546 0.13150-0.77321
   0   2 -12 2490.67 3081.06   1-0.94276 0.52005 0.26910-0.16200 0.19692-0.83862
   0   2 -12 2104.67 1881.37   1-0.24111-0.18438 0.95830-0.85086-0.15331-0.49196
   0   2  12 3113.02 2205.17   1 0.19862 0.22607-0.85342 0.96078 0.48189 0.16057
   0   2  12 5331.90 3017.23   1 0.17505 0.24849-0.85046 0.95768 0.49605 0.14525
   0  -2  12 5069.02 2959.04   1-0.10928 0.53283-0.91485 0.80763 0.38871 0.25259
   0  -2 -13  -28.23 1503.58   1-0.97466 0.51672 0.19751-0.30461 0.10494-0.80012
   0   2 -13 1068.37 1537.02   1-0.95702 0.49908 0.24128-0.13418 0.16091-0.85610
   0   2  13  397.63  767.49   1 0.19333 0.26675-0.83825 0.94561 0.50985 0.18615
   0   2  13  436.11  746.20   1 0.20136 0.25748-0.84001 0.94723 0.50381 0.19093
   0  -2  13 1412.06 1614.38   1-0.06371 0.52256-0.91041 0.80319 0.40875 0.28599
   0  -2 -14 1732.09 2043.27   1-0.98147 0.48830 0.17544-0.28253 0.07700-0.82566
   0   2 -14 2683.42 1192.69   1-0.96913 0.47597 0.21281-0.10571 0.12442-0.87308
   0   2  14 1424.69 1093.21   1 0.18730 0.30818-0.82059 0.92795 0.53995 0.20959
   0  -2  14 2565.79 1586.08   1 0.23124 0.26423-0.93777 0.83041 0.25904 0.49049
   0   2  14 3004.63 2558.38   1 0.22984 0.26430-0.82779 0.93501 0.51178 0.23640
   0  -2  14 2215.09 1500.67   1-0.01841 0.51256-0.90377 0.79655 0.42760 0.32058
   0   4   014991.97  765.25   1-0.99421 0.99421 0.10709 0.10709-0.00832 0.00832
   0   4   015446.59 1195.34   1-0.07711 0.07711 0.10740 0.10740 0.99122-0.99122
   0  -4   015233.16  850.38   1-0.02178 0.02178-0.10740-0.10740 0.99397-0.99397
   0  -4   014797.07  824.67   1-0.91418 0.91418-0.10720-0.10720-0.39085 0.39085
   0  -4   1351489.6 6862.75   1-0.73390 0.76910-0.37796 0.16341-0.56438 0.61787
   0   4  -1324177.6 6212.83   1-0.95878 0.92362-0.10606 0.32060-0.26357 0.21008
   0  -4  -1325764.7 6454.73   1-0.99607 0.96091 0.06215-0.27669-0.06297 0.00948
   0   4   1344632.7 6778.80   1-0.95945 0.99468 0.23598-0.02179 0.15410-0.10062
   0   4  -1340927.8 6827.47   1-0.13155 0.09618 0.32898-0.11424 0.93512-0.98878
   0   4   1355172.0 7151.16   1-0.01629 0.05158-0.12821 0.34301 0.99161-0.93791
   0  -4  -1349860.4 7038.26   1 0.04764-0.08300-0.35687 0.14206 0.93293-0.98637
   0   4   1310407.1 6177.27   1 0.85924-0.82392-0.14673 0.36133 0.49006-0.43656
   0  -4  -1329082.8 6542.79   1 0.74793-0.78325-0.37630 0.16171 0.54680-0.60030
   0  -4   1369371.5 7483.42   1-0.90147 0.93686-0.33424 0.11983-0.27499 0.32851
   0  -4   2159296.3 3229.33   1-0.21872 0.28908-0.60078 0.38701-0.76890 0.87558
   0   4  -2160012.0 3237.94   1-0.73563 0.66522-0.37664 0.59120-0.56300 0.45602
   0  -4  -2165585.8 3713.70   1-0.98677 0.91632 0.15411-0.36831 0.05019-0.15714
   0   4  -2168411.1 3767.24   1-0.17366 0.10290 0.50973-0.29499 0.84262-0.94994
   0   4   2156793.2 3731.10   1 0.04190 0.02882-0.33623 0.55104 0.94084-0.83397
   0  -4  -2167369.5 3590.26   1 0.55620-0.62673-0.60998 0.39548 0.56441-0.67140
   0  -4   2164907.7 3913.62   1-0.84576 0.91644-0.50727 0.29318-0.16540 0.27232
   0   4  -3307343.8 6025.18   1-0.39625 0.29069-0.55200 0.76577-0.73367 0.57365
   0  -4  -3298004.7 6247.67   1-0.97278 0.86710 0.20293-0.41713 0.11183-0.27226
   0   4  -3305377.1 6359.72   1-0.20341 0.09728 0.64535-0.43062 0.73630-0.89727
   0   4   3314015.8 6606.43   1 0.08668 0.01941-0.49470 0.70951 0.86472-0.70442
   0  -4   3307766.9 6546.27   1-0.77356 0.87958-0.62972 0.41564-0.07105 0.23144
   0   4  -421656.72 1571.21   1-0.15122 0.01049-0.61347 0.82723-0.77510 0.56175
   0  -4  -422119.27 2593.27   1-0.96271 0.82180 0.22861-0.44280 0.14463-0.35853
   0   4  -422300.32 1876.67   1-0.48905 0.34784 0.58467-0.37014 0.64728-0.86139
   0   4  -428622.67 4910.01   1-0.22467 0.08285 0.74270-0.52786 0.63080-0.84527
   0   4   421595.27 1928.47   1 0.11837 0.02309-0.60277 0.81758 0.78908-0.57534
   0   4   421983.97 1770.07   1 0.51995-0.37887-0.64280 0.85730 0.56254-0.34854
   0  -4   421903.23 2148.13   1-0.69879 0.84016-0.71529 0.50120 0.00668 0.20716
   0  -4  -5230350.5 6371.99   1-0.95727 0.78114 0.24074-0.45494 0.16022-0.42760
   0   4  -5237867.5 5971.21   1-0.62990 0.45338 0.53313-0.31860 0.56479-0.83242
   0   4  -5232062.0 6284.79   1-0.23795 0.06068 0.81355-0.59871 0.53056-0.79865
   0   4   5244847.9 6731.14   1 0.13945 0.03737-0.67248 0.88729 0.72685-0.45968
   0   4   5240538.2 7197.43   1 0.44007-0.26372-0.70647 0.92098 0.55427-0.28677
   0  -4   5223608.2 6477.54   1-0.62720 0.80359-0.77571 0.56149 0.06988 0.19736
   0  -4  -647879.59 4520.75   1-0.95558 0.74422 0.24431-0.45851 0.16483-0.48568
   0   4  -649767.94 4471.80   1-0.71773 0.50591 0.48765-0.27312 0.49703-0.81820
   0   4  -649947.36 5271.20   1-0.24650 0.03378 0.86474-0.64990 0.43755-0.75926
   0   4   656950.84 4062.32   1 0.15359 0.05875-0.71679 0.93151 0.68015-0.35892
   0   4   646068.62 3416.44   1 0.38486-0.17325-0.74441 0.95891 0.54564-0.22464
   0  -4   647592.00 3941.60   1-0.55972 0.77139-0.81936 0.60515 0.12387 0.19682
   0  -4  -791145.74 5588.25   1-0.95663 0.71005 0.24209-0.45629 0.16197-0.53629
   0   4  -798282.39 6537.07   1-0.77871 0.53159 0.44759-0.23305 0.43961-0.81430
   0   4  -797594.11 5878.59   1-0.25172 0.00354 0.90174-0.68690 0.35140-0.72673
   0   4   794762.20 5560.22   1 0.16187 0.08586-0.74297 0.95769 0.64945-0.27467
   0   4   797894.70 5894.09   1 0.34919-0.10230-0.76656 0.98106 0.53892-0.16442
   0  -4   7103860.4 6950.19   1-0.49639 0.74333-0.85126 0.63704 0.17014 0.20400
   0  -4  -853243.73 3899.61   1-0.95958 0.67777 0.23570-0.44990 0.15374-0.58155
   0   4  -848119.80 4162.61   1-0.82446 0.54204 0.41120-0.19666 0.38879-0.81701
   0   4  -846161.56 5934.40   1-0.25452-0.02910 0.92826-0.71342 0.27117-0.70012
   0   4   846246.55 3579.93   1 0.16652 0.11660-0.75750 0.97222 0.63122-0.20291
   0   4   845753.11 5133.60   1 0.32830-0.04614-0.77872 0.99322 0.53460-0.10660
   0  -4   853388.37 5064.74   1-0.43660 0.71882-0.87466 0.66044 0.21058 0.21701
   0  -4  -928874.47 3350.46   1-0.96376 0.64672 0.22615-0.44035 0.14148-0.62276
   0   4  -929782.78 3917.19   1-0.86000 0.54297 0.37849-0.16429 0.34223-0.82351
   0   4  -930959.74 3736.46   1-0.25516-0.06395 0.94724-0.73235 0.19394-0.67791
   0   4   922034.66 2781.99   1 0.16856 0.14995-0.76384 0.97856 0.62299-0.14114
   0   4   920624.56 3746.55   1 0.31857-0.00114-0.78419 0.99869 0.53249-0.05099
   0  -4   938356.15 4591.95   1-0.37967 0.69718-0.89166 0.67745 0.24653 0.23452
   0  -4 -10 4535.94 2547.62   1-0.96865 0.61639 0.21407-0.42827 0.12603-0.66078
   0   4 -10 4556.97 1831.28   1-0.88959 0.53733 0.34590-0.13171 0.29826-0.83301
   0   4 -10 3771.48 2239.20   1-0.25478-0.09979 0.95919-0.74429 0.12260-0.66034
   0   4  10 3992.46 1689.68   1 0.16864 0.18527-0.76408 0.97880 0.62268-0.08729
   0   4  10 4799.51 2626.99   1 0.31735 0.03533-0.78486 0.99937 0.53222 0.00277
   0  -4  10 5112.73 2816.35   1-0.32500 0.67778-0.90363 0.68942 0.27895 0.25555
   0  -4 -1126030.68 3837.11   1-0.97384 0.58636 0.19989-0.41409 0.10797-0.69620
   0   4 -1124422.22 3063.46   1-0.91426 0.52678 0.31406-0.09986 0.25588-0.84411
   0   4 -1120294.48 8386.66   1-0.25320-0.13683 0.96587-0.75098 0.05447-0.64598
   0   4  1126090.74 3544.46   1 0.16715 0.22214-0.75948 0.97420 0.62868-0.03975
   0   4  1125368.85 5079.46   1 0.32277 0.06518-0.78184 0.99635 0.53341 0.05508
   0  -4  1126013.29 7463.92   1-0.27204 0.66010-0.91148 0.69726 0.30853 0.27942
   0  -4 -12  682.00 1423.98   1-0.97902 0.55631 0.18390-0.39810 0.08769-0.72940
   0   4 -12  662.19  982.58   1-0.93500 0.51229 0.28249-0.06829 0.21438-0.85608
   0   4 -12  877.94 1131.07   1-0.25056-0.17493 0.96803-0.75314-0.01111-0.63417
   0   4  12 1648.26 1516.83   1 0.16437 0.26032-0.75079 0.96551 0.63975 0.00271
   0   4  12 1205.89 1399.13   1 0.33347 0.08975-0.77577 0.99027 0.53569 0.10629
   0  -4  12  272.44 1806.24   1-0.22038 0.64372-0.91579 0.70158 0.33577 0.30562
   0  -4 -13 9207.00 4122.88   1-0.98390 0.52596 0.16628-0.38047 0.06547-0.76065
   0   4 -13 7893.66 5072.87   1-0.24697-0.21398 0.96613-0.75124-0.07468-0.62437
   0   4  1313373.54 2700.76   1 0.16043 0.29966-0.73844 0.95316 0.65495 0.04105
   0   4  1310984.15 5719.53   1 0.34847 0.11002-0.76699 0.98149 0.53878 0.15671
   0  -4  13 9798.77 6908.39   1-0.16923 0.62808-0.91721 0.70277 0.36066 0.33408
   0  -4 -14  776.57 1038.49   1-0.98824 0.49507 0.14715-0.36135 0.04148-0.79014
   0   4  14 1518.96 1351.36   1 0.36707 0.12669-0.75568 0.97018 0.54239 0.20659
   0  -4  14  771.00 1110.36   1-0.11907 0.61322-0.91551 0.70107 0.38425 0.36393
   0  -6   0 5251.64 2072.42   1-0.93128 0.93128-0.16090-0.16090-0.32683 0.32683
   0   6   0 5335.70 1250.61   1-0.98528 0.98528 0.16064 0.16064 0.05838-0.05838
   0   6   0 5585.66 1126.92   1-0.09055 0.09055 0.16110 0.16110 0.98277-0.98277
   0  -6   0 4389.02  782.41   1-0.91657 0.91657-0.16081-0.16081-0.36611 0.36611
   0  -6   1 8507.49 1007.22   1-0.78077 0.81598-0.33984 0.01801-0.52430 0.57779
   0  -6  -1 8142.00 1158.08   1-0.98411 0.94894-0.03066-0.29114-0.17486 0.12136
   0   6  -1 8169.18  780.75   1-0.99542 0.96025 0.04443 0.27737-0.08456 0.03107
   0   6  -1 8699.79 1294.47   1-0.12711 0.09173 0.31043 0.01166 0.94205-0.99571
   0   6   1 6881.01 2685.94   1-0.05148 0.08677 0.00670 0.31550 0.99865-0.94494
   0  -6  -1 9528.79 1603.58   1-0.89916 0.86377 0.00454-0.32617-0.43758 0.38406
   0  -6   2 3280.48  684.57   1-0.46852 0.53889-0.52499 0.20434-0.71053 0.81721
   0   6  -2 3460.63  772.71   1-0.95585 0.88552-0.11274 0.43455-0.27134 0.16436
   0   6  -2 3937.96 1143.38   1-0.15894 0.08818 0.44535-0.12325 0.88113-0.98844
   0   6   2 3768.91  966.57   1-0.01306 0.08364-0.14041 0.46261 0.99000-0.88260
   0   6   2 4561.72 1025.46   1 0.85251-0.78186-0.16543 0.48732 0.49582-0.38883
   0  -6   2 4623.97 1753.05   1-0.87050 0.94119-0.44660 0.12548-0.20678 0.31371
   0   6  -319846.23 2244.04   1-0.18513 0.07899 0.56099-0.23889 0.80685-0.96782
   0   6   318115.22 2083.38   1 0.78846-0.68249-0.30693 0.62882 0.53302-0.37253
   0  -6   319954.77 2343.70   1-0.82169 0.92772-0.55472 0.23359-0.13074 0.29113
   0   6  -4 1941.92  932.05   1-0.64952 0.50871-0.43565 0.75748-0.62314 0.40917
   0  -6  -4 1337.31 1354.35   1-0.98866 0.84776 0.14500-0.46630 0.03879-0.25269
   0   6  -4  451.22  675.64   1-0.27563 0.13438 0.62719-0.30550 0.72846-0.94265
   0   6  -4 1009.60  698.27   1-0.20581 0.06430 0.65668-0.33458 0.72553-0.94016
   0   6   4 1812.65 1315.84   1 0.05246 0.08900-0.37415 0.69636 0.92588-0.71214
   0   6   4  631.46  861.21   1 0.71857-0.57727-0.42055 0.74244 0.55388-0.33989
   0  -6   4 1133.51 1248.47   1-0.76522 0.90659-0.64080 0.31968-0.06164 0.27549
   0  -6  -515728.48 2321.02   1-0.98408 0.80795 0.16555-0.48685 0.06456-0.33193
   0   6  -515004.11 1616.48   1-0.49803 0.32152 0.58202-0.26022 0.64280-0.91044
   0   6  -518671.03 2968.71   1-0.22281 0.04554 0.73325-0.41099 0.64240-0.91049
   0   6   510909.25 2138.77   1 0.07566 0.10117-0.45627 0.77849 0.88661-0.61944
   0   6   514880.08 2910.60   1 0.65451-0.47817-0.50563 0.82738 0.56208-0.29458
   0  -6   514689.73 3183.48   1-0.70560 0.88231-0.70860 0.38748 0.00013 0.26717
   0  -6  -6 3789.90 2035.35   1-0.98113 0.76978 0.17663-0.49793 0.07851-0.39937
   0   6  -6 3223.81 1186.64   1-0.63747 0.42565 0.52968-0.20788 0.55952-0.88068
   0   6  -6 3058.83 1538.70   1-0.23464 0.02192 0.79519-0.47293 0.55911-0.88082
   0   6   6 2820.17 1494.59   1 0.09324 0.11896-0.51734 0.83956 0.85067-0.53007
   0   6   6 4582.77 1814.22   1 0.59940-0.38778-0.56715 0.88890 0.56484-0.24384
   0  -6   6 4340.20 2737.22   1-0.64538 0.85744-0.76185 0.44073 0.05516 0.26561
   0  -6  -788432.62 5690.17   1-0.97990 0.73332 0.18092-0.50222 0.08393-0.45826
   0   6  -787572.96 5197.07   1-0.72939 0.48227 0.48061-0.15881 0.48681-0.86150
   0   6  -782372.23 5367.04   1-0.24322-0.00495 0.84422-0.52196 0.47762-0.85295
   0   6   785735.60 5356.39   1 0.10602 0.14154-0.56110 0.88332 0.82092-0.44688
   0   6   789650.21 5465.29   1 0.55609-0.30920-0.61008 0.93183 0.56440-0.18990
   0  -6   787650.06 6312.10   1-0.58618 0.83313-0.80356 0.48223 0.10333 0.27081
   0  -6  -888586.27 6079.58   1-0.98013 0.69832 0.18016-0.50145 0.08296-0.51077
   0   6  -886961.51 5549.54   1-0.79419 0.51177 0.43598-0.11418 0.42328-0.85149
   0   6  -893082.02 6995.61   1-0.24916-0.03446 0.88264-0.56038 0.39856-0.82751
   0   6   885396.33 5521.85   1 0.11490 0.16802-0.59114 0.91335 0.79833-0.37086
   0   6   885764.15 5773.65   1 0.52419-0.24203-0.63909 0.96085 0.56282-0.13483
   0  -6   886839.97 6728.20   1-0.52790 0.81013-0.83637 0.51505 0.14759 0.28000
   0  -6  -913070.94 2383.96   1-0.98146 0.66442 0.17548-0.49677 0.07706-0.55834
   0   6  -912481.78 1679.77   1-0.84162 0.52458 0.39644-0.07514 0.36675-0.84803
   0   6  -915872.35 4411.36   1-0.25296-0.06611 0.91227-0.59001 0.32211-0.80467
   0   6   910072.95 1846.09   1 0.12064 0.19765-0.61039 0.93260 0.78285-0.30195
   0   6   913146.79 5847.10   1 0.50241-0.18499-0.65774 0.97950 0.56119-0.07969
   0  -6   911614.24 8125.96   1-0.47095 0.78845-0.86195 0.54063 0.18770 0.29334
   0  -6 -10 1336.30 2700.28   1-0.98354 0.63128 0.16767-0.48897 0.06722-0.60198
   0   6 -10 1484.63  778.62   1-0.87929 0.52703 0.35784-0.03655 0.31430-0.84905
   0   6 -10 2147.96 1320.16   1-0.25458-0.09999 0.93521-0.61287 0.24608-0.78382
   0   6  10 1970.05 1966.62   1 0.12385 0.22981-0.62107 0.94328 0.77390-0.23956
   0   6  10 1471.76  870.23   1 0.48930-0.13661-0.66855 0.99030 0.56001-0.02501
   0  -6  10 3872.15 3424.56   1-0.41525 0.76803-0.88160 0.56028 0.22434 0.31016
   0  -6 -11 1516.27 1912.81   1-0.98606 0.59858 0.15727-0.47857 0.05416-0.64239
   0   6 -11 1913.82 1201.99   1-0.25519-0.13484 0.95103-0.62870 0.17435-0.76586
   0   6  11 2172.48 1528.08   1 0.12496 0.26407-0.62477 0.94698 0.77074-0.18296
   0   6  11 2011.56 1943.40   1 0.48349-0.09553-0.67324 0.99500 0.55943 0.02905
   0  -6  11 2129.05 2001.50   1-0.36064 0.74870-0.89629 0.57497 0.25804 0.32991
   0  -6 -12   37.28 1782.17   1-0.98873 0.56602 0.14466-0.46595 0.03836-0.68007
   0   6 -12 1268.76  846.84   1-0.25448-0.17101 0.96140-0.63906 0.10461-0.74990
   0   6  12  298.91 1194.58   1 0.12431 0.30009-0.62260 0.94481 0.77260-0.13139
   0   6  12  752.43  989.07   1 0.48381-0.06058-0.67299 0.99474 0.55946 0.08252
   0  -6  12 1232.25 1873.87   1-0.30693 0.73026-0.90671 0.58539 0.28923 0.35216
   0  -6 -13 2859.97 2178.86   1-0.99129 0.53335 0.13009-0.45139 0.02020-0.71538
   0   6 -13 1170.67 1073.05   1-0.25259-0.20836 0.96688-0.64454 0.03656-0.73562
   0   6  13  449.78  582.65   1 0.48931-0.03081-0.66854 0.99030 0.56001 0.13548
   0  -6  13 2156.61 2157.54   1-0.25390 0.71251-0.91336 0.59204 0.31827 0.37657
   0  -8   0330608.614877.64   1-0.89651 0.89651-0.21453-0.21453-0.38759 0.38759
   0   8   0331030.815329.67   1-0.10384 0.10384 0.21480 0.21480 0.97112-0.97112
   0  -8   0339152.014884.96   1-0.91572 0.91572-0.21441-0.21441-0.33980 0.33980
   0  -8   1138426.2 6280.97   1-0.76998 0.80519-0.34908-0.08002-0.53409 0.58759
   0  -8  -1124901.0 7148.68   1-0.95808 0.92291-0.10769-0.32138-0.26547 0.21197
   0   8  -1124692.8 6312.23   1-0.13078 0.09540 0.32575 0.10370 0.93636-0.99002
   0   8   1133513.1 6383.24   1-0.07571 0.11099 0.10183 0.32777 0.99191-0.93821
   0  -8   1128052.2 6026.64   1-0.90258 0.93797-0.32844-0.10038-0.27834 0.33185
   0  -8  -1125567.0 5902.52   1-0.91314 0.87775-0.09436-0.33446-0.39656 0.34304
   0  -8   271758.53 3455.38   1-0.54310 0.61347-0.49202 0.06448-0.68040 0.78707
   0  -8  -253806.44 5118.45   1-0.98448 0.91415-0.02912-0.39995-0.17302 0.06604
   0   8  -250507.55 4370.66   1-0.99577 0.92544 0.05145 0.37762-0.07602-0.03095
   0   8  -257967.42 3625.24   1-0.15550 0.08475 0.43051-0.00105 0.88908-0.99640
   0   8   255493.78 5194.55   1-0.04773 0.11831-0.00784 0.43744 0.99882-0.89142
   0  -8   252636.90 4974.89   1-0.87559 0.94628-0.43185 0.00369-0.21639 0.32332
   0  -8  -259474.29 3484.88   1-0.89490 0.82411 0.02530-0.45413-0.44554 0.33852
   0  -8   3133681.9 6000.93   1-0.22419 0.32974-0.59961 0.17208-0.76823 0.92825
   0   8  -3111169.2 5180.54   1-0.97552 0.87001-0.06132 0.49040-0.21118 0.05070
   0  -8  -3125793.7 7890.91   1-0.99399 0.88848 0.02659-0.45567-0.10618-0.05429
   0   8  -3126095.3 7719.27   1-0.17732 0.07119 0.52597-0.09650 0.83180-0.99278
   0   8   3127311.4 6226.71   1-0.02126 0.12712-0.10937 0.53898 0.99377-0.83266
   0   8   3128948.3 6218.40   1 0.86245-0.75648-0.13742 0.56661 0.48712-0.32663
   0  -8   3124671.8 6582.05   1-0.83842 0.94445-0.52269 0.09452-0.15437 0.31476
   0   8  -459657.31 3233.17   1-0.91542 0.77475-0.18691 0.61599-0.35644 0.14247
   0  -8  -468934.32 5203.21   1-0.99611 0.85544 0.06518-0.49425-0.05927-0.15468
   0   8  -468976.24 3934.12   1-0.10824-0.03300 0.63679-0.20787 0.76339-0.97759
   0   8  -473841.63 4848.44   1-0.19597 0.05446 0.61058-0.18111 0.76732-0.98195
   0   8   471281.17 4903.38   1 0.00260 0.13854-0.19914 0.62875 0.97996-0.76515
   0   8   466376.46 6450.33   1 0.82305-0.68175-0.23709 0.66628 0.51611-0.30212
   0  -8   466815.67 4911.30   1-0.79396 0.93533-0.60047 0.17231-0.09512 0.30897
   0   8  -5103744.4 5555.65   1-0.81811 0.64209-0.30532 0.73443-0.48730 0.21983
   0  -8  -5107086.7 6729.13   1-0.99546 0.81962 0.09112-0.52020-0.02744-0.24001
   0   8  -5105213.3 5702.79   1-0.38058 0.20402 0.61101-0.18209 0.69413-0.96188
   0   8  -5109401.9 9405.41   1-0.21268 0.03541 0.68317-0.25349 0.69859-0.96668
   0   8   5106404.1 6399.97   1 0.02471 0.15211-0.27380 0.70342 0.96146-0.69429
   0   8   5107562.6 7256.44   1 0.78070-0.60408-0.32109 0.75028 0.53609-0.26860
   0  -8   5104814.8 6715.48   1-0.74484 0.92155-0.66606 0.23790-0.03951 0.30682
   0  -8  -699704.95 6251.52   1-0.99405 0.78269 0.10869-0.53709-0.00634-0.31450
   0   8  -695771.59 5348.95   1-0.56884 0.35702 0.55826-0.12919 0.60395-0.92511
   0   8  -6108236.0 7896.36   1-0.22528 0.01255 0.74579-0.31611 0.62692-0.94863
   0   8   697690.67 6901.85   1 0.04183 0.17036-0.33599 0.76561 0.94093-0.62033
   0   8   699706.21 7494.92   1 0.73982-0.52788-0.38895 0.81814 0.54897-0.22798
   0  -8   698495.62 6958.90   1-0.69299 0.90504-0.72083 0.29267 0.01218 0.30859
   0  -8  -756192.32 4681.03   1-0.99298 0.74639 0.11815-0.54655 0.00537-0.37969
   0   8  -757693.99 4114.74   1-0.69367 0.44655 0.50137-0.07230 0.51714-0.89182
   0   8  -754619.91 5448.54   1-0.23525-0.01292 0.79853-0.36885 0.55406-0.92939
   0   8   753788.19 4383.83   1 0.05551 0.19204-0.38506 0.81468 0.92121-0.54718
   0   8   757538.40 5800.02   1 0.70338-0.45611-0.44185 0.87104 0.55678-0.18230
   0  -8   766042.51 6719.09   1-0.63972 0.88711-0.76625 0.33808 0.06004 0.31419
   0  -8  -843797.97 6394.70   1-0.99246 0.71065 0.12211-0.55050 0.01027-0.43808
   0   8  -841043.71 3769.83   1-0.24291-0.04071 0.84239-0.41271 0.48100-0.90995
   0   8   843332.51 3647.62   1 0.06602 0.21691-0.42234 0.85196 0.90402-0.47655
   0   8   841277.53 4297.45   1 0.67297-0.39038-0.48176 0.91095 0.56125-0.13327
   0  -8   844077.52 4407.77   1-0.58618 0.86840-0.80356 0.37513 0.10334 0.32426
   0  -8  -924154.31 3537.30   1-0.99251 0.67548 0.12169-0.55008 0.00976-0.49104
   0   8  -928225.51 4023.44   1-0.24854-0.07053 0.87833-0.44865 0.40834-0.89091
   0   8   920160.94 2275.60   1 0.07367 0.24462-0.44931 0.87893 0.89032-0.40942
   0   8   923638.68 3752.19   1 0.65049-0.33307-0.51041 0.93942 0.56243-0.08093
   0  -8   920875.70 8275.47   1-0.53223 0.84973-0.83418 0.40575 0.14443 0.33662
   0  -8 -10 9422.44 2892.78   1-0.99303 0.64077 0.11772-0.54612 0.00483-0.53959
   0   8 -10 4773.63 3498.05   1-0.25239-0.10214 0.90724-0.47756 0.33645-0.87263
   0   8  10 8211.97 2273.09   1 0.07883 0.27482-0.46738 0.89700 0.88053-0.34619
   0   8  10 5265.35 3528.65   1 0.63322-0.28053-0.53041 0.95941 0.56363-0.02864
   0  -8  10 6435.85 3225.10   1-0.47838 0.83116-0.85894 0.43051 0.18263 0.35187
   0  -8 -1111835.06 2496.91   1-0.99383 0.60635 0.11079-0.53918-0.00375-0.58448
   0   8 -11 7212.29 5219.11   1-0.25465-0.13533 0.92988-0.50020 0.26546-0.85526
   0   8  1111049.51 1950.11   1 0.08180 0.30723-0.47773 0.90735 0.87468-0.28691
   0   8  11 6614.94 4522.91   1 0.62203-0.23407-0.54291 0.97191 0.56420 0.02429
   0  -8  1114578.06 4246.47   1-0.42475 0.81281-0.87860 0.45017 0.21825 0.36969
   0  -8 -12 3219.51 2564.02   1-0.99482 0.57281 0.10031-0.52939-0.01611-0.62579
   0   8 -12 3977.84 4394.75   1-0.25516-0.17032 0.94739-0.51761 0.19320-0.83849
   0   8  12 2832.45 1323.44   1 0.08282 0.34157-0.48129 0.91091 0.87263-0.23142
   0   8  12 2936.47 1820.04   1 0.61637-0.19314-0.54909 0.97809 0.56442 0.07757
   0  -8  12 3670.46 2076.47   1-0.37134 0.79468-0.89375 0.46532 0.25159 0.38980
   0 -10   074871.73 4550.46   1-0.85346 0.85346-0.26819-0.26819-0.44683 0.44683
   0  10   077965.85 4899.35   1-0.11695 0.11695 0.26841 0.26841 0.95617-0.95617
   0 -10   082985.77 5457.94   1-0.91153 0.91153-0.26801-0.26801-0.31187 0.31187
   0 -10   1 2413.15 1505.93   1-0.73590 0.77110-0.37644-0.15994-0.56279 0.61628
   0 -10  -1 2834.98 1269.47   1-0.92161 0.88644-0.17712-0.35922-0.34532 0.29183
   0  10  -1 2687.11 1298.10   1-0.13789 0.10251 0.35557 0.18125 0.92441-0.97807
   0  10   1 2361.38 1676.38   1-0.09543 0.13072 0.18072 0.35627 0.97889-0.92519
   0 -10   1 2360.33 1465.81   1-0.89665 0.93205-0.35717-0.17885-0.26158 0.31510
   0 -10  -1 1555.58 1006.56   1-0.91666 0.88127-0.17548-0.36055-0.35906 0.30555
   0 -10   2 2356.87 1360.25   1-0.54732 0.61769-0.48999-0.04443-0.67848 0.78516
   0 -10  -2 2538.47 1193.43   1-0.95912 0.88878-0.10528-0.43106-0.26266 0.15568
   0  10  -2 2594.88 1672.80   1-0.15765 0.08689 0.43977 0.09705 0.88416-0.99147
   0  10   2 1991.39  968.66   1-0.07400 0.14457 0.09506 0.44194 0.99271-0.88531
   0 -10   2 2120.27 1107.24   1-0.87271 0.94339-0.44034-0.09486-0.21088 0.31781
   0 -10  -2 2213.64 1336.48   1-0.91205 0.84126-0.08274-0.45329-0.40164 0.29461
   0 -10   3  -56.43  480.52   1-0.28530 0.39086-0.58520 0.05078-0.75903 0.91904
   0 -10  -3  388.76 1064.81   1-0.97878 0.87328-0.05062-0.48572-0.19853 0.03806
   0  10  -3  669.29 1470.66   1-0.17577 0.06964 0.51910 0.01772 0.83644-0.99741
   0  10   3  101.58 2017.02   1-0.05337 0.15924 0.01408 0.52292 0.99847-0.83737
   0 -10   3  956.53 1484.07   1-0.84145 0.94748-0.51644-0.01876-0.15887 0.31925
   0 -10  -3 1118.81 1617.25   1-0.89873 0.79255 0.00676-0.54279-0.43844 0.27790
   0 -10  -4  281.01 1059.78   1-0.98859 0.84792-0.01006-0.52628-0.15028-0.06368
   0  10  -4 1414.70  970.51   1-0.01568-0.12556 0.63417-0.09803 0.77303-0.98723
   0  10  -4  872.21 1753.75   1-0.19199 0.05048 0.59223-0.05540 0.78255-0.99718
   0  10   4 2061.97 2490.41   1-0.03419 0.17534-0.06004 0.59705 0.99760-0.78280
   0 -10   4  706.61 1622.33   1-0.80419 0.94556-0.58450 0.04929-0.10783 0.32168
   0 -10  -5   41.51  980.52   1-0.99317 0.81733 0.01928-0.55562-0.11502-0.15243
   0  10  -5 1325.53  988.35   1-0.30373 0.12717 0.62367-0.08752 0.72026-0.98801
   0  10  -5  219.66  570.23   1-0.20617 0.02928 0.65842-0.12159 0.72385-0.99214
   0  10   5 1354.61 1455.90   1-0.01693 0.19337-0.12577 0.66278 0.99191-0.72340
   0  10   5  756.23 1489.07   1 0.85311-0.67649-0.16383 0.70031 0.49533-0.22785
   0 -10   5  424.07 1025.64   1-0.76239 0.93910-0.64446 0.10925-0.05849 0.32580
   0 -10  -6 7967.22 3347.87   1-0.99512 0.78412 0.03977-0.57612-0.09022-0.23072
   0  10  -610448.19 3630.23   1-0.21949 0.00677 0.71662-0.17952 0.66201-0.98373
   0  10   6 8232.18 2219.50   1-0.00191 0.21363-0.18229 0.71930 0.98324-0.66103
   0  10   6 7353.67 2474.57   1 0.82712-0.61518-0.22798 0.76446 0.51369-0.19270
   0 -10   6 8321.46 2422.43   1-0.71727 0.92932-0.69669 0.16149-0.01129 0.33207
   0 -10  -7 1000.02 1816.68   1-0.99584 0.74967 0.05324-0.58959-0.07384-0.30060
   0  10  -7  747.30 1376.39   1-0.22963-0.01854 0.76837-0.23127 0.59738-0.97271
   0  10   7  467.99 1539.31   1 0.01073 0.23627-0.22935 0.76636 0.97328-0.59737
   0  10   7  100.49  666.92   1 0.80170-0.55443-0.28160 0.81808 0.52722-0.15274
   0 -10   7 1408.71 1698.90   1-0.66981 0.91721-0.74176 0.20655 0.03356 0.34066
   0 -10  -8 2043.84 2064.64   1-0.99606 0.71472 0.06108-0.59743-0.06428-0.36365
   0  10  -8 1716.17 1103.40   1-0.23790-0.04573 0.81323-0.27613 0.53108-0.96002
   0  10   8  748.57 1299.30   1 0.02253 0.26039-0.26584 0.80286 0.96375-0.53628
   0  10   8 1197.38 1110.53   1 0.77851-0.49591-0.32502 0.86150 0.53691-0.10893
   0 -10   8 2810.73 2527.28   1-0.62102 0.90325-0.78018 0.24465 0.07506 0.35253
   0 -10  -9 1893.95 1337.85   1-0.99610 0.67959 0.06433-0.60067-0.06031-0.42111
   0  10  -9 1117.51 2266.26   1-0.24442-0.07466 0.85157-0.31447 0.46375-0.94632
   0  10   9 2838.92 2601.85   1 0.03055 0.28774-0.29511 0.83214 0.95497-0.47406
   0  10   9 1737.13 1850.53   1 0.75865-0.44073-0.35899 0.89547 0.54366-0.06218
   0 -10   9 1250.81 1946.58   1-0.57091 0.88842-0.81287 0.27733 0.11527 0.36577
   0 -10 -10 1644.29 1307.90   1-0.99609 0.64442 0.06376-0.60010-0.06101-0.47390
   0  10 -10 2056.22 1729.29   1-0.24933-0.10520 0.88381-0.34670 0.39586-0.93205
   0  10  10 2176.32 1190.01   1 0.03640 0.31725-0.31637 0.85339 0.94793-0.41359
   0  10  10 1303.83  900.49   1 0.74274-0.38950-0.38444 0.92093 0.54821-0.01323
   0 -10  10 2153.37 2340.33   1-0.52004 0.87282-0.84026 0.30472 0.15330 0.38119
   0 -10 -11 1673.22 1707.45   1-0.99603 0.60919 0.05996-0.59631-0.06564-0.52276
   0  10 -11 2744.82 1818.36   1-0.25275-0.13724 0.91033-0.37323 0.32772-0.91752
   0  10  11 1240.06 1215.49   1 0.04024 0.34879-0.33022 0.86725 0.94304-0.35527
   0 -10  11 1101.31 2301.27   1-0.46862 0.85668-0.86287 0.32734 0.18928 0.39866
   0 -12   0148340.1 7415.98   1-0.80082 0.80082-0.32183-0.32183-0.50507 0.50507
   0  12   0141213.7 7997.82   1-0.12990 0.12990 0.32209 0.32209 0.93775-0.93775
   0 -12   0155437.8 7814.98   1-0.90382 0.90382-0.32162-0.32162-0.28223 0.28223
   0 -12   1  963.86  511.10   1-0.68577 0.72097-0.41236-0.23129-0.59972 0.65322
   0 -12  -1 1397.52  724.61   1-0.87536 0.84015-0.24237-0.40128-0.41832 0.36483
   0  12  -1 2363.07 1384.93   1-0.14670 0.11132 0.39286 0.25133 0.90781-0.96147
   0  12   1  581.05 1601.27   1-0.11281 0.14819 0.25143 0.39276 0.96127-0.90761
   0 -12   1  925.01 2007.69   1-0.88752 0.92291-0.39358-0.24965-0.23957 0.29308
   0 -12  -1 1504.09 2160.12   1-0.91352 0.87813-0.24771-0.39553-0.32264 0.26913
   0 -12  -2192611.1 6280.41   1-0.92200 0.85166-0.17650-0.46711-0.34461 0.23763
   0  12  -2182256.3 9111.89   1-0.16283 0.09208 0.46224 0.18194 0.87167-0.97898
   0  12   2187956.6 8525.08   1-0.09585 0.16642 0.18242 0.46198 0.97853-0.87113
   0 -12   2188861.0 5223.31   1-0.86488 0.93556-0.46184-0.18040-0.19667 0.30360
   0 -12  -2190284.3 6785.73   1-0.91666 0.84587-0.17365-0.46959-0.35995 0.25292
   0 -12  -3 -149.51 1251.25   1-0.95076 0.84526-0.12376-0.51984-0.28411 0.12364
   0  12  -3 1753.13 2387.02   1-0.17799 0.07186 0.52897 0.11522 0.82976-0.99073
   0  12   3  528.55 1667.69   1-0.07942 0.18528 0.11658 0.52782 0.99000-0.82889
   0 -12   3  647.21  758.51   1-0.83679 0.94282-0.52599-0.11625-0.15198 0.31236
   0 -12  -3  195.72 1342.35   1-0.91373 0.80755-0.10139-0.54185-0.39344 0.23291
   0 -12  -497392.65 6281.23   1-0.96818 0.82751-0.08261-0.56100-0.23620 0.02223
   0  12  -487228.44 5279.97   1-0.19194 0.05043 0.59201 0.05217 0.78273-0.99736
   0  12   493568.69 5887.85   1-0.06392 0.20507 0.05532 0.58908 0.99641-0.78161
   0 -12   485507.55 6737.44   1-0.80388 0.94525-0.58500-0.05724-0.10743 0.32128
   0 -12  -493703.42 5261.37   1-0.90568 0.76410-0.03282-0.61042-0.42267 0.20863
   0 -12  -5 2188.54 1533.06   1-0.97860 0.80276-0.05123-0.59237-0.19926-0.06819
   0  12  -5  407.04 1281.29   1-0.20454 0.02765 0.65065-0.00645 0.73130-0.99959
   0  12   5  833.46 1487.59   1-0.04969 0.22612-0.00025 0.64466 0.99876-0.73025
   0 -12   5 1404.59 1703.16   1-0.76695 0.94366-0.63854-0.00370-0.06357 0.33089
   0 -12  -5 1903.47 1548.71   1-0.89378 0.71681 0.03041-0.67365-0.44747 0.17990
   0 -12  -657047.14 7779.79   1-0.98475 0.77375-0.02797-0.61564-0.17166-0.14929
   0  12  -663321.16 6442.18   1-0.21689 0.00417 0.70375-0.05923 0.67652-0.99823
   0  12   657711.88 5849.82   1-0.03697 0.24870-0.04936 0.69377 0.99809-0.67588
   0 -12   659164.44 6580.70   1-0.72675 0.93880-0.68658 0.04433-0.02080 0.34157
   0 -12  -713879.84 3697.07   1-0.98832 0.74215-0.01141-0.63220-0.15190-0.22254
   0  12  -714880.42 6105.37   1-0.22655-0.02162 0.75233-0.10780 0.61860-0.99393
   0  12   710998.54 2641.54   1-0.02595 0.27296-0.09155 0.73596 0.99546-0.61955
   0  12   711808.09 2480.12   1 0.86284-0.61558-0.13625 0.78003 0.48675-0.11226
   0 -12   711037.68 3050.95   1-0.68395 0.93134-0.72923 0.08698 0.02064 0.35359
   0 -12  -822701.08 9247.16   1-0.99032 0.70898-0.00042-0.64319-0.13873-0.28920
   0  12  -813759.81 6040.25   1-0.23473-0.04889 0.79570-0.15118 0.55834-0.98729
   0  12   820994.33 5786.69   1-0.01670 0.29900-0.12664 0.77105 0.99180-0.56219
   0  12   813755.60 6254.85   1 0.84774-0.56515-0.17808 0.82187 0.49961-0.07163
   0 -12   814614.69 7865.65   1-0.63907 0.92181-0.76675 0.12450 0.06060 0.36710
   0 -12  -9 1500.99 1046.16   1-0.99134 0.67484 0.00590-0.64952-0.13113-0.35029
   0  12  -9  926.50 1537.51   1-0.24149-0.07759 0.83390-0.18938 0.49626-0.97883
   0  12   9 2633.15 1661.02   1-0.00928 0.32686-0.15466 0.79907 0.98792-0.50460
   0  12   9  448.25  565.21   1 0.83389-0.51597-0.21236 0.85614 0.50943-0.02796
   0 -12   9 -217.03 1647.07   1-0.59285 0.91035-0.79931 0.15667 0.09803 0.38301
   0 -12 -1013328.25 6152.86   1-0.99170 0.64003 0.00829-0.65191-0.12826-0.40666
   0  12 -10 8122.29 7795.55   1-0.24686-0.10768 0.86704-0.22252 0.43277-0.96896
   0  12  1011077.93 2036.34   1-0.00365 0.35652-0.17578 0.82019 0.98442-0.44740
   0 -12  1012442.24 3850.21   1-0.54508 0.89787-0.82745 0.18480 0.13491 0.39959
   0  14   0 4134.40 1318.14   1-0.14268 0.14268 0.37578 0.37578 0.91565-0.91565
   0 -14   0 2988.65 1798.35   1-0.89236 0.89236-0.37522-0.37522-0.25078 0.25078
   0 -14  -1 1072.08  723.10   1-0.81830 0.78309-0.30513-0.44580-0.48710 0.43361
   0  14  -1 1930.86 1819.21   1-0.15642 0.12105 0.43449 0.31707 0.88698-0.94064
   0  14   1 -311.42 1442.02   1-0.12881 0.16418 0.31752 0.43404 0.93946-0.88580
   0 -14   1  574.09 1469.28   1-0.87488 0.91022-0.43399-0.31529-0.21501 0.26847
   0 -14  -1 1412.55 1577.91   1-0.90499 0.86960-0.31488-0.43556-0.28605 0.23254
   0 -14  -2 1193.71  867.01   1-0.87360 0.80319-0.24454-0.50640-0.42072 0.31374
   0  14  -2  752.68  994.38   1-0.16979 0.09903 0.49265 0.25890 0.85349-0.96081
   0  14   2 1306.57 1990.94   1-0.11508 0.18584 0.26074 0.49082 0.95852-0.85120
   0 -14   2 1464.19 1921.94   1-0.85291 0.92359-0.49127-0.25801-0.17661 0.28354
   0 -14  -2 2038.57 2249.47   1-0.91291 0.84212-0.25458-0.49586-0.31902 0.21200
   0 -14  -3  931.05  858.36   1-0.91070 0.80520-0.19412-0.55676-0.36460 0.20412
   0  14  -3  344.94  937.36   1-0.18255 0.07642 0.54937 0.20218 0.81538-0.97636
   0  14   3  637.80  994.86   1-0.10177 0.20764 0.20641 0.54539 0.97315-0.81205
   0 -14   3  928.42 1141.94   1-0.82661 0.93264-0.54571-0.20357-0.13749 0.29788
   0 -14  -3  613.86 1452.77   1-0.91640 0.81021-0.19553-0.55491-0.34925 0.18871
   0 -14  -4 2400.70 1507.65   1-0.93562 0.79495-0.15320-0.59768-0.31801 0.10404
   0  14  -4 2522.17 1495.24   1-0.19452 0.05301 0.60387 0.14769 0.77298-0.98761
   0  14   4 2584.58 2588.21   1-0.08916 0.23031 0.15549 0.59632 0.98380-0.76899
   0 -14   4 2221.41 2038.14   1-0.79640 0.93776-0.59675-0.15253-0.09811 0.31196
   0 -14  -4 1876.99 1452.19   1-0.91598 0.77440-0.13894-0.61150-0.37639 0.16234
   0 -14  -5  613.62 1002.25   1-0.95219 0.77636-0.12073-0.63015-0.28060 0.01314
   0  14  -5 1470.51 1008.56   1-0.20556 0.02867 0.65550 0.09605 0.72667-0.99496
   0  14   5  965.24 2094.63   1-0.07746 0.25389 0.10878 0.64302 0.99104-0.72253
   0 -14   5  664.60  963.58   1-0.76272 0.93943-0.64404-0.10524-0.05886 0.32617
   0 -14  -5 2664.18 2444.42   1-0.91236 0.73539-0.08593-0.66451-0.40025 0.13269
   0 -14  -6 1850.84 1298.78   1-0.96316 0.75215-0.09558-0.65530-0.25136-0.06958
   0  14  -6  881.81 1841.91   1-0.21679 0.00406 0.70323 0.04870 0.67709-0.99880
   0  14   6 1187.61 1504.15   1-0.06688 0.27860 0.06694 0.68486 0.99551-0.67330
   0 -14   6 1033.61 2183.49   1-0.72602 0.93808-0.68737-0.06191-0.02006 0.34084
   0 -14  -7  858.80 1997.04   1-0.97033 0.72416-0.07670-0.67417-0.22927-0.14517
   0  14  -7 1049.76 1285.10   1-0.22566-0.02250 0.74778 0.00415 0.62440-0.99973
   0  14   7   76.34 1242.75   1-0.05757 0.30458 0.03043 0.72137 0.99787-0.62196
   0 -14   7 2296.71 3005.01   1-0.68674 0.93413-0.72667-0.02261 0.01804 0.35619
   0 -14  -7 1002.81 1686.93   1-0.89891 0.65115 0.00582-0.75628-0.43807 0.06349
   0 -14  -8 4001.66 1334.32   1-0.97492 0.69358-0.06319-0.68768-0.21338-0.21455
   0  14  -8 3789.28 3070.08   1-0.23340-0.05023 0.78843-0.03648 0.56912-0.99807
   0  14   8 2765.29 1445.44   1-0.04964 0.33194-0.00043 0.75224 0.99876-0.56915
   0 -14   8 3439.20 1968.43   1-0.64524 0.92798-0.76197 0.01268 0.05528 0.37241
   0  16   0 4563.83 2320.74   1-0.15526 0.15526 0.42946 0.42946 0.88963-0.88963
   0 -16   0 5309.55 1648.55   1-0.87681 0.87681-0.42816-0.42816-0.21877 0.21877
   0  16  -147384.62 3780.59   1-0.16664 0.13126 0.47885 0.38007 0.86193-0.91559
   0  16   147276.76 3404.28   1-0.14385 0.17922 0.38073 0.47819 0.91342-0.85977
   0 -16   150883.11 3503.83   1-0.85865 0.89399-0.47761-0.37871-0.18601 0.23948
   0 -16  -157966.02 4080.63   1-0.89142 0.85602-0.37893-0.47872-0.24854 0.19502
   0  16  -2 4111.54 2435.74   1-0.17781 0.10706 0.52817 0.33075 0.83030-0.93762
   0  16   2 3005.38 2228.68   1-0.13261 0.20336 0.33338 0.52554 0.93341-0.82610
   0 -16   2 3232.31 1587.69   1-0.83687 0.90756-0.52582-0.33050-0.15210 0.25903
   0 -16  -2 3594.94 1847.57   1-0.90242 0.83163-0.32927-0.52838-0.27786 0.17083
   0  16  -337100.61 3684.46   1-0.18860 0.08247 0.57676 0.28216 0.79484-0.95581
   0  16   334992.09 4396.22   1-0.12173 0.22786 0.28814 0.57078 0.94981-0.78884
   0 -16   344508.11 4025.22   1-0.81164 0.91767-0.57222-0.28410-0.11738 0.27777
   0 -16  -344125.26 4309.31   1-0.91004 0.80386-0.28066-0.57699-0.30504 0.14450
   0  16  -4 2934.81 1937.27   1-0.19886 0.05735 0.62400 0.23492 0.75568-0.97032
   0  16   4 2495.17 1387.66   1-0.11139 0.25254 0.24561 0.61360 0.96294-0.74814
   0 -16   4 2504.36 2080.06   1-0.78316 0.92453-0.61635-0.23997-0.08219 0.29604
   0 -16  -4 2516.29 2011.25   1-0.91459 0.77302-0.23393-0.62372-0.32982 0.11577
   0 -16  -515533.66 4785.30   1-0.91373 0.73789-0.18953-0.66862-0.35940 0.09194
   0  16  -517794.76 6114.32   1-0.20847 0.03158 0.66937 0.18955 0.71307-0.98136
   0  16   516261.13 6038.77   1-0.10179 0.27822 0.20646 0.65274 0.97314-0.70463
   0 -16   516655.60 7813.04   1-0.75169 0.92839-0.65785-0.19848-0.04681 0.31413
   0 -16  -520950.80 2970.72   1-0.91652 0.73955-0.18988-0.66777-0.35204 0.08447
   1  -1 -14 6972.62 4323.85   1-0.98411 0.53938 0.16545-0.21900 0.06442-0.81308
   1   1 -14 6517.29 3639.04   1-0.97930 0.53457 0.18295-0.12940 0.08649-0.83515
  -1   1  14 6053.75 4057.95   1 0.20422 0.24269-0.86915 0.92283 0.45040 0.29913
  -1  -1  14 5876.97 3149.65   1 0.22520 0.22170-0.92385 0.87017 0.30949 0.44005
  -1   1  14 6775.16 4316.59   1 0.14221 0.30346-0.86240 0.91601 0.48583 0.26235
  -1  -1  14 6286.50 6837.16   1 0.00952 0.43615-0.89858 0.84497 0.43869 0.30949
   1  -1 -13 3264.75 1920.22   1-0.97810 0.56860 0.18691-0.24046 0.09150-0.78668
   1   1 -13 4186.80 2499.76   1-0.97110 0.56159 0.20759-0.15404 0.11776-0.81294
  -1   1  13 2910.87 1212.86   1 0.20996 0.20155-0.88487 0.93855 0.41583 0.28017
  -1  -1  13 2972.36 1762.06   1 0.23079 0.18072-0.93677 0.88309 0.26302 0.43298
  -1   1  13 4163.78 2019.43   1 0.10768 0.30270-0.87366 0.92727 0.47445 0.22029
  -1  -1  13 4243.84 1623.14   1-0.03444 0.44483-0.90638 0.85277 0.42105 0.27369
   1  -1 -1218181.35 2504.44   1-0.97131 0.59703 0.20700-0.26055 0.11701-0.75872
   1   1 -1216926.64 4173.37   1-0.96160 0.58732 0.23116-0.17761 0.14791-0.78961
  -1   1  1219420.80 3477.83   1 0.21509 0.16103-0.89847 0.95215 0.38272 0.25974
  -1   1  1220325.80 3162.21   1 0.07441 0.30067-0.88328 0.93689 0.46290 0.17840
  -1  -1  1218323.10 3027.94   1-0.07861 0.45370-0.91211 0.85850 0.40231 0.23898
   1  -1 -11 2348.17 2125.96   1-0.96397 0.62492 0.22563-0.27918 0.14082-0.72905
   1   1 -11 2116.34  973.39   1-0.95095 0.61190 0.25370-0.20015 0.17695-0.76518
   1   1 -11 1440.44 1601.37   1-0.23951-0.10190 0.95559-0.90186-0.17169-0.41982
  -1   1  11  721.94  789.02   1 0.21962 0.12111-0.91011 0.96379 0.35136 0.23755
  -1   1  11 1594.51 2018.41   1 0.04252 0.29726-0.89136 0.94497 0.45128 0.13658
  -1  -1  11 2383.12 2190.71   1-0.12328 0.46308-0.91576 0.86215 0.38233 0.20553
   1  -1 -1032460.44 3706.52   1-0.95636 0.65254 0.24266-0.29621 0.16270-0.69745
   1   1 -1025563.50 3007.18   1-0.93930 0.63548 0.27520-0.22165 0.20486-0.73961
   1   1 -1032102.48 3542.97   1-0.24348-0.06246 0.96195-0.90822-0.12395-0.41378
  -1   1  1022569.28 2697.01   1 0.22356 0.08177-0.91989 0.97357 0.32218 0.21320
  -1   1  1035745.34 4894.99   1 0.01223 0.29225-0.89803 0.95164 0.43975 0.09466
  -1  -1  1014317.79 5381.24   1-0.16885 0.47334-0.91721 0.86360 0.36084 0.17357
   1  -1  -924046.04 2747.70   1-0.94884 0.68024 0.25782-0.31137 0.18228-0.66356
   1   1  -925198.73 2368.72   1-0.92681 0.65821 0.29561-0.24206 0.23157-0.71285
   1   1  -925118.39 3001.37   1-0.24693-0.02356 0.96610-0.91237-0.07529-0.40866
  -1   1   925061.90 2447.90   1 0.22691 0.04303-0.92791 0.98159 0.29577 0.18607
  -1   1   923050.67 2431.53   1-0.01612 0.28532-0.90338 0.95699 0.42852 0.05245
  -1  -1   929104.54 6065.98   1-0.21638 0.48546-0.91599 0.86244 0.33782 0.14323
   1  -1  -849225.58 5178.80   1-0.94186 0.70849 0.27070-0.32425 0.19901-0.62681
   1   1  -845559.48 5506.62   1-0.91369 0.68032 0.31486-0.26131 0.25693-0.68474
   1   1  -848682.77 6754.82   1-0.24985 0.01481 0.96795-0.91423-0.02526-0.40492
  -1   1   851740.33 3569.48   1 0.22963 0.00492-0.93418 0.98786 0.27306 0.15524
  -1   1   852845.79 4298.18   1-0.04203 0.27594-0.90751 0.96112 0.41790 0.00963
  -1  -1   829949.96 4198.93   1-0.26557 0.49937-0.91219 0.85864 0.31203 0.11557
   1  -1  -7130456.2 6613.53   1-0.93612 0.73797 0.28062-0.33417 0.21194-0.58627
   1   1  -7134161.6 6538.70   1-0.90025 0.70211 0.33277-0.27922 0.28070-0.65503
   1   1  -7128322.4 6062.04   1-0.25222 0.05264 0.96729-0.91357 0.02683-0.40325
  -1   1   7139904.7 6519.05   1 0.23164-0.03247-0.93864 0.99232 0.25549 0.11927
  -1   1   7138031.3 6751.75   1-0.06458 0.26319-0.91052 0.96413 0.40838-0.03428
  -1  -1   7138834.7 6900.30   1-0.31815 0.51667-0.90485 0.85129 0.28287 0.09128
   1  -1  -6107631.9 3869.09   1-0.93262 0.76970 0.28641-0.33996 0.21950-0.54035
   1   1  -6107827.2 3274.80   1-0.88700 0.72408 0.34898-0.29543 0.30238-0.62323
  -1   1   6104420.8 3943.51   1-0.08213 0.24544-0.91248 0.96609 0.40078-0.08013
   1  -1  -548901.54 3249.44   1-0.93296 0.80526 0.28585-0.33940 0.21877-0.48615
   1   1  -548843.16 3120.04   1-0.87487 0.74717 0.36276-0.30922 0.32093-0.58831
   1   1  -550617.49 3337.46   1-0.25502 0.12636 0.95636-0.90264 0.14254-0.41141
  -1   1   552593.45 3487.51   1-0.09142 0.21944-0.91338 0.96699 0.39669-0.12948
  -1  -1   553264.32 3704.58   1-0.44256 0.57053-0.87259 0.81903 0.20667 0.06057
   1  -1  -496074.95 2554.87   1-0.93973 0.84726 0.27445-0.32800 0.20389-0.41779
   1   1  -4100421.2 2396.07   1-0.86593 0.77346 0.37236-0.31881 0.33392-0.54782
  -1  -1   497065.36 2308.79   1-0.65377 0.74653 0.52196-0.57560 0.54783-0.33372
  -1   1   4100893.5 2333.73   1-0.25115 0.34436 0.96794-0.91422 0.00152 0.21356
   1   1  -4101381.5 2454.58   1-0.25505 0.16184 0.94346-0.88974 0.21171-0.42680
  -1   1   495899.14 3200.49   1 0.23016-0.13717-0.93537 0.98905 0.26850-0.05435
   1  -1  -497082.37 2379.93   1-0.37179 0.27911-0.89364 0.84009 0.25132-0.46512
  -1  -1   498715.96 2722.00   1-0.52366 0.61635-0.83849 0.78493 0.15068 0.06311
   1   1  -493451.72 2314.27   1-0.70849 0.61559-0.70571 0.75923-0.00266-0.21118
   1  -1  -350443.40 2444.56   1-0.95684 0.89960 0.24165-0.29520 0.16139-0.32182
  -1   1   345035.95 2221.54   1-0.88829 0.94553 0.34746-0.29391 0.30034-0.13991
   1   1  -348199.55 1729.50   1-0.86593 0.80869 0.37236-0.31881 0.33391-0.49434
  -1   1   348115.74 1641.77   1-0.24276 0.30051 0.96090-0.90717-0.13315 0.29447
   1   1  -349130.32 2503.36   1-0.25378 0.19606 0.92004-0.86633 0.29851-0.45937
  -1  -1   348390.53 1529.65   1-0.24385 0.30157 0.84807-0.90178 0.47042-0.30957
  -1   1   355376.83 2729.08   1 0.22298-0.16538-0.91848 0.97216 0.32660-0.16598
  -1   1   348628.08 2075.58   1-0.04202 0.09945-0.90751 0.96112 0.41791-0.25758
   1  -1  -348412.54 1923.95   1-0.27913 0.22172-0.91063 0.85708 0.30467-0.46502
  -1  -1   355798.11 2934.24   1-0.63066 0.68807-0.77315 0.71960 0.06696 0.09338
   1   1  -345666.65 1781.18   1-0.75300 0.69545-0.65623 0.70975-0.04824-0.11214
   1  -1  -2154340.7 3127.79   1-0.98594 0.96392 0.15780-0.21135 0.05482-0.16177
  -1   1   2150716.1 3055.08   1-0.96079 0.98281 0.23301-0.17946 0.15028-0.04332
  -1  -1   2151390.7 2982.84   1-0.76119 0.78334 0.45997-0.51360 0.45717-0.35012
   1   1  -2162179.1 3273.63   1-0.24780 0.22554 0.87329-0.81958 0.41946-0.52670
  -1  -1   2143370.4 2870.75   1-0.23831 0.26057 0.81555-0.86926 0.52733-0.42009
   1  -1  -2153529.6 3113.86   1 0.22082-0.24303-0.91313 0.85945 0.34266-0.44973
  -1   1   2148551.3 2896.44   1 0.12286-0.10074-0.86887 0.92248 0.47953-0.37265
   1  -1  -2158698.6 3097.03   1-0.07536 0.05323-0.91176 0.85815 0.40373-0.51061
  -1  -1   2156333.4 3127.63   1-0.78053 0.80273-0.62009 0.56657-0.07910 0.18603
   1   1  -2151169.7 3054.62   1-0.83927 0.81706-0.52096 0.57448-0.15561 0.04869
   1   1   1 4695.82  343.91   1-0.62772 0.71149 0.53411-0.48047 0.56628-0.51275
   1  -1   1 4489.34  287.97   1-0.01235 0.09614 0.63397-0.68759 0.77325-0.71970
   1  -1   1 3718.17  258.50   1-0.16696 0.25092 0.48024-0.53392 0.86109-0.80744
  -1  -1  -1 4374.98  251.84   1 0.20686-0.29082-0.87643 0.82275 0.43481-0.48835
  -1  -1  -1 4354.62  452.58   1 0.15879-0.24255-0.85652 0.80291 0.49106-0.54450
  -1   1  -1 4158.11  414.95   1-0.62208 0.53838-0.77942 0.83297 0.07417-0.12762
  -1  -1  -2448340.1 8918.30   1-0.75048 0.63142 0.46717-0.52080 0.46745-0.57451
   1   1   2430379.7 8443.72   1-0.62898 0.74805 0.53354-0.47991 0.56542-0.45836
  -1   1  -2396583.5 7955.76   1-0.45008 0.33102 0.59527-0.54164 0.66563-0.77269
   1  -1   2462748.0 9067.70   1-0.25662 0.37573 0.62925-0.68286 0.73361-0.62651
   1  -1   2416462.7 8009.55   1-0.21001 0.32935 0.67681-0.73050 0.70555-0.59824
   1   1   2436146.5 8834.27   1 0.09335 0.02570-0.87795 0.93156 0.46955-0.36266
  -1  -1  -2452912.9 9055.29   1-0.07266-0.04639-0.91146 0.85785 0.40490-0.51178
   1  -1   2508448.430363.92   1-0.45185 0.57084-0.86925 0.81570 0.20053-0.09363
  -1   1  -2429282.7 8552.97   1-0.58009 0.46111-0.80733 0.86089 0.10813-0.21503
  -1  -1  -3 6823.88  755.58   1-0.78049 0.62612 0.44629-0.49992 0.43778-0.59836
  -1   1  -3 6315.70  873.95   1-0.59245 0.43809 0.54909-0.49546 0.58948-0.75006
   1  -1   3 5631.46  683.95   1-0.34959 0.50402 0.61666-0.67028 0.70533-0.54469
   1   1   3 7586.28 1453.78   1-0.25411 0.40911 0.96320-0.90948 0.08746 0.07385
  -1   1  -3 7062.51 1789.85   1-0.25051 0.09551 0.89240-0.83869 0.37530-0.53616
   1  -1   3 6792.87  549.82   1-0.22492 0.37992 0.74396-0.79767 0.62923-0.46837
   1   1   3 6465.68 2984.20   1 0.02081 0.13353-0.89624 0.94985 0.44306-0.28274
  -1  -1  -3 6406.44 2249.86   1-0.20674 0.05239-0.91663 0.86302 0.34211-0.50244
   1  -1   3 5881.46  933.91   1-0.38913 0.54340-0.88917 0.83561 0.24071-0.08036
  -1  -1  -467052.08 2702.26   1-0.80641 0.61674 0.42633-0.47996 0.40979-0.62390
  -1   1  -465882.03 2207.30   1-0.67737 0.48770 0.51009-0.45646 0.53005-0.74416
   1   1   465696.14 1931.74   1-0.25518 0.44564 0.94851-0.89478 0.18763 0.02746
   1   1   465965.44 2507.30   1-0.00857 0.19822-0.90204 0.95565 0.43155-0.21778
   1  -1   463265.92 3976.24   1-0.33792 0.52745-0.90117 0.84762 0.27146-0.05766
  -1   1  -547495.62 3475.63   1-0.73628 0.51130 0.47633-0.42269 0.48062-0.74825
  -1   1  -543900.37 2989.58   1-0.25518 0.02927 0.95184-0.89812 0.16989-0.43876
   1  -1   549758.76 3971.42   1-0.29237 0.51719-0.90889 0.85533 0.29737-0.03012
  -1  -1  -670519.21 3734.95   1-0.85107 0.59128 0.38740-0.44095 0.35437-0.67523
  -1   1  -676240.20 3951.17   1-0.78121 0.52094 0.44576-0.39212 0.43703-0.75819
  -1   1  -670276.91 3912.61   1-0.25427-0.00709 0.96249-0.90877 0.09459-0.41723
   1  -1   674711.91 4263.38   1-0.24991 0.51000-0.91372 0.86016 0.32039 0.00030
  -1  -1  -754212.59 3611.08   1-0.87096 0.57595 0.36701-0.42056 0.32667-0.70100
  -1   1  -759133.03 3537.07   1-0.81761 0.52204 0.41707-0.36344 0.39692-0.77161
  -1   1  -755586.42 3375.41   1-0.25226-0.04456 0.96725-0.91353 0.02789-0.40431
   1   1   758299.08 3319.70   1 0.23114 0.06516-0.93756 0.99124 0.25990 0.11486
   1   1   757866.72 3841.71   1 0.00140 0.29413-0.90017 0.95378 0.43551-0.06142
   1  -1   760950.07 4548.18   1-0.20867 0.50421-0.91655 0.86294 0.34113 0.03295
  -1  -1  -852513.29 4053.34   1-0.88942 0.55918 0.34611-0.39966 0.29854-0.72634
  -1   1  -853540.17 4128.22   1-0.84784 0.51760 0.39053-0.33698 0.35865-0.78646
  -1   1  -852217.97 6468.47   1-0.24943-0.08286 0.96782-0.91409-0.03325-0.39693
   1   1   859136.07 4383.54   1 0.22811 0.10358-0.93069 0.98437 0.28594 0.14236
   1   1   860099.05 5321.01   1 0.01941 0.31142-0.89654 0.95015 0.44252-0.01499
   1  -1   858224.70 5357.08   1-0.16890 0.49973-0.91721 0.86360 0.36082 0.06671
  -1  -1  -914220.87 4481.76   1-0.90652 0.54105 0.32463-0.37817 0.26988-0.75116
  -1   1  -912362.00 5618.05   1-0.87421 0.50874 0.36349-0.30994 0.32190-0.80319
  -1   1  -910859.70 1823.51   1-0.24590-0.12184 0.96503-0.91131-0.09070-0.39326
   1   1   916022.96 5634.41   1 0.22443 0.14265-0.92200 0.97568 0.31547 0.16637
   1   1   916677.25 6496.83   1 0.04125 0.32487-0.89166 0.94527 0.45080 0.03017
   1  -1   916432.15 6729.01   1-0.12963 0.49576-0.91610 0.86249 0.37940 0.10157
  -1  -1 -1025164.98 2683.47   1-0.92228 0.52159 0.30248-0.35603 0.24060-0.77535
  -1   1 -1025031.74 2576.64   1-0.89722 0.49652 0.33660-0.28305 0.28581-0.82057
  -1   1 -1027248.59 2626.32   1-0.24175-0.16144 0.95935-0.90562-0.14560-0.39213
   1   1  1031934.64 5177.99   1 0.22015 0.18233-0.91144 0.96512 0.34755 0.18783
   1   1  1032367.80 5624.53   1 0.06602 0.33540-0.88551 0.93912 0.45989 0.07452
   1  -1  1033397.02 5958.42   1-0.09056 0.49199-0.91330 0.85969 0.39707 0.13734
  -1  -1 -11 1208.57  937.13   1-0.93671 0.50079 0.27962-0.33317 0.21063-0.79887
  -1   1 -11  451.44 1090.04   1-0.91741 0.48150 0.30959-0.25604 0.24997-0.83821
  -1   1 -11 -231.47  950.72   1-0.23699-0.20167 0.95096-0.89724-0.19872-0.39278
   1   1  11  -59.61 1097.90   1 0.21526 0.22261-0.89892 0.95260 0.38157 0.20734
   1   1  11  384.73  851.50   1 0.09313 0.34358-0.87801 0.93162 0.46947 0.11838
   1  -1  11 1440.75 1583.72   1-0.05147 0.48819-0.90884 0.85523 0.41395 0.17390
  -1  -1 -12 6506.57 4576.08   1-0.94978 0.47863 0.25600-0.30955 0.17992-0.82163
  -1   1 -12 3240.30 6505.67   1-0.93513 0.46399 0.28227-0.22872 0.21409-0.85580
   1   1  12 6633.48 1820.82   1 0.20975 0.26351-0.88429 0.93797 0.41716 0.22530
   1   1  12 6311.49 5919.41   1 0.12219 0.34982-0.86909 0.92270 0.47931 0.16199
   1  -1  12 3140.08 4482.98   1-0.01218 0.48420-0.90269 0.84908 0.43011 0.21119
  -1  -1 -13 2905.61 1586.20   1-0.96143 0.45506 0.23154-0.28509 0.14840-0.84358
  -1   1 -13 1699.33  976.96   1-0.95057 0.44420 0.25445-0.20090 0.17792-0.87310
   1   1  13 2606.46 1666.57   1 0.20359 0.30507-0.86740 0.92108 0.45405 0.24195
   1  -1  13 2106.52 1208.09   1 0.22653 0.28212-0.92700 0.87332 0.29889 0.39711
   1   1  13 2128.28 1912.91   1 0.15294 0.35436-0.85863 0.91224 0.48923 0.20551
   1  -1  13 4998.59 3016.32   1 0.02742 0.47989-0.89481 0.84120 0.44559 0.24915
   1  -3 -14 4028.95 2208.20   1-0.98942 0.54469 0.14103-0.30168 0.03383-0.78249
   1   3 -14 3988.03 2324.28   1-0.23870-0.20908 0.95415-0.79298-0.18059-0.57224
  -1   3  14 7362.23 2440.21   1 0.17653 0.27037-0.78830 0.94934 0.58941 0.16012
  -1   3  14 4317.59 2196.72   1 0.28735 0.15794-0.80090 0.96178 0.52533 0.22366
  -1  -3  14 3543.74 1659.42   1-0.10554 0.55122-0.91457 0.75374 0.39039 0.35779
   1  -3 -13 4392.10 4064.88   1-0.98555 0.57605 0.15948-0.32013 0.05693-0.75211
   1   3 -13 3123.25 4958.22   1-0.96640 0.55690 0.21975-0.05910 0.13328-0.82847
   1   3 -13 6077.80 3960.18   1-0.24345-0.16887 0.96190-0.80073-0.12434-0.57471
  -1   3  13 7418.22 2539.98   1 0.18158 0.22993-0.80355 0.96459 0.56685 0.12915
  -1   3  13 4166.99 2407.14   1 0.26396 0.14607-0.81262 0.97350 0.51957 0.17592
  -1  -3  13 5756.05 2884.37   1-0.15596 0.56634-0.91703 0.75621 0.36703 0.32771
   1  -3 -12 4055.12 2505.75   1-0.98123 0.60696 0.17628-0.33692 0.07806-0.71977
   1   3 -12 3014.54 3498.47   1-0.95428 0.58000 0.24701-0.08637 0.16831-0.81002
   1   3 -12 3631.74 1530.56   1-0.24747-0.12939 0.96658-0.80541-0.06687-0.57841
  -1   3  12 5162.25 1782.39   1 0.18576 0.19036-0.81605 0.97709 0.54731 0.09515
  -1   3  12 5316.27 2879.23   1 0.24214 0.13294-0.82222 0.98305 0.51508 0.12622
  -1  -3  12 4134.15 2984.47   1-0.20725 0.58233-0.91661 0.75578 0.34185 0.29944
   1  -3 -1113930.00 7437.55   1-0.97673 0.63768 0.19124-0.35189 0.09698-0.68522
   1   3 -1117240.13 2160.69   1-0.94017 0.60112 0.27368-0.11303 0.20288-0.79112
   1   3 -1117783.21 3788.58   1-0.25072-0.09068 0.96802-0.80685-0.00776-0.58374
  -1   3  1117145.65 5382.04   1 0.18904 0.15169-0.82571 0.98675 0.53146 0.05746
  -1   3  1111551.98 4217.77   1 0.22569 0.11409-0.82963 0.99046 0.51065 0.07721
  -1  -3  1117820.92 3044.95   1-0.26020 0.59983-0.91275 0.75209 0.31491 0.27303
   1  -3 -10 6429.14 1667.61   1-0.97236 0.66854 0.20410-0.36475 0.11332-0.64808
   1   3 -10 5792.92 1611.23   1-0.92398 0.62015 0.29994-0.13929 0.23725-0.77201
   1   3 -10 2783.74 1283.33   1-0.25317-0.05278 0.96594-0.80477 0.05349-0.59123
  -1   3  10 4655.76 1699.70   1 0.19129 0.11405-0.83231 0.99335 0.52024 0.01514
  -1   3  10 8059.36 3079.92   1 0.21401 0.09048-0.83470 0.99553 0.50741 0.02701
  -1  -3  10 5021.11 3692.15   1-0.31449 0.61884-0.90547 0.74481 0.28495 0.24954
   1  -3  -995004.94 6459.27   1-0.96850 0.69990 0.21446-0.37511 0.12652-0.60780
   1   3  -990635.65 5698.93   1-0.90545 0.63685 0.32604-0.16539 0.27175-0.75303
   1   3  -997860.18 6064.66   1-0.25471-0.01578 0.95983-0.79867 0.11759-0.60156
  -1   3   997568.39 7726.78   1 0.19235 0.07760-0.83539 0.99643 0.51489-0.03303
  -1   3   991843.28 6485.54   1 0.20854 0.06065-0.83702 0.99784 0.50586-0.02488
  -1  -3   9100491.7 7276.60   1-0.37116 0.64024-0.89380 0.73313 0.25170 0.22934
   1  -3  -831850.25 5537.00   1-0.96561 0.73223 0.22170-0.38235 0.13578-0.56358
   1   3  -829443.71 3440.44   1-0.88412 0.65074 0.35234-0.19169 0.30689-0.73469
   1   3  -826401.30 4534.88   1-0.25519 0.02015 0.94893-0.78777 0.18544-0.61563
  -1   3   824076.61 3100.30   1 0.19190 0.04265-0.83409 0.99513 0.51717-0.08885
  -1   3   830200.91 5007.98   1 0.21148 0.02242-0.83578 0.99660 0.50669-0.07916
  -1  -3   833313.86 4832.27   1-0.43101 0.66480-0.87654 0.71588 0.21421 0.21338
   1  -3  -787255.53 4812.78   1-0.96429 0.76614 0.22488-0.38552 0.13985-0.51418
   1   3  -787852.88 4431.04   1-0.85909 0.66094 0.37942-0.21877 0.34350-0.71783
   1   3  -791006.14 4783.43   1-0.25477 0.05523 0.93139-0.77026 0.26000-0.63533
  -1   3   785958.31 4690.06   1 0.18943 0.00974-0.82686 0.98790 0.52954-0.15476
  -1   3   788033.39 4920.91   1 0.22623-0.02762-0.82939 0.99022 0.51079-0.13670
  -1  -3   791945.78 8626.53   1-0.49502 0.69354-0.85186 0.69120 0.17110 0.20305
   1  -3  -6 3319.15 2817.18   1-0.96529 0.80237 0.22246-0.38311 0.13676-0.45761
   1   3  -6 1776.36 3143.80   1-0.82903 0.66567 0.40719-0.24629 0.38326-0.70442
   1   3  -6 1099.01 1624.70   1-0.25226 0.08818 0.90616-0.74502 0.33946-0.66117
  -1   3   6   97.54 1243.92   1 0.18404-0.02026-0.81093 0.97197 0.55543-0.23419
  -1   3   6  421.03  549.41   1 0.25978-0.09663-0.81464 0.97552 0.51851-0.19751
  -1  -3   6 1679.09 1474.42   1-0.56440 0.72764-0.81668 0.65602 0.12029 0.20040
   1  -3  -5324432.7 8249.66   1-0.96948 0.84179 0.21190-0.37254 0.12325-0.39063
   1   3  -5353499.4 8571.13   1-0.78868 0.66063 0.44019-0.27929 0.42918-0.69682
  -1  -3   5337631.6 8247.36   1-0.28580 0.41387 0.62598-0.78682 0.72557-0.45782
   1   3  -5339413.7 8539.08   1-0.24722 0.11859 0.86939-0.70826 0.42781-0.69591
  -1   3   5337997.3 8766.78   1 0.17420-0.04581-0.78120 0.94224 0.59947-0.33178
  -1   3   5331695.6 8485.28   1 0.31810-0.19022-0.78445 0.94532 0.53239-0.26489
  -1  -3   5381932.310086.54   1-0.64015 0.76839-0.76592 0.60536 0.05967 0.20763
   1  -3  -4 5034.33 2906.35   1-0.97757 0.88510 0.18862-0.34927 0.09367-0.30757
   1   3  -4 5674.78  571.51   1-0.72620 0.63345 0.48256-0.32166 0.48964-0.70375
  -1  -3   4 3212.97  407.19   1-0.19491 0.28767 0.63419-0.79503 0.74820-0.53400
   1   3  -4 4992.11 1984.17   1-0.23824 0.14507 0.81518-0.65405 0.52793-0.74240
  -1   3   4 4457.58 1025.86   1 0.15717-0.06417-0.72817 0.88921 0.66713-0.45297
  -1   3   4 3777.46 1494.04   1 0.41659-0.32397-0.72317 0.88405 0.55087-0.33687
   1  -3  -4 3857.84  839.60   1 0.05610-0.14882-0.88805 0.72722 0.45629-0.67006
  -1  -3   4 4477.77 1038.64   1-0.72304 0.81593-0.69059 0.53002-0.01705 0.23090
   1  -3  -3186184.5 4143.14   1-0.98884 0.93160 0.14411-0.30475 0.03767-0.19810
  -1   3   3187343.2 4279.25   1 0.12773-0.07019-0.63396 0.79507 0.76273-0.60243
   1  -3  -3183527.4 3860.76   1 0.29064-0.34799-0.79920 0.63832 0.52611-0.68661
  -1  -3   3196462.3 4462.38   1-0.80965 0.86719-0.57557 0.41501-0.11479 0.27518
   1   3  -291978.62 1803.75   1-0.78625 0.76428-0.33503 0.49594-0.51918 0.41219
   1  -3  -298935.86 2779.68   1-0.99605 0.97414 0.06095-0.22186-0.06443-0.04254
  -1   3   298682.87 2665.00   1-0.97749 0.99951 0.18885-0.02820 0.09396 0.01299
   1   3  -289961.18 2322.49   1-0.19482 0.17265 0.60527-0.44422 0.77180-0.87911
  -1  -3   287042.71 2824.33   1-0.15929 0.18146 0.44686-0.60790 0.88030-0.77299
  -1   3   289092.86 3057.19   1 0.08099-0.05882-0.47490 0.63600 0.87630-0.76943
   1  -3  -288343.23 2500.02   1 0.12911-0.15128-0.63854 0.47743 0.75867-0.86554
  -1   3   292542.39 2696.00   1 0.76532-0.74315-0.34786 0.50881 0.54153-0.43454
   1  -3  -296522.10 2201.05   1 0.59225-0.61433-0.57454 0.41366 0.56491-0.67191
  -1  -3   298491.22 2627.91   1-0.88632 0.90857-0.39785 0.23704-0.23692 0.34395
   1   3  -295178.68 2308.23   1-0.91486 0.89262-0.22990 0.39071-0.33190 0.22487
   1  -3  -1166431.8 4164.89   1-0.96591 0.97917-0.08862-0.07228-0.24323 0.18973
  -1   3   1158785.2 3709.54   1-0.99503 0.98177 0.03843 0.12246-0.09185 0.14534
   1   3  -1168664.2 3391.98   1-0.97035 0.98356 0.20959-0.04894 0.12031-0.17379
   1   3  -1169544.5 4007.92   1-0.14910 0.16230 0.40307-0.24202 0.90294-0.95659
  -1  -3   1163950.4 3611.25   1-0.11014 0.09685 0.24050-0.40160 0.96437-0.91067
  -1   3   1180101.6 4736.72   1 0.01174-0.02503-0.23311 0.39421 0.97237-0.91867
   1  -3  -1176070.6 4345.03   1 0.05693-0.04373-0.39009 0.22898 0.91901-0.97244
   1  -3  -1161841.7 3537.27   1 0.84388-0.83073-0.18796 0.02702 0.50251-0.55601
  -1  -3   1161578.5 4051.66   1-0.91602 0.90287-0.14003-0.02077-0.37588 0.42939
   1  -3  -1166057.2 3654.88   1-0.90387 0.91702-0.02157-0.13924-0.42724 0.37373
   1  -3   0130991.5 3059.05   1-0.79511 0.84355-0.32707 0.16615-0.51069 0.51069
  -1  -3   0132722.4 2942.95   1-0.97190 0.92346 0.20539-0.36604 0.11496-0.11496
   1   3   0129593.1 3009.93   1-0.88285 0.93129 0.35379-0.19315 0.30885-0.30885
   1   3   0133164.1 3590.39   1-0.07812 0.12670 0.11143 0.04966 0.99069-0.99069
  -1   3   0138506.4 3852.98   1-0.06706 0.01848 0.06765 0.09344 0.99545-0.99545
  -1  -3   0137837.8 3425.96   1-0.02922-0.01935-0.07906-0.08204 0.99644-0.99644
   1  -3   0134086.4 3287.80   1-0.02494 0.07352-0.09539-0.06570 0.99512-0.99512
   1   3   0140790.4 3390.36   1 0.85132-0.80284-0.16864 0.32959 0.49679-0.49679
  -1  -3   0133614.4 3082.40   1 0.77983-0.82831-0.32266 0.16171 0.53642-0.53642
   1  -3   0129046.1 3311.70   1-0.89640 0.94494-0.35831 0.19750-0.26091 0.26091
  -1   3   0120497.3 2817.98   1-0.91653 0.86799-0.18892 0.34973-0.35251 0.35251
  -1   3  -269421.30 1599.75   1-0.31762 0.19889-0.57650 0.73682-0.75283 0.64615
  -1  -3  -277229.53 2267.83   1-0.90445 0.78557 0.32734-0.48799 0.27349-0.38044
  -1   3  -271451.21 1980.62   1-0.05029-0.06881 0.63579-0.47495 0.77021-0.87731
  -1   3  -275143.89 2576.43   1-0.18512 0.06578 0.56097-0.39992 0.80686-0.91418
   1   3   270326.18 1985.41   1 0.08251 0.03678-0.48020 0.64130 0.87326-0.76640
   1   3   270959.71 1975.45   1 0.54630-0.42731-0.61920 0.78008 0.56402-0.45703
  -1  -3  -269624.01 1849.38   1 0.34223-0.46123-0.77068 0.60980 0.53751-0.64451
   1  -3   273569.16 2562.02   1-0.71594 0.83510-0.69808 0.53752-0.00998 0.11690
  -1  -3  -3142125.7 3539.09   1-0.89609 0.74198 0.33800-0.49864 0.28768-0.44811
  -1   3  -3143290.0 3351.14   1-0.33811 0.18368 0.61857-0.45772 0.70926-0.86991
  -1   3  -3151898.0 3867.43   1-0.21675 0.06174 0.70304-0.54191 0.67730-0.83815
   1   3   3121895.2 2964.39   1 0.13020 0.02446-0.64213 0.80323 0.75545-0.59515
  -1  -3  -3123259.1 2886.11   1 0.20569-0.36044-0.87322 0.71219 0.44176-0.60238
   1   3   3126429.1 3444.66   1 0.42133-0.26707-0.71987 0.88074 0.55159-0.39109
   1  -3   3148630.9 3829.13   1-0.63068 0.78494-0.77314 0.61248 0.06695 0.09339
  -1  -3  -412267.71 1817.79   1-0.89593 0.70659 0.33820-0.49885 0.28796-0.50186
  -1   3  -412445.00 1309.75   1-0.51151 0.32184 0.57790-0.41700 0.63590-0.85001
   1   3   411615.79 1545.19   1 0.15853 0.03159-0.73247 0.89351 0.66207-0.44792
   1  -3   411126.02 1905.01   1-0.55590 0.74544-0.82151 0.66085 0.12677 0.08702
  -1  -3  -5109492.1 3635.43   1-0.90049 0.67593 0.33246-0.49311 0.28030-0.54767
  -1   3  -5115692.3 3620.23   1-0.62315 0.39817 0.53614-0.37524 0.56940-0.83704
  -1   3  -5112592.7 3747.96   1-0.24581 0.01990 0.86032-0.69919 0.44656-0.71465
   1   3   599044.02 3346.54   1 0.17401 0.05151-0.78062 0.94166 0.60028-0.33259
   1   3   5109776.7 4083.66   1 0.28119-0.05638-0.80406 0.96493 0.52384-0.25634
   1  -3   5113832.2 4875.10   1-0.48964 0.71446-0.85420 0.69354 0.17485 0.09239
  -1  -3  -6  435.50  775.51   1-0.90782 0.64803 0.32288-0.48353 0.26756-0.58842
  -1   3  -6  944.28 1671.17   1-0.70118 0.44091 0.49720-0.33630 0.51100-0.83216
  -1   3  -6  704.47 1304.53   1-0.25182-0.00954 0.90255-0.74142 0.34925-0.67097
   1   3   6  663.63 1067.39   1 0.18244 0.07847-0.80614 0.96718 0.56289-0.24165
   1   3   6  533.84  751.51   1 0.24754 0.01269-0.81972 0.98055 0.51650-0.19584
   1  -3   6 2438.05 2440.29   1-0.42960 0.68970-0.87701 0.71635 0.21512 0.10557
  -1  -3  -7193969.210461.68   1-0.91672 0.62170 0.31059-0.47124 0.25129-0.62562
  -1   3  -7191076.2 9926.12   1-0.75959 0.46401 0.46106-0.30016 0.45873-0.83342
  -1   3  -7205343.910692.51   1-0.25474-0.04208 0.93097-0.76984 0.26150-0.63683
   1   3   7203829.010657.16   1 0.18660 0.10970-0.81853 0.97957 0.54330-0.16853
   1   3   7197244.811977.68   1 0.23054 0.06499-0.82748 0.98831 0.51197-0.13787
   1  -3   7206663.111726.77   1-0.37404 0.66942-0.89308 0.73242 0.24996 0.12419
  -1  -3  -8 2735.60 1149.69   1-0.92641 0.59617 0.29622-0.45687 0.23237-0.66018
  -1   3  -8 6333.79 3509.85   1-0.80557 0.47469 0.42701-0.26611 0.41074-0.83895
  -1   3  -8 4376.62 2651.37   1-0.25519-0.07709 0.95009-0.78892 0.17944-0.60963
   1   3   8 4158.33 1252.05   1 0.18799 0.14370-0.82263 0.98367 0.53658-0.10827
   1   3   8 3456.36 1452.51   1 0.22471 0.10612-0.83006 0.99089 0.51038-0.08284
   1  -3   8 5053.66 2293.57   1-0.32170 0.65235-0.90423 0.74357 0.28084 0.14675
  -1  -3  -917219.39 2128.39   1-0.93639 0.57093 0.28016-0.44081 0.21133-0.69261
  -1   3  -920585.80 2382.60   1-0.84251 0.47704 0.39560-0.23496 0.36561-0.84689
  -1   3  -913009.81 4372.13   1-0.25449-0.11325 0.96135-0.80018 0.10499-0.58895
   1   3   910679.63 1805.56   1 0.18744 0.17965-0.82101 0.98205 0.53925-0.05740
   1   3   910269.95 3557.85   1 0.22712 0.13900-0.82900 0.98983 0.51104-0.03006
   1  -3   911950.16 2737.78   1-0.27165 0.63758-0.91152 0.75086 0.30874 0.17230
  -1  -3 -10 9921.10 4497.63   1-0.94629 0.54560 0.26264-0.42328 0.18853-0.72328
  -1   3 -10 8617.18 4659.08   1-0.87383 0.47314 0.36389-0.20325 0.32246-0.85721
  -1   3 -1010045.41 4857.65   1-0.25253-0.15067 0.96695-0.80578 0.03497-0.57271
   1   3  10 8955.53 1736.07   1 0.18542 0.21706-0.81502 0.97606 0.54895-0.01356
   1   3  1012343.90 5520.00   1 0.23577 0.16564-0.82513 0.98596 0.51338 0.02103
   1  -3  1010572.93 3842.58   1-0.22323 0.62444-0.91564 0.75498 0.33431 0.20018
  -1  -3 -1112812.66 6077.86   1-0.95582 0.51990 0.24380-0.40445 0.16417-0.75240
  -1   3 -1111469.88 4459.96   1-0.90037 0.46445 0.33261-0.17197 0.28050-0.86873
  -1   3 -1112499.43 5650.82   1-0.24951-0.18914 0.96785-0.80668-0.03161-0.55989
   1   3  1114525.78 5466.65   1 0.18219 0.25568-0.80540 0.96644 0.56403 0.02489
   1   3  1115081.91 5202.50   1 0.24932 0.18740-0.81889 0.97972 0.51696 0.07089
   1  -3  1114056.54 6116.32   1-0.17551 0.61224-0.91722 0.75640 0.35760 0.23025
  -1  -3 -12 1621.34 1192.07   1-0.96476 0.49362 0.22375-0.38439 0.13840-0.78011
  -1   3 -12 1250.93 1507.04   1-0.92299 0.45184 0.30142-0.14078 0.23920-0.88091
  -1   3 -12 1360.43 1471.09   1-0.24557-0.22855 0.96465-0.80348-0.09558-0.54970
   1   3  12 1119.74 1402.82   1 0.17792 0.29534-0.79251 0.95355 0.58331 0.05915
   1   3  12 1470.80 1206.92   1 0.26807 0.20362-0.81061 0.97149 0.52061 0.12138
   1  -3  12 2342.96 3032.56   1-0.12896 0.60098-0.91607 0.75524 0.37971 0.26159
  -1  -3 -13 4955.08 2345.84   1-0.97293 0.46655 0.20252-0.36317 0.11130-0.80649
  -1   3 -13 2948.99 1345.30   1-0.94223 0.43586 0.27004-0.10940 0.19815-0.89333
  -1   3 -13 4234.39 2623.51   1-0.24075-0.26883 0.95771-0.79654-0.15754-0.54152
   1   3  13 4164.46 2213.70   1 0.28881 0.21814-0.80015 0.96102 0.52568 0.16981
   1  -3  13 4663.45 2382.73   1-0.08285 0.59017-0.91255 0.75172 0.40046 0.29427
   1  -5 -14 2214.63 2322.01   1-0.99382 0.54909 0.11091-0.37866-0.00359-0.74505
   1   5 -14 1294.36 1404.79   1-0.24756-0.20022 0.96666-0.69804-0.06534-0.68748
  -1   5  14 1567.52 1892.67   1 0.14291 0.30365-0.68371 0.95222 0.71561 0.03245
  -1  -5  14 1307.08 1052.39   1-0.19999 0.64567-0.91685 0.64881 0.34551 0.40267
   1  -5 -13 3125.32 1903.43   1-0.99183 0.58233 0.12652-0.39427 0.01575-0.71094
   1   5 -13 1890.43 3530.70   1-0.25096-0.16136 0.96799-0.69937-0.00276-0.69629
  -1   5  13 4560.11 1464.44   1 0.14709 0.26442-0.69598 0.96438 0.70283-0.00682
  -1   5  13 3080.36 1437.52   1 0.41918-0.00914-0.72137 0.98950 0.55127 0.14422
  -1  -5  13 3211.56 3853.31   1-0.25413 0.66432-0.91334 0.64557 0.31815 0.37670
   1  -5 -12 7848.77 3607.09   1-0.98957 0.61529 0.14021-0.40796 0.03281-0.67451
   1   5 -12 7761.09 2930.93   1-0.25341-0.12345 0.96541-0.69679 0.06127-0.70656
  -1   5  1212002.28 3505.86   1 0.14967 0.22645-0.70425 0.97265 0.69398-0.05151
  -1   5  12 8682.06 3612.06   1 0.41108-0.03631-0.72697 0.99509 0.55001 0.09197
  -1  -5  1210233.53 5434.98   1-0.30873 0.68364-0.90642 0.63865 0.28821 0.35318
   1  -5 -11 7114.91 5562.26   1-0.98728 0.64823 0.15174-0.41949 0.04723-0.63546
   1   5 -11 5694.77 1652.78   1-0.93482 0.59576 0.28280-0.01505 0.21478-0.80301
   1   5 -1112580.97 2110.12   1-0.25485-0.08656 0.95858-0.68997 0.12712-0.71864
  -1   5  11 6297.94 2036.61   1 0.15091 0.18982-0.70823 0.97663 0.68965-0.10072
  -1   5  11 5700.47 3126.14   1 0.40850-0.06900-0.72872 0.99685 0.54961 0.03888
  -1  -5  1110577.95 3283.40   1-0.36443 0.70406-0.89541 0.62764 0.25576 0.33218
   1  -5 -1017383.32 2288.11   1-0.98525 0.68142 0.16078-0.42852 0.05855-0.59331
   1   5 -1018071.38 1606.09   1-0.91421 0.61038 0.31414-0.04640 0.25598-0.79074
   1   5 -1017598.01 3029.74   1-0.25516-0.05079 0.94698-0.67836 0.19522-0.73296
  -1   5  1021830.64 2652.88   1 0.15061 0.15473-0.70727 0.97567 0.69071-0.15532
  -1   5  1018988.97 6545.55   1 0.41271-0.10848-0.72585 0.99398 0.55027-0.01527
  -1  -5  1022105.75 3430.28   1-0.42153 0.72588-0.87963 0.61187 0.22033 0.31417
   1  -5  -946205.16 4370.61   1-0.98376 0.71516 0.16682-0.43457 0.06615-0.54743
   1   5  -945676.69 3740.81   1-0.88920 0.62060 0.34637-0.07863 0.29888-0.78016
   1   5  -947064.66 4408.08   1-0.25460-0.01584 0.92917-0.66062 0.26798-0.75055
  -1   5   954175.08 4944.22   1 0.14844 0.12150-0.70032 0.96872 0.69822-0.21637
  -1   5   947303.99 7784.16   1 0.42537-0.15641-0.71702 0.98515 0.55219-0.07069
  -1  -5   948691.84 6839.58   1-0.48032 0.74940-0.85814 0.59037 0.18130 0.29975
   1  -5  -8 6454.31 5196.04   1-0.98316 0.74978 0.16917-0.43691 0.06910-0.49691
   1   5  -8 5181.10 3147.19   1-0.85811 0.62473 0.38041-0.11267 0.34485-0.77266
   1   5  -8 6342.98 4840.12   1-0.25215 0.01716 0.90524-0.63669 0.34197-0.77092
  -1   5   8 6158.68 1712.07   1 0.14336 0.09100-0.68519 0.95370 0.71411-0.28663
  -1   5   8 4875.53 2510.16   1 0.44867-0.21498-0.70014 0.96826 0.55541-0.12742
  -1  -5   8 9178.41 2754.06   1-0.54107 0.77487-0.82959 0.56182 0.13790 0.28970
   1  -5  -736366.11 4314.50   1-0.98377 0.78562 0.16678-0.43452 0.06609-0.44042
   1   5  -738205.96 3888.29   1-0.81842 0.61976 0.41639-0.14822 0.39597-0.77066
   1   5  -744982.66 5799.87   1-0.24778 0.04825 0.87317-0.60462 0.41971-0.79504
  -1   5   725014.83 3234.79   1 0.13582 0.06317-0.66063 0.92914 0.73832-0.36428
  -1   5   723488.03 3003.93   1 0.48532-0.28690-0.67177 0.93990 0.55962-0.18512
  -1  -5   738004.82 4781.91   1-0.60390 0.80242-0.79205 0.52428 0.08913 0.28501
   1  -5  -6173975.3 8508.26   1-0.98588 0.82295 0.15809-0.42583 0.05518-0.37603
   1   5  -6178103.0 7869.50   1-0.76120 0.59784 0.45996-0.19179 0.45716-0.77833
   1   5  -6174195.4 8556.83   1-0.24096 0.07688 0.83082-0.56227 0.50165-0.82336
  -1   5   6170314.9 8064.94   1 0.12433 0.03930-0.62266 0.89118 0.77254-0.45194
  -1   5   6166746.1 8321.83   1 0.53831-0.37516-0.62650 0.89463 0.56365-0.24265
  -1  -5   6188146.3 9706.63   1-0.66845 0.83203-0.74293 0.47533 0.03479 0.28597
   1   5  -550572.70 4266.35   1-0.26492 0.13735-0.59030 0.85751-0.76246 0.49577
   1  -5  -571919.72 3992.80   1-0.98948 0.86179 0.14070-0.40845 0.03342-0.30080
   1   5  -569371.65 3220.70   1-0.66866 0.54061 0.51457-0.24641 0.53674-0.80437
   1   5  -569168.25 4727.92   1-0.23093 0.10230 0.77523-0.50668 0.58794-0.85604
  -1   5   575149.78 4309.21   1 0.10761 0.02065-0.56651 0.83502 0.81699-0.54982
  -1   5   564766.32 3498.76   1 0.60981-0.48193-0.55616 0.82429 0.56462-0.29712
  -1  -5   564379.92 3863.59   1-0.73423 0.86247-0.67829 0.41069-0.02844 0.29576
   1  -5  -4129601.6 4001.68   1-0.99382 0.90135 0.11087-0.37861-0.00365-0.21024
   1   5  -4137801.0 5213.22   1-0.21662 0.12344 0.70240-0.43385 0.67800-0.89248
  -1   5   4131585.9 4259.29   1 0.08421 0.00868-0.48612 0.75463 0.86982-0.65608
  -1   5   4133857.9 4082.41   1 0.69690-0.60408-0.45065 0.71890 0.55788-0.34389
  -1  -5   4132813.8 4410.33   1-0.79866 0.89156-0.59324 0.32564-0.10091 0.31476
   1   5  -321384.97 1397.55   1-0.86512 0.80794-0.25476 0.52295-0.43204 0.27156
   1  -5  -334572.20 4080.91   1-0.99607 0.93899 0.06178-0.32995-0.06343-0.09704
   1   5  -334523.61 2681.34   1-0.19545 0.13790 0.60815-0.33973 0.76938-0.93035
  -1   5   337673.25 3173.49   1 0.05283 0.00470-0.37547 0.64398 0.92532-0.76502
  -1   5   334192.06 2710.19   1 0.79244-0.73495-0.29947 0.56771 0.53135-0.37086
  -1  -5   332025.91 3852.66   1-0.85683 0.91438-0.48200 0.21440-0.18301 0.34339
   1  -5  -212145.48 1154.66   1-0.98784 0.96593-0.01385-0.25431-0.15482 0.04783
   1   5  -213151.09  555.90   1-0.99502 0.97311 0.03834 0.22982-0.09195-0.01502
   1   5  -214783.96 1314.43   1-0.16819 0.14602 0.48564-0.21723 0.85781-0.96513
  -1   5   212330.67 1404.49   1 0.01179 0.01020-0.23327 0.50177 0.97233-0.86493
  -1  -5   214356.70 1699.15   1-0.90040 0.92265-0.33961 0.07159-0.27189 0.37891
  -1  -5   137341.65 1174.22   1-0.93282 0.91956-0.15820-0.10996-0.32374 0.37723
   1   5  -138719.59 1108.30   1-0.96944 0.98265 0.21200 0.05573 0.12338-0.17686
   1   5  -140798.96 1546.11   1-0.13252 0.14573 0.33303-0.06462 0.93355-0.98721
  -1   5   137508.72 1646.63   1-0.03388 0.02059-0.06123 0.32974 0.99754-0.94384
  -1  -5   138371.72 1712.90   1-0.91664 0.90349-0.16719-0.10082-0.36305 0.41657
   1  -5  -137836.14 1317.34   1-0.91412 0.92727-0.10640-0.16161-0.39121 0.33770
   1  -5   029462.75 1131.19   1-0.83413 0.88256-0.28911 0.02091-0.46971 0.46971
  -1   5   026083.05  878.65   1-0.98204 0.93361-0.03887 0.30704-0.18462 0.18462
  -1  -5   029463.31 1103.88   1-0.99522 0.94680 0.04125-0.30943-0.08842 0.08842
   1   5   026939.07  949.77   1-0.92071 0.96915 0.30480-0.03706 0.24365-0.24365
   1   5   030459.21 1288.83   1-0.08897 0.13755 0.15474 0.11375 0.98393-0.98393
  -1   5   030084.94 1507.29   1-0.08127 0.03269 0.12394 0.14456 0.98895-0.98895
   1  -5   029244.29 1427.12   1-0.90696 0.95550-0.30266 0.03464-0.29291 0.29291
  -1  -5   030195.62 1481.77   1-0.89524 0.84669 0.02373-0.29175-0.44495 0.44495
   1  -5   183408.75 2125.03   1-0.59319 0.67683-0.46810 0.19991-0.65497 0.70846
  -1   5  -176723.60 2083.36   1-0.90378 0.82019-0.20428 0.47246-0.37607 0.32258
  -1   5  -183048.39 2396.11   1-0.12518 0.04122 0.30243-0.03402 0.94491-0.99857
   1   5   185647.89 2364.18   1-0.04091 0.12477-0.03421 0.30272 0.99857-0.94487
   1   5   179343.90 2565.51   1 0.83498-0.75118-0.20976 0.47801 0.50871-0.45522
   1  -5   183742.02 2688.77   1-0.86469 0.94851-0.46233 0.19472-0.19634 0.24981
   1  -5   2112893.1 3058.54   1-0.24384 0.36257-0.59527 0.32806-0.76563 0.87230
  -1   5  -2107775.1 2970.11   1-0.74439 0.62555-0.36987 0.63806-0.55594 0.44895
  -1   5  -2106026.7 3252.38   1-0.16215 0.04281 0.45927-0.19086 0.87336-0.98068
   1   5   2102401.1 3105.39   1 0.00589 0.11326-0.21140 0.47990 0.97738-0.86997
   1  -5   2109793.5 3813.31   1-0.80483 0.92399-0.58347 0.31587-0.10863 0.21555
  -1   5  -3  664.58  345.37   1-0.54005 0.38614-0.49348 0.76069-0.68177 0.52175
  -1   5  -312388.41 3659.34   1-0.19110 0.03639 0.58818-0.31976 0.78582-0.94679
   1   5   3 4307.67 1132.96   1 0.04786 0.10679-0.35769 0.62620 0.93261-0.77231
  -1  -5  -436818.73 3609.62   1-0.95281 0.76348 0.24999-0.51773 0.17215-0.38605
  -1   5  -439012.05 2751.06   1-0.33271 0.14298 0.61943-0.35135 0.71105-0.92525
  -1   5  -437312.05 3122.29   1-0.21386 0.02340 0.68890-0.42035 0.69258-0.90705
   1   5   440542.16 3150.02   1 0.07947 0.11056-0.46959 0.73810 0.87929-0.66556
   1   5   439805.60 3160.98   1 0.58730-0.39776-0.57959 0.84771 0.56493-0.35093
   1  -5   439356.26 3370.49   1-0.67278 0.86262-0.73919 0.47159 0.03088 0.18296
  -1  -5  -538282.14 3209.52   1-0.94990 0.72533 0.25577-0.52351 0.17962-0.44700
  -1   5  -538717.00 2684.75   1-0.50157 0.27660 0.58096-0.31279 0.64101-0.90865
  -1   5  -537912.89 3011.66   1-0.22947 0.00356 0.76755-0.49900 0.59850-0.86659
   1   5   538165.57 3219.11   1 0.10259 0.12280-0.54942 0.81793 0.82922-0.56205
   1   5   536104.87 5267.36   1 0.52409-0.29929-0.63918 0.90730 0.56282-0.29532
   1  -5   540048.33 4580.90   1-0.60920 0.83402-0.78846 0.52069 0.08482 0.18243
  -1  -5  -6131378.6 8766.10   1-0.95015 0.69036 0.25527-0.52302 0.17898-0.49984
  -1   5  -6128655.8 6146.91   1-0.61843 0.35815 0.53821-0.27005 0.57259-0.89375
  -1   5  -6120448.3 6516.75   1-0.24042-0.02094 0.82766-0.55911 0.50711-0.82882
   1   5   6132736.3 6692.33   1 0.11874 0.14202-0.60400 0.87251 0.78808-0.46748
   1   5   6135710.5 6984.24   1 0.47654-0.21647-0.67877 0.94690 0.55871-0.23771
   1  -5   6126908.2 6939.09   1-0.54812 0.80822-0.82581 0.55804 0.13263 0.18806
  -1  -5  -793901.21 8668.28   1-0.95265 0.65763 0.25032-0.51806 0.17258-0.54691
  -1   5  -7102346.9 6851.71   1-0.70275 0.40717 0.49632-0.22815 0.50970-0.88439
  -1   5  -7118265.7 7290.97   1-0.24779-0.04902 0.87321-0.60466 0.41964-0.79497
   1   5   7104606.6 6375.69   1 0.12953 0.16660-0.63991 0.90842 0.75745-0.38341
   1   5   7107162.1 6538.30   1 0.44295-0.14760-0.70436 0.97249 0.55466-0.18016
   1  -5   7105788.2 6978.83   1-0.48973 0.78510-0.85417 0.58640 0.17479 0.19935
  -1  -5  -883259.21 7138.78   1-0.95667 0.62643 0.24202-0.50976 0.16187-0.58967
  -1   5  -882275.13 5244.03   1-0.76637 0.43549 0.45638-0.18822 0.45207-0.88029
  -1   5  -878462.79 7242.36   1-0.25239-0.07987 0.90729-0.63874 0.33630-0.76525
   1   5   880482.53 5266.96   1 0.13630 0.19519-0.66217 0.93069 0.73684-0.30937
   1   5   888093.07 6949.21   1 0.42103-0.09042-0.72008 0.98820 0.55155-0.12355
   1  -5   891614.61 6954.31   1-0.43367 0.76432-0.87565 0.60788 0.21248 0.21511
  -1  -5  -916608.65 7145.18   1-0.96164 0.59617 0.23108-0.49882 0.14780-0.62908
  -1   5  -919030.77 2359.57   1-0.81620 0.45002 0.41826-0.15009 0.39856-0.88031
  -1   5  -918480.13 2941.37   1-0.25483-0.11289 0.93224-0.66369 0.25686-0.73943
   1   5   914229.04 2150.21   1 0.14002 0.22684-0.67432 0.94283 0.72503-0.24413
   1   5   923629.83 2579.24   1 0.40865-0.04277-0.72863 0.99675 0.54963-0.06813
   1  -5   920651.15 3681.01   1-0.37955 0.74548-0.89169 0.62392 0.24660 0.23444
  -1  -5 -1022911.04 5108.55   1-0.96712 0.56642 0.21796-0.48571 0.13100-0.66576
  -1   5 -1023706.81 2704.22   1-0.85558 0.45489 0.38295-0.11520 0.34830-0.88306
  -1   5 -1023513.74 3541.34   1-0.25519-0.14801 0.95019-0.68158 0.17887-0.71661
   1   5  1024194.71 3238.22   1 0.14137 0.26086-0.67871 0.94722 0.72067-0.18633
   1   5  1022542.55 7873.70   1 0.40402-0.00286-0.73177 0.99989 0.54888-0.01389
   1  -5  1025127.15 5471.33   1-0.32696 0.72817-0.90327 0.63550 0.27781 0.25668
  -1  -5 -11 2452.06 5815.16   1-0.97276 0.53684 0.20299-0.47074 0.11191-0.70014
  -1   5 -11 3503.88 1607.03   1-0.88855 0.45263 0.34714-0.07940 0.29992-0.88815
  -1   5 -11 2077.44 4029.86   1-0.25450-0.18415 0.96125-0.69264 0.10586-0.69737
   1   5  11 3730.73 1545.19   1 0.14080 0.29679-0.67687 0.94538 0.72250-0.13473
   1   5  11 3576.25 1589.56   1 0.40571 0.03070-0.73062 0.99875 0.54916 0.03933
   1  -5  11 5253.19 4269.25   1-0.27556 0.71205-0.91106 0.64330 0.30662 0.28133
  -1  -5 -12 5212.12 2346.70   1-0.97827 0.50712 0.18637-0.45412 0.09082-0.73252
  -1   5 -12 3505.50 1691.35   1-0.25254-0.22157 0.96693-0.69832 0.03533-0.68062
   1   5  12 3570.13 1438.05   1 0.13863 0.33433-0.66979 0.93831 0.72948-0.08828
   1   5  12 4997.30 2955.69   1 0.41264 0.05904-0.72590 0.99403 0.55026 0.09173
   1  -5  12 4833.25 2965.62   1-0.22503 0.69679-0.91553 0.64777 0.33339 0.30801
  -1  -5 -13 3700.13 3112.61   1-0.98340 0.47702 0.16824-0.43598 0.06793-0.76312
  -1   5 -13 2043.75 1475.36   1-0.24943-0.26014 0.96782-0.69920-0.03315-0.66590
   1   5  13  795.88 1568.41   1 0.42395 0.08300-0.71803 0.98616 0.55198 0.14350
   1  -5  13 3174.88 2535.96   1-0.17471 0.68202-0.91723 0.64918 0.35800 0.33674
   1  -7 -13 2617.90 1191.98   1-0.99563 0.58688 0.08790-0.46334-0.03141-0.66398
   1   7 -13 1070.12 1786.94   1-0.25429-0.15803 0.96240-0.58634 0.09543-0.79449
  -1   7  13  799.01 1245.14   1 0.10852 0.30268-0.56957 0.94549 0.81474-0.12010
  -1  -7  13  897.62 1480.72   1-0.32893 0.73912-0.90291 0.52803 0.27668 0.41817
   1  -7 -12 7189.08 2713.30   1-0.99495 0.62136 0.09868-0.47412-0.01812-0.62378
   1   7 -12 5029.51 4425.97   1-0.25516-0.12170 0.95318-0.57712 0.16224-0.80753
  -1   7  12 6941.37 2023.86   1 0.10941 0.26642-0.57259 0.94851 0.81250-0.17129
  -1   7  12 6058.49 3425.44   1 0.56278-0.18801-0.60373 0.97911 0.56460 0.07738
  -1  -7  12 7490.52 2976.95   1-0.38406 0.75898-0.89052 0.51564 0.24384 0.39756
   1  -7 -11 4196.84 1803.22   1-0.99411 0.65506 0.10806-0.48291-0.00712-0.58110
   1   7 -11 2659.45 1677.79   1-0.25484-0.08657 0.93914-0.56308 0.23033-0.82184
  -1   7  11 2161.22 1121.86   1 0.10867 0.23179-0.57008 0.94600 0.81436-0.22659
  -1   7  11 2208.36 1369.74   1 0.56913-0.22963-0.59760 0.97298 0.56475 0.02374
  -1  -7  11 4585.21 3122.02   1-0.43968 0.77932-0.87359 0.49872 0.20856 0.37938
   1  -7 -1015355.06 3484.09   1-0.99352 0.68969 0.11363-0.48847-0.00023-0.53451
   1   7 -1015987.87 5704.62   1-0.25367-0.05222 0.91895-0.54298 0.30192-0.83811
  -1   7  1014103.13 2196.69   1 0.10607 0.19902-0.56127 0.93719 0.82080-0.28646
  -1   7  1015443.99 3399.88   1 0.58217-0.27794-0.58475 0.96013 0.56492-0.02992
  -1  -7  1017629.21 4050.62   1-0.49586 0.80021-0.85149 0.47661 0.17051 0.36398
   1  -7  -910599.90 2549.19   1-0.99326 0.72466 0.11586-0.49070 0.00252-0.48380
   1   7  -9 7539.60 6139.45   1-0.25064-0.01979 0.89335-0.51738 0.37295-0.85552
  -1   7   9 4585.99 1752.68   1 0.10131 0.16842-0.54505 0.92097 0.83225-0.35135
  -1   7   9 3695.98 1369.58   1 0.60285-0.33388-0.56354 0.93892 0.56478-0.08329
  -1  -7   9 6138.77 2850.21   1-0.55257 0.82165-0.82337 0.44849 0.12929 0.35176
   1  -7  -8 2032.58 1714.58   1-0.99347 0.76010 0.11403-0.48887 0.00026-0.42806
   1   7  -8 1059.72  655.36   1-0.84364 0.61027 0.39453-0.01969 0.36414-0.79194
   1   7  -8 2373.35 1977.57   1-0.24589 0.01090 0.86080-0.48483 0.44558-0.87453
  -1   7   8 3083.54 2555.53   1 0.09400 0.14036-0.51996 0.89588 0.84899-0.42152
  -1   7   8 1425.28 1312.79   1 0.63202-0.39833-0.53176 0.90714 0.56370-0.13570
  -1  -7   8 3885.49 2781.58   1-0.60967 0.84347-0.78813 0.41326 0.08443 0.34316
   1  -7  -731821.96 4879.02   1-0.99421 0.79606 0.10712-0.48197-0.00828-0.36604
   1   7  -731879.93 2608.39   1-0.78635 0.58769 0.44194-0.06651 0.43165-0.80634
   1   7  -730772.12 3497.78   1-0.23912 0.03959 0.82019-0.44422 0.51971-0.89504
  -1   7   731657.07 3465.51   1 0.08365 0.11534-0.48417 0.86009 0.87096-0.49692
  -1   7   731377.02 3490.61   1 0.67017-0.47175-0.48650 0.86188 0.56051-0.18601
  -1  -7   738974.00 4129.69   1-0.66658 0.86550-0.74453 0.36988 0.03647 0.33776
   1  -7  -632510.05 3812.40   1-0.99536 0.83278 0.09271-0.46815-0.02549-0.29545
   1   7  -630887.38 3325.19   1-0.69332 0.52996 0.50156-0.12613 0.51742-0.83858
   1   7  -631331.00 5217.41   1-0.22997 0.06589 0.77015-0.39418 0.59495-0.91666
  -1   7   633015.05 5619.29   1 0.06974 0.09388-0.43549 0.81141 0.89748-0.57688
  -1   7   633400.39 6829.53   1 0.71553-0.55207-0.42488 0.80042 0.55450-0.23351
  -1  -7   630676.45 4181.66   1-0.72301 0.88659-0.69061 0.31597-0.01703 0.33780
   1   7  -5 6002.19 1241.43   1-0.79111 0.66352-0.33070 0.70617-0.51456 0.24710
   1  -7  -517470.12 2923.69   1-0.99611 0.86870 0.07078-0.44622-0.05242-0.21503
   1   7  -520141.40 2869.50   1-0.21798 0.08935 0.70913-0.33315 0.67053-0.93862
  -1   7   5 9518.77 2186.57   1 0.05176 0.07650-0.37165 0.74757 0.92692-0.65975
  -1   7   513936.10 2103.98   1 0.76859-0.64045-0.34231 0.71785 0.54044-0.27295
  -1  -7   514656.78 5596.38   1-0.77735 0.90559-0.62452 0.24987-0.07542 0.34273
   1  -7  -4169534.9 8944.63   1-0.99495 0.90271 0.03745-0.41289-0.09304-0.12092
   1   7  -4178846.0 8345.24   1-0.20147 0.10855 0.63621-0.26043 0.74473-0.95936
  -1   7   4168920.4 7823.78   1 0.02937 0.06353-0.29080 0.66671 0.95633-0.74259
  -1   7   4166432.7 8195.49   1 0.82295-0.73013-0.23731 0.61285 0.51617-0.30218
  -1  -7   4167425.1 7945.94   1-0.82743 0.92033-0.54417 0.16952-0.13864 0.35249
  -1  -7   334205.17 2141.27   1-0.25889 0.31608-0.59176 0.21766-0.76341 0.92342
   1  -7  -332273.47 2622.80   1-0.98836 0.93128-0.01125-0.36418-0.15171-0.00876
   1   7  -332072.13 1962.11   1-0.99460 0.93753 0.03315 0.34228-0.09825-0.06222
   1   7  -335095.61 2652.37   1-0.18234 0.12479 0.54843-0.17264 0.81607-0.97704
  -1   7   334703.60 2880.64   1 0.00116 0.05611-0.19378 0.56969 0.98104-0.81993
  -1  -7   334295.89 3166.89   1-0.87004 0.92759-0.44788 0.07324-0.20594 0.36633
  -1  -7   2106450.9 4749.70   1-0.68150 0.70348-0.41521 0.03974-0.60261 0.70960
   1  -7  -2115643.1 5418.50   1-0.96897 0.94706-0.08046-0.29497-0.23368 0.12670
   1   7  -2108831.4 4771.41   1-0.98472 0.96270 0.16297 0.21186 0.06131-0.16827
   1   7  -2111849.0 5571.74   1-0.15909 0.13692 0.44601-0.07023 0.88077-0.98808
  -1   7   2115210.9 5755.57   1-0.02923 0.05122-0.07905 0.45495 0.99644-0.88903
  -1  -7   2112494.2 5671.46   1-0.90127 0.92352-0.33524-0.03998-0.27442 0.38144
   1  -7  -2113865.9 5434.30   1-0.90506 0.88281-0.02885-0.34637-0.42429 0.31727
  -1  -7   1 7679.49  930.37   1-0.89581 0.88255-0.21551-0.15993-0.38868 0.44218
   1  -7  -1 7751.04 1451.65   1-0.92266 0.93592-0.17542-0.20001-0.34339 0.28990
   1   7  -1 7656.04  748.36   1-0.95305 0.96626 0.24952 0.12531 0.17154-0.22502
   1   7  -1 8523.98 1295.95   1-0.13181 0.14502 0.33005 0.04572 0.93471-0.98837
  -1   7   1 8889.20 1725.12   1-0.06190 0.04861 0.04741 0.32849 0.99695-0.94325
  -1  -7   1 8172.64 1698.35   1-0.91598 0.90283-0.20845-0.16677-0.34280 0.39631
   1  -7  -1 6528.94 1379.32   1-0.91666 0.92981-0.17235-0.20287-0.36058 0.30706
   1  -7   0100532.6 3008.47   1-0.82604 0.87447-0.29741-0.07805-0.47874 0.47874
  -1  -7   099909.92 3087.20   1-0.97427 0.92585-0.06517-0.31026-0.21571 0.21571
   1   7   0105781.0 3575.20   1-0.10122 0.14980 0.20417 0.17173 0.97368-0.97368
  -1   7   097882.84 3354.87   1-0.09495 0.04637 0.17882 0.19708 0.97928-0.97928
   1  -7   099060.80 3488.99   1-0.90613 0.95467-0.30797-0.06725-0.28995 0.28995
  -1  -7   0101175.6 3515.57   1-0.91100 0.86246-0.07290-0.30232-0.40589 0.40589
   1  -7   1 4188.91 1729.44   1-0.65129 0.73493-0.43456 0.05909-0.62206 0.67555
  -1  -7  -1 4438.85 2316.84   1-0.99471 0.91112 0.03441-0.40986-0.09672 0.04322
  -1   7  -1 2564.89 2785.59   1-0.12640 0.04244 0.30752 0.06825 0.94310-0.99676
   1   7   1 2982.45 2417.25   1-0.06876 0.15263 0.07436 0.30154 0.99485-0.94115
   1  -7   1 4384.50 1521.57   1-0.87689 0.96071-0.42793 0.05329-0.21892 0.27238
  -1  -7  -1 5029.70 1432.84   1-0.88600 0.80206 0.06289-0.43811-0.45939 0.40588
   1  -7   2141656.3 6272.56   1-0.38922 0.50794-0.55439 0.18029-0.73563 0.84230
  -1  -7  -2133433.7 6246.75   1-0.99498 0.87622 0.09829-0.47373-0.01861-0.08837
  -1   7  -2146613.5 6963.65   1-0.15477 0.03543 0.42738-0.05160 0.89072-0.99803
   1   7   2138765.0 6621.97   1-0.03644 0.15559-0.05141 0.42732 0.99801-0.89060
   1   7   2133865.2 7396.90   1 0.84351-0.72438-0.18891 0.56445 0.50279-0.39579
   1  -7   2131708.4 6282.65   1-0.83494 0.95410-0.52970 0.15505-0.14929 0.25621
  -1  -7  -362740.35 4605.45   1-0.98967 0.83556 0.13969-0.51453 0.03216-0.19258
  -1   7  -366532.83 4268.35   1-0.17919 0.02447 0.53430-0.15852 0.82607-0.98705
   1   7   366435.50 5169.30   1-0.00630 0.16074-0.16583 0.54174 0.98613-0.82502
   1   7   358541.68 3749.85   1 0.79259-0.63814-0.29920 0.67474 0.53129-0.37080
   1  -7   359446.58 3797.10   1-0.78515 0.93965-0.61350 0.23885-0.08454 0.24493
  -1  -7  -4103996.6 5299.77   1-0.98430 0.79496 0.16469-0.53953 0.06347-0.27737
  -1   7  -4100362.5 5103.05   1-0.17914-0.01058 0.63503-0.25973 0.75142-0.96562
  -1   7  -4102335.7 5417.85   1-0.19943 0.00934 0.62665-0.25087 0.75334-0.96797
   1   7   493861.22 4788.72   1 0.02167 0.16836-0.26267 0.63858 0.96464-0.75090
   1   7   499554.64 7085.60   1 0.73928-0.54951-0.38979 0.76533 0.54911-0.33512
   1  -7   490106.39 5103.45   1-0.73131 0.92116-0.68156 0.30691-0.02544 0.23929
  -1  -7  -527197.68 5751.13   1-0.98043 0.75587 0.17909-0.55394 0.08162-0.34900
  -1   7  -528096.90 3087.58   1-0.39041 0.16536 0.60905-0.23375 0.69038-0.95812
  -1   7  -528958.54 5680.02   1-0.21687-0.00904 0.70363-0.32766 0.67665-0.94475
   1   7   528519.76 3558.01   1 0.04369 0.18170-0.34268 0.71860 0.93843-0.67126
   1   7   529648.37 3429.35   1 0.68924-0.46414-0.46084 0.83638 0.55907-0.29158
   1  -7   531643.84 8070.26   1-0.67582 0.90101-0.73652 0.36187 0.02811 0.23920
  -1  -7  -649503.78 7034.83   1-0.97838 0.71859 0.18599-0.56083 0.09033-0.41119
  -1   7  -644807.25 2984.48   1-0.54388 0.28361 0.56724-0.19181 0.61839-0.93955
  -1   7  -642438.68 4986.38   1-0.22960-0.03176 0.76821-0.39224 0.59760-0.91931
   1   7   645831.64 4644.17   1 0.06119 0.19956-0.40526 0.78118 0.91214-0.59154
   1   7   644310.85 3755.36   1 0.64706-0.38698-0.51446 0.88984 0.56270-0.24170
   1  -7   653689.74 5308.97   1-0.62040 0.88049-0.78063 0.40575 0.07558 0.24512
  -1  -7  -7 7514.91 2388.84   1-0.97797 0.68295 0.18734-0.56219 0.09205-0.46638
  -1   7  -7 5256.68 3011.53   1-0.65484 0.35926 0.52144-0.14601 0.54705-0.92174
  -1   7  -7 6881.12 3544.72   1-0.23927-0.05754 0.82103-0.44506 0.51831-0.89364
   1   7   7 4332.71 1410.79   1 0.07453 0.22159-0.45232 0.82823 0.88873-0.51469
   1   7   7 4113.49 2060.34   1 0.61186-0.31651-0.55396 0.92934 0.56456-0.19007
   1  -7   7 6648.08 2453.74   1-0.56511 0.86049-0.81627 0.44139 0.11974 0.25440
  -1  -7  -846693.27 8517.64   1-0.97885 0.64861 0.18446-0.55930 0.08840-0.51621
  -1   7  -837364.08 2532.88   1-0.73681 0.40593 0.47599-0.10055 0.48013-0.90835
  -1   7  -847040.36 6037.83   1-0.24633-0.08594 0.86362-0.48765 0.43984-0.86879
   1   7   840668.34 3259.53   1 0.08423 0.24726-0.48618 0.86209 0.86978-0.44231
   1   7   841505.78 3427.33   1 0.58491-0.25429-0.58200 0.95738 0.56493-0.13693
   1  -7   845250.38 4407.73   1-0.51055 0.84120-0.84480 0.46992 0.16012 0.26747
  -1  -7  -915464.42 9372.04   1-0.98069 0.61522 0.17822-0.55306 0.08051-0.56179
  -1   7  -914656.70 4185.80   1-0.79914 0.43296 0.43213-0.05669 0.41788-0.89962
  -1   7  -915633.33 8253.78   1-0.25117-0.11655 0.89740-0.52143 0.36272-0.84529
   1   7   918407.25 2164.33   1 0.09083 0.27603-0.50904 0.88496 0.85593-0.37502
   1   7   920718.74 2692.51   1 0.56571-0.19983-0.60091 0.97629 0.56468-0.08318
   1  -7   919055.05 3439.04   1-0.45677 0.82270-0.86743 0.49255 0.19726 0.28379
  -1  -7 -10 2907.66 1326.74   1-0.98314 0.58245 0.16922-0.54407 0.06917-0.60393
  -1   7 -10 5352.72 3914.25   1-0.25411-0.14906 0.92355-0.54758 0.28718-0.82336
   1   7  10 4489.58 1669.85   1 0.09481 0.30742-0.52275 0.89867 0.84719-0.31285
   1   7  10 3981.22 1765.83   1 0.55351-0.15235-0.61251 0.98789 0.56431-0.02931
   1  -7  10 5645.61 3658.07   1-0.40375 0.80496-0.88506 0.51018 0.23161 0.30289
  -1  -7 -11 4664.95 3007.75   1-0.98592 0.55000 0.15790-0.53274 0.05494-0.64317
  -1   7 -11 1913.31 1362.67   1-0.25505-0.18360 0.94360-0.56753 0.21109-0.80261
   1   7  11 2187.70 1198.36   1 0.09655 0.34104-0.52874 0.90465 0.84327-0.25550
   1   7  11 3279.64 1891.96   1 0.54746-0.11104-0.61813 0.99351 0.56407 0.02441
   1  -7  11 2411.72 1964.32   1-0.35137 0.78785-0.89837 0.52349 0.26356 0.32439
  -1  -7 -12 3968.03 2795.89   1-0.98875 0.51761 0.14455-0.51939 0.03822-0.67993
  -1   7 -12 2542.10 2456.33   1-0.25498-0.21913 0.95695-0.58089 0.13864-0.78392
   1   7  12 3209.03 1899.61   1 0.54681-0.07511-0.61874 0.99412 0.56405 0.07794
   1  -7  12 1762.04 1425.44   1-0.29948 0.77125-0.90786 0.53298 0.29341 0.34798
   1  -9 -12 3142.51 1643.35   1-0.99588 0.62230 0.05438-0.53709-0.07246-0.56944
   1   9 -12 1443.47 1642.09   1-0.25473-0.12213 0.93743-0.45392 0.23734-0.88263
  -1   9  12 1490.71 1237.07   1 0.06901 0.30681-0.43293 0.91625 0.89878-0.25757
  -1  -9  12 2631.92 2522.08   1-0.43745 0.81237-0.87436 0.39238 0.21002 0.43138
   1  -9 -1110799.33 5237.45   1-0.99603 0.65762 0.05986-0.54257-0.06577-0.52263
   1   9 -11 6353.72 3362.09   1-0.25351-0.08783 0.91738-0.43399 0.30681-0.89662
  -1   9  1110316.01 4448.75   1 0.06694 0.27352-0.42562 0.90894 0.90241-0.31464
  -1  -9  11 7947.91 4537.32   1-0.49126 0.83089-0.85350 0.37152 0.17373 0.41422
   1  -9 -10 3156.69 1573.94   1-0.99608 0.69283 0.06232-0.54503-0.06277-0.47214
   1   9 -10 2096.14 1141.34   1-0.25056-0.05533 0.89272-0.40933 0.37451-0.91070
  -1   9  10 2046.64 1598.50   1 0.06298 0.24212-0.41158 0.89490 0.90919-0.37485
  -1   9  10 1870.11 1287.51   1 0.71162-0.40685-0.43042 0.91326 0.55527-0.02029
  -1  -9  10 2020.91 1401.11   1-0.54478 0.84914-0.82761 0.34562 0.13513 0.39936
   1  -9  -919540.41 7647.05   1-0.99606 0.72798 0.06123-0.54394-0.06410-0.41732
   1   9  -922950.76 3431.53   1-0.24612-0.02431 0.86230-0.37891 0.44254-0.92511
  -1   9   922982.89 5607.13   1 0.05691 0.21282-0.39002 0.87335 0.91904-0.43813
  -1   9   919571.93 2672.04   1 0.73181-0.46238-0.40111 0.88395 0.55094-0.06947
  -1  -9   923242.14 4732.56   1-0.59785 0.86692-0.79607 0.31408 0.09403 0.38701
   1  -9  -8 1193.67 2493.51   1-0.99593 0.76302 0.05590-0.53861-0.07060-0.35733
   1   9  -8 2472.44 1442.78   1-0.24006 0.00507 0.82558-0.34219 0.51066-0.93961
  -1   9   8 2712.06 1194.43   1 0.04851 0.18585-0.36002 0.84334 0.93168-0.50420
  -1   9   8 1776.23 1165.80   1 0.75709-0.52297-0.36155 0.84439 0.54414-0.11616
  -1  -9   8 1090.68 3552.94   1-0.64991 0.88417-0.75827 0.27658 0.05123 0.37647
   1  -9  -7109621.2 8505.59   1-0.99548 0.79773 0.04540-0.52811-0.08339-0.29105
   1   9  -7104081.3 9394.46   1-0.23219 0.03265 0.78193-0.29853 0.57850-0.95383
  -1   9   7110836.8 5821.78   1 0.03757 0.16143-0.32057 0.80389 0.94647-0.57244
  -1   9   7110070.7 5997.98   1 0.78665-0.58785-0.31029 0.79312 0.53376-0.15927
  -1  -9   7104103.3 6549.91   1-0.70096 0.89987-0.71318 0.23149 0.00460 0.36963
   1  -9  -659484.05 6784.33   1-0.99417 0.83160 0.02849-0.51120-0.10389-0.21705
   1   9  -689858.07 6222.99   1-0.22231 0.05822 0.73071-0.24732 0.64546-0.96718
  -1   9   655609.70 4426.47   1 0.02387 0.13975-0.27074 0.75407 0.96235-0.64175
  -1   9   659718.65 4688.24   1 0.81891-0.65544-0.24613 0.72896 0.51846-0.19747
  -1  -9   658697.10 5151.69   1-0.74991 0.91349-0.66000 0.17831-0.04491 0.36569
   1  -9  -565430.08 4808.03   1-0.99097 0.86356 0.00353-0.48624-0.13398-0.13347
   1   9  -569853.26 6141.97   1-0.20902 0.08072 0.67205-0.18891 0.71038-0.97867
  -1   9   566353.87 5219.47   1 0.00589 0.12196-0.21140 0.69471 0.97738-0.70887
  -1   9   571619.31 4590.83   1 0.85132-0.72318-0.16864 0.65147 0.49679-0.22930
  -1  -9   564269.01 5153.47   1-0.79567 0.92391-0.59786 0.11617-0.09722 0.36453
   1  -9  -4 2792.63 1711.65   1-0.98389 0.89164-0.03158-0.45113-0.17595-0.03801
   1   9  -4 1522.21  499.64   1-0.99504 0.90257 0.09736 0.38457-0.02033-0.19356
   1   9  -4 1126.03 2419.18   1-0.19456 0.10164 0.60407-0.12092 0.77281-0.98744
  -1   9   4 2146.05 2051.66   1-0.01337 0.10593-0.13926 0.62257 0.99016-0.77535
  -1  -9   4 2877.89 2054.27   1-0.83675 0.92964-0.52608 0.04439-0.15192 0.36577
  -1  -9   375893.93 4023.62   1-0.36940 0.42660-0.56091 0.07993-0.74088 0.90090
   1  -9  -380047.73 4983.06   1-0.96933 0.91225-0.07948-0.40322-0.23253 0.07205
   1   9  -364832.85 3462.31   1-0.97898 0.92174 0.18403 0.29790 0.08786-0.24829
   1   9  -374722.82 4702.94   1-0.17765 0.12010 0.52745-0.04431 0.83079-0.99177
  -1   9   370653.99 4851.08   1-0.03511 0.09239-0.05653 0.53984 0.99778-0.83667
  -1  -9   369146.49 4981.25   1-0.87128 0.92883-0.44441-0.03727-0.20822 0.36861
   1  -9  -376582.92 4518.46   1-0.90381 0.84616-0.02115-0.46127-0.42741 0.26687
  -1  -9   2 3380.33 1650.11   1-0.67596 0.69794-0.41886-0.06387-0.60631 0.71329
   1  -9  -2 3565.51 1201.68   1-0.94108 0.91917-0.14308-0.33962-0.30640 0.19941
   1   9  -2 3024.43 1961.44   1-0.15834 0.13617 0.44276 0.04038 0.88254-0.98986
  -1   9   2 3103.98 1327.41   1-0.05875 0.08074 0.03505 0.44825 0.99765-0.89025
  -1  -9   2 4193.59 2045.85   1-0.89747 0.91972-0.35350-0.12893-0.26376 0.37078
   1  -9  -2 3108.65 1206.57   1-0.91541 0.89317-0.12662-0.35580-0.38206 0.27504
  -1  -9   1305585.827698.57   1-0.85090 0.83767-0.27106-0.21168-0.44998 0.50348
   1  -9  -1291133.414084.33   1-0.88914 0.90237-0.22471-0.25803-0.39865 0.34515
   1   9  -1291130.813303.98   1-0.13689 0.15009 0.35133 0.13181 0.92618-0.97984
  -1   9   1305258.627517.82   1-0.08348 0.07019 0.13278 0.35052 0.98762-0.93392
  -1  -9   1309923.328095.21   1-0.91288 0.89973-0.25485-0.22757-0.31888 0.37239
   1  -9  -1302341.227314.98   1-0.91468 0.92783-0.23263-0.24980-0.33049 0.27698
   1  -9   0 5792.88 1996.19   1-0.79856 0.84699-0.32392-0.15882-0.50732 0.50732
  -1  -9   0 5042.35 2357.18   1-0.93753 0.88910-0.14973-0.33298-0.31403 0.31403
   1   9   0 6034.97 2671.88   1-0.11380 0.16238 0.25546 0.22768 0.96009-0.96009
  -1   9   0 5335.77 2463.45   1-0.10835 0.05977 0.23320 0.25010 0.96637-0.96637
   1  -9   0 6408.45 3362.27   1-0.90145 0.94999-0.33436-0.14807-0.27493 0.27493
  -1  -9   0 4618.81 1645.64   1-0.91638 0.86784-0.15145-0.33097-0.37054 0.37054
   1  -9   1105151.7 4959.52   1-0.65297 0.73661-0.43353-0.04921-0.62103 0.67452
  -1  -9  -1117902.6 6056.52   1-0.97613 0.89254-0.05936-0.42334-0.20887 0.15537
  -1   9  -1113510.7 5834.90   1-0.13240 0.04844 0.33253 0.15060 0.93374-0.98740
   1   9   1114988.0 6168.62   1-0.08984 0.17371 0.15824 0.32506 0.98330-0.92960
   1  -9   1109234.7 5625.21   1-0.87687 0.96069-0.42798-0.05370-0.21889 0.27235
  -1  -9  -1115844.6 5683.43   1-0.90780 0.82387-0.04732-0.43511-0.41670 0.36319
   1  -9   218880.99 2024.45   1-0.44154 0.56026-0.53561 0.05463-0.71983 0.82650
  -1  -9  -219513.62 2671.71   1-0.99125 0.87249 0.00528-0.48799-0.13188 0.02489
  -1   9  -217331.72 2482.46   1-0.15486 0.03552 0.42777 0.05537 0.89051-0.99783
   1   9   219274.90 2634.47   1-0.06593 0.18509 0.06323 0.42007 0.99581-0.88841
   1  -9   219652.63 3004.97   1-0.84352 0.96268-0.51207 0.03039-0.16198 0.26891
  -1  -9  -219615.17 2902.03   1-0.88848 0.76915 0.05304-0.53547-0.45583 0.34881
   1  -9   373275.41 4129.64   1-0.18413 0.33804-0.60766 0.12668-0.77255 0.93256
  -1  -9  -371118.94 4491.38   1-0.99574 0.84181 0.05058-0.53329-0.07709-0.08338
  -1   9  -374982.96 4692.26   1-0.17515 0.02044 0.51636-0.03321 0.83826-0.99923
   1   9   369195.03 4489.52   1-0.04304 0.19748-0.02597 0.50928 0.99873-0.83763
   1   9   367924.53 4508.01   1 0.85986-0.70541-0.14496 0.62780 0.48950-0.32901
   1  -9   365532.05 5422.91   1-0.80348 0.95798-0.58564 0.10395-0.10692 0.26731
  -1  -9  -4 2237.59 1640.37   1-0.99589 0.80679 0.08164-0.56435-0.03910-0.17486
  -1   9  -4 1090.68  633.26   1-0.07692-0.11280 0.63652-0.15399 0.76741-0.98161
  -1   9  -4  928.14 1449.68   1-0.19297 0.00287 0.59672-0.11358 0.77889-0.99352
   1   9   4 1837.71 2044.62   1-0.02201 0.21174-0.10653 0.58984 0.99406-0.77925
   1   9   4 1167.82 1176.95   1 0.82769-0.63792-0.22669 0.70953 0.51334-0.29935
   1  -9   4 1255.30 2067.08   1-0.75881 0.94866-0.64901 0.16732-0.05455 0.26840
  -1  -9  -582324.54 6431.35   1-0.99466 0.77040 0.10220-0.58491-0.01378-0.25367
  -1   9  -582272.07 4851.25   1-0.30846 0.08341 0.62302-0.14049 0.71881-0.98656
  -1   9  -584712.71 6359.42   1-0.20821-0.01725 0.66815-0.18500 0.71429-0.98258
   1   9   582620.38 5474.25   1-0.00343 0.22845-0.17660 0.65991 0.98427-0.71576
   1   9   579932.07 5937.22   1 0.79416-0.56906-0.29621 0.77905 0.53061-0.26313
   1  -9   578725.95 5680.06   1-0.71114 0.93633-0.70302 0.22133-0.00525 0.27257
  -1  -9  -6 1723.69 1610.04   1-0.99325 0.73346 0.11590-0.59784 0.00257-0.32342
  -1   9  -6 1481.97 1416.68   1-0.49018 0.22991 0.58434-0.10164 0.64672-0.96788
  -1   9  -6 2694.62 1253.70   1-0.22211-0.03925 0.72970-0.24631 0.64668-0.96839
   1   9   6 1048.45 1534.88   1 0.01236 0.24793-0.23539 0.71869 0.97182-0.64961
   1   9   6 2014.73 1902.13   1 0.76204-0.50161-0.35338 0.83622 0.54260-0.22161
   1  -9   6 2153.29 1566.76   1-0.66162 0.92215-0.74871 0.26702 0.04091 0.27986
  -1  -9  -765036.44 4687.81   1-0.99241 0.69739 0.12249-0.60444 0.01075-0.38508
  -1   9  -759590.20 4323.51   1-0.23246-0.06436 0.78337-0.29998 0.57643-0.95177
   1   9   760698.65 3691.34   1 0.02685 0.26928-0.28161 0.76493 0.95915-0.58511
   1   9   759979.30 6683.12   1 0.73325-0.43751-0.39895 0.88179 0.55060-0.17612
   1  -9   762441.90 5578.25   1-0.61139 0.90677-0.78695 0.30497 0.08302 0.29112
  -1  -9  -8 1114.16 1732.36   1-0.99215 0.66191 0.12431-0.60625 0.01301-0.44081
  -1   9  -8 1294.41 1692.35   1-0.24063-0.09163 0.82890-0.34551 0.50497-0.93392
   1   9   8  798.48 1359.25   1 0.03705 0.29444-0.31871 0.80203 0.94712-0.51965
   1   9   8 1348.45 1358.05   1 0.70896-0.37789-0.43414 0.91698 0.55577-0.12779
   1  -9   8  770.77 1728.93   1-0.56034 0.89099-0.81901 0.33703 0.12340 0.30420
  -1  -9  -930766.61 3661.23   1-0.99244 0.62697 0.12227-0.60421 0.01047-0.49175
  -1   9  -923637.28 9771.62   1-0.24684-0.12088 0.86693-0.38353 0.43301-0.91557
   1   9   925412.27 2312.17   1 0.04466 0.32220-0.34617 0.82949 0.93710-0.45620
   1   9   925231.17 6980.31   1 0.68967-0.32327-0.46028 0.94312 0.55900-0.07753
   1  -9   928409.67 4380.31   1-0.50902 0.87495-0.84551 0.36353 0.16121 0.31983
  -1  -9 -10  -45.60 1793.92   1-0.99311 0.59242 0.11704-0.59898 0.00399-0.53874
  -1   9 -10 1030.34  714.97   1-0.25126-0.15192 0.89807-0.41468 0.36100-0.89719
   1   9  10 1220.62 1136.60   1 0.04989 0.35234-0.36493 0.84826 0.92969-0.39535
   1   9  10  495.43  873.69   1 0.67547-0.27376-0.47860 0.96144 0.56094-0.02597
   1  -9  10 1061.16 2439.83   1-0.45760 0.85881-0.86712 0.38513 0.19670 0.33779
  -1  -9 -11 5447.03 2642.40   1-0.99401 0.55809 0.10911-0.59105-0.00583-0.58239
  -1   9 -11 3120.51 1701.65   1-0.25406-0.18457 0.92292-0.43953 0.28925-0.87905
   1   9  11 2609.40 3285.80   1 0.66742-0.23100-0.48992 0.97255 0.56081 0.02768
   1  -9  11 6471.36 4134.03   1-0.40615 0.84263-0.88436 0.40237 0.23010 0.35784
   1 -11 -11 6769.89 3031.89   1-0.99191 0.65349 0.00971-0.59969-0.12655-0.46185
   1  11 -11 6029.58 3022.41   1-0.25145-0.08989 0.89959-0.30878 0.35706-0.94687
  -1  11  11 5706.77 1863.45   1 0.02740 0.31306-0.28364 0.87437 0.95853-0.37076
  -1 -11  11 6301.76 2408.87   1-0.52428 0.86391-0.83818 0.24909 0.15023 0.43771
   1 -11 -10 3892.36 1890.21   1-0.99187 0.68862 0.00943-0.59941-0.12688-0.40803
   1  11 -10 2637.36 2062.25   1-0.24765-0.05824 0.87230-0.28149 0.42160-0.95779
  -1  11  10 5478.26 2038.73   1 0.02296 0.28214-0.26739 0.85812 0.96331-0.42897
  -1 -11  10 2349.41 1737.16   1-0.57468 0.87904-0.81062 0.22153 0.11235 0.42214
   1 -11  -910192.30 3573.45   1-0.99128 0.72320 0.00550-0.59548-0.13161-0.34981
   1  11  -910304.82 4567.64   1-0.24250-0.02793 0.83992-0.24911 0.48550-0.96807
  -1  11   9 8304.19 2256.06   1 0.01512 0.25387-0.24559 0.83630 0.96925-0.48594
  -1  11   9 7813.07 3625.75   1 0.81993-0.55049-0.24390 0.83404 0.51788-0.03641
  -1 -11   9 9386.67 4319.08   1-0.62393 0.89301-0.77809 0.18900 0.07263 0.40842
   1 -11  -8 3919.09 4527.20   1-0.98993 0.75702-0.00272-0.58725-0.14149-0.28644
   1  11  -8 5055.91 1874.77   1-0.23592 0.00093 0.80221-0.21139 0.54845-0.97739
  -1  11   8 4506.95 3279.97   1 0.00690 0.22681-0.21514 0.80585 0.97655-0.54694
  -1  11   8  338.52 1203.24   1 0.83770-0.60359-0.20324 0.79337 0.50688-0.07890
  -1 -11   8 3674.80 2616.51   1-0.67153 0.90579-0.74027 0.15155 0.03201 0.39568
   1 -11  -721531.97 6541.78   1-0.98739 0.78964-0.01606-0.57391-0.15746-0.21698
   1  11  -724309.60 7946.04   1-0.22782 0.02828 0.75891-0.16810 0.61003-0.98536
  -1  11   720042.00 2820.38   1-0.00335 0.20178-0.17690 0.76762 0.98422-0.60831
  -1  11   721620.19 2913.67   1 0.85682-0.65803-0.15359 0.74373 0.49220-0.11771
  -1 -11   719373.94 3047.70   1-0.71739 0.91631-0.69656 0.10783-0.01142 0.38565
   1 -11  -6 3551.30 6361.52   1-0.98290 0.82032-0.03554-0.55443-0.18067-0.14027
   1  11  -6 5335.85 3817.14   1-0.21813 0.05405 0.70986-0.11905 0.66970-0.99141
  -1  11   6 4738.59 2050.83   1-0.01565 0.17879-0.13063 0.72134 0.99130-0.66909
  -1 -11   6 2879.83 7812.44   1-0.76067 0.92424-0.64666 0.05793-0.05659 0.37737
   1 -11  -533186.61 3331.19   1-0.97516 0.84775-0.06244-0.52753-0.21249-0.05496
   1  11  -536393.52 3127.61   1-0.20558 0.07727 0.65558-0.06507 0.72659-0.99488
  -1  11   534116.19 3358.05   1-0.02994 0.15780-0.07632 0.66703 0.99663-0.72812
  -1 -11   533015.75 2976.38   1-0.80056 0.92879-0.59028 0.00155-0.10326 0.37058
   1 -11  -536431.03 3011.83   1-0.89433 0.76590 0.02790-0.61754-0.44652 0.17896
   1 -11  -422764.27 7983.97   1-0.96206 0.86981-0.09827-0.49170-0.25451 0.04054
   1  11  -425267.79 7802.72   1-0.19257 0.09965 0.59491-0.00439 0.78038-0.99501
  -1  11   426388.07 3343.28   1-0.04605 0.13862-0.01433 0.60504 0.99883-0.78402
  -1 -11   424971.16 3788.79   1-0.83613 0.92902-0.52731-0.06140-0.15102 0.36487
   1 -11  -426340.24 2929.47   1-0.90767 0.81464-0.04638-0.54325-0.41709 0.20304
  -1 -11   311898.63  781.21   1-0.38306 0.44026-0.55645-0.03141-0.73730 0.89731
   1 -11  -311885.91 2405.13   1-0.94020 0.88312-0.14475-0.44522-0.30831 0.14784
   1  11  -313258.03 6466.96   1-0.17797 0.12042 0.52886 0.06164 0.82983-0.99080
  -1  11   313588.97 4496.12   1-0.06371 0.12100 0.05451 0.53619 0.99647-0.83537
  -1 -11   315540.91 6249.13   1-0.86633 0.92388-0.45799-0.13073-0.19924 0.35963
   1 -11  -312977.75 1957.08   1-0.91537 0.85773-0.12589-0.46374-0.38240 0.22186
  -1 -11   250722.30 3297.02   1-0.63708 0.65905-0.44319-0.14682-0.63063 0.73762
   1 -11  -255205.90 5223.74   1-0.90434 0.88243-0.20348-0.38649-0.37516 0.26818
   1  11  -256479.84 4341.88   1-0.16190 0.13973 0.45817 0.13233 0.87399-0.98130
  -1  11   258392.29 4434.91   1-0.08252 0.10451 0.12892 0.46178 0.98821-0.88081
  -1 -11   261175.21 5581.42   1-0.89032 0.91256-0.38318-0.20645-0.24595 0.35297
   1 -11  -256227.02 4251.88   1-0.91599 0.89375-0.20814-0.38149-0.34296 0.23593
  -1 -11   1  574.21  711.51   1-0.79638 0.78315-0.32591-0.26410-0.50945 0.56294
   1 -11  -1 2051.43 1511.93   1-0.84701 0.86024-0.27535-0.31467-0.45469 0.40120
   1  11  -1  150.70  755.88   1-0.14460 0.15781 0.38394 0.20657 0.91196-0.96562
  -1  11   1  811.23 1769.06   1-0.10197 0.08867 0.20719 0.38351 0.97296-0.91926
  -1 -11   1  821.35 1425.64   1-0.90680 0.89366-0.30370-0.28593-0.29233 0.34585
   1 -11  -1  412.25 1630.22   1-0.90874 0.92189-0.29046-0.29918-0.29967 0.24616
   1 -11   045350.38 3163.80   1-0.75776 0.80619-0.35920-0.23082-0.54476 0.54476
  -1 -11   036831.08 4057.72   1-0.88955 0.84113-0.22396-0.36601-0.39815 0.39815
   1  11   037789.50 3405.48   1-0.12644 0.17502 0.30765 0.28285 0.94305-0.94305
  -1  11   044329.51 3990.52   1-0.12152 0.07293 0.28725 0.30325 0.95011-0.95011
   1 -11   040997.19 4066.04   1-0.89356 0.94210-0.37037-0.21926-0.25371 0.25371
  -1 -11   040885.99 4330.43   1-0.91537 0.86683-0.22146-0.36817-0.33622 0.33622
   1 -11   1 5850.46 1943.30   1-0.62580 0.70944-0.44984-0.14017-0.63719 0.69068
  -1 -11  -1 7188.89 2358.06   1-0.94153 0.85793-0.14224-0.44774-0.30542 0.25193
  -1  11  -1 8182.53 2963.32   1-0.14065 0.05669 0.36721 0.22330 0.91944-0.97309
   1  11   1 6519.39 2928.00   1-0.10785 0.19172 0.23116 0.35955 0.96691-0.91321
   1 -11   1 6318.08 1355.35   1-0.87087 0.95468-0.44558-0.14314-0.20745 0.26091
  -1 -11  -1 9261.28 2815.88   1-0.91597 0.83203-0.13866-0.45097-0.37652 0.32300
   1 -11   211225.47 1144.40   1-0.44195 0.56068-0.53545-0.05240-0.71969 0.82637
  -1 -11  -211635.80 3544.56   1-0.96937 0.85061-0.07936-0.51061-0.23239 0.12541
  -1  11  -212865.26 4106.36   1-0.15888 0.03954 0.44511 0.14540 0.88126-0.98858
   1  11   212417.29 5162.20   1-0.08936 0.20852 0.15631 0.43439 0.98365-0.87625
   1 -11   211238.17 1757.76   1-0.84189 0.96106-0.51551-0.07321-0.15953 0.26646
  -1 -11  -213630.09 2400.76   1-0.90920 0.78987-0.05776-0.53187-0.41233 0.30530
   1 -11   3 2997.38 1706.72   1-0.21501 0.36892-0.60156 0.01369-0.76934 0.92935
  -1 -11  -3 3169.89 2186.74   1-0.98374 0.82981-0.03217-0.55780-0.17666 0.01619
  -1  11  -3 3539.84 2758.43   1-0.17583 0.02111 0.51936 0.07115 0.83626-0.99724
   1  11   3 2574.84 1897.86   1-0.07150 0.22594 0.08516 0.50554 0.99379-0.83269
   1 -11   3 2834.44 2731.57   1-0.80759 0.96209-0.57897-0.00975-0.11215 0.27254
  -1 -11  -3 3305.21 1890.40   1-0.89627 0.74155 0.01884-0.60849-0.44309 0.28255
  -1 -11  -447954.98 3968.90   1-0.99081 0.80171 0.00251-0.59249-0.13521-0.07875
  -1  11  -449249.96 3571.28   1-0.19123 0.00114 0.58875 0.00176 0.78536-0.99999
   1  11   450018.26 3732.53   1-0.05475 0.24448 0.01944 0.57126 0.99831-0.78350
   1 -11   448183.71 4552.07   1-0.76906 0.95890-0.63576 0.04703-0.06594 0.27980
  -1 -11  -519713.29 5743.52   1-0.99406 0.76980 0.02735-0.61733-0.10527-0.16218
  -1  11  -519672.21 3355.19   1-0.20492-0.02054 0.65247-0.06195 0.72957-0.99786
   1  11   515220.10 2294.85   1-0.03953 0.26454-0.03954 0.63025 0.99843-0.72992
   1  11   518031.62 2568.12   1 0.85764-0.63254-0.15128 0.74142 0.49148-0.22399
   1 -11   517233.31 2940.49   1-0.72729 0.95247-0.68599 0.09726-0.02134 0.28865
  -1 -11  -627714.42 5541.91   1-0.99542 0.73599 0.04440-0.63438-0.08459-0.23635
  -1  11  -630558.00 5621.99   1-0.21803-0.04333 0.70934-0.11853 0.67029-0.99200
   1  11   626043.42 3342.58   1-0.02611 0.28642-0.09092 0.68163 0.99551-0.67330
   1  11   622108.71 5070.55   1 0.83677-0.57635-0.20548 0.79562 0.50752-0.18653
   1 -11   626312.63 4989.45   1-0.68309 0.94362-0.73001 0.14128 0.02142 0.29934
  -1 -11  -715916.90 3025.15   1-0.99591 0.70131 0.05524-0.64522-0.07140-0.30304
  -1  11  -716392.42 5956.93   1-0.22815-0.06866 0.76064-0.16983 0.60774-0.98307
   1  11   712848.64 1720.67   1-0.01469 0.31028-0.13426 0.72497 0.99083-0.61492
   1  11   713116.96 5985.95   1 0.81661-0.52086-0.25105 0.84119 0.51972-0.14524
   1 -11   716961.33 7416.39   1-0.63711 0.93298-0.76825 0.17952 0.06227 0.31195
  -1 -11  -819796.28 6360.44   1-0.99605 0.66629 0.06104-0.65103-0.06432-0.36361
  -1  11  -817952.45 6341.23   1-0.23656-0.09571 0.80573-0.21492 0.54297-0.97192
   1  11   816544.67 2443.72   1-0.00532 0.33620-0.16951 0.76022 0.98551-0.55590
   1  11   814196.65 3987.66   1 0.79832-0.46725-0.28822 0.87835 0.52878-0.10080
   1 -11   818758.63 4422.52   1-0.59015 0.92080-0.80105 0.21196 0.10019 0.32740
  -1 -11  -9 1967.90 1001.88   1-0.99608 0.63115 0.06269-0.65267-0.06231-0.41911
  -1  11  -9 2332.42 1248.54   1-0.24331-0.12441 0.84477-0.25396 0.47661-0.95917
   1  11   9 2396.90 1647.56   1 0.00198 0.36418-0.19684 0.78755 0.98043-0.49711
   1  11   9 1604.10 1385.40   1 0.78270-0.41631-0.31749 0.90762 0.53532-0.05384
   1 -11   9 1201.29 1794.51   1-0.54191 0.90784-0.82914 0.24005 0.13727 0.34377
  -1 -11 -10 2943.75 3725.20   1-0.99605 0.59595 0.06086-0.65084-0.06455-0.47036
  -1  11 -10 4037.39 2268.36   1-0.24849-0.15468 0.87799-0.28718 0.40911-0.94530
   1  11  10 1097.38 1108.85   1 0.77025-0.36854-0.33946 0.92959 0.53987-0.00490
   1 -11  10 3673.72 3091.44   1-0.49292 0.89413-0.85278 0.26369 0.17257 0.36193
   1 -13  -9 1080.30 1193.29   1-0.97838 0.71030-0.05199-0.64525-0.20015-0.28127
   1  13  -9  160.27 1224.67   1-0.24026-0.03017 0.82675-0.12851 0.50868-0.99124
  -1  13   9  640.81 1461.44   1-0.02065 0.28966-0.11168 0.80979 0.99352-0.51021
  -1 -13   9 1819.13 2837.15   1-0.63593 0.90553-0.76914 0.07337 0.06328 0.41787
   1 -13  -823587.50 7827.26   1-0.97511 0.74220-0.06259-0.63465-0.21266-0.21526
   1  13  -818610.13 7157.96   1-0.23369-0.00130 0.78999-0.09176 0.56683-0.99578
  -1  13   824037.42 2726.38   1-0.02813 0.26185-0.08322 0.78133 0.99613-0.56652
  -1 -13   825992.50 4622.86   1-0.68000 0.91426-0.73280 0.03703 0.02428 0.40341
   1 -13  -7 5356.93 2321.94   1-0.96982 0.77207-0.07813-0.61911-0.23094-0.14349
   1  13  -7 4926.42 2245.43   1-0.22587 0.02634 0.74886-0.05063 0.62303-0.99836
  -1  13   7 3976.56 1825.40   1-0.03722 0.23565-0.04841 0.74652 0.99813-0.62222
  -1 -13   7 3738.69 1932.05   1-0.72184 0.92076-0.69186-0.00390-0.01585 0.39009
   1 -13  -7 4053.68 1077.64   1-0.89676 0.69755 0.01649-0.71333-0.44219 0.06760
   1 -13  -624134.89 6069.89   1-0.96157 0.79900-0.09945-0.59779-0.25587-0.06507
   1  13  -624886.53 3107.16   1-0.21683 0.05274 0.70343-0.00519 0.67688-0.99859
  -1  13   621853.38 2286.79   1-0.04786 0.21100-0.00734 0.70545 0.99882-0.67661
  -1 -13   619530.48 9481.07   1-0.76100 0.92458-0.64623-0.04953-0.05696 0.37774
   1 -13  -626107.16 2781.95   1-0.90589 0.74206-0.03418-0.66266-0.42212 0.10104
   1 -13  -5 6284.75 2530.57   1-0.94896 0.82155-0.12751-0.56974-0.28844 0.02098
   1  13  -5 5284.18 3386.43   1-0.20531 0.07701 0.65434 0.04353 0.72779-0.99607
  -1  13   5 5057.18 1704.96   1-0.05995 0.18781 0.03975 0.65835 0.99740-0.72890
  -1 -13   5 5664.93 3351.14   1-0.79696 0.92519-0.59589-0.09987-0.09880 0.36611
   1 -13  -5 6115.86 1937.01   1-0.91279 0.78436-0.09047-0.60637-0.39826 0.13070
   1 -13  -445922.61 6136.21   1-0.92985 0.83761-0.16337-0.53387-0.32965 0.11568
   1  13  -443755.30 5064.52   1-0.19386 0.10093 0.60082 0.09705 0.77551-0.99014
  -1  13   443104.89 5379.77   1-0.07333 0.16590 0.09241 0.60569 0.99301-0.77820
  -1 -13   442331.10 5458.68   1-0.82912 0.92201-0.54098-0.15478-0.14100 0.35485
   1 -13  -446307.95 4876.85   1-0.91638 0.82334-0.15132-0.54552-0.37060 0.15655
   1 -13  -3 5946.07 2917.51   1-0.90110 0.84403-0.20811-0.48913-0.38038 0.21990
   1  13  -3 6044.83 3042.32   1-0.18133 0.12378 0.54390 0.15397 0.81931-0.98029
  -1  13   3 4323.57 1537.60   1-0.08777 0.14505 0.14993 0.54817 0.98479-0.82368
  -1 -13   3 4707.94 2530.82   1-0.85690 0.91445-0.48184-0.21392-0.18312 0.34351
   1 -13  -3 4292.82 1080.40   1-0.91568 0.85804-0.21538-0.48146-0.33931 0.17877
   1 -13  -231101.68 6625.11   1-0.85843 0.83646-0.26254-0.43475-0.44062 0.33364
   1  13  -231925.56 6494.38   1-0.16787 0.14570 0.48425 0.21362 0.85867-0.96598
  -1  13   227263.89 3777.41   1-0.10300 0.12499 0.21137 0.48673 0.97196-0.86455
  -1 -13   230154.97 4264.53   1-0.87974 0.90194-0.41905-0.27671-0.22460 0.33153
   1 -13  -232416.00 4153.77   1-0.90998 0.88773-0.28113-0.41571-0.30478 0.19775
   1 -13  -1 3487.97 1481.95   1-0.79545 0.80868-0.32676-0.37053-0.51036 0.45687
   1  13  -1 3706.93 1682.67   1-0.15368 0.16689 0.42270 0.27517 0.89313-0.94679
  -1  13   1 4790.26 1615.46   1-0.11868 0.10547 0.27553 0.42234 0.95393-0.90027
  -1 -13   1 4388.13 1938.83   1-0.89738 0.88424-0.35390-0.34293-0.26352 0.31703
   1 -13  -1 3635.51 1568.41   1-0.89887 0.91202-0.34701-0.34983-0.26757 0.21406
   1 -13   038270.76 3841.28   1-0.70478 0.75321-0.39928-0.29801-0.58638 0.58638
  -1 -13   041547.98 4102.35   1-0.83073 0.78230-0.29262-0.40467-0.47354 0.47354
   1  13   039189.15 4732.02   1-0.13902 0.18760 0.36030 0.33757 0.92241-0.92241
  -1  13   038936.25 4094.02   1-0.13449 0.08590 0.34126 0.35661 0.93029-0.93029
   1 -13   039851.45 4516.16   1-0.88230 0.93084-0.41157-0.28527-0.22835 0.22835
  -1 -13   044797.76 4889.93   1-0.90924 0.86070-0.28677-0.41007-0.30170 0.30170
  -1 -13  -118339.25 1819.42   1-0.89364 0.81004-0.21847-0.47877-0.39201 0.33851
  -1  13  -116030.34 2063.70   1-0.15008 0.06612 0.40726 0.29061 0.90089-0.95455
   1  13   117353.83 2898.39   1-0.12417 0.20813 0.29822 0.39965 0.94638-0.89272
   1 -13   119627.62 2696.85   1-0.86044 0.94426-0.47317-0.22260-0.18904 0.24250
  -1 -13  -121190.98 3208.82   1-0.91548 0.83154-0.21936-0.47748-0.33729 0.28378
  -1 -13  -252861.77 7832.07   1-0.93272 0.81396-0.15837-0.53887-0.32393 0.21695
  -1  13  -248437.39 5271.75   1-0.16514 0.04580 0.47229 0.22558 0.86583-0.97314
   1  13   248953.06 4853.06   1-0.10945 0.22860 0.23768 0.46043 0.96515-0.85775
   1 -13   248196.00 5281.59   1-0.83386 0.95302-0.53182-0.16394-0.14774 0.25466
  -1 -13  -255385.08 5942.47   1-0.91642 0.79709-0.15314-0.54370-0.36974 0.26272
  -1 -13  -3 2635.11 1582.78   1-0.95666 0.80274-0.11092-0.58632-0.26922 0.10874
  -1  13  -3 3132.55 2033.49   1-0.17940 0.02469 0.53527 0.16260 0.82540-0.98638
   1  13   3 1702.25  994.59   1-0.09521 0.24965 0.17985 0.51826 0.97907-0.81797
   1 -13   3 2710.09 1982.92   1-0.80303 0.95753-0.58636-0.10940-0.10636 0.26675
  -1 -13  -3 1851.49 1599.52   1-0.91271 0.75799-0.08960-0.60724-0.39865 0.23811
  -1 -13  -432373.06 8343.12   1-0.97120 0.78211-0.07423-0.62301-0.22637 0.01240
  -1  13  -428840.59 4187.00   1-0.19265 0.00256 0.59527 0.10260 0.78008-0.99471
   1  13   429111.11 4344.97   1-0.08176 0.27149 0.12589 0.57221 0.98866-0.77386
   1 -13   429994.90 4871.47   1-0.76854 0.95839-0.63644-0.05932-0.06537 0.27922
  -1 -13  -433063.94 4255.01   1-0.90525 0.71513-0.03007-0.66676-0.42379 0.20974
  -1 -13  -5 4116.20 1929.45   1-0.97996 0.75570-0.04650-0.65074-0.19366-0.07379
  -1  13  -5 4957.23 2332.48   1-0.20473-0.02073 0.65158 0.04629 0.73042-0.99871
   1  13   5 3924.24 2269.19   1-0.06937 0.29438 0.07676 0.62135 0.99463-0.72612
   1 -13   5 3110.18 2287.19   1-0.73099 0.95618-0.68191-0.01385-0.02512 0.29243
  -1 -13  -5 4872.01 2130.46   1-0.89511 0.66960 0.02432-0.72117-0.44517 0.17761
  -1 -13  -620403.23 7879.13   1-0.98518 0.72574-0.02616-0.67108-0.16951-0.15144
  -1  13  -618147.44 8066.91   1-0.21675-0.04461 0.70306-0.00483 0.67728-0.99899
   1  13   618767.79 2951.30   1-0.05827 0.31857 0.03316 0.66494 0.99774-0.67554
   1 -13   619551.23 4191.70   1-0.69091 0.95144-0.72279 0.02702 0.01414 0.30663
  -1 -13  -7 -210.01  897.43   1-0.98822 0.69362-0.01194-0.68530-0.15254-0.22190
  -1  13  -7  -36.66 1507.59   1-0.22622-0.07060 0.75062-0.05239 0.62079-0.99612
   1  13   7  143.59 1243.44   1-0.04862 0.34421-0.00439 0.70250 0.99880-0.62289
   1 -13   7 2171.34 2683.54   1-0.64874 0.94461-0.75920 0.06343 0.05225 0.32198
  -1 -13  -810338.33 4097.00   1-0.98991 0.66015-0.00282-0.69442-0.14162-0.28631
  -1  13  -8 7771.71 5422.73   1-0.23433-0.09794 0.79347-0.09524 0.56167-0.99062
   1  13   811479.84 2181.88   1-0.04054 0.37142-0.03561 0.73373 0.99854-0.56893
   1  13   810162.19 1865.56   1 0.85807-0.52700-0.15008 0.84751 0.49111-0.06313
   1 -13   814256.45 4248.92   1-0.60515 0.93580-0.79121 0.09501 0.08812 0.33947
  -1 -13  -9 1142.67 1205.77   1-0.99072 0.62579 0.00199-0.69924-0.13583-0.34559
   1 -13   9 1427.08 1769.64   1-0.55990 0.92583-0.81926 0.12306 0.12373 0.35732
   1 -15  -7 7171.34 2602.89   1-0.94231 0.74457-0.14073-0.66378-0.30369-0.07074
   1  15  -7 6027.13 4293.52   1-0.22592 0.02639 0.74911 0.05653 0.62272-0.99805
  -1  15   7 3996.70 4932.14   1-0.06684 0.26527 0.06679 0.73872 0.99552-0.61961
  -1 -15   7 6886.45 2599.40   1-0.71752 0.91643-0.69644-0.10637-0.01154 0.38577
   1 -15  -6 1087.34 1516.48   1-0.92989 0.76731-0.16330-0.64120-0.32958 0.00862
   1  15  -6  563.95  999.17   1-0.21771 0.05363 0.70778 0.09786 0.67204-0.99375
  -1  15   6 1840.45 2150.65   1-0.07583 0.23898 0.10233 0.70318 0.99185-0.66964
  -1 -15   6 1727.81 1568.33   1-0.75374 0.91732-0.65532-0.14748-0.04904 0.36981
   1 -15  -6 1111.74 1152.87   1-0.91627 0.75244-0.14741-0.65664-0.37244 0.05136
   1 -15  -511368.68 5847.25   1-0.91214 0.78472-0.19195-0.61256-0.36215 0.09468
   1  15  -512829.58 5188.48   1-0.20732 0.07902 0.66389 0.14135 0.71851-0.98680
  -1  15   510556.22 2237.99   1-0.08594 0.21380 0.14261 0.66289 0.98603-0.71753
  -1 -15   511304.31 5887.66   1-0.78704 0.91527-0.61076-0.19204-0.08678 0.35409
   1 -15  -510402.53 5806.50   1-0.91643 0.78800-0.19394-0.61011-0.35003 0.08247
   1 -15  -4 1111.40 1130.17   1-0.88712 0.79474-0.22737-0.57720-0.40162 0.18765
   1  15  -4 1796.19 1532.05   1-0.19733 0.10441 0.61689 0.18835 0.76190-0.97653
  -1  15   4 1128.09 1724.18   1-0.09703 0.18960 0.18719 0.61832 0.97751-0.76271
  -1 -15   4 1118.57 1738.03   1-0.81704 0.90994-0.56296-0.23984-0.12449 0.33834
   1 -15  -4  417.99 1009.08   1-0.91386 0.82082-0.24370-0.56034-0.32474 0.11069
   1 -15  -323202.51 5354.43   1-0.85165 0.79447-0.27023-0.53434-0.44907 0.28859
   1  15  -321299.25 6998.85   1-0.18661 0.12906 0.56771 0.23753 0.80179-0.96276
  -1  15   325579.30 2604.77   1-0.10891 0.16620 0.23549 0.57001 0.96575-0.80464
  -1 -15   324175.41 3585.13   1-0.84342 0.90097-0.51228-0.29052-0.16184 0.32223
   1 -15  -325806.49 3926.60   1-0.90799 0.85035-0.29578-0.50827-0.29674 0.13620
   1  15  -2 1091.89 1775.19   1-0.17528 0.15311 0.51691 0.28832 0.83789-0.94521
  -1  15   2 1180.44 1282.45   1-0.12140 0.14357 0.28677 0.51846 0.95027-0.84295
  -1 -15   2 1981.20 2288.02   1-0.86587 0.88808-0.45921-0.34359-0.19843 0.30535
   1 -15  -2 1228.08 2033.66   1-0.89842 0.87617-0.34915-0.45490-0.26632 0.15929
   1  15  -121189.25 7227.29   1-0.16351 0.17671 0.46517 0.34007 0.86998-0.92364
  -1  15   121235.50 6475.11   1-0.13426 0.12105 0.34030 0.46494 0.93068-0.87702
  -1 -15   119901.20 4732.86   1-0.88428 0.87113-0.40493-0.39912-0.23252 0.28603
   1 -15  -122775.47 3426.08   1-0.88490 0.89804-0.40282-0.40123-0.23384 0.18032
   1  15   0 1277.02 1469.77   1-0.15147 0.20006 0.41322 0.39201 0.89794-0.89794
  -1  15   0  435.18 1144.78   1-0.14725 0.09867 0.39520 0.41004 0.90671-0.90671
   1 -15   0  596.40  954.16   1-0.86736 0.91584-0.45524-0.34756-0.20107 0.20107
  -1 -15   0  336.76 1524.09   1-0.89840 0.84986-0.34925-0.45479-0.26626 0.26626
  -1  15  -125960.41 3144.24   1-0.16015 0.07619 0.45061 0.35463 0.87823-0.93189
   1  15   123089.90 4497.34   1-0.13939 0.22336 0.36190 0.44334 0.92173-0.86807
   1 -15   123514.51 7199.34   1-0.84592 0.92974-0.50691-0.29589-0.16565 0.21911
  -1 -15  -124663.64 3320.80   1-0.90831 0.82438-0.29353-0.51051-0.29798 0.24447
  -1  15  -2 1908.26 1495.56   1-0.17274 0.05340 0.50566 0.29958 0.84525-0.95257
   1  15   2 1166.20 1361.87   1-0.12749 0.24683 0.31204 0.49320 0.94147-0.83415
   1 -15   2 1043.81 1086.27   1-0.82074 0.93990-0.55643-0.24637-0.12945 0.23637
  -1 -15  -2 1568.66 1858.27   1-0.91425 0.79492-0.23875-0.56530-0.32732 0.22030
  -1 -15  -326450.16 4716.23   1-0.91553 0.76160-0.18675-0.61776-0.35626 0.19578
  -1  15  -324910.65 7677.73   1-0.18481 0.03009 0.55957 0.24567 0.80791-0.96888
   1  15   323638.23 3414.03   1-0.11599 0.27071 0.26447 0.54077 0.95739-0.79641
   1 -15   326092.60 5076.38   1-0.79209 0.94660-0.60328-0.19952-0.09286 0.25324
  -1 -15  -330259.08 4015.70   1-0.91658 0.76186-0.18588-0.61817-0.35400 0.19346
  -1 -15  -4  704.54 1084.44   1-0.93784 0.74874-0.14915-0.65536-0.31337 0.09940
  -1  15  -4  928.82 1106.07   1-0.19620 0.00611 0.61163 0.19361 0.76642-0.98105
   1  15   4  286.35 1228.36   1-0.10508 0.29481 0.21986 0.58565 0.96985-0.75504
   1 -15   4 1269.11 1422.51   1-0.76032 0.95016-0.64710-0.15570-0.05621 0.27006
  -1 -15  -4 1124.60 2350.64   1-0.91585 0.72573-0.13586-0.66819-0.37781 0.16377
  -1 -15  -515763.58 5486.35   1-0.95274 0.72848-0.11955-0.68496-0.27924 0.01178
  -1  15  -517313.14 4425.26   1-0.20676-0.01870 0.66124 0.14400 0.72111-0.98940
   1  15   514634.59 2366.51   1-0.09502 0.32003 0.17906 0.62644 0.97923-0.71073
   1 -15   515297.41 6625.75   1-0.72576 0.95095-0.68765-0.11515-0.01979 0.28711
  -1 -15  -517793.22 3216.43   1-0.91270 0.68719-0.08951-0.71454-0.39868 0.13112
  -1 -15  -6  488.99  980.83   1-0.96265 0.70322-0.09682-0.70769-0.25281-0.06813
  -1  15  -6  112.11 1005.81   1-0.21763-0.04373 0.70738 0.09826 0.67248-0.99419
   1  15   6 1394.46 1545.06   1-0.08594 0.34625 0.14261 0.66290 0.98604-0.66383
   1 -15   6  120.50 1652.23   1-0.68875 0.94927-0.72481-0.07799 0.01616 0.30460
  -1 -15  -6 2811.40 1960.25   1-0.90783 0.64693-0.04751-0.75653-0.41662 0.09554
   1  17  -2 3330.14 1914.03   1-0.18356 0.16139 0.55391 0.35869 0.81208-0.91939
  -1  17   2 4820.04 2094.65   1-0.13838 0.16055 0.35764 0.55496 0.92354-0.81623
  -1 -17   2 3032.04 1444.34   1-0.84814 0.87035-0.50205-0.40780-0.16908 0.27601
   1 -17  -2 2409.10 1476.59   1-0.88155 0.85930-0.41402-0.49723-0.22680 0.11978
   1  17  -1 7750.29 2970.95   1-0.17372 0.18693 0.51002 0.40258 0.84243-0.89609
  -1  17   1 7630.93 3712.68   1-0.14902 0.13581 0.40272 0.50988 0.90310-0.84945
  -1 -17   1 7048.77 4174.86   1-0.86713 0.85399-0.45586-0.45398-0.20066 0.25412
   1 -17  -1 9090.57 4321.19   1-0.86657 0.87970-0.45736-0.45248-0.19966 0.14620
   1  17   0 3992.80 1739.12   1-0.16377 0.21235 0.46631 0.44629 0.86932-0.86932
  -1  17   0 3528.96 1778.32   1-0.15980 0.11122 0.44909 0.46352 0.87907-0.87907
   1 -17   0 4462.34 2115.69   1-0.84843 0.89690-0.50142-0.40843-0.16953 0.16953
  -1 -17   0 3609.95 2657.87   1-0.88281 0.83426-0.40989-0.50136-0.22940 0.22940
  -1  17  -113066.56 4169.13   1-0.17057 0.08661 0.49610 0.41650 0.85134-0.90499
   1  17   112301.16 3870.80   1-0.15385 0.23781 0.42340 0.48920 0.89277-0.83912
   1 -17   1 9364.03 4942.93   1-0.82716 0.91098-0.54468-0.36517-0.13826 0.19172
  -1 -17  -111668.33 4057.21   1-0.89521 0.81127-0.36347-0.54779-0.25784 0.20433
   2   0 -15  471.50 1139.51   1-0.99176 0.56023 0.12703-0.12703 0.01639-0.81853
  -2   0  15  923.00 1229.80   1 0.21179 0.22193-0.88977 0.88977 0.40428 0.39880
  -2   0  15  598.84  914.12   1 0.09061 0.34189-0.87874 0.87874 0.46860 0.33302
   2   0 -1430672.07 3681.64   1-0.98788 0.59158 0.14893-0.14893 0.04370-0.79236
  -2   0  1429304.57 8343.45   1 0.21770 0.18064-0.90522 0.90522 0.36492 0.38462
  -2   0  1430254.48 5940.97   1 0.04882 0.34839-0.88985 0.88985 0.45361 0.29457
   2   0 -13  260.57 1393.22   1-0.98312 0.62205 0.16929-0.16929 0.06926-0.76444
  -2   0  13  282.06 1502.15   1 0.22302 0.13992-0.91856 0.91856 0.32633 0.36966
  -2   0  13  -31.92  964.83   1 0.00730 0.35460-0.89902 0.89902 0.43783 0.25691
   2   0 -1235544.45 4400.69   1-0.97776 0.65191 0.18801-0.18801 0.09290-0.73461
  -2   0  1235843.28 4893.83   1 0.22779 0.09976-0.92995 0.92995 0.28859 0.35387
  -2   0  1233182.91 6286.60   1-0.03410 0.36072-0.90632 0.90632 0.42119 0.22010
   2   0 -11 -133.33 1472.19   1-0.97207 0.68145 0.20491-0.20491 0.11435-0.70258
  -2   0  11 1021.30 1309.30   1-0.07565 0.36697-0.91179 0.91179 0.40360 0.18425
   2   0 -1064795.27 4707.09   1-0.96643 0.71104 0.21968-0.21968 0.13319-0.66794
  -2   0  1074513.94 8128.72   1-0.11765 0.37368-0.91542 0.91542 0.38490 0.14951
   2   0  -9  640.52  899.99   1-0.96131 0.74114 0.23183-0.23183 0.14876-0.63004
   2   0  -9  814.07  989.87   1-0.23843 0.01656 0.95365-0.95365-0.18353-0.30043
  -2   0   9  906.94 1479.12   1-0.16057 0.38130-0.91712 0.91712 0.36483 0.11614
   2   0  -8162277.0 7647.01   1-0.95735 0.77241 0.24056-0.24056 0.15998-0.58779
   2   0  -8160279.0 8925.95   1-0.24131 0.05490 0.95864-0.95864-0.15091-0.27927
  -2   0   8158892.2 8488.49   1-0.20510 0.39053-0.91669 0.91669 0.34294 0.08459
   2   0  -7  320.69 1044.22   1-0.95550 0.80578 0.24448-0.24448 0.16505-0.53938
  -2   0   7 -159.71 1155.45   1-0.25309 0.40318-0.91343 0.91343 0.31871 0.05544
   2   0  -654678.17 3748.76   1-0.95711 0.84262 0.24108-0.24108 0.16066-0.48152
   2   0  -643134.85 3096.02   1-0.24567 0.13018 0.96477-0.96477-0.09404-0.22859
  -2   0   649657.04 3617.66   1-0.30524 0.42006-0.90698 0.90698 0.29018 0.03051
   2   0  -5  158.38  447.66   1-0.96412 0.88486 0.22528-0.22528 0.14037-0.40774
   2   0  -5   95.50  337.97   1-0.24709 0.16706 0.96625-0.96625-0.07279-0.19607
  -2   0   5  145.98  722.12   1-0.36648 0.44602-0.89492 0.89492 0.25453 0.01271
   2   0  -5 -194.66  566.30   1-0.65236 0.57260-0.75631 0.75631 0.04908-0.31640
   2   0  -4810420.248031.91   1-0.67519 0.63077-0.73708 0.73708 0.02869-0.24254
   2   0  -3 2037.44 1228.74   1-0.99543 0.98678 0.09163-0.09163-0.02681-0.13366
  -2   0   3  326.20  502.57   1-0.96633 0.97514 0.21993-0.21993 0.13352 0.02690
   2   0  -3 1060.45  747.54   1-0.24746 0.23834 0.96658-0.96658-0.06692-0.09439
  -2   0   3  876.29  741.11   1-0.25429 0.26341 0.96242-0.96242 0.09529 0.06602
  -2   0   3  903.70  937.14   1-0.57437 0.58335-0.81080 0.81081 0.11259 0.04775
   2   0  -3  936.06  857.15   1-0.74376 0.73468-0.66734 0.66734-0.03837-0.12201
  -2   0  -1   94.88  599.95   1-0.36090 0.22861 0.61469-0.61469 0.70135-0.75490
   2   0   1  411.53  594.17   1-0.22334 0.35562 0.63224-0.63224 0.74188-0.68833
  -2   0  -1  259.35  287.45   1-0.24763 0.11489 0.87215-0.87215 0.42193-0.47555
   2   0   1  509.80  304.66   1-0.20950 0.34205 0.67435-0.67435 0.70806-0.65440
   2   0   1  294.92  421.15   1-0.08462 0.21685-0.91273 0.91273 0.39969-0.34624
  -2   0  -1   97.53  344.95   1-0.21375 0.08152-0.91634 0.91634 0.33856-0.39200
  -2   0  -3  257.56  962.16   1-0.61835 0.41553 0.53825-0.53825 0.57264-0.73322
  -2   0  -3  216.33  382.18   1-0.25462 0.05099 0.96050-0.96050 0.11222-0.27354
   2   0   3  -62.30  312.03   1-0.23983 0.44347 0.82422-0.82422 0.51297-0.35211
   2   0   3 -482.91 1059.97   1-0.13366 0.33648-0.91629 0.91629 0.37753-0.21721
  -2   0  -4258754.2 6657.83   1-0.68589 0.44777 0.50559-0.50559 0.52337-0.73747
  -2   0  -4245472.7 6124.17   1-0.25273 0.01364 0.96668-0.96668 0.04049-0.25559
   2   0   4247850.8 7168.62   1-0.12678 0.36489-0.91595 0.91595 0.38072-0.16695
  -2   0  -5 -180.54 1402.01   1-0.73726 0.46383 0.47571-0.47571 0.47973-0.74736
  -2   0  -5 -128.05  662.22   1-0.25016-0.02437 0.96801-0.96801-0.01915-0.24971
   2   0   5  192.73 1214.35   1-0.11159 0.38500-0.91502 0.91502 0.38766-0.12045
  -2   0  -6179931.0 8368.41   1-0.77872 0.46998 0.44758-0.44758 0.43961-0.76077
  -2   0  -6161162.2 7481.28   1-0.24709-0.06290 0.96624-0.96624-0.07283-0.24980
   2   0   6192994.0 9206.42   1-0.09124 0.39995-0.91336 0.91336 0.39677-0.07612
  -2   0  -7  330.74 1141.26   1-0.81352 0.46949 0.42050-0.42050 0.40168-0.77637
  -2   0  -7  238.50  574.21   1-0.24354-0.10191 0.96203-0.96203-0.12321-0.25319
   2   0   7 2023.38 2040.49   1-0.06738 0.41139-0.91085 0.91085 0.40718-0.03308
  -2   0  -8159034.9 9188.16   1-0.84313 0.46445 0.39502-0.39502 0.36480-0.79261
  -2   0  -8167630.3 9293.67   1-0.23951-0.14140 0.95559-0.95559-0.17165-0.25853
   2   0   8175247.610218.79   1-0.04095 0.42025-0.90735 0.90735 0.41835 0.00917
  -2   0  -9 -358.39 1552.47   1-0.86934 0.45544 0.36875-0.36875 0.32902-0.81030
   2   0   9 -343.40 1676.47   1-0.01252 0.42712-0.90275 0.90275 0.42997 0.05100
  -2   0 -1031190.73 5333.18   1-0.89249 0.44336 0.34242-0.34242 0.29359-0.82835
   2   0  1038553.09 6445.86   1 0.23076 0.22029-0.93671 0.93671 0.26328 0.27210
   2   0  1037768.65 6040.46   1 0.01754 0.43234-0.89693 0.89693 0.44180 0.09261
  -2   0 -11  452.53 1419.46   1-0.91299 0.42863 0.31584-0.31584 0.25823-0.84646
   2   0  11  971.64 1231.05   1 0.22522 0.26122-0.92389 0.92389 0.30933 0.27959
   2   0  11  326.75  954.55   1 0.04902 0.43616-0.88980 0.88980 0.45369 0.13417
  -2   0 -1215693.48 6077.01   1-0.93111 0.41153 0.28885-0.28885 0.22270-0.86441
   2   0  1220871.09 6278.66   1 0.21908 0.30275-0.90874 0.90874 0.35521 0.28725
   2   0  1217622.85 8576.99   1 0.08176 0.43872-0.88125 0.88125 0.46550 0.17580
  -2   0 -13  615.25 1067.88   1-0.94700 0.39220 0.26130-0.26130 0.18680-0.88198
   2   0  13 1010.94 1243.64   1 0.11567 0.44010-0.87117 0.87117 0.47714 0.21760
   2  -2 -15 8872.84 2369.77   1-0.99388 0.56236 0.11031-0.21741-0.00433-0.79779
  -2   2  15 9374.47 2550.76   1 0.18848 0.24525-0.82406 0.93142 0.53421 0.26887
  -2  -2  15 7608.44 4792.24   1 0.22913 0.20459-0.93304 0.82568 0.27735 0.52572
  -2  -2  15 6788.87 4142.46   1-0.03340 0.46592-0.90622 0.79900 0.42148 0.38014
   2  -2 -14 8717.67 2617.28   1-0.99139 0.59510 0.12944-0.23654 0.01939-0.76805
   2   2 -14 7120.54 4307.61   1-0.98542 0.58912 0.16005-0.05295 0.05764-0.80630
  -2   2  1410457.34 4524.63   1 0.19417 0.20416-0.84067 0.94803 0.50553 0.24401
  -2   2  14 9457.67 4426.79   1 0.19780 0.19940-0.84147 0.94869 0.50278 0.24540
  -2  -2  1410312.35 4889.83   1-0.08289 0.48010-0.91256 0.80534 0.40045 0.34773
   2  -2 -13 3348.57 2740.50   1-0.98830 0.62723 0.14683-0.25393 0.04108-0.73626
   2   2 -13 4932.11 2074.60   1-0.97913 0.61806 0.18352-0.07642 0.08721-0.78240
   2   2 -13 4856.55 3633.84   1-0.23860-0.12509 0.95397-0.84653-0.18163-0.51743
  -2   2  13 5036.88 2402.27   1 0.19916 0.16378-0.85495 0.96231 0.47893 0.21706
  -2   2  13 4882.69 2710.04   1 0.16817 0.19374-0.85306 0.96028 0.49395 0.20078
  -2  -2  13 6837.50 2518.44   1-0.13304 0.49496-0.91626 0.80905 0.37782 0.31692
   2  -2 -12 9535.36 3157.44   1-0.98488 0.65903 0.16232-0.26941 0.06049-0.70219
   2   2 -12 6111.72 4098.61   1-0.97181 0.64597 0.20563-0.09853 0.11526-0.75697
   2   2 -12 8733.52 4341.96   1-0.24290-0.08534 0.96109-0.85365-0.13148-0.51380
  -2   2  1211497.91 2533.57   1 0.20345 0.12410-0.86701 0.97437 0.45486 0.18760
  -2   2  12 8265.91 4145.61   1 0.14076 0.18585-0.86290 0.97012 0.48536 0.15593
  -2  -2  12 7321.41 4111.32   1-0.18428 0.51091-0.91717 0.80995 0.35331 0.28799
   2  -2 -11 6016.47 4307.10   1-0.98142 0.69080 0.17562-0.28272 0.07724-0.66547
   2   2 -11 8020.77 2066.33   1-0.96370 0.67308 0.22629-0.11920 0.14166-0.72989
   2   2 -11 7601.15 3429.45   1-0.24659-0.04618 0.96576-0.85832-0.08048-0.51102
  -2   2  1111153.74 4912.51   1 0.20702 0.08514-0.87686 0.98422 0.43386 0.15505
  -2   2  11 8670.98 5149.84   1 0.11603 0.17529-0.87106 0.97828 0.47726 0.11059
  -2  -2  1110905.49 3170.89   1-0.23757 0.52878-0.91471 0.80760 0.32688 0.26107
   2  -2 -1021213.29 2799.46   1-0.97827 0.72288 0.18635-0.29345 0.09080-0.62555
   2   2 -1020718.35 1856.40   1-0.95507 0.69968 0.24536-0.13826 0.16618-0.70094
   2   2 -1022107.69 3857.44   1-0.24969-0.00763 0.96791-0.86046-0.02828-0.50945
  -2   2  1018566.35 3062.41   1 0.20981 0.04695-0.88446 0.99182 0.41676 0.11862
  -2   2  1019508.36 5005.54   1 0.09466 0.16136-0.87757 0.98479 0.47000 0.06441
  -2  -2  1026246.44 5705.38   1-0.29262 0.54854-0.90885 0.80174 0.29724 0.23726
   2  -2  -9 6475.99 3522.99   1-0.97587 0.75570 0.19390-0.30100 0.10035-0.58163
   2   2  -9 3372.77 4776.40   1-0.94634 0.72617 0.26255-0.15546 0.18842-0.66970
   2   2  -9 4331.57 2661.37   1-0.25217 0.03030 0.96734-0.85989 0.02560-0.50956
  -2   2   9 6776.37 2915.67   1 0.21173 0.00964-0.88961 0.99697 0.40467 0.07717
  -2   2   9 3019.05 1680.26   1 0.07776 0.14296-0.88236 0.98958 0.46409 0.01688
  -2  -2   9 8546.30 2577.80   1-0.35079 0.57144-0.89849 0.79139 0.26390 0.21714
   2  -2  -827565.48 3452.87   1-0.97473 0.78979 0.19731-0.30441 0.10469-0.53250
   2   2  -828183.53 3341.29   1-0.93805 0.75311 0.27735-0.17025 0.20767-0.63547
   2   2  -831842.95 5415.90   1-0.25398 0.06757 0.96373-0.85629 0.08186-0.51205
  -2   2   820309.66 2712.29   1 0.21258-0.02658-0.89186 0.99922 0.39923 0.02907
  -2   2   830343.62 3883.59   1 0.06714 0.11829-0.88522 0.99243 0.46030-0.03276
  -2  -2   822785.45 4164.26   1-0.41329 0.59866-0.88221 0.77510 0.22558 0.20201
   2  -2  -7 6645.59 1289.95   1-0.97547 0.82575 0.19511-0.30221 0.10189-0.47622
   2   2  -7 5910.32 1237.84   1-0.93115 0.78143 0.28878-0.18169 0.22261-0.59694
   2   2  -7 5001.48 2354.89   1-0.25501 0.10406 0.95652-0.84908 0.14149-0.51790
  -2   2   7 2036.46 1315.39   1 0.21201-0.06141-0.89035 0.99771 0.40288-0.02811
  -2   2   7 1958.19 1124.53   1 0.06595 0.08418-0.88553 0.99275 0.45987-0.08577
  -2  -2   7 5681.39 4510.10   1-0.48178 0.63187-0.85754 0.75043 0.18029 0.19385
   2  -2  -615939.09 1755.77   1-0.97875 0.86426 0.18480-0.29189 0.08883-0.40968
   2   2  -615070.61 1582.43   1-0.92730 0.81281 0.29486-0.18776 0.23057-0.55143
   2   2  -613889.49 1830.67   1-0.25509 0.13960 0.94470-0.83726 0.20603-0.52868
  -2   2   613033.44 4319.12   1 0.20940-0.09419-0.88334 0.99070 0.41933-0.09810
  -2   2   612426.80 1637.08   1 0.08014 0.03469-0.88170 0.98892 0.46493-0.14428
   2  -2  -5 7403.93 2694.11   1-0.98494 0.90568 0.16206-0.26916 0.06017-0.32755
   2   2  -5 6716.63 1709.21   1-0.92989 0.85062 0.29080-0.18370 0.22525-0.49263
  -2  -2   5 5061.20  540.73   1-0.62569 0.70529 0.53501-0.64228 0.56767-0.30004
   2   2  -5 4884.39  965.85   1-0.25432 0.17434 0.92588-0.81846 0.27936-0.54746
  -2   2   5 5282.95 1344.77   1 0.20353-0.12371-0.86723 0.97459 0.45439-0.18670
  -2   2   5 5130.26 2271.36   1 0.12217-0.04263-0.86909 0.97631 0.47930-0.21209
   2  -2  -5 4595.79  814.46   1-0.30872 0.22918-0.90642 0.79932 0.28822-0.55548
  -2  -2   5 4691.33  972.40   1-0.64585 0.72561-0.76149 0.65445 0.05476 0.21255
   2  -2  -417016.53 1143.20   1-0.99286 0.94882 0.11906-0.22616 0.00649-0.22039
   2   2  -416302.68 1582.74   1-0.94659 0.90256 0.26207-0.15497 0.18780-0.40170
  -2  -2   415315.59  616.18   1-0.67160 0.71590 0.51307-0.62034 0.53450-0.32039
   2   2  -416285.74 1881.50   1-0.25117 0.20664 0.89736-0.78994 0.36283-0.57731
  -2   2   415265.13 1481.55   1 0.19194-0.14751-0.83420 0.94156 0.51697-0.30282
  -2   2   415192.53  775.45   1 0.22155-0.17730-0.83145 0.93866 0.50951-0.29574
   2  -2  -415380.66  924.46   1-0.17490 0.13065-0.91723 0.81001 0.35790-0.57167
  -2  -2   415170.15 1291.03   1-0.74530 0.78971-0.66552 0.55848-0.04000 0.25385
   2   2  -416733.90 1931.29   1-0.86278 0.81836-0.46727 0.57432-0.19302-0.02082
   2  -2  -321647.34 1801.87   1-0.99516 0.98651 0.04028-0.14755-0.08960-0.07086
  -2   2   317979.88 1126.13   1-0.98470 0.99351 0.16306-0.05596 0.06142 0.09900
  -2  -2   315508.44  665.08   1-0.74509 0.75408 0.47069-0.57796 0.47251-0.31193
   2   2  -314375.22 1026.55   1-0.24428 0.23521 0.85074-0.74332 0.46536-0.62621
  -2  -2   315636.82 1189.97   1-0.22524 0.23431 0.74559-0.85301 0.62717-0.46631
  -2   2   318159.48 2317.12   1 0.16946-0.16042-0.76661 0.87397 0.61933-0.45871
   2  -2  -314100.87 1088.59   1 0.20387-0.21291-0.86819 0.76083 0.45240-0.61302
   2  -2  -316136.61  697.38   1 0.08681-0.09577-0.87983 0.77262 0.46727-0.62760
  -2  -2   319208.49 1611.84   1-0.84873 0.85781-0.50074 0.39370-0.17000 0.33039
   2   2  -317180.01  985.35   1-0.90348 0.89438-0.32352 0.43072-0.28115 0.12061
   2  -2  -2153700.0 3990.88   1-0.96278 0.98930-0.09650-0.01076-0.25243 0.14545
  -2   2   2147247.3 3140.77   1-0.99064 0.96412 0.00147 0.10579-0.13646 0.24344
   2   2  -2139111.8 3227.73   1-0.22921 0.25558 0.76614-0.65872 0.60040-0.70764
  -2  -2   2136869.7 2957.04   1-0.20675 0.18033 0.66115-0.76852 0.72119-0.61388
  -2   2   2140136.4 3396.68   1 0.12516-0.15156-0.62544 0.73284 0.77016-0.66329
   2  -2  -2133255.7 3294.70   1 0.15843-0.13207-0.73214 0.62478 0.66246-0.76954
   2  -2  -2138649.2 2758.83   1 0.64941-0.62303-0.51169 0.40443 0.56251-0.66951
  -2  -2   2150119.6 3220.30   1-0.91537 0.88908-0.22141 0.11420-0.33624 0.44327
   2   2  -2151985.2 3330.86   1-0.91090 0.93719-0.07194 0.17915-0.40630 0.29927
  -2   2   1 -118.87  411.32   1-0.88804 0.82637-0.22616 0.33344-0.40028 0.45377
  -2  -2   1  133.33  180.61   1-0.59143 0.52981 0.54950-0.65677 0.59012-0.53660
   2   2  -1  266.11  272.28   1-0.31197 0.37363 0.62252-0.51530 0.71772-0.77127
   2   2  -1  141.17  233.38   1-0.19100 0.25279 0.58771-0.48034 0.78619-0.83985
  -2  -2   1  137.53  331.90   1-0.15926 0.09747 0.44676-0.55412 0.88036-0.82670
  -2   2   1 2571.73  470.88   1 0.04663-0.10840-0.35327 0.46067 0.93435-0.88092
   2  -2  -1 -111.23  546.04   1 0.08084-0.01907-0.47437 0.36696 0.87660-0.93003
   2  -2  -1   50.33  133.78   1-0.85479 0.91640-0.48686 0.37982-0.17966 0.12620
  -2   2   1   82.67  170.00   1-0.90906 0.84737-0.28816 0.39536-0.30094 0.35445
   2  -2   0 2312.94 1246.50   1-0.47146 0.56817-0.52379 0.41691-0.70947 0.70947
  -2   2   0 2329.27  832.08   1-0.61369 0.51682-0.45678 0.56406-0.64398 0.64398
  -2  -2   0 2823.95  389.11   1-0.67421 0.57729 0.51173-0.61900 0.53250-0.53250
   2   2   0 2249.68  810.75   1-0.52650 0.62341 0.57310-0.46584 0.62796-0.62796
   2   2   0 4540.09  994.61   1-0.09647 0.19362 0.18491-0.07751 0.97800-0.97800
  -2   2   0 3267.12  970.08   1-0.06071-0.03644 0.04272 0.06467 0.99724-0.99724
  -2  -2   0 4233.77  437.46   1-0.03191-0.06524-0.06877-0.03862 0.99712-0.99712
   2  -2   0 3371.87 1055.53   1-0.01966 0.11682-0.11544 0.00803 0.99311-0.99311
   2   2   0 2196.18 1024.81   1 0.66000-0.56308-0.49902 0.60627 0.56157-0.56157
  -2  -2   0 1767.01  774.42   1 0.56156-0.65848-0.60489 0.49764 0.56457-0.56457
   2  -2   0 2459.61  939.63   1-0.69068 0.78763-0.72301 0.61597 0.01435-0.01435
  -2   2   0 2362.86  965.94   1-0.78506 0.68810-0.61363 0.72067-0.08443 0.08443
  -2  -2  -1999998.659276.36   1 0.30667-0.43886-0.79071 0.68346 0.52983-0.58333
  -2  -2  -244478.16 1493.58   1-0.75033 0.58281 0.46727-0.57454 0.46760-0.57465
  -2   2  -243852.91 1774.13   1-0.22202 0.05443 0.63234-0.52511 0.74218-0.84928
  -2   2  -240394.33 1238.16   1-0.20445 0.03652 0.65023-0.54286 0.73170-0.83902
   2  -2   237349.49 1126.00   1-0.15257 0.32049 0.41790-0.52527 0.89558-0.78827
  -2  -2  -241077.21 1265.62   1 0.22232-0.39024-0.91685 0.80949 0.33157-0.43865
   2   2   241762.42 1600.68   1 0.31569-0.14823-0.78579 0.89304 0.53185-0.42485
   2  -2   242236.35 1830.05   1-0.49915 0.66656-0.85003 0.74292 0.16820-0.06130
  -2  -2  -343836.30 1920.95   1-0.77844 0.57561 0.44779-0.55505 0.43989-0.60047
  -2   2  -340862.17 1479.57   1-0.41344 0.21053 0.60416-0.49693 0.68121-0.84185
   2   2   343520.87 1224.42   1-0.24614 0.44977 0.96529-0.85785-0.08727 0.24859
   2   2   341527.35 1406.41   1 0.18432 0.01899-0.81175 0.91911 0.55414-0.39352
   2   2   341903.15 1805.85   1 0.22730-0.02448-0.82892 0.93614 0.51109-0.35076
   2  -2   344284.89 2578.66   1-0.43608 0.63877-0.87483 0.76773 0.21091-0.05056
  -2  -2  -429708.53 3074.77   1-0.80370 0.56557 0.42851-0.53578 0.41283-0.62694
  -2   2  -426980.30 1986.87   1-0.54098 0.30285 0.56824-0.46098 0.62002-0.83412
   2   2   429770.98 2014.65   1-0.25358 0.49267 0.96498-0.85753 0.06709 0.14800
  -2   2  -427505.90 2130.92   1-0.24633 0.00723 0.86366-0.75624 0.43977-0.65425
   2   2   428334.66 2293.20   1 0.20007 0.03863-0.85754 0.96490 0.47391-0.25975
   2   2   424557.67 2184.42   1 0.17623 0.06187-0.85000 0.95722 0.49641-0.28264
   2  -2   429835.21 2531.46   1-0.38209 0.62005-0.89104 0.78393 0.24505-0.03125
  -2  -2  -5 3655.21 3078.19   1-0.82690 0.55347 0.40907-0.51634 0.38586-0.65349
  -2   2  -5 2154.39  811.29   1-0.63157 0.35814 0.53238-0.42511 0.56363-0.83127
  -2   2  -5 1446.35  758.72   1-0.25276-0.02179 0.91041-0.80299 0.32748-0.59558
   2   2   5   24.54  774.23   1 0.20676 0.06732-0.87617 0.98353 0.43538-0.16768
   2  -2   5 2706.19 2861.13   1-0.33338 0.60662-0.90206 0.79495 0.27410-0.00685
  -2  -2  -6 6204.32 2889.72   1-0.84819 0.53996 0.39020-0.49730 0.35820-0.67906
  -2   2  -6 5290.24 1995.91   1-0.69979 0.39105 0.49798-0.39072 0.51215-0.83331
  -2   2  -6 4863.60 2106.00   1-0.25485-0.05515 0.93934-0.83189 0.22954-0.55218
   2   2   6 6219.68 2501.86   1 0.20911 0.10037-0.88256 0.98992 0.42113-0.09990
   2   2   6 4363.58 2331.48   1 0.13683 0.17187-0.86424 0.97146 0.48410-0.16344
   2  -2   6 6685.77 2941.61   1-0.28790 0.59642-0.90950 0.80239 0.29985 0.02084
  -2  -2  -7 5711.60 2772.64   1-0.86819 0.52474 0.36997-0.47707 0.33068-0.70500
  -2   2  -7 3645.97 3349.08   1-0.75362 0.40959 0.46508-0.35782 0.46447-0.83916
  -2   2  -7 3475.93 2482.61   1-0.25504-0.09041 0.95601-0.84856 0.14489-0.52131
   2   2   7 4325.35 2023.69   1 0.20899 0.13588-0.88224 0.98960 0.42185-0.04708
   2   2   7 3968.61 2369.54   1 0.13560 0.20840-0.86466 0.97188 0.48370-0.10960
   2  -2   7 5103.02 3305.90   1-0.24444 0.58824-0.91418 0.80707 0.32328 0.05087
  -2  -2  -813760.79 6079.96   1-0.88682 0.50815 0.34919-0.45628 0.30266-0.73046
  -2   2  -816893.58 6405.65   1-0.79761 0.41827 0.43332-0.32606 0.41956-0.84777
  -2   2  -817260.33 5182.68   1-0.25362-0.12729 0.96488-0.85743 0.06840-0.49859
   2   2   818277.42 4598.49   1 0.20727 0.17300-0.87755 0.98491 0.43236-0.00405
   2   2   816546.91 5264.41   1 0.14201 0.23728-0.86247 0.96969 0.48576-0.05822
   2  -2   811535.03 6354.24   1-0.20181 0.58111-0.91680 0.80958 0.34459 0.08294
  -2  -2  -914521.69 2262.28   1-0.90412 0.49022 0.32778-0.43488 0.27407-0.75535
  -2   2  -913516.32 4006.24   1-0.83395 0.42004 0.40349-0.29639 0.37645-0.85773
  -2   2  -915272.04 1852.85   1-0.25098-0.16538 0.96798-0.86054-0.00218-0.48178
   2   2   914798.04 2471.90   1 0.20435 0.21130-0.86952 0.97688 0.44962 0.03222
   2   2   914990.80 3164.63   1 0.15410 0.26048-0.85822 0.96543 0.48960-0.00862
   2  -2   914081.04 7167.73   1-0.16037 0.57497-0.91711 0.80990 0.36492 0.11605
  -2  -2 -10 8243.28 2243.77   1-0.92010 0.47097 0.30570-0.41280 0.24484-0.77959
  -2   2 -10 4208.27 4197.23   1-0.86533 0.41620 0.37299-0.26589 0.33476-0.86952
  -2   2 -10 4688.09 1984.82   1-0.24737-0.20446 0.96649-0.85905-0.06846-0.46927
   2   2  10 9555.02 2050.31   1 0.20046 0.25059-0.85863 0.96599 0.47175 0.06363
   2   2  10 5840.38 4399.88   1 0.17058 0.27930-0.85216 0.95937 0.49469 0.03972
   2  -2  10 5495.89 2385.86   1-0.11935 0.56924-0.91553 0.80831 0.38413 0.15028
  -2  -2 -11 1697.78 1339.31   1-0.93476 0.45041 0.28289-0.38999 0.21490-0.80314
  -2   2 -11  651.61 1430.45   1-0.89233 0.40797 0.34261-0.23552 0.29385-0.88208
  -2   2 -11  796.58 1056.83   1-0.24289-0.24439 0.96109-0.85364-0.13155-0.45995
   2   2  11 1752.09 1920.34   1 0.19569 0.29075-0.84506 0.95242 0.49755 0.09136
   2   2  11  107.51  948.81   1 0.19055 0.29463-0.84440 0.95162 0.50067 0.08719
   2  -2  11 1587.04 1964.56   1-0.07850 0.56369-0.91210 0.80488 0.40236 0.18549
  -2  -2 -12 1202.87 2359.86   1-0.94806 0.42848 0.25931-0.36641 0.18421-0.82592
  -2   2 -12 1598.36 1115.10   1-0.91563 0.39605 0.31213-0.20504 0.25333-0.89503
  -2   2 -12  888.69 1003.33   1-0.23761-0.28514 0.95213-0.84468-0.19230-0.45298
   2   2  12 1293.82 2157.79   1 0.21339 0.30709-0.83497 0.94218 0.50723 0.13407
   2  -2  12 1793.57 1399.04   1-0.03761 0.55810-0.90686 0.79964 0.41974 0.22156
  -2  -2 -13 1540.63 1813.08   1-0.95995 0.40514 0.23489-0.34198 0.15269-0.84787
  -2   2 -13   96.23 1158.16   1-0.93570 0.38089 0.28133-0.17423 0.21287-0.90805
   2   2  13  903.37 1149.17   1 0.23867 0.31710-0.82381 0.93103 0.51415 0.18059
   2  -2  13  447.47  941.91   1 0.00345 0.55232-0.89978 0.79256 0.43632 0.25842
   2  -4 -14 6637.06 2397.83   1-0.99465 0.59916 0.10232-0.31686-0.01363-0.73525
   2   4 -14 6653.64 3155.35   1-0.24467-0.15448 0.96355-0.74866-0.10813-0.64469
  -2   4  14 9844.81 2042.02   1 0.16452 0.23381-0.75127 0.96599 0.63915 0.11039
  -2  -4  14 6817.75 2657.27   1-0.19212 0.58934-0.91705 0.70261 0.34943 0.39875
   2  -4 -13 5351.53 5552.53   1-0.99301 0.63194 0.11791-0.33211 0.00506-0.70025
   2   4 -1311343.34 5012.63   1-0.24845-0.11524 0.96732-0.75243-0.05054-0.64851
  -2   4  1317448.32 3286.59   1 0.16845 0.19449-0.76349 0.97821 0.62345 0.07255
  -2   4  1315200.63 2764.71   1 0.33899 0.02258-0.77257 0.98707 0.53685 0.15864
  -2  -4  1313306.01 2671.68   1-0.24745 0.60921-0.91393 0.69972 0.32169 0.37315
   2  -4 -12 3758.69 1692.03   1-0.99125 0.66541 0.13033-0.34453 0.02050-0.66220
   2   4 -12 2482.35 2616.72   1-0.96934 0.64349 0.21227 0.00191 0.12373-0.76544
   2   4 -12 2451.72 1446.13   1-0.25145-0.07678 0.96783-0.75293 0.00830-0.65359
  -2   4  12 4070.17 2035.50   1 0.17137 0.15618-0.77252 0.98724 0.61142 0.03104
  -2   4  12 3878.31 1425.38   1 0.32663-0.00032-0.77967 0.99417 0.53424 0.10775
  -2  -4  12 5351.48 3884.80   1-0.30360 0.63009-0.90723 0.69302 0.29110 0.35029
   2  -4 -1152045.85 3809.25   1-0.98956 0.69894 0.14029-0.35448 0.03290-0.62113
   2   4 -1155760.00 3348.18   1-0.95908 0.66846 0.23681-0.02261 0.15516-0.74339
   2   4 -1157017.45 8022.17   1-0.25363-0.03915 0.96484-0.74995 0.06881-0.66032
  -2   4  1153986.33 4816.54   1 0.17318 0.11898-0.77806 0.99278 0.60384-0.01491
  -2   4  1158472.72 3764.26   1 0.31976-0.02872-0.78352 0.99803 0.53275 0.05574
  -2  -4  1157047.66 5227.82   1-0.36137 0.65258-0.89612 0.68191 0.25760 0.33034
   2  -4 -10 5139.25 3213.25   1-0.98821 0.73281 0.14731-0.36151 0.04168-0.57644
   2   4 -10 4422.84 2948.76   1-0.94752 0.69213 0.26033-0.04613 0.18553-0.72029
   2   4 -10 6909.74 2934.37   1-0.25490-0.00242 0.95799-0.74309 0.13143-0.66917
  -2   4  10 6356.42 2933.24   1 0.17368 0.08308-0.77961 0.99433 0.60169-0.06630
  -2   4  10 5650.16 1898.58   1 0.31993-0.06416-0.78343 0.99793 0.53279 0.00220
  -2  -4  10 7311.92 3335.95   1-0.42119 0.67712-0.87974 0.66553 0.22054 0.31395
   2  -4  -959933.05 4430.14   1-0.98750 0.76733 0.15075-0.36495 0.04598-0.52726
   2   4  -959444.37 3648.81   1-0.93479 0.71462 0.28285-0.06865 0.21485-0.69613
   2   4  -960519.72 6513.90   1-0.25515 0.03328 0.94666-0.73177 0.19676-0.68073
  -2   4   962677.75 4963.80   1 0.17261 0.04877-0.77631 0.99103 0.60625-0.12440
  -2   4   941124.88 3771.18   1 0.32936-0.10886-0.77812 0.99262 0.53482-0.05333
  -2  -4   964648.98 6642.74   1-0.48354 0.70419-0.85680 0.64258 0.17908 0.30197
   2  -4  -817101.45 6094.54   1-0.98773 0.80279 0.14963-0.36382 0.04458-0.47238
   2   4  -818019.18 2426.96   1-0.92103 0.73609 0.30434-0.09014 0.24304-0.67084
   2   4  -819312.32 5032.85   1-0.25461 0.06826 0.92935-0.71451 0.26733-0.69627
  -2   4   813983.17 2666.30   1 0.16951 0.01648-0.76676 0.98148 0.61914-0.19083
  -2   4   8 6991.04 2785.93   1 0.35130-0.16607-0.76530 0.97980 0.53934-0.11134
  -2  -4   819076.05 5699.03   1-0.54887 0.73424-0.82540 0.61119 0.13208 0.29552
   2  -4  -7201553.9 9655.17   1-0.98914 0.83943 0.14251-0.35670 0.03567-0.41000
   2   4  -7189375.7 9155.83   1-0.90648 0.75676 0.32468-0.11048 0.26995-0.64428
   2   4  -7197975.2 9189.63   1-0.25222 0.10133 0.90581-0.69097 0.34040-0.71574
  -2   4   7203693.9 9740.73   1 0.16370-0.01310-0.74873 0.96344 0.64234-0.26756
  -2   4   7202807.9 9570.92   1 0.39049-0.24052-0.74075 0.95525 0.54662-0.17212
  -2  -4   7200087.1 9490.88   1-0.61743 0.76752-0.78274 0.56852 0.07804 0.29610
   2  -4  -621105.09 4652.45   1-0.99173 0.87724 0.12720-0.34140 0.01660-0.33745
   2   4  -620162.79 1537.70   1-0.89154 0.77705 0.34357-0.12938 0.29514-0.61599
  -2  -4   613216.79 1019.52   1-0.19949 0.31439 0.63391-0.84837 0.74723-0.42593
   2   4  -621530.23 3376.14   1-0.24783 0.13240 0.87352-0.65868 0.41897-0.74068
  -2   4   619031.87 2656.85   1 0.15416-0.03896-0.71862 0.93334 0.67809-0.35685
  -2   4   614404.50 1383.55   1 0.45353-0.33884-0.69650 0.91101 0.55603-0.23504
  -2  -4   618037.60 2504.73   1-0.68890 0.80400-0.72467 0.51059 0.01602 0.30475
   2  -4  -5297636.0 7881.11   1-0.99490 0.91591 0.09934-0.31388-0.01731-0.25014
   2   4  -5313916.3 8258.13   1-0.24070 0.16072 0.82929-0.61445 0.50431-0.77241
  -2   4   5322708.4 8461.14   1 0.54800-0.46858-0.61763 0.83213 0.56410-0.29660
  -2  -4   5314060.7 8070.61   1-0.76193 0.84168-0.64505 0.43097-0.05798 0.32530
   2   4  -4 1592.68  237.55   1-0.23977 0.19574-0.59619 0.80996-0.76619 0.55284
   2  -4  -4 2631.40 2344.78   1-0.99592 0.95211 0.05566-0.27020-0.07089-0.14307
   2   4  -4 3956.46 1442.41   1-0.22959 0.18506 0.76815-0.55331 0.59767-0.81215
  -2   4   4 2139.64 1210.89   1 0.11639-0.07205-0.59613 0.81094 0.79440-0.58066
  -2   4   4 1913.38 1226.63   1 0.67604-0.63189-0.47912 0.69362 0.55981-0.34581
   2  -4  -4 1413.02  411.50   1 0.28643-0.33058-0.80138 0.58688 0.52511-0.73910
  -2  -4   4 6837.44 1983.23   1-0.83185 0.87627-0.53574 0.32166-0.14486 0.35871
   2  -4  -3288934.4 6220.97   1-0.98806 0.97941-0.01277-0.20175-0.15353-0.00694
   2   4  -3293657.1 6730.40   1-0.21253 0.20345 0.68246-0.46762 0.69933-0.86019
  -2   4   3280981.1 6010.43   1 0.08403-0.07506-0.48548 0.70029 0.87019-0.70989
  -2   4   3281756.7 5773.57   1 0.81407-0.80505-0.25641 0.47101 0.52108-0.36059
   2  -4  -3286442.3 5737.10   1 0.55336-0.56225-0.61264 0.39814 0.56431-0.72481
  -2  -4   3279768.5 5842.00   1-0.88919 0.89829-0.38744 0.17302-0.24335 0.40388
   2  -4  -218206.27 1240.31   1-0.95428 0.98080-0.11621-0.09832-0.27536 0.16838
   2   4  -217209.88  522.60   1-0.77010 0.79641 0.45377-0.23923 0.44836-0.55541
   2   4  -219621.68 1794.73   1-0.18526 0.21167 0.56160-0.34687 0.80639-0.91371
  -2   4   219113.93 2120.11   1 0.03987-0.06626-0.32889 0.54370 0.94352-0.83665
   2  -4  -217336.00  791.87   1 0.78992-0.76362-0.30420 0.08961 0.53241-0.63941
  -2  -4   219344.30 1832.25   1-0.91636 0.89006-0.19709-0.01731-0.34847 0.45550
   2  -4  -219843.20 1011.91   1-0.90623 0.93252-0.03641-0.17799-0.42120 0.31418
   2  -4  -1186223.0 3940.32   1-0.86007 0.92174-0.26066 0.04610-0.43855 0.38505
  -2   4   1175345.4 3689.22   1-0.96433 0.90265-0.09264 0.30718-0.24793 0.30142
  -2  -4   1186825.7 3737.93   1-0.98014 0.91850 0.18012-0.39432 0.08291-0.02944
   2   4  -1194175.2 3955.85   1-0.76732 0.82894 0.45572-0.24118 0.45113-0.50466
   2   4  -1185965.1 4107.03   1-0.14651 0.20831 0.39206-0.17733 0.90819-0.96185
  -2  -4   1180955.1 3790.33   1-0.08739 0.02552 0.14841-0.36321 0.98505-0.93135
  -2   4   1175455.8 4282.31   1-0.01597-0.04590-0.12944 0.34424 0.99145-0.93775
   2  -4  -1181540.0 3931.91   1-0.90557 0.96726-0.31141 0.09700-0.28801 0.23450
  -2  -4   1189499.6 4237.07   1-0.89523 0.83354 0.02375-0.23816-0.44495 0.49847
  -2   4   0270142.8 5383.26   1-0.86099 0.76412-0.25959 0.47414-0.43736 0.43736
   2   4   0269467.6 5323.37   1-0.74956 0.84648 0.46777-0.25324 0.46832-0.46832
   2   4   0281815.6 5714.71   1-0.09314 0.19030 0.17150 0.04329 0.98076-0.98076
  -2   4   0267924.7 5660.68   1-0.07419-0.02296 0.09581 0.11898 0.99263-0.99263
   2   4   0266016.3 5466.00   1 0.82094-0.72399-0.24170 0.45630 0.51731-0.51731
   2  -4   0267077.2 5550.66   1-0.84394 0.94089-0.51119 0.29710-0.16262 0.16262
  -2   4   0256408.1 5271.76   1-0.90977 0.81269-0.28274 0.49715-0.30390 0.30390
  -2   4  -287669.34 2386.32   1-0.47151 0.30443-0.52377 0.73754-0.70945 0.60278
  -2  -4  -294862.46 3029.76   1-0.88926 0.72194 0.34630-0.56050 0.29879-0.40574
  -2   4  -290095.66 3075.70   1 0.05340-0.22099 0.62864-0.41419 0.77585-0.88295
  -2   4  -294271.89 2869.28   1-0.16993 0.00201 0.49329-0.27856 0.85310-0.96041
   2   4   293316.37 2806.11   1 0.03180 0.13606-0.29964 0.51445 0.95351-0.84665
  -2  -4  -290997.33 2660.86   1 0.13888-0.30675-0.67062 0.45581 0.72867-0.83554
   2   4   289971.42 2978.56   1 0.60858-0.44112-0.55747 0.77198 0.56466-0.45766
   2  -4   2100331.1 3265.29   1-0.68608 0.85371-0.72728 0.51320 0.01866 0.08826
  -2  -4  -3574013.313972.95   1-0.88689 0.68434 0.34911-0.56330 0.30255-0.46298
  -2   4  -3615741.134453.66   1-0.19994-0.00295 0.63388-0.41942 0.74713-0.90778
   2   4   3595613.033872.27   1 0.51650-0.31377-0.64578 0.86029 0.56230-0.40180
   2  -4   3581186.315398.18   1-0.61476 0.81745-0.78461 0.57040 0.08025 0.08009
  -2  -4  -4110870.8 3468.57   1-0.89014 0.65237 0.34525-0.55945 0.29739-0.51129
  -2   4  -4110719.6 3899.40   1-0.38525 0.14703 0.61009-0.39563 0.69236-0.90656
   2   4   4119132.4 3677.19   1 0.11173 0.12686-0.58042 0.79523 0.80660-0.59287
   2  -4   495852.53 3509.28   1-0.54950 0.78747-0.82506 0.61084 0.13160 0.08219
  -2  -4  -5206896.610708.46   1-0.89674 0.62374 0.33719-0.55139 0.28661-0.55398
  -2   4  -5190342.0 8497.43   1-0.51889 0.24546 0.57557-0.36103 0.63203-0.89966
  -2   4  -5185616.0 8487.41   1-0.23765-0.03689 0.81187-0.59703 0.53327-0.80136
   2   4   5190292.2 9112.39   1 0.13285 0.14111-0.65086 0.86567 0.74748-0.48031
   2   4   5211606.710263.04   1 0.39502-0.12175-0.73777 0.95227 0.54739-0.27989
   2  -4   5203634.3 9580.73   1-0.48952 0.76277-0.85425 0.64004 0.17493 0.09231
  -2  -4  -677264.59 4195.40   1-0.90533 0.59711 0.32619-0.54039 0.27196-0.59281
  -2   4  -682926.21 4399.31   1-0.61782 0.30909 0.53848-0.32394 0.57299-0.89415
  -2   4  -682806.14 4957.52   1-0.24674-0.06326 0.86629-0.65145 0.43433-0.75604
   2   4   6101948.0 5666.52   1 0.14663 0.16285-0.69448 0.90920 0.70440-0.38317
   2   4   683178.00 5271.32   1 0.36080-0.05226-0.75954 0.97405 0.54120-0.22020
   2  -4   695200.98 6183.64   1-0.43361 0.74213-0.87567 0.66146 0.21252 0.10817
  -2  -4  -7175750.7 9897.23   1-0.91503 0.57158 0.31298-0.52718 0.25445-0.62878
  -2   4  -7182953.010447.81   1-0.69356 0.34953 0.50143-0.28690 0.51722-0.89191
  -2   4  -7181883.1 9995.47   1-0.25215-0.09331 0.90520-0.69036 0.34208-0.71741
   2   4   7184514.510222.68   1 0.15431 0.19056-0.71908 0.93380 0.67756-0.30279
   2   4   7190386.813409.62   1 0.33964 0.00416-0.77219 0.98670 0.53698-0.16248
   2  -4   7201440.911581.24   1-0.38075 0.72455-0.89138 0.67717 0.24587 0.12828
  -2  -4  -8 2854.03 1829.45   1-0.92526 0.54659 0.29799-0.51218 0.23469-0.66249
  -2   4  -8 1312.03 3229.71   1-0.75344 0.37410 0.46520-0.25067 0.46464-0.89286
  -2   4  -8 1853.10 3305.72   1-0.25485-0.12606 0.93249-0.71765 0.25594-0.68489
   2   4   8 3129.13 2896.20   1 0.15827 0.22199-0.73164 0.94636 0.66305-0.23473
   2   4   8 3423.35 1385.17   1 0.32868 0.05039-0.77851 0.99301 0.53468-0.10668
   2  -4   8 5195.38 3591.87   1-0.33016 0.70924-0.90267 0.68846 0.27597 0.15162
  -2  -4  -9162994.2 7949.66   1-0.93561 0.52170 0.28148-0.49568 0.21306-0.69434
  -2   4  -9172523.8 8116.24   1-0.80205 0.38741 0.42983-0.21529 0.41467-0.89641
  -2   4  -9174730.9 4148.51   1-0.25519-0.16118 0.95126-0.73637 0.17313-0.65709
   2   4   9187010.1 4638.06   1 0.15955 0.25610-0.73569 0.95041 0.65824-0.17639
   2   4   9171898.113143.95   1 0.32574 0.08860-0.78017 0.99467 0.53405-0.05255
   2  -4   9175093.2 6245.86   1-0.28123 0.69558-0.91037 0.69615 0.30352 0.17752
  -2  -4 -10 4879.80 1939.09   1-0.94575 0.49662 0.26364-0.47784 0.18983-0.72458
  -2   4 -10 4697.07 3081.46   1-0.84161 0.39248 0.39644-0.18225 0.36676-0.90152
  -2   4 -10 5638.66 2270.79   1-0.25432-0.19751 0.96228-0.74738 0.09660-0.63434
   2   4  10 6423.18 1805.10   1 0.15880 0.29224-0.73332 0.94804 0.66106-0.12567
   2   4  10 6071.85 3048.25   1 0.32919 0.12042-0.77822 0.99272 0.53479 0.00020
   2  -4  10 7461.19 2714.37   1-0.23349 0.68313-0.91500 0.70078 0.32901 0.20549
  -2  -4 -11 8595.22 4445.08   1-0.95546 0.47110 0.24456-0.45876 0.16515-0.75338
  -2   4 -11 7685.97 5270.47   1-0.87538 0.39103 0.36219-0.14800 0.32016-0.90839
  -2   4 -1111593.49 4736.44   1-0.25209-0.23519 0.96741-0.75252 0.02362-0.61513
   2   4  1116819.61 2449.67   1 0.15641 0.33003-0.72577 0.94048 0.66991-0.08098
   2   4  1110693.62 7054.24   1 0.33781 0.14706-0.77326 0.98776 0.53660 0.05189
   2  -4  1112034.73 7288.84   1-0.18618 0.67137-0.91715 0.70271 0.35237 0.23548
  -2  -4 -12 2241.92 2362.27   1-0.96453 0.44495 0.22432-0.43852 0.13913-0.78084
  -2   4 -12 1232.65 1247.66   1-0.90391 0.38433 0.32806-0.11386 0.27443-0.91614
  -2   4 -12 1239.06  949.48   1-0.24869-0.27405 0.96746-0.75257-0.04651-0.59877
   2   4  12 1166.96 1353.51   1 0.35070 0.16944-0.76566 0.98016 0.53922 0.10276
   2  -4  12 1199.22 1291.91   1-0.13977 0.66025-0.91655 0.70211 0.37468 0.26662
  -2  -4 -13 3921.21 2735.41   1-0.97278 0.41797 0.20294-0.41713 0.11184-0.80702
  -2   4 -13 2735.91 1506.20   1-0.24421-0.31399 0.96294-0.74805-0.11441-0.58465
   2   4  13 4120.19 3011.02   1 0.36718 0.18824-0.75561 0.97012 0.54241 0.15307
   2  -4  13 5151.27 2450.13   1-0.09365 0.64943-0.91358 0.69915 0.39571 0.29903
   2  -6 -14 1095.82 1369.22   1-0.99611 0.60062 0.07080-0.39261-0.05239-0.69649
   2   6 -14  436.60  606.63   1-0.25091-0.14824 0.96800-0.64566-0.00374-0.74909
  -2   6  14  367.66 1418.18   1 0.12990 0.26810-0.64114 0.96335 0.75634-0.00827
  -2  -6  14 1284.20 1423.47   1-0.27835 0.67539-0.91073 0.58940 0.30509 0.44320
   2  -6 -13 4121.67 1697.59   1-0.99585 0.63553 0.08272-0.40452-0.03778-0.65761
   2   6 -13 4562.96 2323.90   1-0.25333-0.11037 0.96560-0.64326 0.05858-0.75764
  -2   6  13 5270.42 2331.34   1 0.13241 0.23022-0.64941 0.97162 0.74881-0.05417
  -2  -6  13 4291.77 2026.99   1-0.33488 0.69664-0.90177 0.58045 0.27323 0.42161
   2  -6 -12  464.24 1723.70   1-0.99539 0.67023 0.09228-0.41409-0.02602-0.61588
   2   6 -12 1281.21 1456.64   1-0.25478-0.07346 0.95925-0.63691 0.12213-0.76742
  -2   6  12  833.63 1554.70   1 0.13360 0.19366-0.65332 0.97554 0.74519-0.10398
  -2   6  12 1239.64 1175.48   1 0.50008-0.17377-0.65969 0.98144 0.56099 0.08099
  -2  -6  12 2088.86 2449.42   1-0.39214 0.71863-0.88835 0.56702 0.23885 0.40254
   2  -6 -11 7644.22 2524.39   1-0.99491 0.70492 0.09914-0.42095-0.01756-0.57085
   2   6 -11 7290.04 4848.12   1-0.25518-0.03759 0.94859-0.62625 0.18719-0.77870
  -2   6  11 9432.57 2991.10   1 0.13330 0.15859-0.65235 0.97456 0.74610-0.15832
  -2   6  11 7870.00 3481.91   1 0.50639-0.21535-0.65441 0.97616 0.56152 0.02697
  -2  -6  11 8126.66 4889.97   1-0.45031 0.74152-0.86982 0.54849 0.20156 0.38638
   2  -6 -10 2362.78 1351.59   1-0.99461 0.73979 0.10282-0.42463-0.01301-0.52191
   2   6 -10 1701.20  971.05   1-0.94834 0.69295 0.25876 0.06252 0.18350-0.71826
   2   6 -10 1321.88 1546.43   1-0.25484-0.00240 0.93246-0.61020 0.25605-0.79224
  -2   6  10 1744.78 2203.29   1 0.13128 0.12525-0.64568 0.96790 0.75223-0.21789
  -2   6  10 1696.82 1045.31   1 0.52075-0.26498-0.64210 0.96385 0.56259-0.02760
  -2  -6  10 1292.16 2084.77   1-0.50948 0.76541-0.84530 0.52398 0.16088 0.37361
   2  -6  -922592.62 3377.19   1-0.99462 0.77497 0.10267-0.42447-0.01320-0.46822
   2   6  -920374.52 1996.28   1-0.93256 0.71239 0.28651 0.03478 0.21963-0.70091
   2   6  -919143.94 5766.80   1-0.25286 0.03105 0.91130-0.58904 0.32493-0.80750
  -2   6   923523.04 4162.11   1 0.12719 0.09398-0.63216 0.95438 0.76432-0.28341
  -2   6   923138.28 3263.02   1 0.54479-0.32428-0.62060 0.94235 0.56396-0.08246
  -2  -6   919958.02 4009.31   1-0.56964 0.79029-0.81362 0.49230 0.11626 0.36478
   2  -6  -8 3710.00 2686.97   1-0.99502 0.81053 0.09775-0.41955-0.01928-0.40865
   2   6  -8 2586.03 1526.19   1-0.91369 0.72875 0.31486 0.00642 0.25693-0.68474
   2   6  -8 2967.74 1514.41   1-0.24931 0.06296 0.88367-0.56141 0.39618-0.82513
  -2   6   8 3426.47 1848.18   1 0.12057 0.06522-0.61014 0.93236 0.78305-0.35558
  -2   6   8 4336.81 1939.62   1 0.58027-0.39504-0.58664 0.90840 0.56490-0.13691
  -2  -6   8 4979.66 3612.18   1-0.63058 0.81595-0.77322 0.45189 0.06703 0.36056
   2  -6  -731778.22 4488.73   1-0.99568 0.84636 0.08677-0.40858-0.03280-0.34164
   2   6  -729003.39 2965.82   1-0.89016 0.74045 0.34523-0.02393 0.29735-0.67168
   2   6  -734429.77 4003.33   1-0.24388 0.09299 0.84827-0.52601 0.47004-0.84537
  -2   6   714227.41 2653.12   1 0.11083 0.03959-0.57741 0.89962 0.80889-0.43485
  -2   6   732424.39 5205.85   1 0.62865-0.47868-0.53556 0.85731 0.56388-0.18939
  -2  -6   731114.51 6338.98   1-0.69160 0.84204-0.72215 0.40102 0.01349 0.36074
   2   6  -6 2126.75  992.24   1-0.44178 0.32739-0.53551 0.85617-0.71975 0.39972
   2  -6  -6 1653.80 1312.36   1-0.99612 0.88196 0.06792-0.38973-0.05592-0.26502
   2   6  -6 2729.13 1499.62   1-0.23614 0.12070 0.80343-0.48117 0.54656-0.86827
  -2   6   6 2322.21 1480.02   1 0.09723 0.01783-0.53108 0.85329 0.84172-0.52111
  -2   6   6 2562.31 1215.74   1 0.68836-0.57337-0.46200 0.78389 0.55920-0.23821
  -2  -6   6 3182.09 1573.37   1-0.75178 0.86688-0.65773 0.33660-0.04692 0.36769
   2  -6  -528895.88 2797.38   1-0.99504 0.91605 0.03862-0.36043-0.09161-0.17584
   2   6  -534875.83 2982.79   1-0.22550 0.14551 0.74694-0.42468 0.62547-0.89357
  -2   6   530029.19 3083.06   1 0.07894 0.00076-0.46774 0.78995 0.88033-0.61316
  -2   6   529036.03 2641.78   1 0.75950-0.67984-0.35758 0.67947 0.54339-0.27591
  -2  -6   529801.55 3016.72   1-0.80870 0.88846-0.57713 0.25601-0.11358 0.38089
   2  -6  -419910.69 3628.68   1-0.98959 0.94577-0.00465-0.31715-0.14381-0.07015
   2   6  -421175.69 1360.49   1-0.99440 0.95037 0.03145 0.28983-0.10081-0.11308
   2   6  -422371.00 1481.91   1-0.57167 0.52738 0.55719-0.23539 0.60226-0.81636
   2   6  -420195.32 2631.03   1-0.21002 0.16568 0.67683-0.35473 0.70553-0.92016
  -2   6   422004.80 2395.18   1 0.05520-0.01086-0.38394 0.70616 0.92170-0.70796
  -2   6   421851.68 2050.07   1 0.83093-0.78659-0.21926 0.54115 0.51133-0.29734
  -2  -6   424353.09 4308.60   1-0.85868 0.90310-0.47752 0.15640-0.18607 0.39992
  -2  -6   316760.30 1184.36   1-0.27605 0.28489-0.58755 0.26690-0.76063 0.92064
   2   6  -320796.18 2171.99   1-0.19120 0.18224 0.58862-0.26652 0.78546-0.94644
  -2   6   311914.05 2011.29   1 0.02570-0.01673-0.27741 0.59962 0.96040-0.80010
  -2  -6   319461.72 2355.57   1-0.89669 0.90579-0.35700 0.03537-0.26169 0.42223
   2  -6  -319603.25 1877.44   1-0.88889 0.87979 0.05137-0.37299-0.45523 0.29469
  -2  -6   220375.49 1708.82   1-0.86881 0.84235-0.25035-0.07147-0.42717 0.53415
   2   6  -220402.11 1394.55   1-0.88127 0.90769 0.35560-0.03431 0.31128-0.41823
  -2   6   225054.44 2584.29   1-0.01044-0.01614-0.15029 0.47249 0.98858-0.88118
  -2  -6   222585.42 2504.61   1-0.91558 0.88929-0.21741-0.10421-0.33828 0.44531
   2  -6  -223076.12 2002.57   1-0.91546 0.94175-0.12753-0.19408-0.38165 0.27462
   2  -6  -1 2840.12 1004.26   1-0.85846 0.92012-0.26252-0.05930-0.44059 0.38710
  -2  -6   1 1247.01 1045.67   1-0.98940 0.92771-0.00572-0.31607-0.14509 0.19859
   2   6  -1 1892.27 1666.34   1-0.13704 0.19883 0.35198-0.02988 0.92591-0.97957
  -2   6   1 2042.22 2028.36   1-0.04865-0.01322-0.00429 0.32649 0.99880-0.94510
   2  -6  -1 2154.38 1509.57   1-0.90796 0.96965-0.29597-0.02564-0.29663 0.24312
  -2  -6   1 1169.82 1037.47   1-0.91006 0.84837-0.06473-0.25688-0.40937 0.46289
   2  -6   063635.90 3850.15   1-0.71625 0.81312-0.39108 0.06925-0.57795 0.57795
  -2  -6   064890.57 2034.09   1-0.99221 0.89534 0.12389-0.44519 0.01249-0.01249
   2   6   065793.21 2543.61   1-0.10178 0.19894 0.20644 0.11576 0.97314-0.97314
  -2   6   065294.56 2520.44   1-0.08762-0.00953 0.14932 0.17287 0.98489-0.98489
   2  -6   062614.24 4040.28   1-0.87323 0.97018-0.43883 0.11771-0.21186 0.21186
   2  -6   172003.39 3570.18   1-0.49741 0.62930-0.51287 0.19222-0.69966 0.75300
  -2  -6  -167058.14 2631.55   1-0.97627 0.84418 0.19267-0.51397 0.09880-0.15228
  -2   6  -172674.16 2910.71   1-0.12440-0.00814 0.29919 0.02290 0.94604-0.99970
   2   6   174078.92 2748.58   1-0.06325 0.19570 0.05270 0.26950 0.99660-0.94290
   2   6   168013.07 2835.05   1 0.82528-0.69300-0.23213 0.55402 0.51480-0.46130
   2  -6   168284.67 3731.10   1-0.82258 0.95488-0.55311 0.23199-0.13195 0.18541
   2  -6   287519.46 3079.75   1-0.23226 0.39935-0.59786 0.27721-0.76720 0.87388
  -2  -6  -283791.32 4875.19   1-0.96203 0.79471 0.23017-0.55146 0.14663-0.25358
  -2   6  -283479.55 3518.84   1-0.15681-0.01110 0.43616-0.11407 0.88609-0.99341
   2   6   287706.17 3027.55   1-0.02474 0.19248-0.09614 0.41834 0.99505-0.88765
   2  -6   291362.35 3614.59   1-0.76462 0.93226-0.64158 0.32045-0.06098 0.16790
  -2   6  -342577.23 2912.58   1-0.02529-0.17761 0.63470-0.31301 0.77234-0.93299
  -2   6  -343317.19 4429.30   1-0.18378-0.01951 0.55491-0.23281 0.81135-0.97232
   2   6   341152.61 3063.55   1 0.01036 0.19265-0.22799 0.55020 0.97360-0.81250
   2  -6   339757.19 3240.08   1-0.70461 0.90758-0.70959 0.38846 0.00109 0.15929
  -2  -6  -4  474.61 1322.48   1-0.94810 0.71033 0.25923-0.58052 0.18411-0.39801
  -2   6  -4  175.13  829.32   1-0.24380 0.00558 0.63049-0.30880 0.73690-0.95110
  -2   6  -4  684.76 1095.06   1-0.20525-0.03342 0.65404-0.33194 0.72807-0.94270
   2   6   4  362.43  954.52   1 0.04151 0.19707-0.33484 0.65705 0.94135-0.72762
   2   6   4  380.39  518.93   1 0.63714-0.39914-0.52594 0.84770 0.56340-0.34940
   2  -6   4  387.87 1527.34   1-0.64511 0.88343-0.76207 0.44094 0.05540 0.15844
  -2  -6  -5 8782.37 3733.23   1-0.94700 0.67400 0.26131-0.58260 0.18680-0.45418
  -2   6  -5 7583.26 2644.60   1-0.41327 0.13974 0.60420-0.28251 0.68128-0.94902
  -2   6  -5 7447.99 2743.97   1-0.22290-0.05165 0.73368-0.41142 0.64188-0.90997
   2   6   5 9700.69 4498.21   1 0.06481 0.20915-0.41807 0.74028 0.90609-0.63892
   2   6   5 7382.17 3417.10   1 0.58689-0.31362-0.58000 0.90176 0.56493-0.29743
   2  -6   5 5691.98 1745.50   1-0.58761 0.86085-0.80266 0.48133 0.10220 0.16504
  -2  -6  -610682.66 5594.88   1-0.94852 0.64030 0.25842-0.57972 0.18306-0.50392
  -2   6  -6 8107.60 1565.57   1-0.54165 0.23291 0.56802-0.24621 0.61964-0.94081
  -2   6  -610172.96 4350.21   1-0.23519-0.07481 0.79820-0.47594 0.55457-0.87628
   2   6   6 7286.13 1764.34   1 0.08225 0.22707-0.47929 0.80151 0.87379-0.55318
   2   6   6 8810.49 3423.57   1 0.54712-0.23858-0.61845 0.94021 0.56406-0.24306
   2  -6   611526.80 4144.24   1-0.53154 0.84006-0.83453 0.51321 0.14493 0.17576
  -2  -6  -7 6596.20 5354.95   1-0.95188 0.60843 0.25186-0.57315 0.17457-0.54890
  -2   6  -7 4992.70 3318.62   1-0.63972 0.29569 0.52863-0.20683 0.55793-0.93262
  -2   6  -7 4923.42 3469.95   1-0.24401-0.10145 0.84904-0.52678 0.46859-0.84392
   2   6   7 7099.75 2096.89   1 0.09471 0.24998-0.52243 0.84465 0.84740-0.47336
   2   6   7 5471.12 3898.48   1 0.51745-0.17364-0.64496 0.96672 0.56236-0.18787
   2  -6   7 8275.91 2830.68   1-0.47721 0.82101-0.85942 0.53810 0.18343 0.19071
  -2  -6  -8 1595.00 1309.77   1-0.95647 0.57780 0.24243-0.56373 0.16240-0.59021
  -2   6  -8 1253.27 1245.97   1-0.71604 0.33670 0.48865-0.16685 0.49849-0.92670
  -2   6  -8  557.18  715.20   1-0.24998-0.13093 0.88848-0.56622 0.38483-0.81378
   2   6   8 1160.22 1957.28   1 0.10312 0.27693-0.55124 0.87345 0.82794-0.40047
   2   6   8  647.05  742.17   1 0.49684-0.11777-0.66237 0.98413 0.56071-0.13271
   2  -6   8 1865.92 2890.01   1-0.42440 0.80348-0.87871 0.55739 0.21848 0.20911
  -2  -6  -9 6784.05 2782.45   1-0.96181 0.54791 0.23068-0.55198 0.14729-0.62857
  -2   6  -9 5052.77 3943.70   1-0.77669 0.36205 0.44905-0.12725 0.44168-0.92342
  -2   6  -9 6949.43 4144.80   1-0.25362-0.16275 0.91841-0.59615 0.30363-0.78620
   2   6   9 5198.88 1422.75   1 0.10827 0.30715-0.56873 0.89094 0.81536-0.33445
   2   6   9 4801.61 3292.26   1 0.48410-0.06976-0.67275 0.99450 0.55949-0.07800
   2  -6   910001.67 3232.82   1-0.37283 0.78719-0.89338 0.57206 0.25069 0.23035
  -2  -6 -10 2158.15 1943.93   1-0.96751 0.51839 0.21697-0.53826 0.12972-0.66448
  -2   6 -10  999.58  715.40   1-0.82579 0.37584 0.41004-0.08824 0.38720-0.92246
  -2   6 -10 1433.30  762.70   1-0.25493-0.19689 0.94091-0.61857 0.22291-0.76065
   2   6  10  364.29 1112.33   1 0.11076 0.34003-0.57717 0.89938 0.80907-0.27473
   2   6  10  -56.40 1154.99   1 0.47809-0.02847-0.67755 0.99930 0.55887-0.02388
   2  -6  10  688.33 1869.04   1-0.32226 0.77189-0.90413 0.58280 0.28052 0.25398
  -2  -6 -11 2187.92 2060.47   1-0.97327 0.48892 0.20153-0.52282 0.11005-0.69828
  -2   6 -11 1896.34 2107.34   1-0.25506-0.23222 0.95573-0.63340 0.14664-0.73815
   2   6  11  919.88  828.24   1 0.47780 0.00707-0.67778 0.99953 0.55884 0.02964
   2  -6  11 1610.75 2301.00   1-0.27243 0.75734-0.91143 0.59011 0.30832 0.27963
  -2  -6 -12  -78.42 1880.93   1-0.97883 0.45925 0.18454-0.50584 0.08850-0.73021
  -2   6 -12 1044.17 1245.40   1-0.25373-0.26901 0.96455-0.64221 0.07247-0.71776
   2   6  12 -248.86 1159.43   1 0.48241 0.03773-0.67410 0.99586 0.55932 0.08266
   2  -6  12 2157.53 2188.59   1-0.22311 0.74331-0.91564 0.59432 0.33437 0.30702
   2  -8 -13 2533.17 1767.45   1-0.99541 0.63508 0.04416-0.47323-0.08489-0.61050
   2   8 -13 2246.19 2343.34   1-0.25504-0.10865 0.95610-0.52632 0.14425-0.84331
  -2   8  13 2859.11 2084.75   1 0.09443 0.26820-0.52144 0.95106 0.84804-0.15340
  -2  -8  13 2294.40 1706.78   1-0.39879 0.76056-0.88649 0.45806 0.23471 0.46013
   2  -8 -12 4513.53 4839.93   1-0.99576 0.67060 0.05109-0.48017-0.07646-0.56544
   2   8 -12 4501.02 1725.27   1-0.25507-0.07317 0.94401-0.51422 0.20923-0.85452
  -2   8  12 2543.50 1527.39   1 0.09413 0.23313-0.52042 0.95004 0.84869-0.20749
  -2  -8  12 3884.81 2313.82   1-0.45487 0.78135-0.86814 0.43971 0.19853 0.44287
   2  -8 -1112510.05 5618.28   1-0.99591 0.70592 0.05515-0.48423-0.07151-0.51690
   2   8 -11 8358.62 7021.54   1-0.25438-0.03832 0.92652-0.49684 0.27718-0.86699
  -2   8  1114506.92 2504.54   1 0.09216 0.19974-0.51363 0.94325 0.85304-0.26526
  -2   8  11 8927.60 4065.47   1 0.65874-0.36770-0.50055 0.92955 0.56169 0.02679
  -2  -8  11 8643.05 7786.25   1-0.51097 0.80218-0.84460 0.41617 0.15982 0.42813
   2  -8 -1011589.36 5916.52   1-0.99593 0.74111 0.05588-0.48495-0.07063-0.46429
   2   8 -10 9273.00 5628.35   1-0.25207-0.00518 0.90455-0.47487 0.34385-0.88003
  -2   8  1011085.28 2311.93   1 0.08830 0.16823-0.50031 0.92993 0.86132-0.32699
  -2   8  10 9326.14 4057.45   1 0.67581-0.41952-0.47818 0.90737 0.56090-0.02593
  -2  -8  10 9322.36 3945.44   1-0.56699 0.82292-0.81518 0.38675 0.11830 0.41619
   2  -8  -940599.14 7739.74   1-0.99582 0.77616 0.05263-0.48170-0.07459-0.40683
   2   8  -944011.96 4191.24   1-0.24834 0.02654 0.87695-0.44726 0.41143-0.89400
  -2   8   938574.67 3480.22   1 0.08230 0.13886-0.47946 0.90908 0.87369-0.39278
  -2   8   937453.07 3607.36   1 0.70140-0.48044-0.44456 0.87375 0.55712-0.07565
  -2  -8   941578.47 4365.69   1-0.62265 0.84330-0.77902 0.35059 0.07370 0.40734
   2  -8  -816376.77 8623.66   1-0.99543 0.81094 0.04457-0.47365-0.08439-0.34354
   2   8  -816053.58 6682.11   1-0.24302 0.05667 0.84301-0.41333 0.47986-0.90881
  -2   8   818550.74 3092.53   1 0.07383 0.11196-0.44986 0.87948 0.89003-0.46256
  -2   8   820102.15 2976.41   1 0.73377-0.54813-0.39818 0.82737 0.55048-0.12250
  -2  -8   817394.56 6542.83   1-0.67733 0.86311-0.73519 0.30702 0.02673 0.40096
   2  -8  -719743.89 3538.54   1-0.99437 0.84505 0.03059-0.45966-0.10135-0.27309
   2   8  -716913.78 2225.75   1-0.23587 0.08497 0.80191-0.37222 0.54891-0.92424
  -2   8   710561.45 2524.99   1 0.06256 0.08787-0.41010 0.83972 0.90988-0.53585
  -2   8   7 8138.04 1474.63   1 0.77190-0.62159-0.33661 0.76580 0.53930-0.16482
  -2  -8   711867.11 2628.76   1-0.73059 0.88103-0.68236 0.25419-0.02470 0.39894
   2  -8  -6 8272.63 1937.91   1-0.99184 0.87768 0.00921-0.43829-0.12714-0.19380
   2   8  -612064.45 2446.82   1-0.22662 0.11118 0.75270-0.32302 0.61812-0.93983
  -2   8   6 9656.23 2667.59   1 0.04815 0.06691-0.35871 0.78832 0.93220-0.61160
  -2   8   6 8155.49 2522.93   1 0.81338-0.69839-0.25788 0.68706 0.52144-0.20046
  -2  -8   6 9845.02 2069.40   1-0.78103 0.89613-0.61937 0.19121-0.07969 0.40047
   2  -8  -550970.09 5815.35   1-0.98624 0.90725-0.02145-0.40762-0.16389-0.10356
   2   8  -553563.11 2668.42   1-0.98725 0.90799 0.15190 0.27648 0.04742-0.31480
   2   8  -555434.68 3713.51   1-0.21498 0.13500 0.69438-0.26470 0.68674-0.95483
  -2   8   554566.87 4134.39   1 0.03035 0.04935-0.29437 0.72399 0.95520-0.68803
  -2   8   552559.76 3390.43   1 0.85399-0.77432-0.16143 0.59062 0.49460-0.22712
  -2  -8   558710.78 4911.91   1-0.82693 0.90669-0.54511 0.11694-0.13794 0.40525
   2  -8  -453581.47 4857.42   1-0.97472 0.93090-0.06381-0.36526-0.21411 0.00014
   2   8  -453172.30 2396.12   1-0.93851 0.89447 0.27657 0.15182 0.20665-0.42055
   2   8  -454448.19 2443.61   1-0.12893 0.08465 0.63662-0.20770 0.76032-0.97452
   2   8  -452150.32 5902.89   1-0.19942 0.15507 0.62658-0.19712 0.75340-0.96803
  -2   8   453544.69 3748.82   1 0.00766 0.03632-0.21799 0.64760 0.97592-0.76111
  -2  -8   451852.78 3615.55   1-0.86601 0.91042-0.45885 0.03068-0.19867 0.41252
   2  -8  -457977.05 3461.15   1-0.88948 0.84499 0.04892-0.47775-0.45433 0.24028
  -2  -8   384840.71 3816.23   1-0.48730 0.49614-0.51720 0.08966-0.70358 0.86359
   2  -8  -377864.25 4962.86   1-0.95227 0.94362-0.12056-0.30851-0.28040 0.11993
   2   8  -372614.03 3332.20   1-0.90320 0.89439 0.32898 0.09940 0.27566-0.43609
   2   8  -380724.33 4662.07   1-0.18210 0.17314 0.54736-0.11789 0.81684-0.97781
  -2   8   380253.04 4501.03   1-0.01674 0.02545-0.12649 0.55610 0.99182-0.83072
  -2  -8   377574.13 5241.68   1-0.89585 0.90495-0.36071-0.06811-0.25948 0.42002
   2  -8  -379778.20 4185.87   1-0.91105 0.90195-0.07334-0.35548-0.40570 0.24516
  -2  -8   285376.96 3895.43   1-0.82646 0.80000-0.29699-0.13211-0.47828 0.58526
   2  -8  -283534.54 4466.24   1-0.91073 0.93724-0.19408-0.23499-0.36455 0.25757
   2   8  -281559.46 3630.66   1-0.87529 0.90171 0.36229 0.06609 0.32030-0.42725
   2   8  -288380.92 4516.38   1-0.16172 0.18813 0.45740-0.02793 0.87442-0.98174
  -2   8   284338.37 4713.61   1-0.04372 0.01714-0.02334 0.45295 0.99877-0.89136
  -2  -8   283130.70 4408.10   1-0.91310 0.88681-0.25248-0.17634-0.32013 0.42716
   2  -8  -287802.07 4356.75   1-0.91633 0.94263-0.19788-0.23094-0.34808 0.24105
   2  -8  -1201434.210013.63   1-0.83823 0.89989-0.28480-0.14430-0.46502 0.41153
  -2  -8   1194225.0 8666.96   1-0.95239 0.89071-0.12030-0.30876-0.28011 0.33360
   2   8  -1190693.4 8806.02   1-0.13843 0.20022 0.35782 0.07163 0.92347-0.97712
  -2   8   1210677.1 9746.48   1-0.07222 0.01035 0.08802 0.34158 0.99349-0.93979
   2  -8  -1207230.8 9397.54   1-0.90467 0.96636-0.31676-0.11206-0.28499 0.23148
  -2  -8   1197209.6 9050.95   1-0.91592 0.85423-0.13748-0.29134-0.37706 0.43058
   2  -8   060817.17 3415.97   1-0.72033 0.81720-0.38810-0.04100-0.57488 0.57488
  -2  -8   063235.66 3238.17   1-0.99006 0.89320-0.00199-0.42708-0.14061 0.14061
   2   8   062007.92 3491.99   1-0.11277 0.20994 0.25123 0.17822 0.96133-0.96133
  -2   8   063046.93 3380.60   1-0.10092 0.00376 0.20296 0.22664 0.97397-0.97397
   2  -8   059585.36 3496.15   1-0.87819 0.97515-0.42391-0.00425-0.22150 0.22150
  -2  -8   063237.44 3662.72   1-0.90375 0.80666-0.02080-0.40802-0.42755 0.42755
   2  -8   1365311.532901.39   1-0.54603 0.67793-0.49061 0.06307-0.67907 0.73241
  -2  -8  -1305372.027517.22   1-0.99607 0.86405 0.07429-0.50336-0.04812-0.00536
  -2   8  -1322860.029072.85   1-0.12852-0.00402 0.31630 0.11315 0.93991-0.99356
   2   8   1301320.327103.60   1-0.08572 0.21817 0.14173 0.28787 0.98618-0.93248
   2  -8   1300775.413521.72   1-0.84097 0.97326-0.51744 0.08928-0.15815 0.21161
   2  -8   282407.16 5199.06   1-0.32534 0.49242-0.57430 0.14676-0.75121 0.85788
  -2  -8  -284590.35 4694.75   1-0.99218 0.82486 0.12411-0.55250 0.01276-0.11971
  -2   8  -288952.46 4981.77   1-0.15394-0.01397 0.42381 0.00565 0.89257-0.99988
   2   8   282119.51 4379.99   1-0.05859 0.22632 0.03442 0.39518 0.99768-0.89028
   2   8   283882.04 4566.57   1 0.84160-0.67400-0.19368 0.62287 0.50416-0.39717
   2  -8   282989.41 4598.40   1-0.79648 0.96412-0.59662 0.16845-0.09821 0.20514
  -2  -8  -3193305.010129.18   1-0.98656 0.78401 0.15508-0.58347 0.05140-0.21183
  -2   8  -3191832.110782.11   1-0.17647-0.02682 0.52221-0.09274 0.83435-0.99532
   2   8   3194445.210152.17   1-0.03276 0.23578-0.06552 0.49513 0.99731-0.83620
   2   8   3181246.711262.24   1 0.80080-0.59788-0.28336 0.71255 0.52764-0.36715
   2  -8   3178870.110152.94   1-0.74771 0.95069-0.66264 0.23448-0.04256 0.20295
  -2  -8  -430763.61 2891.24   1-0.98189 0.74412 0.17391-0.60230 0.07507-0.28898
  -2   8  -431128.91 3270.13   1-0.13794-0.10026 0.63645-0.20754 0.75887-0.97307
  -2   8  -432544.78 6506.00   1-0.19579-0.04288 0.60972-0.18025 0.76805-0.98268
   2   8   427828.85 3053.67   1-0.00941 0.24771-0.15418 0.58378 0.98799-0.77319
   2   8   431230.81 4268.35   1 0.75907-0.52082-0.35830 0.78749 0.54353-0.32954
   2  -8   428450.87 3497.16   1-0.69672 0.93504-0.71728 0.28912 0.00865 0.20519
  -2  -8  -5113680.7 6763.03   1-0.97892 0.70593 0.18422-0.61261 0.08809-0.35547
  -2   8  -5107789.5 6424.75   1-0.32909 0.05556 0.61999-0.19107 0.71225-0.98000
  -2   8  -5116594.3 7224.97   1-0.21302-0.06152 0.68485-0.25517 0.69684-0.96493
   2   8   5103799.0 6371.54   1 0.01072 0.26287-0.22930 0.65891 0.97329-0.70478
   2   8   5110419.5 7652.66   1 0.71983-0.44625-0.41873 0.84792 0.55362-0.28613
   2  -8   5116045.1 7561.80   1-0.64478 0.91844-0.76233 0.33416 0.05568 0.21162
  -2  -8  -620968.58 4317.38   1-0.97766 0.66944 0.18832-0.61671 0.09328-0.41413
  -2   8  -618287.79 3784.10   1-0.48120 0.17247 0.58692-0.15785 0.65112-0.97228
  -2   8  -622708.80 8312.91   1-0.22604-0.08396 0.74970-0.32002 0.62196-0.94368
   2   8   618483.38 2645.27   1 0.02889 0.28043-0.28907 0.71869 0.95687-0.63626
   2   8   619933.27 4864.89   1 0.68530-0.37640-0.46599 0.89518 0.55964-0.23865
   2  -8   619905.93 4376.06   1-0.59308 0.90160-0.79917 0.37074 0.09785 0.22284
  -2  -8  -7103662.5 8705.12   1-0.97785 0.63440 0.18771-0.61610 0.09251-0.46684
  -2   8  -7102802.4 4755.70   1-0.59950 0.25546 0.54622-0.11715 0.58500-0.95969
  -2   8  -7103301.5 5830.78   1-0.23627-0.10919 0.80414-0.37446 0.54545-0.92079
   2   8   7101324.9 7030.86   1 0.04205 0.30264-0.33677 0.76639 0.94064-0.56660
   2   8   797630.76 7773.00   1 0.65771-0.31391-0.50179 0.93079 0.56179-0.18729
   2  -8   795903.08 6061.38   1-0.54122 0.88502-0.82951 0.40108 0.13779 0.23636
  -2  -8  -815117.77 5079.28   1-0.97917 0.60049 0.18341-0.61180 0.08707-0.51487
  -2   8  -814177.62 1670.51   1-0.69136 0.31202 0.50264-0.07357 0.51900-0.94722
  -2   8  -815884.92 4451.44   1-0.24402-0.13689 0.84911-0.41943 0.46845-0.89740
   2   8   815431.10 3482.07   1 0.05196 0.32809-0.37237 0.80199 0.92662-0.49915
   2   8   812824.40 5462.50   1 0.63528-0.25621-0.52806 0.95707 0.56351-0.13551
   2  -8   820411.43 7298.43   1-0.48973 0.86881-0.85417 0.42574 0.17479 0.25280
  -2  -8  -926517.1111214.94   1-0.98128 0.56738 0.17611-0.60451 0.07786-0.55914
  -2   8  -931938.19 7076.80   1-0.24958-0.16678 0.88560-0.45591 0.39168-0.87425
   2   8   926294.55 5815.72   1 0.05895 0.35647-0.39730 0.82692 0.91579-0.43488
   2   8   931323.12 4050.12   1 0.61890-0.20456-0.54633 0.97534 0.56432-0.08283
   2  -8   937356.85 6057.12   1-0.43865 0.85300-0.87395 0.44552 0.20924 0.27180
  -2  -8 -10 2714.31 1240.95   1-0.98389 0.53476 0.16632-0.59471 0.06552-0.60028
  -2   8 -10 2103.30 1936.05   1-0.25321-0.19861 0.91448-0.48480 0.31558-0.85177
   2   8  10 1860.51 1624.03   1 0.60819-0.15857-0.55789 0.98690 0.56467-0.02967
   2  -8  10 3698.69 2976.95   1-0.38794 0.83758-0.88949 0.46106 0.24145 0.29304
  -2  -8 -11 7527.26 5499.10   1-0.98671 0.50236 0.15437-0.58276 0.05052-0.63875
  -2   8 -11 5784.00 3773.23   1-0.25472-0.23257 0.93721-0.50743 0.23819-0.82971
   2   8  11 5822.12 4589.27   1 0.60265-0.11777-0.56375 0.99275 0.56479 0.02370
   2  -8  1110479.01 3228.14   1-0.33753 0.82244-0.90125 0.47282 0.27169 0.31626
   2 -10 -12 2728.39 1939.54   1-0.99142 0.66626 0.00640-0.54275-0.13053-0.51137
   2  10 -12 3029.06 2076.53   1-0.25445-0.07371 0.92736-0.39025 0.27432-0.91774
  -2  10  12 1263.68 1300.30   1 0.05503 0.27223-0.38333 0.92035 0.92196-0.28076
  -2 -10  12 2888.18 1785.14   1-0.49693 0.82342-0.85101 0.31548 0.16976 0.47164
   2 -10 -11 2246.48 2076.37   1-0.99165 0.70166 0.00797-0.54431-0.12865-0.45976
   2  10 -11 2185.93 1416.61   1-0.25230-0.04040 0.90647-0.36937 0.33859-0.92840
  -2  10  11  118.88 1488.81   1 0.05208 0.23981-0.37280 0.90982 0.92644-0.33867
  -2 -10  11 1840.73 1734.56   1-0.55005 0.84125-0.82476 0.28922 0.13119 0.45676
   2 -10 -10 3764.79 2659.73   1-0.99137 0.73655 0.00610-0.54244-0.13089-0.40402
   2  10 -10 3143.68 3807.07   1-0.24889-0.00835 0.88076-0.34366 0.40286-0.93905
  -2  10  10 4570.32 2895.75   1 0.04731 0.20922-0.35571 0.89273 0.93339-0.39905
  -2  10  10 2343.82 1602.96   1 0.78583-0.52954-0.31179 0.84828 0.53408 0.00088
  -2 -10  10 7038.37 4056.92   1-0.60225 0.85818-0.79316 0.25762 0.09048 0.44402
   2 -10  -9 4423.71 2290.55   1-0.99043 0.77078 0.00023-0.53657-0.13795-0.34347
   2  10  -9 4044.75 3050.24   1-0.24415 0.02234 0.84988-0.31278 0.46699-0.94956
  -2  10   9 3979.23 3030.84   1 0.04057 0.18059-0.33143 0.86845 0.94260-0.46170
  -2  10   9 3168.46 1695.76   1 0.80576-0.58480-0.27350 0.80998 0.52529-0.04381
  -2 -10   9 2630.98 2812.71   1-0.65303 0.87416-0.75577 0.22056 0.04850 0.43265
   2 -10  -8 7402.47 2581.56   1-0.98852 0.80404-0.01038-0.52596-0.15066-0.27726
   2  10  -8 8932.22 4647.79   1-0.23794 0.05159 0.81346-0.27636 0.53071-0.95966
  -2  10   8 5840.08 2134.57   1 0.03169 0.15410-0.29927 0.83630 0.95363-0.52616
  -2  10   8 4800.85 2887.26   1 0.82855-0.64292-0.22473 0.76121 0.51282-0.08484
  -2 -10   8 8004.35 4001.82   1-0.70230 0.88808-0.71187 0.17666 0.00332 0.42437
   2 -10  -758168.76 4272.61   1-0.98506 0.83574-0.02666-0.50968-0.17010-0.20434
   2  10  -758185.03 4145.25   1-0.23015 0.07925 0.77109-0.23399 0.59367-0.96900
  -2  10   757645.20 4490.95   1 0.02055 0.12988-0.25857 0.79560 0.96577-0.59173
  -2  10   759707.16 3702.62   1 0.85271-0.70240-0.16490 0.70138 0.49566-0.12118
  -2 -10   759028.68 4282.53   1-0.74911 0.89956-0.66096 0.12576-0.04406 0.41830
   2 -10  -6 4186.55 1699.23   1-0.97903 0.86487-0.04977-0.48657-0.19753-0.12341
   2  10  -6 2580.70 1929.73   1-0.22065 0.10521 0.72240-0.18530 0.65532-0.97703
  -2  10   6 4070.85 5114.29   1 0.00561 0.10894-0.21037 0.74738 0.97760-0.65539
  -2 -10   6 3458.27 1668.63   1-0.79258 0.90768-0.60256 0.06735-0.09344 0.41422
   2 -10  -513303.29 3767.47   1-0.96874 0.88975-0.08110-0.45523-0.23443-0.03302
   2  10  -510936.11 1835.38   1-0.20811 0.12839 0.66768-0.13085 0.71476-0.98305
  -2  10   513040.63 4205.49   1-0.01019 0.08946-0.15123 0.68824 0.98844-0.71993
  -2 -10   513923.35 5357.60   1-0.83154 0.91130-0.53635 0.00114-0.14442 0.41173
   2 -10  -512084.03 1859.38   1-0.89747 0.81758 0.01307-0.54910-0.44087 0.17331
   2 -10  -4 2106.38 2425.52   1-0.95148 0.90766-0.12226-0.41408-0.28237 0.06840
   2  10  -4 3300.19 2095.06   1-0.19488 0.15054 0.60554-0.06871 0.77158-0.98621
  -2  10   4 3760.41 2504.18   1-0.02822 0.07221-0.08288 0.61989 0.99615-0.78135
  -2 -10   4 3592.78 2723.73   1-0.86467 0.90909-0.46237-0.07283-0.19632 0.41017
   2 -10  -4 5379.80 1482.84   1-0.91127 0.86677-0.07529-0.46074-0.40486 0.19081
  -2 -10   3 4929.17 1574.59   1-0.50909 0.51793-0.50774-0.02667-0.69499 0.85500
   2 -10  -3 5537.75 2606.70   1-0.92303 0.91438-0.17482-0.36152-0.34271 0.18223
   2  10  -3 3737.89 3235.95   1-0.17974 0.17078 0.53680 0.00002 0.82433-0.98530
  -2  10   3 4581.76 1947.27   1-0.04817 0.05688-0.00612 0.54313 0.99881-0.83771
  -2 -10   3 3550.87 1448.64   1-0.89082 0.89992-0.38126-0.15476-0.24712 0.40765
   2 -10  -3 3978.98 1399.46   1-0.91664 0.90754-0.16794-0.36808-0.36269 0.20216
  -2 -10   2 1500.54  541.61   1-0.77164 0.74518-0.34768-0.18870-0.53261 0.63960
   2 -10  -2  308.25  902.76   1-0.87734 0.90380-0.23990-0.29648-0.41558 0.30859
   2  10  -2  992.69 1066.45   1-0.16279 0.18921 0.46207 0.07475 0.87177-0.97908
  -2  10   2 2714.80 2855.55   1-0.06957 0.04298 0.07754 0.45946 0.99455-0.88715
  -2 -10   2 1722.15 2126.72   1-0.90822 0.88192-0.29421-0.24181-0.29760 0.40463
   2 -10  -2  491.65 1397.64   1-0.91227 0.93856-0.26108-0.27494-0.31557 0.20855
   2 -10  -1 1722.19 2739.30   1-0.80580 0.86747-0.31717-0.21921-0.50007 0.44658
  -2 -10   1 1116.07 2042.62   1-0.90060 0.83892-0.20882-0.32752-0.38118 0.43467
  -2  10   1 3017.07 1818.31   1-0.09177 0.02990 0.16599 0.37101 0.98184-0.92814
   2 -10  -1 3333.38 1287.51   1-0.89800 0.95968-0.35111-0.18492-0.26517 0.21165
  -2 -10   1 2267.40 2099.47   1-0.91617 0.85448-0.20328-0.33275-0.34539 0.39890
   2 -10   0 2922.84 1993.48   1-0.69917 0.79604-0.40320-0.13317-0.59040 0.59040
  -2 -10   0 2928.43 1721.44   1-0.95984 0.86299-0.10359-0.43275-0.26069 0.26069
   2  10   0 3244.40 2195.30   1-0.12453 0.22170 0.29975 0.23707 0.94585-0.94585
  -2  10   0 2796.14 1575.44   1-0.11407 0.01690 0.25656 0.28026 0.95977-0.95977
   2 -10   0 3737.17 1654.75   1-0.87460 0.97155-0.43481-0.10038-0.21448 0.21448
  -2 -10   0 3771.89 1518.43   1-0.91447 0.81739-0.11118-0.42484-0.38907 0.38907
   2 -10   113831.42 3720.11   1-0.54884 0.68074-0.48925-0.04516-0.67779 0.73112
  -2 -10  -110889.47 3493.48   1-0.98484 0.85282-0.02759-0.50875-0.17121 0.11772
  -2  10  -1 9614.31 4361.34   1-0.13578 0.00324 0.34669 0.19013 0.92809-0.98175
   2  10   111225.97 4867.65   1-0.10417 0.23661 0.21613 0.32087 0.97079-0.91708
   2 -10   111704.00 5260.01   1-0.84382 0.97612-0.51143-0.02377-0.16244 0.21591
  -2 -10  -111575.81 2346.60   1-0.90378 0.77131-0.02102-0.51501-0.42746 0.37395
   2 -10   2  775.19  770.82   1-0.35829 0.52537-0.56443 0.03001-0.74366 0.85034
  -2 -10  -2  116.05 1020.78   1-0.99394 0.82676 0.02620-0.56255-0.10666-0.00032
  -2  10  -2 1008.82  936.99   1-0.15628-0.01163 0.43389 0.10293 0.88730-0.99461
   2  10   2  530.51 1139.57   1-0.08382 0.25156 0.13414 0.40286 0.98741-0.88000
   2 -10   2  110.58 1556.90   1-0.80717 0.97481-0.57965 0.04445-0.11162 0.21854
  -2 -10  -2  541.91 1479.06   1-0.88566 0.71779 0.06419-0.60022-0.45986 0.35283
   2 -10   3 1593.18  818.31   1-0.14111 0.34338-0.61511 0.08068-0.77570 0.93572
  -2 -10  -3 1866.40 1548.58   1-0.99609 0.79374 0.06372-0.60007-0.06105-0.09941
  -2  10  -3 2803.63 1742.57   1-0.17510-0.02819 0.51613 0.02069 0.83841-0.99938
   2  10   3 2167.75 2045.43   1-0.06420 0.26722 0.05641 0.48059 0.99634-0.83523
   2  10   3 2037.32 1620.24   1 0.86116-0.65824-0.14119 0.67767 0.48831-0.32782
   2 -10   3 2017.58 1590.74   1-0.76621 0.96919-0.63951 0.10430-0.06274 0.22313
  -2 -10  -4 5355.65 1837.35   1-0.99556 0.75804 0.08929-0.62563-0.02970-0.18426
  -2  10  -4 4517.36 2173.15   1-0.07628-0.16193 0.63651-0.10036 0.76748-0.98168
  -2  10  -4 4091.85 2069.51   1-0.19194-0.04673 0.59199-0.05516 0.78275-0.99738
   2  10   4 2779.52 1477.53   1-0.04593 0.28424-0.01480 0.55181 0.99883-0.78402
   2  10   4 4351.10 2607.99   1 0.83493-0.59668-0.20989 0.74638 0.50875-0.29476
   2 -10   4 3847.65 1904.93   1-0.72222 0.96054-0.69146 0.15626-0.01623 0.23008
  -2 -10  -5   11.42 1485.92   1-0.99422 0.72122 0.10699-0.64248-0.00844-0.25892
  -2  10  -5  623.29  895.68   1-0.27690 0.00337 0.62704-0.09090 0.72810-0.99585
  -2  10  -5  -48.20 1393.44   1-0.20663-0.06741 0.66061-0.12378 0.72172-0.99001
   2  10   5  101.59 1426.94   1-0.02953 0.30312-0.07789 0.61490 0.99652-0.72801
   2  10   5  278.87  580.49   1 0.80812-0.53454-0.26874 0.80522 0.52413-0.25665
   2 -10   5 -283.16 1614.84   1-0.67619 0.94985-0.73619 0.20099 0.02777 0.23953
  -2 -10  -6  973.97 2120.38   1-0.99314 0.68492 0.11683-0.65232 0.00373-0.32458
  -2  10  -6 1304.06 1155.31   1-0.22033-0.08967 0.72081-0.18371 0.65716-0.97888
   2  10   6 2236.77 2332.33   1-0.01532 0.32420-0.13187 0.66888 0.99114-0.66893
   2  10   6 -182.82 1205.35   1 0.78258-0.47368-0.31771 0.85420 0.53536-0.21438
   2 -10   6 1389.82 2419.46   1-0.62917 0.93769-0.77426 0.23872 0.06823 0.25246
  -2 -10  -7  593.67 1888.76   1-0.99256 0.64911 0.12135-0.65684 0.00933-0.38366
  -2  10  -7 1122.77  922.34   1-0.23074-0.11472 0.77422-0.23712 0.58935-0.96468
   2  10   7  132.92 1301.11   1-0.00348 0.34765-0.17642 0.71343 0.98430-0.60839
   2  10   7  835.62  802.19   1 0.75966-0.41544-0.35731 0.89380 0.54334-0.16886
   2 -10   7 3052.43 2772.60   1-0.58101 0.92481-0.80677 0.27123 0.10741 0.26673
  -2 -10  -8  889.42 2834.49   1-0.99252 0.61385 0.12162-0.65711 0.00967-0.43747
  -2  10  -8  948.88 1365.36   1-0.23914-0.14177 0.82027-0.28316 0.51958-0.94853
   2  10   8 1383.25 2040.27   1 0.00596 0.37349-0.21166 0.74867 0.97732-0.54771
   2  10   8 1024.31 1672.32   1 0.74023-0.36068-0.38833 0.92482 0.54886-0.12088
   2 -10   8  945.48 1038.02   1-0.53230 0.91138-0.83415 0.29861 0.14437 0.28322
  -2 -10  -9 1760.99 1681.77   1-0.99294 0.57904 0.11840-0.65389 0.00567-0.48695
  -2  10  -9 1088.29 2065.38   1-0.24566-0.17071 0.85931-0.32221 0.44857-0.93114
   2  10   9 1710.71 1010.37   1 0.01307 0.40167-0.23800 0.77501 0.97117-0.48786
   2  10   9  607.62 1419.28   1 0.72471-0.30984-0.41163 0.94812 0.55257-0.07109
   2 -10   9  470.08 1930.67   1-0.48322 0.89757-0.85693 0.32140 0.17930 0.30174
  -2 -10 -10 3403.64 2141.30   1-0.99367 0.54454 0.11225-0.64774-0.00194-0.53281
  -2  10 -10 1171.61 1754.37   1-0.25043-0.20139 0.89177-0.35467 0.37685-0.91304
   2  10  10 2131.46 1842.64   1 0.71328-0.26309-0.42807 0.96456 0.55494-0.01997
   2 -10  10 3544.86 2794.80   1-0.43387 0.88350-0.87558 0.34005 0.21236 0.32214
   2 -12 -11 4764.18 2544.47   1-0.98122 0.69123-0.04191-0.60169-0.18823-0.40018
   2  12 -11 4750.03 2006.43   1-0.25035-0.04236 0.89115-0.24663 0.37837-0.96818
  -2  12  11 5049.07 2079.94   1 0.01294 0.27805-0.23754 0.88195 0.97128-0.38057
  -2 -12  11 4848.10 2171.02   1-0.57284 0.86404-0.81172 0.16908 0.11378 0.47416
   2 -12 -1024656.8710292.59   1-0.98010 0.72527-0.04601-0.59759-0.19309-0.34183
   2  12 -1015339.20 7635.03   1-0.24636-0.01088 0.86384-0.21932 0.43940-0.97559
  -2  12  1022183.78 2612.61   1 0.00807 0.24764-0.21949 0.86390 0.97558-0.43856
  -2 -12  1021343.87 4364.13   1-0.62143 0.87736-0.77989 0.13724 0.07472 0.45978
   2 -12  -9 5160.09 2503.15   1-0.97776 0.75810-0.05408-0.58953-0.20263-0.27879
   2  12  -9 3816.36 1579.72   1-0.24118 0.01937 0.83206-0.18754 0.49949-0.98206
  -2  12   9 5168.61 2277.52   1 0.00147 0.21894-0.19497 0.83938 0.98080-0.49749
  -2 -12   9 5239.80 2644.95   1-0.66815 0.88927-0.74319 0.10094 0.03507 0.44608
   2 -12  -837932.46 7476.59   1-0.97376 0.78927-0.06674-0.57687-0.21755-0.21037
   2  12  -835143.30 6695.76   1-0.23473 0.04838 0.79568-0.15116 0.55837-0.98732
  -2  12   834247.70 3524.71   1-0.00688 0.19202-0.16368 0.80809 0.98648-0.55687
  -2 -12   837376.54 4635.88   1-0.71287 0.89866-0.70125 0.05900-0.00695 0.43465
   2 -12  -7  755.34 1470.51   1-0.96738 0.81806-0.08474-0.55886-0.23869-0.13574
   2  12  -7  289.38  939.98   1-0.22699 0.07609 0.75459-0.11007 0.61567-0.99100
  -2  12   7 -179.33 2039.10   1-0.01703 0.16688-0.12541 0.76982 0.99195-0.61604
  -2 -12   7 1682.82 2097.06   1-0.75489 0.90534-0.65390 0.01165-0.05028 0.42452
   2 -12  -7   -8.95 1081.64   1-0.89607 0.74539 0.01980-0.66305-0.44345 0.06887
   2 -12  -660941.1010099.00   1-0.95751 0.84336-0.10899-0.53462-0.26698-0.05397
   2  12  -665854.57 6514.86   1-0.21791 0.10247 0.70876-0.06424 0.67094-0.99265
  -2  12   664648.45 6783.00   1-0.02895 0.14352-0.08009 0.72450 0.99636-0.67415
  -2 -12   660328.26 7119.95   1-0.79358 0.90868-0.60104-0.04120-0.09466 0.41544
   2 -12  -663124.44 5847.12   1-0.90677 0.79149-0.04007-0.60316-0.41970 0.09862
   2 -12  -527853.93 3789.32   1-0.94244 0.86346-0.14048-0.50313-0.30340 0.03594
   2  12  -528990.95 3755.62   1-0.20623 0.12652 0.65872-0.01452 0.72356-0.99185
  -2  12   528789.27 3813.50   1-0.04255 0.12183-0.02787 0.67228 0.99870-0.73019
  -2 -12   532260.33 6481.28   1-0.82821 0.90797-0.54271-0.09953-0.13972 0.40703
   2 -12  -531467.28 3640.98   1-0.91408 0.83419-0.10587-0.53736-0.39145 0.12388
   2 -12  -470665.61 4728.29   1-0.91966 0.87584-0.18026-0.46335-0.34889 0.13492
   2  12  -466667.62 4929.39   1-0.19446 0.15012 0.60360 0.04059 0.77320-0.98783
  -2  12   463366.97 3901.45   1-0.05767 0.10166 0.03082 0.61358 0.99785-0.78305
  -2 -12   469242.61 4825.56   1-0.85800 0.90242-0.47918-0.16306-0.18494 0.39879
   2 -12  -471261.22 4552.75   1-0.91666 0.87217-0.17595-0.46728-0.35883 0.14478
   2 -12  -3 4374.61 2274.93   1-0.88572 0.87697-0.22921-0.41444-0.40368 0.24320
   2  12  -3 2628.38 1426.07   1-0.18144 0.17247 0.54439 0.09980 0.81897-0.97994
  -2  12   3 4248.00 2184.38   1-0.07404 0.08274 0.09522 0.54918 0.99269-0.83159
  -2 -12   3 3784.24 2025.51   1-0.88240 0.89150-0.41124-0.23199-0.22856 0.38909
   2 -12  -3 2793.99 1402.92   1-0.91347 0.90437-0.24835-0.39488-0.32231 0.16177
   2 -12  -2112415.1 5984.66   1-0.83541 0.86187-0.28777-0.35588-0.46826 0.36127
   2  12  -2104843.7 6682.30   1-0.16730 0.19371 0.48173 0.16246 0.86019-0.96751
  -2  12   2103786.5 5587.97   1-0.09133 0.06475 0.16423 0.48017 0.98218-0.87477
  -2 -12   2109645.3 8303.41   1-0.90043 0.87413-0.33950-0.30373-0.27195 0.37897
   2 -12  -2114958.7 6162.90   1-0.90393 0.93023-0.32099-0.32225-0.28259 0.17557
   2 -12  -1  903.87  755.37   1-0.76270 0.82436-0.35515-0.28850-0.54050 0.48701
  -2 -12   1  614.79  332.90   1-0.83760 0.77594-0.28547-0.35819-0.46574 0.51924
   2  12  -1 1020.89 1033.44   1-0.15225 0.21404 0.41655 0.22764 0.89627-0.94992
  -2  12   1  988.02 1550.08   1-0.10915 0.04728 0.23647 0.40793 0.96548-0.91178
   2 -12  -1  937.88 1825.80   1-0.88797 0.94966-0.39194-0.25129-0.24058 0.18706
  -2 -12   1  538.86 1529.35   1-0.91182 0.85013-0.26542-0.37782-0.31326 0.36677
   2 -12   0140555.0 6500.22   1-0.66087 0.75774-0.42858-0.21508-0.61608 0.61608
  -2 -12   0153481.5 8077.04   1-0.91222 0.81537-0.19182-0.45179-0.36199 0.36199
   2  12   0154704.5 7410.33   1-0.13657 0.23374 0.35002 0.29416 0.92672-0.92672
  -2  12   0147827.1 7546.45   1-0.12706 0.02990 0.31026 0.33393 0.94212-0.94212
   2 -12   0158773.810608.24   1-0.86590 0.96285-0.45915-0.18309-0.19847 0.19847
  -2 -12   0166471.9 7775.30   1-0.91650 0.81942-0.19062-0.45262-0.35167 0.35167
   2 -12   118488.83 1565.67   1-0.52322 0.65512-0.50136-0.13994-0.68910 0.74244
  -2 -12  -114404.23 1543.76   1-0.95303 0.82101-0.11893-0.52468-0.27851 0.22502
  -2  12  -114710.15 6058.47   1-0.14465 0.01211 0.38415 0.26003 0.91186-0.96552
   2  12   114073.57 4202.13   1-0.12062 0.25316 0.28354 0.36065 0.95134-0.89768
   2 -12   114662.97 2244.91   1-0.83849 0.97079-0.52255-0.11969-0.15447 0.20793
  -2 -12  -115891.98 1975.12   1-0.91485 0.78237-0.11692-0.52632-0.38648 0.33297
   2 -12   2107212.7 5089.78   1-0.35092 0.51800-0.56671-0.07459-0.74544 0.85211
  -2 -12  -2112156.7 6847.15   1-0.97477 0.80758-0.06364-0.57996-0.21391 0.10692
  -2  12  -2122057.1 6695.67   1-0.16153-0.00639 0.45656 0.18763 0.87490-0.98221
   2  12   2111415.3 6036.74   1-0.10476 0.27250 0.21855 0.42585 0.97018-0.86278
   2 -12   2120518.7 6677.56   1-0.80646 0.97409-0.58083-0.06141-0.11070 0.21763
  -2 -12  -2119279.8 6050.73   1-0.90764 0.73977-0.04614-0.59710-0.41719 0.31016
  -2 -12  -3 6667.81 2795.50   1-0.98602 0.78366-0.02245-0.62116-0.16508 0.00461
  -2  12  -3 7880.59 3520.36   1-0.17736-0.02593 0.52614 0.11805 0.83169-0.99266
   2  12   3 8136.22 3524.89   1-0.08943 0.29245 0.15659 0.48781 0.98360-0.82249
   2 -12   3 8091.91 3371.89   1-0.77062 0.97359-0.63368-0.00856-0.06771 0.22810
  -2 -12  -3 8836.41 2329.76   1-0.89602 0.69275 0.02007-0.66331-0.44355 0.28302
  -2 -12  -490171.10 5126.88   1-0.99160 0.75408 0.00764-0.65126-0.12904-0.08492
  -2  12  -487367.32 8543.95   1-0.19190-0.04677 0.59181 0.05238 0.78289-0.99753
   2  12   489641.32 3576.00   1-0.07501 0.31331 0.09905 0.54535 0.99225-0.77744
   2 -12   478767.73 7645.07   1-0.73174 0.97006-0.68109 0.03884-0.02588 0.23973
  -2 -12  -5 1915.64 1658.98   1-0.99422 0.72154 0.02900-0.67262-0.10327-0.16418
  -2  12  -5 3028.32 1412.82   1-0.20498-0.06906 0.65277-0.00858 0.72928-0.99757
   2  12   5 1763.55  930.08   1-0.06181 0.33541 0.04706 0.59735 0.99697-0.72846
   2  12   5 2258.02 1519.34   1 0.86382-0.59025-0.13334 0.77713 0.48582-0.21833
   2 -12   5 3239.27 2083.76   1-0.69047 0.96413-0.72321 0.08096 0.01455 0.25275
  -2 -12  -674182.82 5111.64   1-0.99536 0.68750 0.04342-0.68704-0.08578-0.23516
  -2  12  -674304.64 4881.00   1-0.21772-0.09229 0.70781-0.06329 0.67200-0.99371
   2  12   664550.23 3662.32   1-0.05012 0.35901 0.00143 0.64297 0.99874-0.67653
   2  12   671870.72 3782.57   1 0.84708-0.53819-0.17978 0.82356 0.50011-0.17913
   2 -12   677904.85 5786.32   1-0.64734 0.95635-0.76031 0.11806 0.05346 0.26730
  -2 -12  -7 -286.98 1944.54   1-0.99580 0.65278 0.05225-0.69587-0.07505-0.29939
  -2  12  -7  413.04 1010.79   1-0.22765-0.11781 0.75803-0.11350 0.61119-0.98652
   2  12   7 -505.21 1068.98   1-0.04011 0.38428-0.03728 0.68169 0.99849-0.62258
   2  12   7  171.23  689.96   1 0.83108-0.48686-0.21892 0.86270 0.51124-0.13676
   2 -12   7  374.95 1696.74   1-0.60311 0.94691-0.79258 0.14993 0.08978 0.28436
  -2 -12  -813573.52 5814.64   1-0.99595 0.61776 0.05650-0.70011-0.06987-0.35806
  -2  12  -8 9774.80 5766.01   1-0.23600-0.14491 0.80264-0.15812 0.54777-0.97672
   2  12   810267.46 5333.24   1 0.81667-0.43712-0.25092 0.89471 0.51969-0.09171
   2 -12   810897.78 6211.05   1-0.55746 0.93653-0.82064 0.17800 0.12559 0.30200
  -2 -12  -9 8266.29 3093.07   1-0.99596 0.58260 0.05692-0.70054-0.06935-0.41207
  -2  12  -9 6449.39 3161.21   1-0.24279-0.17357 0.84167-0.19715 0.48231-0.96488
   2  12   9 4538.70 3381.59   1 0.80445-0.38958-0.27613 0.91991 0.52592-0.04444
   2 -12   9 7270.86 2620.56   1-0.51087 0.92523-0.84465 0.20200 0.15989 0.32115
   2 -14  -9  509.82  756.35   1-0.95707 0.73741-0.11000-0.64088-0.26815-0.21327
   2  14  -9  665.26 1088.16   1-0.23964 0.01784 0.82317-0.07123 0.51473-0.99729
  -2  14   9  307.25 1424.00   1-0.03210 0.25253-0.06805 0.81986 0.99716-0.51385
  -2 -14   9  206.26  916.06   1-0.67204 0.89317-0.73983-0.00945 0.03155 0.44961
   2 -14  -8 1852.91 1122.47   1-0.95053 0.76604-0.12426-0.62662-0.28468-0.14324
  -2  14   8 3952.23 2550.03   1-0.03958 0.22472-0.03934 0.79116 0.99844-0.56882
   2 -14  -7 2230.67 1665.07   1-0.94086 0.79154-0.14351-0.60737-0.30689-0.06755
   2  14  -7  784.56  785.26   1-0.22606 0.07516 0.74980 0.00213 0.62183-0.99716
  -2  14   7 2015.39 2317.15   1-0.04848 0.19833-0.00492 0.75674 0.99881-0.62290
  -2 -14   7  593.96 1058.18   1-0.75186 0.90230-0.65764-0.09165-0.04700 0.42124
   2 -14  -7  333.29  956.88   1-0.91399 0.76331-0.10466-0.64578-0.39199 0.01740
   2 -14  -6 3778.61 1699.08   1-0.92688 0.81273-0.16843-0.58245-0.33542 0.01447
   2  14  -6 4797.78 3068.69   1-0.21771 0.10227 0.70776 0.04417 0.67206-0.99377
  -2  14   6 4694.83 2181.19   1-0.05875 0.17331 0.03506 0.71675 0.99765-0.67544
  -2 -14   6 2814.41 4024.24   1-0.78730 0.90240-0.61037-0.13891-0.08710 0.40787
   2 -14  -6 6500.88 1502.96   1-0.91644 0.80116-0.15395-0.59649-0.36936 0.04828
   2 -14  -5 6223.80 2605.88   1-0.90693 0.82795-0.19971-0.55117-0.37091 0.10345
   2  14  -5 4895.29 2052.43   1-0.20709 0.12737 0.66280 0.08876 0.71958-0.98787
  -2  14   5 4821.30 2438.48   1-0.07027 0.14955 0.08033 0.67147 0.99428-0.72577
  -2 -14   5 5002.87 2600.74   1-0.81918 0.89894-0.55920-0.19008-0.12735 0.39466
   2 -14  -5 9094.66 2577.48   1-0.91603 0.83614-0.20721-0.54323-0.34342 0.07586
   2 -14  -4 3670.92 1646.06   1-0.87886 0.83492-0.23799-0.51294-0.41345 0.19948
   2  14  -4 2636.36 1469.00   1-0.19678 0.15244 0.61433 0.13722 0.76410-0.97873
  -2  14   4 1078.90 1494.04   1-0.08290 0.12689 0.13044 0.62136 0.98798-0.77317
  -2 -14   4 2148.82 2720.32   1-0.84705 0.89146-0.50446-0.24482-0.16738 0.38123
   2 -14  -4 2747.42 2147.36   1-0.91204 0.86754-0.26332-0.48712-0.31438 0.10033
   2 -14  -3 2879.14 1393.26   1-0.83921 0.83047-0.28376-0.46717-0.46388 0.30340
   2  14  -3 3423.90 1363.15   1-0.18564 0.17667 0.56330 0.18825 0.80512-0.96609
  -2  14   3 1959.98 2224.10   1-0.09642 0.10513 0.18475 0.56706 0.97804-0.81693
  -2 -14   3 1929.79 2259.03   1-0.87048 0.87956-0.44666-0.30262-0.20674 0.36713
   2 -14  -3 2200.81 1036.24   1-0.90392 0.89482-0.32104-0.42940-0.28256 0.12203
   2 -14  -2  870.46 1393.97   1-0.78410 0.81056-0.33693-0.41401-0.52120 0.41422
   2  14  -2 1051.19 1432.57   1-0.17378 0.20020 0.51028 0.24128 0.84226-0.94958
  -2  14   2 1751.18 2108.65   1-0.11061 0.08403 0.24244 0.50936 0.96383-0.85643
  -2 -14   2 2527.86 2377.61   1-0.88933 0.86304-0.38690-0.36354-0.24367 0.35070
   2 -14  -2 5166.26 2116.37   1-0.89137 0.91766-0.37912-0.37133-0.24842 0.14140
   2 -14  -1  672.59  812.12   1-0.70867 0.77033-0.39653-0.35440-0.58356 0.53006
   2  14  -1 1306.17 1089.11   1-0.16139 0.22318 0.45599 0.29557 0.87522-0.92888
  -2  14   1  203.60  718.47   1-0.12519 0.06340 0.30248 0.44908 0.94489-0.89123
   2 -14  -1  472.04 1421.81   1-0.87430 0.93591-0.43571-0.31357-0.21390 0.16043
  -2 -14   1  484.84 1010.26   1-0.90314 0.84145-0.32540-0.42505-0.28008 0.33359
   2  14   0 1918.24 1267.62   1-0.14868 0.24585 0.40128 0.35027 0.90380-0.90380
  -2  14   0  445.13  844.12   1-0.13989 0.04272 0.36397 0.38758 0.92084-0.92084
   2 -14   0 2652.02 2537.11   1-0.85290 0.94986-0.49127-0.25801-0.17661 0.17661
  -2 -14   0  863.25 1479.07   1-0.91202 0.81493-0.26352-0.48693-0.31428 0.31428
  -2 -14  -1  229.30  781.32   1-0.90453 0.77251-0.20321-0.54767-0.37486 0.32137
  -2  14  -1 1509.06 1729.39   1-0.15440 0.02186 0.42580 0.32575 0.89154-0.94520
   2  14   1 1246.56 1018.33   1-0.13588 0.26842 0.34709 0.40446 0.92793-0.87427
   2 -14   1 1145.79 1789.54   1-0.82741 0.95971-0.54421-0.20508-0.13861 0.19207
  -2 -14  -1  710.54 1514.68   1-0.91620 0.78372-0.20243-0.54802-0.34582 0.29231
  -2 -14  -2  652.05  708.45   1-0.93833 0.77114-0.14825-0.60263-0.31233 0.20535
  -2  14  -2  724.79  980.20   1-0.16848 0.00056 0.48693 0.26463 0.85703-0.96434
   2  14   2 1766.36 1586.48   1-0.12325 0.29117 0.29442 0.45714 0.94769-0.84037
   2 -14   2  884.21 1641.50   1-0.79822 0.96586-0.59393-0.15535-0.10036 0.20729
  -2 -14  -2 -520.59 1484.70   1-0.91614 0.74827-0.14331-0.60714-0.37435 0.26733
  -2 -14  -3 3008.29 1236.75   1-0.95913 0.75678-0.10525-0.64563-0.26263 0.10215
  -2  14  -3 1330.96 1359.50   1-0.18189-0.02140 0.54641 0.20514 0.81752-0.97849
   2  14   3 2053.67 1419.40   1-0.11102 0.31404 0.24412 0.50768 0.96336-0.80226
   2 -14   3  589.41 1719.57   1-0.76578 0.96876-0.64007-0.10921-0.06226 0.22265
  -2 -14  -3 2636.87 2236.63   1-0.91249 0.70923-0.08727-0.66318-0.39966 0.23913
  -2 -14  -4  976.81 1024.11   1-0.97190 0.73438-0.07222-0.67865-0.22400 0.01004
  -2  14  -4  931.20 1094.56   1-0.19442-0.04424 0.60343 0.14812 0.77334-0.98797
   2  14   4 1098.82 1336.77   1-0.09951 0.33782 0.19725 0.55456 0.97528-0.76048
   2 -14   4 1911.35 1671.50   1-0.73052 0.96884-0.68244-0.06684-0.02463 0.23848
  -2 -14  -4 2576.20 2677.47   1-0.90606 0.66740-0.03528-0.71516-0.42167 0.20762
  -2 -14  -5 1548.51 1858.89   1-0.97970 0.70701-0.04743-0.70345-0.19476-0.07269
  -2  14  -5  -55.49 1474.40   1-0.20594-0.06811 0.65731 0.09424 0.72492-0.99321
   2  14   5  166.19 1210.79   1-0.08893 0.36252 0.15458 0.59723 0.98396-0.71546
   2 -14   5 1763.94 1443.96   1-0.69286 0.96652-0.72096-0.02832 0.01230 0.25500
  -2 -14  -5  369.74 1448.31   1-0.89771 0.62365 0.01189-0.76234-0.44042 0.17286
  -2 -14  -6 2596.56 2022.06   1-0.98441 0.67655-0.02942-0.72145-0.17339-0.14755
  -2  14  -6 1948.11 1644.51   1-0.21754-0.09246 0.70693 0.04500 0.67298-0.99469
   2  14   6 1384.34 1462.69   1-0.07947 0.38835 0.11677 0.63503 0.98997-0.66776
   2 -14   6 1606.15 1812.32   1-0.65316 0.96216-0.75566 0.00637 0.04839 0.27238
  -2 -14  -6 1554.44 1307.25   1-0.88831 0.57886 0.05371-0.80416-0.45608 0.13500
  -2 -14  -7 2295.92 1677.67   1-0.98718 0.64416-0.01706-0.73381-0.15865-0.21578
  -2  14  -7 2156.01 1835.72   1-0.22670-0.11876 0.75311-0.00117 0.61759-0.99292
   2  14   7  630.09  842.52   1-0.07129 0.41546 0.08435 0.66745 0.99388-0.61797
   2 -14   7 2989.95 2548.47   1-0.61202 0.95582-0.78652 0.03677 0.08251 0.29163
   2 -16  -524000.37 5367.10   1-0.86159 0.78243-0.25890-0.59931-0.43661 0.16914
   2  16  -520138.03 7039.28   1-0.20988 0.13016 0.67617 0.18275 0.70621-0.97450
  -2  16   516737.64 7999.59   1-0.09472 0.17399 0.17786 0.68134 0.97948-0.71097
  -2 -16   519944.37 9123.81   1-0.80530 0.88506-0.58270-0.27362-0.10923 0.37655
   2 -16  -522928.07 4595.74   1-0.90775 0.82786-0.29744-0.56021-0.29582 0.02826
   2 -16  -4 2141.63 1364.13   1-0.82779 0.78384-0.29563-0.56258-0.47681 0.26283
   2  16  -4  904.61  851.54   1-0.20094 0.15660 0.63371 0.22521 0.74701-0.96164
  -2  16   4 1120.22 2698.83   1-0.10525 0.14924 0.22055 0.63866 0.96967-0.75487
  -2 -16   4 2198.41 2152.46   1-0.83203 0.87644-0.53541-0.32091-0.14511 0.35896
   2 -16  -4  235.93 1070.52   1-0.89980 0.85530-0.34258-0.51507-0.27016 0.05611
   2  16  -338821.63 4167.57   1-0.19142 0.18246 0.58964 0.26928 0.78464-0.94561
  -2  16   343884.30 7601.22   1-0.11648 0.12545 0.26650 0.59242 0.95676-0.79579
  -2 -16   340477.22 4920.05   1-0.85514 0.86421-0.48605-0.37028-0.18023 0.34061
   2 -16  -346579.15 3384.15   1-0.88874 0.87964-0.38911-0.46854-0.24232 0.08178
   2  16  -2 2375.34 1457.44   1-0.18146 0.20787 0.54447 0.31445 0.81891-0.92623
  -2  16   2 1594.80 1328.72   1-0.12824 0.10182 0.31514 0.54378 0.94033-0.83302
  -2 -16   2 2970.53 2891.58   1-0.87448 0.84821-0.43517-0.42116-0.21425 0.32117
   2 -16  -2 2006.16 1388.29   1-0.87443 0.90069-0.43532-0.42100-0.21415 0.10722
   2  16  -136165.98 7236.35   1-0.17117 0.23296 0.49875 0.36017 0.84967-0.90332
  -2  16   135350.51 3208.00   1-0.14032 0.07852 0.36579 0.49313 0.92005-0.86639
   2 -16  -136342.11 3893.70   1-0.85672 0.91833-0.48227-0.37405-0.18282 0.12936
  -2 -16   137572.41 4079.29   1-0.89010 0.82841-0.38401-0.47364-0.24545 0.29896
   2  16   0 1884.51 1137.94   1-0.16074 0.25791 0.45314 0.40578 0.87682-0.87682
  -2  16   0 2194.80 1175.34   1-0.15252 0.05535 0.41770 0.44122 0.89568-0.89568
   2 -16   0 3021.42 1968.86   1-0.83566 0.93261-0.52826-0.32806-0.15033 0.15033
  -2 -16   0 2334.76 1516.07   1-0.90186 0.80477-0.33223-0.52542-0.27615 0.27615
  -2  16  -121913.46 5176.49   1-0.16464 0.03210 0.47012 0.38880 0.86710-0.92076
   2  16   118882.53 6278.05   1-0.15033 0.28287 0.40831 0.45061 0.90037-0.84671
   2 -16   122147.12 3467.28   1-0.81136 0.94365-0.57270-0.28362-0.11702 0.17048
  -2 -16  -122943.85 3088.79   1-0.90998 0.77750-0.28115-0.57650-0.30477 0.25125
  -2  16  -2 2698.30 1573.05   1-0.17649 0.00857 0.52231 0.33661 0.83428-0.94160
   2  16   2 2989.44 1302.54   1-0.14012 0.30805 0.36498 0.49394 0.92040-0.81309
   2 -16   2 2185.34 2435.20   1-0.78402 0.95166-0.61512-0.24121-0.08321 0.19013
  -2 -16  -2 3389.19 1747.28   1-0.91475 0.74688-0.23158-0.62607-0.33103 0.22401
  -2  16  -337582.1011355.00   1-0.18790-0.01539 0.57356 0.28536 0.79732-0.95829
   2  16   339324.98 6139.19   1-0.13032 0.33362 0.32383 0.53509 0.93709-0.77612
   2 -16   343856.76 7730.50   1-0.75389 0.95687-0.65515-0.20117-0.04919 0.20958
  -2 -16  -344717.51 7133.40   1-0.91660 0.71334-0.18429-0.67336-0.35477 0.19424
  -2  16  -4 6742.80 3070.64   1-0.19870-0.03997 0.62323 0.23569 0.75637-0.97100
   2  16   4 5674.25 2397.28   1-0.12110 0.35978 0.28553 0.57339 0.95068-0.73605
   2 -16   4 4884.40 1808.10   1-0.72121 0.95953-0.69254-0.16378-0.01521 0.22907
  -2 -16  -4 7258.34 2667.45   1-0.91602 0.67736-0.14003-0.71762-0.37588 0.16183
   3  -1 -15 5011.05 2513.33   1-0.99539 0.61315 0.09228-0.14592-0.02601-0.77636
   3   1 -15 5034.66 1347.82   1-0.99452 0.61143 0.10376-0.05022-0.01243-0.78969
  -3   1  15 7522.93 2309.17   1 0.20322 0.18193-0.86639 0.92007 0.45614 0.34694
  -3  -1  15 7469.65 3528.48   1 0.22287 0.16228-0.91821 0.86453 0.32743 0.47565
  -3  -1  15 4788.70 3439.38   1-0.00066 0.38471-0.90057 0.84696 0.43469 0.36693
   3  -1 -1410573.17 2219.95   1-0.99379 0.64593 0.11119-0.16474-0.00325-0.74540
  -3   1  1413282.89 5968.01   1 0.20863 0.14113-0.88127 0.93495 0.42405 0.32548
  -3  -1  1411773.90 5029.14   1 0.22821 0.12156-0.93092 0.87724 0.28514 0.46440
  -3   1  14 7882.69 3702.23   1 0.10193 0.24681-0.87541 0.92902 0.47250 0.27568
  -3  -1  14 8438.86 3208.60   1-0.04894 0.39769-0.90849 0.85488 0.41501 0.33317
   3  -1 -1320822.93 3054.05   1-0.99177 0.67913 0.12695-0.18049 0.01628-0.71147
   3   1 -1323036.48 2687.63   1-0.98912 0.67648 0.14265-0.08911 0.03586-0.73104
  -3   1  1325151.98 4013.57   1 0.21344 0.10093-0.89414 0.94782 0.39362 0.30238
  -3   1  1328322.72 4521.69   1 0.06458 0.24887-0.88589 0.93950 0.45937 0.23537
  -3  -1  1331083.82 9152.99   1-0.09792 0.41137-0.91396 0.86035 0.39381 0.30093
   3  -1 -1216116.45 2255.34   1-0.98954 0.71213 0.14038-0.19392 0.03301-0.67472
   3   1 -1212512.63 1819.30   1-0.98567 0.70825 0.15900-0.10545 0.05632-0.69803
   3   1 -12 8712.27 3193.15   1-0.23649-0.04312 0.94999-0.89627-0.20389-0.44139
  -3   1  1215679.44 2601.54   1 0.21766 0.06132-0.90514 0.95882 0.36515 0.27731
  -3   1  1225109.46 5238.22   1 0.02805 0.25009-0.89467 0.94828 0.44583 0.19547
  -3  -1  1221239.33 2769.78   1-0.14805 0.42621-0.91683 0.86322 0.37079 0.27051
   3  -1 -1115916.89 3103.77   1-0.98743 0.74524 0.15107-0.20461 0.04638-0.63461
   3   1 -1116411.58 3247.88   1-0.98219 0.74000 0.17282-0.11927 0.07370-0.66193
   3   1 -1117063.14 1982.19   1-0.24032-0.00383 0.95699-0.90327-0.16247-0.42904
  -3   1  1118265.40 2581.33   1 0.22131 0.02228-0.91435 0.96803 0.33909 0.24983
  -3   1  1121000.85 3910.58   1-0.00762 0.25048-0.90187 0.95548 0.43193 0.15592
  -3  -1  1120889.30 5175.14   1-0.19994 0.44280-0.91685 0.86324 0.34553 0.24233
   3  -1 -1033584.78 4937.99   1-0.98581 0.77885 0.15839-0.21193 0.05555-0.59031
   3   1 -1027285.33 2416.94   1-0.97913 0.77218 0.18352-0.12997 0.08721-0.62196
   3   1 -1015682.99 5460.37   1-0.24368 0.03498 0.96223-0.90850-0.12134-0.41639
  -3   1  1015366.60 2334.26   1 0.22436-0.01615-0.92183 0.97551 0.31604 0.21934
  -3   1  1018948.48 2806.36   1-0.04244 0.25001-0.90757 0.96118 0.41773 0.11668
  -3  -1  1041373.75 4029.62   1-0.25499 0.46249-0.91326 0.85970 0.31769 0.21680
   3  -1  -922651.75 2616.26   1-0.98511 0.81337 0.16137-0.21492 0.05929-0.54057
   3   1  -923404.74 2703.69   1-0.97710 0.80537 0.19010-0.13655 0.09554-0.57682
   3   1  -922345.38 2973.25   1-0.24659 0.07335 0.96576-0.91204-0.08049-0.40347
  -3   1   923654.54 3137.81   1 0.22677-0.05396-0.92758 0.98126 0.29690 0.18494
  -3   1   923958.64 4113.35   1-0.07634 0.24861-0.91187 0.96548 0.40330 0.07767
  -3  -1   925895.12 3717.69   1-0.31325 0.48548-0.90568 0.85213 0.28566 0.19539
   3  -1  -887836.28 4567.78   1-0.98578 0.84928 0.15848-0.21203 0.05568-0.48348
   3   1  -887394.01 4386.76   1-0.97684 0.84034 0.19090-0.13735 0.09656-0.52436
   3   1  -884946.18 5995.08   1-0.24906 0.11128 0.96766-0.91394-0.03989-0.39029
  -3   1   888090.47 4904.57   1 0.22846-0.09104-0.93150 0.98518 0.28300 0.14530
  -3   1   891107.50 5509.16   1-0.10917 0.24614-0.91484 0.96845 0.38876 0.03877
  -3  -1   890222.79 4846.78   1-0.37710 0.51405-0.89232 0.83876 0.24810 0.17950
   3  -1  -741513.40 3325.87   1-0.98822 0.88694 0.14726-0.20081 0.04161-0.41594
   3   1  -743558.76 2828.62   1-0.97932 0.87804 0.18291-0.12936 0.08644-0.46076
   3   1  -739405.60 2968.96   1-0.25110 0.14878 0.96795-0.91423 0.00046-0.37687
  -3   1   743020.53 3161.53   1 0.22925-0.12721-0.93330 0.98698 0.27638 0.09838
  -3   1   741965.91 2895.94   1-0.14063 0.24231-0.91658 0.97019 0.37428-0.00018
  -3  -1   747772.53 3615.42   1-0.44928 0.55094-0.87019 0.81664 0.20224 0.17190
   3  -1  -6292757.2 7885.24   1-0.99227 0.92622 0.12348-0.17703 0.01197-0.33283
   3   1  -6309406.1 7652.31   1-0.98537 0.91931 0.16026-0.10671 0.05791-0.37876
   3   1  -6300081.0 7974.94   1-0.25273 0.18586 0.96668-0.91295 0.04061-0.36326
  -3   1   6302296.3 7547.44   1-0.17010 0.23648-0.91722 0.97082 0.36024-0.03958
  -3  -1   6316286.0 8464.02   1-0.53404 0.60043-0.83325 0.77970 0.14310 0.17760
   3  -1  -6295974.9 7337.76   1-0.60782 0.54143-0.78940 0.73585 0.08595-0.40665
   3  -1  -518458.13 1374.96   1-0.99598 0.96542 0.07861-0.13225-0.04282-0.22463
   3   1  -519910.44 1077.22   1-0.99386 0.96303 0.11050-0.05695-0.00410-0.26327
  -3  -1   517125.33  726.45   1-0.87959 0.91042 0.35751-0.41105 0.31384-0.04646
   3   1  -519248.11 1080.15   1-0.25395 0.22254 0.96385-0.91012 0.08061-0.34948
  -3   1   519937.89 1113.83   1 0.22634-0.19509-0.92655 0.98023 0.30043-0.03273
  -3   1   517969.90  827.07   1-0.19729 0.22840-0.91670 0.97025 0.34746-0.08021
   3  -1  -518336.63  773.80   1-0.60507 0.57396-0.79126 0.73771 0.08819-0.35544
  -3  -1   521010.72 1365.43   1-0.63773 0.66901-0.76777 0.71425 0.06174 0.20556
   3   1  -517651.91 1321.71   1-0.83489 0.80361-0.52979 0.58331-0.14921-0.11809
   3   1  -4296325.6 5842.26   1-0.99093 0.99554 0.00329 0.05034-0.13427-0.07969
   3  -1  -4293837.3 5912.30   1-0.99075 0.99536 0.00215-0.05579-0.13563-0.07833
  -3   1   4281914.5 5673.55   1-0.98608 0.98168 0.15720-0.10365 0.05407 0.15983
  -3  -1   4302034.0 5964.65   1-0.95992 0.95552 0.23496-0.28851 0.15278 0.06111
   3   1  -4298815.6 6015.39   1-0.25475 0.25880 0.95946-0.90573 0.12054-0.33564
  -3   1   4304544.9 6362.95   1 0.22027-0.22442-0.91176 0.96544 0.34664-0.13249
  -3   1   4304114.3 5921.17   1-0.21419 0.21002-0.91610 0.96965 0.33894-0.12513
   3  -1  -4296236.5 5740.22   1-0.63052 0.63458-0.77319 0.71967 0.06787-0.28172
   3   1  -4281420.2 5568.16   1-0.88407 0.88812-0.40565 0.45925-0.23207 0.01802
   3   1  -313645.81 1619.12   1-0.89617 0.93595-0.21500 0.26863-0.38811 0.22764
   3  -1  -316625.55 2741.14   1-0.94948 0.98926-0.12644 0.07280-0.28721 0.12673
  -3   1   315263.42 1730.77   1-0.98892 0.94914-0.00832 0.06195-0.14820 0.30868
   3   1  -315683.35 2664.85   1-0.25515 0.29466 0.95346-0.89974 0.16059-0.32191
  -3  -1   313574.01 1302.38   1-0.25244 0.21287 0.90768-0.96139 0.33524-0.17438
  -3   1   316792.94 4111.42   1 0.20642-0.24595-0.87522 0.92890 0.43746-0.27684
   3  -1  -315833.24 2616.33   1 0.22947-0.18994-0.93382 0.88014 0.27443-0.43505
   3  -1  -313173.14  775.01   1-0.77983 0.81924-0.62106 0.56754-0.07830-0.08208
  -3  -1   314739.29 1681.66   1-0.89226 0.85282-0.37559 0.32199-0.25056 0.41110
   3   1  -312355.25  939.82   1-0.91640 0.95584-0.15240 0.20600-0.37009 0.20955
   3   1  -2169632.0 3416.45   1-0.49914 0.57385-0.51212 0.56556-0.69898 0.59230
  -3  -1   2156560.7 3164.95   1-0.69155 0.61666-0.40845 0.35481-0.59574 0.70273
   3  -1  -2159928.5 4184.94   1-0.80664 0.88154-0.31638 0.26274-0.49922 0.39223
  -3   1   2164229.9 3387.66   1-0.88275 0.80785-0.23305 0.28669-0.40796 0.51495
   3   1  -2160791.0 3395.46   1-0.25512 0.33009 0.94572-0.89200 0.20126-0.30881
  -3  -1   2156858.9 3157.56   1-0.25098 0.17596 0.89594-0.94965 0.36646-0.25922
  -3   1   2153894.3 3249.45   1 0.17308-0.24801-0.77777 0.83145 0.60423-0.49716
   3  -1  -2156207.3 3444.12   1 0.19971-0.12478-0.85651 0.80283 0.47592-0.58299
  -3  -1   2170444.4 3400.15   1 0.80855-0.88334-0.26784 0.21419 0.52391-0.41692
  -3  -1   169036.35 1674.23   1-0.15914 0.04925-0.61214 0.55869-0.77456 0.82790
   3  -1  -166563.26 2050.72   1-0.50506 0.61494-0.50953 0.45609-0.69662 0.64328
  -3   1   161593.58 1443.74   1-0.61553 0.50543-0.45574 0.50938-0.64297 0.69646
  -3  -1   166096.67 1447.67   1-0.01389-0.09625 0.63406-0.68768 0.77315-0.71960
  -3  -1   167768.06 1366.40   1-0.24085 0.13037 0.83014-0.88385 0.50283-0.44921
  -3   1   166033.53 1554.24   1 0.08942-0.19975-0.50417 0.55787 0.85895-0.80552
   3  -1  -170689.99 1714.24   1 0.13126-0.02093-0.64562 0.59192 0.75229-0.80572
   3   1  -171172.50 1680.91   1 0.62049-0.51037-0.54460 0.59823 0.56426-0.61776
  -3  -1   168148.80 1518.96   1 0.50932-0.61943-0.65193 0.59830 0.56176-0.50826
   3  -1  -169251.04 1573.26   1-0.19617 0.30617-0.91673 0.86317 0.34801-0.40146
  -3   1   174401.98 1570.92   1-0.39850 0.28850-0.88657 0.94012 0.23489-0.18144
   3  -1   0394378.5 7660.64   1-0.14404 0.28911-0.61464 0.56119-0.77554 0.77554
  -3   1   0376084.0 7275.17   1-0.29684 0.15177-0.58218 0.63562-0.75692 0.75692
  -3  -1   0440692.8 8611.87   1-0.31206 0.16661 0.62251-0.67613 0.71769-0.71769
   3   1   0416106.0 8277.66   1 0.36238-0.21700-0.75857 0.81220 0.54150-0.54150
  -3  -1   0391979.1 7741.29   1 0.22364-0.36904-0.83053 0.77692 0.51008-0.51008
   3  -1   0388608.0 7907.83   1-0.25416 0.39944-0.91333 0.85978 0.31813-0.31813
  -3  -1  -110929.62 1426.45   1-0.47479 0.29412 0.58871-0.64235 0.65420-0.70772
   3   1   111609.35 1022.57   1-0.29340 0.47416 0.62503-0.57141 0.72335-0.66980
  -3   1  -111762.83 1504.98   1-0.14212-0.03864 0.63636-0.58275 0.75818-0.81173
   3  -1   110069.34  883.41   1 0.06257 0.11819 0.62768-0.68130 0.77594-0.72239
   3  -1   111150.87  597.09   1-0.10941 0.29044 0.23753-0.29123 0.96519-0.91149
   3   1   110194.24 1003.15   1 0.20554-0.02485-0.83827 0.89188 0.50501-0.45157
  -3  -1  -1 9998.20 1068.51   1 0.02747-0.20817-0.89480 0.84119 0.44561-0.49905
   3  -1   110497.02 1615.38   1-0.25819 0.43875-0.91295 0.85940 0.31599-0.26254
  -3   1  -112405.45 1631.20   1-0.42986 0.24930-0.87693 0.93048 0.21496-0.26841
  -3  -1  -2106421.6 2904.92   1-0.57626 0.36028 0.55545-0.60908 0.59949-0.70654
  -3   1  -2103208.1 2765.19   1-0.33916 0.12308 0.61840-0.56478 0.70890-0.81600
  -3   1  -299122.41 2154.60   1-0.23248 0.01565 0.78352-0.72981 0.57623-0.68347
   3  -1   299719.61 2246.05   1-0.16674 0.38325 0.47930-0.53298 0.86166-0.75434
   3   1   2107551.2 2977.26   1 0.12011 0.09587-0.86976 0.92337 0.47862-0.37174
   3  -1   2105694.6 2872.22   1-0.24558 0.46142-0.91409 0.86053 0.32267-0.21577
  -3  -1  -341434.71 3303.02   1-0.64764 0.39636 0.52491-0.57854 0.55228-0.71286
  -3   1  -341139.65 2787.16   1-0.47502 0.22374 0.58865-0.53502 0.65409-0.81467
   3   1   342810.82 2676.64   1-0.25011 0.50240 0.88943-0.83572 0.38255-0.22169
  -3   1  -342739.88 2739.31   1-0.24918-0.00310 0.88274-0.82903 0.39833-0.55918
   3  -1   338897.37 2508.08   1-0.19171 0.44360 0.59096-0.64465 0.78358-0.62260
   3   1   342939.70 2995.27   1 0.07533 0.17594-0.88302 0.93663 0.46323-0.30290
   3  -1   339466.09 2717.62   1-0.22551 0.47662-0.91551 0.86195 0.33314-0.17279
  -3  -1  -430864.18 2764.21   1-0.70230 0.41571 0.49657-0.55021 0.51007-0.72418
  -3   1  -428882.59 3509.84   1-0.57333 0.28674 0.55656-0.50293 0.60126-0.81537
   3   1   431860.42 2244.61   1-0.24771 0.53546 0.87268-0.81897 0.42078-0.20631
   3   1   435984.64 6230.89   1 0.05435 0.23222-0.88849 0.94210 0.45565-0.24188
   3  -1   430660.52 2973.03   1-0.20087 0.48745-0.91683 0.86322 0.34507-0.13130
  -3  -1  -521920.01 2008.65   1-0.74662 0.42473 0.46970-0.52333 0.47109-0.73872
  -3   1  -520413.72 1835.67   1-0.64814 0.32626 0.52467-0.47104 0.55192-0.81955
  -3   1  -521179.02 2174.80   1-0.25516-0.06800 0.95304-0.89931 0.16310-0.43197
   3   1   524439.99 2207.78   1 0.04817 0.27370-0.89001 0.94362 0.45337-0.18616
   3  -1   523075.71 2603.42   1-0.17395 0.49583-0.91723 0.86362 0.35836-0.09115
  -3  -1  -662869.62 3759.71   1-0.78398 0.42679 0.44371-0.49734 0.43414-0.75530
  -3   1  -665638.67 4085.82   1-0.70757 0.35037 0.49358-0.43994 0.50568-0.82684
  -3   1  -660242.07 4809.21   1-0.25387-0.10475 0.96411-0.91039 0.07761-0.40025
   3   1   670383.92 9876.11   1 0.05178 0.30539-0.88913 0.94274 0.45470-0.13405
   3  -1   660978.87 7501.69   1-0.14515 0.50233-0.91674 0.86313 0.37215-0.05150
  -3  -1  -721165.98 2885.15   1-0.81629 0.42380 0.41819-0.47182 0.39847-0.77315
  -3   1  -721537.35 2744.83   1-0.75635 0.36386 0.46325-0.40962 0.46185-0.83654
  -3   1  -721565.80 2078.92   1-0.25121-0.14287 0.96792-0.91420 0.00281-0.37923
   3   1   722734.96 2252.09   1 0.22736 0.16608-0.92896 0.98264 0.29212 0.08265
   3   1   725644.28 2957.89   1 0.06222 0.33024-0.88650 0.94011 0.45852-0.08442
   3  -1   721647.25 2384.70   1-0.11491 0.50738-0.91524 0.86163 0.38615-0.01206
  -3  -1  -871488.87 5557.05   1-0.84435 0.41724 0.39386-0.44741 0.36322-0.79102
  -3   1  -876265.07 6444.45   1-0.79741 0.36962 0.43348-0.37985 0.41977-0.84799
  -3   1  -874622.24 5473.94   1-0.24759-0.18195 0.96668-0.91296-0.06496-0.36523
   3   1   886003.60 7511.96   1 0.22335 0.20548-0.91938 0.97306 0.32380 0.10451
   3   1   886060.3010282.24   1 0.07767 0.35009-0.88239 0.93600 0.46405-0.03652
   3  -1   881737.63 8433.14   1-0.08346 0.51123-0.91261 0.85900 0.40020 0.02733
  -3  -1  -9 3012.47 2001.51   1-0.86959 0.40725 0.36849-0.42204 0.32867-0.80995
  -3   1  -9 3768.35 2291.27   1-0.83210 0.36977 0.40515-0.35160 0.37874-0.86002
  -3   1  -9 3583.02 1585.04   1-0.24317-0.22182 0.96150-0.90777-0.12797-0.35598
   3   1   9 4127.37 1840.67   1 0.21869 0.24554-0.90775 0.96143 0.35797 0.12387
   3   1   9 3912.36 2101.49   1 0.09694 0.36612-0.87690 0.93051 0.47079 0.01018
   3  -1   9 4757.66 3023.33   1-0.05097 0.51403-0.90877 0.85516 0.41416 0.06681
  -3  -1 -1033291.72 7060.63   1-0.89212 0.39456 0.34287-0.39642 0.29420-0.82895
  -3   1 -1036822.11 4554.15   1-0.86256 0.36500 0.37587-0.32232 0.33867-0.87343
  -3   1 -1035431.98 4034.88   1-0.23804-0.26241 0.95294-0.89922-0.18768-0.35005
   3   1  1039064.13 4623.96   1 0.21338 0.28624-0.89399 0.94766 0.39401 0.14137
   3   1  1039412.44 8817.11   1 0.11924 0.37910-0.87004 0.92365 0.47833 0.05608
   3  -1  1038054.17 9535.91   1-0.01752 0.51588-0.90362 0.85001 0.42796 0.10645
  -3  -1 -11 4582.38 2600.49   1-0.91225 0.37946 0.31686-0.37041 0.25958-0.84781
  -3   1 -11 3401.14 1937.17   1-0.88912 0.35633 0.34647-0.29292 0.29902-0.88725
   3   1  11 3990.87 1912.19   1 0.20740 0.32760-0.87793 0.93161 0.43153 0.15739
   3   1  11 4432.35 2566.09   1 0.14405 0.38960-0.86176 0.91537 0.48641 0.10144
   3  -1  11 3705.99 2371.99   1 0.01681 0.51684-0.89709 0.84348 0.44152 0.14633
  -3  -1 -12 3174.65 2084.44   1-0.93017 0.36216 0.29034-0.34389 0.22465-0.86635
  -3   1 -12 4147.12 2437.60   1-0.91230 0.34429 0.31679-0.26324 0.25949-0.90120
   3   1  12 5884.62 4191.29   1 0.17097 0.39797-0.85201 0.90562 0.49481 0.14649
   3  -1  12 5390.97 5904.46   1 0.05202 0.51692-0.88907 0.83546 0.45479 0.18650
  -3  -1 -13  947.30 1066.45   1-0.94600 0.34276 0.26318-0.31673 0.18923-0.88441
  -3   1 -13  897.45  995.69   1-0.93246 0.32922 0.28666-0.23311 0.21983-0.91502
   3   1  13 1074.95 1077.57   1 0.19975 0.40449-0.84067 0.89428 0.50335 0.19139
   3  -1  13  852.44 1223.15   1 0.08809 0.51614-0.87947 0.82586 0.46772 0.22702
   3  -3 -15 3420.70 2573.27   1-0.99608 0.61384 0.07384-0.23475-0.04867-0.75371
   3   3 -15 3266.44 2463.59   1-0.23596-0.15002 0.94896-0.78780-0.20922-0.59737
  -3   3  15 4682.15 3122.40   1 0.17785 0.20731-0.79230 0.95334 0.58363 0.21945
  -3  -3  15 4227.03 4405.28   1-0.12117 0.50522-0.91564 0.75481 0.38329 0.41833
   3  -3 -14 1845.64 1867.98   1-0.99557 0.64850 0.08912-0.25002-0.02991-0.71897
   3   3 -14  886.36 1011.31   1-0.24069-0.10983 0.95762-0.79645-0.15819-0.59464
  -3   3  14 1565.99 2023.51   1 0.18268 0.16708-0.80685 0.96789 0.56178 0.18775
  -3  -3  14 2183.37 2298.96   1-0.17582 0.52457-0.91722 0.75640 0.35745 0.39073
   3  -3 -1312004.38 3163.84   1-0.99466 0.68276 0.10220-0.26310-0.01378-0.68161
   3   3 -1312141.09 1992.69   1-0.98815 0.67551 0.14760 0.01303 0.04204-0.73723
   3   3 -13 7826.68 6003.30   1-0.24478-0.07028 0.96369-0.80252-0.10660-0.59245
  -3   3  1312643.05 2833.83   1 0.18671 0.12766-0.81886 0.97990 0.54276 0.15324
  -3   3  1310731.55 3765.54   1 0.24543 0.06801-0.82070 0.98153 0.51594 0.17879
  -3  -3  1310855.15 3964.35   1-0.23211 0.54544-0.91509 0.75443 0.32973 0.36512
   3  -3 -12 7961.74 2662.14   1-0.99349 0.71608 0.11387-0.27451 0.00005-0.64176
   3   3 -12 7177.52 4491.65   1-0.98377 0.70636 0.16679-0.00614 0.06611-0.70782
   3   3 -12 9193.07 3288.02   1-0.24824-0.03137 0.96717-0.80601-0.05421-0.59106
  -3   3  12 9358.63 2546.18   1 0.18991 0.08907-0.82828 0.98932 0.52713 0.11533
  -3   3  12 9473.01 3804.76   1 0.22649 0.05165-0.82928 0.99011 0.51087 0.13043
  -3  -3  12 8361.81 3516.91   1-0.28963 0.56769-0.90926 0.74860 0.29889 0.34250
   3  -3 -1121442.36 2350.04   1-0.99254 0.75035 0.12152-0.28217 0.00954-0.59778
   3   3 -1118614.79 4544.86   1-0.97910 0.73692 0.18363-0.02298 0.08735-0.67558
   3   3 -1119834.95 6269.30   1-0.25105 0.00689 0.96797-0.80680-0.00073-0.59077
  -3   3  1119129.25 3637.53   1 0.19219 0.05139-0.83494 0.99598 0.51567 0.07325
  -3   3  1118582.71 3498.57   1 0.21232 0.03053-0.83542 0.99625 0.50693 0.08092
  -3  -3  1120973.69 2780.04   1-0.34940 0.59218-0.89879 0.73813 0.26472 0.32322
   3  -3 -1013137.98 2956.24   1-0.99197 0.78501 0.12560-0.28625 0.01461-0.54937
   3   3 -10 6023.79 6517.80   1-0.97465 0.76769 0.19755-0.03690 0.10499-0.63975
   3   3 -1012951.91 2681.58   1-0.25319 0.04449 0.96589-0.80472 0.05423-0.59197
  -3   3  10 8847.08 3852.44   1 0.19342 0.01477-0.83851 0.99955 0.50939 0.02599
  -3   3  10 3159.08 2147.74   1 0.20447 0.00309-0.83872 0.99955 0.50470 0.02971
  -3  -3  1015856.72 5276.28   1-0.41207 0.61957-0.88258 0.72192 0.22636 0.30814
   3  -3  -963329.12 4429.53   1-0.99203 0.82029 0.12519-0.28583 0.01410-0.49538
   3   3  -965669.84 4090.30   1-0.97111 0.79938 0.20754-0.04689 0.11770-0.59898
   3   3  -967543.47 6663.30   1-0.25460 0.08136 0.96062-0.79945 0.11122-0.59518
  -3   3   967607.82 4931.12   1 0.19337-0.02055-0.83836 0.99940 0.50966-0.02781
  -3   3   960900.38 4830.36   1 0.20541-0.03314-0.83833 0.99916 0.50497-0.02399
  -3  -3   970761.61 5191.01   1-0.47842 0.65065-0.85893 0.69826 0.18260 0.29844
   3  -3  -824467.06 3064.03   1-0.99288 0.85637 0.11891-0.27956 0.00631-0.43412
   3   3  -828655.55 3235.67   1-0.96955 0.83304 0.21172-0.05107 0.12303-0.55083
   3   3  -826994.39 5045.91   1-0.25519 0.11740 0.95166-0.79049 0.17091-0.60111
  -3   3   819076.42 5136.92   1 0.19167-0.05425-0.83342 0.99446 0.51833-0.09002
  -3   3   816217.83 2165.34   1 0.21923-0.08226-0.83245 0.99328 0.50886-0.08133
  -3  -3   829587.10 5627.14   1-0.54927 0.68621-0.82518 0.66452 0.13177 0.29582
   3  -3  -7153295.7 7072.93   1-0.99443 0.89315 0.10474-0.26539-0.01123-0.36309
   3   3  -7168795.7 7553.91   1-0.97159 0.87031 0.20625-0.04560 0.11605-0.49038
   3   3  -7167662.4 7742.94   1-0.25478 0.15245 0.93817-0.77700 0.23433-0.61075
  -3   3   7162999.7 7665.83   1 0.18772-0.08569-0.82183 0.98287 0.53790-0.16313
  -3   3   7158611.7 7227.74   1 0.25308-0.15140-0.81712 0.97794 0.51793-0.14384
  -3  -3   7171026.2 8068.31   1-0.62521 0.72688-0.77716 0.61650 0.07155 0.30259
   3  -3  -663608.19 4390.36   1-0.99598 0.93026 0.07852-0.23942-0.04294-0.27801
   3   3  -666520.41 2133.74   1-0.97957 0.91351 0.18207-0.02142 0.08538-0.40623
  -3  -3   660006.81 3550.96   1-0.56693 0.63337 0.55897-0.71987 0.60509-0.28393
   3   3  -661389.71 4009.94   1-0.25359 0.18680 0.91817-0.75704 0.30438-0.62609
  -3   3   664583.64 2965.54   1 0.18052-0.11388-0.80036 0.96140 0.57168-0.25044
  -3   3   660965.89 3671.41   1 0.32203-0.25580-0.78226 0.94314 0.53325-0.21225
   3  -3  -665814.73 2260.45   1-0.27646 0.21007-0.91096 0.75030 0.30612-0.62683
   3  -3  -5112173.8 3519.70   1-0.99497 0.96441 0.03762-0.19853-0.09283-0.17462
   3   3  -5110638.6 2885.75   1-0.99363 0.96280 0.11261 0.04803-0.00150-0.26587
  -3  -3   5101801.4 2594.44   1-0.60509 0.63623 0.54391-0.70481 0.58139-0.31376
   3   3  -5110776.5 3472.27   1-0.25025 0.21891 0.89043-0.72930 0.38012-0.64822
  -3   3   5101702.2 3399.44   1 0.16840-0.13715-0.76333 0.92437 0.62366-0.35596
  -3   3   5101348.9 2808.53   1 0.44525-0.41429-0.70267 0.86354 0.55497-0.28747
   3  -3  -5113876.0 3338.97   1-0.12431 0.09323-0.91582 0.75499 0.38185-0.64906
  -3  -3   5116227.4 3554.47   1-0.78898 0.82026-0.60791 0.44735-0.08910 0.35642
   3  -3  -430311.03 1500.64   1-0.98523 0.98984-0.02594-0.13496-0.16924-0.04472
  -3  -3   427662.74  726.77   1-0.65589 0.65173 0.52093-0.68183 0.54628-0.33217
   3   3  -428401.77 1252.65   1-0.24420 0.24832 0.85025-0.68912 0.46629-0.68076
  -3   3   433405.89 2269.94   1 0.14862-0.15277-0.70090 0.86194 0.69760-0.48344
  -3   3   427895.66  825.24   1 0.65288-0.65719-0.50758 0.66845 0.56222-0.34823
   3  -3  -426683.17  891.38   1 0.13930-0.13509-0.86340 0.70257 0.48489-0.69866
  -3  -3   428551.43 3030.64   1-0.86468 0.86062-0.46236 0.30180-0.19632 0.41017
   3  -3  -3510192.930369.16   1-0.95216 0.99193-0.12081-0.04008-0.28070 0.12022
   3   3  -3525484.231223.57   1-0.23361 0.27317 0.78956-0.62843 0.56745-0.72831
  -3   3   3536129.532048.36   1 0.11647-0.15607-0.59641 0.75752 0.79418-0.63387
  -3  -3   3583413.434662.90   1-0.91256 0.87312-0.25815 0.09734-0.31713 0.47767
   3  -3  -261421.96 1974.49   1-0.86745 0.94235-0.25198 0.09107-0.42897 0.32198
  -3   3   259899.44 1735.22   1-0.95155 0.87661-0.12210 0.28300-0.28219 0.38917
  -3  -3   258306.13 1321.94   1-0.62570 0.55093 0.53501-0.69591 0.56766-0.46061
   3   3  -258401.51 1657.15   1-0.21453 0.28956 0.69220-0.53107 0.68907-0.79631
  -3  -3   253825.46 1527.60   1-0.17347 0.09847 0.50888-0.66993 0.84317-0.73585
  -3   3   254971.78 1791.84   1 0.06857-0.14353-0.43136 0.59247 0.89956-0.79269
   3  -3  -254009.25 1820.35   1 0.11819-0.04323-0.60218 0.44107 0.78956-0.89642
  -3  -3   260985.97 2025.39   1 0.84288-0.91766-0.19050 0.02955 0.50324-0.39625
   3  -3  -254583.58 1502.95   1-0.89000 0.96483-0.38441 0.22359-0.24520 0.13818
  -3  -3   264306.10 2271.26   1-0.90068 0.82584-0.00343-0.15737-0.43445 0.54148
  -3   3   257903.05 1403.05   1-0.89866 0.82382 0.00711 0.15369-0.43858 0.54560
   3  -3  -1232828.2 5147.43   1-0.69549 0.80559-0.40575 0.24483-0.59299 0.53950
  -3   3   1250437.8 5139.58   1-0.83487 0.72477-0.28834 0.44925-0.46887 0.52237
   3   3  -1235067.5 4729.70   1-0.37027 0.48041 0.61297-0.45213 0.69796-0.75151
   3   3  -1262408.3 5192.68   1-0.17731 0.28769 0.52595-0.36490 0.83182-0.88548
  -3   3   1251903.3 5404.60   1 0.00224-0.11270-0.19784 0.35894 0.98023-0.92653
   3  -3  -1248796.8 5198.63   1 0.05754 0.05278-0.39227 0.23116 0.91804-0.97148
   3   3  -1244124.9 5476.57   1 0.81398-0.70387-0.25661 0.41756 0.52113-0.57463
  -3  -3   1240340.5 5010.04   1 0.71214-0.82225-0.42968 0.26874 0.55517-0.50167
   3  -3  -1251959.7 5036.41   1-0.77119 0.88128-0.63291 0.47235-0.06836 0.01490
   3  -3   010062.33 1138.32   1-0.43397 0.57904-0.53847 0.37814-0.72229 0.72229
  -3   3   0 9909.76  889.55   1-0.64636 0.50105-0.43759 0.59851-0.62507 0.62507
  -3  -3   010138.37  904.92   1-0.70785 0.56247 0.49342-0.65432 0.50545-0.50545
   3   3   010001.42  669.25   1-0.48627 0.63165 0.58547-0.42457 0.64865-0.64865
   3   3   0 9878.31  502.29   1-0.11190 0.25764 0.24770-0.08659 0.96235-0.96235
  -3   3   0 9257.58  924.72   1-0.07080-0.07493 0.08241 0.07868 0.99407-0.99407
  -3  -3   0 9984.39  649.22   1-0.01507-0.13066-0.13283-0.02826 0.99102-0.99102
   3  -3   0 9592.66  711.51   1-0.00923 0.15497-0.15482-0.00627 0.98789-0.98789
   3   3   0 9514.81  774.34   1 0.68209-0.53666-0.47016 0.63110 0.56008-0.56008
  -3  -3   010070.57  781.76   1 0.53494-0.68032-0.62955 0.46867 0.56347-0.56347
   3  -3   011230.16 1090.84   1-0.66352 0.80895-0.74712 0.58656 0.03922-0.03922
  -3   3   0 9918.15  733.99   1-0.80508 0.65965-0.58306 0.74362-0.10895 0.10896
   3  -3   1143808.5 3716.50   1-0.14745 0.32771-0.61409 0.45376-0.77533 0.82867
  -3   3  -1138041.7 3240.70   1-0.43442 0.25417-0.53830 0.69863-0.72215 0.66881
  -3  -3  -1148002.3 3459.26   1-0.73639 0.55572 0.47625-0.63715 0.48051-0.53404
  -3   3  -1149185.5 3333.66   1-0.13597-0.04515 0.34749-0.18644 0.92776-0.98142
   3  -3   1136723.1 2990.31   1-0.06659 0.24762 0.06582-0.22693 0.99560-0.94190
   3   3   1152629.8 3234.63   1-0.01885 0.19987-0.11853 0.27963 0.99277-0.93906
  -3  -3  -1134807.5 2853.03   1 0.11296-0.29402-0.58458 0.42347 0.80343-0.85686
   3   3   1141317.7 3470.44   1 0.55064-0.36999-0.61519 0.77606 0.56420-0.51070
   3  -3   1137222.7 3424.06   1-0.58044 0.76100-0.80712 0.64646 0.10786-0.05440
  -3  -3  -238344.30 1737.49   1-0.76246 0.54648 0.45909-0.61999 0.45593-0.56298
  -3   3  -236151.06 1656.30   1-0.09942-0.11665 0.63678-0.47593 0.76460-0.87170
   3   3   238774.55 1257.78   1 0.06741 0.14901-0.42725 0.58836 0.90161-0.79474
  -3  -3  -235853.87 1020.53   1 0.19777-0.41426-0.85099 0.68995 0.48650-0.59358
   3   3   236414.79 1481.46   1 0.44381-0.22789-0.70373 0.86461 0.55478-0.44778
   3  -3   235271.41 1866.65   1-0.51255 0.72839-0.84386 0.68320 0.15869-0.05179
  -3  -3  -3185876.7 5293.35   1-0.78679 0.53551 0.44161-0.60251 0.43119-0.59177
  -3   3  -3193525.7 5302.10   1-0.29107 0.03968 0.62532-0.46448 0.72404-0.88469
  -3   3  -3176542.7 4703.11   1-0.21608-0.03620 0.69977-0.53864 0.68090-0.84175
   3   3   3158363.9 4315.63   1 0.12065 0.13113-0.61042 0.77152 0.78283-0.62253
   3   3   3181183.5 5882.74   1 0.36623-0.11504-0.75620 0.91708 0.54224-0.38174
   3  -3   3179750.6 5500.12   1-0.45438 0.70549-0.86832 0.70766 0.19885-0.03850
  -3  -3  -4 4571.72 1587.55   1-0.80969 0.52310 0.42367-0.58457 0.40608-0.62019
  -3   3  -4 3727.77 1660.72   1-0.43457 0.14786 0.59928-0.43844 0.67231-0.88651
   3   3   4 2660.21 1446.66   1-0.24954 0.53726 0.96786-0.80669-0.03106 0.24615
  -3   3  -4 2964.36 1229.82   1-0.23520-0.05253 0.79826-0.63712 0.55448-0.76896
   3   3   4 3693.28 1124.13   1 0.15074 0.13653-0.70768 0.86872 0.69025-0.47610
   3   3   4 3012.87 1367.22   1 0.31340-0.02694-0.78704 0.94792 0.53134-0.31735
   3  -3   4 2528.75 1115.65   1-0.40227 0.68867-0.88549 0.72483 0.23253-0.01873
  -3  -3  -595807.60 5003.38   1-0.83109 0.50966 0.40606-0.56670 0.37998-0.64736
  -3   3  -599289.35 4990.43   1-0.54323 0.22134 0.56747-0.40657 0.61876-0.88639
  -3   3  -5104262.9 5314.89   1-0.24639-0.07680 0.86401-0.70288 0.43905-0.70714
   3   3   597755.31 4834.69   1 0.16641 0.15625-0.75717 0.91821 0.63166-0.36396
   3   3   598520.25 5476.21   1 0.27955 0.04217-0.80489 0.96576 0.52344-0.25594
   3  -3   5100631.2 5584.19   1-0.35407 0.67574-0.89778 0.73711 0.26196 0.00529
  -3  -3  -6 4560.40 1661.58   1-0.85147 0.49481 0.38701-0.54765 0.35384-0.67470
  -3   3  -6 3883.03 1229.23   1-0.62776 0.27057 0.53409-0.37319 0.56625-0.88741
  -3   3  -6 4452.61 2632.98   1-0.25245-0.10619 0.90777-0.74664 0.33498-0.65669
   3   3   6 4744.37 1397.45   1 0.17452 0.18353-0.78217 0.94321 0.59812-0.27688
   3   3   6 4454.59 2257.13   1 0.25989 0.09710-0.81459 0.97547 0.51854-0.19754
   3  -3   6 6040.35 3069.27   1-0.30841 0.66536-0.90647 0.74581 0.28840 0.03230
  -3  -3  -758486.43 4341.42   1-0.87067 0.47879 0.36732-0.52797 0.32709-0.70142
  -3   3  -758203.78 4507.41   1-0.69531 0.30282 0.50047-0.33957 0.51581-0.89049
  -3   3  -760192.32 4734.27   1-0.25471-0.13937 0.93704-0.77587 0.23887-0.61529
   3   3   758113.41 4083.97   1 0.17814 0.21530-0.79319 0.95423 0.58232-0.20755
   3   3   759648.48 5871.45   1 0.25089 0.14137-0.81888 0.97975 0.51622-0.14172
   3  -3   756570.25 9801.46   1-0.26445 0.65667-0.91231 0.75165 0.31263 0.06151
  -3  -3  -828749.73 5390.69   1-0.88870 0.46159 0.34697-0.50762 0.29969-0.72749
  -3   3  -829511.87 3422.12   1-0.75060 0.32280 0.46709-0.30619 0.46735-0.89556
  -3   3  -828196.41 3011.09   1-0.25511-0.17443 0.95477-0.79360 0.15269-0.58288
   3   3   826550.90 3447.89   1 0.17887 0.24996-0.79540 0.95644 0.57908-0.15076
   3   3   829252.94 3517.58   1 0.25001 0.17752-0.81929 0.98017 0.51599-0.08799
   3  -3   830988.14 4319.61   1-0.22158 0.64909-0.91573 0.75507 0.33516 0.09244
  -3  -3  -976428.18 4573.27   1-0.90554 0.44321 0.32591-0.48656 0.27159-0.75287
  -3   3  -978086.35 4656.92   1-0.79673 0.33363 0.43402-0.27312 0.42053-0.90227
  -3   3  -982580.77 6289.76   1-0.25374-0.21125 0.96452-0.80335 0.07279-0.55676
   3   3   974518.83 5134.29   1 0.17756 0.28667-0.79143 0.95247 0.58489-0.10304
   3   3   977885.86 8288.35   1 0.25544 0.20736-0.81672 0.97760 0.51740-0.03590
   3  -3   977945.75 9001.98   1-0.17898 0.64205-0.91721 0.75639 0.35591 0.12506
  -3  -3 -10 8711.08 2578.37   1-0.92118 0.42361 0.30412-0.46477 0.24276-0.77751
  -3   3 -10 8082.56 2534.40   1-0.83514 0.33758 0.40241-0.24176 0.37496-0.90971
  -3   3 -10 6587.50 2994.16   1-0.25098-0.24947 0.96798-0.80681-0.00219-0.53554
   3   3  10 9048.96 1709.00   1 0.17468 0.32494-0.78265 0.94369 0.59744-0.06205
   3   3  10 9460.50 4146.78   1 0.26590 0.23217-0.81168 0.97255 0.52006 0.01493
   3  -3  1010383.13 4815.49   1-0.13717 0.63553-0.91645 0.75562 0.37590 0.15852
  -3  -3 -11 4843.39 2741.94   1-0.93556 0.40278 0.28155-0.44220 0.21315-0.80138
  -3   3 -11 2827.58 2752.86   1-0.86849 0.33570 0.36966-0.20901 0.33025-0.91848
  -3   3 -11 4012.29 2379.22   1-0.24705-0.28886 0.96621-0.80504-0.07338-0.51812
   3   3  11 6846.79 3430.53   1 0.28044 0.25289-0.80444 0.96531 0.52366 0.06483
   3  -3  11 3890.07 2135.05   1-0.09551 0.62917-0.91375 0.75292 0.39488 0.19298
  -3  -3 -12  940.32 1120.08   1-0.94866 0.38064 0.25816-0.41881 0.18273-0.82443
  -3   3 -12  471.30  791.06   1-0.89709 0.32908 0.33675-0.17611 0.28602-0.92773
   3   3  12 1549.55 1408.39   1 0.29839 0.27022-0.79514 0.95601 0.52793 0.11406
   3  -3  12  789.72 2064.04   1-0.05383 0.62278-0.90915 0.74833 0.41295 0.22834
   3  -5 -1412691.58 5544.59   1-0.99607 0.64900 0.06181-0.32998-0.06339-0.68549
   3   5 -1411806.57 5311.94   1-0.24878-0.10174 0.96751-0.69890-0.04489-0.70794
  -3   5  1416690.41 3657.68   1 0.15139 0.19837-0.70978 0.97818 0.68795 0.06159
  -3  -5  1412137.18 3258.39   1-0.27650 0.62511-0.91095 0.64318 0.30610 0.44219
   3  -5 -13 3628.17 5225.21   1-0.99609 0.68420 0.07236-0.34053-0.05049-0.64490
   3   5 -13 4696.90 1736.06   1-0.25166-0.06340 0.96772-0.69910 0.01313-0.71219
  -3   5  13 4354.59 1558.03   1 0.15413 0.16024-0.71851 0.98691 0.67821 0.01779
  -3  -5  13 5320.81 2191.38   1-0.33494 0.64827-0.90176 0.63399 0.27320 0.42165
   3  -5 -1220159.81 6672.58   1-0.99593 0.71920 0.08026-0.34844-0.04079-0.60110
   3   5 -1217720.55 3367.66   1-0.25373-0.02588 0.96456-0.69595 0.07233-0.71762
  -3   5  1221512.37 4161.93   1 0.15570 0.12328-0.72351 0.99191 0.67251-0.03004
  -3   5  1218056.38 4919.45   1 0.42570-0.14785-0.71680 0.98492 0.55224 0.08975
  -3  -5  1220616.61 3789.12   1-0.39458 0.67264-0.88767 0.61990 0.23734 0.40406
   3  -5 -1115728.56 2626.74   1-0.99576 0.75419 0.08508-0.35325-0.03488-0.55352
   3   5 -11 7940.46 2177.73   1-0.98085 0.73867 0.17764 0.09010 0.07978-0.66801
   3   5 -11 9046.44 3896.39   1-0.25492 0.01076 0.95776-0.68915 0.13302-0.72453
  -3   5  1115113.51 2891.06   1 0.15596 0.08763-0.72431 0.99271 0.67159-0.08266
  -3   5  11 1652.75 1368.43   1 0.43045-0.18787-0.71342 0.98154 0.55293 0.03556
  -3  -5  1117945.25 3013.03   1-0.45567 0.69845-0.86784 0.60007 0.19799 0.38995
   3  -5 -1021334.45 6816.20   1-0.99571 0.78931 0.08619-0.35436-0.03352-0.50140
   3   5 -1020651.46 2018.56   1-0.97589 0.76893 0.19384 0.07390 0.10028-0.63504
   3   5 -1018574.32 6796.44   1-0.25515 0.04645 0.94691-0.67829 0.19557-0.73331
  -3   5  1021738.05 3589.29   1 0.15465 0.05355-0.72016 0.98856 0.67634-0.14095
  -3   5  1019573.51 4895.50   1 0.44470-0.23739-0.70308 0.97120 0.55489-0.01990
  -3  -5  1021194.72 7561.38   1-0.51839 0.72589-0.84106 0.57330 0.15449 0.38000
   3  -5  -938683.21 5101.84   1-0.99585 0.82462 0.08274-0.35091-0.03775-0.44367
   3   5  -934889.19 2659.50   1-0.97175 0.80002 0.20580 0.06194 0.11548-0.59676
   3   5  -943338.78 3804.86   1-0.25472 0.08156 0.93076-0.66220 0.26229-0.74486
  -3   5   928130.63 4133.45   1 0.15144 0.02137-0.70993 0.97833 0.68779-0.20594
  -3   5   917753.50 2551.27   1 0.47116-0.29912-0.68300 0.95113 0.55812-0.07663
  -3  -5   941304.71 4665.77   1-0.58276 0.75498-0.80569 0.53792 0.10603 0.37501
   3  -5  -899922.16 6104.06   1-0.99608 0.86002 0.07356-0.34173-0.04902-0.37891
   3   5  -8105161.4 5487.49   1-0.96985 0.83335 0.21092 0.05682 0.12201-0.54981
   3   5  -8106061.0 8578.85   1-0.25266 0.11495 0.90956-0.64101 0.32991-0.75886
  -3   5   8110032.0 8059.93   1 0.14527-0.00804-0.69137 0.95988 0.70773-0.28026
  -3   5   8105513.9 6283.37   1 0.51333-0.37656-0.64850 0.91663 0.56206-0.13407
  -3  -5   8117227.1 7183.10   1-0.64838 0.78569-0.75949 0.49188 0.05256 0.37513
   3  -5  -772001.38 4579.71   1-0.99596 0.89507 0.05698-0.32515-0.06929-0.30515
  -3  -5   758105.25 2732.36   1-0.06246 0.16419 0.63618-0.90425 0.76900-0.39415
   3   5  -782242.52 5747.20   1-0.24901 0.14676 0.88160-0.61304 0.40096-0.77629
  -3   5   774430.33 4685.23   1 0.13655-0.03468-0.66301 0.93153 0.73604-0.36200
  -3   5   777239.35 4207.11   1 0.57505-0.47355-0.59182 0.85995 0.56485-0.19035
  -3  -5   776481.90 4861.31   1-0.71466 0.81663-0.69941 0.43180-0.00871 0.38295
   3  -5  -675923.40 4184.61   1-0.99438 0.92866 0.03068-0.29885-0.10124-0.21970
   3   5  -672087.81 4913.59   1-0.24336 0.17656 0.84506-0.57651 0.47607-0.79778
  -3   5   679729.53 4957.19   1 0.12381-0.05730-0.62094 0.88945 0.77401-0.45341
  -3   5   672538.21 3970.24   1 0.65856-0.59233-0.50076 0.76889 0.56171-0.24071
  -3  -5   666935.92 5797.37   1-0.77941 0.84603-0.62166 0.35405-0.07780 0.39858
   3  -5  -559013.65 4149.11   1-0.98888 0.95833-0.00849-0.25967-0.14841-0.11904
   3   5  -556669.90 4144.23   1-0.23504 0.20370 0.79737-0.52882 0.55583-0.82392
  -3   5   548067.83 4005.35   1 0.10585-0.07471-0.56053 0.82904 0.82134-0.55417
  -3   5   561862.60 3945.73   1 0.75724-0.72605-0.36130 0.62954 0.54409-0.27660
  -3  -5   557254.00 5771.10   1-0.83879 0.87007-0.52194 0.25433-0.15491 0.42223
   3  -5  -492701.71 3280.24   1-0.97445 0.97906-0.06463-0.20354-0.21507 0.00110
   3   5  -4110255.4 5282.04   1-0.22313 0.22724 0.73486-0.46631 0.64046-0.85493
  -3   5   498451.00 3745.18   1 0.08138-0.08561-0.47627 0.74478 0.87552-0.66178
  -3   5   492777.06 2650.45   1 0.85376-0.85789-0.16205 0.43029 0.49479-0.28080
   3  -5  -496202.47 2742.46   1 0.50063-0.49632-0.65924 0.39111 0.56104-0.77504
  -3  -5   494357.25 3342.73   1-0.88679 0.88275-0.39617 0.12815-0.23797 0.45202
   3  -5  -322815.18 2162.65   1-0.94162 0.98139-0.14206-0.12610-0.30522 0.14475
  -3   5   311556.58 1647.33   1 0.04939-0.08898-0.36315 0.63166 0.93042-0.77011
   3  -5  -321901.39 1571.23   1 0.72690-0.68744-0.40842 0.14018 0.55208-0.71257
  -3  -5   323219.72 2544.00   1-0.91378 0.87434-0.24471-0.02329-0.32421 0.48475
   3  -5  -322020.31 1777.43   1-0.91146 0.95090-0.07707-0.19094-0.40409 0.24356
   3  -5  -229958.53 2817.02   1-0.87483 0.94972-0.24303-0.02516-0.41905 0.31206
  -3  -5   231618.85 2029.01   1-0.99386 0.91901 0.11050-0.37824-0.00411 0.11106
   3   5  -232499.50 2141.71   1-0.55099 0.62576 0.56475-0.29659 0.61436-0.72142
   3   5  -234291.91 3094.45   1-0.18142 0.25641 0.54429-0.27587 0.81904-0.92635
  -3   5   228318.36 2451.84   1 0.00858-0.08375-0.22140 0.48990 0.97514-0.86774
   3  -5  -232839.71 2379.35   1-0.90707 0.98190-0.30197 0.03395-0.29330 0.18628
  -3  -5   230882.68 2335.63   1-0.91106 0.83623-0.07343-0.19458-0.40566 0.51269
  -3  -5   190496.77 2481.60   1-0.94505 0.83497 0.26494-0.53268 0.19151-0.13804
   3   5  -194387.68 2835.47   1-0.62967 0.73975 0.53323-0.26506 0.56494-0.61847
   3   5  -189825.60 3113.09   1-0.14933 0.25971 0.40407-0.13566 0.90245-0.95610
  -3   5   190557.19 2860.31   1-0.03624-0.07420-0.05216 0.32067 0.99798-0.94427
   3  -5  -194451.32 2821.29   1-0.85855 0.96864-0.47784 0.21024-0.18586 0.13239
   3  -5   0272580.9 6803.60   1-0.56811 0.71342-0.48126 0.21306-0.66755 0.66755
  -3  -5   0236580.3 5984.60   1-0.90969 0.76438 0.32037-0.58812 0.26423-0.26423
   3   5   0242733.3 6010.43   1-0.10819 0.25393 0.23252 0.03597 0.96655-0.96655
  -3   5   0243989.3 6230.05   1-0.08254-0.06319 0.12900 0.13950 0.98820-0.98820
   3   5   0235475.4 6164.85   1 0.80972-0.66429-0.26545 0.53370 0.52333-0.52333
   3  -5   0243835.7 6196.46   1-0.79185 0.93728-0.60365 0.33604-0.09256 0.09256
   3  -5   146680.75 3177.80   1-0.33095 0.51120-0.57268 0.30547-0.75000 0.80333
  -3   5  -145500.66 3638.48   1-0.12570-0.05542 0.30459-0.03618 0.94414-0.99780
   3   5   147702.79 3265.66   1-0.06052 0.24155 0.04199 0.22650 0.99728-0.94358
   3   5   146001.62 3396.57   1 0.73109-0.55033-0.40220 0.67044 0.55111-0.49762
   3  -5   146056.92 3428.75   1-0.72230 0.90307-0.69138 0.42377-0.01631 0.06977
   3   5   2757205.142398.11   1-0.01237 0.22868-0.14302 0.41153 0.98964-0.88223
   3   5   2824336.546705.90   1 0.65278-0.43686-0.50769 0.77582 0.56223-0.45523
  -3  -5  -3167871.1 7777.08   1-0.88643 0.63545 0.34964-0.61739 0.30327-0.46370
  -3   5  -3190126.9 8512.86   1-0.12712-0.12426 0.63664-0.36857 0.76060-0.92125
   3   5   3190277.6 8464.07   1 0.03158 0.22021-0.29885 0.56736 0.95377-0.79347
   3   5   3179505.3 8716.63   1 0.58266-0.33147-0.58425 0.85238 0.56492-0.40442
   3  -5   3170745.0 8022.87   1-0.59401 0.84513-0.79856 0.53079 0.09710 0.06324
  -3  -5  -487799.52 4900.21   1-0.89116 0.60495 0.34403-0.61178 0.29575-0.50965
  -3   5  -494894.82 5378.02   1-0.30367 0.01696 0.62368-0.35560 0.72028-0.93448
  -3   5  -492575.66 5478.68   1-0.21476-0.07297 0.69332-0.42477 0.68787-0.90235
   3   5   493118.16 4678.09   1 0.06471 0.22245-0.41771 0.68623 0.90626-0.69253
   3   5   490367.09 4859.16   1 0.52536-0.23890-0.63806 0.90619 0.56290-0.34890
   3  -5   482276.13 5610.81   1-0.53585 0.82224-0.83232 0.56455 0.14176 0.07203
  -3  -5  -519740.98 5395.31   1-0.89848 0.57705 0.33501-0.60276 0.28369-0.55107
  -3   5  -520483.51 2667.96   1-0.44271 0.12070 0.59729-0.32922 0.66875-0.93650
  -3   5  -521528.23 5107.65   1-0.23067-0.09252 0.77384-0.50529 0.58988-0.85797
   3   5   521894.13 2881.21   1 0.08874 0.23378-0.50181 0.77033 0.86040-0.59323
   3   5   519606.86 5207.90   1 0.48135-0.15962-0.67496 0.94309 0.55921-0.29172
   3  -5   521116.17 3777.80   1-0.48102 0.80269-0.85785 0.59008 0.18081 0.08643
  -3  -5  -656637.77 4318.58   1-0.90738 0.55073 0.32347-0.59121 0.26834-0.58919
  -3   5  -659600.03 4062.62   1-0.55183 0.19464 0.56446-0.29629 0.61389-0.93505
  -3   5  -655172.83 4222.05   1-0.24172-0.11693 0.83526-0.56671 0.49386-0.81557
   3   5   660247.91 4482.23   1 0.10526 0.25262-0.55853 0.82704 0.82277-0.50217
   3   5   664464.70 4869.65   1 0.44943-0.09243-0.69957 0.96770 0.55551-0.23451
   3  -5   666437.82 5523.05   1-0.42884 0.78579-0.87726 0.60950 0.21562 0.10507
  -3  -5  -716724.54 5688.90   1-0.91717 0.52529 0.30994-0.57769 0.25044-0.62477
  -3   5  -716583.95 2171.11   1-0.63855 0.24606 0.52918-0.26101 0.55876-0.93344
  -3   5  -719239.13 3987.38   1-0.24899-0.14511 0.88139-0.61284 0.40143-0.77676
   3   5   713313.95 1946.45   1 0.11606 0.27719-0.59504 0.86355 0.79526-0.42123
   3   5   718190.58 4316.63   1 0.42789-0.03562-0.71524 0.98337 0.55256-0.17806
   3  -5   718593.87 3635.40   1-0.37868 0.77091-0.89192 0.62415 0.24713 0.12701
  -3  -5  -8104490.1 6294.54   1-0.92735 0.50024 0.29477-0.56252 0.23046-0.65827
  -3   5  -8109132.4 5678.17   1-0.70856 0.28076 0.49301-0.22484 0.50485-0.93306
  -3   5  -8108393.7 6521.56   1-0.25330-0.17626 0.91532-0.64677 0.31308-0.74203
   3   5   8106623.2 5904.98   1 0.12257 0.30605-0.61681 0.88532 0.77750-0.35003
   3   5   8113257.6 7449.58   1 0.41505 0.01248-0.72424 0.99237 0.55063-0.12264
   3  -5   8110776.6 7835.76   1-0.33004 0.75755-0.90270 0.63493 0.27603 0.15156
  -3  -5  -9 8426.24 7383.39   1-0.93757 0.47524 0.27816-0.54591 0.20873-0.69001
  -3   5  -9 6921.87 6106.18   1-0.76599 0.30289 0.45665-0.18848 0.45245-0.93419
  -3   5  -9 7148.40 5462.04   1-0.25488-0.21011 0.94001-0.67140 0.22671-0.71068
   3   5   911049.68 3376.04   1 0.12581 0.33817-0.62761 0.89612 0.76828-0.28738
   3   5   911526.74 6734.18   1 0.40941 0.05338-0.72811 0.99623 0.54975-0.06825
   3  -5   910141.37 4599.49   1-0.28253 0.74531-0.91020 0.64244 0.30280 0.17824
  -3  -5 -1012363.63 4745.87   1-0.94755 0.44999 0.26026-0.52801 0.18545-0.72021
  -3   5 -10 9490.70 5509.33   1-0.81374 0.31534 0.42032-0.15215 0.40143-0.93670
  -3   5 -1012782.73 4158.54   1-0.25505-0.24540 0.95583-0.68722 0.14600-0.68374
   3   5  1014706.10 6731.50   1 0.40979 0.08828-0.72785 0.99598 0.54981-0.01481
   3  -5  1015132.20 3895.59   1-0.23581 0.73387-0.91484 0.64707 0.32780 0.20669
  -3  -5 -11 2818.42 2013.62   1-0.95707 0.42428 0.24116-0.50890 0.16076-0.74899
  -3   5 -11 2949.33 1697.89   1-0.85303 0.32024 0.38548-0.11773 0.35175-0.93998
  -3   5 -11 2164.10 1684.59   1-0.25362-0.28229 0.96487-0.69626 0.06842-0.65994
   3   5  11 4472.34 4416.98   1 0.41519 0.11815-0.72414 0.99227 0.55066 0.03783
   3  -5  11 4480.33 3451.70   1-0.18922 0.72288-0.91710 0.64905 0.35087 0.23699
  -3  -5 -12  317.63 1814.53   1-0.96594 0.39793 0.22089-0.48864 0.13474-0.77645
  -3   5 -12  993.81 1024.33   1-0.25078-0.32059 0.96802-0.69940-0.00649-0.63879
   3   5  12 1078.61 1329.42   1 0.42485 0.14375-0.71739 0.98552 0.55212 0.08987
   3  -5  12 1669.88 1859.31   1-0.14329 0.71224-0.91668 0.64863 0.37303 0.26827
   3  -7 -14 7991.08 4254.48   1-0.99425 0.64719 0.02931-0.40476-0.10289-0.64599
   3   7 -14 5176.26 2788.89   1-0.25300-0.09752 0.96624-0.59018 0.04851-0.80135
  -3   7  14 5511.10 2892.60   1 0.11616 0.23327-0.59535 0.97127 0.79501-0.04694
  -3  -7  14 6465.75 2264.29   1-0.35194 0.70055-0.89824 0.52337 0.26322 0.48508
   3  -7 -13  356.48 1065.97   1-0.99496 0.68306 0.03750-0.41294-0.09298-0.60241
   3   7 -13 1239.55 1386.66   1-0.25458-0.06049 0.96078-0.58472 0.10991-0.80897
  -3   7  13 1861.24 1607.39   1 0.11747 0.19659-0.59977 0.97568 0.79150-0.09686
  -3  -7  13  948.69 2038.74   1-0.41007 0.72340-0.88319 0.50831 0.22762 0.46722
   3  -7 -12 5296.63 4553.30   1-0.99533 0.71860 0.04292-0.41836-0.08640-0.55550
   3   7 -12 3390.26 4154.95   1-0.25519-0.02442 0.95142-0.57536 0.17224-0.81753
  -3   7  12 4166.81 2834.15   1 0.11737 0.16133-0.59942 0.97534 0.79177-0.15056
  -3  -7  12 4961.00 2866.92   1-0.46857 0.74663-0.86289 0.48802 0.18932 0.45208
   3  -7 -11 3541.25 6669.79   1-0.99546 0.75390 0.04514-0.42058-0.08370-0.50471
   3   7 -11 3327.15 1577.77   1-0.25476 0.01060 0.93783-0.56177 0.23570-0.82722
  -3   7  11 3201.05 1502.27   1 0.11567 0.12766-0.59373 0.96964 0.79630-0.20853
  -3   7  11 3263.31 2206.49   1 0.61236-0.36978-0.55342 0.92880 0.56455 0.02394
  -3  -7  11 5468.89 5643.25   1-0.52740 0.77018-0.83662 0.46175 0.14796 0.43999
   3  -7 -1023246.01 4364.49   1-0.99537 0.78898 0.04360-0.41904-0.08557-0.44934
   3   7 -1022357.64 3629.36   1-0.25366 0.04504 0.91879-0.54282 0.30245-0.83863
  -3   7  1021845.39 3220.04   1 0.11214 0.09583-0.58182 0.95773 0.80554-0.27121
  -3   7  1021364.20 2962.73   1 0.63545-0.42814-0.52788 0.90326 0.56350-0.02850
  -3  -7  1023168.87 2841.51   1-0.58641 0.79391-0.80341 0.42854 0.10316 0.43134
   3  -7  -913050.20 8318.31   1-0.99496 0.82373 0.03752-0.41297-0.09295-0.38847
   3   7  -910471.08 4205.61   1-0.25087 0.07771 0.89510-0.51912 0.36858-0.85115
  -3   7   910180.93 5026.62   1 0.10645 0.06615-0.56254 0.93846 0.81988-0.33897
  -3   7   9 9751.40 1708.81   1 0.66781-0.49577-0.48944 0.86482 0.56077-0.07927
  -3  -7   920098.05 3029.76   1-0.64505 0.81770-0.76212 0.38747 0.05545 0.42570
   3  -7  -833402.25 4333.55   1-0.99391 0.85785 0.02591-0.40135-0.10701-0.32092
   3   7  -834620.32 4644.59   1-0.24660 0.10889 0.86535-0.48938 0.43629-0.86524
  -3   7   831890.23 3787.31   1 0.09820 0.03903-0.53441 0.91033 0.83949-0.41202
  -3   7   830025.75 4146.19   1 0.70800-0.57084-0.43548 0.81102 0.55595-0.12797
  -3  -7   832432.89 3865.23   1-0.70297 0.84028-0.71120 0.33656 0.00267 0.42502
   3  -7  -723015.77 3220.69   1-0.99157 0.89068 0.00742-0.38286-0.12930-0.24514
   3   7  -720315.91 4082.87   1-0.24057 0.13832 0.82854-0.45257 0.50560-0.88093
  -3   7   722080.25 3356.67   1 0.08694 0.01492-0.49558 0.87150 0.86419-0.49015
  -3   7   721762.86 3075.66   1 0.75829-0.65646-0.35957 0.73511 0.54377-0.16928
  -3  -7   718475.59 3029.91   1-0.75877 0.86073-0.64907 0.27442-0.05450 0.42874
   3  -7  -648765.21 4617.45   1-0.98663 0.92090-0.01965-0.35578-0.16175-0.15920
   3   7  -650344.02 3263.43   1-0.23247 0.16567 0.78343-0.40746 0.57635-0.89806
  -3   7   650924.67 4481.16   1 0.07214-0.00564-0.44393 0.81985 0.89314-0.57254
  -3   7   648741.42 3699.51   1 0.81280-0.74629-0.25907 0.63461 0.52174-0.20076
  -3  -7   653779.94 4134.90   1-0.81057 0.87719-0.57403 0.19938-0.11599 0.43677
   3  -7  -539116.06 4298.68   1-0.97671 0.94616-0.05750-0.31793-0.20667-0.06079
   3   7  -548467.00 6420.75   1-0.22187 0.19053 0.72851-0.35254 0.64809-0.91619
  -3   7   539706.38 5569.66   1 0.05334-0.02221-0.37731 0.75323 0.92454-0.65737
  -3   7   534539.02 3231.99   1 0.86378-0.83259-0.13347 0.50901 0.48586-0.21837
  -3  -7   539090.69 4787.94   1-0.85571 0.88699-0.48470 0.11005-0.18116 0.44847
   3  -7  -4163147.8 8023.33   1-0.95769 0.96230-0.10858-0.26685-0.26651 0.05254
   3   7  -4177287.6 8275.53   1-0.20706 0.21130 0.66263-0.28685 0.71974-0.93437
  -3   7   4170299.5 7979.64   1 0.03026-0.03449-0.29407 0.66999 0.95530-0.74156
  -3  -7   4178807.4 8381.45   1-0.89105 0.88700-0.38036 0.00513-0.24767 0.46172
   3  -7  -4170613.6 7656.85   1-0.90235 0.90640-0.01266-0.36256-0.43080 0.21675
  -3  -7   319542.09 1373.93   1-0.70143 0.66174-0.40163 0.02616-0.58879 0.74927
   3   7  -318339.53 1124.61   1-0.63452 0.67399 0.53103-0.15559 0.56158-0.72216
   3   7  -322950.01 1924.71   1-0.18995 0.22957 0.58290-0.20712 0.79002-0.95099
  -3   7   324337.22 2613.42   1 0.00163-0.04150-0.19553 0.57144 0.98069-0.81959
  -3  -7   323585.55 2791.34   1-0.91209 0.87265-0.26278-0.11244-0.31467 0.47521
   3  -7  -322063.01 2134.94   1-0.91661 0.95605-0.16448-0.21073-0.36435 0.20381
   3  -7  -2113742.2 5492.59   1-0.86216 0.93706-0.25822-0.11724-0.43586 0.32888
  -3  -7   2116576.7 5158.49   1-0.96699 0.89205-0.08578-0.28966-0.23990 0.34689
   3   7  -2124173.5 5438.64   1-0.70389 0.77866 0.49567-0.12024 0.50875-0.61581
   3   7  -2122588.3 5861.23   1-0.16892 0.24391 0.48882-0.11304 0.85586-0.96318
  -3   7   2114493.8 5702.35   1-0.02906-0.04610-0.07968 0.45559 0.99639-0.88899
   3  -7  -2114942.3 5415.67   1-0.90606 0.98089-0.30841-0.06681-0.28970 0.18268
  -3  -7   2114545.2 5660.21   1-0.91584 0.84100-0.13549-0.23972-0.37798 0.48501
   3  -7  -148617.96 4021.42   1-0.76336 0.87346-0.35460-0.02086-0.53992 0.48643
  -3  -7   148074.01 3004.44   1-0.99599 0.88588 0.07826-0.45370-0.04325 0.09674
   3   7  -148024.03 2950.13   1-0.71602 0.82609 0.48866-0.11323 0.49851-0.55203
   3   7  -150614.73 4633.57   1-0.14382 0.25419 0.38061-0.00482 0.91348-0.96714
  -3   7   149623.49 4566.38   1-0.06190-0.04854 0.04740 0.32850 0.99695-0.94325
   3  -7  -148760.18 3559.39   1-0.87497 0.98506-0.43370 0.05906-0.21520 0.16173
  -3  -7   150874.72 4897.43   1-0.90094 0.79071-0.00483-0.37039-0.43390 0.48742
   3  -7   0106172.3 5144.80   1-0.61729 0.76260-0.45474 0.07927-0.64199 0.64199
  -3  -7   0111977.5 5141.46   1-0.98401 0.83870 0.16585-0.54069 0.06492-0.06492
   3   7   0108702.0 5189.53   1-0.11510 0.26085 0.26080 0.11498 0.95850-0.95850
  -3   7   0112637.8 5508.57   1-0.09508-0.05065 0.17933 0.19656 0.97918-0.97918
   3   7   0108579.2 5307.23   1 0.86811-0.72268-0.12025 0.49579 0.48158-0.48158
   3  -7   0110961.5 5390.83   1-0.83068 0.97611-0.53800 0.16335-0.14320 0.14320
   3  -7   1225228.0 9944.37   1-0.42419 0.60445-0.54209 0.16800-0.72538 0.77872
  -3  -7  -1232581.810433.07   1-0.96872 0.78819 0.21389-0.58873 0.12579-0.17927
  -3   7  -1222520.910123.76   1-0.12673-0.05439 0.30888 0.06689 0.94261-0.99627
   3   7   1232511.010199.73   1-0.08398 0.26501 0.13477 0.24112 0.98730-0.93360
   3   7   1228304.412008.22   1 0.82400-0.64325-0.23497 0.61051 0.51555-0.46205
   3  -7   1206067.2 9337.29   1-0.77928 0.96005-0.62184 0.24719-0.07765 0.13111
   3  -7   2236594.210542.74   1-0.20708 0.42252-0.60319 0.22909-0.77024 0.87692
  -3  -7  -2223039.811405.81   1-0.95734 0.74158 0.24059-0.61543 0.16003-0.26698
  -3   7  -2235866.810733.25   1-0.15539-0.06111 0.43003-0.05425 0.88933-0.99665
   3   7   2226996.210645.88   1-0.05243 0.26874 0.01039 0.36550 0.99857-0.89116
   3   7   2230046.610605.05   1 0.77371-0.55763-0.33347 0.70901 0.53866-0.43167
   3  -7   2212484.8 9658.86   1-0.72496 0.94107-0.68852 0.31387-0.01898 0.12591
  -3  -7  -311455.04 1839.39   1-0.95055 0.69957 0.25450-0.62934 0.17798-0.33841
  -3   7  -311987.01 1589.58   1-0.00572-0.24566 0.63356-0.25826 0.77366-0.93431
  -3   7  -311635.58 1525.23   1-0.18015-0.07173 0.53860-0.16282 0.82307-0.98404
   3   7   312872.55 2235.34   1-0.02259 0.27419-0.10432 0.48023 0.99428-0.83318
   3   7   311683.35 1806.48   1 0.72302-0.47161-0.41411 0.78965 0.55294-0.39245
   3  -7   311040.72 2499.32   1-0.67009 0.92154-0.74152 0.36688 0.03332 0.12706
  -3  -7  -485416.31 7757.61   1-0.94763 0.66143 0.26011-0.63496 0.18526-0.39916
  -3   7  -499364.37 5634.95   1-0.19761-0.08909 0.63402-0.25872 0.74763-0.96183
  -3   7  -490955.48 7063.75   1-0.20073-0.08653 0.63271-0.25693 0.74791-0.96254
   3   7   493996.08 5723.19   1 0.00378 0.28310-0.20355 0.57945 0.97905-0.76425
   3   7   491351.07 6394.63   1 0.67621-0.38948-0.47768 0.85322 0.56085-0.34686
   3  -7   484557.61 6003.81   1-0.61627 0.90266-0.78355 0.40868 0.07900 0.13479
  -3  -7  -555813.11 5117.47   1-0.94769 0.62626 0.26001-0.63485 0.18512-0.45249
  -3   7  -555760.08 3774.37   1-0.35803 0.03601 0.61520-0.23990 0.70238-0.97012
  -3   7  -565240.10 4562.94   1-0.21840-0.10479 0.71120-0.33523 0.66819-0.93628
   3   7   551038.83 3849.39   1 0.02736 0.29516-0.28349 0.65941 0.95858-0.69141
   3   7   556618.16 4163.28   1 0.63676-0.31503-0.52638 0.90176 0.56342-0.29592
   3  -7   556021.60 4942.24   1-0.56311 0.88478-0.81743 0.44255 0.12128 0.14596
  -3  -7  -623578.24 5041.75   1-0.94992 0.59327 0.25572-0.63056 0.17956-0.50041
  -3   7  -621553.80 2569.89   1-0.48790 0.13070 0.58500-0.20957 0.64785-0.96901
  -3   7  -621613.07 3504.22   1-0.23127-0.12738 0.77702-0.40105 0.58544-0.90715
   3   7   622595.61 2962.18   1 0.04480 0.31309-0.34666 0.72258 0.93691-0.61631
   3   7   623407.08 4162.53   1 0.60382-0.24683-0.56251 0.93789 0.56476-0.24377
   3  -7   622521.30 4421.75   1-0.51109 0.86804-0.84455 0.46967 0.15974 0.16096
  -3  -7  -731947.28 4370.83   1-0.95369 0.56180 0.24822-0.62306 0.16987-0.54420
  -3   7  -729955.93 1979.56   1-0.59221 0.19972 0.54919-0.17375 0.58963-0.96432
  -3   7  -731884.03 4571.66   1-0.24092-0.15318 0.83057-0.45460 0.50209-0.87742
   3   7   730723.36 3011.55   1 0.05794 0.33532-0.39369 0.76961 0.91741-0.54337
   3   7   730798.89 3888.87   1 0.57839-0.18612-0.58852 0.96390 0.56489-0.19039
   3  -7   733865.64 4158.34   1-0.46014 0.85237-0.86616 0.49128 0.19500 0.17914
  -3  -7  -826980.32 3732.28   1-0.95846 0.53135 0.23816-0.61300 0.15690-0.58470
  -3   7  -822586.52 2737.10   1-0.67623 0.24843 0.51069-0.13525 0.53094-0.95915
  -3   7  -826848.68 3871.37   1-0.24781-0.18174 0.87335-0.49738 0.41932-0.84827
   3   7   826764.03 4185.39   1 0.06729 0.36133-0.42684 0.80276 0.90181-0.47434
   3   7   827468.85 4678.69   1 0.56003-0.13249-0.60635 0.98173 0.56453-0.13653
   3  -7   839469.17 7810.83   1-0.41012 0.83763-0.88317 0.50829 0.22759 0.20000
  -3  -7  -9 3474.89 4028.52   1-0.96384 0.50150 0.22596-0.60080 0.14123-0.62251
  -3   7  -9  971.26 2379.29   1-0.74450 0.28140 0.47108-0.09564 0.47306-0.95481
  -3   7  -9 2786.17 1186.26   1-0.25233-0.21268 0.90675-0.53078 0.33781-0.82038
   3   7   9 4110.31 2826.93   1 0.07339 0.39060-0.44832 0.82424 0.89085-0.40994
   3   7   9 1572.63 2562.00   1 0.54810-0.08530-0.61754 0.99292 0.56410-0.08260
   3  -7   9 3674.95 2136.30   1-0.36085 0.82363-0.89624 0.52137 0.25791 0.22313
  -3  -7 -1014617.91 6485.16   1-0.96948 0.47192 0.21191-0.58675 0.12327-0.65803
  -3   7 -1012709.76 4531.60   1-0.25481-0.24565 0.93197-0.55600 0.25786-0.79404
   3   7  1014203.43 2905.68   1 0.54190-0.04383-0.62324 0.99862 0.56382-0.02883
   3  -7  1016154.67 7544.53   1-0.31214 0.81020-0.90587 0.53099 0.28629 0.24821
  -3  -7 -11 2235.63 1406.35   1-0.97510 0.44231 0.19623-0.57107 0.10331-0.69154
  -3   7 -11 1993.51 1141.84   1-0.25519-0.28072 0.95047-0.57441 0.17741-0.76892
   3   7  11 1276.72 1224.35   1 0.54076-0.00741-0.62428 0.99966 0.56377 0.02472
   3  -7  11 3121.76 2480.18   1-0.26382 0.79716-0.91238 0.53750 0.31297 0.27498
   3  -9 -13 3008.77 1738.26   1-0.99014 0.67824-0.00150-0.48120-0.14003-0.55536
   3   9 -13 2768.01 3866.31   1-0.25519-0.05988 0.94925-0.46574 0.18382-0.88288
  -3   9  13 5622.02 2098.21   1 0.07998 0.23408-0.47139 0.95471 0.87829-0.18364
  -3  -9  13 4043.31 2297.86   1-0.46236 0.77570-0.86531 0.38333 0.19351 0.50134
   3  -9 -12 2925.57 2022.57   1-0.99067 0.71394 0.00164-0.48435-0.13625-0.50565
   3   9 -12 2393.02 2083.17   1-0.25457-0.02503 0.93508-0.45157 0.24659-0.89188
  -3   9  12 2734.16 1722.58   1 0.07863 0.20006-0.46668 0.95000 0.88092-0.23971
  -3  -9  12 3833.87 2751.89   1-0.51821 0.79626-0.84115 0.35917 0.15463 0.48677
   3  -9 -11 8677.12 3430.52   1-0.99065 0.74909 0.00155-0.48426-0.13636-0.45204
   3   9 -11 9232.68 6633.75   1-0.25334 0.00927 0.91572-0.43233 0.31185-0.90166
  -3   9  1112151.06 2783.59   1 0.07561 0.16772-0.45609 0.93941 0.88671-0.29894
  -3  -9  11 7439.76 4932.85   1-0.57344 0.81622-0.81136 0.32938 0.11331 0.47463
   3  -9 -10 3867.66 4056.81   1-0.99000 0.78361-0.00231-0.48039-0.14100-0.39391
   3   9 -10 3420.92 5106.15   1-0.25051 0.04190 0.89236-0.40897 0.37539-0.91158
  -3   9  10 2416.07 1795.51   1 0.07072 0.13724-0.43893 0.92225 0.89573-0.36139
  -3  -9  10 4138.30 3611.45   1-0.62776 0.83526-0.77530 0.29332 0.06942 0.46508
   3  -9  -942998.10 8174.30   1-0.98848 0.81725-0.01061-0.47209-0.15094-0.33048
   3   9  -947430.44 5660.07   1-0.24637 0.07321 0.86388-0.38049 0.43931-0.92187
  -3   9   939366.24 4488.67   1 0.06376 0.10883-0.41437 0.89769 0.90787-0.42696
  -3   9   941287.97 5209.63   1 0.79179-0.61931-0.30070 0.78354 0.53163-0.05015
  -3  -9   945346.40 6070.54   1-0.68056 0.85321-0.73229 0.25061 0.02376 0.45739
   3  -9  -8 6082.43 3475.79   1-0.98563 0.84956-0.02420-0.45851-0.16717-0.26076
   3   9  -8 6721.95 3915.35   1-0.24079 0.10308 0.82978-0.34639 0.50345-0.93240
  -3   9   8 7429.27 2476.84   1 0.05450 0.08273-0.38144 0.86476 0.92278-0.49531
  -3   9   8 5899.91 3382.06   1 0.82122-0.68405-0.24111 0.72395 0.51716-0.08918
  -3  -9   8 6246.28 7150.07   1-0.73140 0.86871-0.68146 0.19977-0.02553 0.45323
   3  -9  -733548.62 9790.78   1-0.98062 0.87973-0.04412-0.43858-0.19084-0.18359
   3   9  -730993.10 4968.25   1-0.23359 0.13134 0.78949-0.30610 0.56756-0.94289
  -3   9   736438.37 3958.88   1 0.04271 0.05915-0.33914 0.82246 0.93976-0.56572
  -3   9   736237.28 3158.76   1 0.85183-0.74999-0.16727 0.65010 0.49638-0.12189
  -3  -9   733926.37 5095.66   1-0.77909 0.88106-0.62210 0.14041-0.07743 0.45167
   3  -9  -628441.65 5434.28   1-0.97210 0.90637-0.07166-0.41104-0.22335-0.09760
   3   9  -630962.64 3152.12   1-0.22461 0.15781 0.74239-0.25900 0.63118-0.95289
  -3   9   627067.36 3086.02   1 0.02820 0.03830-0.28655 0.76987 0.95764-0.63704
  -3  -9   626960.65 3814.45   1-0.82231 0.88893-0.55361 0.07193-0.13157 0.45235
   3  -9  -578162.36 7318.82   1-0.95782 0.92726-0.10830-0.37441-0.26617-0.00128
   3   9  -580844.28 5309.94   1-0.21365 0.18231 0.68790-0.20451 0.69364-0.96173
  -3   9   577598.98 5122.68   1 0.00947 0.02121-0.22471 0.70802 0.97437-0.70587
  -3  -9   584370.57 5944.12   1-0.85940 0.89068-0.47577-0.00591-0.18727 0.45458
   3  -9  -582042.57 5067.37   1-0.90370 0.87235-0.02052-0.46190-0.42766 0.16010
   3  -9  -411038.70 5218.78   1-0.93431 0.93892-0.15555-0.32715-0.32071 0.10674
   3   9  -4 9385.51 4502.14   1-0.19928 0.20352 0.62595-0.14280 0.75396-0.96859
  -3   9   4 9354.58 4325.86   1-0.01050 0.00591-0.15007 0.63338 0.98861-0.77381
  -3  -9   411579.32 2160.10   1-0.88881 0.88476-0.38885-0.09358-0.24248 0.45653
   3  -9  -411746.67 2046.23   1-0.91543 0.91948-0.12694-0.35549-0.38192 0.16787
  -3  -9   3102129.7 5356.87   1-0.68494 0.64525-0.41291-0.06983-0.60028 0.76076
   3  -9  -3105227.5 7629.27   1-0.89644 0.93621-0.21464-0.26806-0.38771 0.22723
   3   9  -3110486.3 5597.66   1-0.70174 0.74121 0.49689-0.01418 0.51053-0.67111
   3   9  -3109809.5 6677.94   1-0.18387 0.22349 0.55531-0.07216 0.81105-0.97203
  -3   9   3111822.0 7138.26   1-0.03289-0.00697-0.06501 0.54832 0.99734-0.83623
  -3  -9   3109747.7 6489.86   1-0.90820 0.86876-0.29430-0.18812-0.29755 0.45809
   3  -9  -3103440.3 6215.82   1-0.91454 0.95398-0.23468-0.24775-0.32943 0.16890
   3  -9  -210845.10 1858.75   1-0.83740 0.91229-0.28568-0.19706-0.46598 0.35899
  -3  -9   210763.04 1699.90   1-0.90617 0.83123-0.20082-0.28188-0.37216 0.47915
   3   9  -210238.36 1157.35   1-0.73054 0.80530 0.47991 0.00279 0.48579-0.59284
   3   9  -210866.97 1830.29   1-0.16618 0.24117 0.47682 0.00631 0.86314-0.97046
  -3   9   210680.12 2428.69   1-0.05714-0.01801 0.02877 0.45453 0.99795-0.89054
   3  -9  -211471.24 1916.50   1-0.90071 0.97554-0.33809-0.14433-0.27277 0.16574
  -3  -9   210970.87 2551.73   1-0.91642 0.84159-0.19434-0.28808-0.34983 0.45686
   3  -9  -185654.49 4971.17   1-0.74873 0.85883-0.36644-0.11629-0.55236 0.49887
  -3  -9   190406.46 5416.65   1-0.97692 0.86680-0.05685-0.42586-0.20589 0.25939
   3   9  -183928.94 5472.21   1-0.14638 0.25676 0.39149 0.09165 0.90846-0.96211
  -3   9   187186.45 5189.00   1-0.08244-0.02801 0.12860 0.35469 0.98826-0.93456
   3  -9  -188029.66 5275.51   1-0.87538 0.98547-0.43248-0.04920-0.21599 0.16253
  -3  -9   187118.99 5234.10   1-0.91295 0.80273-0.09226-0.39016-0.39748 0.45099
   3  -9   018429.81 2169.05   1-0.62380 0.76910-0.45100-0.03174-0.63832 0.63832
  -3  -9   021707.71 2672.07   1-0.99486 0.84958 0.03619-0.51891-0.09456 0.09456
   3   9   019298.41 2297.91   1-0.12489 0.27064 0.30123 0.18191 0.94533-0.94533
  -3   9   020310.09 2802.14   1-0.10784-0.03789 0.23110 0.25220 0.96693-0.96693
   3  -9   021136.16 2705.94   1-0.84128 0.98671-0.51679 0.03510-0.15861 0.15861
  -3  -9   021115.42 2931.44   1-0.89848 0.75286 0.00801-0.49044-0.43892 0.43892
   3  -9   1132918.5 7133.26   1-0.45955 0.63981-0.52859 0.04761-0.71371 0.76705
  -3  -9  -1129523.7 6996.48   1-0.99513 0.81468 0.09628-0.57899-0.02108-0.03240
  -3   9  -1133872.1 7682.64   1-0.13241-0.04871 0.33256 0.15058 0.93373-0.98739
   3   9   1127879.2 6909.77   1-0.10237 0.28339 0.20881 0.27449 0.97258-0.91888
   3  -9   1126155.4 7753.83   1-0.80087 0.98164-0.58979 0.10810-0.10365 0.15711
   3  -9   230925.44 2597.17   1-0.26792 0.48336-0.58957 0.10859-0.76198 0.86865
  -3  -9  -228920.93 2860.23   1-0.99031 0.77455 0.13607-0.61801 0.02764-0.13459
  -3   9  -229670.65 3458.86   1-0.15536-0.06113 0.42992 0.05321 0.88939-0.99670
   3   9   227851.63 2598.53   1-0.07970 0.29601 0.11770 0.36560 0.98984-0.88244
   3   9   228534.52 4179.12   1 0.84409-0.62801-0.18744 0.67028 0.50236-0.39536
   3  -9   228717.89 3304.03   1-0.75638 0.97249-0.65206 0.17038-0.05189 0.15882
  -3  -9  -352074.01 3959.61   1-0.98528 0.73430 0.16064-0.64258 0.05838-0.21881
  -3   9  -352624.44 4586.50   1-0.17611-0.07577 0.52058-0.03743 0.83544-0.99642
   3   9   348703.49 3427.81   1-0.05784 0.30944 0.03149 0.45181 0.99782-0.83672
   3   9   351729.63 5017.66   1 0.81115-0.55974-0.26251 0.74535 0.52260-0.36211
   3  -9   346763.36 5497.58   1-0.70945 0.96091-0.70473 0.22305-0.00360 0.16399
  -3  -9  -4 5960.11 2731.45   1-0.98150 0.69529 0.17533-0.65727 0.07687-0.29077
  -3   9  -4 5058.96 2962.91   1-0.12626-0.16044 0.63665-0.15412 0.76073-0.97493
  -3   9  -4 4936.89 2500.10   1-0.19430-0.09295 0.60287-0.11972 0.77381-0.98844
   3   9   4 4893.09 1938.12   1-0.03765 0.32454-0.04675 0.53006 0.99819-0.78338
   3   9   4 4184.80 1547.04   1 0.77793-0.49120-0.32604 0.80888 0.53713-0.32314
   3  -9   4 5384.02 2259.16   1-0.66121 0.94801-0.74905 0.26736 0.04127 0.17257
  -3  -9  -543191.70 3344.22   1-0.97932 0.65789 0.18289-0.66483 0.08641-0.35379
  -3   9  -541040.76 2825.75   1-0.29844-0.02356 0.62437-0.14184 0.72185-0.98960
  -3   9  -546451.34 3930.39   1-0.20983-0.11280 0.67594-0.19279 0.70644-0.97473
   3   9   539182.09 3069.47   1-0.01979 0.34197-0.11494 0.59825 0.99317-0.72466
   3   9   539794.94 4982.35   1 0.74670-0.42464-0.37824 0.86108 0.54714-0.27965
   3  -9   536779.70 4240.68   1-0.61278 0.93446-0.78599 0.30400 0.08188 0.18536
  -3  -9  -6 1091.62 1537.77   1-0.97866 0.62200 0.18510-0.66704 0.08921-0.41007
  -3   9  -6  207.24  693.29   1-0.44360 0.08627 0.59707-0.11454 0.66836-0.98966
  -3   9  -6  657.06 1332.89   1-0.22390-0.13475 0.73875-0.25536 0.63569-0.95740
   3   9   6 1924.59 2128.71   1-0.00465 0.36211-0.17203 0.65534 0.98508-0.66287
   3   9   6  904.91 1079.05   1 0.71898-0.36161-0.41995 0.90279 0.55380-0.23281
   3  -9   6  247.85 1109.86   1-0.56379 0.92074-0.81704 0.33505 0.12076 0.19993
  -3  -9  -741566.0810056.78   1-0.97924 0.58735 0.18318-0.66512 0.08678-0.46111
  -3   9  -744129.13 8267.69   1-0.23430-0.15980 0.79332-0.30993 0.56190-0.93723
   3   9   738044.34 4945.87   1 0.00763 0.38511-0.21785 0.70116 0.97595-0.60003
   3   9   742429.82 7170.04   1 0.69567-0.30297-0.45230 0.93514 0.55807-0.18359
   3  -9   739654.88 6177.55   1-0.51479 0.90702-0.84279 0.36081 0.15708 0.21706
  -3  -9  -8  529.58 1142.15   1-0.98077 0.55366 0.17793-0.65987 0.08015-0.50795
  -3   9  -8 1277.08 1055.11   1-0.24240-0.18716 0.83929-0.35590 0.48663-0.91558
   3   9   8 2381.96 1516.78   1 0.01865 0.40997-0.25161 0.73493 0.96764-0.54017
   3   9   8  948.96 1380.50   1 0.67714-0.24912-0.47649 0.95932 0.56073-0.13275
   3  -9   8  437.01 1828.44   1-0.46590 0.89341-0.86394 0.38196 0.19112 0.23647
  -3  -9  -9 9390.63 2326.88   1-0.98295 0.52062 0.16994-0.65188 0.07007-0.55135
  -3   9  -911134.69 5131.20   1-0.24839-0.21662 0.87728-0.39389 0.41069-0.89326
   3   9   912725.86 3385.60   1 0.66445-0.20165-0.49358 0.97621 0.56113-0.07963
   3  -9   915576.03 5733.93   1-0.41713 0.87991-0.88102 0.39904 0.22314 0.25790
  -3  -9 -10 1188.42 2941.53   1-0.98552 0.48796 0.15961-0.64156 0.05709-0.59185
  -3   9 -10  336.32 1088.09   1-0.25247-0.24799 0.90790-0.42451 0.33460-0.87079
   3   9  10 1045.52 1785.68   1 0.65542-0.15735-0.50454 0.98717 0.56200-0.02700
   3  -9  10  105.58 1806.06   1-0.36843 0.86649-0.89446 0.41247 0.25335 0.28114
   3 -11 -12 4859.02 2447.65   1-0.98096 0.70423-0.04290-0.54707-0.18939-0.45250
   3  11 -12 1027.62 1935.27   1-0.25371-0.02580 0.91934-0.32853 0.30071-0.94413
  -3 -11  12 3262.27 2380.34   1-0.54930 0.82735-0.82517 0.23607 0.13175 0.50964
   3 -11 -11 8266.00 3077.97   1-0.98037 0.73881-0.04504-0.54494-0.19193-0.39648
   3  11 -11 7409.86 3465.31   1-0.25121 0.00715 0.89772-0.30691 0.36190-0.95170
  -3  11  11 5794.69 2200.36   1 0.03728 0.20604-0.31955 0.91028 0.94683-0.35905
  -3 -11  11 5720.61 2761.12   1-0.60081 0.84359-0.79412 0.20502 0.09164 0.49630
   3 -11 -10 5783.18 5046.59   1-0.97870 0.77230-0.05089-0.53908-0.19886-0.33605
   3  11 -10 2352.41 6718.94   1-0.24757 0.03896 0.87177-0.28096 0.42274-0.95892
  -3  11  10 3407.93 1872.48   1 0.03189 0.17607-0.29999 0.89071 0.95340-0.41907
   3 -11  -927412.90 8679.69   1-0.97560 0.80437-0.06105-0.52892-0.21085-0.27057
   3  11  -921603.29 3259.46   1-0.24273 0.06957 0.84127-0.25045 0.48305-0.96562
  -3  11   922234.01 3116.93   1 0.02466 0.14793-0.27363 0.86436 0.96151-0.48061
  -3 -11   923401.84 6571.66   1-0.69855 0.87120-0.71551 0.12679 0.00690 0.47425
   3 -11  -8 9334.65 5002.39   1-0.97051 0.83445-0.07619-0.51378-0.22867-0.19926
   3  11  -8 7172.53 5124.14   1-0.23660 0.09889 0.80597-0.21516 0.54260-0.97155
  -3  11   8 9983.57 2367.25   1 0.01403 0.12252-0.24155 0.83226 0.97028-0.54067
  -3 -11   811103.81 3923.19   1-0.74388 0.88119-0.66719 0.07847-0.03850 0.46620
   3 -11  -711447.97 3708.66   1-0.96252 0.86163-0.09714-0.49283-0.25318-0.12125
   3  11  -7 9846.95 4139.52   1-0.22911 0.12686 0.76566-0.17484 0.60105-0.97638
  -3  11   7 9938.12 3268.96   1 0.00291 0.09835-0.20032 0.79103 0.97972-0.60381
  -3 -11   711995.70 5082.92   1-0.78584 0.88780-0.61250 0.02377-0.08535 0.45959
   3 -11  -710295.73 1514.48   1-0.89751 0.79538 0.01284-0.60248-0.44079 0.06620
   3 -11  -6 7332.35 4386.64   1-0.95025 0.88452-0.12484-0.46513-0.28536-0.03558
   3  11  -6 7226.39 5246.53   1-0.22020 0.15340 0.72014-0.12933 0.65795-0.97966
  -3  11   6 5724.94 3484.56   1-0.01022 0.07621-0.15110 0.74181 0.98846-0.66625
  -3 -11   6 7047.66 3492.76   1-0.82356 0.89018-0.55134-0.03738-0.13328 0.45406
   3 -11  -6 9530.84 1735.15   1-0.90933 0.84259-0.05879-0.53084-0.41189 0.09082
   3 -11  -5 3939.78 1751.05   1-0.93163 0.90107-0.16029-0.42968-0.32614 0.05867
   3  11  -5 3511.33 1472.11   1-0.20855 0.17742 0.66980-0.07929 0.71264-0.98093
  -3  11   5 2566.22 1346.12   1-0.02533 0.05603-0.09390 0.68461 0.99525-0.72675
  -3 -11   5 2886.50 1848.97   1-0.85605 0.88733-0.48388-0.10484-0.18172 0.44903
   3 -11  -5 2470.23  777.00   1-0.91587 0.88452-0.13632-0.45331-0.37760 0.11004
   3 -11  -422541.00 7475.61   1-0.90369 0.90830-0.20442-0.38555-0.37622 0.16225
   3  11  -424069.44 4068.05   1-0.19663 0.20087 0.61363-0.02312 0.76471-0.97934
  -3  11   424024.33 3335.08   1-0.04224 0.03765-0.02906 0.61977 0.99868-0.78387
  -3 -11   425131.79 4602.47   1-0.88256 0.87851-0.41072-0.17892-0.22889 0.44294
   3 -11  -421957.81 2331.71   1-0.91559 0.91964-0.21711-0.37252-0.33843 0.12438
   3 -11  -314372.30 4518.17   1-0.86255 0.90224-0.25777-0.33224-0.43537 0.27489
   3  11  -313589.60 4137.27   1-0.18324 0.22286 0.55248 0.03803 0.81313-0.97410
  -3  11   311581.68 2047.39   1-0.06068 0.02080 0.04259 0.54811 0.99724-0.83614
  -3 -11   316542.54 2683.67   1-0.90175 0.86231-0.33277-0.25686-0.27584 0.43638
   3 -11  -314991.13 5123.04   1-0.90762 0.94706-0.29829-0.29134-0.29535 0.13481
   3 -11  -237534.19 6474.85   1-0.80267 0.87757-0.32010-0.26991-0.50322 0.39624
  -3 -11   230995.73 2810.78   1-0.83463 0.75974-0.28858-0.30143-0.46914 0.57613
   3  11  -235309.26 3182.79   1-0.16848 0.24348 0.48692 0.10359 0.85704-0.96435
  -3  11   233777.75 8032.74   1-0.08022 0.00505 0.11977 0.47093 0.98955-0.88215
   3 -11  -236906.95 3415.45   1-0.89187 0.96670-0.37716-0.21247-0.24961 0.14258
  -3 -11   236440.51 4052.30   1-0.91318 0.83835-0.25157-0.33806-0.32061 0.42764
   3 -11  -1 4110.45 2471.77   1-0.71841 0.82851-0.38951-0.20051-0.57633 0.52284
  -3 -11   1 3850.95 1686.91   1-0.92936 0.81925-0.16421-0.42576-0.33061 0.38410
   3  11  -1 4934.39 5263.29   1-0.15256 0.26294 0.41790 0.17260 0.89558-0.94924
  -3  11   1 4700.64 2065.91   1-0.10038-0.01006 0.20076 0.38994 0.97448-0.92078
   3 -11  -1 4050.11 1732.79   1-0.86890 0.97899-0.45104-0.13768-0.20385 0.15039
  -3 -11   1 5584.20 1930.08   1-0.91665 0.80642-0.16905-0.42058-0.36216 0.41567
   3 -11   023173.61 2893.59   1-0.60469 0.75000-0.46182-0.12820-0.64889 0.64889
  -3 -11   021634.51 5010.36   1-0.97140 0.82612-0.07367-0.51630-0.22571 0.22571
   3  11   024392.64 2688.91   1-0.13580 0.28155 0.34676 0.24375 0.92806-0.92806
  -3  11   021530.36 5395.24   1-0.12060-0.02514 0.28347 0.30703 0.95136-0.95136
   3 -11   025818.19 3482.34   1-0.83984 0.98527-0.51978-0.06894-0.15647 0.15647
  -3 -11   023762.74 3144.84   1-0.91251 0.76688-0.08744-0.50220-0.39959 0.39959
   3 -11   1 1272.02 1040.24   1-0.45797 0.63823-0.52922-0.05864-0.71426 0.76760
  -3 -11  -1  215.66  477.71   1-0.98878 0.80833-0.00907-0.58090-0.14910 0.09560
  -3  11  -1 1026.19 2052.67   1-0.14037-0.04075 0.36601 0.22450 0.91996-0.97362
   3  11   1  536.03 1280.56   1-0.11859 0.29972 0.27515 0.31535 0.95405-0.90039
   3 -11   1  555.94 1607.67   1-0.80578 0.98655-0.58193-0.00679-0.10984 0.16330
  -3 -11  -1 1237.86 1941.55   1-0.90170 0.72068-0.00898-0.58065-0.43226 0.37875
   3 -11   251604.40 2844.09   1-0.28500 0.50044-0.58528-0.00258-0.75908 0.86576
  -3 -11  -249687.34 3976.12   1-0.99488 0.77927 0.03656-0.62654-0.09411-0.01286
  -3  11  -249207.62 3696.43   1-0.15917-0.05732 0.44636 0.14414 0.88057-0.98789
   3  11   249262.17 3214.99   1-0.10139 0.31770 0.20484 0.38586 0.97352-0.86612
   3 -11   247595.08 3594.62   1-0.76786 0.98397-0.63734 0.04861-0.06460 0.17152
  -3 -11  -253219.05 3754.86   1-0.88564 0.66923 0.06427-0.65391-0.45989 0.35286
  -3 -11  -311109.17 3439.72   1-0.99612 0.74534 0.06836-0.65834-0.05538-0.10509
  -3  11  -311198.21 4723.14   1-0.17663-0.07525 0.52289 0.06761 0.83389-0.99486
   3  11   3 8942.54 1403.27   1-0.08476 0.33636 0.13787 0.45283 0.98681-0.82571
   3  11   3 9141.29 1960.28   1 0.86498-0.61357-0.12987 0.72000 0.48470-0.32421
   3 -11   3 9842.75 2272.35   1-0.72708 0.97854-0.68621 0.09749-0.02113 0.18152
  -3 -11  -436695.62 3742.44   1-0.99552 0.70958 0.08991-0.67989-0.02893-0.18503
  -3  11  -432788.77 1803.59   1-0.09212-0.19458 0.63673-0.04697 0.76556-0.97976
  -3  11  -436531.57 3308.22   1-0.19245-0.09481 0.59432-0.00381 0.78085-0.99548
   3  11   432851.05 3159.99   1-0.06916 0.35605 0.07595 0.51475 0.99470-0.77990
   3  11   435753.74 3991.30   1 0.84361-0.55688-0.18865 0.77878 0.50271-0.28872
   3 -11   437324.35 4087.12   1-0.68423 0.97102-0.72897 0.14024 0.02037 0.19347
  -3 -11  -512673.86 2495.84   1-0.99443 0.67299 0.10480-0.69384-0.01115-0.25622
  -3  11  -511164.82 5154.31   1-0.20646-0.11617 0.65979-0.06928 0.72252-0.99080
   3  11   5 9439.82 1331.26   1-0.05502 0.37719 0.02048 0.57022 0.99827-0.72976
   3  11   5 9079.20 4624.96   1 0.82207-0.50001-0.23925 0.82938 0.51667-0.24919
   3 -11   513140.66 5612.08   1-0.63989 0.96203-0.76612 0.17739 0.05989 0.20741
  -3 -11  -627693.58 3420.79   1-0.99364 0.63698 0.11259-0.70162-0.00152-0.31932
  -3  11  -632263.92 4656.33   1-0.21978-0.13887 0.71803-0.12722 0.66039-0.98210
   3  11   627099.96 3217.41   1-0.04263 0.40009-0.02756 0.61827 0.99871-0.67650
   3  11   626083.88 5585.93   1 0.80166-0.44428-0.28168 0.87181 0.52724-0.20626
   3 -11   629831.42 4763.24   1-0.59491 0.95186-0.79798 0.20889 0.09639 0.22431
  -3 -11  -7 1821.75 1816.79   1-0.99329 0.60140 0.11560-0.70464 0.00220-0.37653
  -3  11  -7 1777.25 1954.52   1-0.23001-0.16408 0.77039-0.17958 0.59463-0.96996
   3  11   7 1165.46 1120.06   1-0.03221 0.42496-0.06763 0.65834 0.99719-0.62127
   3  11   7 1287.55 1002.94   1 0.78337-0.39067-0.31627 0.90641 0.53506-0.16057
   3 -11   7 1900.24 2268.21   1-0.54881 0.94104-0.82543 0.23634 0.13212 0.24203
  -3 -11  -8 4465.11 2307.89   1-0.99339 0.56628 0.11475-0.70379 0.00114-0.42895
  -3  11  -8 2881.05 3281.41   1-0.23841-0.19114 0.81612-0.22531 0.52640-0.95535
   3  11   8 3341.24 3581.30   1 0.76786-0.33983-0.34357 0.93370 0.54069-0.11271
   3 -11   8 2617.55 1909.80   1-0.50213 0.92963-0.84868 0.25959 0.16610 0.26149
  -3 -11  -9 1792.77 1764.72   1-0.99384 0.53151 0.11067-0.69971-0.00389-0.47738
  -3  11  -9 3260.46 1760.25   1-0.24503-0.21998 0.85538-0.26457 0.45637-0.93894
   3  11   9 2596.71 1676.16   1 0.75550-0.29215-0.36414 0.95428 0.54461-0.06314
   3 -11   9 2418.91 2577.97   1-0.45498 0.91776-0.86810 0.27901 0.19846 0.28259
   3 -13 -10 8017.90 4206.56   1-0.96064 0.75425-0.10169-0.59555-0.25848-0.27643
   3  13 -10 3366.38 5968.77   1-0.24553 0.03692 0.85850-0.16027 0.45019-0.98638
  -3  13  1010693.82 3067.54   1-0.00515 0.21229-0.17014 0.86826 0.98540-0.44838
  -3 -13  10 5908.08 5196.55   1-0.66052 0.86851-0.74963 0.05386 0.04189 0.49272
   3 -13  -9 4975.16 2760.14   1-0.95558 0.78435-0.11334-0.58390-0.27204-0.20938
   3  13  -9 3598.47 1518.43   1-0.24046 0.06730 0.82790-0.12967 0.50670-0.98926
  -3  13   9 4061.15 2692.47   1-0.01197 0.18381-0.14453 0.84265 0.98942-0.50611
  -3 -13   9 4189.55 2238.78   1-0.70452 0.87716-0.70968 0.01391 0.00118 0.47997
   3 -13  -811390.13 7330.42   1-0.94790 0.81184-0.12967-0.56757-0.29095-0.13698
   3  13  -8 6824.21 4948.05   1-0.23431 0.09661 0.79338-0.09515 0.56181-0.99076
  -3  13   818056.00 2872.49   1-0.02037 0.15693-0.11275 0.81086 0.99341-0.56380
  -3 -13   8 9131.86 3687.42   1-0.74577 0.88308-0.66496-0.03080-0.04050 0.46820
   3 -13  -7 4215.84 2185.04   1-0.93666 0.83577-0.15131-0.54593-0.31584-0.05859
   3  13  -7 4934.36 2631.62   1-0.22705 0.12480 0.75494-0.05671 0.61522-0.99055
  -3  13   7 2988.03 1360.18   1-0.03036 0.13164-0.07469 0.77281 0.99674-0.62083
  -3 -13   7 3767.19 2271.39   1-0.78378 0.88575-0.61547-0.08029-0.08292 0.45716
   3 -13  -7 3534.82 1469.36   1-0.91466 0.81253-0.11408-0.58276-0.38776 0.01318
   3 -13  -680012.34 7856.52   1-0.92050 0.85477-0.17892-0.51832-0.34737 0.02641
   3  13  -678663.50 8023.68   1-0.21869 0.15189 0.71263-0.01439 0.66657-0.98829
  -3  13   674637.60 7618.32   1-0.04189 0.10787-0.03043 0.72854 0.99865-0.67644
  -3 -13   670500.14 7293.72   1-0.81798 0.88461-0.56132-0.13444-0.12574 0.44652
   3 -13  -672864.32 8051.50   1-0.91666 0.84992-0.17145-0.52539-0.36101 0.03993
   3 -13  -5  845.45  994.28   1-0.89750 0.86694-0.21316-0.48408-0.38605 0.11859
   3  13  -5  543.13 1387.06   1-0.20796 0.17683 0.66697 0.03090 0.71546-0.98375
  -3  13   5  684.96 1251.99   1-0.05485 0.08554 0.01981 0.67829 0.99829-0.72979
  -3 -13   5  519.54 1700.74   1-0.84780 0.87908-0.50281-0.19295-0.16855 0.43586
   3 -13  -5 1401.15 1559.22   1-0.91470 0.88335-0.23240-0.46444-0.33061 0.06305
   3 -13  -472703.16 7737.91   1-0.86529 0.86978-0.25455-0.44274-0.43181 0.21784
   3  13  -471042.64 7035.75   1-0.19743 0.20168 0.61735 0.08052 0.76150-0.97613
  -3  13   466281.71 6647.29   1-0.06907 0.06448 0.07558 0.62252 0.99474-0.77993
  -3 -13   468945.40 7115.73   1-0.87266 0.86860-0.44046-0.25530-0.21081 0.42466
   3 -13  -478028.35 7127.46   1-0.90805 0.91210-0.29536-0.40148-0.29697 0.08292
   3 -13  -3 6250.95 2071.13   1-0.82017 0.85986-0.30328-0.39401-0.48510 0.32462
   3  13  -3 4689.96 2636.10   1-0.18594 0.22556 0.56466 0.13321 0.80410-0.96507
  -3  13   3 4841.01 2050.69   1-0.08433 0.04445 0.13617 0.56193 0.98708-0.82598
  -3 -13   3 3828.45 1654.54   1-0.89234 0.85290-0.37529-0.32155-0.25074 0.41128
   3 -13  -3 4443.00 1420.33   1-0.89631 0.93575-0.35870-0.33814-0.26068 0.10014
   3 -13  -252306.77 5335.45   1-0.75825 0.83314-0.35880-0.33849-0.54434 0.43735
   3  13  -245322.01 4863.05   1-0.17360 0.24860 0.50947 0.18840 0.84279-0.95010
  -3  13   245085.31 4863.41   1-0.10035 0.02518 0.20063 0.49747 0.97451-0.86710
   3 -13  -252560.09 5361.81   1-0.87938 0.95413-0.42017-0.27559-0.22389 0.11696
  -3 -13   249140.35 5821.16   1-0.90614 0.83131-0.30788-0.38896-0.28999 0.39702
   3 -13  -1 3597.72 1977.40   1-0.67510 0.78520-0.41943-0.27786-0.60688 0.55338
   3  13  -1 5061.23 1737.90   1-0.16061 0.27098 0.45257 0.24530 0.87714-0.93080
  -3  13   1 4537.61 2804.49   1-0.11678 0.00641 0.26772 0.43015 0.95639-0.90273
   3 -13  -1 5330.24 2425.51   1-0.85759 0.96768-0.48018-0.21558-0.18426 0.13080
  -3 -13   1 5737.53 2905.96   1-0.91417 0.80395-0.23968-0.45716-0.32684 0.38035
   3 -13   043332.12 4511.92   1-0.56684 0.71214-0.48190-0.21539-0.66817 0.66817
  -3 -13   038084.30 4085.98   1-0.92538 0.78010-0.17094-0.52630-0.33829 0.33829
   3  13   040289.85 4279.38   1-0.14718 0.29293 0.39489 0.30298 0.90685-0.90685
  -3  13   033064.37 4741.23   1-0.13331-0.01244 0.33631 0.36156 0.93226-0.93226
   3 -13   038780.21 4800.37   1-0.83129 0.97672-0.53683-0.15893-0.14406 0.14406
  -3 -13   042262.69 4980.84   1-0.91666 0.77104-0.17208-0.52476-0.36071 0.36071
   3 -13   1  648.73  563.10   1-0.43005 0.61031-0.53993-0.15481-0.72354 0.77688
  -3 -13  -1  212.76 1143.17   1-0.95896 0.77851-0.10566-0.59158-0.26311 0.20962
  -3  13  -1  157.84  716.92   1-0.14956-0.03156 0.40504 0.29283 0.90198-0.95564
   3  13   1 -519.77 1275.45   1-0.13360 0.31473 0.33754 0.36033 0.93178-0.87812
   3 -13   1  966.49  749.49   1-0.80104 0.98181-0.58952-0.10624-0.10386 0.15732
  -3 -13  -1  779.68 2246.46   1-0.91413 0.73311-0.10648-0.59035-0.39117 0.33766
  -3 -13  -228847.19 3313.04   1-0.97702 0.76141-0.05651-0.64074-0.20549 0.09851
  -3  13  -230410.03 6427.67   1-0.16522-0.05128 0.47262 0.22525 0.86563-0.97295
   3  13   227238.52 4020.62   1-0.12016 0.33667 0.28167 0.41620 0.95195-0.84464
   3 -13   229855.36 4368.87   1-0.76744 0.98355-0.63789-0.05787-0.06413 0.17105
  -3 -13  -228128.73 4269.18   1-0.90737 0.69096-0.04425-0.65258-0.41797 0.31095
  -3 -13  -3 1419.73 1042.42   1-0.98655 0.73577-0.02002-0.67722-0.16219 0.00171
  -3  13  -3 2584.68 1374.44   1-0.18000-0.07187 0.53794 0.15993 0.82353-0.98450
   3  13   3 1371.25 1088.41   1-0.10715 0.35875 0.22829 0.46982 0.96767-0.80657
   3 -13   3 1466.05 1608.17   1-0.73107 0.98252-0.68183-0.01393-0.02519 0.18558
  -3 -13  -3 2326.67 2380.50   1-0.89739 0.64558 0.01346-0.71031-0.44102 0.28049
  -3 -13  -424743.41 5389.53   1-0.99144 0.70549 0.00652-0.70377-0.13039-0.08357
  -3  13  -423322.59 6204.88   1-0.19369-0.09356 0.60004 0.09783 0.77616-0.99079
   3  13   421657.27 3985.60   1-0.09493 0.38182 0.17873 0.51937 0.97930-0.76449
   3 -13   422693.91 3716.22   1-0.69243 0.97922-0.72137 0.02560 0.01271 0.20113
  -3 -13  -424760.87 2840.52   1-0.88525 0.59805 0.06579-0.76264-0.46043 0.24638
  -3 -13  -5 3670.63 1645.48   1-0.99384 0.67273 0.02521-0.72246-0.10785-0.15960
  -3  13  -5 1730.59 1086.80   1-0.20612-0.11651 0.65816 0.03971 0.72410-0.99239
   3  13   5 1827.68 1094.27   1-0.08376 0.40594 0.13390 0.56421 0.98744-0.71894
   3 -13   5 2029.41 2039.27   1-0.65194 0.97408-0.75665 0.06088 0.04946 0.21785
  -3 -13  -625356.31 6253.36   1-0.99497 0.63868 0.03762-0.73487-0.09283-0.22811
  -3  13  -624346.80 6564.17   1-0.21838-0.14026 0.71109-0.01286 0.66831-0.99002
   3  13   618400.95 2234.19   1-0.07387 0.43133 0.09454 0.60356 0.99277-0.67056
   3  13   620943.41 2647.40   1 0.85756-0.50018-0.15151 0.84895 0.49155-0.17057
   3 -13   618644.66 3243.80   1-0.61029 0.96724-0.78771 0.09151 0.08392 0.23677
  -3 -13  -7  806.02 1192.73   1-0.99545 0.60400 0.04491-0.74216-0.08398-0.29046
  -3  13  -7 1318.23 1059.48   1-0.22799-0.16611 0.75981-0.06158 0.60885-0.98418
   3  13   7 1839.75 1595.97   1 0.84492-0.45222-0.18534 0.88277 0.50175-0.12726
   3 -13   7  864.02 2191.51   1-0.56712 0.95935-0.81510 0.11890 0.11820 0.25594
  -3 -13  -828006.48 8669.84   1-0.99561 0.56900 0.04797-0.74522-0.08026-0.34767
   3 -13   820426.75 9683.83   1-0.52289 0.95040-0.83886 0.14267 0.15124 0.27636
   3 -15  -8 1273.47 1153.11   1-0.91704 0.78098-0.18440-0.62011-0.35359-0.07434
  -3 -15   8  721.77 1528.67   1-0.73986 0.87717-0.67188-0.13092-0.03428 0.46198
   3 -15  -7 6090.37 1975.14   1-0.90230 0.80140-0.20641-0.59810-0.37847 0.00402
   3  15  -7 3538.38 1616.63   1-0.22701 0.12476 0.75469 0.05095 0.61554-0.99087
  -3  15   7 4452.47 1992.37   1-0.05972 0.16099 0.03886 0.76665 0.99745-0.62154
  -3 -15   7 4144.30 1774.64   1-0.77516 0.87712-0.62754-0.17527-0.07289 0.44713
   3 -15  -6 1278.79 1166.84   1-0.88225 0.81633-0.23369-0.57088-0.40867 0.08771
   3  15  -6 1676.28 1920.68   1-0.21941 0.15261 0.71619 0.08946 0.66251-0.98422
  -3  15   6  641.46 1777.86   1-0.06963 0.13561 0.07778 0.72772 0.99453-0.67232
  -3 -15   6 1377.71 2159.07   1-0.80709 0.87371-0.57979-0.22301-0.11151 0.43229
   3 -15  -5 8304.83 3544.65   1-0.85479 0.82407-0.26670-0.53787-0.44519 0.17773
   3  15  -5 5880.73 1831.23   1-0.20971 0.17858 0.67537 0.12987 0.70702-0.97531
  -3  15   5 6441.67 5968.95   1-0.08063 0.11132 0.12138 0.68412 0.98932-0.72081
  -3 -15   5 8882.16 3184.11   1-0.83531 0.86659-0.52895-0.27385-0.14983 0.41714
   3 -15  -5 8419.34 4003.16   1-0.90461 0.87326-0.31711-0.48693-0.28479 0.01723
   3 -15  -4 8412.72 2234.04   1-0.81780 0.82228-0.30563-0.49894-0.48763 0.27366
   3  15  -4 7457.73 4464.71   1-0.20054 0.20478 0.63185 0.17339 0.74869-0.96332
  -3  15   4 6447.79 3738.78   1-0.09257 0.08798 0.16922 0.63629 0.98122-0.76641
  -3 -15   4 7196.50 2557.67   1-0.85951 0.85545-0.47548-0.32732-0.18746 0.40131
   3 -15  -4 8039.37 3638.43   1-0.89439 0.89843-0.36694-0.43711-0.25577 0.04172
   3 -15  -321002.34 4384.73   1-0.76844 0.80813-0.35037-0.45420-0.53546 0.37498
   3  15  -319617.37 4607.16   1-0.19072 0.23034 0.58644 0.21880 0.78721-0.94818
  -3  15   318367.33 6269.91   1-0.10529 0.06541 0.22071 0.58480 0.96963-0.80853
   3 -15  -318120.75 6338.77   1-0.88052 0.91996-0.41734-0.38670-0.22470 0.06416
  -3 -15   321181.30 3389.40   1-0.87944 0.84004-0.41998-0.38282-0.22401 0.38440
   3 -15  -2 1582.39  920.27   1-0.70340 0.77829-0.40026-0.40431-0.58738 0.48039
   3  15  -2 1321.94 1305.35   1-0.18038 0.25538 0.53965 0.26558 0.82233-0.92964
  -3  15   2 2351.87 2486.76   1-0.11857 0.04357 0.27507 0.53017 0.95408-0.84676
   3 -15  -2 1824.71 1949.50   1-0.86305 0.93779-0.46658-0.33622-0.19349 0.08656
  -3 -15   2 1664.37 1466.69   1-0.89517 0.82034-0.36362-0.44042-0.25775 0.36477
   3  15  -112087.73 6171.49   1-0.16967 0.28004 0.49212 0.31311 0.85382-0.90748
  -3  15   116261.91 6742.94   1-0.13218 0.02181 0.33161 0.47363 0.93410-0.88045
   3 -15  -113364.55 2458.45   1-0.84187 0.95196-0.51555-0.28725-0.15950 0.10604
  -3 -15   115806.25 3129.90   1-0.90637 0.79614-0.30646-0.49759-0.29079 0.34431
   3  15   0 1845.42 1717.34   1-0.15875 0.30450 0.44454 0.36069 0.88157-0.88157
  -3  15   0 1487.86 1370.05   1-0.14589 0.00014 0.38940 0.41583 0.90943-0.90943
   3 -15   0 1777.55 1236.03   1-0.81724 0.96267-0.56262-0.24019-0.12476 0.12476
  -3 -15   0  962.76 1730.55   1-0.91334 0.76772-0.24979-0.55425-0.32155 0.32155
  -3  15  -1 7215.21 2275.51   1-0.15945-0.02167 0.44755 0.35769 0.87992-0.93358
   3  15   1 6396.67 3162.25   1-0.14784 0.32897 0.39769 0.40754 0.90552-0.85186
   3 -15   1 6356.66 2756.09   1-0.78942 0.97019-0.60726-0.19554-0.08963 0.14310
  -3 -15  -1 7610.28 2379.35   1-0.91642 0.73540-0.19459-0.60946-0.34971 0.29620
  -3  15  -2 2420.79 2312.69   1-0.17262-0.04387 0.50515 0.30008 0.84558-0.95290
   3  15   2 3723.78 1719.48   1-0.13713 0.35364 0.35237 0.45286 0.92575-0.81844
   3 -15   2 3898.31 2217.62   1-0.75873 0.97484-0.64911-0.15369-0.05447 0.16139
  -3 -15  -2 3399.37 1691.62   1-0.91608 0.69967-0.14178-0.66227-0.37507 0.26804
  -3  15  -3 9999.40 4325.45   1-0.18522-0.06666 0.56140 0.24384 0.80654-0.96752
   3  15   3 9486.27 3431.53   1-0.12685 0.37874 0.30939 0.49585 0.94243-0.78146
   3 -15   310552.55 3240.33   1-0.72549 0.97695-0.68794-0.11486-0.01952 0.17991
  -3 -15  -310921.36 2789.98   1-0.91295 0.66114-0.09220-0.71184-0.39750 0.23697
  -3 -15  -4  235.86  623.89   1-0.97064 0.68469-0.07583-0.72868-0.22824 0.01427
  -3  15  -4  281.07 1029.97   1-0.19705-0.09021 0.61555 0.18968 0.76306-0.97769
   3  15   4  689.01 1048.82   1-0.11722 0.40448 0.26951 0.53573 0.95583-0.74120
   3 -15   4  268.84 1687.71   1-0.69002 0.97682-0.72363-0.07918 0.01497 0.19887
  -3 -15  -4  758.55 1376.46   1-0.90770 0.62050-0.04657-0.75748-0.41701 0.20296
  -3 -15  -516036.78 5227.40   1-0.97797 0.65685-0.05337-0.75114-0.20178-0.06567
  -3  15  -514966.55 4476.57   1-0.20797-0.11466 0.66699 0.13825 0.71544-0.98373
   3  15   511080.37 5153.00   1-0.10834 0.43051 0.23313 0.57237 0.96638-0.69788
   3 -15   513684.04 8893.82   1-0.65259 0.97473-0.75612-0.04668 0.04888 0.21842
  -3 -15  -518985.11 3233.01   1-0.90105 0.57846-0.00543-0.79861-0.43367 0.16610
   3  17  -2 7753.76 4152.80   1-0.18817 0.26317 0.57480 0.33780 0.79635-0.90367
  -3  17   2 7245.61 3588.39   1-0.13546 0.06047 0.34536 0.56724 0.92863-0.82132
   3 -17  -2 5860.49 3148.37   1-0.84230 0.91705-0.51465-0.39519-0.16015 0.05322
  -3 -17   2 8580.06 2403.17   1-0.87993 0.80519-0.41843-0.49141-0.22500 0.33192
   3  17  -116031.17 4691.92   1-0.17929 0.28967 0.53479 0.37781 0.82574-0.87939
  -3  17   119625.40 6469.64   1-0.14684 0.03646 0.39343 0.51917 0.90754-0.85389
   3 -17  -115118.55 5261.89   1-0.82160 0.93169-0.55489-0.35496-0.13061 0.07715
  -3 -17   118338.57 3339.30   1-0.89348 0.78325-0.37067-0.54058-0.25352 0.30704
   4   0 -15  632.23 1066.37   1-0.99612 0.66231 0.06768-0.06768-0.05622-0.74616
  -4   0  15  -24.90 1363.05   1 0.21521 0.12137-0.89880 0.89880 0.38187 0.42120
  -4   0  15  745.78 1101.23   1 0.04502 0.29056-0.89077 0.89077 0.45221 0.34942
   4   0 -1439774.79 5087.50   1-0.99582 0.69718 0.08345-0.08345-0.03687-0.71201
  -4   0  1448246.56 6150.11   1 0.22025 0.08094-0.91171 0.91171 0.34678 0.40276
  -4   0  1443086.48 3432.87   1-0.00076 0.30104-0.90059 0.90059 0.43466 0.31352
   4   0 -13  195.03 1129.88   1-0.99510 0.73162 0.09669-0.09669-0.02058-0.67481
  -4   0  13  969.90 1668.08   1 0.22476 0.04104-0.92280 0.92280 0.31292 0.38308
  -4   0  13  895.96  971.44   1-0.04699 0.31198-0.90822 0.90822 0.41583 0.27891
   4   0 -1240281.57 3126.99   1-0.99410 0.76513 0.10818-0.10818-0.00698-0.63472
  -4   0  1247771.04 6485.42   1 0.22876 0.00165-0.93219 0.93219 0.28050 0.36195
  -4   0  1248909.15 7678.47   1-0.09412 0.32381-0.91363 0.91363 0.39549 0.24580
   4   0 -11  640.22  621.07   1-0.99339 0.79964 0.11477-0.11477 0.00117-0.58940
  -4   0  11  -50.57 1324.14   1-0.14276 0.33716-0.91666 0.91666 0.37328 0.21458
   4   0 -1097024.92 5906.34   1-0.99316 0.83463 0.11668-0.11668 0.00354-0.53829
  -4   0  10104730.2 7696.47   1-0.19381 0.35291-0.91701 0.91701 0.34859 0.18582
   4   0  -9  257.72  608.03   1-0.99367 0.87037 0.11231-0.11231-0.00186-0.47941
   4   0  -9  822.66  613.97   1-0.23716 0.11254 0.95129-0.95129-0.19695-0.28700
  -4   0   9  842.28 1190.27   1-0.24943 0.37323-0.91376 0.91376 0.32064 0.16040
   4   0  -887991.41 4618.61   1-0.99501 0.90738 0.09783-0.09783-0.01917-0.40876
   4   0  -872260.74 5191.21   1-0.23923 0.15007 0.95510-0.95510-0.17475-0.25543
  -4   0   896773.49 5470.52   1-0.31047 0.39899-0.90614 0.90614 0.28723 0.14036
   4   0  -7 -105.13  949.20   1-0.99610 0.94363 0.07168-0.07168-0.05132-0.32312
   4   0  -7  -99.16  989.78   1-0.24073 0.18703 0.95769-0.95769-0.15769-0.21872
  -4   0   7   89.73  782.19   1-0.38185 0.43509-0.89110 0.89110 0.24519 0.12895
   4   0  -6284610.3 7242.20   1-0.99388 0.97658 0.02561-0.02561-0.10737-0.21358
   4   0  -6280640.0 7296.36   1-0.24154 0.22330 0.95900-0.95900-0.14818-0.17446
  -4   0   6303907.0 7563.93   1-0.47160 0.48956-0.86169 0.86169 0.18726 0.13343
   4   0  -6286188.7 6965.85   1-0.80987 0.79172-0.57520 0.57520-0.11508-0.20569
   4   0  -5 1216.18  650.76   1-0.97849 0.99636-0.05159 0.05159-0.19969-0.06776
  -4   0   5  534.49  291.85   1-0.98307 0.96546 0.16951-0.16951 0.06953 0.19783
   4   0  -5  544.13  624.79   1-0.24135 0.25857 0.95870-0.95870-0.15044-0.11842
  -4   0   5  181.99  528.16   1-0.59593 0.57861-0.79732 0.79732 0.09557 0.17167
   4   0  -5   84.23  381.58   1-0.86076 0.87795-0.47238 0.47238-0.18957-0.07773
   4   0  -4221247.8 4610.01   1-0.92320 0.97624-0.17453 0.17453-0.34238 0.12841
   4   0  -4226155.7 4693.59   1-0.23942 0.29210 0.95544-0.95544-0.17263-0.04246
  -4   0   4220561.7 4372.06   1-0.77973 0.72719-0.62120 0.62120-0.07817 0.29202
   4   0  -4215347.4 4231.18   1-0.91559 0.96818-0.21712 0.21712-0.33843 0.12438
   4   0  -3  970.18 1062.10   1-0.77470 0.86283-0.34507 0.34507-0.52985 0.36937
  -4   0   3 1977.23 1499.13   1-0.89619 0.80799-0.21498 0.21498-0.38809 0.54857
  -4   0   3  356.51  415.80   1-0.24952 0.16138 0.96785-0.96785-0.03158 0.19290
  -4   0   3  472.39  583.74   1 0.78496-0.87290-0.31337 0.31337 0.53443-0.37394
   4   0  -1 1440.12  718.97   1-0.17262 0.33086-0.60977 0.60977-0.77354 0.72020
  -4   0   1  576.56  513.07   1-0.34021 0.18196-0.56995 0.56995-0.74793 0.80127
   4   0  -1  768.26  626.28   1 0.21580-0.05691-0.90033 0.90033 0.37791-0.43145
   4   0  -1 1131.01 1139.76   1 0.26357-0.10499-0.81281 0.81281 0.51947-0.57297
  -4   0   1  332.31  673.52   1 0.06680-0.22537-0.88530 0.88530 0.46017-0.40673
  -4   0   0440356.3 8703.25   1-0.09696-0.09696 0.63676-0.63676 0.76493-0.76493
   4   0   0467136.6 9320.40   1 0.09693 0.09693-0.87690 0.87690 0.47078-0.47078
  -4   0   0468229.5 9428.41   1-0.09693-0.09693-0.91387 0.91387 0.39425-0.39425
  -4   0  -1 -205.05  906.42   1-0.29007 0.06082 0.62545-0.62545 0.72433-0.77788
  -4   0  -1   92.23  109.48   1-0.24013 0.01011 0.82599-0.82599 0.50997-0.56359
   4   0   1  -30.82  195.30   1-0.10562 0.33522 0.22204-0.22204 0.96929-0.91559
   4   0   1 -367.91  935.15   1 0.01775 0.21140-0.89689 0.89689 0.44189-0.38844
  -4   0  -2201694.3 4492.79   1-0.42737 0.16280 0.60099-0.60099 0.67539-0.78249
  -4   0  -2201879.3 4065.43   1-0.25497-0.01050 0.93433-0.93433 0.24899-0.35622
   4   0   2204692.1 4056.98   1-0.17961 0.44470 0.53620-0.53620 0.82475-0.71744
   4   0   2195781.9 5612.07   1-0.01891 0.28337-0.90386 0.90386 0.42740-0.32051
  -4   0  -3  183.49  834.61   1-0.52867 0.22893 0.57239-0.57239 0.62679-0.78737
  -4   0  -3  136.36  342.20   1-0.25464-0.04623 0.96032-0.96032 0.11369-0.27501
   4   0   3  -49.70  215.69   1-0.20273 0.50319 0.64210-0.64210 0.73932-0.57834
   4   0   3  -82.17 1222.55   1-0.03281 0.33256-0.90612 0.90612 0.42172-0.26140
  -4   0  -4378720.431778.52   1-0.60677 0.27173 0.54320-0.54320 0.58030-0.79441
  -4   0  -4372030.616307.24   1-0.25210-0.08423 0.96741-0.96741 0.02369-0.23878
   4   0   4374713.817112.66   1-0.03324 0.36828-0.90619 0.90619 0.42155-0.20778
  -4   0  -5  245.34  868.59   1-0.66937 0.29902 0.51422-0.51422 0.53620-0.80384
  -4   0  -5  415.22  497.09   1-0.24862-0.12317 0.96742-0.96742-0.04769-0.22117
   4   0   5  747.32  985.46   1-0.02502 0.39536-0.90488 0.90488 0.42492-0.15771
  -4   0  -6155361.9 9195.54   1-0.72113 0.31549 0.48562-0.48562 0.49408-0.81524
  -4   0  -6145050.2 7855.24   1-0.24456-0.16269 0.96341-0.96341-0.10965-0.21299
   4   0   6159149.113162.68   1-0.01086 0.41650-0.90245 0.90245 0.43064-0.10999
  -4   0  -7  270.22  826.85   1-0.76498 0.32403 0.45736-0.45735 0.45345-0.82814
  -4   0  -7 -180.00  665.13   1-0.23999-0.20272 0.95642-0.95642-0.16629-0.21012
   4   0   7  331.57 1685.43   1 0.00760 0.43333-0.89896 0.89896 0.43794-0.06385
  -4   0  -869488.42 4292.44   1-0.80276 0.32651 0.42926-0.42926 0.41387-0.84209
   4   0   880786.92 5424.89   1 0.02934 0.44689-0.89439 0.89439 0.44632-0.01878
  -4   0  -9 1097.97 1369.13   1-0.83528 0.32451 0.40228-0.40228 0.37478-0.85606
   4   0   9  119.85  464.40   1 0.23012 0.28268-0.93527 0.93527 0.26889 0.21295
   4   0   9  726.15 1781.19   1 0.05368 0.45784-0.88866 0.88866 0.45540 0.02557
  -4   0 -10145210.4 4663.79   1-0.86425 0.31825 0.37412-0.37412 0.33630-0.87105
   4   0  10188070.1 4724.20   1 0.22398 0.32421-0.92090 0.92090 0.31901 0.21637
   4   0  10175542.711518.38   1 0.08016 0.46665-0.88170 0.88170 0.46494 0.06947
  -4   0 -11  477.42  715.70   1-0.88980 0.30858 0.34566-0.34566 0.29793-0.88616
   4   0  11  686.06 1275.08   1 0.10848 0.47363-0.87342 0.87342 0.47472 0.11313
  -4   0 -1210986.89 3062.81   1-0.91232 0.29587 0.31677-0.31677 0.25946-0.90117
   4   0  1211682.36 6555.02   1 0.13840 0.47900-0.86371 0.86371 0.48460 0.15669
   4  -2 -15 2384.04 1804.29   1-0.99592 0.66212 0.05565-0.16292-0.07091-0.73147
  -4   2  15 2155.03 1988.90   1 0.19325 0.14334-0.83800 0.94536 0.51028 0.29279
  -4  -2  15 2981.99 1795.52   1 0.23149 0.10509-0.93833 0.83097 0.25678 0.54629
  -4  -2  15 3021.41 2012.48   1-0.09420 0.42978-0.91363 0.80641 0.39546 0.40616
   4  -2 -1413403.59 3825.26   1-0.99612 0.69748 0.06920-0.17647-0.05435-0.69453
   4   2 -1413709.33 4951.01   1-0.99566 0.69702 0.08733 0.01993-0.03211-0.71677
  -4   2  1418398.89 5379.81   1 0.19797 0.10322-0.85158 0.95894 0.48539 0.26414
  -4   2  1412625.72 6213.69   1 0.17189 0.12839-0.85166 0.95888 0.49509 0.25309
  -4  -2  1413965.55 6352.53   1-0.14888 0.44916-0.91686 0.80964 0.37040 0.37779
   4  -2 -13 8099.99 4823.20   1-0.99594 0.73246 0.08017-0.18744-0.04091-0.65448
   4   2 -13 8229.69 1200.13   1-0.99449 0.73029 0.10407 0.00302-0.01205-0.68312
   4   2 -13 7038.98 3402.65   1-0.23963-0.02681 0.95580-0.84836-0.17032-0.52873
  -4   2  13 6608.57 1491.25   1 0.20202 0.06378-0.86302 0.97038 0.46300 0.23299
  -4   2  13 7355.28 2542.47   1 0.14115 0.12383-0.86277 0.96998 0.48549 0.20925
  -4  -2  13 7670.47 3345.12   1-0.20510 0.47009-0.91669 0.80947 0.34294 0.35180
   4  -2 -1227140.44 8547.70   1-0.99562 0.76731 0.08813-0.19539-0.03113-0.61077
   4   2 -1224557.86 2180.52   1-0.99319 0.76422 0.11639-0.00929 0.00317-0.64488
   4   2 -1223328.16 8157.32   1-0.24335 0.01236 0.96176-0.85431-0.12567-0.51960
  -4   2  1227789.91 4660.84   1 0.20537 0.02504-0.87235 0.97971 0.44364 0.19882
  -4   2  1226071.48 5480.29   1 0.11275 0.11693-0.87209 0.97931 0.47616 0.16513
  -4  -2  1226660.74 5289.86   1-0.26396 0.49359-0.91236 0.80526 0.31289 0.32850
   4  -2 -1111923.57 3580.55   1-0.99538 0.80224 0.09244-0.19971-0.02581-0.56259
   4   2 -1110553.61 2902.46   1-0.99207 0.79832 0.12489-0.01779 0.01373-0.60196
   4   2 -1111830.72 4573.27   1-0.24656 0.05103 0.96574-0.85829-0.08090-0.51061
  -4   2  1111618.59 4283.69   1 0.20799-0.01296-0.87952 0.98688 0.42799 0.16093
  -4   2  1111291.64 3699.02   1 0.08727 0.10712-0.87970 0.98692 0.46743 0.12042
  -4  -2  1110289.45 2028.91   1-0.32529 0.51965-0.90358 0.79647 0.27877 0.30917
   4  -2 -1064822.70 5476.45   1-0.99539 0.83742 0.09223-0.19950-0.02608-0.50883
   4   2 -1064092.81 4344.64   1-0.99156 0.83303 0.12836-0.02127 0.01805-0.55280
   4   2 -1066884.24 4527.78   1-0.24929 0.08921 0.96776-0.86031-0.03585-0.50188
  -4   2  1068855.21 5041.96   1 0.20977-0.05013-0.88434 0.99170 0.41704 0.11834
  -4   2  1072731.46 5936.31   1 0.06567 0.09342-0.88560 0.99282 0.45977 0.07465
  -4  -2  1073269.85 5199.95   1-0.39061 0.54968-0.88877 0.78166 0.23980 0.29469
   4  -2  -9 3119.46 4868.11   1-0.99571 0.87291 0.08617-0.19344-0.03354-0.44788
   4   2  -9 2408.26 1166.90   1-0.99209 0.86879 0.12477-0.01767 0.01357-0.49485
   4   2  -9 2461.10 1060.10   1-0.25151 0.12690 0.96780-0.86035 0.00967-0.49363
  -4   2   9 2661.04 1802.48   1 0.21055-0.08631-0.88646 0.99382 0.41212 0.06972
  -4   2   9 2474.28 1246.35   1 0.04963 0.07417-0.88966 0.99687 0.45391 0.02706
  -4  -2   9 1653.52 2796.85   1-0.46119 0.58499-0.86576 0.75865 0.19430 0.28675
   4  -2  -815597.96 2185.70   1-0.99609 0.90846 0.07233-0.17959-0.05053-0.37740
   4   2  -815860.04 2214.24   1-0.99386 0.90579 0.11051-0.00341-0.00409-0.42370
   4   2  -8 9748.15 4357.71   1-0.25324 0.16409 0.96578-0.85833 0.05595-0.48614
  -4   2   8 1912.55 1350.45   1 0.21008-0.12122-0.88517 0.99253 0.41512 0.01318
  -4   2   8  817.00  967.52   1 0.04225 0.04625-0.89143 0.99864 0.45118-0.02364
  -4  -2   811543.18 1963.40   1-0.53858 0.62710-0.83089 0.72379 0.13974 0.28785
   4  -2  -7 7627.67 1769.67   1-0.99561 0.94314 0.04781-0.15508-0.08045-0.29398
   4   2  -7 7878.06 1386.54   1-0.99601 0.94355 0.07717 0.03009-0.04459-0.32985
   4   2  -7 4898.89 2528.41   1-0.25446 0.20076 0.96154-0.85409 0.10339-0.47981
  -4   2   7  734.58  951.96   1 0.20786-0.15440-0.87917 0.98653 0.42877-0.05400
  -4   2   7 -102.27  586.10   1 0.04998 0.00323-0.88957 0.99679 0.45404-0.07995
   4  -2  -7  533.47  490.06   1-0.58098 0.52774-0.80679 0.69968 0.10743-0.48158
  -4  -2   7 4588.10 1176.44   1-0.62427 0.67751-0.77785 0.67074 0.07235 0.30180
   4   2  -6134776.9 3877.52   1-0.99261 0.97531 0.01481 0.09245-0.12041-0.20053
  -4  -2   6126954.0 3347.33   1-0.85064 0.86826 0.38782-0.49491 0.35495-0.03409
   4   2  -6129937.5 3879.00   1-0.25511 0.23686 0.95478-0.84733 0.15265-0.47529
  -4   2   6138840.7 4592.48   1 0.20306-0.18500-0.86594 0.97330 0.45705-0.13581
  -4   2   6136202.6 3667.20   1 0.08845-0.07053-0.87937 0.98658 0.46784-0.14719
   4  -2  -6130148.7 3379.32   1-0.55591 0.53795-0.82151 0.71440 0.12676-0.44746
  -4  -2   6130639.3 3660.82   1-0.71859 0.73674-0.69531 0.58827-0.01260 0.33338
   4   2  -565938.74 1594.97   1-0.95941 0.97727-0.10461 0.21187-0.26188-0.00557
   4  -2  -566619.37 2221.53   1-0.97834 0.99621-0.05210-0.05516-0.20029-0.06716
  -4  -2   562886.76 1505.57   1-0.93981 0.92220 0.27431-0.38141 0.20371 0.06366
   4   2  -563429.46 3089.54   1-0.25510 0.27232 0.94496-0.83752 0.20483-0.47370
  -4   2   565547.90 2605.65   1 0.19415-0.21147-0.84061 0.94797 0.50563-0.23793
   4  -2  -561832.03 1520.73   1-0.53276 0.55007-0.83391 0.72680 0.14404-0.41129
  -4  -2   564399.87 1813.10   1-0.81595 0.79875-0.56487 0.45783-0.12304 0.39035
   4   2  -419632.79 1324.54   1-0.80750 0.86042-0.31557 0.42284-0.49835 0.28437
   4  -2  -421978.17 1332.65   1-0.94238 0.99542-0.14059 0.03333-0.30354 0.08957
  -4  -2   421671.56  772.68   1-0.99547 0.94243 0.04520-0.15247-0.08363 0.29760
   4   2  -420271.21 1107.54   1-0.25471 0.30746 0.93061-0.82319 0.26282-0.47729
  -4   2   418972.14 1492.32   1 0.17820-0.23091-0.79337 0.90073 0.58207-0.36791
  -4   2   418760.53  466.61   1 0.62830-0.68107-0.53594 0.64319 0.56390-0.34990
   4  -2  -418069.01  519.82   1-0.52214 0.57474-0.83923 0.73213 0.15178-0.36558
   4   2  -420118.33  989.33   1-0.91159 0.96418-0.07836 0.18556-0.40354 0.18949
   4  -2  -314405.53 1286.75   1-0.86015 0.94827-0.26057 0.15329-0.43845 0.27797
  -4   2   312520.60  889.61   1-0.94719 0.85899-0.13112 0.23839-0.29262 0.45309
   4   2  -3 5913.55  811.92   1-0.25271 0.34092 0.91001-0.80259 0.32864-0.48950
  -4  -2   3 5208.15 1191.41   1-0.23606 0.14785 0.80297-0.91039 0.54726-0.38640
  -4   2   3 6674.00 1733.08   1 0.14980-0.23790-0.70466 0.81202 0.69354-0.53292
   4  -2  -3 5417.03 1796.63   1 0.19120-0.10309-0.83205 0.72469 0.52069-0.68131
  -4  -2   314007.22 1047.98   1 0.85223-0.94017-0.16618 0.05889 0.49605-0.33556
  -4  -2   312736.94 1163.03   1-0.91082 0.82284-0.07126-0.03593-0.40659 0.56713
  -4   2   212643.91 2193.08   1 0.09966-0.22319-0.53941 0.64681 0.83612-0.72925
   4  -2  -210399.27 1630.25   1 0.14888-0.02538-0.70172 0.59436 0.69671-0.80379
   4  -2  -1 4933.85 2148.47   1-0.46950 0.62774-0.52459 0.41771-0.71018 0.65684
  -4   2   1 3745.65  987.26   1-0.63720 0.47867-0.44312 0.55040-0.63056 0.68405
  -4  -2   1 6757.42 1803.91   1-0.30302 0.14440 0.62376-0.73099 0.72047-0.66692
   4   2  -1 3545.83  556.76   1-0.04487 0.20349 0.63559-0.52836 0.77071-0.82426
   4   2  -1 3811.12  531.39   1-0.23663 0.39575 0.80615-0.69873 0.54231-0.59593
  -4  -2   1 4412.35  449.06   1-0.16991 0.01095 0.49318-0.60054 0.85317-0.79951
  -4   2   1 7414.53 1634.23   1 0.02178-0.18068-0.26309 0.37049 0.96452-0.91109
   4  -2  -1 4530.81  919.20   1 0.08531 0.07358-0.48993 0.38252 0.86757-0.92100
   4   2  -1 4230.03  863.42   1 0.65543-0.49685-0.50453 0.61178 0.56200-0.61550
  -4  -2   1 4049.27 1590.79   1 0.50709-0.66566-0.65381 0.54656 0.56158-0.50808
   4  -2  -1 4178.69  887.65   1-0.39563 0.55406-0.88738 0.78027 0.23668-0.29013
   4  -2   0380586.0 7720.28   1-0.20706 0.40049-0.60319 0.49630-0.77024 0.77024
  -4   2   0364116.4 7196.76   1-0.42552 0.23210-0.54160 0.64849-0.72497 0.72497
  -4  -2   0365242.1 7215.78   1-0.45528 0.26145 0.59394-0.70120 0.66328-0.66328
   4   2   0380690.1 7516.80   1-0.22296 0.41690 0.63227-0.52504 0.74196-0.74196
   4  -2   0360557.8 7035.59   1 0.00723 0.18708-0.21639 0.10899 0.97627-0.97627
   4   2   0357773.2 7121.53   1 0.49425-0.30041-0.66451 0.77176 0.56047-0.56047
   4  -2   0377218.0 7684.35   1-0.36815 0.56185-0.89453 0.78742 0.25353-0.25353
  -4   2   0359899.1 7197.24   1-0.57468 0.38098-0.81062 0.91773 0.11235-0.11235
  -4  -2  -112017.16 1159.48   1-0.55317 0.32404 0.56398-0.67125 0.61312-0.66664
  -4   2  -111805.52 1111.33   1-0.02932-0.19992 0.63490-0.52767 0.77203-0.82558
  -4   2  -111939.01  678.26   1-0.15470-0.07500 0.42706-0.31970 0.89088-0.94454
   4  -2   112301.03  658.86   1-0.06290 0.29251 0.05131-0.15872 0.99669-0.94299
   4   2   111010.72  872.74   1 0.37150-0.14239-0.75291 0.86016 0.54322-0.48972
   4  -2   111529.28 1147.85   1-0.33888 0.56787-0.90098 0.79387 0.27090-0.21745
  -4  -2  -242892.86 2904.35   1-0.62349 0.35905 0.53599-0.64326 0.56917-0.67623
  -4   2  -248607.79 3195.83   1-0.21997-0.04458 0.63250-0.52527 0.74266-0.84976
   4   2   249606.63 3036.48   1-0.25443 0.51986 0.96168-0.85423 0.10214 0.00540
  -4   2  -241693.97 2623.78   1-0.20538-0.05970 0.65464-0.54727 0.72750-0.83481
   4  -2   241323.42 2662.22   1-0.11249 0.37738 0.25013-0.35754 0.96165-0.85424
   4   2   246901.84 3206.06   1 0.28776-0.02338-0.80069 0.90794 0.52542-0.41842
   4  -2   244760.34 3391.08   1-0.30856 0.57282-0.90645 0.79934 0.28831-0.18141
  -4  -2  -352549.06 5225.04   1-0.67813 0.37839 0.50970-0.61696 0.52946-0.69004
  -4   2  -353039.45 3771.47   1-0.36725 0.06738 0.61353-0.50630 0.69906-0.85971
   4   2   352339.45 3239.23   1-0.25493 0.55587 0.93376-0.82634 0.25116-0.09031
  -4   2  -348103.20 3132.41   1-0.23368-0.06725 0.78994-0.68252 0.56690-0.72776
   4   2   349232.14 3335.11   1 0.17554 0.12491-0.78528 0.89264 0.59373-0.43311
   4   2   349796.27 4226.39   1 0.23325 0.06650-0.82627 0.93349 0.51270-0.35237
   4  -2   355030.62 4578.30   1-0.27744 0.57698-0.91084 0.80373 0.30559-0.14524
  -4  -2  -415484.72 1996.10   1-0.72296 0.38791 0.48453-0.59180 0.49249-0.70660
  -4   2  -417166.73 1662.54   1-0.48127 0.14623 0.58690-0.47963 0.65108-0.86519
   4   2   415876.58 1203.16   1-0.25225 0.58863 0.90604-0.79862 0.33978-0.12530
  -4   2  -416298.15 1710.74   1-0.24735-0.08903 0.87029-0.76287 0.42591-0.64038
   4   2   416392.29 1489.48   1 0.19243 0.14341-0.83563 0.94299 0.51446-0.30031
   4   2   415367.59 2223.47   1 0.20050 0.13453-0.84036 0.94758 0.50356-0.28980
   4  -2   414412.05 2186.87   1-0.24564 0.58046-0.91408 0.80697 0.32265-0.10885
  -4  -2  -5 1768.79 1703.59   1-0.76110 0.39075 0.46003-0.56730 0.45726-0.72489
  -4   2  -5 2212.02 1855.04   1-0.57135 0.20101 0.55731-0.45004 0.60245-0.87008
  -4   2  -5  648.44  714.64   1-0.25354-0.11829 0.91767-0.81025 0.30592-0.57401
   4   2   5 2028.88 1395.49   1 0.19905 0.17218-0.85466 0.96202 0.47950-0.21180
   4   2   5 1671.54 1495.99   1 0.18283 0.18750-0.84745 0.95467 0.49838-0.23117
   4  -2   5 3673.64 2409.91   1-0.21283 0.58317-0.91638 0.80916 0.33903-0.07182
  -4  -2  -6 -159.37 1952.15   1-0.79437 0.38872 0.43585-0.54311 0.42309-0.74425
  -4   2  -6  464.29 1272.70   1-0.64414 0.23849 0.52657-0.41930 0.55479-0.87595
  -4   2  -6   62.25  534.63   1-0.25513-0.15212 0.94583-0.83838 0.20077-0.52342
   4   2   6  297.63  835.29   1 0.20096 0.20566-0.86004 0.96740 0.46897-0.14773
   4   2   6 1064.30  854.40   1 0.17605 0.22958-0.85008 0.95729 0.49635-0.17570
   4  -2   6  133.02  987.20   1-0.17975 0.58539-0.91721 0.80999 0.35553-0.03488
  -4  -2  -7 1623.55 1466.40   1-0.82386 0.38291 0.41173-0.51899 0.38952-0.76421
  -4   2  -7 4477.46 2685.51   1-0.70424 0.26329 0.49548-0.38821 0.50847-0.88315
  -4   2  -7 2498.94 1638.55   1-0.25458-0.18813 0.96079-0.85335 0.10978-0.48620
   4   2   7 2644.77 1953.32   1 0.20022 0.24179-0.85797 0.96533 0.47305-0.09828
   4   2   7 2211.03 2079.14   1 0.17734 0.26359-0.84958 0.95680 0.49674-0.12264
   4  -2   7 2111.02 3163.54   1-0.14609 0.58703-0.91677 0.80956 0.37171 0.00237
  -4  -2  -8 5287.86 3006.61   1-0.84993 0.37439 0.38851-0.49561 0.35590-0.78370
  -4   2  -8 5681.61 4764.12   1-0.75477 0.27852 0.46431-0.35705 0.46337-0.89159
  -4   2  -8 3769.24 2745.67   1-0.25225-0.22591 0.96726-0.85981 0.02771-0.45790
   4   2   8 5406.47 2039.79   1 0.19776 0.27965-0.85097 0.95833 0.48655-0.05824
   4   2   8 8381.52 4849.70   1 0.18477 0.29145-0.84669 0.95391 0.49896-0.07142
   4  -2   8 8080.23 4043.32   1-0.11184 0.58807-0.91503 0.80781 0.38755 0.03998
  -4  -2  -9 1382.58 1288.38   1-0.87371 0.36294 0.36403-0.47113 0.32264-0.80392
  -4   2  -9 1222.95 1479.69   1-0.79787 0.28631 0.43312-0.32585 0.41927-0.90102
  -4   2  -9 1400.89  741.00   1-0.24861-0.26501 0.96742-0.85997-0.04783-0.43613
   4   2   9 1212.18 1132.48   1 0.19398 0.31881-0.84013 0.94749 0.50649-0.02464
   4   2   9 1199.49 1361.36   1 0.19702 0.31450-0.84179 0.94901 0.50256-0.02158
   4  -2   9 1767.33 3142.38   1-0.07698 0.58850-0.91194 0.80472 0.40303 0.07794
  -4  -2 -10 5492.75 2692.84   1-0.89516 0.34917 0.33915-0.44624 0.28922-0.82397
  -4   2 -10 5418.31 2564.62   1-0.83443 0.28843 0.40306-0.29596 0.37585-0.91061
  -4   2 -10 4735.48 2444.21   1-0.24389-0.30518 0.96252-0.85507-0.11857-0.41916
   4   2  10 6329.96 3111.18   1 0.21314 0.33367-0.83507 0.94229 0.50716 0.02725
   4  -2  10 7450.65 3899.77   1-0.04149 0.58832-0.90743 0.80021 0.41813 0.11628
  -4  -2 -11 6500.66 3013.63   1-0.91449 0.33327 0.31374-0.42084 0.25546-0.84369
  -4   2 -11 4837.14 1909.23   1-0.86661 0.28539 0.37164-0.26454 0.33294-0.92117
   4   2  11 7357.24 4137.63   1 0.23246 0.34965-0.82662 0.93384 0.51249 0.07537
   4  -2  11 5163.06 2238.08   1-0.00537 0.58749-0.90145 0.79423 0.43283 0.15503
  -4  -2 -12  707.97 1137.52   1-0.93181 0.31536 0.28772-0.39482 0.22122-0.86293
  -4   2 -12  866.92 1141.23   1-0.89457 0.27812 0.33988-0.23278 0.29020-0.93190
   4   2  12 1583.53 1404.23   1 0.25546 0.36160-0.81671 0.92396 0.51740 0.12459
   4  -2  12 1376.40 1471.36   1 0.03142 0.58598-0.89392 0.78670 0.44711 0.19419
   4  -4 -15 4712.10 2116.21   1-0.99483 0.66102 0.03582-0.25036-0.09501-0.70736
   4   4 -15 3727.16 1651.90   1-0.24174-0.09562 0.95932-0.74443-0.14579-0.66081
  -4   4  15 5872.77 2459.39   1 0.16600 0.17059-0.75588 0.97060 0.63330 0.16977
  -4  -4  15 3183.09 5453.91   1-0.20784 0.54342-0.91659 0.70215 0.34155 0.46007
   4  -4 -14 1968.36 1937.12   1-0.99557 0.69693 0.04718-0.26172-0.08122-0.66766
   4   4 -14  764.30  948.24   1-0.24570-0.05620 0.96480-0.74991-0.09369-0.65914
  -4   4  14 4540.38 2762.61   1 0.16985 0.13135-0.76781 0.98253 0.61774 0.13180
  -4  -4  14 1633.46 1843.30   1-0.26722 0.56741-0.91202 0.69780 0.31114 0.43716
   4  -4 -1330835.72 7525.36   1-0.99593 0.73246 0.05589-0.27043-0.07061-0.62478
   4   4 -1327394.74 6252.33   1-0.24900-0.01744 0.96763-0.75274-0.04097-0.65808
  -4   4  1335464.59 9657.71   1 0.17277 0.09303-0.77682 0.99154 0.60554 0.09045
  -4  -4  1333732.64 3792.68   1-0.32764 0.59255-0.90315 0.68893 0.27742 0.41742
   4  -4 -12 9222.77 3115.60   1-0.99606 0.76776 0.06155-0.27609-0.06371-0.57819
   4   4 -12 7136.41 4291.46   1-0.99406 0.76509 0.10856 0.10563-0.00650-0.63519
   4   4 -12 9782.31 2961.41   1-0.25164 0.02065 0.96773-0.75284 0.01258-0.65787
  -4   4  12 9528.42 3312.51   1 0.17469 0.05571-0.78270 0.99742 0.59736 0.04509
  -4   4  12 7733.12 4099.83   1 0.33632-0.10693-0.77412 0.98863 0.53629 0.10570
  -4  -4  12 6987.79 2555.20   1-0.38987 0.61950-0.88897 0.67475 0.24026 0.40114
   4  -4 -1140362.71 4332.89   1-0.99609 0.80295 0.06357-0.27811-0.06124-0.52717
   4   4 -1139444.37 2616.57   1-0.99302 0.79927 0.11782 0.09636 0.00496-0.59319
   4   4 -1143547.79 6882.45   1-0.25359 0.05805 0.96496-0.75007 0.06728-0.65879
  -4   4  1141296.59 4235.75   1 0.17547 0.01955-0.78507 0.99979 0.59402-0.00509
  -4   4  1143944.78 4600.55   1 0.33670-0.14258-0.77390 0.98840 0.53637 0.05212
  -4  -4  1141724.83 6183.19   1-0.45429 0.64864-0.86835 0.65414 0.19891 0.38903
   4  -4 -1020105.01 6744.99   1-0.99606 0.83809 0.06116-0.27570-0.06418-0.47073
   4   4 -1023643.75 2078.89   1-0.99260 0.83408 0.12105 0.09313 0.00896-0.54372
   4   4 -1022033.05 6648.31   1-0.25480 0.09472 0.95907-0.74418 0.12348-0.66122
  -4   4  1015772.77 3058.25   1 0.17489-0.01525-0.78329 0.99801 0.59654-0.06115
  -4   4  1021304.97 2574.62   1 0.34759-0.18874-0.76751 0.98201 0.53860-0.00360
  -4  -4  1019186.83 8876.87   1-0.52123 0.68030-0.83968 0.62547 0.15244 0.38205
   4  -4  -9104082.1 7072.40   1-0.99584 0.87304 0.05321-0.26775-0.07387-0.40755
   4   4  -9101047.2 5642.98   1-0.99334 0.87004 0.11514 0.09905 0.00162-0.48291
   4   4  -9102697.1 6898.62   1-0.25519 0.13058 0.94967-0.73477 0.18165-0.66561
  -4   4   9101066.3 7235.23   1 0.17261-0.04837-0.77633 0.99105 0.60622-0.12437
  -4   4   999651.03 6691.84   1 0.37320-0.24962-0.75184 0.96635 0.54354-0.06204
  -4  -4   9104312.7 6896.32   1-0.59081 0.71460-0.80063 0.58641 0.09966 0.38138
   4  -4  -844002.72 5300.82   1-0.99501 0.90737 0.03821-0.25275-0.09211-0.33582
   4   4  -840255.87 3584.40   1-0.99528 0.90721 0.09380 0.12039-0.02472-0.40308
   4   4  -845542.01 5524.71   1-0.25465 0.16549 0.93615-0.72126 0.24240-0.67259
  -4   4   840090.76 4495.53   1 0.16816-0.07931-0.76261 0.97732 0.62461-0.19630
  -4   4   822090.84 3284.94   1 0.42007-0.33176-0.72075 0.93525 0.55140-0.12340
  -4  -4   846344.71 4914.21   1-0.66268 0.75151-0.74782 0.53374 0.03996 0.38773
   4  -4  -7230826.110650.78   1-0.99251 0.94004 0.01404-0.22858-0.12133-0.25311
  -4  -4   7211955.7 9131.95   1-0.46852 0.52177 0.59061-0.80507 0.65700-0.28216
   4   4  -7240793.610830.81   1-0.25347 0.19986 0.91696-0.70212 0.30809-0.68342
  -4   4   7260856.011959.28   1 0.16080-0.10734-0.73962 0.95434 0.65352-0.27875
  -4   4   7231388.210214.85   1 0.49790-0.44486-0.66150 0.87600 0.56080-0.18630
  -4  -4   7233325.710545.75   1-0.73558 0.78907-0.67677 0.46269-0.02983 0.40407
   4  -4  -642583.72 3309.80   1-0.98609 0.96879-0.02212-0.19240-0.16470-0.15625
  -4  -4   637868.16 2413.97   1-0.47978 0.49772 0.58750-0.80196 0.65164-0.33034
   4   4  -647594.33 3470.00   1-0.25044 0.23229 0.89186-0.67702 0.37662-0.69833
  -4   4   652115.38 4327.99   1 0.14945-0.13138-0.70355 0.91827 0.69474-0.37351
  -4   4   637736.86 2584.59   1 0.61776-0.59999-0.54758 0.76208 0.56437-0.24337
   4  -4  -644136.82 2928.44   1-0.11526 0.09735-0.91527 0.70083 0.38599-0.70665
   4  -4  -5113011.2 4932.31   1-0.97132 0.98919-0.07390-0.14063-0.22597-0.04148
   4   4  -5124664.8 4673.83   1-0.24546 0.26276 0.85805-0.64321 0.45109-0.71918
  -4   4   5124613.3 4768.46   1 0.13198-0.14940-0.64799 0.86280 0.75012-0.48295
  -4   4   5122611.5 3517.23   1 0.77295-0.79024-0.33479 0.54939 0.53893-0.27144
   4  -4  -5117856.9 3236.60   1 0.13332-0.11594-0.86542 0.65099 0.48296-0.75017
  -4  -4   5115623.0 3755.96   1-0.86720 0.85000-0.45568 0.24159-0.20078 0.46810
   4  -4  -459327.21 3899.59   1-0.94004 0.99307-0.14505-0.06948-0.30866 0.09469
   4   4  -458177.95 4388.48   1-0.23764 0.29040 0.81179-0.59695 0.53339-0.74787
  -4   4   460888.13 4288.52   1 0.10757-0.16036-0.56635 0.78116 0.81710-0.60337
   4  -4  -458746.20 3471.50   1 0.50385-0.45108-0.65654 0.44204 0.56131-0.77531
  -4  -4   457308.93 4069.46   1-0.90816 0.85557-0.29463 0.08021-0.29737 0.51142
   4  -4  -457542.73 3554.97   1-0.90206 0.95464-0.01100-0.20340-0.43146 0.21741
  -4  -4   3127525.4 2538.70   1-0.46526 0.37738-0.52631 0.31254-0.71170 0.87171
   4  -4  -3124235.1 3777.38   1-0.87918 0.96731-0.23759 0.02303-0.41300 0.25252
  -4  -4   3129546.2 2545.22   1-0.73686 0.64893 0.47596-0.69049 0.48009-0.31951
   4   4  -3142664.7 4100.53   1-0.22547 0.31368 0.74678-0.53194 0.62568-0.78653
  -4   4   3135160.8 3631.26   1 0.07359-0.16175-0.44901 0.66382 0.89048-0.73018
   4  -4  -3129783.1 2728.43   1 0.82526-0.73732-0.23217 0.01758 0.51481-0.67530
   4  -4  -3130438.2 2846.98   1-0.89656 0.98455-0.35756 0.14315-0.26135 0.10082
  -4  -4   3131516.8 3454.01   1-0.91394 0.82596-0.10403-0.11037-0.39227 0.55281
   4  -4  -219446.04 1569.88   1-0.77181 0.89514-0.34754 0.13298-0.53246 0.42547
  -4  -4   211624.40  785.34   1-0.71329 0.59007 0.49026-0.70480 0.50084-0.39378
   4   4  -214239.40 1001.42   1-0.15486 0.27818 0.63601-0.42155 0.75598-0.86307
   4   4  -220202.08 1122.91   1-0.20489 0.32847 0.65234-0.43761 0.72970-0.83701
  -4   4   214420.95 1568.01   1 0.02907-0.15260-0.28971 0.50452 0.95667-0.84980
   4  -4  -219335.00 1524.29   1-0.80819 0.93142-0.57797 0.36389-0.11293 0.00600
  -4   4   217439.18  814.79   1-0.91664 0.79327-0.17986 0.39428-0.35694 0.46396
   4  -4  -189813.95 2472.10   1-0.60768 0.76622-0.46016 0.24560-0.64727 0.59378
  -4  -4   197074.72 2375.26   1-0.72291 0.56438 0.48456-0.69909 0.49254-0.43901
   4   4  -190773.30 2309.54   1-0.36094 0.51957 0.61468-0.40022 0.70134-0.75489
   4   4  -193616.12 2685.63   1-0.17418 0.33314 0.51202-0.29729 0.84112-0.89478
  -4  -4   191362.33 2092.17   1-0.08435-0.07467 0.13623-0.35104 0.98707-0.93337
  -4   4   191532.50 2793.76   1-0.02518-0.13384-0.09446 0.30927 0.99520-0.94150
   4   4  -189227.03 2982.35   1 0.79926-0.64068-0.28637 0.50097 0.52835-0.58184
   4  -4  -187826.31 2240.43   1-0.71455 0.87311-0.69952 0.48544-0.00860-0.04485
  -4   4   189950.68 2240.60   1-0.87856 0.71999-0.42277 0.63686-0.22223 0.27569
  -4  -4   087574.60 3010.80   1-0.74013 0.54630 0.47388-0.68842 0.47710-0.47710
   4   4   081067.32 2096.15   1-0.12708 0.32141 0.31031-0.09558 0.94210-0.94210
  -4   4   085364.14 2401.14   1-0.08082-0.11349 0.12217 0.09262 0.98921-0.98921
  -4  -4   083459.93 2031.08   1 0.00206-0.19638-0.19716-0.01763 0.98036-0.98036
   4   4   085857.86 2652.12   1 0.70390-0.50999-0.44114 0.65574 0.55669-0.55669
   4  -4   094161.10 2876.89   1-0.63490 0.82881-0.76991 0.55583 0.06415-0.06415
   4   4   1343433.7 8177.90   1-0.06418 0.29379 0.05635 0.15845 0.99634-0.94264
  -4  -4  -1345396.5 8281.14   1 0.10372-0.33334-0.55326 0.33845 0.82652-0.87995
   4   4   1357394.1 9868.22   1 0.60994-0.38083-0.55602 0.77053 0.56462-0.51112
   4  -4   1334910.3 9677.50   1-0.56832 0.79730-0.81440 0.60019 0.11728-0.06383
  -4  -4  -2147087.9 5696.34   1-0.78035 0.51591 0.44639-0.66092 0.43792-0.54497
  -4   4  -2150889.4 4384.71   1-0.03812-0.22643 0.63531-0.42085 0.77131-0.87841
  -4   4  -2141940.4 4473.94   1-0.17293-0.09216 0.50649-0.29175 0.84472-0.95204
   4   4   2144273.5 3834.44   1 0.00136 0.26352-0.19455 0.40935 0.98089-0.87348
  -4  -4  -2136286.0 3545.55   1 0.18181-0.44688-0.80426 0.58954 0.56578-0.67285
   4   4   2141422.0 6398.77   1 0.52844-0.26406-0.63534 0.84985 0.56309-0.45609
  -4  -4  -3188681.3 8714.37   1-0.80085 0.50111 0.43078-0.64531 0.41600-0.57658
  -4   4  -3204689.8 9215.75   1-0.21549-0.08438 0.63283-0.41837 0.74369-0.90434
  -4   4  -3177912.3 8012.10   1-0.20340-0.09706 0.64530-0.43056 0.73635-0.89732
   4   4   3180872.1 7980.50   1 0.05636 0.24399-0.38807 0.60288 0.91990-0.75959
  -4  -4  -3191478.9 8403.46   1 0.22526-0.52572-0.92399 0.70928 0.30899-0.46961
   4   4   3196587.4 9074.46   1 0.46398-0.16433-0.68856 0.90307 0.55730-0.39680
   4  -4   3175926.4 9235.50   1-0.45669 0.75624-0.86746 0.65324 0.19731-0.03696
  -4  -4  -474562.77 6496.80   1-0.82097 0.48593 0.41421-0.62875 0.39296-0.60707
  -4   4  -476687.39 4408.45   1-0.35968 0.02450 0.61490-0.40045 0.70179-0.91599
  -4   4  -477488.24 4058.99   1-0.22567-0.11071 0.74780-0.53296 0.62438-0.83886
   4   4   474391.98 3717.67   1 0.09292 0.24280-0.51625 0.73106 0.85137-0.63764
   4   4   477349.50 4206.11   1 0.41601-0.08109-0.72357 0.93808 0.55078-0.33678
   4  -4   479431.66 4894.11   1-0.40765 0.74247-0.88391 0.66969 0.22915-0.01535
  -4  -4  -5148627.7 9876.11   1-0.84028 0.47041 0.39769-0.61188 0.36847-0.63584
  -4   4  -5148668.4 7934.71   1-0.47559 0.10525 0.58849-0.37396 0.65381-0.92145
  -4   4  -5148617.4 8980.99   1-0.23969-0.13215 0.82342-0.60858 0.51431-0.78240
   4   4   5152841.3 8018.66   1 0.11616 0.25492-0.59537 0.81018 0.79500-0.52783
   4   4   5155193.6 9654.86   1 0.38225-0.01206-0.74609 0.96059 0.54518-0.27768
   4  -4   5142135.5 8232.57   1-0.36124 0.73134-0.89616 0.68194 0.25768 0.00956
  -4  -4  -649151.30 4201.96   1-0.85903 0.45394 0.37948-0.59367 0.34358-0.66443
  -4   4  -651761.64 3542.70   1-0.56944 0.16379 0.55803-0.34350 0.60359-0.92475
  -4   4  -660501.21 4177.07   1-0.24843-0.15886 0.87753-0.66269 0.41013-0.73184
   4   4   654873.93 3668.15   1 0.13029 0.27616-0.64244 0.85725 0.75517-0.43457
   4   4   653845.01 4469.39   1 0.36018 0.04526-0.75992 0.97442 0.54108-0.22008
   4  -4   659672.30 5499.60   1-0.31662 0.72200-0.90511 0.69090 0.28374 0.03695
  -4  -4  -7102482.2 8777.39   1-0.87694 0.43662 0.36047-0.57467 0.31784-0.69217
  -4   4  -7104981.7 7401.00   1-0.64628 0.20532 0.52556-0.31102 0.55326-0.92795
  -4   4  -7104644.6 7343.77   1-0.25331-0.18943 0.91549-0.70065 0.31256-0.68789
   4   4   7104706.5 7226.28   1 0.13835 0.30347-0.66889 0.88370 0.73036-0.35633
   4   4   7114095.6 9894.08   1 0.34756 0.09315-0.76753 0.98203 0.53859-0.16410
   4  -4   7104837.1 8022.01   1-0.27322 0.71387-0.91134 0.69713 0.30789 0.06625
  -4  -4  -840935.48 5233.06   1-0.89392 0.41837 0.34068-0.55487 0.29126-0.71907
  -4   4  -844187.76 3592.06   1-0.71005 0.23380 0.49215-0.27761 0.50359-0.93180
  -4   4  -839559.59 5334.16   1-0.25497-0.22319 0.94174-0.72685 0.21932-0.64951
   4   4   840402.87 3064.23   1 0.14225 0.33493-0.68159 0.89640 0.71776-0.29029
   4   4   842178.17 4165.21   1 0.34257 0.13341-0.77047 0.98498 0.53758-0.10958
   4  -4   845805.33 8225.41   1-0.23060 0.70653-0.91519 0.70098 0.33050 0.09709
  -4  -4  -947884.46 8127.32   1-0.90990 0.39913 0.32009-0.53428 0.26385-0.74513
  -4   4  -945842.96 7560.52   1-0.76366 0.25210 0.45827-0.24374 0.45475-0.93650
  -4   4  -945160.76 7148.29   1-0.25493-0.25869 0.95769-0.74279 0.13354-0.61751
   4   4   953948.32 7595.86   1 0.34379 0.16747-0.76976 0.98426 0.53783-0.05633
   4  -4   950211.67 9254.62   1-0.18807 0.69960-0.91712 0.70268 0.35144 0.12953
  -4  -4 -10 2588.55 1390.12   1-0.92481 0.37881 0.29868-0.51288 0.23560-0.77035
  -4   4 -10 3724.30 3294.05   1-0.80916 0.26230 0.42410-0.20956 0.40668-0.94195
  -4   4 -10 2205.60  988.22   1-0.25313-0.29595 0.96601-0.75111 0.05237-0.59010
   4   4  10 2270.06 1291.05   1 0.35012 0.19641-0.76601 0.98051 0.53911-0.00411
   4  -4  10 4021.91 2659.21   1-0.14616 0.69298-0.91678 0.70234 0.37168 0.16273
  -4  -4 -11 6406.18 4747.46   1-0.93858 0.35736 0.27644-0.49063 0.20647-0.79471
  -4   4 -11 4883.87 3984.34   1-0.84732 0.26609 0.39103-0.17684 0.35935-0.94758
  -4   4 -11 5803.32 4533.06   1-0.24986-0.33468 0.96795-0.75306-0.02504-0.56646
   4   4  1110170.34 6035.34   1 0.36071 0.22108-0.75960 0.97410 0.54118 0.04730
   4  -4  11 8281.46 4958.92   1-0.10429 0.68641-0.91448 0.70004 0.39095 0.19690
  -4  -4 -12 1834.24 1641.24   1-0.95115 0.33470 0.25332-0.46751 0.17646-0.81816
  -4   4 -12  975.39 1420.62   1-0.88065 0.26420 0.35631-0.14211 0.31223-0.95393
   4   4  12 1781.99 2204.57   1 0.37493 0.24214-0.75076 0.96526 0.54385 0.09813
   4  -4  12 1793.98 1474.02   1-0.06232 0.67973-0.91024 0.69580 0.40935 0.23195
   4  -6 -14 5128.78 1961.38   1-0.99314 0.69450 0.01906-0.34087-0.11528-0.63360
   4   6 -14 2082.56 1099.30   1-0.25150-0.05040 0.96781-0.64547 0.00928-0.76211
  -4   6  14 3044.84 1813.17   1 0.13690 0.16396-0.66416 0.98637 0.73494 0.01313
  -4  -6  14 2401.17 1331.81   1-0.35597 0.65616-0.89735 0.57603 0.26082 0.48747
   4  -6 -1311819.04 4803.79   1-0.99388 0.73041 0.02562-0.34743-0.10736-0.58803
   4   6 -1312364.59 5646.17   1-0.25358-0.01286 0.96499-0.64265 0.06698-0.76604
  -4   6  1315060.93 3357.93   1 0.13839 0.12710-0.66903 0.99125 0.73023-0.03559
  -4  -6  1317276.22 4640.63   1-0.41653 0.68144-0.88121 0.55988 0.22352 0.47133
   4  -6 -12 3517.97 1737.06   1-0.99423 0.76593 0.02908-0.35089-0.10318-0.53872
   4   6 -12 3442.60 1690.15   1-0.25483 0.02384 0.95878-0.63644 0.12566-0.77095
  -4   6  12 3806.97 2500.36   1 0.13858 0.09155-0.66965 0.99186 0.72962-0.08842
  -4  -6  12 2020.90 2220.08   1-0.47788 0.70751-0.85915 0.53783 0.18297 0.45842
   4  -6 -1123276.65 4799.33   1-0.99422 0.80108 0.02891-0.35072-0.10338-0.48503
   4   6 -1118603.20 6463.41   1-0.25519 0.05965 0.94891-0.62657 0.18555-0.77707
  -4   6  1120633.92 2921.53   1 0.13728 0.05748-0.66540 0.98761 0.73375-0.14598
  -4   6  1119512.48 4660.06   1 0.55602-0.36190-0.61014 0.93190 0.56440 0.02409
  -4  -6  1124614.39 4519.21   1-0.53998 0.73434-0.83016 0.50884 0.13870 0.44924
   4  -6 -10 2635.79 1473.39   1-0.99376 0.83579 0.02442-0.34623-0.10881-0.42611
   4   6 -10 2118.16 1137.92   1-0.99608 0.83811 0.07332 0.24848-0.04931-0.48560
   4   6 -10 2232.37 1304.90   1-0.25457 0.09449 0.93499-0.61265 0.24694-0.78468
  -4   6  10 1047.47 2066.02   1 0.13423 0.02517-0.65539 0.97760 0.74326-0.20892
  -4   6  10 2367.73 1253.92   1 0.58409-0.42524-0.58283 0.90458 0.56492-0.02993
  -4  -6  10 1621.98 1650.50   1-0.60262 0.76169-0.79291 0.47159 0.09018 0.44431
   4  -6  -930981.62 3552.03   1-0.99259 0.86979 0.01469-0.33649-0.12056-0.36086
   4   6  -930840.46 5126.66   1-0.25334 0.12882 0.91570-0.59344 0.31193-0.79449
  -4   6   932587.51 3958.85   1 0.12906-0.00502-0.63837 0.96059 0.75882-0.27792
  -4   6   916478.99 1426.36   1 0.62524-0.50166-0.53936 0.86111 0.56405-0.08255
  -4  -6   934433.12 4557.97   1-0.66518 0.78935-0.74572 0.42459 0.03773 0.44342
   4  -6  -8 1830.27 1793.29   1-0.99014 0.90250-0.00151-0.32029-0.14003-0.28789
   4   6  -8 1091.50 1222.76   1-0.25041 0.16135 0.89166-0.56940 0.37711-0.80606
  -4   6   8  128.02 2045.91   1 0.12132-0.03264-0.61264 0.93485 0.78099-0.35352
  -4   6   8  257.79  280.81   1 0.68079-0.59248-0.47307 0.79482 0.55921-0.13121
  -4  -6   8 1198.10 1437.19   1-0.72681 0.81564-0.68651 0.36538-0.02086 0.44856
   4  -6  -726280.09 3457.61   1-0.98527 0.93281-0.02574-0.29606-0.16900-0.20544
   4   6  -726970.60 4034.71   1-0.24596 0.19235 0.86122-0.53896 0.44474-0.82007
  -4   6   711475.05 2687.41   1 0.11039-0.05709-0.57593 0.89814 0.81000-0.43597
  -4   6   716332.37 1965.74   1 0.74749-0.69413-0.37699 0.69888 0.54692-0.17244
  -4  -6   729312.39 3827.02   1-0.78552 0.83901-0.61296 0.29184-0.08498 0.45922
   4  -6  -620914.17 3126.38   1-0.97595 0.95865-0.05995-0.26185-0.20955-0.11139
   4   6  -620191.91 2365.44   1-0.23960 0.22145 0.82295-0.50069 0.51510-0.83681
  -4   6   622584.55 3057.89   1 0.09559-0.07765-0.52543 0.84764 0.84544-0.52484
  -4   6   620754.14 2383.59   1 0.82174-0.80371-0.23995 0.56185 0.51686-0.19587
  -4  -6   622908.64 2928.05   1-0.83837 0.85652-0.52279 0.20167-0.15429 0.47507
   4  -6  -532426.35 3274.85   1-0.95864 0.97651-0.10639-0.21541-0.26395-0.00350
   4   6  -530977.00 2913.86   1-0.23088 0.24818 0.77495-0.45269 0.58833-0.85643
  -4   6   533786.03 3255.91   1 0.07613-0.09356-0.45794 0.78015 0.88571-0.61854
  -4  -6   532474.19 3214.12   1-0.88116 0.86396-0.41448 0.09335-0.22750 0.49482
   4  -6  -4 6629.35 3801.85   1-0.92761 0.98065-0.16719-0.15461-0.33401 0.12004
   4   6  -4 8015.34 3534.53   1-0.21911 0.27187 0.71472-0.39246 0.66419-0.87866
  -4   6   4 5662.17 1234.91   1 0.05142-0.10422-0.37044 0.69266 0.92742-0.71369
   4  -6  -4 4450.97 1779.98   1 0.65734-0.60457-0.50224 0.18048 0.56183-0.77582
  -4  -6   4 7756.35 2020.22   1-0.90908 0.85649-0.28803-0.03359-0.30101 0.51506
   4  -6  -4 6613.98  987.67   1-0.91577 0.96836-0.13407-0.18754-0.37864 0.16459
   4  -6  -326105.54 3515.22   1-0.87457 0.96270-0.24334-0.07848-0.41939 0.25891
  -4  -6   326414.28 1675.17   1-0.98424 0.89604-0.03010-0.29169-0.17420 0.33468
   4   6  -326138.62 1644.11   1-0.16911 0.25711 0.63548-0.31379 0.75336-0.91401
   4   6  -328272.68 2437.75   1-0.20216 0.29036 0.63943-0.31733 0.74179-0.90276
  -4   6   324928.65 2594.14   1 0.02128-0.10944-0.26124 0.58345 0.96503-0.80473
   4  -6  -328103.85 2471.66   1-0.90436 0.99234-0.31855-0.00306-0.28398 0.12344
  -4  -6   326449.45 2609.68   1-0.91629 0.82830-0.14801-0.17360-0.37215 0.53269
   4  -6  -2 2480.50  914.97   1-0.78877 0.91210-0.33279 0.01096-0.51680 0.40981
  -4  -6   2 1377.95  641.21   1-0.96999 0.84671 0.21055-0.53184 0.12153-0.01458
   4   6  -2 4542.22  739.56   1-0.44813 0.57145 0.59594-0.27425 0.66635-0.77344
   4   6  -2 5188.07 1032.52   1-0.18158 0.30516 0.54501-0.22291 0.81852-0.92584
  -4   6   2 3336.32 1815.84   1-0.01494-0.10879-0.13330 0.45550 0.99096-0.88355
   4  -6  -2 2533.58 2793.49   1-0.86213 0.98535-0.46891 0.14779-0.19192 0.08499
  -4  -6   2 4752.82 1400.24   1-0.90036 0.77698-0.00169-0.31992-0.43514 0.54216
   4  -6  -138774.82 3024.80   1-0.66171 0.82024-0.42805 0.10622-0.61555 0.56206
  -4  -6   140510.46 3167.28   1-0.92916 0.77065 0.29194-0.61323 0.22675-0.17327
   4   6  -141992.64 2693.28   1-0.53316 0.69168 0.57090-0.24910 0.62434-0.67787
   4   6  -142382.91 3025.40   1-0.15528 0.31424 0.42957-0.10747 0.88958-0.94323
  -4   6   141492.79 3139.26   1-0.05291-0.10611 0.01228 0.30992 0.99852-0.94482
   4   6  -142230.14 3259.07   1 0.86187-0.70329-0.13911 0.46100 0.48766-0.54115
   4  -6  -144613.46 3288.23   1-0.80483 0.96339-0.58347 0.26235-0.10863 0.05517
   4  -6   021097.26 1858.88   1-0.49176 0.68518-0.51531 0.19465-0.70187 0.70187
  -4  -6   021381.33 1783.25   1-0.90499 0.71126 0.32664-0.64793 0.27255-0.27255
   4   6   019575.53 1657.34   1-0.12314 0.31748 0.29397 0.02812 0.94784-0.94784
  -4   6   018449.82 1792.83   1-0.09141-0.10289 0.16456 0.15764 0.98212-0.98212
   4   6   019468.09 1862.90   1 0.80860-0.61469-0.26775 0.58964 0.52389-0.52389
   4  -6   018921.37 1851.14   1-0.74327 0.93717-0.66791 0.34679-0.03785 0.03785
   4  -6   1 2273.66 2004.01   1-0.29513 0.52375-0.58263 0.26198-0.75724 0.81058
  -4  -6  -1 1417.62 1337.15   1-0.89338 0.66442 0.34134-0.66263 0.29214-0.34562
   4   6   1 3216.64 1034.53   1-0.08647 0.31608 0.14472 0.17747 0.98568-0.93198
   4   6   1 1588.65 1371.23   1 0.74784-0.51861-0.37643 0.69833 0.54682-0.49333
   4  -6   1 3173.94 1788.82   1-0.68258 0.91182-0.73047 0.40935 0.02190 0.03155
  -4  -6  -2173688.7 8349.65   1-0.88990 0.62571 0.34554-0.66684 0.29777-0.40472
  -4   6  -2187152.6 8982.82   1-0.15985-0.10523 0.44929-0.12720 0.87896-0.98627
   4   6   2178558.1 8033.17   1-0.04840 0.31329-0.00525 0.32746 0.99881-0.89141
   4   6   2183692.3 9323.66   1 0.68731-0.42276-0.46337 0.78526 0.55935-0.45235
   4  -6   2180825.9 8455.95   1-0.62503 0.88929-0.77729 0.45597 0.07171 0.03518
  -4  -6  -3 3980.81 1796.50   1-0.89165 0.59224 0.34344-0.66473 0.29495-0.45538
  -4   6  -3 3192.44 1020.24   1-0.09256-0.20731 0.63673-0.31504 0.76550-0.92615
  -4   6  -3 3642.32 1692.45   1-0.18666-0.11380 0.56792-0.24582 0.80163-0.96261
   4   6   3 3522.73 1578.20   1-0.01267 0.31285-0.14188 0.46409 0.98980-0.82869
   4   6   3 4205.51 2146.02   1 0.63321-0.33355-0.53042 0.85218 0.56363-0.40314
   4  -6   3 3753.60 1699.44   1-0.56981 0.86935-0.81352 0.49220 0.11613 0.04421
  -4  -6  -4 5199.36 2127.09   1-0.89678 0.56214 0.33714-0.65844 0.28654-0.50044
  -4   6  -4 5255.40 1906.56   1-0.25539-0.07979 0.62937-0.30768 0.73393-0.94813
  -4   6  -4 4878.76 1723.57   1-0.20803-0.12781 0.66728-0.34518 0.71515-0.92979
   4   6   4 4874.65 1537.28   1 0.01951 0.31621-0.25474 0.57696 0.96681-0.75307
   4   6   4 5312.58 2370.13   1 0.58675-0.25183-0.58014 0.90190 0.56493-0.35093
   4  -6   4 4946.79 2218.30   1-0.51713 0.85195-0.84167 0.52035 0.15540 0.05839
  -4  -6  -5 7361.25 3257.50   1-0.90408 0.53422 0.32783-0.64912 0.27413-0.54151
  -4   6  -5 5343.41 1184.04   1-0.39162 0.02112 0.60881-0.28712 0.68991-0.95766
  -4   6  -5 7336.36 3161.63   1-0.22553-0.14630 0.74710-0.42484 0.62527-0.89336
   4   6   5 6816.00 1305.32   1 0.04374 0.32734-0.34287 0.66508 0.93836-0.67119
   4   6   5 6563.78 2929.31   1 0.54951-0.17932-0.61624 0.93799 0.56416-0.29666
   4  -6   5 6658.24 1898.29   1-0.46654 0.83664-0.86369 0.54237 0.19069 0.07655
  -4  -6  -6 2222.37 2415.99   1-0.91273 0.50764 0.31620-0.63749 0.25870-0.57956
  -4   6  -6 1206.56 1475.72   1-0.50385 0.09821 0.58026-0.25846 0.63985-0.96101
  -4   6  -6 1897.31 1781.74   1-0.23760-0.16968 0.81159-0.48933 0.53371-0.85542
   4   6   6  709.87 1302.94   1 0.06184 0.34461-0.40756 0.72977 0.91108-0.59047
   4   6   6  911.93 1515.34   1 0.52123-0.11577-0.64168 0.96343 0.56263-0.24163
   4  -6   6 1773.25 2568.79   1-0.41762 0.82299-0.88087 0.55955 0.22283 0.09786
  -4  -6  -7 2018.14 1893.57   1-0.92214 0.48182 0.30269-0.62398 0.24087-0.61520
  -4   6  -7 1705.08 1098.79   1-0.59632 0.15537 0.54752-0.22572 0.58703-0.96172
  -4   6  -7 3167.48 1417.30   1-0.24607-0.19667 0.86197-0.53971 0.44322-0.81855
   4   6   7 2233.02 1044.10   1 0.07463 0.36719-0.45266 0.77488 0.88854-0.51451
   4   6   7 1944.91 1947.92   1 0.50112-0.06039-0.65882 0.98057 0.56108-0.18658
   4  -6   7 2324.31 1795.72   1-0.36997 0.81062-0.89409 0.57276 0.25242 0.12172
  -4  -6  -8 2197.59 2136.59   1-0.93189 0.45635 0.28758-0.60888 0.22104-0.64884
  -4   6  -8 2071.44  885.31   1-0.67283 0.19658 0.51244-0.19064 0.53355-0.96177
  -4   6  -8 2229.83  980.56   1-0.25156-0.22664 0.90044-0.57818 0.35484-0.78379
   4   6   8 2071.21 1611.44   1 0.08305 0.39414-0.48207 0.80428 0.87218-0.44471
   4   6   8 1821.55 1678.40   1 0.48822-0.01222-0.66943 0.99118 0.55990-0.13190
   4  -6   8 1951.35 1838.76   1-0.32328 0.79921-0.90394 0.58262 0.27993 0.14766
  -4  -6  -9 1621.40 1207.17   1-0.94166 0.43089 0.27106-0.59236 0.19948-0.68076
  -4   6  -9 1804.63 2108.20   1-0.73663 0.22507 0.47610-0.15430 0.48030-0.96204
  -4   6  -9 2269.25 1598.37   1-0.25457-0.25908 0.92887-0.60661 0.26902-0.75159
   4   6   9 2436.46 1959.68   1 0.48158 0.02968-0.67477 0.99653 0.55924-0.07774
   4  -6   9 2552.85 2066.74   1-0.27726 0.78847-0.91086 0.58954 0.30569 0.17535
  -4  -6 -10 1422.36 1064.56   1-0.95118 0.40518 0.25325-0.57455 0.17637-0.71113
  -4   6 -10  132.48  580.06   1-0.79021 0.24335 0.43903-0.11722 0.42755-0.96282
  -4   6 -10 -365.74  899.78   1-0.25519-0.29389 0.94926-0.62692 0.18378-0.72152
   4   6  10  575.20  832.50   1 0.48034 0.06618-0.67576 0.99751 0.55911-0.02411
   4  -6  10   45.52 1653.57   1-0.23168 0.77817-0.91512 0.59380 0.32995 0.20455
  -4  -6 -11  661.28 1075.75   1-0.96024 0.37902 0.23423-0.55553 0.15185-0.74008
  -4   6 -11 1495.19  885.91   1-0.25445-0.33009 0.96157-0.63924 0.10304-0.69455
   4   6  11 2145.05 1742.19   1 0.48379 0.09801-0.67300 0.99476 0.55946 0.02902
   4  -6  11 1921.89 2671.80   1-0.18597 0.76809-0.91715 0.59549 0.35247 0.23538
   4  -8 -14 1765.67 1570.90   1-0.98781 0.68917-0.01398-0.41509-0.15497-0.59391
   4   8 -14 2880.97 3802.61   1-0.25422-0.04768 0.96276-0.53298 0.09194-0.84478
  -4   8  14 3018.95 1438.73   1 0.10184 0.19903-0.54685 0.97647 0.83100-0.08293
  -4  -8  14 3156.70 3182.11   1-0.41977 0.71995-0.88019 0.45176 0.22145 0.52684
   4  -8 -1322436.52 6087.44   1-0.98870 0.72523-0.00945-0.41962-0.14955-0.54584
   4   8 -1323148.24 4524.35   1-0.25510-0.01134 0.95490-0.52512 0.15188-0.85094
  -4   8  1325878.42 2772.47   1 0.10203 0.16346-0.54752 0.97714 0.83054-0.13590
  -4  -8  1325771.52 3972.30   1-0.47827 0.74318-0.85899 0.43056 0.18270 0.51214
   4  -8 -1211827.91 5520.57   1-0.98897 0.76067-0.00802-0.42105-0.14784-0.49405
   4   8 -12 8073.54 7147.84   1-0.25504 0.02405 0.94329-0.51351 0.21245-0.85774
  -4   8  1213059.88 2710.12   1 0.10075 0.12938-0.54313 0.97275 0.83357-0.19237
  -4  -8  1211586.69 3381.17   1-0.53653 0.76616-0.83196 0.40353 0.14126 0.50014
   4  -8 -1116165.10 5735.49   1-0.98856 0.79542-0.01018-0.41888-0.15043-0.43797
   4   8 -1111932.85 9285.55   1-0.25441 0.05899 0.92693-0.49725 0.27579-0.86559
  -4   8  1116991.63 2679.52   1 0.09781 0.09695-0.53307 0.96269 0.84039-0.25262
  -4  -8  1117377.53 3533.51   1-0.59430 0.78865-0.79838 0.36995 0.09687 0.49107
   4  -8 -1023759.9110151.32   1-0.98729 0.82932-0.01654-0.41252-0.15803-0.37688
   4   8 -1019819.86 9125.62   1-0.25233 0.09236 0.90675-0.47707 0.33780-0.87399
  -4   8  1018588.31 2529.21   1 0.09300 0.06640-0.51652 0.94614 0.85120-0.31686
  -4   8  1021815.86 2424.88   1 0.74459-0.58526-0.38155 0.81074 0.54771-0.01274
  -4  -8  1023384.15 4110.72   1-0.65104 0.81055-0.75737 0.32921 0.05024 0.48437
   4  -8  -942347.73 9724.14   1-0.98478 0.86197-0.02787-0.40120-0.17154-0.30988
   4   8  -944575.25 9904.85   1-0.24903 0.12452 0.88171-0.45203 0.40069-0.88326
  -4   8   940223.55 3656.36   1 0.08603 0.03800-0.49243 0.92205 0.86608-0.38517
  -4   8   942556.45 2523.29   1 0.77871-0.65470-0.32466 0.75385 0.53684-0.05536
  -4  -8   943357.58 4674.75   1-0.70630 0.83048-0.70790 0.27973-0.00054 0.48171
   4  -8  -8 8092.14 5537.96   1-0.98034 0.89271-0.04513-0.38394-0.19204-0.23589
   4   8  -8 7384.97 5581.78   1-0.24436 0.15530 0.85120-0.42152 0.46446-0.89341
  -4   8   8 7900.45 2405.86   1 0.07660 0.01206-0.45958 0.88920 0.88482-0.45735
  -4   8   8 7978.60 1784.36   1 0.81728-0.72859-0.24963 0.67881 0.51936-0.09138
  -4  -8   8 8054.97 6921.84   1-0.75888 0.84771-0.64893 0.22076-0.05463 0.48233
   4  -8  -7150066.8 9796.97   1-0.97284 0.92037-0.06949-0.35958-0.22079-0.15365
   4   8  -7141482.9 8706.54   1-0.23812 0.18452 0.81451-0.38482 0.52902-0.90435
  -4   8   7145747.1 8830.89   1 0.06438-0.01107-0.41655 0.84617 0.90682-0.53279
  -4   8   7143418.5 7884.80   1 0.85631-0.80295-0.15502 0.58421 0.49264-0.11815
  -4  -8   7154483.8 9695.57   1-0.80727 0.86076-0.57949 0.15133-0.11174 0.48598
   4  -8  -654669.52 4438.10   1-0.96038 0.94308-0.10231-0.32676-0.25921-0.06174
   4   8  -649216.53 4891.31   1-0.23009 0.21193 0.77076-0.34108 0.59411-0.91582
  -4   8   656427.05 4624.88   1 0.04905-0.03111-0.36193 0.79155 0.93091-0.61030
  -4  -8   655233.71 4551.89   1-0.84954 0.86768-0.49894 0.07077-0.17126 0.49204
   4  -8  -655826.56 3630.42   1-0.89142 0.87322 0.04075-0.46958-0.45132 0.13025
   4  -8  -561762.12 4450.62   1-0.94005 0.95792-0.14503-0.28404-0.30863 0.04117
   4   8  -566250.13 4407.48   1-0.21997 0.23727 0.71901-0.28933 0.65925-0.92735
  -4   8   559475.53 4534.79   1 0.03039-0.04781-0.29452 0.72414 0.95516-0.68799
  -4  -8   562639.16 4753.65   1-0.88366 0.86646-0.40705-0.02177-0.23119 0.49875
   4  -8  -559318.13 3641.40   1-0.91225 0.92944-0.08475-0.34407-0.40076 0.13320
   4  -8  -452035.90 6670.47   1-0.90752 0.96055-0.19885-0.23022-0.36994 0.15597
   4   8  -445884.76 4448.15   1-0.20622 0.25904 0.65863-0.22917 0.72365-0.93828
  -4   8   446343.68 5004.77   1 0.00701-0.06018-0.21557 0.64517 0.97646-0.76165
  -4  -8   450851.08 3580.66   1-0.90655 0.85396-0.30535-0.12347-0.29142 0.50547
   4  -8  -449766.81 5025.19   1-0.91577 0.96835-0.21352-0.21530-0.34025 0.12620
   4  -8  -358949.96 3861.14   1-0.85702 0.94515-0.26416-0.16494-0.44240 0.28192
   4   8  -354694.14 2482.35   1-0.45105 0.53905 0.59520-0.16629 0.66504-0.82569
   4   8  -359697.20 3606.99   1-0.19103 0.27923 0.58784-0.15837 0.78609-0.94707
  -4   8   360078.71 3737.11   1-0.01800-0.07045-0.12174 0.55135 0.99239-0.83129
   4  -8  -360921.53 3549.25   1-0.90117 0.98915-0.33576-0.09306-0.27412 0.11358
  -4  -8   355270.92 3919.95   1-0.91638 0.82840-0.19611-0.23271-0.34896 0.50950
   4  -8  -2103448.9 5266.72   1-0.78116 0.90450-0.33950-0.08960-0.52393 0.41695
  -4  -8   297428.49 4774.02   1-0.99153 0.86816 0.00715-0.43623-0.12963 0.23661
   4   8  -297211.15 4415.18   1-0.56614 0.68936 0.55926-0.13019 0.60555-0.71261
   4   8  -297332.49 5252.11   1-0.17298 0.29656 0.50674-0.07727 0.84456-0.95188
  -4   8   2102698.8 5499.74   1-0.04543-0.07830-0.01674 0.44635 0.99882-0.89142
   4  -8  -296677.08 5627.75   1-0.87147 0.99469-0.44387 0.01570-0.20857 0.10165
  -4  -8   296729.64 5001.26   1-0.91210 0.78872-0.08328-0.34554-0.40140 0.50843
   4  -8  -1121110.8 5882.54   1-0.67374 0.83227-0.42032-0.00878-0.60777 0.55428
  -4  -8   1136008.7 6845.48   1-0.99253 0.83402 0.12158-0.54998 0.00962 0.04384
   4   8  -1127965.6 6162.10   1-0.15208 0.31104 0.41582 0.01364 0.89664-0.95029
  -4   8   1130733.7 7681.86   1-0.07424-0.08478 0.09603 0.33357 0.99260-0.93890
   4  -8  -1133863.9 6760.02   1-0.83138 0.98994-0.53666 0.10849-0.14419 0.09073
  -4  -8   1142353.9 7110.76   1-0.89426 0.73549 0.02821-0.45704-0.44664 0.50015
   4  -8   063967.18 3618.23   1-0.53100 0.72442-0.49776 0.07022-0.68576 0.68576
  -4  -8   048107.65 4515.83   1-0.97879 0.78506 0.18464-0.61303 0.08863-0.08863
   4   8   046988.75 4262.16   1-0.12866 0.32300 0.31692 0.11253 0.93968-0.93968
  -4   8   047595.51 4981.05   1-0.10317-0.09114 0.21208 0.21752 0.97178-0.97178
   4   8   041919.00 4373.55   1 0.86425-0.67034-0.13207 0.56126 0.48541-0.48541
   4  -8   044256.39 4653.01   1-0.78512 0.97902-0.61354 0.18538-0.08450 0.08450
   4  -8   1156693.1 7408.70   1-0.36056 0.58917-0.56372 0.13618-0.74310 0.79644
  -4  -8  -1152148.7 7637.35   1-0.96599 0.73703 0.22077-0.64916 0.13458-0.18806
  -4   8  -1152589.4 7393.69   1-0.13094-0.09876 0.32643 0.10302 0.93610-0.98976
   4   8   1159438.2 7895.26   1-0.10349 0.33310 0.21339 0.21620 0.97146-0.91776
   4   8   1155576.2 8760.10   1 0.82761-0.59838-0.22688 0.65607 0.51339-0.45990
   4  -8   1148488.0 7298.46   1-0.73581 0.96506-0.67651 0.24834-0.03007 0.08353
   4  -8   2124652.8 6777.57   1-0.17494 0.43873-0.60936 0.18182-0.77335 0.88002
  -4  -8  -2127511.0 7402.29   1-0.95710 0.69291 0.24111-0.66950 0.16069-0.26764
  -4   8  -2127010.6 7539.42   1-0.15652-0.10856 0.43492-0.00545 0.88675-0.99407
   4   8   2126157.2 7055.93   1-0.07780 0.34269 0.11015 0.31945 0.99086-0.88346
   4   8   2130077.7 7732.84   1 0.78741-0.52285-0.30888 0.73807 0.53345-0.42645
   4  -8   2131274.8 7857.58   1-0.68539 0.94998-0.72791 0.29974 0.01929 0.08762
  -4  -8  -3297124.618055.40   1-0.95210 0.65269 0.25142-0.67981 0.17400-0.33442
  -4   8  -3304858.5 5744.06   1-0.00773-0.29214 0.63369-0.20477 0.77354-0.93419
  -4   8  -3305289.5 9103.10   1-0.17918-0.12128 0.53428-0.10481 0.82609-0.98706
   4   8   3291876.715506.56   1-0.05295 0.35313 0.01243 0.41716 0.99851-0.83741
   4   8   3295823.817648.03   1 0.74729-0.44740-0.37731 0.80650 0.54698-0.38648
   4  -8   3317591.3 8665.55   1-0.63492 0.93485-0.76990 0.34174 0.06414 0.09624
  -4  -8  -4133488.7 9500.84   1-0.95033 0.61570 0.25491-0.68331 0.17852-0.39242
  -4   8  -4134452.1 7774.53   1-0.17811-0.15707 0.63508-0.20616 0.75162-0.96582
  -4   8  -4141306.1 8660.52   1-0.19857-0.13726 0.62265-0.19318 0.75688-0.97151
   4   8   4136388.1 7949.99   1-0.03021 0.36568-0.07527 0.50488 0.99670-0.78189
   4   8   4131818.8 9244.45   1 0.71000-0.37480-0.43269 0.86188 0.55558-0.34159
   4  -8   4133022.7 8458.03   1-0.58542 0.92024-0.80403 0.37560 0.10393 0.10986
  -4  -8  -589657.60 7366.27   1-0.95105 0.58118 0.25351-0.68191 0.17671-0.44409
  -4   8  -591827.14 6642.78   1-0.32734-0.04315 0.62026-0.19134 0.71282-0.98057
  -4   8  -598092.59 7202.74   1-0.21580-0.15603 0.69839-0.26871 0.68240-0.95049
   4   8   589917.88 6875.92   1-0.01048 0.38123-0.15014 0.57975 0.98860-0.72010
   4   8   591033.06 7931.70   1 0.67729-0.30677-0.47629 0.90548 0.56071-0.29323
   4  -8   588654.25 8851.85   1-0.53609 0.90618-0.83220 0.40377 0.14159 0.12566
  -4  -8  -617272.37 3111.15   1-0.95359 0.54850 0.24842-0.67681 0.17012-0.49098
  -4   8  -615963.39 1612.02   1-0.45390 0.04825 0.59429-0.16522 0.66391-0.98507
  -4   8  -619468.12 3287.36   1-0.22872-0.17857 0.76360-0.33391 0.60382-0.92553
   4   8   614930.05 1484.50   1 0.00580 0.40024-0.21106 0.64067 0.97745-0.65524
   4   8   617734.87 6185.94   1 0.65097-0.24551-0.50985 0.93885 0.56239-0.24139
   4  -8   616587.53 7196.57   1-0.48741 0.89279-0.85516 0.42673 0.17640 0.14429
  -4  -8  -766222.46 9347.75   1-0.95742 0.51710 0.24041-0.66880 0.15980-0.53413
  -4   8  -765397.55 5978.51   1-0.55969 0.11874 0.56163-0.13256 0.60934-0.98403
  -4   8  -762924.76 7684.58   1-0.23874-0.20400 0.81800-0.38832 0.52332-0.89865
   4   8   763397.00 5860.95   1 0.02014 0.42168-0.25707 0.68669 0.96618-0.59214
   4   8   766629.4911771.67   1 0.62952-0.18879-0.53458 0.96358 0.56384-0.18934
   4  -8   776330.24 8680.31   1-0.43933 0.87998-0.87372 0.44529 0.20880 0.16535
  -4  -8  -8 5010.03 2739.34   1-0.96210 0.48656 0.23001-0.65840 0.14643-0.57424
  -4   8  -8 4227.22 3066.84   1-0.64759 0.17134 0.52493-0.09586 0.55232-0.98053
  -4   8  -8 3517.45 2876.48   1-0.24615-0.23204 0.86249-0.43281 0.44215-0.87110
   4   8   8 4554.70 3278.44   1 0.61367-0.13767-0.55201 0.98102 0.56451-0.13651
   4  -8   8 3859.22 2624.54   1-0.39173 0.86766-0.88846 0.46003 0.23911 0.18848
  -4  -8  -921843.64 6002.39   1-0.96727 0.45650 0.21759-0.64598 0.13052-0.61180
  -4   8  -922419.43 6186.72   1-0.25125-0.26240 0.89803-0.46835 0.36110-0.84367
   4   8   917634.54 4205.39   1 0.60310-0.09183-0.56328 0.99228 0.56478-0.08328
   4  -8   926304.33 4907.48   1-0.34448 0.85569-0.89983 0.47140 0.26762 0.21343
  -4  -8 -1016037.74 6572.44   1-0.97262 0.42662 0.20339-0.63178 0.11241-0.64717
  -4   8 -1014207.43 6233.27   1-0.25429-0.29481 0.92550-0.49582 0.28065-0.81684
   4   8  1012464.40 5890.62   1 0.59738-0.05084-0.56925 0.99825 0.56487-0.02987
   4  -8  1024429.22 4869.16   1-0.29747 0.84396-0.90815 0.47972 0.29454 0.23996
   4 -10 -1315581.47 5460.38   1-0.97940 0.71593-0.04846-0.48787-0.19598-0.49941
   4  10 -1312618.72 6192.14   1-0.25502-0.01142 0.94273-0.40550 0.21495-0.91401
  -4  10  1312595.01 5816.55   1 0.06530 0.20019-0.41982 0.95685 0.90525-0.21061
  -4 -10  1314314.68 8355.03   1-0.51893 0.78384-0.84080 0.30527 0.15411 0.54074
   4 -10 -12 3825.29 1874.95   1-0.97928 0.75098-0.04888-0.48746-0.19648-0.44542
   4  10 -12 3886.43 1785.33   1-0.25437 0.02350 0.92648-0.38937 0.27735-0.92077
  -4  10  12 2739.90 2121.49   1 0.06304 0.16709-0.41183 0.94885 0.90907-0.26787
  -4 -10  12 2964.24 1469.11   1-0.57349 0.80313-0.81133 0.27579 0.11327 0.52812
   4 -10 -11 2996.04 2413.02   1-0.97813 0.78499-0.05282-0.48352-0.20114-0.38727
   4  10 -11 3410.43 2408.28   1-0.25234 0.05692 0.90683-0.36973 0.33758-0.92739
  -4  10  11 2633.49 1511.30   1 0.05914 0.13563-0.39796 0.93498 0.91549-0.32771
  -4 -10  11 1920.12 1677.06   1-0.62672 0.82108-0.77606 0.24052 0.07029 0.51766
   4 -10 -10 9867.77 4186.59   1-0.97568 0.81771-0.06080-0.47553-0.21056-0.32435
   4  10 -10 7314.81 4217.76   1-0.24921 0.08924 0.88295-0.34585 0.39784-0.93403
  -4  10  1010713.91 2406.23   1 0.05344 0.10596-0.37764 0.91466 0.92440-0.39006
  -4 -10  10 9793.83 4672.21   1-0.67810 0.83762-0.73450 0.19929 0.02602 0.50859
   4 -10  -9 6092.72 1900.01   1-0.97147 0.84867-0.07347-0.46286-0.22548-0.25595
   4  10  -9 5370.10 2000.68   1-0.24489 0.12038 0.85453-0.31742 0.45804-0.94060
  -4  10   9 4336.23 2028.19   1 0.04578 0.07825-0.35020 0.88722 0.93555-0.45464
  -4 -10   9 5628.40 2115.97   1-0.72719 0.85136-0.68610 0.15089-0.02124 0.50240
   4 -10  -813208.35 5986.83   1-0.96475 0.87712-0.09158-0.44476-0.24669-0.18124
   4  10  -811742.15 7154.10   1-0.23930 0.15024 0.82122-0.28412 0.51799-0.94694
  -4  10   813129.83 2517.98   1 0.03601 0.05266-0.31493 0.85195 0.94843-0.52096
  -4 -10   811050.05 6914.23   1-0.77301 0.86184-0.63046 0.09525-0.07043 0.49813
   4 -10  -7 6571.15 2727.73   1-0.95438 0.90191-0.11600-0.42033-0.27512-0.09931
   4  10  -7 5684.05 2218.12   1-0.23233 0.17872 0.78268-0.24558 0.57742-0.95275
  -4  10   7 5770.73 1999.96   1 0.02399 0.02931-0.27116 0.80818 0.96223-0.58819
  -4 -10   7 6547.42 2510.34   1-0.81456 0.86804-0.56727 0.03206-0.12120 0.49544
   4 -10  -7 7282.26 1226.76   1-0.90178 0.84819-0.00948-0.52655-0.43207 0.05748
   4 -10  -6 9390.42 5695.92   1-0.93863 0.92133-0.14768-0.38865-0.31169-0.00926
   4  10  -610859.58 4769.52   1-0.22386 0.20570 0.73855-0.20145 0.63594-0.95765
  -4  10   610644.22 2584.15   1 0.00823 0.00917-0.22008 0.75709 0.97544-0.65323
  -4 -10   6 9102.54 6383.80   1-0.85060 0.86875-0.49653-0.03866-0.17295 0.49372
   4 -10  -612690.38 1777.98   1-0.91333 0.89513-0.09651-0.43952-0.39561 0.07453
   4 -10  -5 5587.93 2619.46   1-0.91502 0.93289-0.18753-0.34880-0.35715 0.08968
   4  10  -5 4478.77 2740.66   1-0.21378 0.23108 0.68852-0.15142 0.69298-0.96107
  -4  10   5 5614.82 2442.29   1-0.00838-0.00950-0.15805 0.69506 0.98739-0.71888
  -4 -10   5 7359.89 2643.36   1-0.87986 0.86266-0.41867-0.11653-0.22485 0.49216
   4 -10  -5 4640.40 1919.29   1-0.91654 0.93374-0.18838-0.34765-0.35277 0.08521
   4 -10  -4 2560.85 4015.49   1-0.88029 0.93321-0.23619-0.30018-0.41145 0.19748
   4  10  -4 3795.15 2611.54   1-0.20072 0.25355 0.63270-0.09587 0.74792-0.96255
  -4 -10   4 5454.28 2717.65   1-0.90139 0.84881-0.33462-0.20140-0.27477 0.48882
   4 -10  -4 3617.41 4387.65   1-0.91002 0.96260-0.28084-0.25519-0.30494 0.09089
  -4 -10   311645.04 1049.96   1-0.80687 0.71874-0.31616-0.22021-0.49899 0.65947
   4 -10  -312022.71 3035.29   1-0.82967 0.91780-0.29371-0.24266-0.47472 0.31424
   4  10  -313828.37 5026.14   1-0.18720 0.27540 0.57037-0.03354 0.79976-0.96074
  -4  10   312998.56 3946.47   1-0.04780-0.04065-0.00757 0.54457 0.99882-0.83772
   4 -10  -313037.82 5396.96   1-0.89367 0.98166-0.36989-0.16614-0.25400 0.09346
  -4 -10   313105.59 8614.46   1-0.91365 0.82567-0.24618-0.28985-0.32344 0.48398
   4 -10  -2 1533.75 2535.83   1-0.75824 0.88157-0.35880-0.17757-0.54435 0.43736
  -4 -10   2 1439.48  692.45   1-0.94536 0.82199-0.13479-0.40155-0.29685 0.40383
   4  10  -2 2309.06 1973.59   1-0.17199 0.29557 0.50235 0.03447 0.84738-0.95469
  -4  10   2 2826.23 2499.05   1-0.06981-0.05392 0.07851 0.45849 0.99446-0.88706
   4 -10  -2 2480.02 1232.63   1-0.86862 0.99184-0.45182-0.08338-0.20334 0.09641
  -4 -10   2 1980.85 1517.63   1-0.91647 0.79310-0.15555-0.38048-0.36860 0.47562
   4 -10  -111806.42 4836.38   1-0.66128 0.81982-0.42832-0.10806-0.61582 0.56233
  -4 -10   114493.46 2796.50   1-0.98686 0.82833-0.01856-0.51777-0.16045 0.21394
   4  10  -113026.27 3918.06   1-0.15527 0.31423 0.42952 0.10730 0.88960-0.94326
  -4  10   117669.48 3518.29   1-0.09257-0.06646 0.16919 0.36780 0.98122-0.92752
   4 -10  -115474.64 2734.11   1-0.83656 0.99512-0.52645-0.00874-0.15164 0.09818
  -4 -10   116991.25 2782.25   1-0.91015 0.75138-0.06546-0.47057-0.40907 0.46258
   4 -10   014297.83 6795.80   1-0.53503 0.72846-0.49586-0.03855-0.68399 0.68399
  -4 -10   0 9848.46 2521.01   1-0.99595 0.80225 0.05654-0.59288-0.06982 0.06982
   4  10   0 9728.11 1641.51   1-0.13736 0.33169 0.35331 0.18351 0.92536-0.92536
  -4  10   010809.39 3684.69   1-0.11535-0.07898 0.26183 0.27499 0.95819-0.95819
   4 -10   011027.11 2400.77   1-0.79927 0.99317-0.59230 0.05709-0.10166 0.10166
  -4 -10   011022.86 2547.59   1-0.89576 0.70159 0.02128-0.55731-0.44401 0.44401
   4 -10   1 3186.94 1773.87   1-0.38338 0.61199-0.55634 0.02192-0.73722 0.79055
  -4 -10  -1 3852.09 1451.79   1-0.99425 0.76529 0.10664-0.64213-0.00888-0.04458
  -4  10  -1 3032.66 2251.25   1-0.13749-0.09221 0.35387 0.18295 0.92512-0.97878
   4  10   1 3928.06 1789.24   1-0.11872 0.34843 0.27570 0.26112 0.95388-0.90022
   4 -10   1 4033.19 2053.68   1-0.75835 0.98760-0.64959 0.11438-0.05405 0.10751
   4 -10   2 9657.69 2795.51   1-0.21338 0.47718-0.60189 0.06747-0.76953 0.87621
  -4 -10  -2 8499.61 2128.68   1-0.98986 0.72568 0.13860-0.67409 0.03080-0.13775
  -4  10  -2 9248.37 3927.10   1-0.15835-0.10673 0.44281 0.09401 0.88251-0.98983
   4  10   2 6930.37 1385.94   1-0.09992 0.36481 0.19888 0.33812 0.97491-0.86751
   4  10   2 9124.91 2399.06   1 0.84928-0.58472-0.17406 0.71055 0.49842-0.39142
   4 -10   2 8684.45 2074.39   1-0.71505 0.97964-0.69900 0.16379-0.00910 0.11602
  -4 -10  -312015.08 3888.88   1-0.98570 0.68629 0.15884-0.69433 0.05612-0.21655
  -4  10  -3 9161.34 1321.55   1 0.03876-0.33863 0.63007-0.09393 0.77556-0.93621
  -4  10  -311235.25 4364.14   1-0.17746-0.12300 0.52660 0.01022 0.83138-0.99235
   4  10   3 9344.58 1394.24   1-0.08169 0.38187 0.12561 0.41139 0.98870-0.82760
   4  10   310605.66 1948.95   1 0.82254-0.52266-0.23820 0.77469 0.51640-0.35591
   4 -10   311446.18 5090.39   1-0.67028 0.97021-0.74136 0.20615 0.03315 0.12723
  -4 -10  -4 -381.01 1551.81   1-0.98275 0.64811 0.17072-0.70621 0.07106-0.28496
  -4  10  -4  289.84  392.75   1-0.13216-0.20302 0.63656-0.10042 0.75981-0.97401
  -4  10  -4 1104.52 1820.10   1-0.19450-0.14134 0.60377-0.06694 0.77306-0.98769
   4  10   4 1715.61 1687.86   1-0.06464 0.40011 0.05814 0.47886 0.99621-0.78140
   4  10   4  535.27  752.75   1 0.79585-0.46065-0.29297 0.82946 0.52987-0.31588
   4 -10   4 -274.70 1810.23   1-0.62505 0.95987-0.77727 0.24174 0.07169 0.14210
  -4 -10  -5 1319.76 1289.98   1-0.98120 0.61133 0.17641-0.71191 0.07824-0.34561
  -4  10  -5 1874.21 1004.83   1-0.28834-0.08216 0.62567-0.08952 0.72484-0.99258
  -4  10  -5 1669.16 1436.27   1-0.20931-0.16191 0.67340-0.13657 0.70901-0.97730
   4  10   5  786.03 1381.01   1-0.04931 0.42006-0.00173 0.53874 0.99878-0.73027
   4  10   5  929.81 1623.07   1 0.77078-0.40025-0.33855 0.87504 0.53969-0.27220
   4 -10   5 1644.35 1588.05   1-0.57895 0.94905-0.80803 0.27249 0.10902 0.15822
  -4 -10  -6 1502.03 1656.94   1-0.98093 0.57584 0.17737-0.71286 0.07944-0.40029
  -4  10  -6  303.50  884.35   1-0.22301-0.18428 0.73426-0.19716 0.64118-0.96289
   4  10   6  996.60  937.09   1-0.03607 0.44212-0.05282 0.58983 0.99795-0.67574
   4  10   6 -188.59 1362.57   1 0.74844-0.34259-0.37549 0.91197 0.54666-0.22567
   4 -10   6 1895.00 2421.47   1-0.53257 0.93795-0.83401 0.29847 0.14417 0.17652
  -4 -10  -7 1771.69 1888.77   1-0.98171 0.54139 0.17456-0.71005 0.07590-0.45023
  -4  10  -7  -49.63 1368.17   1-0.23332-0.20943 0.78799-0.25089 0.56975-0.94508
   4  10   7  705.26 1490.46   1 0.72953-0.28835-0.40453 0.94102 0.55148-0.17700
   4 -10   7 -112.22 1722.26   1-0.48602 0.92667-0.85575 0.32021 0.17736 0.19678
  -4 -10  -8  689.14 1660.06   1-0.98328 0.50774 0.16869-0.70418 0.06850-0.49630
  -4  10  -8 1016.17  950.36   1-0.24150-0.23670 0.83396-0.29685 0.49617-0.92511
   4  10   8 -194.86 1153.71   1 0.71440-0.23790-0.42649 0.96298 0.55472-0.12674
   4 -10   8 1095.91 1951.70   1-0.43935 0.91528-0.87371 0.33817 0.20878 0.21881
  -4 -10  -9 2985.70 1987.91   1-0.98537 0.47460 0.16024-0.69573 0.05788-0.53916
  -4  10  -9 2487.14 1907.63   1-0.24768-0.26597 0.87249-0.33539 0.42118-0.90375
   4  10   9 2279.97 1647.17   1 0.70318-0.19135-0.44213 0.97862 0.55682-0.07534
   4 -10   9 3121.34 3120.29   1-0.39256 0.90377-0.88823 0.35269 0.23859 0.24245
   4 -12 -11  682.39 1066.58   1-0.96204 0.76890-0.09833-0.54528-0.25457-0.33384
   4  12 -11  640.23  888.27   1-0.25038 0.05496 0.89144-0.24692 0.37767-0.96747
  -4  12  11 -495.43 1690.00   1 0.02260 0.17216-0.26609 0.91052 0.96368-0.37590
  -4 -12  11  489.89 1793.27   1-0.64359 0.83845-0.76326 0.12101 0.05671 0.53137
   4 -12 -1019258.31 7132.60   1-0.95808 0.80011-0.10769-0.53592-0.26547-0.26945
   4  12 -1015542.1910696.34   1-0.24668 0.08671 0.86591-0.22138 0.43513-0.97132
  -4  12  1018513.92 2986.61   1 0.01521 0.14333-0.24592 0.89033 0.96916-0.43215
  -4 -12  1023158.40 4351.27   1-0.69066 0.85018-0.72302 0.08077 0.01437 0.52025
   4 -12  -9  849.90  935.94   1-0.95186 0.82906-0.12144-0.52216-0.28143-0.19999
   4  12  -9 -408.06 1399.37   1-0.24191 0.11740 0.83642-0.19190 0.49179-0.97436
  -4  12   9 1545.46 2648.96   1 0.00771 0.11555-0.21815 0.86256 0.97588-0.49256
  -4 -12   9 -873.82 1772.39   1-0.73502 0.85920-0.67740 0.03515-0.02926 0.51042
   4 -12  -850856.2811722.18   1-0.94260 0.85496-0.14018-0.50342-0.30306-0.12487
   4  12  -843080.69 8102.52   1-0.23604 0.14698 0.80287-0.15834 0.54743-0.97638
  -4  12   848983.33 3700.11   1-0.00153 0.08951-0.18370 0.82811 0.98298-0.55336
  -4 -12   848125.29 5092.57   1-0.77608 0.86491-0.62627-0.01597-0.07395 0.50165
   4 -12  -7 2617.20 1771.17   1-0.92917 0.87670-0.16455-0.47906-0.33100-0.04344
   4  12  -7 2692.86 1997.49   1-0.22902 0.17541 0.76514-0.12062 0.60174-0.97707
  -4  12   7 2718.86 1951.58   1-0.01255 0.06525-0.14232 0.78673 0.98974-0.61382
  -4 -12   7 2360.01 2114.90   1-0.81316 0.86665-0.56966-0.07258-0.11936 0.49360
   4 -12  -7 1786.77 1233.31   1-0.91589 0.86230-0.13686-0.50638-0.37735 0.00277
   4 -12  -613364.77 2735.39   1-0.90999 0.89269-0.19518-0.44842-0.36580 0.04485
   4  12  -622476.02 4419.41   1-0.22081 0.20266 0.72321-0.07869 0.65436-0.97608
  -4  12   613532.26 2718.58   1-0.02532 0.04272-0.09395 0.73836 0.99525-0.67304
  -4 -12   619640.42 4861.89   1-0.84551 0.86366-0.50780-0.13444-0.16502 0.48580
   4 -12  -614151.89 2379.50   1-0.91615 0.89795-0.20381-0.43942-0.34513 0.02405
   4 -12  -5 7419.33 3105.30   1-0.88308 0.90080-0.23262-0.41103-0.40748 0.14001
   4  12  -5 9507.66 3921.28   1-0.21015 0.22760 0.67746-0.03326 0.70489-0.97318
  -4  12   5 7663.50 2154.60   1-0.03973 0.02185-0.03873 0.68314 0.99845-0.72995
  -4 -12   5 7100.66 2274.22   1-0.87242 0.85522-0.44117-0.20107-0.21034 0.47765
   4 -12  -5 8454.46 1431.07   1-0.91093 0.92813-0.27330-0.36993-0.30902 0.04146
   4 -12  -457175.34 8979.15   1-0.84529 0.89821-0.27723-0.36642-0.45675 0.24277
   4  12  -458275.44 4654.11   1-0.19955 0.25238 0.62721 0.01698 0.75284-0.96747
  -4  12   456100.88 3922.37   1-0.05563 0.00246 0.02287 0.62153 0.99818-0.78338
  -4 -12   468088.74 5301.88   1-0.89348 0.84089-0.37070-0.27254-0.25351 0.46756
   4 -12  -463104.39 4070.40   1-0.89968 0.95227-0.34314-0.30009-0.26983 0.05578
   4 -12  -3 3248.08 1845.57   1-0.79330 0.88143-0.32871-0.31494-0.51244 0.35197
   4  12  -3 2860.91 1434.04   1-0.18783 0.27604 0.57326 0.07093 0.79755-0.95852
  -4  12   3 3432.34 1743.65   1-0.07275-0.01570 0.09010 0.55430 0.99327-0.83216
   4 -12  -3 4552.77 2569.88   1-0.88237 0.97035-0.41133-0.23191-0.22850 0.06796
  -4 -12   3 4122.07 2091.99   1-0.90776 0.81978-0.29735-0.34589-0.29587 0.45641
   4 -12  -299961.11 5018.92   1-0.72327 0.84660-0.38594-0.25772-0.57264 0.46565
   4  12  -2106897.4 5755.92   1-0.17511 0.29869 0.51615 0.12804 0.83840-0.94572
  -4  12   2101669.7 5540.68   1-0.09074-0.03300 0.16183 0.48257 0.98263-0.87523
   4 -12  -2107100.9 5558.86   1-0.85949 0.98271-0.47554-0.16670-0.18743 0.08050
  -4 -12   2106279.8 7491.98   1-0.91530 0.79193-0.22264-0.42060-0.33562 0.44264
   4 -12  -1 3995.95 1588.89   1-0.63158 0.79011-0.44646-0.19720-0.63385 0.58036
  -4 -12   1 2729.97 1312.15   1-0.94499 0.78645-0.13552-0.50809-0.29769 0.35118
   4  12  -1 4572.07 2380.56   1-0.16155 0.32051 0.45667 0.18751 0.87483-0.92849
  -4  12   1 3503.48 1911.67   1-0.10920-0.04982 0.23666 0.40774 0.96543-0.91173
   4 -12  -1 3379.23 1670.36   1-0.83162 0.99018-0.53620-0.10604-0.14452 0.09106
  -4 -12   1 2413.21 2393.79   1-0.91629 0.75752-0.14822-0.49501-0.37205 0.42557
   4 -12   086712.75 5613.39   1-0.51493 0.70836-0.50513-0.13617-0.69259 0.69259
  -4 -12   077105.82 4321.48   1-0.97689 0.78318-0.05694-0.58666-0.20601 0.20601
   4  12   074002.82 4262.56   1-0.14741 0.34175 0.39588 0.24831 0.90639-0.90639
  -4  12   074863.89 6043.27   1-0.12769-0.06663 0.31288 0.33130 0.94116-0.94116
   4 -12   072783.08 4699.71   1-0.79959 0.99349-0.59180-0.05044-0.10205 0.10205
  -4 -12   074983.63 5343.53   1-0.91133 0.71716-0.07584-0.56740-0.40462 0.40462
   4 -12   1 1056.92  695.34   1-0.37546 0.60407-0.55895-0.08235-0.73932 0.79265
  -4 -12  -1 1288.21 1296.40   1-0.99023 0.76135-0.00100-0.64260-0.13943 0.08594
  -4  12  -1 1038.00 1022.08   1-0.14581-0.08390 0.38905 0.25513 0.90959-0.96325
   4  12   1 1161.82 1520.96   1-0.13300 0.36271 0.33502 0.30917 0.93277-0.87911
   4 -12   1 1352.29 1931.54   1-0.76423 0.99348-0.64209-0.00015-0.06054 0.11400
  -4 -12  -1 2151.45 2295.14   1-0.90136 0.67180-0.00711-0.63613-0.43300 0.37949
   4 -12   257844.92 5317.40   1-0.21728 0.48107-0.60108-0.04022-0.76907 0.87575
  -4 -12  -258683.17 7157.25   1-0.99504 0.73100 0.03858-0.68220-0.09166-0.01531
  -4  12  -257684.66 6216.39   1-0.16313-0.10195 0.46353 0.18066 0.87093-0.97824
   4  12   253860.96 5278.42   1-0.11867 0.38376 0.27549 0.36869 0.95394-0.84663
   4 -12   256533.49 6100.30   1-0.72626 0.99085-0.68711 0.04486-0.02030 0.12723
  -4 -12  -262828.00 6547.09   1-0.88760 0.62265 0.05656-0.69981-0.45711 0.35009
  -4 -12  -313592.80 5346.34   1-0.99611 0.69691 0.06619-0.70980-0.05804-0.10243
  -4  12  -313615.09 4203.79   1-0.17933-0.12113 0.53494 0.10924 0.82563-0.98660
   4  12   310810.91 3538.76   1-0.10475 0.40493 0.21850 0.42590 0.97019-0.80909
   4 -12   310441.40 2117.47   1-0.68630 0.98623-0.72708 0.08483 0.01845 0.14193
  -4 -12  -478091.35 7726.22   1-0.99577 0.66140 0.08480-0.72842-0.03522-0.17874
  -4  12  -481474.21 5489.14   1-0.19415-0.14168 0.60218 0.04201 0.77438-0.98901
   4  12   478976.76 6918.12   1-0.09172 0.42718 0.16577 0.47863 0.98188-0.76708
   4  12   477819.79 7104.04   1 0.85301-0.51780-0.16409 0.80788 0.49542-0.28143
   4 -12   486958.71 5534.26   1-0.64481 0.98008-0.76231 0.12006 0.05566 0.15818
  -4 -12  -5  -18.15 1517.12   1-0.99511 0.62557 0.09652-0.74014-0.02078-0.24667
  -4  12  -5 1512.80 2302.16   1-0.20743-0.16378 0.66441-0.02021 0.71799-0.98628
   4  12   5  919.84 1041.58   1-0.07986 0.45062 0.11834 0.52606 0.98975-0.72124
   4  12   5 1139.02 1275.37   1 0.83570-0.46517-0.20806 0.85185 0.50824-0.24075
   4 -12   5  455.43 1900.61   1-0.60256 0.97266-0.79295 0.15030 0.09023 0.17702
  -4 -12  -645501.80 5064.49   1-0.99450 0.58941 0.10395-0.74654-0.01220-0.30864
  -4  12  -656109.77 8844.37   1-0.22024-0.18705 0.72035-0.07583 0.65770-0.97941
   4  12   646545.71 4754.41   1 0.81939-0.41354-0.24508 0.88887 0.51819-0.19721
   4 -12   650335.97 5105.19   1-0.55903 0.96441-0.81975 0.17711 0.12439 0.19630
  -4 -12  -7  540.97 1673.75   1-0.99433 0.55401 0.10588-0.74847-0.00982-0.36450
  -4  12  -7  552.92 1085.87   1-0.23016-0.21258 0.77116-0.12664 0.59357-0.96890
   4  12   7  976.58 1235.44   1 0.80483-0.36365-0.27538 0.91917 0.52574-0.15126
   4 -12   7  436.47 1283.39   1-0.51476 0.95541-0.84281 0.20016 0.15711 0.21704
  -4 -12  -841336.20 4612.63   1-0.99458 0.51954 0.10311-0.74673-0.01265-0.41528
  -4  12  -834487.55 3735.19   1-0.23839-0.23981 0.81600-0.17147 0.52660-0.95555
   4  12   833000.24 3478.91   1 0.79252-0.31602-0.29932 0.94310 0.53132-0.10334
   4 -12   839228.29 5260.08   1-0.46985 0.94578-0.86239 0.21974 0.18845 0.23915
   4 -14  -9  851.71 1294.58   1-0.92514 0.80234-0.17133-0.57954-0.33873-0.14269
   4  14  -9 1448.57 1511.23   1-0.24035 0.11583 0.82724-0.07529 0.50784-0.99040
  -4  14   9 -108.88 1694.89   1-0.02523 0.14850-0.09429 0.84610 0.99522-0.51191
  -4 -14   9 1478.74 1005.47   1-0.73368 0.85785-0.67891-0.07037-0.02787 0.50904
  -4 -14   8 2275.33 2822.57   1-0.77142 0.86025-0.63260-0.11668-0.06862 0.49632
   4 -14  -7 2738.28 2202.22   1-0.89643 0.84396-0.21465-0.53623-0.38772 0.01327
   4  14  -7  989.13  882.31   1-0.22792 0.17432 0.75945-0.00750 0.60932-0.98466
  -4  14   7  997.97 2027.82   1-0.04340 0.09609-0.02460 0.77642 0.99875-0.62284
  -4 -14   7  997.80 1120.01   1-0.80558 0.85907-0.58225-0.16703-0.10959 0.48382
   4 -14  -614988.96 6497.28   1-0.87385 0.85636-0.24423-0.50670-0.42038 0.09942
   4  14  -617360.78 4080.39   1-0.22034 0.20219 0.72084 0.03109 0.65714-0.97885
  -4  14   612964.32 8711.73   1-0.05452 0.07193 0.01855 0.73326 0.99833-0.67613
  -4 -14   615628.37 3889.61   1-0.83571 0.85386-0.52816-0.22113-0.15041 0.47118
   4 -14  -5 3857.17 1591.86   1-0.84310 0.86082-0.27959-0.47134-0.45933 0.19187
   4  14  -5 4411.46 2180.21   1-0.21059 0.22804 0.67960 0.07195 0.70269-0.97098
  -4  14   5 2067.08 1678.50   1-0.06687 0.04899 0.06693 0.68488 0.99551-0.72700
  -4 -14   5 4126.56 1963.86   1-0.86140 0.84420-0.47077-0.27851-0.19066 0.45797
   4 -14  -5 5426.41 1741.91   1-0.89853 0.91572-0.34864-0.40180-0.26661-0.00094
   4 -14  -431997.86 4560.55   1-0.80198 0.85490-0.32075-0.43018-0.50391 0.28994
   4  14  -428554.58 5563.97   1-0.20129 0.25411 0.63534 0.11622 0.74553-0.96016
  -4  14   427458.37 8018.00   1-0.08030 0.02713 0.12007 0.63173 0.98951-0.77470
  -4 -14   430675.39 4839.19   1-0.88248 0.82989-0.41099-0.33945-0.22872 0.44277
   4 -14  -429406.38 2981.42   1-0.88487 0.93746-0.40292-0.34753-0.23377 0.01972
   4 -14  -3 4245.97 1583.96   1-0.74766 0.83579-0.36729-0.38364-0.55325 0.39277
  -4  14   3 1768.76 1862.43   1-0.09458 0.00613 0.17732 0.57448 0.97959-0.81849
[truncated: 739,805 more chars]
