# Supplementary material for: Dielectric and ferroelectric sensing based on molecular recognition in Cu(1,10-phenlothroline)2SeO4·(diol) systems
Source: Nat Commun. 2017 Feb 20;8:14551. doi: 10.1038/ncomms14551 (PMC5321740; doi:10.1038/ncomms14551)
Supplement: Supplementary Data 8 — The cif file for compound 2 at 298 K. [file ncomms14551-s9.cif]

 
data_Propane-1,2-diol-T298K
 
_audit_creation_method            'SHELXL-2014/7'
_shelx_SHELXL_version_number      '2014/7'
_chemical_name_systematic         ?
_chemical_name_common             ?
_chemical_melting_point           ?
_chemical_formula_moiety          ?
_chemical_formula_sum
 'C18 H16 Cu0.67 N2.67 O4 Se0.67' 
_chemical_formula_weight          428.67

loop_
 _atom_type_symbol
 _atom_type_description
 _atom_type_scat_dispersion_real
 _atom_type_scat_dispersion_imag
 _atom_type_scat_source
 'C'  'C'   0.0033   0.0016
 'International Tables Vol C Tables 4.2.6.8 and 6.1.1.4'
 'H'  'H'   0.0000   0.0000
 'International Tables Vol C Tables 4.2.6.8 and 6.1.1.4'
 'N'  'N'   0.0061   0.0033
 'International Tables Vol C Tables 4.2.6.8 and 6.1.1.4'
 'O'  'O'   0.0106   0.0060
 'International Tables Vol C Tables 4.2.6.8 and 6.1.1.4'
 'Cu'  'Cu'   0.3201   1.2651
 'International Tables Vol C Tables 4.2.6.8 and 6.1.1.4'
 'Se'  'Se'  -0.0929   2.2259
 'International Tables Vol C Tables 4.2.6.8 and 6.1.1.4'
 
_space_group_crystal_system       monoclinic
_space_group_IT_number            9
_space_group_name_H-M_alt         'C c'
_space_group_name_Hall            'C -2yc'
 
_shelx_space_group_comment
;
The symmetry employed for this shelxl refinement is uniquely defined
by the following loop, which should always be used as a source of
symmetry information in preference to the above space-group names.
They are only intended as comments.
;
 
loop_
 _space_group_symop_operation_xyz
 'x, y, z'
 'x, -y, z+1/2'
 'x+1/2, y+1/2, z'
 'x+1/2, -y+1/2, z+1/2'
 
_cell_length_a                    17.551(6)
_cell_length_b                    13.239(6)
_cell_length_c                    13.305(5)
_cell_angle_alpha                 90
_cell_angle_beta                  123.30(3)
_cell_angle_gamma                 90
_cell_volume                      2583.8(19)
_cell_formula_units_Z             6
_cell_measurement_temperature     298(2)

_cell_measurement_reflns_used           3381
_cell_measurement_theta_min             2.7772
_cell_measurement_theta_max             27.4584
 
_exptl_crystal_description        block 
_exptl_crystal_colour             blue 
_exptl_crystal_density_meas       ?
_exptl_crystal_density_method     ?
_exptl_crystal_density_diffrn     1.653          
_exptl_crystal_F_000              1300
_exptl_transmission_factor_min    ?
_exptl_transmission_factor_max    ?
_exptl_crystal_size_max           0.35 
_exptl_crystal_size_mid           0.27 
_exptl_crystal_size_min           0.25
_exptl_absorpt_coefficient_mu     2.305
_shelx_estimated_absorpt_T_min    ?
_shelx_estimated_absorpt_T_max    ?
_exptl_absorpt_correction_type          'Multi-scan'
_exptl_absorpt_correction_T_max         1.0000
_exptl_absorpt_correction_T_min         0.8187
_exptl_absorpt_process_details    ?
_exptl_absorpt_special_details    ?
_diffrn_ambient_temperature       298(2)
_diffrn_radiation_wavelength      0.71073
_diffrn_radiation_type            MoK\a
_diffrn_source                    ?
_diffrn_measurement_device_type   'Rigaku saturn 724' 
_diffrn_measurement_method        ?
_diffrn_detector_area_resol_mean  ?
_diffrn_reflns_number             13771
_diffrn_reflns_av_unetI/netI      0.0554
_diffrn_reflns_av_R_equivalents   0.0475
_diffrn_reflns_limit_h_min        -22
_diffrn_reflns_limit_h_max        22
_diffrn_reflns_limit_k_min        -17
_diffrn_reflns_limit_k_max        13
_diffrn_reflns_limit_l_min        -17
_diffrn_reflns_limit_l_max        14
_diffrn_reflns_theta_min          3.077
_diffrn_reflns_theta_max          27.463
_diffrn_reflns_theta_full         25.242
_diffrn_measured_fraction_theta_max   0.994
_diffrn_measured_fraction_theta_full  0.996
_diffrn_reflns_Laue_measured_fraction_max    0.994
_diffrn_reflns_Laue_measured_fraction_full   0.996
_diffrn_reflns_point_group_measured_fraction_max   0.994
_diffrn_reflns_point_group_measured_fraction_full  0.996
_reflns_number_total              4434
_reflns_number_gt                 3682
_reflns_threshold_expression      'I > 2\s(I)'
_reflns_Friedel_coverage          0.997
_reflns_Friedel_fraction_max      0.994
_reflns_Friedel_fraction_full     0.996
 
_reflns_special_details
;
 Reflections were merged by SHELXL according to the crystal
 class for the calculation of statistics and refinement.
 
 _reflns_Friedel_fraction is defined as the number of unique
 Friedel pairs measured divided by the number that would be
 possible theoretically, ignoring centric projections and
 systematic absences.
;
 
_computing_data_collection        ?
_computing_cell_refinement        ?
_computing_data_reduction         ?
_computing_structure_solution     ?
_computing_structure_refinement 'SHELXL-2014/7 (Sheldrick, 2014)'
_computing_molecular_graphics     ?
_computing_publication_material   ?
_refine_special_details
;
 Refined as a 2-component twin.
;
_refine_ls_structure_factor_coef  Fsqd
_refine_ls_matrix_type            full
_refine_ls_weighting_scheme       calc
_refine_ls_weighting_details
'w=1/[\s^2^(Fo^2^)+(0.0765P)^2^] where P=(Fo^2^+2Fc^2^)/3'
_atom_sites_solution_primary      ?
_atom_sites_solution_secondary    ?
_atom_sites_solution_hydrogens    mixed
_refine_ls_hydrogen_treatment     constr
_refine_ls_extinction_method      'SHELXL-2014/7 (Sheldrick 2014'
_refine_ls_extinction_coef        0.0115(11)
_refine_ls_extinction_expression
 'Fc^*^=kFc[1+0.001xFc^2^\l^3^/sin(2\q)]^-1/4^'
_refine_ls_abs_structure_details
;
 Flack x determined using 975 quotients [(I+)-(I-)]/[(I+)+(I-)]
 (Parsons, Flack and Wagner, Acta Cryst. B69 (2013) 249-259).
;
_refine_ls_abs_structure_Flack    0.01(2)
_chemical_absolute_configuration  ?
_refine_ls_number_reflns          4434
_refine_ls_number_parameters      376
_refine_ls_number_restraints      3
_refine_ls_R_factor_all           0.0554
_refine_ls_R_factor_gt            0.0465
_refine_ls_wR_factor_ref          0.1264
_refine_ls_wR_factor_gt           0.1181
_refine_ls_goodness_of_fit_ref    1.025
_refine_ls_restrained_S_all       1.025
_refine_ls_shift/su_max           0.000
_refine_ls_shift/su_mean          0.000
 
loop_
 _atom_site_label
 _atom_site_type_symbol
 _atom_site_fract_x
 _atom_site_fract_y
 _atom_site_fract_z
 _atom_site_U_iso_or_equiv
 _atom_site_adp_type
 _atom_site_occupancy
 _atom_site_site_symmetry_order  
 _atom_site_calc_flag
 _atom_site_refinement_flags_posn
 _atom_site_refinement_flags_adp
 _atom_site_refinement_flags_occupancy
 _atom_site_disorder_assembly
 _atom_site_disorder_group
Cu1 Cu 0.15257(12) 0.70335(5) 0.29329(19) 0.0329(2) Uani 1 1 d . . . . .
Se1 Se 0.14308(7) 0.45729(16) 0.31046(10) 0.0338(5) Uani 0.675(10) 1 d . . P A 1
Se1' Se 0.1567(2) 0.4579(2) 0.2772(4) 0.0217(15) Uani 0.325(10) 1 d . . P A 2
O1 O 0.2372(5) 0.4004(7) 0.3369(9) 0.061(2) Uani 1 1 d . . . . .
O2 O 0.1524(7) 0.4792(9) 0.4355(7) 0.044(3) Uani 0.675(10) 1 d . . P A 1
O2' O 0.1486(15) 0.4824(14) 0.1508(19) 0.044(6) Uani 0.325(10) 1 d . . P A 2
O3 O 0.1235(8) 0.5635(7) 0.2320(9) 0.0464(17) Uani 0.675(10) 1 d . . P A 1
O3' O 0.1717(17) 0.5719(14) 0.3472(19) 0.0464(17) Uani 0.325(10) 1 d . . P A 2
O4 O 0.0570(5) 0.3878(7) 0.2268(8) 0.0513(17) Uani 1 1 d . . . . .
C1 C 0.0471(7) 0.8307(9) 0.0480(9) 0.047(3) Uani 1 1 d . . . . .
H1A H 0.0923 0.8104 0.0338 0.057 Uiso 1 1 calc R U . . .
C2 C -0.0228(8) 0.8972(10) -0.0362(11) 0.049(3) Uani 1 1 d . . . . .
H2A H -0.0270 0.9178 -0.1075 0.059 Uiso 1 1 calc R U . . .
C3 C -0.0839(8) 0.9301(9) -0.0098(9) 0.050(3) Uani 1 1 d . . . . .
H3A H -0.1297 0.9768 -0.0626 0.060 Uiso 1 1 calc R U . . .
C4 C -0.0813(7) 0.8983(9) 0.0900(10) 0.041(2) Uani 1 1 d . . . . .
C5 C -0.1444(8) 0.9268(8) 0.1205(11) 0.043(3) Uani 1 1 d . . . . .
H5A H -0.1918 0.9726 0.0694 0.052 Uiso 1 1 calc R U . . .
C6 C -0.1397(7) 0.8916(10) 0.2189(11) 0.048(3) Uani 1 1 d . . . . .
H6A H -0.1825 0.9136 0.2367 0.057 Uiso 1 1 calc R U . . .
C7 C -0.0692(7) 0.8205(8) 0.2969(9) 0.038(2) Uani 1 1 d . . . . .
C8 C -0.0643(7) 0.7749(8) 0.3952(10) 0.043(2) Uani 1 1 d . . . . .
H8A H -0.1081 0.7919 0.4132 0.052 Uiso 1 1 calc R U . . .
C9 C 0.0042(8) 0.7044(9) 0.4678(12) 0.051(3) Uani 1 1 d . . . . .
H9A H 0.0108 0.6757 0.5376 0.061 Uiso 1 1 calc R U . . .
C10 C 0.0641(7) 0.6789(9) 0.4283(10) 0.044(2) Uani 1 1 d . . . . .
H10A H 0.1085 0.6280 0.4724 0.053 Uiso 1 1 calc R U . . .
C11 C -0.0034(6) 0.7897(7) 0.2713(9) 0.032(2) Uani 1 1 d . . . . .
C12 C -0.0098(6) 0.8278(8) 0.1679(9) 0.0341(19) Uani 1 1 d . . . . .
C13 C 0.2556(7) 0.8305(9) 0.5338(10) 0.047(3) Uani 1 1 d . . . . .
H13A H 0.2134 0.8062 0.5517 0.057 Uiso 1 1 calc R U . . .
C14 C 0.3724(6) 0.8164(8) 0.2854(9) 0.040(2) Uani 1 1 d . . . . .
C74 C 0.3225(9) 0.8975(11) 0.6125(11) 0.055(3) Uani 1 1 d . . . . .
H14A H 0.3238 0.9192 0.6815 0.067 Uiso 1 1 calc R U . . .
C15 C 0.3864(8) 0.9334(8) 0.5940(12) 0.048(3) Uani 1 1 d . . . . .
H15A H 0.4314 0.9805 0.6475 0.058 Uiso 1 1 calc R U . . .
C16 C 0.3828(7) 0.8966(9) 0.4894(9) 0.035(2) Uani 1 1 d . . . . .
C17 C 0.4463(9) 0.9260(9) 0.4584(12) 0.050(3) Uani 1 1 d . . . . .
H17A H 0.4930 0.9733 0.5075 0.060 Uiso 1 1 calc R U . . .
C18 C 0.4404(7) 0.8875(10) 0.3610(11) 0.047(3) Uani 1 1 d . . . . .
H18A H 0.4830 0.9085 0.3423 0.057 Uiso 1 1 calc R U . . .
C20 C 0.3629(8) 0.7729(10) 0.1810(11) 0.050(3) Uani 1 1 d . . . . .
H20A H 0.4013 0.7932 0.1551 0.060 Uiso 1 1 calc R U . . .
C21 C 0.2977(7) 0.7018(9) 0.1200(9) 0.045(3) Uani 1 1 d . . . . .
H21A H 0.2941 0.6683 0.0544 0.054 Uiso 1 1 calc R U . . .
C22 C 0.2375(6) 0.6770(8) 0.1490(8) 0.040(2) Uani 1 1 d . . . . .
H22A H 0.1905 0.6296 0.1011 0.048 Uiso 1 1 calc R U . . .
C23 C 0.3110(6) 0.7870(7) 0.3140(8) 0.0307(19) Uani 1 1 d . . . . .
C24 C 0.3146(6) 0.8302(7) 0.4166(8) 0.0314(18) Uani 1 1 d . . . . .
N1 N 0.2436(5) 0.7190(7) 0.2458(8) 0.0358(18) Uani 1 1 d . . . . .
N2 N 0.2484(6) 0.7993(6) 0.4355(8) 0.0356(18) Uani 1 1 d . . . . .
N3 N 0.0529(5) 0.7951(6) 0.1459(7) 0.0339(18) Uani 1 1 d . . . . .
N4 N 0.0627(6) 0.7192(6) 0.3381(7) 0.0331(17) Uani 1 1 d . . . . .
C25 C 0.125(3) 0.0330(13) 0.365(3) 0.247(17) Uani 1 1 d D . . . .
H25A H 0.1450 -0.0233 0.3363 0.370 Uiso 1 1 calc R U . . .
H25B H 0.1684 0.0414 0.4514 0.370 Uiso 1 1 calc R U . . .
H25C H 0.0645 0.0187 0.3474 0.370 Uiso 1 1 calc R U . . .
C26 C 0.122(3) 0.1255(11) 0.303(3) 0.193(14) Uani 1 1 d D . . . .
H26A H 0.0722 0.1153 0.2168 0.232 Uiso 1 1 calc R U . . .
C27 C 0.2000(14) 0.1316(13) 0.3038(16) 0.112(7) Uani 1 1 d . . . . .
H27A H 0.2098 0.0652 0.2784 0.134 Uiso 1 1 calc R U . . .
H27B H 0.2515 0.1425 0.3880 0.134 Uiso 1 1 calc R U . . .
O5 O 0.2051(9) 0.2088(7) 0.2299(12) 0.083(3) Uani 1 1 d . . . . .
H5D H 0.2136 0.2666 0.2627 0.099 Uiso 1 1 d R U . . .
O6 O 0.0963(9) 0.2005(7) 0.3401(14) 0.101(4) Uani 1 1 d . . . . .
H6D H 0.0842 0.2542 0.2986 0.122 Uiso 1 1 d R U . . .
 
loop_
 _atom_site_aniso_label
 _atom_site_aniso_U_11
 _atom_site_aniso_U_22
 _atom_site_aniso_U_33
 _atom_site_aniso_U_23
 _atom_site_aniso_U_13
 _atom_site_aniso_U_12
Cu1 0.0346(4) 0.0322(4) 0.0442(4) -0.0013(6) 0.0294(3) -0.0012(6)
Se1 0.0348(8) 0.0432(11) 0.0376(8) -0.0012(7) 0.0288(8) -0.0042(6)
Se1' 0.0151(13) 0.0094(14) 0.029(2) 0.0004(12) 0.0045(11) 0.0004(10)
O1 0.046(4) 0.058(5) 0.096(6) -0.022(4) 0.050(5) -0.003(3)
O2 0.046(6) 0.072(8) 0.019(4) 0.010(4) 0.020(4) 0.013(5)
O2' 0.060(13) 0.019(10) 0.056(13) 0.009(9) 0.034(12) 0.004(9)
O3 0.073(4) 0.032(3) 0.041(3) -0.012(4) 0.036(3) -0.032(4)
O3' 0.073(4) 0.032(3) 0.041(3) -0.012(4) 0.036(3) -0.032(4)
O4 0.037(3) 0.061(4) 0.055(4) 0.005(4) 0.025(3) -0.008(3)
C1 0.047(6) 0.062(8) 0.046(6) 0.008(6) 0.034(5) 0.009(5)
C2 0.057(7) 0.055(7) 0.043(6) 0.015(5) 0.032(6) 0.010(5)
C3 0.048(6) 0.059(8) 0.026(5) 0.007(5) 0.009(5) 0.005(5)
C4 0.037(5) 0.037(6) 0.041(6) 0.002(4) 0.016(5) 0.004(4)
C5 0.034(5) 0.047(8) 0.041(5) -0.003(4) 0.016(5) 0.011(4)
C6 0.034(5) 0.060(7) 0.056(7) -0.004(6) 0.029(6) 0.008(5)
C7 0.039(5) 0.038(6) 0.050(6) -0.015(4) 0.032(5) -0.006(4)
C8 0.040(5) 0.045(7) 0.056(6) 0.005(5) 0.034(5) 0.002(4)
C9 0.062(6) 0.051(7) 0.071(7) 0.001(5) 0.057(6) 0.003(5)
C10 0.053(6) 0.049(6) 0.048(6) 0.004(5) 0.040(5) 0.005(5)
C11 0.027(4) 0.036(6) 0.041(5) -0.004(4) 0.024(4) -0.003(4)
C12 0.027(4) 0.037(5) 0.041(5) 0.006(4) 0.021(4) 0.004(4)
C13 0.056(6) 0.049(7) 0.054(6) -0.016(6) 0.041(6) -0.010(5)
C14 0.031(4) 0.051(7) 0.042(5) -0.011(5) 0.023(5) -0.008(4)
C74 0.069(8) 0.067(9) 0.040(6) -0.018(5) 0.035(6) -0.009(7)
C15 0.055(7) 0.040(7) 0.061(7) -0.017(5) 0.039(6) -0.015(5)
C16 0.036(5) 0.033(6) 0.037(5) 0.001(4) 0.022(5) -0.004(4)
C17 0.044(6) 0.052(9) 0.056(7) -0.009(5) 0.029(6) -0.019(5)
C18 0.041(6) 0.046(6) 0.060(7) -0.004(6) 0.031(6) -0.015(5)
C20 0.050(6) 0.073(9) 0.052(6) 0.004(5) 0.044(6) -0.005(5)
C21 0.043(5) 0.066(9) 0.035(5) -0.012(5) 0.027(5) -0.007(5)
C22 0.038(5) 0.049(6) 0.042(5) -0.022(5) 0.027(4) -0.012(4)
C23 0.031(4) 0.029(5) 0.037(5) 0.001(4) 0.022(4) -0.003(3)
C24 0.038(4) 0.026(5) 0.036(5) 0.008(4) 0.024(4) 0.003(4)
N1 0.032(4) 0.047(5) 0.044(4) -0.005(4) 0.030(4) -0.006(3)
N2 0.045(4) 0.033(5) 0.042(4) 0.004(3) 0.031(4) -0.001(3)
N3 0.033(4) 0.041(5) 0.036(4) 0.007(3) 0.024(3) 0.007(3)
N4 0.038(4) 0.029(4) 0.034(4) 0.007(3) 0.020(3) 0.004(3)
C25 0.46(5) 0.107(16) 0.35(4) 0.07(2) 0.34(4) 0.06(2)
C26 0.39(4) 0.044(9) 0.36(3) 0.050(15) 0.35(3) 0.039(16)
C27 0.192(18) 0.083(12) 0.109(11) 0.045(9) 0.114(13) 0.081(12)
O5 0.139(10) 0.054(6) 0.108(8) -0.011(5) 0.101(8) -0.001(5)
O6 0.135(11) 0.065(7) 0.174(13) 0.033(7) 0.130(11) 0.013(6)
 
_geom_special_details
;
 All esds (except the esd in the dihedral angle between two l.s. planes)
 are estimated using the full covariance matrix.  The cell esds are taken
 into account individually in the estimation of esds in distances, angles
 and torsion angles; correlations between esds in cell parameters are only
 used when they are defined by crystal symmetry.  An approximate (isotropic)
 treatment of cell esds is used for estimating esds involving l.s. planes.
;
 
loop_
 _geom_bond_atom_site_label_1
 _geom_bond_atom_site_label_2
 _geom_bond_distance
 _geom_bond_site_symmetry_2
 _geom_bond_publ_flag
Cu1 O3' 1.841(19) . ?
Cu1 O3 1.975(9) . ?
Cu1 N4 1.980(8) . ?
Cu1 N1 2.025(7) . ?
Cu1 N2 2.128(8) . ?
Cu1 N3 2.148(8) . ?
Se1 O4 1.588(8) . ?
Se1 O2 1.607(9) . ?
Se1 O1 1.668(8) . ?
Se1 O3 1.670(10) . ?
Se1' O1 1.405(9) . ?
Se1' O2' 1.64(2) . ?
Se1' O3' 1.716(19) . ?
Se1' O4 1.757(9) . ?
C1 N3 1.336(11) . ?
C1 C2 1.425(16) . ?
C2 C3 1.369(16) . ?
C3 C4 1.370(15) . ?
C4 C5 1.423(14) . ?
C4 C12 1.446(14) . ?
C5 C6 1.348(16) . ?
C6 C7 1.443(16) . ?
C7 C8 1.400(14) . ?
C7 C11 1.432(11) . ?
C8 C9 1.405(16) . ?
C9 C10 1.450(13) . ?
C10 N4 1.301(12) . ?
C11 N4 1.369(11) . ?
C11 C12 1.411(13) . ?
C12 N3 1.355(11) . ?
C13 N2 1.309(12) . ?
C13 C74 1.383(16) . ?
C14 C23 1.381(12) . ?
C14 C18 1.416(15) . ?
C14 C20 1.426(14) . ?
C74 C15 1.359(16) . ?
C15 C16 1.443(14) . ?
C16 C24 1.367(14) . ?
C16 C17 1.439(14) . ?
C17 C18 1.343(16) . ?
C20 C21 1.354(15) . ?
C21 C22 1.350(13) . ?
C22 N1 1.352(11) . ?
C23 N1 1.362(12) . ?
C23 C24 1.449(12) . ?
C24 N2 1.380(11) . ?
C25 C26 1.460(18) . ?
C26 O6 1.300(19) . ?
C26 C27 1.36(2) . ?
C27 O5 1.455(17) . ?
 
loop_
 _geom_angle_atom_site_label_1
 _geom_angle_atom_site_label_2
 _geom_angle_atom_site_label_3
 _geom_angle
 _geom_angle_site_symmetry_1
 _geom_angle_site_symmetry_3
 _geom_angle_publ_flag
O3' Cu1 N4 89.3(7) . . ?
O3 Cu1 N4 99.0(4) . . ?
O3' Cu1 N1 102.2(7) . . ?
O3 Cu1 N1 92.1(4) . . ?
N4 Cu1 N1 168.05(19) . . ?
O3' Cu1 N2 109.4(7) . . ?
O3 Cu1 N2 145.7(4) . . ?
N4 Cu1 N2 92.3(3) . . ?
N1 Cu1 N2 80.9(3) . . ?
O3' Cu1 N3 140.6(7) . . ?
O3 Cu1 N3 104.9(4) . . ?
N4 Cu1 N3 80.3(3) . . ?
N1 Cu1 N3 92.5(3) . . ?
N2 Cu1 N3 108.89(19) . . ?
O4 Se1 O2 110.3(5) . . ?
O4 Se1 O1 109.7(3) . . ?
O2 Se1 O1 109.7(5) . . ?
O4 Se1 O3 105.0(5) . . ?
O2 Se1 O3 111.4(6) . . ?
O1 Se1 O3 110.6(6) . . ?
O1 Se1' O2' 100.4(9) . . ?
O1 Se1' O3' 111.3(10) . . ?
O2' Se1' O3' 106.5(10) . . ?
O1 Se1' O4 114.3(4) . . ?
O2' Se1' O4 101.8(8) . . ?
O3' Se1' O4 119.7(9) . . ?
Se1 O3 Cu1 127.8(5) . . ?
Se1' O3' Cu1 132.8(12) . . ?
N3 C1 C2 123.8(9) . . ?
C3 C2 C1 116.9(9) . . ?
C2 C3 C4 122.5(11) . . ?
C3 C4 C5 125.3(11) . . ?
C3 C4 C12 116.5(9) . . ?
C5 C4 C12 118.2(9) . . ?
C6 C5 C4 122.9(10) . . ?
C5 C6 C7 119.7(9) . . ?
C8 C7 C11 117.1(10) . . ?
C8 C7 C6 122.9(8) . . ?
C11 C7 C6 120.0(9) . . ?
C7 C8 C9 121.3(9) . . ?
C8 C9 C10 115.0(10) . . ?
N4 C10 C9 126.0(11) . . ?
N4 C11 C12 117.5(7) . . ?
N4 C11 C7 123.1(9) . . ?
C12 C11 C7 119.2(9) . . ?
N3 C12 C11 117.2(8) . . ?
N3 C12 C4 122.7(8) . . ?
C11 C12 C4 120.1(8) . . ?
N2 C13 C74 122.3(9) . . ?
C23 C14 C18 118.2(9) . . ?
C23 C14 C20 117.6(9) . . ?
C18 C14 C20 124.2(9) . . ?
C15 C74 C13 122.0(10) . . ?
C74 C15 C16 116.9(10) . . ?
C24 C16 C17 119.1(9) . . ?
C24 C16 C15 117.3(8) . . ?
C17 C16 C15 123.6(10) . . ?
C18 C17 C16 120.8(11) . . ?
C17 C18 C14 121.8(9) . . ?
C21 C20 C14 118.2(8) . . ?
C22 C21 C20 122.3(9) . . ?
C21 C22 N1 120.5(9) . . ?
N1 C23 C14 121.8(8) . . ?
N1 C23 C24 117.5(7) . . ?
C14 C23 C24 120.7(8) . . ?
C16 C24 N2 124.0(8) . . ?
C16 C24 C23 119.4(7) . . ?
N2 C24 C23 116.7(9) . . ?
C22 N1 C23 119.4(7) . . ?
C22 N1 Cu1 126.3(6) . . ?
C23 N1 Cu1 113.9(6) . . ?
C13 N2 C24 117.3(9) . . ?
C13 N2 Cu1 132.2(7) . . ?
C24 N2 Cu1 110.4(6) . . ?
C1 N3 C12 117.5(8) . . ?
C1 N3 Cu1 132.6(6) . . ?
C12 N3 Cu1 109.5(6) . . ?
C10 N4 C11 117.3(8) . . ?
C10 N4 Cu1 128.3(7) . . ?
C11 N4 Cu1 114.0(6) . . ?
O6 C26 C27 121(2) . . ?
O6 C26 C25 109.7(17) . . ?
C27 C26 C25 109(2) . . ?
C26 C27 O5 118.0(14) . . ?
 
_refine_diff_density_max    0.725
_refine_diff_density_min   -0.823
_refine_diff_density_rms    0.085

_shelx_res_file
;

    2.res created by SHELXL-2014/7


TITL 2 in Cc
CELL 0.71073  17.5515  13.2387  13.3048  90.000 123.303  90.000
ZERR    6.00   0.0059   0.0059   0.0047   0.000   0.033   0.000
LATT -7
SYMM X, -Y, 0.5+Z
SFAC C H N O CU SE
UNIT 108 96 16 24 4 4

L.S. 24
BOND
FMAP 2
TEMP -100
PLAN 20
EADP O3' O3

TWIN -1.000    0.000    0.000 0 1 0 0 0 -1
acta

OMIT 2   0   0
DFIX 1.5 C25 C26

WGHT    0.076500
EXTI    0.011523
BASF   0.55248
FVAR       0.43720   0.32547
CU1   5    0.152569    0.703353    0.293289    11.00000    0.03459    0.03217 =
         0.04423   -0.00133    0.02942   -0.00121
PART   1
SE1   6    0.143077    0.457289    0.310455   -21.00000    0.03479    0.04317 =
         0.03763   -0.00121    0.02885   -0.00419
PART   2
SE1'  6    0.156719    0.457902    0.277231    21.00000    0.01512    0.00945 =
         0.02869    0.00042    0.00451    0.00039
PART   0
O1    4    0.237240    0.400411    0.336898    11.00000    0.04569    0.05783 =
         0.09599   -0.02187    0.05018   -0.00314
PART   1
O2    4    0.152383    0.479234    0.435518   -21.00000    0.04596    0.07183 =
         0.01910    0.01005    0.02025    0.01283
PART   2
O2'   4    0.148565    0.482358    0.150824    21.00000    0.06045    0.01937 =
         0.05604    0.00932    0.03404    0.00427
PART   1
O3    4    0.123516    0.563453    0.231963   -21.00000    0.07327    0.03204 =
         0.04059   -0.01211    0.03559   -0.03244
PART   2
O3'   4    0.171695    0.571932    0.347158    21.00000    0.07327    0.03204 =
         0.04059   -0.01211    0.03559   -0.03244
PART   0
O4    4    0.056982    0.387795    0.226813    11.00000    0.03708    0.06113 =
         0.05535    0.00536    0.02507   -0.00836
C1    1    0.047132    0.830689    0.048040    11.00000    0.04734    0.06221 =
         0.04563    0.00762    0.03373    0.00936
AFIX  43
H1A   2    0.092334    0.810443    0.033784    11.00000   -1.20000
AFIX   0
C2    1   -0.022845    0.897220   -0.036239    11.00000    0.05735    0.05486 =
         0.04335    0.01462    0.03231    0.01019
AFIX  43
H2A   2   -0.026985    0.917801   -0.107488    11.00000   -1.20000
AFIX   0
C3    1   -0.083853    0.930118   -0.009771    11.00000    0.04762    0.05912 =
         0.02583    0.00712    0.00935    0.00519
AFIX  43
H3A   2   -0.129693    0.976810   -0.062605    11.00000   -1.20000
AFIX   0
C4    1   -0.081321    0.898264    0.090028    11.00000    0.03676    0.03664 =
         0.04076    0.00175    0.01562    0.00409
C5    1   -0.144376    0.926774    0.120533    11.00000    0.03398    0.04740 =
         0.04053   -0.00297    0.01567    0.01063
AFIX  43
H5A   2   -0.191850    0.972571    0.069351    11.00000   -1.20000
AFIX   0
C6    1   -0.139682    0.891640    0.218860    11.00000    0.03398    0.05971 =
         0.05556   -0.00437    0.02859    0.00820
AFIX  43
H6A   2   -0.182521    0.913572    0.236731    11.00000   -1.20000
AFIX   0
C7    1   -0.069243    0.820525    0.296874    11.00000    0.03889    0.03759 =
         0.04997   -0.01511    0.03242   -0.00625
C8    1   -0.064292    0.774874    0.395239    11.00000    0.04049    0.04540 =
         0.05603    0.00527    0.03419    0.00208
AFIX  43
H8A   2   -0.108131    0.791877    0.413244    11.00000   -1.20000
AFIX   0
C9    1    0.004217    0.704435    0.467809    11.00000    0.06154    0.05139 =
         0.07147    0.00068    0.05718    0.00292
AFIX  43
H9A   2    0.010826    0.675665    0.537601    11.00000   -1.20000
AFIX   0
C10   1    0.064119    0.678885    0.428292    11.00000    0.05331    0.04907 =
         0.04793    0.00417    0.03963    0.00476
AFIX  43
H10A  2    0.108522    0.628038    0.472362    11.00000   -1.20000
AFIX   0
C11   1   -0.003407    0.789714    0.271295    11.00000    0.02743    0.03612 =
         0.04067   -0.00373    0.02384   -0.00318
C12   1   -0.009786    0.827764    0.167879    11.00000    0.02720    0.03739 =
         0.04136    0.00561    0.02121    0.00417
C13   1    0.255618    0.830506    0.533805    11.00000    0.05617    0.04858 =
         0.05420   -0.01564    0.04081   -0.01018
AFIX  43
H13A  2    0.213427    0.806204    0.551717    11.00000   -1.20000
AFIX   0
C14   1    0.372363    0.816360    0.285381    11.00000    0.03113    0.05113 =
         0.04240   -0.01064    0.02333   -0.00797
C74   1    0.322512    0.897545    0.612465    11.00000    0.06906    0.06669 =
         0.03951   -0.01769    0.03545   -0.00920
AFIX  43
H14A  2    0.323826    0.919190    0.681479    11.00000   -1.20000
AFIX   0
C15   1    0.386409    0.933380    0.594005    11.00000    0.05472    0.04026 =
         0.06083   -0.01660    0.03882   -0.01469
AFIX  43
H15A  2    0.431409    0.980512    0.647513    11.00000   -1.20000
AFIX   0
C16   1    0.382776    0.896561    0.489405    11.00000    0.03633    0.03334 =
         0.03659    0.00057    0.02173   -0.00444
C17   1    0.446316    0.926006    0.458439    11.00000    0.04424    0.05159 =
         0.05629   -0.00937    0.02854   -0.01883
AFIX  43
H17A  2    0.493028    0.973289    0.507518    11.00000   -1.20000
AFIX   0
C18   1    0.440408    0.887471    0.360995    11.00000    0.04120    0.04574 =
         0.05976   -0.00424    0.03054   -0.01533
AFIX  43
H18A  2    0.483011    0.908481    0.342307    11.00000   -1.20000
AFIX   0
C20   1    0.362901    0.772906    0.181050    11.00000    0.05022    0.07311 =
         0.05224    0.00402    0.04368   -0.00465
AFIX  43
H20A  2    0.401314    0.793243    0.155066    11.00000   -1.20000
AFIX   0
C21   1    0.297671    0.701846    0.119966    11.00000    0.04312    0.06570 =
         0.03492   -0.01154    0.02663   -0.00736
AFIX  43
H21A  2    0.294149    0.668335    0.054396    11.00000   -1.20000
AFIX   0
C22   1    0.237497    0.677000    0.149037    11.00000    0.03838    0.04860 =
         0.04240   -0.02219    0.02742   -0.01234
AFIX  43
H22A  2    0.190504    0.629637    0.101116    11.00000   -1.20000
AFIX   0
C23   1    0.310973    0.787003    0.313972    11.00000    0.03099    0.02948 =
         0.03702    0.00065    0.02202   -0.00321
C24   1    0.314628    0.830232    0.416614    11.00000    0.03758    0.02602 =
         0.03624    0.00806    0.02394    0.00257
N1    3    0.243587    0.718999    0.245831    11.00000    0.03158    0.04654 =
         0.04384   -0.00530    0.03005   -0.00568
N2    3    0.248379    0.799345    0.435510    11.00000    0.04461    0.03255 =
         0.04157    0.00427    0.03117   -0.00083
N3    3    0.052889    0.795119    0.145929    11.00000    0.03299    0.04075 =
         0.03614    0.00723    0.02419    0.00748
N4    3    0.062659    0.719156    0.338090    11.00000    0.03762    0.02933 =
         0.03368    0.00736    0.02038    0.00449
C25   1    0.125333    0.032993    0.364574    11.00000    0.46436    0.10696 =
         0.34915    0.07306    0.33790    0.06086
AFIX  33
H25A  2    0.145045   -0.023329    0.336279    11.00000   -1.50000
H25B  2    0.168409    0.041431    0.451447    11.00000   -1.50000
H25C  2    0.064480    0.018746    0.347387    11.00000   -1.50000
AFIX   0
C26   1    0.122451    0.125525    0.302930    11.00000    0.39289    0.04411 =
         0.36406    0.05044    0.34838    0.03853
AFIX  13
H26A  2    0.072221    0.115264    0.216769    11.00000   -1.20000
AFIX   0
C27   1    0.200037    0.131602    0.303836    11.00000    0.19243    0.08308 =
         0.10865    0.04482    0.11403    0.08056
AFIX  23
H27A  2    0.209823    0.065235    0.278374    11.00000   -1.20000
H27B  2    0.251481    0.142521    0.388019    11.00000   -1.20000
AFIX   0
O5    4    0.205087    0.208831    0.229915    11.00000    0.13851    0.05438 =
         0.10808   -0.01078    0.10143   -0.00094
AFIX   3
H5D   2    0.213607    0.266571    0.262685    11.00000   -1.20000
AFIX   0
O6    4    0.096336    0.200528    0.340116    11.00000    0.13531    0.06475 =
         0.17428    0.03308    0.12959    0.01318
AFIX   3
H6D   2    0.084206    0.254187    0.298626    11.00000   -1.20000
AFIX   0
HKLF 4

REM  2 in Cc
REM R1 =  0.0465 for    3682 Fo > 4sig(Fo)  and  0.0554 for all    4434 data
REM    376 parameters refined using      3 restraints

END

WGHT      0.0711      0.0000

REM Highest difference peak  0.725,  deepest hole -0.823,  1-sigma level  0.085
Q1    1   0.1608  0.2121  0.2955  11.00000  0.05    0.73
Q2    1   0.1417  0.6260  0.3003  11.00000  0.05    0.68
Q3    1   0.1772  0.0217  0.2297  11.00000  0.05    0.61
Q4    1   0.1555  0.3730  0.2948  11.00000  0.05    0.59
Q5    1   0.1687 -0.0524  0.2640  11.00000  0.05    0.41
Q6    1   0.1119  0.4517  0.3862  11.00000  0.05    0.38
Q7    1   0.1819  0.5530  0.2858  11.00000  0.05    0.38
Q8    1   0.1721  0.5230  0.3976  11.00000  0.05    0.36
Q9    1   0.1353  0.4978  0.1928  11.00000  0.05    0.35
Q10   1   0.0659  0.0647  0.2331  11.00000  0.05    0.34
Q11   1   0.0762  0.4610  0.4426  11.00000  0.05    0.34
Q12   1   0.0706  0.4368  0.3267  11.00000  0.05    0.33
Q13   1   0.1288  0.5553  0.3432  11.00000  0.05    0.32
Q14   1   0.2216  0.0785  0.3849  11.00000  0.05    0.32
Q15   1   0.2372  0.0665  0.3578  11.00000  0.05    0.31
Q16   1   0.0884  0.0790  0.2149  11.00000  0.05    0.30
Q17   1   0.1699  0.4657  0.2113  11.00000  0.05    0.30
Q18   1   0.1539  0.1266  0.3776  11.00000  0.05    0.28
Q19   1   0.1517 -0.1213  0.2884  11.00000  0.05    0.27
Q20   1   0.1988  0.7566  0.3963  11.00000  0.05    0.27
;
_shelx_res_checksum   68224

_shelx_hkl_file
;
   0   0  -3    7.15   10.21
   0   0   3    6.73    6.72
   0   0  -3   23.71   15.68
   0   0   3   13.70   12.23
   0   0   3    2.78    5.24
   0   0  -4 3754.92   48.41
   0   0  -4 3367.86   43.31
   0   0  -4 3609.12   46.41
   0   0   4 3503.51   42.52
   0   0  -5    1.02   14.34
   0   0  -5   -9.09    9.07
   0   0  -5    1.28    3.58
   0   0   5   -1.79    4.51
   0   0  -6 5802.92  118.71
   0   0  -6 5139.78  100.50
   0   0  -7   13.69   22.46
   0   0  -7    0.50   13.56
   0   0  -7    1.58    3.54
   0   0  -8 1204.53   57.03
   0   0  -8 1233.43   55.50
   0   0  -8 1155.37   41.10
   0   0  -9   14.84   21.91
   0   0  -9    7.47   13.79
   0   0  -9    5.79    5.98
   0   0 -10  301.87   48.30
   0   0 -10  334.71   64.99
   0   0 -10  385.46   45.80
   0   0 -11   -0.39   18.62
   0   0 -11   -4.00   15.51
   0   0 -12  107.21   26.95
   0   0 -12  142.95   64.33
   0   0 -13    2.52   16.93
   0   0 -13   17.71   14.19
   0   0 -14   28.21   17.17
   0   0 -14   45.09   17.12
  -1  -1 -13   20.54   14.64
  -1  -1 -13    5.24    9.26
  -1  -1 -12   26.68   18.55
  -1  -1 -12   24.37   18.83
  -1  -1 -11   -2.46   17.69
  -1  -1 -11    7.83   12.14
  -1  -1 -11   -4.40    6.43
  -1  -1 -10   88.04   27.84
  -1  -1 -10   50.78   84.45
  -1  -1 -10  192.37   29.14
  -1  -1  -9  106.01   21.23
  -1  -1  -9  142.73   52.76
  -1  -1  -9  130.02   10.83
  -1  -1  -8  417.51   45.42
  -1  -1  -8  451.47   53.92
  -1  -1  -8  510.88   37.95
  -1  -1  -7  654.75   41.52
  -1  -1  -7  664.29   39.20
  -1  -1  -7  660.28   37.57
  -1  -1  -6  810.40   34.62
  -1  -1  -6  823.31   35.06
  -1  -1  -6  803.48   36.20
  -1  -1  -5  609.77   30.01
  -1  -1  -5  531.18   24.77
  -1  -1  -4  861.71   18.57
  -1  -1  -4  833.87   18.95
  -1  -1  -4  837.90   16.98
  -1  -1  -3  109.97   12.11
   1   1   3  100.83    8.43
  -1  -1  -3  101.11   10.48
  -1  -1  -3  103.78   13.22
   1   1   3  117.71   12.45
  -1  -1  -2 4995.68   60.66
   1   1   2 4894.30   58.88
  -1  -1  -2 5200.03   64.45
  -1  -1  -1   88.77    5.32
   1   1   1   67.62    5.82
  -1  -1  -1   66.67    4.96
   1   1   1   59.82   12.35
  -1  -1  -1   62.64    4.12
   1   1   1   66.09    5.03
   1   1  -2 1956.00   30.29
  -1  -1   2 2028.83   29.77
   1   1  -2 1939.81   23.80
   1   1  -3  632.47   19.09
  -1  -1   3  595.77   13.08
   1   1  -3  626.12   20.59
  -1  -1   3  636.40   16.74
  -1  -1   3  648.86   11.72
   1   1  -4 1347.65   23.59
   1   1  -4 1281.14   23.55
  -1  -1   4 1280.54   22.74
   1   1  -4 1273.45   16.64
  -1  -1   4 1356.89   19.02
   1   1  -5  649.95   31.01
   1   1  -5  609.68   25.70
  -1  -1   5  648.69   27.33
   1   1  -6 1491.92   39.36
   1   1  -6 1416.51   37.23
   1   1  -6 1405.86   28.85
  -1  -1   6 1387.12   31.48
   1   1  -7 1762.98   55.68
   1   1  -7 1561.49   48.40
   1   1  -7 1561.96   46.02
  -1  -1   7 1592.16   46.83
   1   1  -8  316.75   41.60
   1   1  -8  379.81   42.92
   1   1  -8  354.23   35.53
   1   1  -9  252.50   67.97
   1   1  -9  272.58   70.73
   1   1  -9  234.19   59.23
   1   1 -10   96.96   36.03
   1   1 -11    1.13   22.63
   1   1 -11   10.53    9.84
   1   1 -12   34.36   23.18
   1   1 -12   33.98   26.17
   1   1 -13   23.24   25.53
   1   1 -13   36.15   14.11
   1   1 -14   16.44   25.19
   1   1 -14   18.76   15.67
  -2  -2 -13    9.62   21.59
  -2  -2 -13   -3.77   11.73
  -2  -2 -12    4.15   16.88
  -2  -2 -12    5.43   13.19
  -2  -2 -11   11.58   23.14
  -2  -2 -11   12.94    7.39
  -2  -2 -11    4.40    7.29
  -2  -2 -10   28.33   21.34
  -2  -2 -10   37.12   28.80
  -2  -2 -10   18.26    8.12
  -2  -2  -9   92.72   19.88
  -2  -2  -9  119.16   43.85
  -2  -2  -9  122.25   45.13
  -2  -2  -8  140.25   40.10
  -2  -2  -8  148.42   39.37
  -2  -2  -8  122.12   46.88
  -2  -2  -7   31.62   15.09
  -2  -2  -7   36.70   11.77
  -2  -2  -7   26.67   28.68
  -2  -2  -6   55.85   15.08
  -2  -2  -6   57.00   30.38
  -2  -2  -6   53.24   21.94
  -2  -2  -5    9.59   22.96
  -2  -2  -4  337.80   20.68
  -2  -2  -4  345.69   19.46
  -2  -2  -4  327.73   29.71
  -2  -2  -3  536.08   26.76
  -2  -2  -3  555.62   42.26
  -2  -2  -3  509.64   24.36
  -2  -2  -2  620.64   15.67
   2   2   2  592.79   12.49
  -2  -2  -2  588.42   13.77
  -2  -2  -2  585.83   12.92
   2   2   2  565.56   12.87
   2   2   1 9999.99  648.80
  -2  -2   0   50.52   12.09
   2   2   0   46.22   13.25
  -2  -2   0   48.38   16.51
   2   2   0   42.60   12.14
  -2  -2   0   56.65   15.79
   2   2   0   39.31   14.68
  -2  -2   1   14.04    7.32
  -2  -2   1    3.96    4.48
   2   2  -1    5.85    3.40
  -2  -2   1    4.89    3.14
   2   2  -1    5.65    3.26
   2   2  -2 1848.28   25.21
   2   2  -2 1929.49   25.08
  -2  -2   2 2044.65   25.69
   2   2  -2 1965.14   24.27
   2   2  -3  220.07   15.52
  -2  -2   3  194.14   10.86
   2   2  -3  222.14   15.31
  -2  -2   3  188.28   10.75
   2   2  -3  213.73    9.18
   2   2  -3  203.95   10.56
   2   2  -4  232.44   13.69
  -2  -2   4  207.82   11.23
   2   2  -4  220.99   12.08
  -2  -2   4  227.29   10.48
   2   2  -5   59.96   19.71
   2   2  -5   59.38   19.92
   2   2  -5   58.15    6.95
  -2  -2   5   50.37    4.36
   2   2  -6  178.03   19.74
   2   2  -6  174.00   19.21
   2   2  -6  167.21   14.06
  -2  -2   6  148.10   10.94
   2   2  -7   22.17   22.73
   2   2  -7   32.48   10.86
   2   2  -7   16.15    9.63
  -2  -2   7   12.42    5.00
   2   2  -8  208.03   32.73
   2   2  -8  250.48   33.57
   2   2  -8  174.51   17.45
  -2  -2   8  130.68   13.37
   2   2  -9   30.61   22.05
   2   2  -9   26.19   14.26
   2   2  -9   20.03   14.62
  -2  -2   9   13.00    6.36
   2   2 -10  127.50   40.77
   2   2 -10  195.85   56.05
   2   2 -10  133.82   12.07
   2   2 -11   58.93   26.33
   2   2 -11   56.45   15.47
   2   2 -12   28.35   21.98
   2   2 -12   41.64   11.00
   2   2 -13   32.96   16.38
   2   2 -13   35.50   13.43
   2   2 -14   70.19   23.90
   2   2 -14   42.85   30.74
   2   2 -15   83.40   26.89
   2   2 -15   56.05   20.47
  -3  -3 -12   -0.66   14.77
  -3  -3 -12   -4.48   12.42
  -3  -3 -11   24.49   21.52
  -3  -3 -11   24.43   12.45
  -3  -3 -11   10.67    7.47
  -3  -3 -10   58.19   13.56
  -3  -3 -10   79.95   22.13
  -3  -3 -10  101.29   17.09
  -3  -3  -9  673.04   47.34
  -3  -3  -9  763.33   49.92
  -3  -3  -9  769.94   63.42
  -3  -3  -8  267.49   22.66
  -3  -3  -8  276.70   20.30
  -3  -3  -8  312.66   21.64
  -3  -3  -7  551.45   48.28
  -3  -3  -7  578.02   47.66
  -3  -3  -7  614.38   43.81
  -3  -3  -6   48.57   11.43
  -3  -3  -6   53.38   25.46
  -3  -3  -6   60.43   22.68
  -3  -3  -5 1126.49   47.31
  -3  -3  -5 1152.77   45.00
  -3  -3  -5 1138.95   41.98
  -3  -3  -4   42.46   27.60
  -3  -3  -4   36.36   14.23
  -3  -3  -3 1974.47   42.89
  -3  -3  -3 2040.41   45.32
  -3  -3  -3 2009.64   43.71
  -3  -3  -2  525.41   23.13
  -3  -3  -2  500.69   22.91
  -3  -3  -2  519.81   23.86
   3   3   1 1825.25   24.56
  -3  -3  -1 1859.42   39.77
  -3  -3   0  114.58    7.35
   3   3   0  130.93    7.40
  -3  -3   0  117.22    8.61
   3   3   0  116.77    7.45
  -3  -3   0  125.22    9.29
   3   3   0  113.99    7.89
  -3  -3   1 3625.95   43.00
   3   3  -1 3238.05   39.77
  -3  -3   1 3457.07   43.49
  -3  -3   2  840.59   13.54
  -3  -3   2  863.16   16.32
  -3  -3   2  801.51   13.36
   3   3  -4  400.79   21.86
   3   3  -4  365.71   24.99
  -3  -3   4  368.48   16.49
   3   3  -4  400.76   16.95
   3   3  -4  379.35   16.53
   3   3  -5 1282.44   34.87
   3   3  -5 1269.26   25.03
   3   3  -5 1293.81   25.74
   3   3  -6  727.37   36.04
   3   3  -6  750.45   38.01
   3   3  -6  779.89   32.64
   3   3  -7 1881.74   60.02
   3   3  -7 1876.72   57.99
   3   3  -7 1816.04   51.40
  -3  -3   7 1760.64   49.36
   3   3  -8  128.59   26.47
   3   3  -8  199.94   32.03
   3   3  -8  177.38   19.53
  -3  -3   8   78.50    5.23
   3   3  -9  542.89   43.15
   3   3  -9  631.09   49.25
   3   3  -9  585.01   37.31
   3   3 -10   50.05   20.88
   3   3 -10   47.16   17.79
   3   3 -11  116.55   38.16
   3   3 -11  139.61   39.89
   3   3 -12   85.62   19.85
   3   3 -12   94.06   15.85
   3   3 -13   59.73   29.83
   3   3 -13   45.06   14.72
   3   3 -14    1.21   17.48
   3   3 -14    5.91    8.80
   3   3 -15   38.54   24.21
   3   3 -15   21.06   14.41
  -4  -4 -12    7.41   20.89
  -4  -4 -12    9.32    7.76
  -4  -4 -11   36.61   17.06
  -4  -4 -11   48.20   16.77
  -4  -4 -11   39.97   19.05
  -4  -4 -10    6.22   15.69
  -4  -4 -10    9.61   16.53
  -4  -4 -10   11.97   11.34
  -4  -4  -9  422.67   42.06
  -4  -4  -9  434.67   49.64
  -4  -4  -9  498.48   79.76
  -4  -4  -8  414.20   30.18
  -4  -4  -8  413.36   32.13
  -4  -4  -8  505.81   68.33
  -4  -4  -7 1111.83   49.08
  -4  -4  -7 1138.41   59.66
  -4  -4  -7 1236.03   55.27
  -4  -4  -6  605.18   43.71
  -4  -4  -6  586.75   46.50
  -4  -4  -6  673.45   48.02
  -4  -4  -5 1714.98   63.01
  -4  -4  -5 1790.73   65.29
  -4  -4  -5 1818.21   67.30
  -4  -4  -4  777.10   45.29
  -4  -4  -4  800.57   44.38
  -4  -4  -4  913.02   52.49
  -4  -4  -3 1984.57   66.11
  -4  -4  -3 2021.92   66.09
  -4  -4  -3 2287.57   75.49
  -4  -4  -2 1756.60   39.41
  -4  -4  -2 1764.50   38.92
  -4  -4  -2 1778.17   43.79
  -4  -4   0 1102.60   17.84
   4   4   0 1076.40   16.99
  -4  -4   0 1106.61   20.10
  -4  -4   0 1090.40   21.03
  -4  -4   2  172.97   14.09
   4   4  -2  164.24    8.35
  -4  -4   2  175.87    9.93
   4   4  -2  152.70   16.78
  -4  -4   2  170.74   12.78
  -4  -4   3 1740.88   28.97
   4   4  -3 1603.11   25.21
  -4  -4   3 1803.13   27.75
   4   4  -3 1687.45   25.56
  -4  -4   3 1735.00   25.01
   4   4  -3 1739.63   25.57
   4   4  -4  633.65   28.41
   4   4  -4  638.71   27.64
   4   4  -4  674.42   29.20
   4   4  -4  631.14   26.45
   4   4  -5 1357.85   31.39
   4   4  -5 1194.49   27.33
   4   4  -5 1403.59   29.67
   4   4  -6  520.23   26.55
   4   4  -6  476.25   20.46
   4   4  -6  476.66   21.78
   4   4  -7 2806.81   88.02
   4   4  -7 2732.46   82.24
   4   4  -7 2529.60   71.37
   4   4  -7 2789.10   77.93
   4   4  -8  341.65   94.80
   4   4  -8  369.99   42.73
   4   4  -8  251.23   22.76
   4   4  -8  359.25   32.44
   4   4  -9 1022.64   64.27
   4   4  -9 1042.75   54.46
   4   4  -9  824.79   36.87
   4   4 -10  154.46   44.60
   4   4 -10  221.17   33.17
   4   4 -11  275.59   42.78
   4   4 -11  322.48   45.41
   4   4 -12   96.20   25.57
   4   4 -12   87.22   19.16
   4   4 -13  266.18   32.59
   4   4 -13  276.53   31.10
   4   4 -14   -6.71   18.02
   4   4 -14    5.49   10.84
   4   4 -15   18.55   23.15
   4   4 -15    5.38    7.50
  -5  -5 -11   19.89   12.37
  -5  -5 -11   16.85    8.49
  -5  -5 -11   30.24   14.99
  -5  -5 -10   25.86   12.87
  -5  -5 -10   34.19   10.91
  -5  -5 -10   32.72   11.28
  -5  -5  -9   22.77   10.18
  -5  -5  -9   24.94    9.43
  -5  -5  -9   33.83   22.13
  -5  -5  -8  108.91   34.53
  -5  -5  -8  123.34   49.93
  -5  -5  -8  138.19   53.41
  -5  -5  -7  251.33   18.68
  -5  -5  -7  240.50   21.94
  -5  -5  -7  267.89   39.65
  -5  -5  -6  314.09   18.80
  -5  -5  -6  299.66   48.96
  -5  -5  -6  327.01   24.72
  -5  -5  -5  535.93   39.58
  -5  -5  -5  571.09   42.90
  -5  -5  -5  529.49   44.44
  -5  -5  -4  856.24   56.81
  -5  -5  -4  917.26   45.14
  -5  -5  -4  924.93   46.36
  -5  -5  -3  756.26   46.57
  -5  -5  -3  803.92   46.91
  -5  -5  -3  754.75   43.43
  -5  -5  -2   37.27   14.32
  -5  -5  -2   33.29   14.70
  -5  -5  -2   39.06   17.81
  -5  -5  -1 2053.19   43.87
  -5  -5  -1 2025.33   42.41
  -5  -5  -1 2103.68   50.22
  -5  -5   0 1651.24   35.66
  -5  -5   0 1823.64   41.77
  -5  -5   0 1609.56   40.25
  -5  -5   1  560.47   31.22
   5   5  -1  579.09   24.92
  -5  -5   1  646.24   31.88
  -5  -5   2 1987.52   47.56
   5   5  -2 2189.91   42.70
  -5  -5   2 2007.13   42.88
  -5  -5   2 2101.45   50.15
  -5  -5   3  426.13   21.44
  -5  -5   3  429.49   29.35
  -5  -5   3  478.23   23.92
  -5  -5   4  967.15   41.26
  -5  -5   4  995.29   22.91
  -5  -5   4  953.97   41.66
   5   5  -5 1606.63   38.77
   5   5  -5 1561.59   36.89
   5   5  -5 1429.18   33.47
   5   5  -5 1552.15   38.00
   5   5  -6 2221.97   71.50
   5   5  -6 2162.29   63.32
   5   5  -6 2188.85   62.22
   5   5  -6 2263.87   63.61
   5   5  -7  421.55   45.25
   5   5  -7  421.97   55.21
   5   5  -8  933.54   47.50
   5   5  -8  931.86   49.33
   5   5  -8  834.78   37.12
   5   5  -8  903.35   39.86
   5   5  -9  106.00   75.26
   5   5  -9  307.47   83.61
   5   5 -10  147.20   22.64
   5   5 -10  128.00   17.70
   5   5 -11   21.01   17.20
   5   5 -11  133.70   29.40
   5   5 -12  360.75   37.43
   5   5 -12  343.46   38.62
   5   5 -13   12.39   17.50
   5   5 -13    7.98   11.67
   5   5 -14  136.46   25.66
   5   5 -14  105.69   15.83
   5   5 -15   -2.13   17.89
  -6  -6 -10   14.74   12.15
  -6  -6 -10   26.23   11.19
  -6  -6 -10   33.46   11.00
  -6  -6  -9    7.24   12.95
  -6  -6  -9    5.13    8.64
  -6  -6  -9   18.45    9.76
  -6  -6  -8    5.96   13.09
  -6  -6  -8   15.08   14.94
  -6  -6  -8    8.09   13.93
  -6  -6  -7    4.31    9.49
  -6  -6  -7   17.88   10.92
  -6  -6  -7   12.10   14.46
  -6  -6  -6    3.71    7.61
  -6  -6  -6    5.77   11.15
  -6  -6  -6    9.66    8.78
  -6  -6  -5   17.97    8.08
  -6  -6  -5   31.40   12.14
  -6  -6  -5   34.29   13.88
  -6  -6  -4    8.77    9.13
  -6  -6  -4    2.13    8.72
  -6  -6  -4   -0.13   14.11
  -6  -6  -3  125.36   33.32
  -6  -6  -3  126.10   35.08
  -6  -6  -3  133.65   36.34
  -6  -6  -2    6.26    7.99
  -6  -6  -2    4.25    9.56
  -6  -6  -2    9.14   20.64
  -6  -6  -1 1018.65   28.33
  -6  -6  -1 1138.22   40.81
  -6  -6  -1 1119.29   42.79
  -6  -6   0  156.87   29.90
  -6  -6   0  137.78   27.03
  -6  -6   0  136.59   28.48
  -6  -6   1  184.35   22.01
  -6  -6   1  241.48   20.96
  -6  -6   1  205.07   45.36
  -6  -6   2  293.24   16.41
  -6  -6   2  268.14   17.62
  -6  -6   2  278.23   20.59
  -6  -6   3  320.20   19.54
  -6  -6   3  314.40   31.35
  -6  -6   3  348.39   21.51
  -6  -6   4   54.88   13.99
  -6  -6   4   59.10   24.32
  -6  -6   4   64.18   26.46
   6   6  -5  669.00   36.19
   6   6  -5  657.71   35.54
  -6  -6   5  695.86   20.37
   6   6  -6   61.88   11.50
   6   6  -6   56.68   21.90
   6   6  -6   52.64    8.22
   6   6  -7  726.72   39.60
   6   6  -7  873.34   46.81
   6   6  -7  800.51   41.51
   6   6  -8   16.79   16.26
   6   6  -8   13.02    9.29
   6   6  -8   15.64    7.16
   6   6  -8   20.79    8.27
   6   6  -9  705.32   36.99
   6   6  -9  799.69   45.56
   6   6 -10   -2.77   15.91
   6   6 -10    0.54    8.01
   6   6 -11  409.94   36.03
   6   6 -11  467.52   38.59
   6   6 -12   19.12   23.07
   6   6 -12    1.49   11.18
   6   6 -13  391.07   32.77
   6   6 -13  347.78   22.07
   6   6 -14   14.18   17.40
   6   6 -15  117.92   26.97
  -7  -7  -9   13.34   11.66
  -7  -7  -9   13.96   13.08
  -7  -7  -9   21.44   13.51
  -7  -7  -8   35.83   17.74
  -7  -7  -8   39.89   13.68
  -7  -7  -8   48.91   20.35
  -7  -7  -7   95.59   33.96
  -7  -7  -7  104.79   28.56
  -7  -7  -7   92.96   28.62
  -7  -7  -6  132.77   37.03
  -7  -7  -6  121.20   50.41
  -7  -7  -6  145.75   27.70
  -7  -7  -5   36.39   13.20
  -7  -7  -5   46.88   17.04
  -7  -7  -5   43.25   30.15
  -7  -7  -4   50.55   14.12
  -7  -7  -4   50.41   21.96
  -7  -7  -4   64.79   19.87
  -7  -7  -3  379.35   19.90
  -7  -7  -3  392.45   18.85
  -7  -7  -3  422.17   28.44
  -7  -7  -2  162.82   40.09
  -7  -7  -2  151.58   38.79
  -7  -7  -2  176.23   47.45
  -7  -7  -1  385.62   28.06
  -7  -7  -1  405.56   41.80
  -7  -7  -1  379.28   33.90
  -7  -7   0  900.51   50.32
  -7  -7   0  962.01   49.24
  -7  -7   0  920.06   47.22
  -7  -7   1  719.74   45.89
  -7  -7   1  925.16   53.99
  -7  -7   1  805.30   47.60
  -7  -7   2 1150.65   38.61
  -7  -7   2 1157.26   42.22
  -7  -7   2 1113.28   41.74
  -7  -7   3  332.04   39.97
  -7  -7   3  347.04   34.22
  -7  -7   3  437.02   42.43
  -7  -7   4 1038.43   18.50
  -7  -7   4 1082.01   36.65
  -7  -7   4  925.03   50.57
  -7  -7   5  100.75   40.44
  -7  -7   5  141.36   40.21
   7   7  -6  320.34   37.77
   7   7  -6  278.97   34.69
   7   7  -6  296.05   35.48
   7   7  -7  128.26   78.16
   7   7  -7  262.58   69.02
   7   7  -7  227.81   65.36
   7   7  -8  413.70   37.06
   7   7  -8  449.59   36.36
   7   7  -8  375.72   27.55
   7   7  -9   36.04   23.87
   7   7  -9  117.17   22.48
   7   7 -10  283.64   53.18
   7   7 -10  287.25   52.00
   7   7 -11  329.17   29.03
   7   7 -11  361.32   25.78
   7   7 -12    6.07   16.52
   7   7 -12    9.67   18.34
   7   7 -13   56.05   19.83
   7   7 -14    4.27   15.00
   7   7 -15   33.64   15.35
  -8  -8  -8   27.66   14.67
  -8  -8  -8   29.04   15.41
  -8  -8  -8   18.16   12.00
  -8  -8  -7  162.48   37.54
  -8  -8  -7  138.89   54.66
  -8  -8  -7  195.00   67.02
  -8  -8  -6   63.24   20.80
  -8  -8  -6   72.07   23.60
  -8  -8  -6   73.17   30.18
  -8  -8  -5  346.39   63.35
  -8  -8  -5  341.25   26.28
  -8  -8  -5  365.17   27.29
  -8  -8  -4  383.51   23.76
  -8  -8  -4  368.99   28.74
  -8  -8  -4  405.05   50.03
  -8  -8  -3  452.16   29.49
  -8  -8  -3  494.87   42.34
  -8  -8  -3  504.06   34.93
  -8  -8  -2  189.82   44.39
  -8  -8  -2  266.17   36.18
  -8  -8  -2  193.78   51.20
  -8  -8  -1 1258.83   55.53
  -8  -8  -1  989.42   43.26
  -8  -8  -1  960.28   62.37
  -8  -8   0  738.00   36.70
  -8  -8   0  750.35   42.20
  -8  -8   0  775.57   41.48
  -8  -8   1 1029.61   63.91
  -8  -8   1 1189.46   64.02
  -8  -8   1 1074.05   61.69
  -8  -8   2 1126.55   57.36
  -8  -8   2 1149.56   57.77
  -8  -8   2 1121.49   58.03
  -8  -8   3 1428.64   73.71
  -8  -8   3 1382.07   69.76
  -8  -8   3 1510.68   75.17
  -8  -8   4  876.82   44.35
  -8  -8   4  867.66   42.40
  -8  -8   4  855.70   43.00
  -8  -8   5 1099.02   60.56
  -8  -8   5 1055.13   51.39
  -8  -8   5 1086.61   52.41
   8   8  -6  722.80   40.47
   8   8  -6  724.49   22.14
   8   8  -7 1501.30   88.73
   8   8  -7 1263.04   71.56
   8   8  -7 1312.86   60.91
   8   8  -8  347.42   39.54
   8   8  -8  293.73   14.98
   8   8  -8  318.34   14.07
   8   8  -9  468.52   28.41
   8   8  -9  495.04   37.91
   8   8 -10  241.78   24.37
   8   8 -10  247.83   16.60
   8   8 -11  120.94   27.23
   8   8 -11   63.65   51.94
   8   8 -12  132.91   26.82
   8   8 -13   29.76   15.61
   8   8 -14    2.85   14.93
   8   8 -15   14.28   22.00
  -9  -9  -7  121.65   38.54
  -9  -9  -7  108.82   48.06
  -9  -9  -6   10.91   13.23
  -9  -9  -6   24.62   10.91
  -9  -9  -6    3.94    6.52
  -9  -9  -5  136.95   43.24
  -9  -9  -5  176.67   31.71
  -9  -9  -5  190.62   50.81
  -9  -9  -4    8.46    7.41
  -9  -9  -4    7.06   11.84
  -9  -9  -4    0.77    8.63
  -9  -9  -3  309.07   25.03
  -9  -9  -3  378.09   25.09
  -9  -9  -3  334.53   29.71
  -9  -9  -2   14.27    5.03
  -9  -9  -2   13.93    8.09
  -9  -9  -2    6.37   11.66
  -9  -9  -1  704.17   51.01
  -9  -9  -1  739.36   46.56
  -9  -9  -1  734.58   45.83
  -9  -9   0    6.77    6.27
  -9  -9   0   12.68    9.75
  -9  -9   0   19.72   10.36
  -9  -9   1  777.15   40.56
  -9  -9   1  826.32   51.77
  -9  -9   1  834.07   50.76
  -9  -9   2   14.79    7.12
  -9  -9   2   28.28   18.73
  -9  -9   2   53.22   29.04
  -9  -9   3  832.33   38.93
  -9  -9   3  747.51   39.20
  -9  -9   3  807.17   37.54
  -9  -9   4  341.54   25.30
  -9  -9   4  374.94   17.57
  -9  -9   4  362.13   38.16
  -9  -9   5 1241.63   48.20
  -9  -9   5 1050.55   48.59
  -9  -9   5 1122.80   43.48
   9   9  -6   31.76   10.24
  -9  -9   6   29.03   27.10
   9   9  -7  632.46   36.89
   9   9  -7  564.42   33.47
   9   9  -7  592.85   34.54
   9   9  -8    8.49   10.72
   9   9  -8   16.86    7.82
   9   9  -9  211.16   19.39
   9   9  -9  221.94   37.62
   9   9 -10   12.33   11.59
   9   9 -11   84.20   22.40
   9   9 -12  129.64   20.92
   9   9 -13   19.49   14.88
   9   9 -14   72.55   21.30
 -10 -10  -5   -5.13   13.37
 -10 -10  -5    6.08   11.95
 -10 -10  -4   -7.58   14.45
 -10 -10  -4   15.11   13.94
 -10 -10  -3    3.64   11.27
 -10 -10  -3   10.33   13.57
 -10 -10  -2   16.23    7.11
 -10 -10  -2   10.64    7.42
 -10 -10  -1   17.06    6.88
 -10 -10  -1   18.45   10.23
 -10 -10  -1   36.03   22.62
 -10 -10   0    1.73    2.79
 -10 -10   0   17.13   17.54
 -10 -10   0   20.50   12.77
 -10 -10   1   30.14   11.71
 -10 -10   1   19.92    9.95
 -10 -10   1   41.54   21.47
 -10 -10   2   28.79    6.54
 -10 -10   2   40.79   17.90
 -10 -10   2   56.44   44.72
 -10 -10   3    3.92    4.02
 -10 -10   3   -0.43    9.05
 -10 -10   3    1.51    7.95
 -10 -10   4  138.10   25.75
 -10 -10   4  119.48   40.94
 -10 -10   4  121.48   67.30
 -10 -10   5  285.23   13.04
 -10 -10   5  293.77   18.62
 -10 -10   5  273.17   20.21
  10  10  -6   38.25   17.50
 -10 -10   6   47.44   38.33
 -10 -10   6  173.74   16.76
  10  10  -7   10.27   13.01
  10  10  -7    6.60    6.64
  10  10  -7    2.88    5.11
  10  10  -8  136.34   25.46
  10  10  -8  186.13   22.20
  10  10  -8  190.76   19.82
  10  10  -9    4.07   10.04
  10  10 -10   37.10   21.78
  10  10 -11   22.75   16.54
  10  10 -12  140.50   20.19
  10  10 -13   19.71   16.95
  10  10 -14  179.54   26.59
 -11 -11  -4   59.84   22.92
 -11 -11  -3   54.16   14.15
 -11 -11  -3   66.25   23.58
 -11 -11  -2  182.16   36.94
 -11 -11  -2  135.07   45.46
 -11 -11  -1   22.32   10.27
 -11 -11  -1   38.32   17.66
 -11 -11   0  114.35   41.87
 -11 -11   0  127.85   52.65
 -11 -11   1   65.49   40.46
 -11 -11   1   71.10   28.34
 -11 -11   2  133.85   49.13
 -11 -11   2  139.12   46.24
 -11 -11   3  360.35   16.76
 -11 -11   3  366.02   47.18
 -11 -11   4  103.96   13.13
 -11 -11   4   74.46   46.01
 -11 -11   5    5.29    5.81
 -11 -11   5    0.86    5.67
 -11 -11   6   22.19   40.14
  11  11  -7  100.58   15.76
  11  11  -7   97.70   16.59
  11  11 -11   33.78    8.86
 -12 -12  -1   23.57   10.04
 -12 -12  -1   -1.32   12.61
 -12 -12   0  309.14   24.94
 -12 -12   0  316.10   23.26
 -12 -12   1    9.30    9.36
 -12 -12   1    9.58    7.98
 -12 -12   2  505.54   41.11
 -12 -12   2  553.27   50.37
 -12 -12   3   17.27   12.69
 -12 -12   3   13.44   13.92
 -12 -12   4  337.69   23.76
 -12 -12   4  291.43   24.61
 -12 -12   5   24.52    9.97
 -12 -12   5   18.12   13.13
 -12 -12   6  146.45   35.73
 -12 -12   6  144.15   71.61
  12  12  -7   27.67    8.73
 -13 -13   1   13.31   13.95
 -13 -13   1   10.52   12.95
 -13 -13   2   66.06   28.94
 -13 -13   2   81.99   44.73
 -13 -13   3   61.51   33.07
 -13 -13   3   82.90   44.96
 -13 -13   4  133.80   41.87
 -13 -13   4  148.74   44.49
 -13 -13   5    3.62    5.01
 -13 -13   5   14.93   10.29
  13  13  -7   31.29   13.35
 -12 -14   6    8.69   12.81
 -12 -14   5   37.39   23.20
 -12 -14   4   -0.55    5.91
 -12 -14   3    5.92    7.62
 -12 -14   2   24.07    9.04
 -12 -14   2   14.84   14.86
 -11 -13   6  159.75   19.64
 -11 -13   5    8.24    8.91
 -11 -13   4  124.36   16.39
 -11 -13   4  117.26   51.13
 -11 -13   3   35.42   11.74
 -11 -13   3   27.81   11.30
 -11 -13   2  245.18   23.64
 -11 -13   2  289.81   23.15
 -11 -13   1   65.77   23.87
 -11 -13   1   73.42   29.18
 -11 -13   0  143.43   49.66
 -11 -13   0  172.43   53.67
 -11 -13  -1   17.03   12.28
 -11 -13  -1   10.38   13.75
 -10 -12   6  228.78   19.39
 -10 -12   5    9.73    8.32
 -10 -12   5   10.50    9.47
 -10 -12   4  196.89   30.59
 -10 -12   4  234.54   34.19
 -10 -12   3   -1.36    7.28
 -10 -12   3    1.92    7.86
 -10 -12   2  482.03   28.63
 -10 -12   2  554.66   25.68
 -10 -12   1    1.07    6.36
 -10 -12   1   -8.22   14.14
 -10 -12   0  422.11   48.38
 -10 -12   0  474.79   37.27
 -10 -12  -1   -2.81   12.22
 -10 -12  -1    5.56   12.49
 -10 -12  -2  360.76   35.35
 -10 -12  -2  412.63   36.21
 -10 -12  -3    0.70    5.56
 -10 -12  -3    0.16    9.42
   9  11 -12    4.10   10.66
   9  11 -11  110.02   14.62
   9  11 -10   16.56   10.77
   9  11  -9   90.82   14.51
   9  11  -8   29.39    9.33
  -9 -11   6  406.09   24.66
  -9 -11   5  505.19   22.40
  -9 -11   5  472.81   25.50
  -9 -11   4  800.17   36.94
  -9 -11   4  795.57   36.26
  -9 -11   3   16.02    7.23
  -9 -11   3   14.84   13.15
  -9 -11   2  204.25   32.04
  -9 -11   2  216.73   25.68
  -9 -11   1   73.62   21.43
  -9 -11   1   77.71   39.26
  -9 -11   0  296.03   29.15
  -9 -11   0  247.07   36.35
  -9 -11  -1  107.07   31.57
  -9 -11  -1  108.29   54.39
  -9 -11  -2  249.30   19.68
  -9 -11  -2  261.09   60.17
  -9 -11  -3   15.02    9.25
  -9 -11  -3    9.68    8.90
  -9 -11  -4  258.03   57.87
  -9 -11  -4  239.72   26.79
  -9 -11  -5   -4.43   14.67
  -9 -11  -5   11.07   10.27
   8  10 -13    7.88   12.02
   8  10 -12  130.34   24.09
   8  10 -11   16.07   11.57
   8  10 -10  300.68   23.77
   8  10  -9   29.17   15.78
   8  10  -8  121.39   20.14
   8  10  -7    6.08    6.58
   8  10  -7    5.86    4.99
   8  10  -6  138.50   46.03
   8  10  -6  180.67   52.32
  -8 -10   6  156.16   47.92
   8  10  -5   74.40   14.31
  -8 -10   5   66.26   15.63
  -8 -10   5   60.89   23.78
  -8 -10   4  133.60   17.53
  -8 -10   4  140.71   62.01
  -8 -10   3   11.66    8.27
  -8 -10   3   12.63   14.69
  -8 -10   3   16.63   17.89
  -8 -10   2  172.01   38.74
  -8 -10   2  193.98   45.67
  -8 -10   2  228.65   54.22
  -8 -10   1  103.08    9.70
  -8 -10   1  100.14   25.63
  -8 -10   1  108.39   47.27
  -8 -10   0    9.68    6.78
  -8 -10   0   18.65    9.97
  -8 -10   0   15.81   12.37
  -8 -10  -1   26.58    9.23
  -8 -10  -1   35.49   12.47
  -8 -10  -1   36.32   12.85
  -8 -10  -2    1.94    4.65
  -8 -10  -2    3.11   10.19
  -8 -10  -2    8.65   13.33
  -8 -10  -3    9.93    9.24
  -8 -10  -3   17.05   12.89
  -8 -10  -4   91.72   18.93
  -8 -10  -4  105.28   47.21
  -8 -10  -5   29.56   10.73
  -8 -10  -5   19.66   14.20
  -8 -10  -6    6.43    9.89
  -8 -10  -6    4.11    9.69
  -8 -10  -7   18.28   14.44
  -8 -10  -7   20.51   15.99
   7   9 -14   -0.47   13.79
   7   9 -13   29.94   13.41
   7   9 -12   42.76   18.03
   7   9 -11  118.87   21.93
   7   9 -10   31.11   14.09
   7   9  -9  136.84   38.38
   7   9  -8  115.67   34.09
   7   9  -8  106.33   43.31
   7   9  -7  672.90   35.17
   7   9  -7  601.66   37.88
   7   9  -7  674.92   30.21
   7   9  -6   14.27   14.42
  -7  -9   6   43.32   21.07
   7   9  -5 1280.34   56.43
  -7  -9   5 1175.61   56.72
  -7  -9   5 1176.21   54.80
   7   9  -4 1109.90   58.17
  -7  -9   4 1192.69   58.77
  -7  -9   4 1107.71   66.40
  -7  -9   3 1077.76   58.35
  -7  -9   3 1084.39   54.01
  -7  -9   3 1057.91   56.45
  -7  -9   2  256.09   65.39
  -7  -9   2  236.17   63.29
  -7  -9   2  265.08   72.29
  -7  -9   1 1226.03   55.93
  -7  -9   1 1386.24   66.22
  -7  -9   1 1325.82   62.69
  -7  -9   0  104.36   25.85
  -7  -9   0  126.14   33.74
  -7  -9   0   96.41   62.15
  -7  -9  -1 1174.68   48.00
  -7  -9  -1 1310.86   56.17
  -7  -9  -1 1147.50   60.68
  -7  -9  -2  584.03   30.76
  -7  -9  -2  617.93   39.64
  -7  -9  -2  582.36   42.41
  -7  -9  -3  294.95   13.95
  -7  -9  -3  301.05   24.31
  -7  -9  -3  336.75   28.51
  -7  -9  -4  119.78    9.31
  -7  -9  -4  129.36   53.39
  -7  -9  -4  140.93   51.68
  -7  -9  -5  260.05   20.15
  -7  -9  -5  271.97   57.83
  -7  -9  -5  269.67   27.20
  -7  -9  -6    4.13    6.86
  -7  -9  -6    1.61    9.56
  -7  -9  -6    3.59   14.17
  -7  -9  -7  102.19   35.46
  -7  -9  -7  117.92   54.87
  -7  -9  -7  123.06   28.47
  -7  -9  -8    6.23    6.01
  -7  -9  -8    3.27    6.96
   6   8 -14   11.65   17.38
   6   8 -13   30.63   15.89
   6   8 -12   34.07   22.41
   6   8 -11   96.72   23.72
   6   8 -10  109.31   20.74
   6   8  -9  358.84   48.02
   6   8  -9  397.67   48.31
   6   8  -8   51.19   15.95
   6   8  -8   50.22   18.39
   6   8  -7 1426.39   65.76
   6   8  -7 1494.39   65.59
   6   8  -7 1429.97   65.21
   6   8  -6  158.72   41.68
   6   8  -6  175.54   47.14
   6   8  -5  738.25   37.83
   6   8  -5  736.38   36.55
  -6  -8   5  692.44   36.53
   6   8  -4 1558.55   54.61
  -6  -8   4 1557.00   52.40
  -6  -8   4 1613.04   54.52
  -6  -8   3  601.92   28.36
  -6  -8   3  667.04   33.83
  -6  -8   3  692.60   35.30
  -6  -8   2 1381.23   47.43
  -6  -8   2 1351.02   48.67
  -6  -8   2 1396.06   51.50
  -6  -8   1 2085.74   77.35
  -6  -8   1 2307.43   80.09
  -6  -8   1 2091.43   94.21
  -6  -8   0  567.75   27.30
  -6  -8   0  573.24   38.28
  -6  -8   0  579.06   39.72
  -6  -8  -1 1617.80   77.83
  -6  -8  -1 1474.42   79.00
  -6  -8  -1 1422.92   70.25
  -6  -8  -2 1010.43   46.07
  -6  -8  -2 1047.37   55.44
  -6  -8  -2 1049.72   51.90
  -6  -8  -3   41.61   13.99
  -6  -8  -3   43.94   16.91
  -6  -8  -3   43.80   16.21
  -6  -8  -4  169.61   40.88
  -6  -8  -4  178.62   54.64
  -6  -8  -4  194.34   73.17
  -6  -8  -5  459.97   24.44
  -6  -8  -5  434.83   33.04
  -6  -8  -5  461.80   43.06
  -6  -8  -6  104.72   29.96
  -6  -8  -6  111.24   33.86
  -6  -8  -6  120.81   43.71
  -6  -8  -7  320.08   49.10
  -6  -8  -7  354.70   91.08
  -6  -8  -7  350.44   75.24
  -6  -8  -8   59.77   28.01
  -6  -8  -8   83.56   34.97
  -6  -8  -8   88.22   33.99
  -6  -8  -9   87.95   38.99
  -6  -8  -9   99.54   40.56
  -6  -8  -9  113.25   24.54
   5   7 -14  102.08   24.59
   5   7 -13   92.08   24.72
   5   7 -12  260.94   25.34
   5   7 -11   49.94   18.82
   5   7 -11   67.96   14.80
   5   7 -10   80.96   18.30
   5   7 -10   88.04   12.21
   5   7  -8  572.48   47.35
   5   7  -8  531.80   43.33
   5   7  -7  116.75   20.20
   5   7  -7  158.64   34.64
   5   7  -7  113.33    8.98
   5   7  -7   95.01   13.44
   5   7  -6 2204.96   71.12
   5   7  -6 2262.08   75.22
   5   7  -5   20.22    7.53
   5   7  -5   80.91   10.42
  -5  -7   5  114.48   16.40
   5   7  -4  733.86   31.59
  -5  -7   4  718.87   25.14
  -5  -7   4  738.00   27.06
  -5  -7   3  137.92   26.58
  -5  -7   3  131.93   41.90
  -5  -7   3  213.47   35.12
  -5  -7   2 1599.77   47.18
   5   7  -2 1479.81   15.35
  -5  -7   2 1589.13   48.45
  -5  -7   2 1593.27   48.59
  -5  -7   1  420.75   25.41
   5   7  -1  424.59   24.94
  -5  -7   1  455.35   31.05
  -5  -7   1  436.05   25.09
  -5  -7   0  558.56   27.91
  -5  -7   0  659.98   36.22
  -5  -7   0  574.73   34.35
  -5  -7  -1  260.35   24.57
  -5  -7  -1  256.53   27.61
  -5  -7  -1  293.85   44.42
  -5  -7  -2  221.97   29.41
  -5  -7  -2  225.43   29.88
  -5  -7  -2  223.77   37.14
  -5  -7  -3   24.33   10.76
  -5  -7  -3   29.58    9.47
  -5  -7  -3   37.40   19.48
  -5  -7  -4  166.95   42.07
  -5  -7  -4  223.84   57.54
  -5  -7  -4  181.87   47.87
  -5  -7  -5  131.17   14.99
  -5  -7  -5  133.78   53.32
  -5  -7  -5  140.87   21.15
  -5  -7  -6  162.71   13.76
  -5  -7  -6  167.99   20.02
  -5  -7  -6  186.89   25.10
  -5  -7  -7  120.29   34.74
  -5  -7  -7  147.33   47.51
  -5  -7  -7  171.15   65.84
  -5  -7  -8   61.98   20.64
  -5  -7  -8   95.68   33.77
  -5  -7  -8  101.59   33.26
  -5  -7  -9   18.22   11.02
  -5  -7  -9   22.03   12.40
  -5  -7  -9   19.73   23.88
  -5  -7 -10   -1.03   11.16
  -5  -7 -10   17.53   14.20
  -5  -7 -10   12.14    8.46
   4   6 -14   32.81   16.92
   4   6 -13   90.93   25.95
   4   6 -12   13.76   17.96
   4   6 -12   21.16   17.68
   4   6 -11  113.71   23.68
   4   6 -11  152.54   22.06
   4   6 -10   26.74   16.87
   4   6 -10   35.05   13.61
   4   6  -9  140.43   44.41
   4   6  -9  175.94   45.24
   4   6  -8    2.68   16.04
   4   6  -8   13.21   13.86
   4   6  -7   64.08   44.49
   4   6  -7   65.75    6.74
   4   6  -7  175.86   20.57
   4   6  -6  285.44   31.47
   4   6  -6  277.26   26.81
   4   6  -6  243.86   22.66
   4   6  -6  266.20   24.55
   4   6  -5  185.19   28.34
   4   6  -5  132.16   25.08
   4   6  -5  272.08   18.25
  -4  -6   5  251.53   14.76
   4   6  -5  177.41   33.25
   4   6  -4  108.64   22.21
   4   6  -4  111.32    9.39
   4   6  -4  106.00   16.14
  -4  -6   4   94.12   10.30
   4   6  -3  209.77   15.36
   4   6  -3  231.05   27.46
  -4  -6   3  248.10   21.04
   4   6  -3  244.02   19.16
  -4  -6   3  273.78   21.20
  -4  -6   2    6.07    5.59
   4   6  -2    4.28    3.85
  -4  -6   2    5.38    8.91
  -4  -6   2   20.32    8.72
  -4  -6   1  471.15   23.09
   4   6  -1  454.38   19.47
  -4  -6   1  501.12   24.27
  -4  -6   1  494.12   37.88
  -4  -6   0  253.63   17.74
   4   6   0  253.05   17.73
  -4  -6   0  274.45   20.50
  -4  -6   0  271.22   25.56
  -4  -6  -1    5.13    6.22
   4   6   1   13.61    6.87
  -4  -6  -1   11.13   10.30
  -4  -6  -1   18.18   10.14
  -4  -6  -2 2073.61   62.30
  -4  -6  -2 2254.23   67.98
  -4  -6  -2 2051.01   68.65
  -4  -6  -3   56.51   17.69
  -4  -6  -3   53.39   25.63
  -4  -6  -3   54.30   25.14
  -4  -6  -4   66.02   18.60
  -4  -6  -4   91.41   41.94
  -4  -6  -4   60.12   18.71
  -4  -6  -5   87.96   30.73
  -4  -6  -5   94.78   31.53
  -4  -6  -5   95.80   34.77
  -4  -6  -6   -4.66    8.98
  -4  -6  -6   13.57   17.94
  -4  -6  -6    9.23    9.25
  -4  -6  -7   27.14   12.00
  -4  -6  -7   22.13   11.62
  -4  -6  -7    7.91   10.63
  -4  -6  -8   13.77   15.45
  -4  -6  -8   22.68   14.42
  -4  -6  -8   18.99   18.24
  -4  -6  -9    9.84   12.57
  -4  -6  -9   14.41   13.80
  -4  -6  -9   14.37   15.99
  -4  -6 -10   -2.66    9.17
  -4  -6 -10    8.70    7.21
  -4  -6 -10   -2.00   10.34
  -4  -6 -11    7.57    7.09
  -4  -6 -11    5.72   10.60
  -4  -6 -11    7.02   11.38
   3   5 -14  117.91   23.72
   3   5 -13    8.76   19.76
   3   5 -13   13.79   11.14
   3   5 -12  186.71   25.15
   3   5 -12  194.62   19.49
   3   5 -11   47.61   20.30
   3   5 -11   56.71   19.12
   3   5 -10  195.48   50.82
   3   5 -10  204.81   49.41
   3   5  -9  176.95   51.09
   3   5  -9  262.38   33.05
   3   5  -8 1177.28   48.33
   3   5  -8 1115.77   42.15
   3   5  -7  624.14   43.98
   3   5  -7  712.06   43.42
   3   5  -6  922.49   36.86
   3   5  -6  866.93   31.45
   3   5  -6  841.49   26.30
   3   5  -5  583.55   30.30
   3   5  -5  474.18   25.45
   3   5  -5  614.59   29.47
   3   5  -5  574.11   25.44
   3   5  -5  547.45   23.73
   3   5  -4 1254.59   28.85
   3   5  -4 1270.57   25.60
   3   5  -4 1278.51   26.50
  -3  -5   4 1279.12   27.28
   3   5  -4 1190.42   25.35
   3   5  -3  116.56    9.97
   3   5  -3  147.48   22.30
  -3  -5   3  152.03   12.50
  -3  -5   3  117.17   18.06
   3   5  -3  108.02    9.24
  -3  -5   2  433.60   19.86
   3   5  -2  389.31   17.61
  -3  -5   2  419.27   18.71
   3   5  -2  399.22   17.22
  -3  -5   2  436.90   20.29
  -3  -5   1 1320.52   18.12
  -3  -5   1 1322.12   20.67
   3   5  -1 1228.78   22.87
  -3  -5   1 1283.38   21.84
  -3  -5   0 3237.00   60.68
   3   5   0 3197.74   59.23
  -3  -5   0 2991.29   58.67
  -3  -5   0 3008.74   60.52
  -3  -5  -1  572.98   26.15
   3   5   1  560.13   24.31
  -3  -5  -1  637.20   30.94
  -3  -5  -1  595.53   31.64
  -3  -5  -2 8811.91 1582.97
  -3  -5  -3 2342.44   67.59
  -3  -5  -3 2116.05   69.26
  -3  -5  -3 2268.39   70.06
  -3  -5  -4 1105.55   40.34
  -3  -5  -4 1065.01   43.50
  -3  -5  -4 1051.82   41.17
  -3  -5  -5  229.98   28.01
  -3  -5  -5  235.86   30.05
  -3  -5  -5  234.20   30.70
  -3  -5  -6  671.64   48.16
  -3  -5  -6  683.84   48.46
  -3  -5  -6  716.76   50.63
  -3  -5  -7  137.90   29.26
  -3  -5  -7  136.12   69.77
  -3  -5  -7  144.78   62.56
  -3  -5  -8 1097.27   62.19
  -3  -5  -8 1135.57   78.58
  -3  -5  -8 1204.02   82.18
  -3  -5  -9   63.25   22.75
  -3  -5  -9   62.09   41.25
  -3  -5  -9   78.84   51.29
  -3  -5 -10   89.61   17.21
  -3  -5 -10  118.83   50.48
  -3  -5 -10   96.75   33.64
  -3  -5 -11   16.95   13.45
  -3  -5 -11   12.14   10.21
  -3  -5 -11   20.89    5.60
  -3  -5 -12   15.39   14.51
  -3  -5 -12   17.76   15.20
  -3  -5 -12    7.62    5.59
   2   4 -14   43.69   21.42
   2   4 -14   54.33   17.70
   2   4 -13   33.76   18.22
   2   4 -13   32.45   16.05
   2   4 -12   41.54   20.51
   2   4 -12   23.76   13.44
   2   4 -11  487.11   42.29
   2   4 -11  489.55   31.29
   2   4 -10   36.78   24.17
   2   4 -10   27.65   12.47
   2   4  -9  511.83   48.77
   2   4  -9  489.14   39.12
   2   4  -8  146.74   28.15
   2   4  -8  162.14   20.61
   2   4  -7 2148.06   70.99
   2   4  -7 2125.64   67.67
   2   4  -6  228.83   17.67
   2   4  -5 3824.51   78.20
  -2  -4   5 3888.02   75.24
   2   4  -4   16.56   12.60
   2   4  -4   30.26    6.74
  -2  -4   4   15.83    3.14
   2   4  -4   20.56    5.17
   2   4  -4   16.35    4.49
   2   4  -3 3470.72   47.79
   2   4  -3 3548.73   42.63
   2   4  -3 3753.70   44.26
  -2  -4   3 3786.79   46.82
   2   4  -2  151.75    7.87
   2   4  -2  168.86   10.11
  -2  -4   2  183.87   12.21
   2   4  -2  147.13    7.95
  -2  -4   2  183.00   10.37
   2   4  -2  114.91   11.22
   2   4  -1 2494.01   29.20
  -2  -4   1 2505.88   33.20
  -2  -4   0 3365.28   40.96
  -2  -4  -2  974.83   21.51
   2   4   2 1009.24   17.40
  -2  -4  -2  993.48   20.28
  -2  -4  -2  983.32   35.20
  -2  -4  -3 6852.98  137.76
  -2  -4  -3 6932.51 1245.39
  -2  -4  -4 1361.90   33.40
  -2  -4  -4 1304.95   38.11
  -2  -4  -4 1334.26   33.90
  -2  -4  -5 2231.33   67.68
  -2  -4  -5 2349.47   86.45
  -2  -4  -5 2238.41   74.51
  -2  -4  -6  947.64   45.05
  -2  -4  -6  968.69   51.65
  -2  -4  -6  926.30   58.10
  -2  -4  -7 1755.11   86.13
  -2  -4  -7 2124.37  102.56
  -2  -4  -7 1917.24   97.48
  -2  -4  -8   10.38   19.44
  -2  -4  -8    6.60   11.18
  -2  -4  -8   19.00   13.14
  -2  -4  -9 1715.77   96.65
  -2  -4  -9 1904.94   60.37
  -2  -4  -9 1895.75   58.43
  -2  -4 -10   47.80   13.66
  -2  -4 -10   60.88   19.06
  -2  -4 -10   60.15   23.91
  -2  -4 -11   90.87   19.87
  -2  -4 -11   79.86   46.53
  -2  -4 -11   77.45   29.87
  -2  -4 -12    2.96   15.18
  -2  -4 -12    5.74    9.35
  -2  -4 -12    6.04    7.36
  -2  -4 -13    5.65   12.95
  -2  -4 -13   29.92   15.38
   1   3 -14   40.91   21.26
   1   3 -14   31.65    7.06
   1   3 -13   30.73   18.69
   1   3 -13   15.22   27.65
   1   3 -12   50.77   23.14
   1   3 -12   33.29   15.40
   1   3 -11   93.73   26.55
   1   3 -11   54.85   48.40
   1   3 -10   21.88   21.03
   1   3 -10   -5.15   12.00
   1   3  -9 1049.46   58.36
   1   3  -9  950.81   47.37
   1   3  -8  287.42   45.98
   1   3  -8  263.44   34.24
   1   3  -8  193.50   21.84
  -1  -3   8  191.79   21.58
   1   3  -7  853.89   52.55
   1   3  -7  816.11   48.12
   1   3  -7  672.02   34.36
   1   3  -6    5.73   14.46
   1   3  -6   16.56    9.27
   1   3  -5 3905.88   78.58
   1   3  -5 3633.11   70.57
   1   3  -4   58.27   12.15
   1   3  -4   50.41    7.64
  -1  -3   4   58.80    4.55
  -1  -3   3 2323.40   30.95
   1   3  -3 2322.89   31.07
  -1  -3   3 2306.66   28.21
  -1  -3   2 1407.03   19.99
   1   3  -2 1370.78   16.87
   1   3  -2 1316.71   18.35
   1   3  -2 1282.82   16.80
  -1  -3   1 2100.07   28.97
   1   3  -1 2071.77   28.74
  -1  -3   0 1921.46   24.55
   1   3   0 1815.17   23.51
  -1  -3   0 1788.23   25.06
   1   3   0 1814.90   25.24
  -1  -3  -2 1041.34   16.12
   1   3   2 1001.24   16.88
  -1  -3  -2 1077.74   19.33
  -1  -3  -2 1049.44   21.82
  -1  -3  -3 1611.68   25.47
   1   3   3 1558.80   24.05
  -1  -3  -3 1652.76   27.72
  -1  -3  -3 1675.43   38.37
  -1  -3  -4  114.59   13.36
  -1  -3  -4  139.36   17.27
  -1  -3  -4  123.95   16.79
  -1  -3  -5 1290.90   34.54
  -1  -3  -5 1251.15   32.84
  -1  -3  -6    4.80   14.60
  -1  -3  -6    3.26   11.04
  -1  -3  -6    4.93    5.51
  -1  -3  -7 2090.20   75.61
  -1  -3  -7 2307.78   84.48
  -1  -3  -7 2110.19   79.31
  -1  -3  -8   36.81   18.71
  -1  -3  -8   34.41   11.93
  -1  -3  -8   29.79   27.99
  -1  -3  -9   97.28   13.19
  -1  -3 -10   89.64   31.60
  -1  -3 -10   92.51   32.93
  -1  -3 -10   85.02   27.36
  -1  -3 -11  116.82   22.18
  -1  -3 -11  108.15   55.84
  -1  -3 -11  125.86   20.65
  -1  -3 -12   -5.39   15.97
  -1  -3 -12   11.25   12.27
  -1  -3 -12    5.50    5.61
  -1  -3 -13   15.49   22.44
  -1  -3 -13   31.50   11.66
   0   2 -14   22.17   24.15
   0   2 -14   10.30    8.77
   0   2 -13    0.88   21.43
   0   2 -13    3.33    9.03
   0   2 -12   -6.93   22.05
   0   2 -12   23.62   12.49
   0   2 -11   13.74   22.15
   0   2 -11   14.77   11.69
   0   2 -10   20.06   28.89
   0   2  -9   33.68   20.29
   0   2  -9   32.45   12.37
   0   2  -9   25.38   10.42
   0   2  -8  462.29   34.24
   0   2  -8  484.84   30.37
   0   2  -8  413.77   47.46
   0  -2   8  463.62   10.15
   0   2  -7   24.05   22.09
   0   2  -7    8.41   10.05
   0   2  -7    1.91    4.51
   0  -2   7   18.35    6.16
   0   2  -6   21.10   18.61
   0   2  -6   19.03    8.86
   0   2  -6    8.17    4.46
   0  -2   6    6.64    7.46
   0   2  -5  100.21   15.65
   0   2  -5  123.21   13.79
   0   2  -5   95.19    8.03
   0  -2   5   87.95    7.49
   0   2  -4    5.64   10.68
   0   2  -4    5.99    7.34
   0  -2   4    5.08    5.41
   0   2  -4    3.41    1.26
   0  -2   4   -0.41    1.95
   0   2  -3   12.89    9.31
   0  -2   3    7.26    8.94
   0  -2   3   -1.56    7.26
   0   2  -2 1126.77   21.11
   0  -2   2 1176.71   20.24
   0  -2   2 1168.58   19.38
   0   2  -1  351.15   14.83
   0  -2   1  350.43   15.71
   0   2  -1  341.93   14.08
   0   2   0 2474.05   29.52
   0   2   1  352.25   14.43
   0  -2  -1  373.38   16.74
   0   2   1  347.06   15.50
   0  -2  -1  361.60   16.28
   0   2   1  380.95   17.34
   0  -2  -2 1209.99   22.94
   0  -2  -2 1167.36   23.93
   0   2   2 1159.35   24.26
   0  -2  -2 1210.84   20.98
   0   2   2 1247.19   20.89
   0  -2  -3    5.81   10.69
   0   2   3    3.82    6.18
   0  -2  -4    2.47    9.96
   0  -2  -4    8.46   11.20
   0  -2  -4   15.29    9.04
   0  -2  -5  107.71   17.99
   0  -2  -5  139.35   22.07
   0  -2  -5  120.04   20.49
   0  -2  -6    5.62   17.98
   0  -2  -6   15.94   15.99
   0  -2  -6   14.25   13.50
   0  -2  -7   25.57   24.49
   0  -2  -7   39.46   22.99
   0  -2  -7   23.79    5.40
   0  -2  -8  431.16   54.50
   0  -2  -8  493.49   40.43
   0  -2  -8  485.53   27.09
   0  -2  -9   40.30   20.07
   0  -2  -9   37.58   27.23
   0  -2  -9   27.60   21.74
   0  -2 -10   10.25   26.48
   0  -2 -11   15.28   17.44
   0  -2 -11   29.17   11.57
   0  -2 -11   20.10    8.96
   0  -2 -12   23.13   25.16
   0  -2 -12   17.88   13.06
   0  -2 -13    1.60   17.12
   0  -2 -13   -4.47   16.09
   0  -2 -14   13.33   15.77
   0  -2 -14    7.23   11.64
  -1   1 -13   38.65   27.17
  -1   1 -13    4.84    7.61
  -1   1 -12    5.17   17.67
  -1   1 -12   15.73   13.70
  -1   1 -11   11.98   25.80
  -1   1 -11    4.46   10.06
  -1   1 -10  111.53   28.51
  -1   1 -10   62.49   73.13
  -1   1  -9  138.91   26.73
  -1   1  -9  138.85   16.95
  -1   1  -9  125.17   11.51
  -1   1  -8  460.37   45.52
  -1   1  -8  447.14   44.73
  -1   1  -8  504.39   34.36
  -1   1  -7  659.76   41.95
  -1   1  -7  666.39   38.31
  -1   1  -7  653.87   35.26
  -1   1  -6  814.58   36.07
  -1   1  -6  794.07   31.63
  -1   1  -6  800.44   32.19
   1  -1   6  790.55   27.28
  -1   1  -5  572.48   29.17
  -1   1  -5  584.25   27.92
  -1   1  -5  590.23   25.93
   1  -1   5  560.12   23.85
  -1   1  -4  876.73   22.08
  -1   1  -4  873.36   13.79
   1  -1   4  867.79   13.52
  -1   1  -3  110.00   13.31
  -1   1  -3  100.91    9.19
   1  -1   3  102.83    8.20
  -1   1  -3  105.36    5.85
   1  -1   3  108.41    5.78
  -1   1  -2 4935.55   61.73
   1  -1   2 5066.04   61.65
   1  -1   2 5002.35   58.58
  -1   1  -1   61.27    4.44
   1  -1   1   72.66    6.58
   1  -1   1   54.50    3.92
   1  -1   1   62.04    3.42
  -1   1   2 1893.91   25.80
   1  -1  -2 1889.61   24.40
  -1   1   2 1771.91   24.56
   1  -1  -3  646.80   18.37
  -1   1   3  612.62   13.10
   1  -1  -3  642.11   20.16
  -1   1   3  598.50   17.70
   1  -1  -3  644.22   16.41
  -1   1   3  606.74   18.31
   1  -1  -4 1390.82   22.97
   1  -1  -4 1294.50   24.35
  -1   1   4 1225.23   18.73
   1  -1  -5  686.92   32.29
   1  -1  -5  647.02   30.54
   1  -1  -5  611.03   26.83
   1  -1  -6 1453.08   37.41
   1  -1  -6 1394.47   35.57
   1  -1  -6 1354.18   32.16
   1  -1  -7 1631.71   51.89
   1  -1  -7 1630.44   54.02
   1  -1  -7 1553.15   47.96
   1  -1  -8  341.73   45.64
   1  -1  -8  380.54   44.93
   1  -1  -8  354.68   36.84
   1  -1  -9  296.16   78.94
   1  -1  -9  247.11   66.21
   1  -1  -9  245.53   62.69
   1  -1 -10  123.46   22.96
   1  -1 -11    8.64   17.25
   1  -1 -11    8.58   12.20
   1  -1 -11   12.23    5.60
   1  -1 -12   78.24   26.75
   1  -1 -12   96.50   28.26
   1  -1 -13   39.43   23.80
   1  -1 -13   29.94   16.13
   1  -1 -14   10.12   16.68
   1  -1 -14   12.44   11.33
  -2   0 -13   -0.48   16.83
  -2   0 -13   -0.14   11.77
  -2   0 -12  158.84   28.84
  -2   0 -12  115.87   43.87
  -2   0 -11    2.21   19.08
  -2   0 -11    7.05    7.65
  -2   0 -10  168.36   38.62
  -2   0 -10  191.50   28.89
  -2   0  -9   -7.27   20.58
  -2   0  -9   -1.51   16.24
  -2   0  -9    3.83    5.16
  -2   0  -8 1747.80   84.69
  -2   0  -8 1801.91   97.60
  -2   0  -8 1786.84   76.59
  -2   0  -7   -0.43   21.08
  -2   0  -7   10.34    5.72
  -2   0  -7    2.18    5.42
  -2   0  -6 1874.24   61.42
  -2   0  -6 1992.70   62.16
  -2   0  -6 1869.49   64.78
  -2   0  -5   10.47   18.60
  -2   0  -5    3.01    4.13
   2   0   4 2866.55   54.68
  -2   0  -3    1.31   13.51
  -2   0  -3    1.47    5.33
  -2   0  -3    2.50    4.30
   2   0   3    2.03    3.72
  -2   0  -1   10.71    7.44
   2   0   1   16.43    3.63
  -2   0  -1    9.03    4.74
   2   0   1    3.53    3.53
  -2   0  -1    3.77    3.87
   2   0   1    4.85    4.32
   2   0   0 1018.51   13.41
   2   0  -3   14.62   10.14
  -2   0   3   10.29    6.43
   2   0  -3    5.83    8.07
  -2   0   3   17.44   11.80
   2   0  -3   10.15    7.75
  -2   0   3   18.21   11.75
  -2   0   4 7052.54  458.73
   2   0  -5    4.18   11.18
   2   0  -5    1.88   12.83
   2   0  -5    1.39    5.42
  -2   0   5   -0.85    4.34
   2   0  -6  658.09   38.05
   2   0  -6  633.02   32.71
   2   0  -6  623.35   30.16
  -2   0   6  575.76   28.93
   2   0  -7   -0.78   15.88
   2   0  -7    2.72    4.79
   2   0  -8 1657.21   60.57
   2   0  -8 1888.39   66.60
   2   0  -8 1661.24   56.24
   2   0  -9   -5.59   20.38
   2   0  -9   -3.44   15.96
   2   0  -9   -3.03    6.74
   2   0 -10  419.31   47.02
   2   0 -10  510.12   57.40
   2   0 -10  452.21   34.95
   2   0 -11   -3.28   20.70
   2   0 -11  -12.14   17.90
   2   0 -11    3.49    2.86
   2   0 -12  101.00   31.47
   2   0 -12  289.50   44.13
   2   0 -13   17.36   26.92
   2   0 -13    2.91    8.92
   2   0 -14  129.77   31.80
   2   0 -14   83.68   68.14
   2   0 -15   -6.91   17.02
   2   0 -15    7.07    6.47
  -3  -1 -13    8.81   15.47
  -3  -1 -13   10.89    7.31
  -3  -1 -12    9.83   11.59
  -3  -1 -12   19.35   11.91
  -3  -1 -11   23.76   17.56
  -3  -1 -11   34.10   14.00
  -3  -1 -10  276.64   28.98
  -3  -1 -10  286.02   68.92
  -3  -1 -10  320.28   34.96
  -3  -1  -9   27.76   13.39
  -3  -1  -9   38.88   14.18
  -3  -1  -9   36.41   13.05
  -3  -1  -8  611.30   38.05
  -3  -1  -8  717.08   36.92
  -3  -1  -8  704.83   29.60
  -3  -1  -7  223.81   61.59
  -3  -1  -7  228.88   59.69
  -3  -1  -7  251.52   67.06
  -3  -1  -6  730.09   47.15
  -3  -1  -6  698.45   45.85
  -3  -1  -6  697.06   46.76
  -3  -1  -5  308.14   21.18
  -3  -1  -5  291.43   20.02
  -3  -1  -5  295.34   18.93
  -3  -1  -4  420.83   23.87
  -3  -1  -4  399.84   21.35
  -3  -1  -4  397.93   22.07
  -3  -1  -3  561.28   31.69
  -3  -1  -3  516.34   26.02
  -3  -1  -3  536.37   24.38
  -3  -1  -2 1367.32   23.13
  -3  -1  -2 1359.07   23.44
  -3  -1  -2 1354.53   23.16
   3   1   2 1375.95   20.12
  -3  -1  -1  156.80    9.24
   3   1   1  161.34   12.07
  -3  -1  -1  161.21   10.42
   3   1   1  152.03    8.86
  -3  -1  -1  154.13    9.33
   3   1   1  165.33    9.36
  -3  -1   0 4619.69   56.54
  -3  -1   1 1020.93   15.19
  -3  -1   1 1042.01   15.86
   3   1  -1 1058.28   15.73
   3   1  -2 2146.85   29.16
  -3  -1   2 2101.54   32.74
   3   1  -2 2096.35   27.33
   3   1  -2 2156.24   27.23
  -3  -1   2 2147.30   29.17
  -3  -1   3  196.03   14.62
   3   1  -3  175.29    9.77
   3   1  -3  194.49   14.71
  -3  -1   3  182.14   11.43
   3   1  -3  198.36   13.47
  -3  -1   3  181.09   13.75
   3   1  -4 3932.76   48.49
   3   1  -4 4075.92   48.28
  -3  -1   4 4126.11   48.44
   3   1  -5  286.83   17.08
   3   1  -5  282.64   26.62
   3   1  -5  282.80   13.92
  -3  -1   5  277.34   12.80
   3   1  -6 4105.34   82.82
   3   1  -6 3682.68   71.15
  -3  -1   6 3672.38   70.46
   3   1  -7  559.58   44.12
   3   1  -7  544.57   31.45
   3   1  -7  500.27   24.88
  -3  -1   7  525.25   26.23
   3   1  -8  858.16   50.55
   3   1  -8  957.63   59.60
   3   1  -8  903.86   49.79
   3   1  -9  248.11   36.04
   3   1  -9  232.37   32.71
   3   1  -9  244.22   28.38
   3   1 -10  121.62   39.14
   3   1 -10  186.83   52.43
   3   1 -11  176.37   42.43
   3   1 -11  195.73   48.64
   3   1 -11  165.75   38.77
   3   1 -13  221.09   28.28
   3   1 -13  214.01   21.20
   3   1 -14   25.22   21.18
   3   1 -15   47.78   16.69
   3   1 -15   53.86   16.73
  -4  -2 -12    7.75    9.36
  -4  -2 -12    4.62    9.26
  -4  -2 -11   47.02   21.98
  -4  -2 -11   47.83   22.51
  -4  -2 -10   39.59   18.58
  -4  -2 -10   38.35   14.38
  -4  -2 -10   38.24   16.03
  -4  -2  -9    9.51   11.63
  -4  -2  -9   19.24   11.74
  -4  -2  -9   18.82    8.23
  -4  -2  -8   29.05   14.43
  -4  -2  -8   29.06   26.00
  -4  -2  -8   36.16   21.10
  -4  -2  -7   17.34   16.50
  -4  -2  -7   14.85   13.11
  -4  -2  -7   13.19   10.46
  -4  -2  -6    3.57   10.21
  -4  -2  -6    9.79    9.92
  -4  -2  -6    7.13    6.17
  -4  -2  -5   13.06   15.12
  -4  -2  -5   16.34   15.37
  -4  -2  -5   11.88   10.98
  -4  -2  -4  170.83   32.93
  -4  -2  -4  187.14   33.53
  -4  -2  -4  181.92   14.36
  -4  -2  -3  693.59   32.65
  -4  -2  -3  654.53   35.35
  -4  -2  -2  529.83   24.68
  -4  -2  -2  571.42   26.56
  -4  -2  -2  501.75   24.42
  -4  -2  -1  168.45   15.53
  -4  -2  -1  135.58   11.07
  -4  -2  -1  148.74   11.05
  -4  -2   0 4713.07   56.99
   4   2   0 4815.76   56.68
  -4  -2   0 4708.19   57.78
  -4  -2   1   57.09    6.26
   4   2  -1   53.41    5.56
  -4  -2   1   64.31   15.29
   4   2  -1   55.53   17.58
  -4  -2   1   50.33    5.32
   4   2  -1   59.07    5.89
   4   2  -2  232.07   18.84
   4   2  -2  160.36   15.80
  -4  -2   2  138.67   11.64
   4   2  -2  137.86    8.94
  -4  -2   3  114.26   10.30
   4   2  -3  104.10    7.10
   4   2  -3   88.39    7.79
   4   2  -3   82.95    6.41
   4   2  -4  276.42   15.10
   4   2  -4  252.98   13.16
  -4  -2   4  254.88   12.08
   4   2  -5  972.48   29.58
   4   2  -5  838.31   15.82
  -4  -2   5  853.10   13.52
   4   2  -6 1688.78   38.76
   4   2  -6 1778.28   39.62
   4   2  -6 1762.63   35.76
  -4  -2   6 1698.11   35.48
   4   2  -7   15.19   17.83
  -4  -2   7    0.84    3.61
   4   2  -8   37.05   16.19
  -4  -2   8    1.18    3.43
   4   2  -9   36.73   30.06
   4   2  -9    5.77   11.36
  -4  -2   9    2.85    3.91
   4   2 -10  634.17   52.38
   4   2 -10  674.91   39.11
   4   2 -10  593.56   40.28
   4   2 -11   73.32   13.62
   4   2 -11   89.24   21.82
   4   2 -12  244.48   30.38
   4   2 -12  209.80   25.39
   4   2 -13   96.91   25.94
   4   2 -13   62.77   16.71
   4   2 -14  100.09   30.32
   4   2 -14  113.32   21.83
   4   2 -15   14.07   25.33
   4   2 -15   12.29   13.47
  -5  -3 -11  223.12   27.93
  -5  -3 -11  240.51   69.22
  -5  -3 -10   13.51   19.22
  -5  -3 -10   11.32   12.81
  -5  -3 -10   -0.64    7.18
  -5  -3  -9  213.14   41.12
  -5  -3  -9  204.57   69.84
  -5  -3  -9  233.54   30.34
  -5  -3  -8   16.26   16.17
  -5  -3  -8   23.66   13.87
  -5  -3  -8   11.60    7.73
  -5  -3  -7  587.46   52.21
  -5  -3  -7  717.26   72.64
  -5  -3  -7  629.67   50.92
  -5  -3  -6   59.84   26.36
  -5  -3  -6   54.98   22.48
  -5  -3  -6   61.10   27.43
  -5  -3  -5 1315.05   60.56
  -5  -3  -5 1448.37   54.04
  -5  -3  -5 1334.34   77.27
  -5  -3  -4    9.18    8.28
  -5  -3  -4    8.57   17.23
  -5  -3  -4   11.27    6.02
  -5  -3  -3  858.24   33.32
  -5  -3  -3  921.96   40.71
  -5  -3  -2  850.37   37.80
  -5  -3  -2  805.69   35.88
  -5  -3  -2  803.84   39.29
  -5  -3  -1 2620.38   52.70
  -5  -3  -1 2415.64   57.41
  -5  -3  -1 2515.68   57.26
  -5  -3   0  740.34   13.55
  -5  -3   0  866.61   23.09
  -5  -3   0  685.35   39.20
  -5  -3   1 1799.50   26.45
   5   3  -1 1737.62   24.37
  -5  -3   1 1864.62   28.61
  -5  -3   1 1796.81   31.24
  -5  -3   2  166.23   10.90
  -5  -3   2  176.14   11.93
  -5  -3   2  102.49   10.55
  -5  -3   3 1144.36   19.71
  -5  -3   3 1152.63   20.33
  -5  -3   3 1082.41   20.76
  -5  -3   4  975.38   17.99
   5   3  -4  965.33   16.97
   5   3  -4  913.04   16.27
   5   3  -5 1568.27   36.43
   5   3  -5 1377.37   29.27
   5   3  -5 1473.10   31.40
   5   3  -6  286.53   27.22
   5   3  -6  276.07   25.02
   5   3  -6  232.33   21.56
   5   3  -7 1525.49   49.96
   5   3  -7 1644.75   52.65
   5   3  -7 1576.35   53.00
  -5  -3   7 1455.15   19.24
   5   3  -8  295.61   37.37
   5   3  -8  302.10   32.57
   5   3  -8  342.78   32.60
  -5  -3   8  209.23   20.15
   5   3  -9 1013.36   40.47
   5   3  -9 1069.52   44.08
   5   3  -9  969.05   44.47
  -5  -3   9  977.35   42.77
   5   3 -10  216.15   28.02
   5   3 -10  212.72   33.63
   5   3 -10  194.21   46.90
   5   3 -11  225.55   26.65
   5   3 -11  271.05   22.73
   5   3 -12  296.44   26.38
   5   3 -12  321.28   30.82
   5   3 -13  100.42   27.00
   5   3 -13  122.81   27.92
   5   3 -14   76.65   30.75
   5   3 -14   63.61   19.21
   5   3 -15   28.76   29.49
   5   3 -15   19.36   12.82
  -6  -4 -10   77.71   40.62
  -6  -4 -10   95.87   43.60
  -6  -4 -10   88.58   37.61
  -6  -4  -9  148.59   44.67
  -6  -4  -9  139.26   75.19
  -6  -4  -9  149.38   56.72
  -6  -4  -8   66.48   23.87
  -6  -4  -8   82.63   32.36
  -6  -4  -8   82.03   28.61
  -6  -4  -7  637.55   32.10
  -6  -4  -7  737.09   40.17
  -6  -4  -7  685.00   48.49
  -6  -4  -6  135.37   33.72
  -6  -4  -6  182.34   70.58
  -6  -4  -6  157.69   56.62
  -6  -4  -5 1623.66   72.37
  -6  -4  -5 1851.45   83.61
  -6  -4  -5 1674.96   92.16
  -6  -4  -4  583.46   34.92
  -6  -4  -4  612.21   43.39
  -6  -4  -4  619.35   33.62
  -6  -4  -3 1845.29   58.90
  -6  -4  -3 1682.70   61.81
  -6  -4  -3 1776.33   69.71
  -6  -4  -2  546.91   28.81
  -6  -4  -2  504.27   28.32
  -6  -4  -2  540.63   30.10
  -6  -4  -1  559.94   29.02
  -6  -4  -1  586.96   31.93
  -6  -4  -1  536.16   29.44
  -6  -4   0 1489.45   32.82
  -6  -4   0 1530.57   42.11
  -6  -4   1 2416.01   50.72
  -6  -4   1 2772.72   59.24
  -6  -4   1 2390.72   53.68
  -6  -4   2  901.10   41.93
  -6  -4   2  940.20   42.32
  -6  -4   2  936.19   41.28
  -6  -4   3  497.26   29.68
  -6  -4   3  517.56   25.93
  -6  -4   3  532.07   26.16
  -6  -4   4 1303.34   29.11
  -6  -4   4 1306.15   28.82
  -6  -4   5 2678.69   56.98
   6   4  -5 2670.02   59.79
   6   4  -5 2615.59   52.83
   6   4  -6  647.86   35.45
   6   4  -6  584.34   42.93
   6   4  -6  612.95   32.43
   6   4  -7 1451.77   18.79
   6   4  -8  484.32   33.49
   6   4  -8  481.42   39.63
   6   4  -8  363.30   33.35
   6   4  -8  490.73   38.91
   6   4  -9 1783.37   69.72
   6   4  -9 1718.73   68.32
   6   4  -9 1369.11   48.19
   6   4  -9 1666.09   55.62
   6   4 -10   35.58   22.47
   6   4 -10   55.90   40.45
   6   4 -10   57.79   21.37
   6   4 -11 1025.60   56.88
   6   4 -11 1101.96   59.33
   6   4 -12    5.84   20.26
   6   4 -12   25.57   15.27
   6   4 -13  324.20   27.95
   6   4 -13  391.87   28.67
   6   4 -14   55.46   29.16
   6   4 -14   29.41   15.56
   6   4 -15    7.18   19.35
   6   4 -15   19.03   15.75
  -7  -5 -10   24.51   12.44
  -7  -5 -10   31.72   16.43
  -7  -5 -10   34.66   19.21
  -7  -5  -9   47.33   28.41
  -7  -5  -9   66.65   30.39
  -7  -5  -9   84.26   32.22
  -7  -5  -8   44.15   17.08
  -7  -5  -8   50.38   23.87
  -7  -5  -8   50.69   14.63
  -7  -5  -7  142.81   39.73
  -7  -5  -7  153.25   62.85
  -7  -5  -7  148.06   39.92
  -7  -5  -6  267.97   20.82
  -7  -5  -6  278.20   48.99
  -7  -5  -6  300.64   63.62
  -7  -5  -5  254.79   33.74
  -7  -5  -5  256.12   35.53
  -7  -5  -5  272.84   36.77
  -7  -5  -4  147.61   51.67
  -7  -5  -4  126.19   56.46
  -7  -5  -4  146.43   40.08
  -7  -5  -3  450.36   33.38
  -7  -5  -3  446.88   33.03
  -7  -5  -3  473.49   36.74
  -7  -5  -2  457.87   13.34
  -7  -5  -2  525.24   32.72
  -7  -5  -2  511.75   30.71
  -7  -5  -1  731.19   40.82
  -7  -5  -1  915.98   56.69
  -7  -5  -1  753.49   45.25
  -7  -5   0 2918.83   88.90
  -7  -5   0 2777.51   97.09
  -7  -5   0 2858.89   84.99
  -7  -5   1  923.63   35.36
  -7  -5   1  950.27   37.88
  -7  -5   1  948.15   36.68
  -7  -5   2 3376.96   99.26
  -7  -5   2 3167.09   92.20
  -7  -5   2 3119.12   98.67
  -7  -5   3  729.14   27.70
  -7  -5   3  759.72   30.39
  -7  -5   3  786.59   41.10
  -7  -5   4 2081.95   60.03
  -7  -5   4 2128.27   61.73
  -7  -5   4 2030.39   65.64
  -7  -5   5  762.85   30.33
   7   5  -5  869.16   33.29
   7   5  -6 1239.85   45.86
   7   5  -6 1230.87   43.70
   7   5  -6 1197.57   42.13
   7   5  -7  188.20   48.30
   7   5  -7  329.22   34.24
   7   5  -7  307.25   35.22
   7   5  -8  835.73   48.89
   7   5  -8  792.46   46.18
   7   5  -8  790.10   41.14
   7   5  -9  185.24   53.02
   7   5  -9  346.35   42.87
   7   5  -9  300.90   78.74
   7   5 -10  246.60   88.07
   7   5 -10  233.85   31.90
   7   5 -10  207.17   52.15
   7   5 -11   37.15   15.23
   7   5 -11   56.23   36.48
   7   5 -12  124.50   25.02
   7   5 -12  132.70   15.63
   7   5 -13  118.22   23.31
   7   5 -13  100.31   17.58
   7   5 -14   58.25   17.78
   7   5 -14   62.56   13.94
   7   5 -15   -3.98   15.93
   7   5 -15    7.25   11.00
  -8  -6  -9    9.88    9.00
  -8  -6  -9    8.10    5.67
  -8  -6  -9   15.09    8.71
  -8  -6  -8   -3.93   12.24
  -8  -6  -8   -8.03   12.23
  -8  -6  -8    1.14    7.25
  -8  -6  -7   15.58   12.77
  -8  -6  -7   36.84   22.62
  -8  -6  -7   29.22   13.69
  -8  -6  -6   19.58   11.16
  -8  -6  -6   43.98   12.91
  -8  -6  -6   31.11   12.82
  -8  -6  -5    4.93   10.08
  -8  -6  -5    6.98   14.41
  -8  -6  -5    4.78    9.89
  -8  -6  -4   13.88    8.64
  -8  -6  -4   10.14   13.33
  -8  -6  -4    5.99    7.48
  -8  -6  -3  117.05   27.71
  -8  -6  -3  128.94   44.97
  -8  -6  -3  140.20   50.35
  -8  -6  -2    3.15    4.61
  -8  -6  -2   10.35    6.96
  -8  -6  -2   13.50    9.94
  -8  -6  -1   96.13   25.23
  -8  -6  -1   97.18   49.78
  -8  -6  -1  120.10   55.19
  -8  -6   0   92.86   19.40
  -8  -6   0   73.81   28.15
  -8  -6   0   69.48   23.90
  -8  -6   1  126.78   23.37
  -8  -6   1  165.81   40.92
  -8  -6   1  199.65   35.46
  -8  -6   2   22.66    8.54
  -8  -6   2   22.09   11.99
  -8  -6   2   33.92    9.06
  -8  -6   3  175.58   37.18
  -8  -6   3  188.03   23.36
  -8  -6   3  270.58   29.27
  -8  -6   4    2.28    6.69
  -8  -6   4   12.46    8.59
  -8  -6   4    9.26    9.64
  -8  -6   5  318.72   32.58
  -8  -6   5  317.71   32.56
  -8  -6   6   22.14    9.16
   8   6  -6   33.43   11.89
   8   6  -6   23.37    8.61
   8   6  -7  318.45   42.29
   8   6  -7  388.04   52.87
   8   6  -7  367.17   55.88
   8   6  -8   95.03   25.78
   8   6  -8   58.08   17.45
   8   6  -8   60.75   12.18
   8   6  -9  783.90   49.36
   8   6  -9  862.55   50.51
   8   6  -9  800.55   39.73
   8   6 -10   12.89   10.65
   8   6 -10   -0.59    8.10
   8   6 -11  269.47   36.20
   8   6 -11  304.77   19.29
   8   6 -12  101.09   16.32
   8   6 -12   98.59   38.64
   8   6 -13    5.75   15.26
   8   6 -14    8.31   16.38
   8   6 -14   15.68   16.38
   8   6 -15   86.24   16.39
  -9  -7  -8   16.99   12.38
  -9  -7  -8   19.80   11.36
  -9  -7  -8    5.91   15.61
  -9  -7  -7   41.49   18.32
  -9  -7  -7   38.73   19.98
  -9  -7  -7   57.19   24.60
  -9  -7  -6   47.94   23.10
  -9  -7  -6   62.30   21.13
  -9  -7  -6   69.78   27.93
  -9  -7  -5   57.66   18.65
  -9  -7  -5   63.17   20.90
  -9  -7  -5   80.97   29.45
  -9  -7  -4  435.22   38.20
  -9  -7  -4  468.06   55.59
  -9  -7  -4  483.86   78.01
  -9  -7  -3   16.69    5.83
  -9  -7  -3   25.25   17.27
  -9  -7  -3   17.25   12.99
  -9  -7  -2  372.53   44.44
  -9  -7  -2  381.77   62.46
  -9  -7  -2  398.09   49.24
  -9  -7  -1  106.86   28.54
  -9  -7  -1  104.38   26.48
  -9  -7  -1  123.76   43.37
  -9  -7   0  489.94   36.91
  -9  -7   0  465.75   36.60
  -9  -7   0  472.31   52.09
  -9  -7   1  112.43   38.65
  -9  -7   1  234.01   64.17
  -9  -7   1  180.17   80.19
  -9  -7   2 1635.85   86.69
  -9  -7   2 1745.92   84.89
  -9  -7   2 1796.24   86.59
  -9  -7   3  240.79   30.81
  -9  -7   3  239.06   32.83
  -9  -7   3  310.03   46.76
  -9  -7   4 1757.76   66.54
  -9  -7   4 1811.06   62.44
  -9  -7   4 1745.85   61.08
  -9  -7   5  146.31   12.69
  -9  -7   5  178.73   27.49
  -9  -7   5  256.08   39.56
  -9  -7   6  578.46   39.78
   9   7  -6  561.39   40.85
   9   7  -7   39.04   39.43
   9   7  -7  181.99   49.18
   9   7  -7  172.68   45.95
   9   7  -8  271.12   26.24
   9   7  -8  259.17   25.37
   9   7  -8  263.48   23.04
   9   7  -9    5.70   39.09
   9   7  -9  141.25   35.53
   9   7  -9  140.13   14.79
   9   7 -10   54.14   13.39
   9   7 -10   43.97   16.95
   9   7 -11   32.75   21.28
   9   7 -11   49.60   46.21
   9   7 -12   38.36   14.86
   9   7 -12   30.55   11.37
   9   7 -13  241.23   27.46
   9   7 -13  261.88   19.18
   9   7 -14   -3.63   14.87
   9   7 -15  133.87   24.94
 -10  -8  -6  129.77   40.50
 -10  -8  -6  177.16   56.09
 -10  -8  -6  134.18   53.33
 -10  -8  -5  233.81   55.70
 -10  -8  -5  285.75   43.64
 -10  -8  -5  223.88   68.57
 -10  -8  -4   83.07   25.31
 -10  -8  -4  114.34   40.60
 -10  -8  -4   98.99   39.67
 -10  -8  -3  529.58   31.42
 -10  -8  -3  599.70   40.43
 -10  -8  -3  573.72   64.67
 -10  -8  -2  205.55   15.73
 -10  -8  -2  238.25   54.00
 -10  -8  -2  247.93   41.46
 -10  -8  -1  508.54   35.04
 -10  -8  -1  469.15   39.23
 -10  -8  -1  481.32   39.55
 -10  -8   0  326.96   40.68
 -10  -8   0  364.09   54.20
 -10  -8   0  358.57   46.35
 -10  -8   1  515.88   31.35
 -10  -8   1  592.79   33.65
 -10  -8   1  572.84   72.31
 -10  -8   2  254.57   21.70
 -10  -8   2  281.32   47.09
 -10  -8   2  283.60   30.13
 -10  -8   3 2427.54  112.81
 -10  -8   3 2438.23  106.37
 -10  -8   3 2285.64  119.11
 -10  -8   4 1337.94   65.05
 -10  -8   4 1195.69   59.86
 -10  -8   4 1200.57   58.10
 -10  -8   5 1944.87  105.09
 -10  -8   5 2072.45   91.32
 -10  -8   5 2221.51   97.40
 -10  -8   6  762.95   39.39
 -10  -8   6  685.44   25.21
  10   8  -6  740.32   40.10
  10   8  -7  709.17   33.22
  10   8  -7  722.46   48.20
  10   8  -7  725.42   33.74
  10   8  -8  629.64   38.51
  10   8  -8  547.71   34.67
  10   8  -8  594.19   33.30
  10   8  -9  559.20   40.61
  10   8  -9  546.22   71.10
  10   8  -9  534.74   33.42
  10   8 -10   69.50   17.16
  10   8 -10   68.76   21.41
  10   8 -11   10.28   14.79
  10   8 -12   25.52   18.85
  10   8 -12   14.27   18.49
  10   8 -13   37.37   23.18
  10   8 -14    1.06   14.14
  10   8 -15   11.39   15.43
 -11  -9  -5   98.59   39.29
 -11  -9  -5  110.07   39.30
 -11  -9  -4    8.26    9.16
 -11  -9  -4    3.70   15.02
 -11  -9  -4    6.06    9.75
 -11  -9  -3  153.28   36.02
 -11  -9  -3  169.37   47.31
 -11  -9  -3  173.47   29.28
 -11  -9  -2    9.04    8.19
 -11  -9  -2   -2.48   13.07
 -11  -9  -2   -1.01   13.62
 -11  -9  -1  319.29   17.12
 -11  -9  -1  367.86   25.49
 -11  -9  -1  331.96   25.24
 -11  -9   0    2.98    3.28
 -11  -9   0    8.64   10.17
 -11  -9   0    8.05   17.89
 -11  -9   1  588.33   39.54
 -11  -9   1  644.83   32.92
 -11  -9   1  644.65   42.72
 -11  -9   2    7.89    6.68
 -11  -9   2   22.44   16.03
 -11  -9   3  230.90   14.06
 -11  -9   3  232.22   18.41
 -11  -9   3  218.71   18.95
 -11  -9   4   22.77   16.54
 -11  -9   4   47.28    9.69
 -11  -9   5   50.99   13.18
 -11  -9   5   45.95   20.33
 -11  -9   5   32.24   19.29
 -11  -9   6   20.84   12.97
 -11  -9   6   26.31   34.04
  11   9  -7  378.72   23.53
  11   9  -7  315.34   47.47
  11   9  -8   18.81   14.34
  11   9  -8   16.43    7.54
  11   9  -9  183.83   24.76
  11   9  -9  102.33   44.47
  11   9  -9  157.71   17.20
  11   9 -10   22.36   11.32
  11   9 -10   25.09   10.40
  11   9 -11   23.21   19.37
  11   9 -11   35.34   22.22
  11   9 -12  127.71   62.40
  11   9 -13   41.81   15.57
  11   9 -14   87.52   21.33
 -12 -10  -3   -0.28   12.95
 -12 -10  -3    6.66    5.29
 -12 -10  -2   14.01   11.75
 -12 -10  -2   13.69   12.89
 -12 -10  -1    8.13    7.68
 -12 -10  -1   -0.32   11.48
 -12 -10   0   10.39    7.89
 -12 -10   0   29.67   11.89
 -12 -10   0   15.50   18.28
 -12 -10   1   13.73    9.00
 -12 -10   1   28.73   10.61
 -12 -10   1   22.53    8.98
 -12 -10   2    9.47   14.87
 -12 -10   2   15.89   14.56
 -12 -10   3   12.36   10.27
 -12 -10   3    7.97    7.18
 -12 -10   3   14.30   14.31
 -12 -10   4   38.03   19.79
 -12 -10   4   34.73   38.25
 -12 -10   4   69.67   61.90
 -12 -10   5   50.21   21.66
 -12 -10   5   48.19   24.38
 -12 -10   5   59.12   25.02
 -12 -10   6   75.98   26.21
 -12 -10   6   59.06   31.51
  12  10  -7   61.82   14.82
  12  10  -8  219.76   23.49
  12  10  -8  269.20   16.79
  12  10  -8  260.11   18.58
  12  10  -9   17.01   10.55
  12  10  -9   37.83   18.93
  12  10 -10   52.72   28.04
  12  10 -11    5.14    7.31
  12  10 -12   56.88   26.44
  12  10 -13    7.25   11.51
 -13 -11  -1   47.42   16.23
 -13 -11  -1   41.12   18.95
 -13 -11   0  136.20   43.55
 -13 -11   0  108.44   42.53
 -13 -11   1  118.02   46.89
 -13 -11   1  127.22   61.55
 -13 -11   2   58.38   22.53
 -13 -11   2   45.92   37.93
 -13 -11   3   70.02   23.38
 -13 -11   3   67.20   23.37
 -13 -11   4   14.85   11.60
 -13 -11   4   23.38   31.26
 -13 -11   5   42.27   16.62
 -13 -11   5   44.78   19.57
 -13 -11   6   12.21   14.79
 -13 -11   7   68.79   30.30
  13  11  -7   96.87   16.28
  13  11  -8    5.91   11.64
  13  11  -8   16.41   12.61
 -14 -12   1   -3.67   10.04
 -14 -12   1    5.95   12.62
 -14 -12   2  152.17   15.93
 -14 -12   2  169.22   39.90
 -14 -12   3    9.42    9.41
 -14 -12   3    3.71   13.48
 -14 -12   4  222.79   62.37
 -14 -12   4  300.69   30.96
 -14 -12   5   20.49    7.51
 -14 -12   5   23.24   13.66
 -14 -12   6   80.04   32.19
 -14 -12   7   23.40   16.89
  14  12  -7   34.81   14.61
  14  12  -8   79.86   31.82
 -10 -14   5   22.93   11.38
 -10 -14   4    5.86    9.50
 -10 -14   3   30.14   37.98
 -10 -14   2   41.49   22.60
 -10 -14   1    5.00    4.82
 -10 -14   1    4.48   13.72
 -10 -14   0   31.66   10.59
 -10 -14   0   19.94   15.91
 -10 -14  -1    6.13   11.12
 -10 -14  -1    0.42   10.31
  -9 -13   5    5.03    6.80
  -9 -13   4  277.11   19.36
  -9 -13   3   12.46    6.64
  -9 -13   3   16.65   16.42
  -9 -13   2  239.62   14.18
  -9 -13   2  266.41   26.83
  -9 -13   1   10.42    4.87
  -9 -13   1    8.19    9.86
  -9 -13   0  276.21   21.24
  -9 -13   0  274.55   23.60
  -9 -13  -1   44.07   18.83
  -9 -13  -1   21.34   16.26
  -9 -13  -2  307.29   55.93
  -9 -13  -2  345.51   38.87
  -9 -13  -3    2.19    4.55
  -9 -13  -3    9.67   12.57
  -8 -12   6 1202.49   36.05
  -8 -12   5   15.34    5.23
  -8 -12   4  765.74   58.69
  -8 -12   4  802.27   69.57
  -8 -12   3   93.89   33.63
  -8 -12   3  100.47   25.54
  -8 -12   2  290.14   17.69
  -8 -12   2  312.58   33.57
  -8 -12   1   26.46   10.61
  -8 -12   1   38.84   14.55
  -8 -12   0  747.18   32.83
  -8 -12   0  625.89   40.08
  -8 -12  -1   -1.28    9.58
  -8 -12  -1   -1.90   15.06
  -8 -12  -2  754.48   34.25
  -8 -12  -2  758.54   48.67
  -8 -12  -3   93.89   31.33
  -8 -12  -3   81.38   30.75
  -8 -12  -4  198.54   45.64
  -8 -12  -4  150.00   54.32
  -8 -12  -5    6.12    9.36
  -8 -12  -5    9.34    7.42
   7  11 -13  189.73   21.62
   7  11 -12   33.92   16.65
   7  11 -11  100.96   18.02
   7  11 -10    1.77   11.27
   7  11  -9   62.23   13.41
   7  11  -8   46.96   13.39
   7  11  -7  123.92   15.21
  -7 -11   6   46.53   33.94
  -7 -11   5  564.82   36.65
  -7 -11   4   77.46   37.84
  -7 -11   4   84.15   44.44
  -7 -11   3  489.64   26.13
  -7 -11   3  490.87   37.27
  -7 -11   2  169.93   41.84
  -7 -11   2  190.61   68.84
  -7 -11   1  146.83   29.01
  -7 -11   1  127.76   25.57
  -7 -11   0  310.83   27.14
  -7 -11   0  299.09   26.03
  -7 -11  -1   92.79   31.98
  -7 -11  -1   99.83   32.43
  -7 -11  -2  146.62   16.57
  -7 -11  -2  144.50   51.50
  -7 -11  -3  248.81   28.14
  -7 -11  -3  219.40   29.79
  -7 -11  -4   20.87   11.38
  -7 -11  -4   14.68    9.80
  -7 -11  -5   11.03    7.74
  -7 -11  -5   13.06   19.88
  -7 -11  -6   66.01   27.07
  -7 -11  -6   70.54   22.44
  -7 -11  -7   -0.23   12.08
  -7 -11  -7    6.37   11.64
   6  10 -13    4.25   15.51
   6  10 -12  269.25   27.48
   6  10 -11   58.34   12.06
   6  10 -10  157.93   17.66
   6  10  -9    2.33   11.74
   6  10  -8   33.54   12.17
   6  10  -7    1.23   10.18
   6  10  -6   87.87   10.67
   6  10  -6  128.84   41.74
  -6 -10   6  117.87   39.14
   6  10  -5   69.65   16.20
   6  10  -5   75.78    7.83
  -6 -10   5   74.86   24.62
   6  10  -4   55.36   18.09
  -6 -10   4   42.31   23.43
  -6 -10   4   51.29   33.83
   6  10  -3  246.71   22.50
  -6 -10   3  259.61   22.81
  -6 -10   3  240.78   28.66
  -6 -10   2   87.17   34.94
  -6 -10   2  109.42   55.28
  -6 -10   1  111.70   45.33
  -6 -10   1  110.08   44.84
  -6 -10   0   64.20   12.58
  -6 -10   0   62.68   21.67
  -6 -10   0   67.11   43.02
  -6 -10  -1   19.52    8.34
  -6 -10  -1   32.65    9.68
  -6 -10  -1   30.87   14.56
  -6 -10  -2   13.32    7.18
  -6 -10  -2   -1.28   10.81
  -6 -10  -2   20.28   16.25
  -6 -10  -3  330.40   15.30
  -6 -10  -3  346.18   29.43
  -6 -10  -3  369.44   32.77
  -6 -10  -4   38.29   16.73
  -6 -10  -4   46.96   16.02
  -6 -10  -5   65.06   20.79
  -6 -10  -5   77.96   27.32
  -6 -10  -6   -2.85   12.37
  -6 -10  -6    6.66    6.26
  -6 -10  -7   10.83   10.02
  -6 -10  -7   18.59   15.98
  -6 -10  -8   -1.01   12.73
  -6 -10  -8   15.82   14.49
   5   9 -13   39.58   20.54
   5   9 -12   24.07   18.17
   5   9 -11   50.55   19.16
   5   9 -10   59.54   19.79
   5   9  -9  212.36   22.16
   5   9  -8  201.84   47.98
   5   9  -7  594.44   31.79
   5   9  -7  567.67   28.38
   5   9  -6   15.18   16.83
   5   9  -6   24.32   30.04
  -5  -9   6   31.93   24.94
   5   9  -5 1093.38   57.88
   5   9  -5 1093.10   54.36
  -5  -9   5 1149.76   56.95
   5   9  -4   85.24   13.57
  -5  -9   4   79.81   26.54
  -5  -9   4  100.19   23.09
   5   9  -3 2689.72   87.65
  -5  -9   3 2400.73   84.86
  -5  -9   3 2378.04   82.40
   5   9  -2  216.13   24.90
  -5  -9   2  239.64   28.93
  -5  -9   2  253.00   32.79
   5   9  -1 1727.93   55.69
  -5  -9   1 2006.14   78.92
  -5  -9   1 1771.96   69.45
  -5  -9   0  428.51   31.33
  -5  -9   0  402.86   31.83
  -5  -9  -1  780.18   18.34
  -5  -9  -1  813.04   43.51
  -5  -9  -1  889.49   55.06
  -5  -9  -2   48.02   13.17
  -5  -9  -2   45.21   18.51
  -5  -9  -2   53.86   21.97
  -5  -9  -3 1559.13   66.63
  -5  -9  -3 1587.38   68.99
  -5  -9  -3 1789.79   71.67
  -5  -9  -4  293.32   34.90
  -5  -9  -4  302.85   39.75
  -5  -9  -4  332.72   45.39
  -5  -9  -5  520.98   27.29
  -5  -9  -5  573.74   44.07
  -5  -9  -5  608.48   41.46
  -5  -9  -6    4.80    6.55
  -5  -9  -6   -1.42   15.20
  -5  -9  -6   19.60   17.52
  -5  -9  -7  138.52   33.00
  -5  -9  -7  151.55   64.02
  -5  -9  -7  193.63   59.32
  -5  -9  -8    7.33   10.97
  -5  -9  -8   10.73    8.46
  -5  -9  -8    9.11    7.02
  -5  -9  -9  268.02   95.98
  -5  -9  -9  290.94   40.67
   4   8 -14   -1.65   15.14
   4   8 -13  163.83   24.92
   4   8 -12   70.34   23.02
   4   8 -11   98.79   23.08
   4   8 -10  215.49   26.68
   4   8  -9  281.91   40.38
   4   8  -8   72.24   16.53
   4   8  -8  102.50   13.43
   4   8  -7 1641.93   75.14
   4   8  -7 1466.39   65.04
   4   8  -6  671.05   48.15
   4   8  -6  584.37   39.22
   4   8  -5  670.65   39.32
   4   8  -5  632.68   28.65
   4   8  -5  649.90   30.72
  -4  -8   5  713.43   33.12
   4   8  -4  677.76   38.15
   4   8  -4  592.36   31.79
  -4  -8   4  625.16   39.63
   4   8  -3  598.84   33.58
   4   8  -3  667.92   40.96
  -4  -8   3  711.70   39.28
  -4  -8   3  741.95   43.14
   4   8  -2 1178.35   37.44
   4   8  -2 1300.20   39.31
  -4  -8   2 1271.18   41.28
  -4  -8   2 1257.98   50.40
   4   8  -1 1657.17   49.24
  -4  -8   1 1723.58   55.42
  -4  -8   1 1627.43   57.94
   4   8   0  564.61   29.71
  -4  -8   0  754.87   43.17
  -4  -8   0  534.63   32.97
  -4  -8  -1 1872.80   57.97
   4   8   1 1802.58   53.41
  -4  -8  -1 1768.37   62.30
  -4  -8  -1 1768.56   64.30
  -4  -8  -2 1489.78   53.58
  -4  -8  -2 1609.30   56.56
  -4  -8  -2 1545.19   58.93
  -4  -8  -3 3537.92  102.09
  -4  -8  -3 3317.60  161.32
  -4  -8  -4 1628.67   75.29
  -4  -8  -4 1567.61   80.45
  -4  -8  -4 1527.33   79.98
  -4  -8  -5  944.68   40.09
  -4  -8  -5  988.37   42.27
  -4  -8  -5  984.52   42.96
  -4  -8  -6  175.71   12.68
  -4  -8  -6  171.50   16.26
  -4  -8  -6  188.01   48.20
  -4  -8  -7  593.94   45.65
  -4  -8  -7  630.41   52.08
  -4  -8  -7  688.50   63.00
  -4  -8  -8   21.74   11.47
  -4  -8  -8   36.65   13.92
  -4  -8  -8   40.88   16.40
  -4  -8  -9  172.48   22.16
  -4  -8  -9  185.36   54.44
  -4  -8  -9  212.47   36.65
  -4  -8 -10   89.28   45.36
  -4  -8 -10  133.39   43.89
  -4  -8 -10  135.01   32.05
   3   7 -14   42.09   14.09
   3   7 -13   -4.09   15.11
   3   7 -12   39.76   17.73
   3   7 -11   19.98   20.76
   3   7 -10  255.65   28.93
   3   7 -10  206.99   12.45
   3   7  -9   49.25   24.41
   3   7  -9   37.57   10.18
   3   7  -8  368.03   33.31
   3   7  -8  325.71   26.61
   3   7  -7   94.88   16.78
   3   7  -7  158.04   41.48
   3   7  -6  596.90   33.68
   3   7  -6  572.53   25.15
   3   7  -6  555.39   26.79
   3   7  -6  558.11   24.77
   3   7  -6  582.82   25.52
   3   7  -5  262.20   28.99
   3   7  -5  212.39   21.36
   3   7  -5  296.09   29.64
  -3  -7   5  326.17   33.09
   3   7  -5  287.94   26.45
   3   7  -4 2125.13   63.16
   3   7  -4 2248.12   63.07
   3   7  -4 2154.73   61.46
  -3  -7   4 2251.87   64.65
   3   7  -3   71.37   20.97
   3   7  -3   90.66   24.02
  -3  -7   3   86.94   27.05
   3   7  -3   86.08   17.22
  -3  -7   3  171.59   32.77
   3   7  -2 1458.27   13.19
   3   7  -2 1651.16   46.80
  -3  -7   2 1533.44   45.78
  -3  -7   2 1555.38   47.15
   3   7  -1  511.56   24.89
  -3  -7   1  563.67   29.78
  -3  -7   1  567.24   31.72
  -3  -7   0 1531.55   47.32
  -3  -7   0 1497.40   48.20
   3   7   1 2615.22   72.13
  -3  -7  -1 2807.05   82.74
  -3  -7  -1 2600.49   79.21
  -3  -7  -2 2860.40   84.67
   3   7   2 2735.48   76.33
  -3  -7  -2 2714.99   93.04
  -3  -7  -2 2633.71   85.45
  -3  -7  -3  129.35   14.11
  -3  -7  -3  116.01   16.67
  -3  -7  -3   92.78    9.53
  -3  -7  -4 1090.34   47.19
  -3  -7  -4 1093.89   41.53
  -3  -7  -4 1132.58   46.23
  -3  -7  -5  554.94   41.66
  -3  -7  -5  581.01   41.36
  -3  -7  -5  618.66   45.31
  -3  -7  -6  246.29   28.78
  -3  -7  -6  297.09   21.44
  -3  -7  -6  282.37   24.91
  -3  -7  -7  299.22   36.69
  -3  -7  -7  307.74   92.75
  -3  -7  -7  311.66   42.39
  -3  -7  -8  256.34   23.64
  -3  -7  -8  243.32   71.87
  -3  -7  -8  271.39   27.02
  -3  -7  -9   14.14   11.96
  -3  -7  -9   16.44   16.79
  -3  -7  -9   23.48   24.15
  -3  -7 -10  118.33   19.00
  -3  -7 -10  125.48   30.23
  -3  -7 -10  147.69   47.61
  -3  -7 -11   10.49   11.87
  -3  -7 -11    8.87   13.70
  -3  -7 -11    4.88    7.46
   2   6 -14   -3.99   16.67
   2   6 -13   48.81   19.86
   2   6 -12    1.88   17.83
   2   6 -11   57.65   21.72
   2   6 -11   31.70   30.01
   2   6 -10   17.08   19.84
   2   6 -10   21.28   10.40
   2   6  -9  129.04   31.05
   2   6  -9  152.80   16.36
   2   6  -8   32.16   14.20
   2   6  -8   31.39    9.08
   2   6  -7  144.02   22.32
   2   6  -7  168.68   23.76
   2   6  -6   22.11    8.31
   2   6  -6   31.48   12.03
   2   6  -5  161.44   33.03
   2   6  -5  232.99   16.85
   2   6  -5  209.42   12.00
   2   6  -4  243.52   21.09
   2   6  -4  253.16   18.35
  -2  -6   4  274.44   19.02
   2   6  -4  231.25   18.26
   2   6  -3   52.95    9.26
   2   6  -2  191.69   13.35
   2   6  -2  203.02   15.30
  -2  -6   2  208.73   16.20
   2   6  -2  183.32   12.79
  -2  -6   2  228.72   18.58
   2   6  -1   11.09    6.33
   2   6  -1   13.35    4.88
  -2  -6   1    8.49    6.17
   2   6  -1   12.71   10.24
  -2  -6   1   16.32   12.01
   2   6   0  888.58   36.04
  -2  -6   0  864.72   36.44
  -2  -6   0  813.84   40.77
   2   6   1  917.79   37.89
  -2  -6  -1  872.78   37.40
  -2  -6  -2 1068.01   23.15
   2   6   2  954.96   40.27
  -2  -6  -2  949.38   43.79
  -2  -6  -2  972.69  176.14
  -2  -6  -3  494.76   32.01
  -2  -6  -3  525.59   29.31
  -2  -6  -3  486.16   30.70
  -2  -6  -4    5.15    9.18
  -2  -6  -4    0.99    8.37
  -2  -6  -4    3.46    5.95
  -2  -6  -5   73.09   26.02
  -2  -6  -5   68.90   27.94
  -2  -6  -5   54.56   20.74
  -2  -6  -6   92.32   13.83
  -2  -6  -6  117.64   52.15
  -2  -6  -6   95.02   31.17
  -2  -6  -7   31.07    7.93
  -2  -6  -7   41.54   33.66
  -2  -6  -7   42.88   34.41
  -2  -6  -8   14.84   10.69
  -2  -6  -8    8.33   10.39
  -2  -6  -8   11.44   11.14
  -2  -6  -9   66.37   14.27
  -2  -6  -9   36.58   19.10
  -2  -6  -9   51.60   19.10
  -2  -6 -10   11.97   14.18
  -2  -6 -10    9.10   13.90
  -2  -6 -10   12.17   12.84
  -2  -6 -11   16.01   16.83
  -2  -6 -11    9.99    9.28
  -2  -6 -11    9.12    9.15
  -2  -6 -12    9.01   12.48
  -2  -6 -12   -2.87   13.27
  -2  -6 -12   14.63    9.16
   1   5 -14   12.45   21.52
   1   5 -13   16.60   17.39
   1   5 -12   93.37   25.45
   1   5 -12   60.97   20.70
   1   5 -11   12.42   18.82
   1   5 -11    0.38    9.17
   1   5 -10  211.16   25.74
   1   5 -10  176.97   34.78
   1   5  -9  445.14   34.64
   1   5  -9  388.27   21.81
   1   5  -8   71.01   19.14
   1   5  -8   63.20   14.33
   1   5  -7  301.43   44.29
   1   5  -7  269.00   33.01
   1   5  -6 2204.95   70.05
   1   5  -6 1882.43   56.74
   1   5  -5  748.23   32.20
   1   5  -5  749.87   26.40
  -1  -5   5  716.84   25.50
   1   5  -4 1679.44   37.16
   1   5  -4 1573.81   31.49
   1   5  -4 1621.57   31.15
   1   5  -3  307.23   56.94
  -1  -5   3  322.19   16.49
   1   5  -3  336.92   17.96
   1   5  -3  331.71   15.43
   1   5  -2  107.28    8.51
  -1  -5   2  105.66    6.04
   1   5  -2   91.78    4.89
  -1  -5   2  134.92    9.53
   1   5  -2  142.74    8.89
   1   5  -1  582.68    9.72
   1   5  -1  550.04   36.25
  -1  -5   1  597.68   10.13
   1   5  -1  560.76   37.09
  -1  -5   1  524.23   23.84
   1   5  -1  514.75   22.71
  -1  -5   0  442.97   19.16
   1   5   0  382.40   17.38
  -1  -5   0  373.64   18.35
   1   5   1 1023.44   13.40
  -1  -5  -1 1069.92   17.23
   1   5   1 1033.79   17.67
  -1  -5  -1 1052.04   20.41
  -1  -5  -2 1255.97   29.27
   1   5   2 1238.79   25.28
  -1  -5  -2 1352.82   30.55
  -1  -5  -2 1376.08   32.73
  -1  -5  -3   30.68   13.29
   1   5   3   36.53    6.74
  -1  -5  -3   49.18   29.18
  -1  -5  -3   62.21   30.78
  -1  -5  -4  551.79   29.48
  -1  -5  -4  567.13   30.54
  -1  -5  -4  510.73   32.95
  -1  -5  -5  382.92   24.34
  -1  -5  -5  393.15   24.95
  -1  -5  -5  437.59   27.60
  -1  -5  -6 1495.96   51.36
  -1  -5  -6 1454.43   63.53
  -1  -5  -6 1465.81   55.99
  -1  -5  -7 1158.03   59.17
  -1  -5  -7 1103.38   75.45
  -1  -5  -7 1203.51   65.87
  -1  -5  -8  803.36   45.71
  -1  -5  -8  794.04   65.07
  -1  -5  -8  777.06   43.80
  -1  -5  -9  130.63   52.16
  -1  -5  -9  161.12   62.87
  -1  -5  -9  145.29   64.13
  -1  -5 -10  247.97   44.69
  -1  -5 -10  274.22   22.98
  -1  -5 -10  222.90   20.34
  -1  -5 -11   15.35   20.87
  -1  -5 -11   15.20   13.84
  -1  -5 -11   13.43   14.34
  -1  -5 -12   24.45   14.38
  -1  -5 -12   58.49   16.42
  -1  -5 -12   40.17   13.59
  -1  -5 -13   11.08   15.15
  -1  -5 -13    2.12    5.65
   0   4 -14   -4.58   16.84
   0   4 -13   49.85   15.13
   0   4 -12    8.88   20.45
   0   4 -12    7.10    5.94
   0   4 -11  149.24   24.46
   0   4 -11  152.97   53.91
   0   4 -10   29.22   29.23
   0   4 -10   17.78   23.72
   0   4  -9  174.24   36.69
   0   4  -9  201.70   19.32
   0   4  -8  566.13   43.63
   0   4  -8  518.34   44.20
   0   4  -7  965.17   54.27
   0   4  -7  931.50   44.77
   0   4  -6  618.36   36.38
   0   4  -6  534.67   28.74
   0   4  -5 2568.26   52.21
   0   4  -4  336.45   22.79
   0   4  -4  275.56   20.22
   0  -4   4  274.84   20.11
   0  -4   2 2043.96   26.71
   0  -4   2 2081.36   26.73
   0   4  -2 2142.40   27.54
   0  -4   1 4396.37   52.18
   0   4  -1 4211.03   50.75
   0  -4   0  179.84    9.18
   0   4   0  171.77    8.99
   0  -4   0  165.55    9.17
   0   4   0  159.16    8.70
   0  -4  -1 4208.17   49.77
   0  -4  -1 4159.28   52.30
   0  -4  -2 2047.79   25.82
   0   4   2 2063.50   25.94
   0  -4  -2 2075.13   29.28
   0  -4  -2 2155.67   33.52
   0  -4  -3 3632.86   46.33
   0   4   3 3595.37   44.59
   0  -4  -3 3654.38   49.62
   0  -4  -3 3627.55   62.45
   0  -4  -4  284.44   21.59
   0  -4  -4  303.08   63.04
   0  -4  -5 2619.24   58.15
   0  -4  -5 2548.15   58.19
   0  -4  -5 2468.09   70.42
   0  -4  -6  550.66   30.35
   0  -4  -6  575.44   34.32
   0  -4  -6  570.37   34.56
   0  -4  -7  847.83   44.89
   0  -4  -7  979.36   55.22
   0  -4  -7  935.33   67.66
   0  -4  -8  554.33   43.48
   0  -4  -8  591.37   48.26
   0  -4  -8  552.95   46.46
   0  -4  -9  160.10   26.40
   0  -4  -9  131.81   63.26
   0  -4  -9  187.53   17.89
   0  -4 -10   17.20   16.34
   0  -4 -10    4.30   22.49
   0  -4 -10   29.45   10.10
   0  -4 -11  164.96   25.09
   0  -4 -11  156.72   90.62
   0  -4 -11  147.31   64.48
   0  -4 -12    3.49   10.69
   0  -4 -12    6.24   14.66
   0  -4 -12    2.35    4.39
   0  -4 -13   53.09   25.71
   0  -4 -13   48.64   20.07
   0  -4 -14   13.91   15.88
   0  -4 -14   13.14    8.17
  -1   3 -13   31.49   14.94
  -1   3 -13   24.09   16.00
  -1   3 -12   -6.14   16.71
  -1   3 -12    7.61   13.74
  -1   3 -11  117.01   35.77
  -1   3 -11  108.52   19.60
  -1   3 -10   84.43   19.21
  -1   3 -10   91.46   27.71
  -1   3  -9   75.04   30.04
  -1   3  -9   49.36   24.04
  -1   3  -8   38.71   24.83
  -1   3  -8   34.06   14.45
  -1   3  -7 2172.82   80.91
  -1   3  -7 2117.56   81.58
   1  -3   7 2131.69   67.38
  -1   3  -6   -8.52   17.14
  -1   3  -6    2.55    6.73
   1  -3   6    5.49    3.52
  -1   3  -5 1304.56   37.37
  -1   3  -5 1264.41   29.14
   1  -3   5 1309.66   24.95
  -1   3  -4  131.35   14.93
  -1   3  -4  128.92   10.79
   1  -3   4  134.04   11.96
   1  -3   4  129.29    9.30
  -1   3  -3 1673.74   22.84
   1  -3   3 1623.96   21.99
   1  -3   3 1597.85   19.34
  -1   3  -2 1009.72   18.66
   1  -3   2  989.10   16.94
  -1   3  -2 1002.79   13.52
   1  -3   2  993.37   13.75
  -1   3  -2 1012.51   13.70
   1  -3   0 1768.70   21.49
   1  -3   0 1744.69   28.74
  -1   3   0 1698.48   25.09
   1  -3  -1 2137.07   31.65
   1  -3  -1 2127.03   38.55
  -1   3   1 2041.34   33.60
   1  -3  -2 1309.23   18.56
   1  -3  -2 1319.64   24.02
  -1   3   2 1223.63   22.18
   1  -3  -2 1276.22   21.99
  -1   3   2 1313.63   22.63
   1  -3  -3 2298.15   30.48
   1  -3  -3 2402.89   35.34
   1  -3  -3 2345.24   33.64
   1  -3  -4   44.82    7.57
  -1   3   4   53.48   18.56
   1  -3  -4   64.48   14.48
   1  -3  -4   65.96   28.35
   1  -3  -5 3752.35   75.44
   1  -3  -6   18.39   17.43
   1  -3  -6   23.11   21.10
   1  -3  -6   16.97   20.07
   1  -3  -7  850.73   51.52
   1  -3  -7  936.79   55.64
   1  -3  -7  767.58   54.58
   1  -3  -8  332.38   54.34
   1  -3  -8  261.14   37.52
   1  -3  -8  269.95   36.18
   1  -3  -9 1017.31   56.02
   1  -3  -9  962.93   51.47
   1  -3  -9  945.32   59.32
   1  -3 -10   -3.78   15.52
   1  -3 -10   39.31   25.33
   1  -3 -11   64.32   20.42
   1  -3 -11   91.64   57.22
   1  -3 -11   75.00   44.50
   1  -3 -12   39.73   17.24
   1  -3 -12   38.49   15.53
   1  -3 -12   41.37   12.95
   1  -3 -13   26.12   17.78
   1  -3 -13   23.18   18.77
   1  -3 -14   28.77   16.53
   1  -3 -14   27.69   11.44
  -2   2 -13    7.53   16.87
  -2   2 -13   10.90    5.83
  -2   2 -12    0.80   19.67
  -2   2 -12    4.77    8.88
  -2   2 -11   10.66   21.23
  -2   2 -11   11.81   10.75
  -2   2 -10   40.24   21.98
  -2   2 -10   14.19   15.61
  -2   2  -9  105.65   31.42
  -2   2  -9  116.42   44.27
  -2   2  -8  136.73   44.44
  -2   2  -8  134.03   42.23
  -2   2  -8   97.62   25.74
  -2   2  -7   54.39   32.60
  -2   2  -7   30.51   28.94
  -2   2  -7   24.67   10.49
  -2   2  -6   28.04   11.89
  -2   2  -6   45.96   19.08
  -2   2  -6   45.69    4.62
   2  -2   6   38.58    6.99
  -2   2  -5   21.27   15.96
  -2   2  -5    3.86    4.36
  -2   2  -4  324.67   21.08
  -2   2  -4  317.48   15.90
  -2   2  -4  364.23   16.61
   2  -2   4  308.97   55.98
  -2   2  -3  558.85   39.19
  -2   2  -3  525.92   23.06
   2  -2   3  507.49   22.10
   2  -2   3  550.52   36.47
   2  -2   3  544.90   23.52
  -2   2  -2  631.76   15.19
   2  -2   2  592.37   13.22
  -2   2  -2  599.72   11.22
   2  -2   2  569.09   10.53
   2  -2   2  601.01   10.18
   2  -2   2  616.99   10.48
  -2   2   0   50.43    6.05
   2  -2   0   49.60   12.01
  -2   2   0   50.01    7.71
   2  -2   0   39.68    4.34
   2  -2   0   51.49   15.81
  -2   2   0   42.27   15.71
   2  -2  -1    6.43    4.33
   2  -2  -1    1.92    2.61
  -2   2   1    5.93    5.19
   2  -2  -1   -2.54    7.99
  -2   2   1    2.64    6.63
   2  -2  -2 1962.26   24.66
   2  -2  -2 1899.36   29.11
  -2   2   2 2012.42   29.73
   2  -2  -2 1828.44   31.42
  -2   2   2 1796.94   33.44
   2  -2  -3  188.26    9.83
   2  -2  -3  226.67   28.69
   2  -2  -3  204.93   23.64
  -2   2   3  202.63   13.10
   2  -2  -3  195.57   14.67
  -2   2   3  189.70   16.71
   2  -2  -4  225.60   12.40
   2  -2  -4  214.26   18.50
   2  -2  -4  213.09   13.72
   2  -2  -5   63.64   24.37
   2  -2  -5   62.50   10.81
   2  -2  -6  172.63   19.14
   2  -2  -6  190.36   21.59
   2  -2  -6  166.76   18.88
   2  -2  -7    8.41   12.62
   2  -2  -7   52.42   24.17
   2  -2  -7   19.65   32.66
   2  -2  -8  201.55   31.23
   2  -2  -8  242.88   32.66
   2  -2  -8  237.03   27.61
   2  -2  -9   32.27   18.77
   2  -2  -9   46.84   15.49
   2  -2  -9   23.43   26.76
   2  -2 -10  141.92   30.04
   2  -2 -10  195.18   29.30
   2  -2 -10  174.62   20.13
   2  -2 -11   73.02   24.21
   2  -2 -11   56.35   23.39
   2  -2 -11   61.05   22.94
   2  -2 -12   52.03   21.52
   2  -2 -12   62.90   21.50
   2  -2 -12   40.43   13.19
   2  -2 -13    4.43   21.14
   2  -2 -13   27.02   21.17
   2  -2 -14   64.74   17.50
   2  -2 -14   56.82   24.56
   2  -2 -15   68.73   23.78
   2  -2 -15   60.82   20.05
  -3   1 -13   10.28    6.50
  -3   1 -13    5.96   10.56
  -3   1 -12   29.01   18.50
  -3   1 -12   17.71   13.54
  -3   1 -11   32.28   14.75
  -3   1 -11   45.35   17.50
  -3   1 -10  267.39   28.63
  -3   1 -10  267.23   76.95
  -3   1  -9   43.69   20.38
  -3   1  -9   41.15   11.66
  -3   1  -9   26.05   14.66
  -3   1  -8  626.54   45.40
  -3   1  -8  679.26   50.35
  -3   1  -8  707.46   32.00
  -3   1  -7  212.02   57.58
  -3   1  -7  235.28   66.63
  -3   1  -7  247.76   62.60
  -3   1  -6  735.81   49.63
  -3   1  -6  725.10   41.83
  -3   1  -6  711.32   38.26
  -3   1  -5  330.35   23.33
  -3   1  -5  283.50   18.32
  -3   1  -5  290.49   16.35
  -3   1  -4  412.44   23.87
  -3   1  -4  408.08   20.73
  -3   1  -4  398.50   18.86
   3  -1   4  372.75   20.27
  -3   1  -3  585.18   28.25
  -3   1  -3  558.30   24.26
   3  -1   3  547.49   24.06
  -3   1  -2 1481.96   24.55
   3  -1   2 1387.08   21.46
  -3   1  -2 1542.57   22.38
   3  -1   2 1431.22   19.91
  -3   1  -1  164.60   10.87
   3  -1   1  160.65    9.48
  -3   1  -1  151.17    7.83
   3  -1   1  167.33    8.70
   3  -1   1  148.85    7.67
   3  -1   1  163.56   10.29
   3  -1   0 4847.24   58.52
  -3   1   0 5206.48   60.43
  -3   1   1 1094.13   19.38
   3  -1  -1 1049.81   14.65
  -3   1   1 1034.78   14.80
   3  -1  -1 1047.42   15.00
   3  -1  -1 1037.01   16.12
  -3   1   1  995.71   18.76
  -3   1   2 2216.46   29.59
   3  -1  -2 2294.83   32.11
   3  -1  -2 2116.31   30.61
  -3   1   2 2043.09   38.83
   3  -1  -2 2116.53   28.26
  -3   1   2 2130.53   29.75
  -3   1   3  194.50   13.08
   3  -1  -3  182.49   10.20
   3  -1  -3  211.80   19.83
  -3   1   3  173.93   12.90
   3  -1  -3  214.86   22.47
  -3   1   3  185.54   14.26
   3  -1  -4 3554.37   47.39
   3  -1  -4 3582.32   46.40
   3  -1  -5  290.18   17.35
   3  -1  -5  271.67   15.49
  -3   1   5  277.84   14.34
   3  -1  -6 3452.75   69.86
   3  -1  -6 3439.61   67.76
   3  -1  -7  528.99   30.58
   3  -1  -7  500.11   35.16
   3  -1  -7  510.67   28.45
   3  -1  -8  821.43   48.78
   3  -1  -8  970.82   57.01
   3  -1  -8  895.18   66.67
   3  -1  -9  253.66   37.40
   3  -1  -9  264.26   41.46
   3  -1  -9  247.77   30.79
   3  -1 -10  157.47   50.76
   3  -1 -10  187.55   51.54
   3  -1 -10  246.35   25.23
   3  -1 -11  189.85   48.73
   3  -1 -11  184.51   45.72
   3  -1 -11  222.33   61.15
   3  -1 -12   69.57   22.70
   3  -1 -13  228.88   28.49
   3  -1 -13  220.50   22.03
   3  -1 -14   12.51   23.84
   3  -1 -14   19.21   22.51
   3  -1 -15   41.07   21.03
   3  -1 -15   45.44   14.40
  -4   0 -12   71.20   32.02
  -4   0 -12   88.39   27.29
  -4   0 -11    4.41   15.86
  -4   0 -11   10.03   10.57
  -4   0 -10 1381.24   46.27
  -4   0 -10 1398.31   40.64
  -4   0  -9    0.20   16.53
  -4   0  -9    1.95    4.97
  -4   0  -9   -0.30    3.15
  -4   0  -8  603.73   44.43
  -4   0  -8  567.25   61.12
  -4   0  -8  683.72   35.82
  -4   0  -7   11.66   20.03
  -4   0  -7   -4.46   12.42
  -4   0  -7    2.22    5.40
  -4   0  -6 1689.08   69.63
  -4   0  -6 1687.76   59.04
  -4   0  -6 1735.65   64.51
  -4   0  -5    0.74   11.29
  -4   0  -5    7.20   10.21
  -4   0  -5   -0.09    7.72
  -4   0  -4 4594.80  130.21
  -4   0  -4 4848.03   60.30
  -4   0  -3    7.23   18.07
  -4   0  -3    4.74    6.26
  -4   0  -3    1.73    4.89
  -4   0  -2 2671.85   37.80
  -4   0  -2 2447.81   51.00
  -4   0  -1   -2.89   10.57
  -4   0  -1    2.71    4.10
  -4   0  -1    1.93    7.36
   4   0   1   -0.30    4.29
  -4   0   0 5596.80   67.10
   4   0   0 5702.14   66.55
   4   0   0 5490.14   65.29
   4   0   0 5603.94   66.08
  -4   0   1    8.17    6.90
   4   0  -1    4.04    2.78
  -4   0   1    4.43    6.90
   4   0  -1    8.71    5.65
   4   0  -1   22.20   11.08
  -4   0   1    3.24    5.15
  -4   0   3    2.81    5.13
   4   0  -3    2.15    4.03
   4   0  -3   11.24    8.27
  -4   0   3    9.66    7.64
   4   0  -3   15.57   11.62
  -4   0   3    2.68    6.69
   4   0  -4 2852.09   39.21
   4   0  -4 2847.68   37.62
   4   0  -5   -1.35    5.46
   4   0  -5    2.55    9.86
   4   0  -5   -5.51    8.34
  -4   0   5    5.58    7.35
   4   0  -6 3578.89   81.67
   4   0  -6 3730.40   72.03
   4   0  -7   10.33   10.64
   4   0  -7    8.11   14.33
   4   0  -7    4.28    5.60
   4   0  -8  800.39   40.32
   4   0  -8  899.97   40.33
   4   0  -8  838.36   33.78
   4   0  -9    6.86   11.71
   4   0  -9    1.87   26.98
   4   0  -9    4.97    6.09
   4   0 -10  959.34   55.93
   4   0 -10 1082.18   68.15
   4   0 -10  973.76   52.45
   4   0 -11   -1.36   19.81
   4   0 -11   -7.53   19.34
   4   0 -11   -0.87    6.91
   4   0 -12  216.63   33.55
   4   0 -12  298.96   30.12
   4   0 -12  299.97   17.17
   4   0 -13   -6.82   21.09
   4   0 -13   19.02   18.87
   4   0 -14  284.64   37.31
   4   0 -14  392.28   45.30
   4   0 -15    2.76   17.32
   4   0 -15    3.92   16.04
  -5  -1 -11   82.77   19.40
  -5  -1 -11   96.55   32.85
  -5  -1 -10   12.51   17.58
  -5  -1 -10   26.05   28.74
  -5  -1  -9  416.37   39.14
  -5  -1  -9  452.55   41.07
  -5  -1  -9  427.72   38.58
  -5  -1  -8  356.89   23.83
  -5  -1  -8  371.73   38.35
  -5  -1  -8  347.52   15.88
  -5  -1  -7   16.19   11.27
  -5  -1  -7    9.22   15.22
  -5  -1  -7   22.53    6.15
  -5  -1  -6  543.01   43.33
  -5  -1  -6  604.96   43.40
  -5  -1  -6  553.55   47.51
  -5  -1  -5  128.91   19.27
  -5  -1  -5  137.69   15.15
  -5  -1  -5  110.62   17.27
  -5  -1  -4  425.28   26.39
  -5  -1  -4  451.60   32.06
  -5  -1  -4  416.05   26.26
  -5  -1  -3 2728.24   56.90
  -5  -1  -3 2782.84   57.63
  -5  -1  -3 2548.52   59.58
  -5  -1  -2  871.78   42.28
  -5  -1  -1  259.90   14.40
  -5  -1  -1  232.23   12.25
  -5  -1  -1  223.91   12.72
  -5  -1   0 2457.46   38.55
  -5  -1   0 2221.28   33.44
  -5  -1   0 2463.88   34.79
  -5  -1   1  780.93   15.26
   5   1  -1  714.50   12.98
  -5  -1   1  724.91   15.29
  -5  -1   2 2443.41   36.48
   5   1  -2 2390.90   32.69
   5   1  -2 2379.05   35.97
   5   1  -3 1972.26   26.05
  -5  -1   3 2094.90   29.03
   5   1  -3 2037.15   28.39
   5   1  -3 2151.93   29.93
  -5  -1   3 2111.64   29.45
  -5  -1   4 2353.87   39.58
   5   1  -4 2403.90   34.05
  -5  -1   4 2260.97   31.09
  -5  -1   5 1162.01   23.69
   5   1  -5 1172.51   23.18
   5   1  -5 1126.68   19.61
  -5  -1   5 1128.13   18.31
   5   1  -6 1584.37   38.41
   5   1  -6 1371.72   32.24
   5   1  -6 1383.75   34.74
   5   1  -7  777.03   37.36
   5   1  -7  719.63   34.07
   5   1  -8  953.37   57.99
   5   1  -8 1037.74   43.50
   5   1  -8  985.32   38.90
   5   1  -9  413.10   44.61
   5   1  -9  380.05   39.41
   5   1  -9  354.71   33.42
   5   1 -10  208.20   58.10
   5   1 -11  258.19   27.21
   5   1 -11  282.15   31.13
   5   1 -11  250.26   14.23
   5   1 -12   68.05   24.22
   5   1 -12  123.53   26.34
   5   1 -13    6.20   19.03
   5   1 -13   21.11   25.74
   5   1 -14    4.97   19.73
   5   1 -14   61.93   25.44
   5   1 -15   56.58   19.43
   5   1 -15   51.87   16.37
   5   1 -16   23.49   18.01
   5   1 -16   22.49   19.81
  -6  -2 -11   37.87   14.31
  -6  -2 -11   30.83   11.05
  -6  -2 -10   67.05   20.97
  -6  -2 -10   79.80   27.61
  -6  -2  -9   54.33   19.98
  -6  -2  -9   65.04   18.31
  -6  -2  -9   34.23   15.87
  -6  -2  -8   30.30   12.60
  -6  -2  -8   30.50   18.15
  -6  -2  -8   42.94   18.43
  -6  -2  -7   50.43   25.98
  -6  -2  -7   60.94   22.69
  -6  -2  -7   51.72   29.23
  -6  -2  -6   67.47   24.02
  -6  -2  -6   75.36   24.22
  -6  -2  -6   76.51   20.11
  -6  -2  -5    1.50    9.56
  -6  -2  -5   16.29   19.84
  -6  -2  -5   -4.69   10.72
  -6  -2  -4  104.02   39.57
  -6  -2  -4   91.56   38.50
  -6  -2  -4   96.67   28.78
  -6  -2  -3  315.15   20.65
  -6  -2  -3  314.01   25.87
  -6  -2  -3  312.96   23.20
  -6  -2  -2   28.10   11.23
  -6  -2  -2   15.60    7.50
  -6  -2  -2   20.86    8.33
  -6  -2  -1  114.55   17.52
  -6  -2  -1  128.03   21.39
  -6  -2  -1  125.03   13.80
  -6  -2   0 1045.53   30.47
  -6  -2   0  987.22   46.65
  -6  -2   0 1142.37   27.69
  -6  -2   1  594.60   13.71
  -6  -2   1  600.21   19.86
  -6  -2   2  795.78   19.00
  -6  -2   2  856.36   21.81
  -6  -2   3  444.19   22.05
  -6  -2   3  461.56   27.52
   6   2  -3  428.59   21.56
  -6  -2   4   76.12   30.47
  -6  -2   5  658.17   35.93
   6   2  -5  682.53   39.87
   6   2  -5  633.75   29.79
   6   2  -6  353.14   21.66
   6   2  -6  337.26   19.03
   6   2  -7  103.57   66.00
   6   2  -7  164.73   41.65
   6   2  -8  171.31   37.37
   6   2  -8  260.90   26.68
   6   2  -8  240.93   19.10
   6   2  -9   75.30   17.58
   6   2  -9   83.51   55.77
   6   2  -9  108.38   15.68
   6   2 -10  586.03   50.73
   6   2 -10  628.28   51.14
   6   2 -10  548.79   45.61
   6   2 -11   53.63   26.58
   6   2 -11   58.12   23.50
   6   2 -11   46.77   12.92
   6   2 -12  224.21   23.87
   6   2 -12  247.21   26.66
   6   2 -13  183.72   20.50
   6   2 -13  223.84   24.41
   6   2 -14   38.21   20.29
   6   2 -14   65.11   21.44
   6   2 -15   39.14   27.61
   6   2 -15   14.94   13.51
   6   2 -16   98.52   34.90
   6   2 -16   53.45   16.64
  -7  -3 -10   16.99   10.58
  -7  -3 -10    7.07    6.23
  -7  -3  -9  160.79   54.30
  -7  -3  -9  187.82   54.01
  -7  -3  -9  180.70   19.58
  -7  -3  -8   16.28   13.18
  -7  -3  -8   15.96   14.84
  -7  -3  -8    3.88    9.50
  -7  -3  -7  336.26   24.38
  -7  -3  -7  344.11   30.42
  -7  -3  -7  354.62   27.02
  -7  -3  -6   -0.52   13.13
  -7  -3  -6    1.79    8.61
  -7  -3  -6    4.08    9.05
  -7  -3  -5  772.09   35.12
  -7  -3  -5  725.79   39.00
  -7  -3  -5  802.53   56.64
  -7  -3  -4  121.91   57.22
  -7  -3  -4  118.38   32.20
  -7  -3  -4  110.94   32.86
  -7  -3  -3 1641.23   58.12
  -7  -3  -3 1484.32   62.53
  -7  -3  -3 1555.11   58.80
  -7  -3  -2  134.18   19.54
  -7  -3  -2  165.34   21.17
  -7  -3  -2  142.00   21.84
  -7  -3  -1  747.50   27.95
  -7  -3  -1  712.72   30.39
  -7  -3  -1  708.42   21.94
  -7  -3   0   33.86   21.90
  -7  -3   0   45.66   31.87
  -7  -3   0   29.70   22.12
  -7  -3   1  504.01   29.47
  -7  -3   1  427.80   27.16
  -7  -3   1  373.77   25.40
  -7  -3   2  199.77   19.79
  -7  -3   2  284.06   42.60
  -7  -3   3  865.74   38.41
  -7  -3   3  895.63   39.84
  -7  -3   4  154.84   24.57
  -7  -3   4  156.02   28.73
  -7  -3   6  547.38   29.38
   7   3  -6  487.86   24.98
   7   3  -7 1652.04   54.51
   7   3  -7 1656.79   55.31
   7   3  -7 1717.81   52.05
   7   3  -8  384.05   61.81
   7   3  -8  386.07   39.86
   7   3  -8  366.94   44.95
   7   3  -9  677.11  105.62
   7   3  -9  686.54   59.72
   7   3  -9  669.30   33.63
   7   3 -10  533.40   48.58
   7   3 -10  557.02   47.23
   7   3 -10  589.92   41.33
   7   3 -11  786.77   42.55
   7   3 -11  821.15   52.56
   7   3 -11  722.87   38.27
   7   3 -12  236.08   28.94
   7   3 -12  223.03   20.63
   7   3 -13   48.82   28.23
   7   3 -14   83.70   25.50
   7   3 -14  101.21   23.22
   7   3 -15   -4.26   18.63
   7   3 -15   14.54   20.21
   7   3 -16   75.50   25.22
   7   3 -16   74.29   14.74
  -8  -4  -9   84.74   43.98
  -8  -4  -9   89.35   49.03
  -8  -4  -9   75.18   45.65
  -8  -4  -8   73.01   34.66
  -8  -4  -8   63.83   28.35
  -8  -4  -8   56.17   22.62
  -8  -4  -7  471.93   36.34
  -8  -4  -7  433.06   34.46
  -8  -4  -7  426.08   37.27
  -8  -4  -6   80.57   28.76
  -8  -4  -6   68.45   18.58
  -8  -4  -6   65.16   18.21
  -8  -4  -5 1016.48   51.03
  -8  -4  -5  914.57   47.05
  -8  -4  -5  983.43   75.32
  -8  -4  -4   80.94   30.81
  -8  -4  -4   69.45   26.06
  -8  -4  -4   74.11   24.43
  -8  -4  -3 1624.74   78.17
  -8  -4  -3 1637.21   94.19
  -8  -4  -3 1627.43   86.64
  -8  -4  -2  321.34   37.93
  -8  -4  -2  346.45   68.69
  -8  -4  -2  341.25   51.81
  -8  -4  -1 1448.51   46.56
  -8  -4  -1 1509.24   55.99
  -8  -4  -1 1489.80   57.40
  -8  -4   0  911.06   33.42
  -8  -4   0 1018.30   44.10
  -8  -4   0 1009.66   50.83
  -8  -4   1 2226.13   69.86
  -8  -4   1 2302.16   71.29
  -8  -4   1 1980.83   64.84
  -8  -4   2 1067.14   36.80
  -8  -4   2  987.37   38.44
  -8  -4   2 1053.90   37.65
  -8  -4   3 1569.15   37.65
  -8  -4   3 1615.18   37.30
  -8  -4   3 1736.88   41.34
  -8  -4   4  472.91   37.81
  -8  -4   4  487.32   38.56
  -8  -4   5  737.37   29.69
  -8  -4   5  794.01   32.12
   8   4  -5  766.98   43.94
  -8  -4   6 2371.53   76.47
   8   4  -6 2744.59   79.62
   8   4  -6 2547.66   81.80
   8   4  -7 1465.10   51.36
   8   4  -7 1516.61   57.36
   8   4  -7 1517.90   49.56
   8   4  -8  340.58   43.58
   8   4  -8  355.20   38.86
   8   4  -8  340.95   42.85
   8   4  -9 2278.90   82.67
   8   4  -9 2001.88   89.22
   8   4  -9 2114.28   74.10
   8   4 -10   74.05   25.61
   8   4 -10   78.67   60.02
   8   4 -10  113.47   34.80
   8   4 -11   70.52   48.14
   8   4 -11  181.52   32.51
   8   4 -11  148.76   16.89
   8   4 -12  226.12   24.06
   8   4 -12  226.39   22.98
   8   4 -13   35.65   24.52
   8   4 -13   44.98   19.01
   8   4 -14   17.27   19.47
   8   4 -14   25.09   20.36
   8   4 -15   22.66   18.17
   8   4 -15   23.59   14.13
   8   4 -16   10.21   16.81
   8   4 -16    7.70   13.47
  -9  -5  -8   47.76   19.75
  -9  -5  -8   32.80   16.60
  -9  -5  -8   26.31   18.21
  -9  -5  -7  125.99   34.42
  -9  -5  -7  150.62   53.53
  -9  -5  -7  132.91   42.78
  -9  -5  -6  163.08   43.65
  -9  -5  -6  186.09   45.22
  -9  -5  -6  177.48   50.06
  -9  -5  -5  813.86   65.12
  -9  -5  -5  884.80   69.43
  -9  -5  -5  920.50   69.38
  -9  -5  -4  234.88   20.00
  -9  -5  -4  288.90   25.93
  -9  -5  -4  270.92   24.25
  -9  -5  -3  351.89   17.69
  -9  -5  -3  511.30   36.61
  -9  -5  -3  424.94   27.29
  -9  -5  -2  370.05   33.07
  -9  -5  -2  387.45   33.30
  -9  -5  -2  460.76   67.72
  -9  -5  -1  494.58   33.89
  -9  -5  -1  521.17   40.02
  -9  -5  -1  529.20   38.33
  -9  -5   0  566.85   28.49
  -9  -5   0  581.45   36.63
  -9  -5   0  534.09   33.55
  -9  -5   1  409.64   49.63
  -9  -5   1  552.43   41.69
  -9  -5   1  508.27   33.19
  -9  -5   2 1478.51   47.07
  -9  -5   2 1592.98   52.82
  -9  -5   2 1474.43   56.91
  -9  -5   3  462.75   17.03
  -9  -5   3  471.30   19.40
  -9  -5   3  569.90   51.05
  -9  -5   4 1945.54   61.29
  -9  -5   4 1962.26   67.98
  -9  -5   5  426.36   42.09
  -9  -5   5  410.74   40.18
   9   5  -5  485.25   35.67
  -9  -5   6  763.96   41.78
   9   5  -6  808.11   45.83
   9   5  -6  715.45   43.10
  -9  -5   7  410.11   50.75
   9   5  -7  440.60   67.46
   9   5  -7  484.04   29.69
   9   5  -8  745.30   44.38
   9   5  -8  732.02   42.92
   9   5  -8  737.12   39.12
   9   5  -9  167.52   94.29
   9   5  -9  326.31   87.15
   9   5  -9  323.65   84.81
   9   5 -10  555.54   41.39
   9   5 -10  561.04   35.52
   9   5 -10  542.67   37.15
   9   5 -12  116.13   61.55
   9   5 -12  122.06   28.94
   9   5 -13   24.58    9.26
   9   5 -13   36.13   19.29
   9   5 -14   37.85   23.57
   9   5 -14   30.58   14.13
   9   5 -15   26.06   15.84
   9   5 -15   23.48   18.30
   9   5 -16   25.26   17.57
   9   5 -16   29.81   14.76
 -10  -6  -7   52.73   22.85
 -10  -6  -7   64.23   18.52
 -10  -6  -7   61.80   21.96
 -10  -6  -6   12.56    9.09
 -10  -6  -6   10.21   10.66
 -10  -6  -6   10.34    8.08
 -10  -6  -5   46.49   14.28
 -10  -6  -5   47.33   22.34
 -10  -6  -5   41.34   12.45
 -10  -6  -4   23.26    9.53
 -10  -6  -4   31.64   12.46
 -10  -6  -4   22.78   13.72
 -10  -6  -3   11.13    6.15
 -10  -6  -3   12.64   16.25
 -10  -6  -3   13.55   14.56
 -10  -6  -2   10.28    9.27
 -10  -6  -2   20.76   11.65
 -10  -6  -2    6.17    7.21
 -10  -6  -1    8.42    9.08
 -10  -6  -1   22.81   19.99
 -10  -6  -1   22.63    9.93
 -10  -6   0   10.57    9.70
 -10  -6   0   15.81   14.08
 -10  -6   0    8.45   12.86
 -10  -6   1   75.44   27.84
 -10  -6   1  137.37   40.08
 -10  -6   1  116.20   57.65
 -10  -6   2   42.57   12.95
 -10  -6   2   53.38   18.05
 -10  -6   2   41.80   16.65
 -10  -6   3  986.91   59.45
 -10  -6   3 1052.08   41.74
 -10  -6   3 1144.53   62.42
 -10  -6   4  116.33   33.42
 -10  -6   4  101.09   14.33
 -10  -6   4  146.20   49.44
 -10  -6   5  306.90   39.52
 -10  -6   5  273.92   36.58
  10   6  -5  396.62   49.20
 -10  -6   6    4.05    9.74
 -10  -6   6   -0.50    6.27
  10   6  -6   11.89   16.13
 -10  -6   7  271.13   75.14
  10   6  -7  361.87   41.80
  10   6  -7  394.12   50.93
  10   6  -8  102.12   40.71
  10   6  -8  108.41   38.35
  10   6  -8   95.14   25.99
  10   6  -9  970.05  106.62
  10   6  -9  921.19   49.08
  10   6  -9  893.72   46.68
  10   6 -10   -2.60   16.29
  10   6 -10   23.59   18.68
  10   6 -10    7.19    7.77
  10   6 -11  518.87   48.72
  10   6 -11  599.00   45.64
  10   6 -12    8.18    7.15
  10   6 -12    9.41   10.94
  10   6 -13  248.63   33.79
  10   6 -13  246.18   28.15
  10   6 -14   71.27   32.10
  10   6 -14   56.55   13.54
  10   6 -15  175.56   20.17
  10   6 -15  196.61   21.18
  10   6 -16   21.34   22.52
 -11  -7  -6   25.83   11.84
 -11  -7  -6   15.37    9.62
 -11  -7  -6   22.52   13.62
 -11  -7  -5   51.16   10.50
 -11  -7  -5   59.07   24.62
 -11  -7  -5   48.91   14.62
 -11  -7  -4   90.59   25.10
 -11  -7  -4  112.53   36.90
 -11  -7  -4  107.24   44.47
 -11  -7  -3  176.73   44.02
 -11  -7  -3  183.04   42.37
 -11  -7  -3  185.73   62.28
 -11  -7  -2  353.69   30.07
 -11  -7  -2  369.30   36.17
 -11  -7  -2  368.89   40.86
 -11  -7  -1   95.01   37.54
 -11  -7  -1  141.23   36.67
 -11  -7  -1  104.65   31.48
 -11  -7   0  561.05   29.84
 -11  -7   0  621.41   64.11
 -11  -7   0  568.49   33.48
 -11  -7   1   39.63   43.03
 -11  -7   2  595.96   39.11
 -11  -7   2  595.48   29.36
 -11  -7   2  627.12   35.56
 -11  -7   3  720.64   42.36
 -11  -7   3  715.29   39.15
 -11  -7   3  830.06   47.44
 -11  -7   4 1820.27   81.05
 -11  -7   4 1828.03   83.44
 -11  -7   4 1920.17   84.49
 -11  -7   5  118.26   40.18
 -11  -7   5   57.42   46.49
 -11  -7   6  282.93   30.07
 -11  -7   6  306.46   28.58
  11   7  -6  293.14   39.23
 -11  -7   7   94.83   17.43
  11   7  -7   77.54   18.02
  11   7  -8  108.12   27.66
  11   7  -8  100.00   25.00
  11   7  -9   69.61   37.39
  11   7  -9  168.33   45.14
  11   7  -9  174.36   42.17
  11   7 -10  387.55   32.51
  11   7 -10  302.60   21.43
  11   7 -10  295.09   14.44
  11   7 -11   17.64   12.77
  11   7 -12   65.22   25.49
  11   7 -12   61.86   23.83
  11   7 -13  104.10   47.81
  11   7 -13   92.61   28.24
  11   7 -14   15.16   14.96
  11   7 -14   19.79   10.81
  11   7 -15   98.82   23.18
 -12  -8  -5   77.51   26.65
 -12  -8  -5   86.10   33.23
 -12  -8  -5   99.06   33.62
 -12  -8  -4   88.13   25.57
 -12  -8  -4  111.86   56.02
 -12  -8  -4  102.60   48.79
 -12  -8  -3  271.96   18.73
 -12  -8  -3  267.43   25.71
 -12  -8  -3  256.67   80.60
 -12  -8  -2  125.68   40.00
 -12  -8  -2  124.79   33.16
 -12  -8  -2  148.89   52.73
 -12  -8  -1  407.63   18.37
 -12  -8  -1  408.14   31.18
 -12  -8  -1  406.39   28.17
 -12  -8   0  305.83   32.74
 -12  -8   0  363.15   85.60
 -12  -8   0  304.86   31.50
 -12  -8   1  778.82   34.46
 -12  -8   1  790.07   43.59
 -12  -8   1  795.55   47.82
 -12  -8   2  534.74   32.11
 -12  -8   2  495.45   37.31
 -12  -8   2  539.16   37.28
 -12  -8   3   53.11   21.34
 -12  -8   3   57.14   46.43
 -12  -8   3   45.91   47.81
 -12  -8   4   53.75   21.72
 -12  -8   4   62.99   21.06
 -12  -8   4   55.63   34.89
 -12  -8   5  330.91   41.58
 -12  -8   5  330.44   41.75
 -12  -8   6  488.74   28.95
 -12  -8   6  481.84   31.35
  12   8  -6  507.45   43.74
 -12  -8   7  326.64   59.16
  12   8  -7  385.69   47.89
 -12  -8   8  612.12   38.62
  12   8  -8  551.77   39.85
  12   8  -8  583.37   36.10
  12   8  -9   76.50   44.83
  12   8  -9   92.02   60.54
  12   8  -9  140.35   19.14
  12   8 -10  104.21   37.96
  12   8 -10   83.95   46.61
  12   8 -10   91.80   14.08
  12   8 -11   79.54   25.26
  12   8 -11   58.79   47.33
  12   8 -12   11.75   14.56
  12   8 -12   10.83   11.11
  12   8 -13   21.17   17.77
  12   8 -13   15.14   17.68
  12   8 -14   21.78   20.50
  12   8 -15   10.24   15.23
 -13  -9  -3  122.72   42.32
 -13  -9  -3  136.47   51.72
 -13  -9  -3  104.96   53.89
 -13  -9  -2   14.30   10.27
 -13  -9  -2   16.15   10.72
 -13  -9  -2    3.77    8.27
 -13  -9  -1  283.50   18.34
 -13  -9  -1  311.98   30.85
 -13  -9  -1  275.72   40.13
 -13  -9   0    6.50    7.07
 -13  -9   0    7.73    8.05
 -13  -9   0   18.29   18.92
 -13  -9   1  465.23   45.03
 -13  -9   1  490.48   33.50
 -13  -9   1  510.93   45.00
 -13  -9   2    3.79    4.73
 -13  -9   2   -0.94   13.52
 -13  -9   2   13.28   12.30
 -13  -9   3  177.33   29.93
 -13  -9   3  195.00   25.63
 -13  -9   3  216.53   47.42
 -13  -9   4   24.53   13.32
 -13  -9   4   24.92   21.09
 -13  -9   4   39.97   40.51
 -13  -9   5  269.59   28.83
 -13  -9   5  281.94   26.47
 -13  -9   6   14.18   14.18
 -13  -9   6   10.21   20.32
  13   9  -6   47.04   17.90
 -13  -9   7  415.08   44.16
 -13  -9   7  428.06   34.18
  13   9  -7  470.70   39.97
 -13  -9   8   12.54   12.34
  13   9  -8    6.37   13.46
  13   9  -8   20.04   14.67
  13   9  -9  111.89   45.94
  13   9  -9  122.20   42.27
  13   9  -9  120.25   46.71
  13   9 -10   21.19   15.54
  13   9 -10   35.75   16.12
  13   9 -11   52.94   21.51
  13   9 -11   51.40   33.10
  13   9 -12   19.66   12.67
  13   9 -12   45.33   34.07
  13   9 -13   26.86   17.62
  13   9 -14   91.68   37.63
 -14 -10  -1   41.22   15.60
 -14 -10  -1   20.53   13.62
 -14 -10   0   14.23   11.09
 -14 -10   0   14.10   18.19
 -14 -10   1    7.74   15.21
 -14 -10   1    3.97    9.21
 -14 -10   2   27.81   11.12
 -14 -10   2   45.61   20.19
 -14 -10   2   33.42   47.94
 -14 -10   3   12.98    8.82
 -14 -10   3   16.50   11.65
 -14 -10   3    6.99   20.35
 -14 -10   4   40.39   25.18
 -14 -10   4   31.17   23.73
 -14 -10   4   57.51   54.08
 -14 -10   5   17.89    6.85
 -14 -10   5   23.65   13.26
 -14 -10   6   90.43   23.37
 -14 -10   6   72.86   32.55
  14  10  -6  179.54   22.71
 -14 -10   7   -1.25    9.52
 -14 -10   7    3.01    3.63
  14  10  -7    5.10    6.20
 -14 -10   8   91.96   33.23
  14  10  -8  159.87   28.20
  14  10  -8  151.84   24.88
  14  10  -9    1.90    5.79
  14  10  -9    5.64    6.29
  14  10  -9    6.92    5.80
  14  10 -10  235.77   25.34
  14  10 -10  265.58   21.56
  14  10 -11   49.08   19.03
  14  10 -12  191.70   34.50
  14  10 -13   11.46    8.70
 -15 -11   1   13.68   11.42
 -15 -11   1   10.56   10.81
 -15 -11   2   89.41   35.86
 -15 -11   2  101.73   62.18
 -15 -11   3   39.49   22.24
 -15 -11   3   43.32   18.62
 -15 -11   4   16.22   24.63
 -15 -11   5   57.02   30.27
 -15 -11   6    8.97    6.68
 -15 -11   7   44.01   20.19
  15  11  -7   55.39   18.89
  15  11  -8   30.40   15.42
  15  11  -8   20.21   13.96
  15  11  -9  145.74   31.89
  15  11  -9  136.95   19.28
 -16 -12   5   26.73   11.70
  16  12  -5   43.52   14.28
 -16 -12   6   35.34   13.52
  16  12  -6   36.06   13.30
 -16 -12   7    2.15    8.03
  16  12  -7   -5.11    9.83
  16  12  -8  115.91   20.89
  -9 -15   4   37.44   17.70
  -9 -15   3   68.92   29.60
  -9 -15   2   30.91   13.99
  -9 -15   1   60.32   28.05
  -9 -15   0   -4.52   12.42
  -8 -14   5    0.79    4.29
  -8 -14   4    3.55    9.21
  -8 -14   3   16.71    8.78
  -8 -14   2    7.62   11.90
  -8 -14   1    5.32    7.51
  -8 -14   0   15.47    7.01
  -8 -14   0   22.06   14.15
  -8 -14  -1    0.63    5.90
  -8 -14  -1   -4.53   11.90
  -8 -14  -2   28.82   10.51
  -8 -14  -2   30.38   18.97
  -8 -14  -3   10.20    9.66
  -8 -14  -3   10.87   12.45
  -7 -13   5  647.63   28.18
  -7 -13   4  215.00   32.02
  -7 -13   3    2.49    4.89
  -7 -13   2  455.69   24.32
  -7 -13   1   37.85   11.57
  -7 -13   1   40.37   16.00
  -7 -13   0  513.80   24.30
  -7 -13   0  435.48   65.96
  -7 -13  -1   79.05   22.57
  -7 -13  -1   77.83   35.14
  -7 -13  -2  234.05   17.57
  -7 -13  -2  230.49   70.72
  -7 -13  -3    3.13    6.97
  -7 -13  -3   -1.97   16.38
  -7 -13  -4  517.37   30.18
  -7 -13  -4  480.79   35.73
  -7 -13  -5    9.81    9.77
  -7 -13  -5    7.18    9.42
  -6 -12   5  234.93   14.32
  -6 -12   4  922.03   44.54
  -6 -12   3   40.74   17.32
  -6 -12   3   53.79   15.97
  -6 -12   2  680.56   30.40
  -6 -12   2  762.03   37.50
  -6 -12   1  100.33   14.91
  -6 -12   1   99.77   46.32
  -6 -12   0  912.26   43.65
  -6 -12   0  890.95   51.87
  -6 -12  -1  148.57   14.68
  -6 -12  -1  175.53   56.76
  -6 -12  -2  817.48   29.27
  -6 -12  -2  818.94   33.57
  -6 -12  -3   31.98   18.85
  -6 -12  -3   59.23   21.11
  -6 -12  -4  867.33   37.50
  -6 -12  -4  962.23   38.66
  -6 -12  -5   50.04   13.31
  -6 -12  -5   51.81   25.05
  -6 -12  -6  234.46   67.42
  -6 -12  -6  272.82   82.50
  -6 -12  -7    9.92   11.62
  -6 -12  -7   15.21   18.33
   5  11 -12   19.12   14.76
   5  11 -11  109.35   15.52
   5  11 -10   12.56   13.00
   5  11  -9  178.35   22.77
   5  11  -8   32.74   11.69
   5  11  -7   13.11   13.54
  -5 -11   6  417.06   27.67
  -5 -11   5  206.74   50.49
  -5 -11   4  140.41   31.52
  -5 -11   4  196.24   59.27
  -5 -11   3  212.77    9.56
  -5 -11   3  226.47   16.24
  -5 -11   2  381.41   16.81
  -5 -11   2  467.12   32.80
  -5 -11   1  102.82   38.73
  -5 -11   1   80.18   42.22
  -5 -11   0  316.50   39.23
  -5 -11   0  337.63   43.62
  -5 -11  -1    9.51    9.06
  -5 -11  -1   15.66   10.49
  -5 -11  -2  307.58   18.22
  -5 -11  -2  276.53   54.33
  -5 -11  -3   62.35   25.80
  -5 -11  -3   55.64   26.00
  -5 -11  -4  255.63   20.71
  -5 -11  -4  306.68   82.37
  -5 -11  -5  134.01   49.34
  -5 -11  -5  167.19   31.13
  -5 -11  -6  168.66   40.47
  -5 -11  -6  196.99   90.50
  -5 -11  -7   21.63   15.91
  -5 -11  -7   24.29   16.03
  -5 -11  -8   65.27   24.70
  -5 -11  -8   86.03   31.20
   4  10 -13  108.06   17.57
   4  10 -12   11.44   12.47
   4  10 -11   15.64   12.34
   4  10 -10   43.17   15.22
   4  10  -9   22.84   14.42
   4  10  -8   81.33   15.81
   4  10  -7   51.30    8.30
   4  10  -6   70.72   13.30
  -4 -10   6   90.07   22.60
   4  10  -5   55.26   17.11
   4  10  -5   43.10   11.06
  -4 -10   5   56.35   15.45
   4  10  -4   12.70   11.36
  -4 -10   4   13.05   13.88
   4  10  -3  122.99   30.02
  -4 -10   3  142.41   34.86
  -4 -10   3  141.87   38.68
   4  10  -2   -0.77    2.48
  -4 -10   2    5.12    5.67
  -4 -10   2   10.84   10.17
  -4 -10   1  120.90   48.22
  -4 -10   1  119.59   56.42
  -4 -10   0  103.49   27.23
  -4 -10   0  126.86   48.09
  -4 -10  -1   35.85    7.74
  -4 -10  -1   48.38   16.36
  -4 -10  -1   37.24   12.61
  -4 -10  -2  102.17   33.33
  -4 -10  -2   99.39   41.78
  -4 -10  -3   93.03    7.50
  -4 -10  -3  106.70   39.03
  -4 -10  -3  109.72   51.38
  -4 -10  -4    5.82    7.00
  -4 -10  -4    5.40    8.23
  -4 -10  -4   12.97    6.97
  -4 -10  -5   17.64   12.84
  -4 -10  -5   12.17   10.41
  -4 -10  -6   -9.54   13.84
  -4 -10  -6   -2.88   13.44
  -4 -10  -7    5.37   13.53
  -4 -10  -7    2.05    6.80
  -4 -10  -8   -0.41   13.88
  -4 -10  -8   10.22   13.13
  -4 -10  -9   16.99   11.15
  -4 -10  -9   19.48   17.32
   3   9 -13   20.19   13.30
   3   9 -12    9.31   14.92
   3   9 -11   73.08   25.07
   3   9 -10    6.22   17.07
   3   9  -9  386.22   29.50
   3   9  -8   56.18   17.09
   3   9  -7  314.37   19.53
   3   9  -6  156.08   39.59
   3   9  -5  979.90   48.03
   3   9  -5  930.12   43.84
  -3  -9   5  967.91   47.55
   3   9  -4   96.10    9.32
   3   9  -4   92.17    4.38
   3   9  -4  115.27    7.01
  -3  -9   4  129.92   20.65
   3   9  -3 1285.21   42.17
   3   9  -3 1307.73   43.17
   3   9  -3 1317.63   43.16
  -3  -9   3 1370.64   58.70
   3   9  -2  117.27    4.76
   3   9  -2  123.33    4.90
  -3  -9   2  128.98   12.45
  -3  -9   2  120.23   10.42
   3   9  -1 1022.95    5.15
   3   9  -1  989.86   41.38
  -3  -9   1 1061.14   44.27
  -3  -9   0  299.24   39.65
  -3  -9   0  227.40   32.41
  -3  -9  -1 1549.97   49.84
   3   9   1 1443.81   45.30
  -3  -9  -1 1376.65   53.09
  -3  -9  -1 1525.92   58.18
  -3  -9  -2  343.08   25.76
  -3  -9  -2  303.65   78.04
  -3  -9  -3  550.01   39.65
  -3  -9  -3  602.90   43.37
  -3  -9  -3  533.67   44.86
  -3  -9  -4   40.69   18.15
  -3  -9  -4   45.72   23.02
  -3  -9  -4   41.38   16.79
  -3  -9  -5  485.73   27.45
  -3  -9  -5  431.43   54.40
  -3  -9  -5  463.67   35.97
  -3  -9  -6    9.29    7.48
  -3  -9  -6    5.16    6.96
  -3  -9  -6   21.32   16.35
  -3  -9  -7  414.43   34.37
  -3  -9  -7  384.59   34.24
  -3  -9  -7  458.83   47.59
  -3  -9  -8   11.49   14.93
  -3  -9  -8   16.76   10.83
  -3  -9  -8    9.18   11.18
  -3  -9  -9   20.00    7.55
  -3  -9  -9   32.78   20.24
  -3  -9  -9   32.93   38.62
  -3  -9 -10   -0.13   10.15
  -3  -9 -10   11.97   11.10
  -3  -9 -10   -0.72    6.91
   2   8 -13    3.59   15.98
   2   8 -12   13.19   13.70
   2   8 -11   70.74   23.93
   2   8 -10   66.13   18.82
   2   8  -9  296.07   26.45
   2   8  -8  134.49   34.37
   2   8  -6   37.43    9.78
   2   8  -6   39.24    5.44
   2   8  -5  676.14   35.37
   2   8  -5  675.20   30.10
   2   8  -5  635.21   27.93
   2   8  -5  603.04   28.50
   2   8  -4  727.36   39.91
   2   8  -4  653.77   33.58
   2   8  -4  638.10   33.42
  -2  -8   4  731.59   38.57
   2   8  -3  882.22   46.97
   2   8  -3  946.00   49.05
   2   8  -3  961.66   50.14
   2   8  -3  956.16   49.31
  -2  -8   3  985.13   20.00
   2   8  -2 1161.22   37.61
   2   8  -2 1203.68   38.19
   2   8  -2 1117.04   36.07
  -2  -8   2 1112.90   38.71
   2   8  -1 2531.57   68.22
  -2  -8   1 2741.06   80.30
   2   8  -1 2359.61   66.03
  -2  -8   1 2503.13   73.77
  -2  -8   0  899.48   32.89
  -2  -8   0  800.19   33.13
  -2  -8  -1 3853.33  117.66
  -2  -8  -1 3344.74  117.64
   2   8   2 1018.51   12.96
  -2  -8  -2 1065.14   45.70
  -2  -8  -2  989.61   25.42
  -2  -8  -3 2222.74   73.05
   2   8   3 2086.00   67.81
  -2  -8  -3 2135.57   71.77
  -2  -8  -3 2052.41   80.80
  -2  -8  -4  350.00   24.53
  -2  -8  -4  341.46   26.18
  -2  -8  -4  288.75   82.47
  -2  -8  -5 1255.64   55.28
  -2  -8  -5 1167.79   61.78
  -2  -8  -5 1251.55   60.01
  -2  -8  -6  190.41   23.52
  -2  -8  -6  215.34   50.36
  -2  -8  -6  203.99   64.49
  -2  -8  -7 1028.96   56.31
  -2  -8  -7 1091.27   64.74
  -2  -8  -7 1119.67   69.32
  -2  -8  -8  125.01   22.79
  -2  -8  -8  131.29   48.18
  -2  -8  -8  123.84   20.87
  -2  -8  -9  185.36   40.98
  -2  -8  -9  232.63   34.01
  -2  -8  -9  252.23   33.58
  -2  -8 -10   14.34   16.15
  -2  -8 -10    9.52   12.32
  -2  -8 -10    3.66    7.63
  -2  -8 -11   37.08   12.71
  -2  -8 -11   54.59   39.52
  -2  -8 -11   62.40   27.37
   1   7 -13    9.34    8.33
   1   7 -12   41.28   16.02
   1   7 -11    7.79   17.44
   1   7 -10  160.51   23.29
   1   7  -9   33.14   25.28
   1   7  -9   15.15    5.35
   1   7  -8   15.83   19.38
   1   7  -8   15.53    7.99
   1   7  -7  286.34   29.07
   1   7  -7  304.11   22.59
   1   7  -6  416.39   49.66
   1   7  -6  319.99   35.60
   1   7  -6  359.20   40.34
   1   7  -5   96.68   16.99
   1   7  -5  105.63   10.92
  -1  -7   5   74.47    4.78
   1   7  -5   86.18    4.69
   1   7  -4 2262.77   66.12
   1   7  -4 2293.69   62.78
   1   7  -4 2046.46   55.67
   1   7  -4 1952.82   56.17
   1   7  -3  283.86   18.96
  -1  -7   3  235.78   18.89
   1   7  -3  205.65   10.35
   1   7  -3  288.22   14.21
  -1  -7   3  329.55   19.85
   1   7  -3  283.42   18.19
   1   7  -2 1441.88   12.51
   1   7  -2 1473.95   12.52
   1   7  -2 1417.83   43.80
  -1  -7   2 1373.83   45.65
   1   7  -1   27.46    3.73
   1   7  -1   20.27    4.75
  -1  -7   1   42.16    4.96
   1   7  -1   50.46    6.53
  -1  -7   1   27.61   28.45
   1   7   0 1231.19   27.23
  -1  -7   0 1282.09   32.31
  -1  -7  -1   27.15   19.66
  -1  -7  -1   13.45   20.20
   1   7   2 1355.33   43.07
  -1  -7  -2 1639.77   53.82
  -1  -7  -2 1761.28   56.08
  -1  -7  -3  701.28   10.84
   1   7   3  672.94   34.18
  -1  -7  -3  737.75   28.29
  -1  -7  -3  728.56   33.56
  -1  -7  -4 1227.71   40.30
  -1  -7  -4 1229.77   47.21
  -1  -7  -4 1217.46   47.00
  -1  -7  -5  298.60   35.24
  -1  -7  -5  318.06   45.28
  -1  -7  -5  324.77   41.47
  -1  -7  -6  448.67   34.39
  -1  -7  -6  459.08   54.12
  -1  -7  -6  501.20   42.40
  -1  -7  -7   36.45   10.68
  -1  -7  -7   56.00   28.09
  -1  -7  -7   39.86   15.09
  -1  -7  -8  386.89   52.28
  -1  -7  -8  489.11   78.36
  -1  -7  -8  417.35   56.34
  -1  -7  -9  131.97   15.46
  -1  -7  -9  166.57   58.60
  -1  -7  -9  119.04   44.02
  -1  -7 -10   17.01   12.88
  -1  -7 -10   48.96   25.13
  -1  -7 -10   40.13   14.89
  -1  -7 -11   19.10   14.45
  -1  -7 -11   15.97   14.36
  -1  -7 -11   26.75   13.69
  -1  -7 -12   22.50   16.46
  -1  -7 -12   29.43   18.68
  -1  -7 -12   12.55   10.04
   0   6 -13   12.93   11.08
   0   6 -12   18.96   17.40
   0   6 -11   18.30   26.24
   0   6 -10   12.76   18.98
   0   6 -10   15.81    8.27
   0   6  -9   87.57   19.30
   0   6  -9   71.05   34.39
   0   6  -8  944.34   44.07
   0   6  -8  921.46   38.54
   0   6  -7  957.74   59.22
   0   6  -7  923.91   44.17
   0   6  -6   39.09   16.83
   0   6  -6   31.57   14.78
   0  -6   6   26.27   10.25
   0   6  -5   77.95   15.34
   0   6  -5   78.58    7.04
   0  -6   5   31.05    9.91
   0   6  -4    1.84   11.13
   0   6  -4    0.65    1.17
   0   6  -4    3.17    2.37
   0   6  -4    1.32    2.02
   0   6  -3   89.54   12.98
   0  -6   3  141.32   13.53
   0   6  -3  104.38   10.95
   0   6  -2   11.61    8.20
   0   6  -1   47.54    5.63
   0  -6   1   53.88    5.26
   0   6  -1   62.04    5.64
   0  -6   1   62.60    7.63
   0  -6   0   52.21    9.44
   0   6   0   62.04    5.80
   0  -6   0   66.02    9.39
   0  -6  -1   63.45   21.67
   0   6   1   58.36    9.43
   0  -6  -1   68.02   11.89
   0  -6  -2   14.45   17.86
   0  -6  -3   62.00   17.75
   0   6   3   74.49   16.26
   0  -6  -3  132.89   22.72
   0  -6  -3  134.52   25.57
   0  -6  -4   -2.78    6.68
   0  -6  -4   -1.74   11.89
   0  -6  -4    1.83   13.60
   0  -6  -5   45.18   10.69
   0  -6  -5   77.74   35.30
   0  -6  -5   47.20   67.70
   0  -6  -6   35.06   11.34
   0  -6  -6   32.58   12.12
   0  -6  -6   34.01   18.78
   0  -6  -7  874.72   45.60
   0  -6  -7  938.43   51.34
   0  -6  -7  942.26   63.22
   0  -6  -8  933.96   38.26
   0  -6  -8  916.91   46.64
   0  -6  -8  937.45   47.22
   0  -6  -9   81.71   14.31
   0  -6  -9   79.38   60.11
   0  -6  -9   98.46   17.73
   0  -6 -10   16.55   11.38
   0  -6 -10   17.31   15.23
   0  -6 -10   23.26   11.98
   0  -6 -11   19.76   20.90
   0  -6 -11   16.58   14.76
   0  -6 -11    8.38    4.99
   0  -6 -12    2.61   14.01
   0  -6 -12    1.96    8.75
   0  -6 -12    8.47   13.34
   0  -6 -13    2.61   12.43
   0  -6 -13  -10.69   14.50
   0  -6 -13    8.73    8.84
  -1   5 -13   41.47   23.16
  -1   5 -12   37.46   15.76
  -1   5 -11   25.92   18.91
  -1   5 -11    8.76    5.80
  -1   5 -10  228.38   81.47
  -1   5 -10  234.38   16.16
  -1   5  -9  149.99   40.14
  -1   5  -9  113.60   44.21
  -1   5  -8  822.27   39.60
  -1   5  -8  739.23   37.69
  -1   5  -7 1126.41   61.22
  -1   5  -7 1143.22   55.16
  -1   5  -6 1414.24   47.70
  -1   5  -6 1473.64   52.47
  -1   5  -5  370.65   26.53
  -1   5  -5  408.75   21.94
   1  -5   5  358.22   19.31
  -1   5  -4  562.00   31.73
  -1   5  -4  522.52   25.21
   1  -5   4  513.29   25.28
   1  -5   4  538.76   25.17
   1  -5   4  525.60   24.83
  -1   5  -3   52.36   11.18
  -1   5  -3   12.53    4.91
   1  -5   3   11.96    4.06
  -1   5  -2 1260.64   26.93
   1  -5   2 1254.04   26.74
   1  -5   2 1268.79   25.69
  -1   5  -2 1243.74   25.48
  -1   5  -1 1045.21   15.44
   1  -5   1 1022.77   14.64
   1  -5   1 1029.55   16.81
  -1   5  -1  983.37   17.50
  -1   5   0  400.56   16.31
   1  -5   0  388.63   15.85
  -1   5   0  372.30   15.90
   1  -5   0  385.84   17.25
  -1   5   0  378.26   17.87
   1  -5  -1  540.48   23.30
  -1   5   1  504.64   24.29
   1  -5  -1  558.49   39.74
   1  -5  -2   97.05    5.08
   1  -5  -2  122.64    9.98
  -1   5   2  124.85   15.16
   1  -5  -2  138.71   13.19
   1  -5  -3  292.06   21.26
   1  -5  -3  358.50   21.43
   1  -5  -3  387.49   24.68
   1  -5  -4 1665.86   34.13
  -1   5   4 1682.65   34.77
   1  -5  -4 1696.20   39.11
   1  -5  -4 1710.36   39.35
   1  -5  -5  795.68   32.30
   1  -5  -5  720.08   30.59
   1  -5  -5  757.78   50.07
   1  -5  -6 2318.34   73.04
   1  -5  -6 1997.88   64.50
   1  -5  -6 1936.36   68.09
   1  -5  -7  231.01   32.85
   1  -5  -7  317.34   44.78
   1  -5  -7  305.94   42.99
   1  -5  -8   58.17   13.17
   1  -5  -8   52.93   18.33
   1  -5  -8   54.45   36.21
   1  -5  -9  385.63   26.84
   1  -5  -9  377.56   76.29
   1  -5  -9  434.52   43.45
   1  -5 -10  152.11   18.70
   1  -5 -10  199.38   23.89
   1  -5 -10  177.58   18.90
   1  -5 -11   17.59   15.91
   1  -5 -11   39.92   22.13
   1  -5 -11   23.49   23.68
   1  -5 -12   73.51   19.06
   1  -5 -12   78.91   40.57
   1  -5 -12   76.66   25.47
   1  -5 -13    8.83   14.54
   1  -5 -13   -0.62    9.29
   1  -5 -13   16.23    9.14
   1  -5 -14   14.61   14.57
   1  -5 -14    8.47   12.51
  -2   4 -13   22.08   16.77
  -2   4 -12   10.07   21.56
  -2   4 -11   86.09   24.46
  -2   4 -11   85.95   35.66
  -2   4 -10   44.66   21.91
  -2   4 -10   44.07   13.86
  -2   4  -9 1832.05  103.87
  -2   4  -9 1709.06   91.15
  -2   4  -8   17.27   21.12
  -2   4  -8    8.64   10.72
  -2   4  -7 1885.76  101.97
  -2   4  -7 1750.42   94.74
  -2   4  -6  981.64   28.01
  -2   4  -6  933.17   50.86
   2  -4   6  957.63   40.90
   2  -4   6 1017.73   15.90
  -2   4  -5 2228.14   75.77
  -2   4  -5 2162.44   62.50
   2  -4   5 2174.91   61.48
  -2   4  -4 1368.36   36.07
  -2   4  -4 1347.17   29.07
   2  -4   4 1331.59   28.11
   2  -4   4 1471.25   28.50
   2  -4   3 6483.22  118.53
  -2   4  -2 1030.56   19.37
  -2   4  -2 1030.27   15.35
   2  -4   2  973.58   13.31
   2  -4   2 1027.94   16.14
  -2   4  -2 1008.86   15.52
   2  -4  -1 2523.98   31.57
   2  -4  -1 2588.99   37.00
  -2   4   1 2404.69   32.38
   2  -4  -2  149.56   11.39
   2  -4  -2  128.73    9.17
  -2   4   2  155.20    9.82
   2  -4  -2  194.58   15.49
   2  -4  -3 3517.13   41.92
   2  -4  -3 3477.51   45.28
   2  -4  -3 3441.28   45.63
   2  -4  -3 3457.40   47.28
   2  -4  -4   12.91   14.46
   2  -4  -4    9.76   14.15
   2  -4  -4   22.76   20.56
   2  -4  -5 4037.17   81.97
   2  -4  -5 3835.03   83.99
   2  -4  -6  234.54   20.14
   2  -4  -6  235.19   26.14
   2  -4  -7 1989.27   67.47
   2  -4  -7 2139.41   72.27
   2  -4  -7 2194.73   76.05
   2  -4  -8   95.72   17.21
   2  -4  -8  135.70   27.32
   2  -4  -8  143.27   37.84
   2  -4  -9  488.86   49.36
   2  -4  -9  536.63   50.86
   2  -4  -9  526.12   51.43
   2  -4 -10   29.12   14.07
   2  -4 -10   36.87   18.48
   2  -4 -10   35.41   31.99
   2  -4 -11  462.96   31.83
   2  -4 -11  505.54   42.61
   2  -4 -11  460.30   70.48
   2  -4 -12   23.43   17.97
   2  -4 -12   47.48   21.72
   2  -4 -12   37.27   14.20
   2  -4 -13   47.84   19.41
   2  -4 -13   46.07   20.26
   2  -4 -13   31.74   18.55
   2  -4 -14   57.73   24.60
   2  -4 -14   40.67   22.06
  -3   3 -12    9.26    8.21
  -3   3 -12   -1.31    5.36
  -3   3 -11   18.34   18.01
  -3   3 -11   10.74   13.77
  -3   3 -10   75.67   17.00
  -3   3 -10   82.00   21.57
  -3   3  -9  778.81   56.57
  -3   3  -9  747.92   44.59
  -3   3  -8  296.98   24.83
  -3   3  -8  285.34   18.81
  -3   3  -7  689.87   63.06
  -3   3  -7  565.63   42.92
  -3   3  -6   67.08   20.89
  -3   3  -6   52.32   15.32
   3  -3   6   41.09    7.36
   3  -3   6   54.33   11.34
  -3   3  -5 1120.17   45.62
  -3   3  -5 1036.09   36.59
   3  -3   5 1028.32   34.39
   3  -3   5 1037.38   38.04
  -3   3  -4   26.86   21.37
  -3   3  -4   33.08   15.37
   3  -3   4   26.69   10.16
   3  -3   4   32.56   10.86
  -3   3  -3 1991.94   52.28
  -3   3  -3 2070.13   42.43
   3  -3   3 1945.94   38.53
   3  -3   3 2092.11   43.54
   3  -3   3 1991.50   41.13
  -3   3  -2  546.38   37.96
  -3   3  -2  546.04   36.68
   3  -3   2  507.99   21.32
   3  -3   2  533.67   23.20
   3  -3   0  110.25    9.98
  -3   3   0  122.36    6.16
   3  -3   0  114.98    5.69
   3  -3   0  117.38    9.29
   3  -3  -1 3330.44   39.83
   3  -3  -1 3428.58   43.33
  -3   3   1 3233.01   41.60
   3  -3  -2  786.43   12.20
   3  -3  -2  764.68   14.45
   3  -3  -2  779.30   18.90
  -3   3   2  729.68   14.43
   3  -3  -3 6203.28  403.11
  -3   3   3 6077.14   71.75
   3  -3  -3 6404.70  416.48
   3  -3  -4  348.82   17.67
   3  -3  -4  485.48   23.14
   3  -3  -4  353.59   22.81
   3  -3  -4  384.99   20.34
   3  -3  -5 1285.49   30.28
   3  -3  -5 1310.58   34.56
   3  -3  -5 1273.70   31.78
   3  -3  -6  768.59   39.70
   3  -3  -6  785.86   39.51
   3  -3  -7 1876.53   59.66
   3  -3  -7 1695.69   56.44
   3  -3  -7 1899.43   58.59
   3  -3  -8  155.77   25.38
   3  -3  -8  208.41   31.16
   3  -3  -8  185.16   28.27
   3  -3  -9  562.04   45.69
   3  -3  -9  605.91   47.93
   3  -3  -9  679.40   49.97
   3  -3 -10   51.18   25.69
   3  -3 -10   26.25   21.35
   3  -3 -10   31.01   34.54
   3  -3 -11  152.30   44.18
   3  -3 -11  144.24   39.37
   3  -3 -11  145.79   40.52
   3  -3 -12   73.00   20.78
   3  -3 -12   95.91   21.44
   3  -3 -12   71.03   35.37
   3  -3 -13   34.82   14.73
   3  -3 -13   37.25   17.57
   3  -3 -13   26.91   35.47
   3  -3 -14    4.60   17.17
   3  -3 -14   10.65   12.22
   3  -3 -15   20.91   21.09
   3  -3 -15   14.30   10.73
  -4   2 -12    9.29   10.93
  -4   2 -12   -2.16    6.69
  -4   2 -11   41.04   22.14
  -4   2 -11   67.48   23.17
  -4   2 -10   38.76   17.19
  -4   2 -10   50.33   21.36
  -4   2  -9   24.99   27.23
  -4   2  -9   21.82   13.70
  -4   2  -8   31.86   22.24
  -4   2  -8   28.43    7.68
  -4   2  -7   35.19   30.41
  -4   2  -7   24.05   12.57
  -4   2  -6   27.77   20.72
  -4   2  -6    6.45    8.31
  -4   2  -5   10.39   14.27
  -4   2  -5   10.63   11.49
  -4   2  -4  182.90   13.70
  -4   2  -4  194.03   19.81
   4  -2   4  181.11   33.59
  -4   2  -3  660.35   34.98
  -4   2  -3  656.96   29.11
   4  -2   3  675.06   29.64
   4  -2   3  691.26   30.97
  -4   2  -2  496.36   23.40
  -4   2  -2  514.51   23.24
   4  -2   2  546.81   23.41
   4  -2   2  540.76   24.72
  -4   2  -1  150.49   13.32
  -4   2  -1  153.86   13.63
   4  -2   1  167.79    9.11
   4  -2   1  156.03    9.79
  -4   2   0 4555.97   55.18
   4  -2   0 4566.89   54.83
   4  -2   0 4786.88   57.57
  -4   2   1   67.40    6.27
   4  -2  -1   62.34    7.73
  -4   2   1   69.86   13.05
   4  -2  -1   55.01    5.63
   4  -2  -1   67.64   22.98
  -4   2   1   56.63   10.00
  -4   2   2  252.50   28.26
   4  -2  -2  130.07   11.99
   4  -2  -2  140.11   14.57
  -4   2   2  130.46   10.73
  -4   2   3  118.79   10.95
   4  -2  -3   97.57    6.73
   4  -2  -3  130.80   15.77
  -4   2   3  123.24    8.85
   4  -2  -3   77.72   10.19
  -4   2   3   80.23    8.87
  -4   2   4  279.78   15.88
   4  -2  -4  233.48   13.96
   4  -2  -4  253.31   30.26
   4  -2  -4  245.16   18.33
   4  -2  -5  920.06   22.75
   4  -2  -5  904.73   24.46
   4  -2  -5  840.66   36.97
   4  -2  -6 1718.65   40.38
   4  -2  -6 1507.33   42.04
   4  -2  -7   34.92   17.10
   4  -2  -7   15.74   29.90
   4  -2  -8   84.75   21.64
   4  -2  -8  131.72   23.50
   4  -2  -8   99.89   11.38
   4  -2  -9   21.24   16.00
   4  -2  -9   29.05   19.50
   4  -2 -10  589.65   48.90
   4  -2 -10  696.44   36.02
   4  -2 -10  647.21   54.42
   4  -2 -11   90.86   22.05
   4  -2 -11   93.84   15.77
   4  -2 -11   92.82   15.75
   4  -2 -12  201.75   23.52
   4  -2 -12  249.33   34.96
   4  -2 -12  218.60   39.04
   4  -2 -13   69.21   23.26
   4  -2 -13   71.63   21.69
   4  -2 -13   72.34   27.67
   4  -2 -14  101.60   25.48
   4  -2 -14  129.95   30.94
   4  -2 -15    3.55   16.40
   4  -2 -15   20.44   13.42
  -5   1 -11   96.22   17.51
  -5   1 -11  126.75   47.18
  -5   1 -10   14.43    9.12
  -5   1 -10   10.68   12.46
  -5   1  -9  451.17   41.85
  -5   1  -9  521.63   52.82
  -5   1  -8  381.36   86.20
  -5   1  -8  376.92   31.01
  -5   1  -8  378.04   20.94
  -5   1  -7   10.26   20.49
  -5   1  -7    4.40    7.24
  -5   1  -7    9.87    7.88
  -5   1  -6  546.51   48.57
  -5   1  -6  587.11   41.79
  -5   1  -6  527.41   42.98
  -5   1  -5  134.56   17.54
  -5   1  -5  152.26   47.81
  -5   1  -5  119.06   15.37
  -5   1  -4  413.94   26.36
  -5   1  -4  401.34   25.70
  -5   1  -4  428.19   25.31
  -5   1  -3 2638.81   55.88
  -5   1  -3 2985.57   60.62
  -5   1  -2  983.62   25.66
  -5   1  -2  901.77   42.34
   5  -1   2  941.13   41.41
  -5   1  -1  264.16   14.96
   5  -1   1  254.92   14.00
  -5   1   0 2488.18   42.85
   5  -1   0 2590.02   35.41
  -5   1   1  712.89   15.19
  -5   1   1  766.95   14.45
   5  -1  -1  727.07   12.44
   5  -1  -1  714.65   17.96
  -5   1   1  710.20   13.93
  -5   1   2 2369.87   46.95
  -5   1   2 2340.09   37.31
   5  -1  -2 2378.30   31.43
   5  -1  -2 2360.71   34.25
  -5   1   2 2319.86   32.09
  -5   1   3 2148.40   30.09
   5  -1  -3 1953.11   26.19
   5  -1  -3 1939.96   25.93
   5  -1  -3 2172.56   37.01
   5  -1  -3 2129.41   32.00
  -5   1   4 2322.83   34.18
   5  -1  -4 2327.79   34.07
   5  -1  -4 2257.84   34.72
  -5   1   5 1205.45   22.51
   5  -1  -5 1154.88   30.43
   5  -1  -5 1141.63   25.87
   5  -1  -6 1414.56   54.83
   5  -1  -7  791.27   37.25
   5  -1  -7  744.36   37.46
   5  -1  -7  778.71   37.15
   5  -1  -8  930.00   51.85
   5  -1  -8 1013.66   43.99
   5  -1  -8  976.18   37.76
   5  -1  -9  353.23   39.28
   5  -1  -9  366.40   39.24
   5  -1  -9  347.69   35.09
   5  -1 -10  205.65   60.09
   5  -1 -10  152.00   41.67
   5  -1 -11  266.71   27.43
   5  -1 -11  287.74   34.90
   5  -1 -11  282.46   42.02
   5  -1 -12   49.32   21.78
   5  -1 -12  131.28   25.82
   5  -1 -12  103.90   49.66
   5  -1 -13   17.49   17.24
   5  -1 -13   20.28   18.64
   5  -1 -13   22.56    7.62
   5  -1 -14    5.68   19.82
   5  -1 -14   57.90   24.76
   5  -1 -15   45.18   17.80
   5  -1 -15   60.18   21.59
   5  -1 -16   13.57   16.87
   5  -1 -16   24.15   18.84
  -6   0 -11    2.54   16.05
  -6   0 -11   -8.50   11.88
  -6   0 -10  213.38   43.89
  -6   0 -10  238.04   68.24
  -6   0  -9    6.68    8.43
  -6   0  -9    2.84    8.98
  -6   0  -8  783.96   42.52
  -6   0  -8  812.19   57.01
  -6   0  -8  699.36   47.23
  -6   0  -7   -1.37   18.26
  -6   0  -7    6.94   11.59
  -6   0  -7    1.81    5.41
  -6   0  -6 1604.32   87.55
  -6   0  -6 1733.93   80.49
  -6   0  -6 1567.76   79.93
  -6   0  -5    0.55   17.76
  -6   0  -5   -2.04   12.27
  -6   0  -5    5.30    4.11
  -6   0  -4 2105.20   70.01
  -6   0  -4 2134.12   68.01
  -6   0  -4 2041.72   70.99
  -6   0  -3    6.72    9.65
  -6   0  -3    1.55    5.48
  -6   0  -3   -4.26    8.49
  -6   0  -2 6775.85  134.87
  -6   0  -2 7001.20 1258.04
  -6   0  -1    1.16    7.94
  -6   0  -1    0.04    4.72
  -6   0   0 1538.13   35.10
  -6   0   0 1615.59   31.84
   6   0   0 1470.87   24.94
  -6   0   1    3.41    4.22
  -6   0   1    9.57    7.06
   6   0  -1    4.39   10.33
  -6   0   2  766.05   29.42
  -6   0   3    4.27    5.49
  -6   0   3    7.21    6.90
   6   0  -3    3.97    4.76
   6   0  -4  969.75   22.58
  -6   0   5    6.21    8.56
   6   0  -5   -3.32    8.40
   6   0  -6 4921.39   97.80
   6   0  -7    1.25   14.06
   6   0  -7    2.86   16.28
   6   0  -7    5.02   12.34
   6   0  -8 2736.60   95.24
   6   0  -8 2679.82   87.58
   6   0  -8 2642.26   81.23
   6   0  -9    9.65   11.28
   6   0  -9    8.61   11.29
   6   0  -9    0.17   12.12
   6   0 -10 1363.63   77.90
   6   0 -10 1453.43   74.39
   6   0 -10 1384.11   70.51
   6   0 -11  -10.09   18.78
   6   0 -11    9.52   20.29
   6   0 -11    4.16    4.52
   6   0 -12  464.62   37.99
   6   0 -12  537.89   52.03
   6   0 -12  511.04   30.85
   6   0 -13    4.06   19.85
   6   0 -13   11.58   20.16
   6   0 -14   44.54   29.30
   6   0 -14   68.55   23.82
   6   0 -15   12.83   20.66
   6   0 -15    1.67   15.74
   6   0 -16    5.90   21.69
   6   0 -16   35.75   20.64
  -7  -1 -10  134.10   30.84
  -7  -1 -10   90.67   27.69
  -7  -1  -9   -1.43    7.05
  -7  -1  -9   -8.63   12.92
  -7  -1  -8  247.08   46.43
  -7  -1  -8  219.95   26.42
  -7  -1  -8  213.51   20.80
  -7  -1  -7   11.72   13.89
  -7  -1  -7   12.74   10.79
  -7  -1  -7    9.78    8.17
  -7  -1  -6  581.55   61.60
  -7  -1  -6  613.52   64.61
  -7  -1  -6  562.47   39.23
  -7  -1  -5   16.73   13.75
  -7  -1  -5   24.49   11.51
  -7  -1  -5   25.65   12.73
  -7  -1  -4 1412.67   52.32
  -7  -1  -4 1248.79   60.75
  -7  -1  -4 1336.35   50.29
  -7  -1  -3   45.72   17.09
  -7  -1  -3   38.42   12.41
  -7  -1  -3   43.79   18.73
  -7  -1  -2  731.40   32.47
  -7  -1  -2  767.05   37.14
  -7  -1  -2  624.39   34.15
  -7  -1  -1  462.91   24.49
  -7  -1  -1  460.16   23.86
  -7  -1   0 2142.75   49.61
  -7  -1   0 1902.79   45.99
  -7  -1   1 1046.04   25.55
  -7  -1   1  992.47   27.84
   7   1  -1 1027.12   29.06
  -7  -1   2 1365.38   25.73
  -7  -1   2 1424.48   28.33
   7   1  -2 1309.67   26.37
  -7  -1   3 6381.22  415.14
  -7  -1   3 6233.55  406.77
   7   1  -3 6140.88   81.40
  -7  -1   4 2469.02   48.89
  -7  -1   4 2423.85   35.62
   7   1  -4 2311.14   35.23
  -7  -1   5 3186.46   64.27
   7   1  -5 3088.99   73.13
  -7  -1   6 1515.43   54.91
   7   1  -6 1489.13   35.34
   7   1  -6 1393.79   37.92
   7   1  -7  871.37   40.35
   7   1  -7  938.45   49.01
   7   1  -7  872.07   40.61
   7   1  -8 1069.22   87.94
   7   1  -8 1124.47   46.43
   7   1  -8 1096.84   42.97
   7   1  -9  105.94   38.40
   7   1  -9   73.23   23.16
   7   1  -9   79.42   33.40
   7   1 -10  316.11   88.94
   7   1 -10  394.59   66.49
   7   1 -10  393.17   31.63
   7   1 -11  445.78   41.68
   7   1 -11  467.98   39.82
   7   1 -11  412.97   31.82
   7   1 -12   42.65   27.91
   7   1 -12   56.23   19.16
   7   1 -13   89.67   25.05
   7   1 -13  118.45   28.12
   7   1 -14   17.07   18.77
   7   1 -14   43.66   22.37
   7   1 -15   27.53   26.48
   7   1 -15   43.78   18.07
   7   1 -16   23.34   18.76
   7   1 -16   42.07   22.31
  -8  -2 -10   14.96   24.17
  -8  -2 -10   26.12   15.89
  -8  -2  -9   -4.01   15.36
  -8  -2  -9    3.79    7.86
  -8  -2  -8   21.91   14.98
  -8  -2  -8   16.12   10.58
  -8  -2  -8   20.65    7.32
  -8  -2  -7   29.63   20.88
  -8  -2  -7   11.99    6.33
  -8  -2  -7   10.95    8.65
  -8  -2  -6   45.29   20.80
  -8  -2  -6   41.03   21.37
  -8  -2  -6   36.96   15.33
  -8  -2  -5  104.76   40.55
  -8  -2  -5  124.25   48.54
  -8  -2  -5  121.84   45.71
  -8  -2  -4  269.63   26.31
  -8  -2  -4  248.63   27.20
  -8  -2  -4  258.22   25.52
  -8  -2  -3   -6.36   14.63
  -8  -2  -3    8.83    7.19
  -8  -2  -3    4.56    6.17
  -8  -2  -2  191.11   23.09
  -8  -2  -2  229.37   29.00
  -8  -2  -2  213.90   30.94
  -8  -2  -1   43.59   19.23
  -8  -2  -1   50.71   15.63
  -8  -2  -1   54.61   23.13
  -8  -2   0  251.61   16.96
  -8  -2   0  385.96   26.11
  -8  -2   0  363.29   30.47
  -8  -2   1   49.96   25.14
  -8  -2   1   51.50   15.44
  -8  -2   1   56.54   19.24
  -8  -2   2  237.85   50.67
   8   2  -2  210.75   25.32
  -8  -2   3    8.65   10.74
   8   2  -3   12.00   10.15
  -8  -2   4 1489.44   36.43
   8   2  -4 1530.09   43.71
  -8  -2   5  403.81   24.65
   8   2  -5  408.45   24.57
  -8  -2   6  428.52   36.32
   8   2  -6  494.89   31.33
   8   2  -6  485.68   36.01
  -8  -2   7  129.22   32.18
   8   2  -7  214.58   31.19
   8   2  -8  398.69   61.80
   8   2  -8  607.21   42.37
   8   2  -8  519.53   33.71
   8   2  -9  362.91   56.60
   8   2  -9  337.50   43.86
   8   2  -9  309.87   38.97
   8   2 -10 1287.88   77.03
   8   2 -10 1371.84   69.09
   8   2 -10 1388.24   66.47
   8   2 -11   96.24   39.27
   8   2 -11   89.99   31.25
   8   2 -11   92.44   30.67
   8   2 -12  996.05   51.89
   8   2 -12 1010.23   61.31
   8   2 -12  904.23   45.53
   8   2 -13   11.81   12.08
   8   2 -13    4.91   15.54
   8   2 -14   67.85   25.96
   8   2 -14   70.83   19.93
   8   2 -15   68.41   24.62
   8   2 -15   80.85   20.95
   8   2 -16  110.15   20.72
   8   2 -16  108.99   19.69
  -9  -3  -9   11.55    7.93
  -9  -3  -9   31.81   15.67
  -9  -3  -8   20.46   13.17
  -9  -3  -8   18.80    8.56
  -9  -3  -8   20.57   16.56
  -9  -3  -7  147.54   50.45
  -9  -3  -7  151.22   43.66
  -9  -3  -7  154.63   18.04
  -9  -3  -6   14.07   16.62
  -9  -3  -6   14.24    9.36
  -9  -3  -6    5.20    7.33
  -9  -3  -5  238.36   61.36
  -9  -3  -5  220.30   61.15
  -9  -3  -5  206.00   17.94
  -9  -3  -4   45.86   12.77
  -9  -3  -4   64.80   20.78
  -9  -3  -4   37.29   14.28
  -9  -3  -3  505.63   51.82
  -9  -3  -3  664.99   37.57
  -9  -3  -3  512.00   43.91
  -9  -3  -2   28.90   16.01
  -9  -3  -2   20.08   12.59
  -9  -3  -2   21.06   13.54
  -9  -3  -1 2183.87   76.19
  -9  -3  -1 2284.89   82.73
  -9  -3  -1 2107.24   80.99
  -9  -3   0   66.26   37.79
  -9  -3   0   90.23   18.45
  -9  -3   1 2479.50   78.36
  -9  -3   1 2294.29   81.10
  -9  -3   1 2473.75   78.49
  -9  -3   2  504.22   29.43
  -9  -3   2  516.73   39.84
   9   3  -3 1882.24   58.22
  -9  -3   4  173.35   38.92
  -9  -3   4  144.61   29.63
   9   3  -4  223.84   24.59
  -9  -3   5  254.18   53.55
  -9  -3   5  214.09   36.73
  -9  -3   6  120.38   32.60
   9   3  -6  173.71   49.65
   9   3  -6  151.14   31.11
  -9  -3   7  409.97   41.57
   9   3  -7  553.13   41.14
   9   3  -7  498.05   31.97
   9   3  -8   59.83   44.26
   9   3  -8   78.54   61.30
   9   3  -8  109.23   35.37
   9   3  -9  498.77   75.08
   9   3  -9  652.15   45.68
   9   3  -9  588.47   37.25
   9   3 -10  594.52   54.16
   9   3 -10  542.19   45.66
   9   3 -10  562.15   42.00
   9   3 -11   83.08   58.59
   9   3 -11  153.75   21.83
   9   3 -11  138.94   13.55
   9   3 -12   16.60   18.44
   9   3 -12   20.13   22.26
   9   3 -13  192.50   24.99
   9   3 -13  212.19   33.05
   9   3 -14   87.51   26.43
   9   3 -14  122.15   25.10
   9   3 -15   41.61   27.22
   9   3 -15   19.76   15.42
   9   3 -16  145.52   27.45
   9   3 -16  140.42   22.02
 -10  -4  -8   42.35   27.01
 -10  -4  -8   49.58   23.49
 -10  -4  -8   45.31   26.68
 -10  -4  -7  222.91   45.34
 -10  -4  -7  227.32   50.16
 -10  -4  -7  204.69   24.27
 -10  -4  -6  135.29   35.40
 -10  -4  -6  162.37   50.57
 -10  -4  -6  118.50   43.10
 -10  -4  -5  623.88   30.12
 -10  -4  -5  834.95   42.60
 -10  -4  -5  649.70   28.19
 -10  -4  -4    8.89    5.31
 -10  -4  -4   14.04   11.67
 -10  -4  -4   17.38   14.10
 -10  -4  -3  874.06   44.42
 -10  -4  -3 1016.63   53.70
 -10  -4  -3  838.67   54.42
 -10  -4  -2  201.62   53.88
 -10  -4  -2  206.55   47.14
 -10  -4  -2  217.22   64.02
 -10  -4  -1 1526.72   83.34
 -10  -4  -1 1469.12   76.51
 -10  -4  -1 1670.95   80.27
 -10  -4   0  295.35   36.81
 -10  -4   0  313.83   45.63
 -10  -4   0  284.00   37.04
 -10  -4   1 3804.37   52.98
 -10  -4   1 3465.89  147.54
 -10  -4   2  225.18   24.56
 -10  -4   2  204.40   26.07
 -10  -4   2  249.12   30.87
 -10  -4   3 2759.11   89.81
 -10  -4   3 2818.17   86.91
 -10  -4   4  655.52   40.07
 -10  -4   4  663.66   39.42
  10   4  -4  691.01   41.42
 -10  -4   5 1394.57   54.64
 -10  -4   5 1336.83   59.48
  10   4  -5 1372.69   53.30
 -10  -4   6  951.09   51.42
  10   4  -6  941.62   55.59
 -10  -4   7 1407.33   65.17
  10   4  -7 1492.89   58.88
  10   4  -7 1451.47   51.26
 -10  -4   8  759.57   50.59
  10   4  -8  710.23   56.08
  10   4  -8  685.50   41.00
  10   4  -9 1153.81   63.09
  10   4  -9 1040.07   59.75
  10   4  -9 1056.72   54.44
  10   4 -10  153.55   61.61
  10   4 -10  162.12   72.97
  10   4 -10  110.65   48.66
  10   4 -11  666.50   54.01
  10   4 -11  628.29   50.72
  10   4 -11  635.07   37.84
  10   4 -12  114.93   18.39
  10   4 -12  134.11   43.10
  10   4 -13   27.11   28.45
  10   4 -13   31.07   52.38
  10   4 -14  -10.47   18.38
  10   4 -14   26.89   17.63
  10   4 -15   39.39   18.02
  10   4 -15   77.88   22.89
  10   4 -16   15.22   17.42
  10   4 -16   -1.06   15.00
 -11  -5  -7  108.12   36.69
 -11  -5  -7  116.66   34.07
 -11  -5  -7   82.83   35.53
 -11  -5  -6   71.83   27.07
 -11  -5  -6   77.08   20.17
 -11  -5  -6   68.84   34.00
 -11  -5  -5   36.37   16.42
 -11  -5  -5   41.89   15.10
 -11  -5  -5   33.94   18.32
 -11  -5  -4  167.21   46.60
 -11  -5  -4  187.93   31.30
 -11  -5  -4  175.80   17.67
 -11  -5  -3  207.10   42.45
 -11  -5  -3  226.17   16.95
 -11  -5  -3  211.20   24.31
 -11  -5  -2  284.98   16.76
 -11  -5  -2  263.37   26.04
 -11  -5  -2  283.26   20.34
 -11  -5  -1  254.73   33.08
 -11  -5  -1  306.24   56.47
 -11  -5  -1  264.27   41.01
 -11  -5   0  496.04   43.36
 -11  -5   0  550.96   44.24
 -11  -5   0  463.76   39.47
 -11  -5   1  268.66   33.81
 -11  -5   1  263.62   29.02
 -11  -5   1  217.81   56.45
 -11  -5   2 2486.57  119.06
 -11  -5   2 2507.31  124.99
 -11  -5   2 2644.72  129.39
 -11  -5   3   99.88   29.45
 -11  -5   3   84.27   56.00
 -11  -5   3   87.41   56.76
 -11  -5   4  596.73   32.83
 -11  -5   4  624.73   34.33
  11   5  -4  636.41   35.89
 -11  -5   5  199.20   41.15
 -11  -5   5  249.77   42.04
  11   5  -5  324.31   43.04
 -11  -5   6  528.47   27.33
 -11  -5   6  557.05   30.41
  11   5  -6  527.68   32.11
 -11  -5   7  244.48   64.95
  11   5  -7  367.24   40.42
  11   5  -7  367.85   55.01
 -11  -5   8  855.68   46.24
  11   5  -8  844.26   65.36
  11   5  -8  814.26   44.50
  11   5  -9   61.11   58.46
  11   5  -9  252.66   31.35
  11   5  -9  238.50   33.91
  11   5 -10  174.38   50.93
  11   5 -10  183.86   32.60
  11   5 -10  149.88   21.19
  11   5 -11   57.32   46.95
  11   5 -11   69.47   75.28
  11   5 -11  153.40   30.09
  11   5 -12  518.22   75.23
  11   5 -12  457.14   39.84
  11   5 -13   25.46   15.36
  11   5 -13   31.26   33.65
  11   5 -14  161.18   33.00
  11   5 -14  126.87   55.57
  11   5 -15   72.38   35.74
  11   5 -15   50.03   11.45
  11   5 -16   17.54   16.23
  11   5 -16   26.68   18.97
 -12  -6  -6   11.26    9.48
 -12  -6  -6    9.78    5.39
 -12  -6  -6    3.93    9.30
 -12  -6  -5   30.48   12.46
 -12  -6  -5   44.10   18.22
 -12  -6  -5   21.08   14.74
 -12  -6  -4   14.60    5.88
 -12  -6  -4   17.23   10.53
 -12  -6  -4   25.28   15.67
 -12  -6  -3   10.75   10.93
 -12  -6  -3   24.78   10.08
 -12  -6  -3   48.43   26.07
 -12  -6  -2    3.47    6.23
 -12  -6  -2   25.63   13.88
 -12  -6  -2   14.17    9.54
 -12  -6  -1   19.50   10.58
 -12  -6  -1    9.16   10.47
 -12  -6  -1   22.76   14.66
 -12  -6   0   64.84   19.35
 -12  -6   0   73.59   28.63
 -12  -6   0   60.87   20.88
 -12  -6   1   22.12   12.21
 -12  -6   1   38.24   21.00
 -12  -6   1    9.48   44.42
 -12  -6   2   18.61    5.01
 -12  -6   2   13.12    8.44
 -12  -6   2    7.03   10.59
 -12  -6   3  112.97   45.15
 -12  -6   3  161.04   45.21
 -12  -6   3  255.19   42.91
 -12  -6   4  460.52   34.56
 -12  -6   4  472.17   34.93
  12   6  -4  467.74   40.13
 -12  -6   5  457.11   37.58
 -12  -6   5  457.27   42.94
  12   6  -5  628.96   52.77
 -12  -6   6   27.14   11.29
 -12  -6   6   36.46   12.63
  12   6  -6   32.05   13.53
 -12  -6   7  568.47   45.09
  12   6  -7  736.44   41.76
 -12  -6   8  224.63   16.42
  12   6  -8  224.06   19.67
  12   6  -8  219.47   23.69
  12   6  -9  521.34   45.64
  12   6  -9  504.36   32.27
  12   6 -10   -2.42   14.10
  12   6 -10   -3.96   12.03
  12   6 -10    7.66    9.80
  12   6 -11  417.03   53.13
  12   6 -11  442.93   40.75
  12   6 -11  469.10   27.09
  12   6 -12    4.37   14.70
  12   6 -12    7.15   12.36
  12   6 -13  368.77   35.57
  12   6 -13  327.84   26.03
  12   6 -14   89.92   35.40
  12   6 -14   88.85   22.10
  12   6 -15  140.91   23.65
  12   6 -15  128.97   17.34
  12   6 -16    2.19   15.70
  12   6 -16    3.95   11.18
 -13  -7  -4   96.56   37.84
 -13  -7  -4  104.06   49.71
 -13  -7  -4  107.33   43.59
 -13  -7  -3   65.97   25.95
 -13  -7  -3  106.48   37.27
 -13  -7  -3   88.28   45.41
 -13  -7  -2  173.18   50.84
 -13  -7  -2  193.68   75.41
 -13  -7  -2  181.64   48.44
 -13  -7  -1   74.10   25.37
 -13  -7  -1   66.47   28.53
 -13  -7  -1   74.52   29.12
 -13  -7   0  115.66   31.29
 -13  -7   0  120.98   39.57
 -13  -7   0  131.43   39.24
 -13  -7   1   42.57   20.45
 -13  -7   1   19.99   38.21
 -13  -7   2  218.20   13.29
 -13  -7   2  219.35   53.20
 -13  -7   2  217.31   23.84
 -13  -7   3   23.57   37.77
 -13  -7   3   52.83   19.93
 -13  -7   3   68.48   55.48
 -13  -7   4   21.35    7.86
 -13  -7   4   16.17    9.18
 -13  -7   5   62.08   42.74
  13   7  -5  103.91   88.79
 -13  -7   6  226.30   52.66
 -13  -7   6  247.35   33.94
  13   7  -6  282.32   42.77
 -13  -7   7  158.34   63.00
 -13  -7   7  124.47   78.31
  13   7  -7  244.62   55.45
 -13  -7   8  112.42   37.89
  13   7  -8  127.48   28.88
  13   7  -8  123.25   24.63
 -13  -7   9  123.78   61.85
  13   7  -9  254.98   26.92
  13   7  -9  273.50   21.95
  13   7 -10   17.11   11.41
  13   7 -10   15.25   15.69
  13   7 -10   19.88    9.55
  13   7 -11   55.93   25.89
  13   7 -11   30.78   33.48
  13   7 -12  159.51   47.09
  13   7 -12  156.43   56.34
  13   7 -13   79.22   35.76
  13   7 -13   86.07   34.76
  13   7 -14   32.87   20.64
  13   7 -14   34.32   17.68
  13   7 -15  107.09   44.26
  13   7 -15   92.03   54.64
 -14  -8  -3  129.45   26.29
 -14  -8  -3  143.41   45.62
 -14  -8  -3  143.74   33.71
 -14  -8  -2  147.79   46.23
 -14  -8  -2  140.98   49.76
 -14  -8  -2  113.62   53.08
 -14  -8  -1  299.13   20.05
 -14  -8  -1  281.25   31.78
 -14  -8  -1  278.18   78.13
 -14  -8   0  165.47   17.69
 -14  -8   0  179.12   53.65
 -14  -8   0  196.55   24.88
 -14  -8   1  128.65   38.11
 -14  -8   1  111.35   47.56
 -14  -8   1   98.98   56.93
 -14  -8   2  220.84   26.11
 -14  -8   2  213.79   28.25
 -14  -8   2  261.90   59.39
 -14  -8   3  185.24   39.71
 -14  -8   3  200.57   16.69
 -14  -8   3  228.07   35.28
 -14  -8   4  351.54   29.23
 -14  -8   4  364.06   32.29
 -14  -8   5  137.89   45.52
 -14  -8   5  153.73   63.35
  14   8  -5  178.62   53.70
 -14  -8   6  431.87   27.65
 -14  -8   6  393.12   28.34
  14   8  -6  449.77   48.64
  14   8  -7   94.73   19.99
 -14  -8   8  238.30   16.07
  14   8  -8  254.98   25.59
  14   8  -8  240.93   26.14
 -14  -8   9   32.51   13.39
  14   8  -9   52.85   65.31
  14   8  -9   91.05   16.20
  14   8 -10  266.56   41.05
  14   8 -10  232.10   59.66
  14   8 -10  232.76   23.25
  14   8 -11    1.74    6.31
  14   8 -11   23.91   24.46
  14   8 -11   30.51   15.11
  14   8 -12   77.66   36.82
  14   8 -12   63.94   43.19
  14   8 -13   22.67   14.89
  14   8 -13   10.97   10.32
  14   8 -14    0.55    8.70
  14   8 -14    2.60    8.66
  14   8 -15    9.96   12.69
 -15  -9  -1   57.79   27.80
 -15  -9  -1   76.34   37.01
 -15  -9  -1   86.75   41.86
 -15  -9   0    3.96    5.18
 -15  -9   0    9.05   13.63
 -15  -9   0    9.03    8.14
 -15  -9   1   66.18   20.74
 -15  -9   1   55.06   40.82
 -15  -9   1   78.55   28.03
 -15  -9   2   -0.54    5.13
 -15  -9   2    6.71    7.13
 -15  -9   2   16.97   18.01
 -15  -9   3  215.41   19.68
 -15  -9   3  231.32   23.86
 -15  -9   4   19.33    8.91
 -15  -9   4   23.71   21.56
 -15  -9   5  135.33   44.67
 -15  -9   5  107.84   60.54
  15   9  -5  150.40   44.54
 -15  -9   6    8.26    9.65
 -15  -9   6   10.32   11.39
  15   9  -6   19.71    7.60
 -15  -9   7   27.47   13.79
 -15  -9   7   27.08   10.53
  15   9  -7   36.89   32.52
 -15  -9   8   -3.41   11.69
  15   9  -8   17.58    7.65
 -15  -9   9   73.38   26.15
  15   9  -9   50.54   32.44
  15   9  -9   62.77   34.66
  15   9 -10  138.00   51.75
  15   9 -10  210.79   30.35
  15   9 -10  161.22   25.87
  15   9 -11   88.54   33.68
  15   9 -11   94.01   35.18
  15   9 -12  120.94   43.04
  15   9 -12  105.56   41.32
  15   9 -13   -3.77   12.75
  15   9 -14  119.13   27.32
 -16 -10   1   12.00   12.81
 -16 -10   1   21.80   16.22
 -16 -10   2   18.97   11.17
 -16 -10   2   52.78   43.38
 -16 -10   3    5.97   11.24
 -16 -10   4   20.70   11.75
 -16 -10   4   18.93   11.43
  16  10  -4   79.45   18.17
 -16 -10   5    5.25   10.38
 -16 -10   5    9.59    7.51
  16  10  -5    5.48    9.10
 -16 -10   6    8.94   10.20
 -16 -10   6   18.85   10.10
  16  10  -6   32.04   31.65
 -16 -10   7   15.76   13.82
 -16 -10   7    2.75    8.02
  16  10  -7   11.99   12.18
 -16 -10   8  126.90   60.14
  16  10  -8  126.17   49.69
 -16 -10   9   -0.37    9.78
  16  10  -9    6.75    8.78
  16  10  -9   14.66   13.66
  16  10 -10  222.93   26.91
  16  10 -10  202.36   19.15
  16  10 -10  218.10   15.77
  16  10 -11   20.18   16.40
  16  10 -11   31.27   17.95
  16  10 -12  154.78   28.37
 -17 -11   5   48.52   27.42
  17  11  -5   52.60   18.09
 -17 -11   6    8.00   13.46
  17  11  -6   14.07    7.90
 -17 -11   7   -6.86    9.69
  17  11  -7    1.88   12.16
  17  11  -8   20.04   13.41
  17  11  -9  142.85   28.25
  17  11  -9  157.51   24.40
  -8 -16   3  192.51   19.89
  -7 -15   4   22.85    8.73
  -7 -15   3   84.31   31.80
  -7 -15   2   18.16   10.44
  -7 -15   1   81.55   33.57
  -7 -15   0   -2.04   11.31
  -7 -15  -1  122.58   39.49
  -7 -15  -2   -0.22   11.77
  -6 -14   4   83.08   13.77
  -6 -14   3   12.69   15.33
  -6 -14   2   21.01    9.18
  -6 -14   1   26.18    9.71
  -6 -14   0   14.74    9.74
  -6 -14  -1   14.24    7.35
  -6 -14  -1   12.99    8.90
  -6 -14  -2   11.29    5.24
  -6 -14  -2   18.44   12.56
  -6 -14  -3    6.89    5.86
  -6 -14  -3   11.56   11.54
  -6 -14  -4   42.88   17.49
  -6 -14  -4   13.58   16.21
  -5 -13   4  426.45   34.83
  -5 -13   3   35.42   12.21
  -5 -13   2  488.65   39.79
  -5 -13   1   32.41   11.72
  -5 -13   1   52.60   26.01
  -5 -13   0  443.13   40.76
  -5 -13   0  444.64   41.46
  -5 -13  -1    4.97    4.10
  -5 -13  -1   10.09   10.47
  -5 -13  -2  558.50   33.16
  -5 -13  -2  598.89   49.55
  -5 -13  -3    4.01   11.61
  -5 -13  -3    0.66   11.79
  -5 -13  -4  153.82   22.77
  -5 -13  -4  194.33   65.05
  -5 -13  -5    6.24    5.85
  -5 -13  -5   11.00    9.06
  -5 -13  -6  107.99   31.45
  -5 -13  -6   89.32   30.23
  -4 -12   5   43.29   19.59
  -4 -12   4  638.62   38.38
  -4 -12   3   38.18   17.37
  -4 -12   2 1146.96   79.49
  -4 -12   1   26.61   10.04
  -4 -12   1   38.96   18.26
  -4 -12   0  897.21   50.94
  -4 -12   0  822.90   56.43
  -4 -12  -1    5.96    6.39
  -4 -12  -1    9.96    8.57
  -4 -12  -2  647.79   33.95
  -4 -12  -2  637.00   33.88
  -4 -12  -3  110.87   32.22
  -4 -12  -3  121.01   44.88
  -4 -12  -4  672.27   22.38
  -4 -12  -4  746.08   55.48
  -4 -12  -5   16.75    8.14
  -4 -12  -5    6.14    6.67
  -4 -12  -6  442.27   25.63
  -4 -12  -6  468.73   43.16
  -4 -12  -7   12.11   15.73
  -4 -12  -7    8.64   10.93
  -4 -12  -8  314.53   25.27
  -4 -12  -8  338.98   54.64
   3  11 -12   -0.29   10.00
   3  11 -11   47.97   13.67
   3  11 -10    2.98   11.12
   3  11  -9  214.05   16.19
   3  11  -8   55.77   12.55
   3  11  -7   96.40   10.72
  -3 -11   5   28.86    8.87
  -3 -11   4  187.20   16.67
  -3 -11   3  151.02   12.03
  -3 -11   2  342.50   10.22
  -3 -11   2  362.46   18.10
  -3 -11   1   18.55   19.70
  -3 -11   1   18.53   16.06
  -3 -11   0  244.55   18.53
  -3 -11   0  286.01   20.53
  -3 -11  -1    5.72    6.31
  -3 -11  -1    4.29    6.89
  -3 -11  -2  486.44   36.14
  -3 -11  -2  510.56   32.21
  -3 -11  -3  123.50   34.76
  -3 -11  -3  107.95   25.01
  -3 -11  -4  378.69   22.46
  -3 -11  -4  382.63   66.86
  -3 -11  -5  126.76   35.60
  -3 -11  -5  119.07   37.51
  -3 -11  -6  265.72   68.65
  -3 -11  -6  264.04   25.01
  -3 -11  -7   18.34   13.09
  -3 -11  -7   21.58   12.87
  -3 -11  -8   28.06   16.81
  -3 -11  -8   31.90   17.09
  -3 -11  -9   25.95   14.56
  -3 -11  -9   23.93   14.87
   2  10 -12    4.66   13.32
   2  10 -11   14.90   12.14
   2  10 -10   14.50   12.17
   2  10  -9   11.59   16.82
   2  10  -8   46.84   11.95
   2  10  -7  648.01   40.15
   2  10  -6   15.90   10.00
   2  10  -5  119.30   10.13
  -2 -10   5  137.92    7.76
   2  10  -4   13.27    4.49
  -2 -10   4   18.74   17.01
   2  10  -3   49.83   11.22
   2  10  -3   45.06    7.28
  -2 -10   3   42.11   17.17
  -2 -10   2    7.58    8.64
  -2 -10   1    6.51    7.34
  -2 -10   1    8.78    9.85
  -2 -10   0   45.88   13.83
  -2 -10   0   57.67   17.55
  -2 -10  -1  128.90   34.34
  -2 -10  -1  142.96   48.13
  -2 -10  -2    3.53    5.17
  -2 -10  -2   -0.01   11.38
  -2 -10  -3    7.49    2.61
  -2 -10  -3    4.50    3.75
  -2 -10  -3   16.55   12.99
  -2 -10  -4   52.52   17.42
  -2 -10  -4   48.13   19.39
  -2 -10  -5    1.21    4.06
  -2 -10  -5   -2.11   10.75
  -2 -10  -5    7.45   11.34
  -2 -10  -6    4.27    7.40
  -2 -10  -6    9.90    9.36
  -2 -10  -6   -0.67    7.38
  -2 -10  -7    1.46   16.27
  -2 -10  -7   16.74   14.05
  -2 -10  -8   14.51   12.41
  -2 -10  -8   -0.84   13.54
  -2 -10  -9   17.57   14.12
  -2 -10  -9    6.93   16.26
  -2 -10 -10    7.26    8.70
  -2 -10 -10   18.55    5.51
   1   9 -12    1.02   12.73
   1   9 -11   72.73   38.17
   1   9 -10   -0.91   17.09
   1   9  -9  153.69   22.61
   1   9  -8   12.98   15.38
   1   9  -7 1098.88   53.18
   1   9  -6  673.20   33.29
   1   9  -5  741.72   35.04
   1   9  -4   23.99    9.57
  -1  -9   4   17.38   12.13
   1   9  -3  875.86   38.51
   1   9  -3  907.59   40.62
  -1  -9   3  910.65   42.23
   1   9  -2   41.60    5.75
   1   9  -2   43.50    4.54
  -1  -9   2   47.60    6.20
  -1  -9   2   51.79   20.52
   1   9  -1 3468.96   99.93
  -1  -9   1 3588.59  114.57
  -1  -9   0   70.01    6.91
  -1  -9   0   60.84   26.08
  -1  -9  -1 1508.59   48.52
  -1  -9  -1 1503.96   55.86
  -1  -9  -2  225.54   28.71
  -1  -9  -2  225.75   28.34
  -1  -9  -3  896.98   41.17
  -1  -9  -3  831.31   48.75
  -1  -9  -3  823.16   47.01
  -1  -9  -4   15.39    5.25
  -1  -9  -4   20.47    6.83
  -1  -9  -4    8.60   13.28
  -1  -9  -5  906.34   42.92
  -1  -9  -5  951.43   46.79
  -1  -9  -5  833.95   51.83
  -1  -9  -6   14.33    5.97
  -1  -9  -6   10.55    8.81
  -1  -9  -6   23.94    7.95
  -1  -9  -7  599.29   38.58
  -1  -9  -7  680.13   42.70
  -1  -9  -7  640.49   47.54
  -1  -9  -8    8.69    8.25
  -1  -9  -8    6.17   10.65
  -1  -9  -8  -10.27   14.71
  -1  -9  -9  158.83   55.97
  -1  -9  -9  207.58   77.25
  -1  -9  -9  193.19   71.91
  -1  -9 -10    5.62    5.52
  -1  -9 -10   14.34   14.11
  -1  -9 -10    8.59    9.44
  -1  -9 -11   18.48   15.71
  -1  -9 -11   20.05   13.03
   0   8 -12    5.65   14.48
   0   8 -11   59.05   18.72
   0   8 -10   41.19   17.77
   0   8  -9  139.58   21.10
   0   8  -8  477.26   34.80
   0   8  -7  553.00   31.07
   0   8  -6 1094.91   52.20
   0   8  -5 1292.24   61.59
   0   8  -4  834.73   41.14
   0   8  -4  752.45   34.31
   0   8  -3 1555.77   49.76
   0  -8   3 1524.74   47.71
   0   8  -2  803.77   41.69
   0  -8   2  770.51   41.90
   0   8  -1 1605.28   44.46
   0   8  -1 1457.44   18.14
   0  -8   1 1483.55   31.57
   0  -8   0 4319.92  122.11
   0   8   0 4017.54  110.16
   0  -8   0 4135.00  121.56
   0  -8  -1 1540.11   49.79
   0  -8  -1 1547.16   47.87
   0  -8  -2  757.10   42.73
   0  -8  -2  727.19   40.87
   0  -8  -3 1512.18   44.91
   0  -8  -3 1642.20   51.87
   0  -8  -3 1544.05   51.70
   0  -8  -4  819.56   36.66
   0   8   4  767.77   35.65
   0  -8  -4  863.96   41.64
   0  -8  -4  836.94   41.79
   0  -8  -5 1235.48   57.39
   0  -8  -5 1248.51   78.17
   0  -8  -5 1297.22   67.19
   0  -8  -6 1074.86   48.71
   0  -8  -6 1194.41   59.02
   0  -8  -6 1075.40   74.37
   0  -8  -7  524.59   27.46
   0  -8  -7  549.20   53.52
   0  -8  -7  639.72   39.70
   0  -8  -8  462.27   29.42
   0  -8  -8  465.83   62.33
   0  -8  -8  456.66   34.88
   0  -8  -9  138.04   15.85
   0  -8  -9  144.91   51.03
   0  -8  -9  149.90   64.54
   0  -8 -10   55.35   16.06
   0  -8 -10   61.72   19.42
   0  -8 -10   50.38   13.48
   0  -8 -11   39.73   12.45
   0  -8 -11   63.44   22.92
   0  -8 -11   69.53   24.16
   0  -8 -12   29.24   17.39
   0  -8 -12   32.59   16.84
   0  -8 -12   16.86    9.83
  -1   7 -12   10.49   14.16
  -1   7 -11   17.70   21.19
  -1   7 -10   52.79   18.27
  -1   7  -9  138.72   22.83
  -1   7  -8  454.65   55.89
  -1   7  -7   39.09   22.14
  -1   7  -7   24.70   16.14
  -1   7  -6  458.53   39.74
  -1   7  -6  427.10   29.60
  -1   7  -5  316.41   38.16
  -1   7  -5  278.70   30.84
   1  -7   5  298.77   32.91
  -1   7  -4 1204.66   43.04
  -1   7  -3  720.91   27.93
   1  -7   3  739.76   25.78
  -1   7  -3  673.21   33.60
  -1   7  -2 1712.44   49.07
   1  -7   2 1673.05   48.16
   1  -7   2 1705.06   50.49
  -1   7  -1   23.35   10.02
   1  -7   1   25.82    7.86
   1  -7   1   16.95   21.63
  -1   7   0 1225.95   24.90
   1  -7   0 1286.92   29.93
   1  -7  -1   67.12   15.42
  -1   7   1   49.64    7.05
   1  -7  -1   19.83   21.88
   1  -7  -2 1484.20   19.63
   1  -7  -2 1495.77   47.16
   1  -7  -3  222.78   12.39
   1  -7  -3  304.84   20.33
   1  -7  -3  323.51   22.91
   1  -7  -4 2160.17   63.17
   1  -7  -4 2000.63   56.36
   1  -7  -4 2115.70   64.25
   1  -7  -4 2139.93   65.70
   1  -7  -5   93.78   11.15
   1  -7  -5   91.55   14.29
   1  -7  -5  115.12   50.17
   1  -7  -6  337.48   38.88
   1  -7  -6  424.11   52.44
   1  -7  -6  389.02   54.38
   1  -7  -7  253.25   23.92
   1  -7  -7  292.20   53.26
   1  -7  -7  249.01   77.63
   1  -7  -8    8.09   11.06
   1  -7  -8   12.79   16.47
   1  -7  -8   19.66   21.69
   1  -7  -9   27.58   16.76
   1  -7  -9   29.47   16.47
   1  -7  -9   54.82   25.03
   1  -7 -10  127.24   14.39
   1  -7 -10  149.65   60.49
   1  -7 -10  174.16   48.25
   1  -7 -11    3.81   13.70
   1  -7 -11   11.28   14.76
   1  -7 -11   11.13   14.13
   1  -7 -12   46.02   28.91
   1  -7 -12   55.41   29.88
   1  -7 -12   57.80   20.05
   1  -7 -13    7.75   12.39
   1  -7 -13   12.79    9.12
   1  -7 -13    7.78    8.10
  -2   6 -12   10.53   15.66
  -2   6 -11    7.59   17.94
  -2   6 -10    8.90   16.44
  -2   6  -9   32.63   14.24
  -2   6  -8    1.59   17.99
  -2   6  -8    5.87    6.16
  -2   6  -7   39.12   12.23
  -2   6  -7   32.45   21.33
  -2   6  -6  104.73   34.74
  -2   6  -6   97.56    7.81
  -2   6  -5   77.81   15.07
  -2   6  -5   59.01    4.20
   2  -6   5   55.02    4.40
  -2   6  -4   -4.03   12.90
  -2   6  -4    0.92    1.48
   2  -6   4    1.19    2.89
  -2   6  -3  502.04   27.12
  -2   6  -3  442.83   20.59
   2  -6   3  495.31   24.99
  -2   6  -3  498.69   24.88
  -2   6  -2  981.71   23.21
   2  -6   2  978.75   25.04
  -2   6  -2  971.55  175.27
  -2   6  -1  865.40   35.97
   2  -6   1  802.10   33.20
   2  -6   1  844.52   38.30
  -2   6   0  905.26   37.17
   2  -6   0  909.31   37.02
  -2   6   0  845.92   34.37
   2  -6   0  884.71   38.94
  -2   6   1   10.61    4.18
   2  -6  -1    8.16    3.62
   2  -6  -1    8.50    4.35
  -2   6   1    7.60    4.79
   2  -6  -1    5.41   10.36
   2  -6  -2  187.82   12.70
   2  -6  -2  206.13   16.92
  -2   6   2  189.81   14.23
   2  -6  -2  237.07   21.12
   2  -6  -3    8.54    5.77
   2  -6  -4  257.14   17.94
   2  -6  -4  254.13   18.77
   2  -6  -4  269.21   25.29
   2  -6  -4  277.88   23.66
   2  -6  -5  185.81   14.15
   2  -6  -5  205.97   20.17
   2  -6  -5  251.24   22.55
   2  -6  -6   32.75    9.80
   2  -6  -6   27.00   23.19
   2  -6  -6   46.26   13.78
   2  -6  -7  190.08   30.67
   2  -6  -7  253.10   38.94
   2  -6  -7  230.18   34.07
   2  -6  -8   44.33   15.61
   2  -6  -8   32.76   12.30
   2  -6  -8   29.37   17.51
   2  -6  -9   71.81   15.48
   2  -6  -9  104.03   25.95
   2  -6  -9   82.61   74.78
   2  -6 -10   29.85   17.04
   2  -6 -10   21.14   17.99
   2  -6 -10   25.78   11.74
   2  -6 -11   44.81   15.01
   2  -6 -11   59.16   23.51
   2  -6 -11   41.49   37.78
   2  -6 -12    5.83   15.12
   2  -6 -12   14.66   16.05
   2  -6 -12   19.15   12.87
   2  -6 -13   62.41   22.12
   2  -6 -13   27.73   15.78
   2  -6 -13   35.76   19.43
   2  -6 -14   -6.90   13.88
   2  -6 -14   10.68   13.69
   2  -6 -14    5.00    5.70
  -3   5 -12   -2.75   16.13
  -3   5 -11   10.44   16.37
  -3   5 -10   99.69   22.85
  -3   5  -9   57.90   24.49
  -3   5  -9   57.65   25.01
  -3   5  -8 1228.33   76.60
  -3   5  -8 1183.90   66.01
  -3   5  -7  132.68   22.16
  -3   5  -7  122.96    8.80
  -3   5  -6  713.10   55.99
  -3   5  -6  733.58   19.53
   3  -5   6  654.65   40.62
  -3   5  -5  236.00   31.32
  -3   5  -5  227.27   26.41
   3  -5   5  235.29   26.40
  -3   5  -4 1033.84   40.70
  -3   5  -4 1052.79   36.27
   3  -5   4 1151.45   37.58
   3  -5   4 1136.90   37.41
  -3   5  -3 2215.25   65.79
  -3   5  -3 2337.61   66.89
   3  -5   3 2212.69   61.25
   3  -5   3 2311.96   64.33
  -3   5  -3 2257.92   63.82
  -3   5  -2 8566.15 1537.80
  -3   5  -1  602.14   29.50
   3  -5   1  556.16   24.42
   3  -5   1  591.89   24.62
   3  -5   1  527.61   24.85
  -3   5  -1  554.08   24.66
   3  -5   0 3040.97   56.72
   3  -5   0 3216.91   62.80
  -3   5   1 1237.96   17.29
   3  -5  -1 1280.80   17.52
   3  -5  -1 1218.44   17.63
  -3   5   1 1167.32   16.13
   3  -5  -1 1228.94   24.05
  -3   5   2  421.40   18.53
   3  -5  -2  414.74   17.27
   3  -5  -2  394.59   19.27
  -3   5   2  412.24   19.21
   3  -5  -2  412.45   22.57
   3  -5  -3  120.22   11.75
   3  -5  -3  138.30   11.60
   3  -5  -3  176.64   18.23
   3  -5  -3  208.22   41.11
   3  -5  -4 1343.02   28.76
   3  -5  -4 1221.64   32.78
   3  -5  -4 1142.99   29.74
   3  -5  -5  642.41   32.03
   3  -5  -5  629.41   34.41
   3  -5  -5  650.09   35.41
   3  -5  -6  872.89   31.88
   3  -5  -6  877.40   35.06
   3  -5  -6  893.36   35.84
   3  -5  -7  677.89   44.23
   3  -5  -7  708.54   48.77
   3  -5  -7  723.06   44.69
   3  -5  -8 1095.94   41.71
   3  -5  -8 1170.89   52.95
   3  -5  -8 1140.07   52.41
   3  -5  -9  159.76   43.96
   3  -5  -9  243.78   33.15
   3  -5  -9  300.06   41.59
   3  -5 -10  169.15   41.31
   3  -5 -10  208.04   51.87
   3  -5 -10  202.28   49.75
   3  -5 -11   24.19   17.87
   3  -5 -11   87.02   34.25
   3  -5 -12  206.30   29.14
   3  -5 -12  200.80   24.37
   3  -5 -12  220.01   25.36
   3  -5 -13   25.60   15.59
   3  -5 -13   18.37   21.82
   3  -5 -13    5.26    6.46
   3  -5 -14   87.84   19.69
   3  -5 -14  120.24   22.94
   3  -5 -14   86.68   22.84
  -4   4 -12   11.81   12.29
  -4   4 -11   69.02   16.99
  -4   4 -10    6.82   18.94
  -4   4 -10    6.60   10.38
  -4   4  -9  448.59   55.88
  -4   4  -9  441.88   36.22
  -4   4  -8  424.72   38.72
  -4   4  -8  456.91   57.19
  -4   4  -7 1186.44   61.84
  -4   4  -7 1174.26   77.53
  -4   4  -6  604.88   44.04
  -4   4  -6  615.03   42.37
  -4   4  -5 1720.39   76.41
  -4   4  -5 1686.37   64.87
   4  -4   5 1592.67   51.97
   4  -4   5 1673.14   56.92
  -4   4  -4  893.01   49.91
  -4   4  -4  799.96   41.96
   4  -4   4  871.32   45.15
   4  -4   4  885.05   46.67
  -4   4  -3 2558.54   80.30
   4  -4   3 2043.92   59.41
   4  -4   3 2190.92   63.69
  -4   4  -2 1683.30   40.53
  -4   4  -2 1729.74   38.30
   4  -4   1 4616.88   86.02
   4  -4   1 4638.03   90.56
  -4   4  -1 4444.58   84.59
   4  -4  -1 1365.67   19.52
   4  -4  -1 1305.78   18.56
   4  -4  -1 1335.13   19.22
   4  -4  -1 1329.38   22.35
  -4   4   2  188.84   12.62
   4  -4  -2  168.10   12.72
   4  -4  -2  154.89   10.18
  -4   4   2  185.61    9.90
   4  -4  -2  169.85   13.42
  -4   4   3 1759.75   27.19
   4  -4  -3 1735.39   23.78
   4  -4  -3 1776.46   28.39
   4  -4  -3 1762.51   34.76
   4  -4  -4  600.82   27.28
   4  -4  -4  623.48   45.27
   4  -4  -4  677.59   34.51
   4  -4  -5 1607.17   39.30
   4  -4  -5 1426.86   39.31
   4  -4  -5 1469.99   41.22
   4  -4  -6  489.06   25.65
   4  -4  -6  501.76   30.52
   4  -4  -6  507.62   30.21
   4  -4  -7 2755.39   97.09
   4  -4  -7 2749.60   86.63
   4  -4  -7 2671.99   81.37
   4  -4  -8  354.07   38.01
   4  -4  -8  420.28   47.30
   4  -4  -8  453.28   27.32
   4  -4  -9  929.95   53.75
   4  -4  -9 1045.55   61.41
   4  -4  -9 1062.55   60.24
   4  -4 -10  154.76   43.35
   4  -4 -10  209.41   29.64
   4  -4 -10  197.89   53.09
   4  -4 -11  270.63   48.26
   4  -4 -11  319.84   45.63
   4  -4 -11  311.17   56.49
   4  -4 -12   61.32   20.76
   4  -4 -12   65.83   16.78
   4  -4 -12   73.63   25.16
   4  -4 -13  231.23   29.03
   4  -4 -13  287.46   44.53
   4  -4 -13  189.83   73.94
   4  -4 -14    7.11   17.46
   4  -4 -14    8.30   15.94
   4  -4 -14   11.28    7.27
   4  -4 -15   22.94   24.34
   4  -4 -15    8.73   12.07
  -5   3 -11  269.43   34.86
  -5   3 -11  250.17   17.24
  -5   3 -10   18.42   17.10
  -5   3 -10    4.70    7.49
  -5   3  -9  239.01   34.83
  -5   3  -9  221.36   22.42
  -5   3  -8   15.29   19.05
  -5   3  -8   13.18    9.59
  -5   3  -7  670.33   41.82
  -5   3  -7  645.45   39.94
   5  -3   7  620.85   35.96
  -5   3  -6   57.89   31.67
  -5   3  -6   57.70   23.14
   5  -3   6   62.00   22.20
  -5   3  -5 1410.87   53.77
  -5   3  -5 1190.46   55.61
   5  -3   5 1328.30   49.96
  -5   3  -4    5.04    7.68
  -5   3  -4    2.55    4.88
   5  -3   4    4.24    3.30
  -5   3  -3  838.55   37.11
  -5   3  -3  866.37   44.97
   5  -3   3  814.88   29.85
  -5   3  -2  826.20   37.79
  -5   3  -2  846.45   36.70
   5  -3   2  889.30   39.21
  -5   3  -1 2679.52   54.95
   5  -3   1 2578.81   51.02
   5  -3   1 2641.66   52.20
  -5   3   0  826.02   14.74
   5  -3   0  780.53   13.90
   5  -3   0  804.06   16.75
  -5   3   1 1810.18   23.98
   5  -3  -1 1613.84   21.91
   5  -3  -1 1738.49   27.87
   5  -3  -2  151.44    9.52
   5  -3  -2  161.42   10.08
   5  -3  -2   99.18   10.28
   5  -3  -2   88.37   13.16
   5  -3  -3  992.51   16.13
   5  -3  -3 1097.51   20.03
   5  -3  -3  996.14   21.69
   5  -3  -4  992.61   31.34
   5  -3  -4  943.75   22.99
   5  -3  -5 1551.86   38.52
   5  -3  -5 1508.34   39.06
   5  -3  -6  230.94   23.07
   5  -3  -6  214.74   22.09
   5  -3  -6  268.40   42.63
   5  -3  -7 1599.52   51.60
   5  -3  -7 1683.06   57.08
   5  -3  -8  265.94   38.62
   5  -3  -8  325.84   39.80
   5  -3  -8  309.80   48.96
   5  -3  -9 1031.09   34.05
   5  -3  -9 1090.47   55.39
   5  -3  -9 1019.34   37.71
   5  -3 -10  174.08   86.00
   5  -3 -10  236.58   40.55
   5  -3 -10  199.70   87.73
   5  -3 -11  229.32   26.21
   5  -3 -11  282.26   29.28
   5  -3 -11  305.86   24.92
   5  -3 -12  288.82   24.98
   5  -3 -12  301.88   30.32
   5  -3 -12  283.03   14.91
   5  -3 -13   79.54   15.97
   5  -3 -13  128.12   34.91
   5  -3 -13   80.96   39.46
   5  -3 -14   50.46   23.74
   5  -3 -14   69.18   15.59
   5  -3 -14   63.87   21.92
   5  -3 -15    8.14   18.87
   5  -3 -15    7.51   14.87
  -6   2 -11   29.33   21.49
  -6   2 -11   25.18   15.88
  -6   2 -10   84.16   40.62
  -6   2 -10   59.52   31.98
  -6   2  -9   35.61   20.68
  -6   2  -9   50.73   14.02
  -6   2  -8   25.39   14.36
  -6   2  -8   41.30   11.70
  -6   2  -7   46.77   20.35
  -6   2  -7   64.38   18.78
   6  -2   7   45.99   20.34
  -6   2  -6   68.53   22.09
  -6   2  -6   58.39   28.21
   6  -2   6   66.82   23.97
  -6   2  -5   -0.74   19.46
  -6   2  -5   -2.99    8.52
   6  -2   5    3.00    6.83
  -6   2  -4   90.67   24.60
  -6   2  -4   77.46   33.49
   6  -2   4   88.62   11.32
  -6   2  -3  332.35   37.20
  -6   2  -3  338.46   20.51
   6  -2   3  337.24   22.92
  -6   2  -2   15.61   11.77
  -6   2  -2   16.23    7.88
   6  -2   2   29.67   15.93
  -6   2  -1  134.61   40.08
  -6   2  -1  127.54   11.50
   6  -2   1  132.10   15.47
  -6   2   0 1066.29   29.67
  -6   2   0 1058.01   33.31
   6  -2   0 1053.94   27.15
  -6   2   1  558.14   38.16
   6  -2  -1  545.19   37.39
  -6   2   2  760.67   34.70
   6  -2  -2  598.41   17.99
  -6   2   3  457.69   23.61
   6  -2  -3  461.29   27.19
   6  -2  -3  446.17   24.67
  -6   2   4   74.04   33.84
   6  -2  -4   83.39    9.76
   6  -2  -4   58.69   22.88
  -6   2   5  632.88   29.77
   6  -2  -5  782.16   37.57
   6  -2  -5  603.38   30.19
   6  -2  -6  324.92   41.31
   6  -2  -6  379.70   33.47
   6  -2  -7  139.82   38.17
   6  -2  -7  184.14   33.10
   6  -2  -8  125.29   75.42
   6  -2  -8  248.46   26.69
   6  -2  -8  235.99   23.13
   6  -2  -9   77.71   36.78
   6  -2  -9  116.96   28.55
   6  -2  -9   62.28   50.94
   6  -2 -10  558.42   46.20
   6  -2 -10  615.28   48.57
   6  -2 -10  619.06   47.78
   6  -2 -11   70.52   21.89
   6  -2 -11   69.78   23.61
   6  -2 -11   53.57   28.21
   6  -2 -12  216.12   25.56
   6  -2 -12  222.02   26.66
   6  -2 -12  253.59   37.91
   6  -2 -13  206.33   25.49
   6  -2 -13  214.92   26.87
   6  -2 -13  202.10   14.47
   6  -2 -14   46.28   15.99
   6  -2 -14   60.63   23.32
   6  -2 -14   55.06   19.84
   6  -2 -15   21.31   19.42
   6  -2 -15   20.70   20.83
   6  -2 -16   54.79   17.85
   6  -2 -16   61.17   21.37
  -7   1 -10   93.74   19.71
  -7   1 -10   92.39   25.58
  -7   1  -9   -5.89   16.28
  -7   1  -9    6.47    6.47
  -7   1  -8  207.43   65.10
  -7   1  -8  228.34   25.68
  -7   1  -7    8.88   14.19
  -7   1  -7    0.50    7.75
  -7   1  -6  597.52   37.48
  -7   1  -6  567.48   34.04
  -7   1  -5   37.92   33.29
  -7   1  -5   32.83   15.08
  -7   1  -4 1448.36   53.90
  -7   1  -4 1402.22   53.73
   7  -1   4 1397.04   52.55
  -7   1  -3   37.88   23.01
  -7   1  -3   48.39   15.15
   7  -1   3   42.21   12.31
  -7   1  -2  801.96   33.05
  -7   1  -2  682.46   20.11
   7  -1   2  758.27   30.33
  -7   1  -1  432.59   22.71
  -7   1  -1  538.54   29.48
   7  -1   1  499.48   28.28
  -7   1   0 1863.47   40.73
   7  -1   0 1771.60   54.48
  -7   1   1  985.51   24.96
   7  -1  -1 1030.22   27.24
  -7   1   2 1508.32   28.94
  -7   1   2 1410.67   26.71
  -7   1   4 2520.48   43.39
   7  -1  -4 2539.06   37.83
   7  -1  -4 2482.53   38.68
  -7   1   5 3168.10   66.25
   7  -1  -5 3159.32   73.62
   7  -1  -5 3146.98   67.51
  -7   1   6 1499.63   35.33
   7  -1  -6 1393.45   36.65
   7  -1  -7  783.97   37.28
   7  -1  -7  861.35   56.95
   7  -1  -7  887.57   48.81
   7  -1  -8 1121.72   45.99
   7  -1  -8 1133.47   47.86
   7  -1  -8 1118.58   54.35
   7  -1  -9   97.03   29.63
   7  -1  -9   95.36   28.84
   7  -1  -9   79.66   14.16
   7  -1 -10  289.54  124.22
   7  -1 -10  389.52   37.77
   7  -1 -10  406.44   40.06
   7  -1 -11  470.70   39.04
   7  -1 -11  518.13   54.17
   7  -1 -11  462.94   41.77
   7  -1 -12   38.08   24.69
   7  -1 -12   39.19   47.75
   7  -1 -12   51.57   24.69
   7  -1 -13  102.35   19.75
   7  -1 -13  105.89   23.81
   7  -1 -13  101.95   29.09
   7  -1 -14   19.80   19.86
   7  -1 -14   14.86   19.26
   7  -1 -15   32.22   21.04
   7  -1 -15   20.79   17.02
   7  -1 -16   28.65   18.83
   7  -1 -16   17.97   15.03
  -8   0 -10   78.74   23.24
  -8   0 -10   60.53   18.93
  -8   0  -9   11.23   15.01
  -8   0  -9   20.21   14.52
  -8   0  -8  261.09   25.48
  -8   0  -8  317.22   41.84
  -8   0  -7   12.98   17.58
  -8   0  -7    6.13    7.72
  -8   0  -6  925.04   60.42
  -8   0  -6  911.39   57.61
  -8   0  -5   -6.55   18.19
  -8   0  -5    2.20    6.15
  -8   0  -5   -4.12    9.25
  -8   0  -4  979.59   58.50
  -8   0  -4  939.26   58.67
  -8   0  -3   11.20   10.09
  -8   0  -3    4.30    4.60
  -8   0  -2  916.36   57.56
  -8   0  -2  937.80   51.95
   8   0   2  934.91   51.62
  -8   0  -1   -6.68   12.55
  -8   0  -1    5.12    9.03
   8   0   1   -1.53    9.95
  -8   0   0 3090.95   63.38
  -8   0   0 3206.07   84.08
   8   0   0 3170.69   65.69
  -8   0   1    5.33    7.47
  -8   0   1    4.35    6.93
   8   0  -1   -0.29    9.18
  -8   0   2 2809.26   62.33
  -8   0   2 3048.93   64.95
   8   0  -2 2830.02   60.10
  -8   0   3    7.18   11.83
  -8   0   3   12.55    9.82
   8   0  -3    4.58    5.83
  -8   0   4 8966.78 1610.03
  -8   0   4 8683.34 1558.58
  -8   0   5   12.78   19.96
   8   0  -5   10.94    8.48
   8   0  -5   -2.90   11.50
  -8   0   6 2296.82   64.54
   8   0  -6 2445.07   54.22
  -8   0   7    8.21   10.11
   8   0  -7    8.10   10.78
   8   0  -7    3.87   12.25
   8   0  -8 2559.61  101.07
   8   0  -8 2720.88  103.77
   8   0  -8 2749.06   83.93
   8   0  -9    7.63   13.71
   8   0  -9    8.44   22.12
   8   0 -10 2066.55  118.90
   8   0 -10 2271.29  111.02
   8   0 -10 2166.49  102.14
   8   0 -11    7.76   13.83
   8   0 -11   10.70   16.41
   8   0 -11    5.72    9.83
   8   0 -12  345.41   51.99
   8   0 -12  365.98   49.50
   8   0 -12  384.56   58.51
   8   0 -13    7.76   11.51
   8   0 -13    4.92   21.31
   8   0 -13    9.78    6.92
   8   0 -14   22.65   20.41
   8   0 -14   43.56   22.43
   8   0 -15    4.95   18.32
   8   0 -15    2.30   18.82
   8   0 -16   35.68   26.21
   8   0 -16   20.14   16.33
  -9  -1  -9    5.84    7.70
  -9  -1  -9   12.99    6.90
  -9  -1  -8  104.24   44.93
  -9  -1  -8  116.91   41.63
  -9  -1  -7   13.35   16.78
  -9  -1  -7   15.24   13.37
  -9  -1  -7   19.09   15.70
  -9  -1  -6  336.48   33.50
  -9  -1  -6  399.43   49.58
  -9  -1  -6  343.97   33.30
  -9  -1  -5   18.23   13.22
  -9  -1  -5    9.53    9.88
  -9  -1  -5    8.55   12.56
  -9  -1  -4  378.93   23.11
  -9  -1  -4  420.03   29.48
  -9  -1  -4  333.54   33.05
  -9  -1  -3    9.59   11.99
  -9  -1  -3    8.52   12.46
  -9  -1  -3    5.35   11.54
  -9  -1  -2 1017.89   36.52
  -9  -1  -2 1104.80   59.57
  -9  -1  -2 1181.29   47.61
  -9  -1  -1  474.28   30.45
  -9  -1  -1  492.43   33.78
  -9  -1   0 1928.63   64.26
  -9  -1   0 2338.37   90.46
   9   1   0 2091.33   63.96
  -9  -1   1  897.68   33.62
  -9  -1   1  863.18   36.95
   9   1  -1  938.68   39.77
  -9  -1   2 3543.40   78.58
  -9  -1   2 3408.99   82.48
   9   1  -2 3491.66   72.09
  -9  -1   3 2380.38   55.06
  -9  -1   3 2551.62   53.32
   9   1  -3 2320.95   53.32
  -9  -1   4  316.64   59.31
  -9  -1   4  302.14   65.11
   9   1  -4  323.85   24.64
  -9  -1   5 3098.27   62.06
   9   1  -5 3344.63   67.99
   9   1  -5 3229.19   69.67
  -9  -1   6  872.50   39.33
   9   1  -6  883.78   42.20
  -9  -1   7  947.85   40.67
   9   1  -7  982.60   40.02
   9   1  -7  995.11   38.56
  -9  -1   8  515.80   69.97
   9   1  -8  679.39   44.94
   9   1  -8  640.91   41.42
   9   1  -9  856.16   47.31
   9   1  -9  845.74   47.79
   9   1  -9  760.07   40.35
   9   1 -10  269.31   86.66
   9   1 -10  314.57   86.55
   9   1 -10  299.63   78.27
   9   1 -11  756.99   50.41
   9   1 -11  733.55   43.22
   9   1 -11  748.52   39.47
   9   1 -12   32.54   17.49
   9   1 -12   62.23   32.91
   9   1 -13   90.57   24.05
   9   1 -13   83.31   22.56
   9   1 -13   94.28   17.57
   9   1 -14   32.18   18.57
   9   1 -14   81.99   29.55
   9   1 -15   67.82   21.69
   9   1 -15   68.35   14.47
   9   1 -16   12.64   18.26
   9   1 -16   28.63   17.83
 -10  -2  -8   14.31    9.60
 -10  -2  -8   11.55    9.11
 -10  -2  -7   -5.91   14.03
 -10  -2  -7    3.44   12.98
 -10  -2  -7    5.63    7.95
 -10  -2  -6  106.39   54.36
 -10  -2  -6  114.11   33.52
 -10  -2  -6  108.74   22.96
 -10  -2  -5   28.32   14.53
 -10  -2  -5   16.87   16.13
 -10  -2  -5   13.23   11.05
 -10  -2  -4   36.67   19.68
 -10  -2  -4   29.29   11.14
 -10  -2  -4   28.27    7.82
 -10  -2  -3  142.90   52.41
 -10  -2  -3  140.15   48.08
 -10  -2  -3  154.71   45.97
 -10  -2  -2   56.47   21.58
 -10  -2  -2   56.80   35.11
 -10  -2  -2   38.28   26.20
 -10  -2  -1  260.98   67.53
 -10  -2  -1  285.76   78.64
 -10  -2  -1  237.01   67.17
 -10  -2   0   30.05   37.95
 -10  -2   0   39.17   59.46
 -10  -2   1   52.68   22.49
 -10  -2   1   40.75   24.81
  10   2  -1   68.37   22.10
 -10  -2   2  268.07   22.99
 -10  -2   2  259.25   23.68
  10   2  -2  400.55   43.43
 -10  -2   3 1399.90   47.78
 -10  -2   3 1399.30   54.00
  10   2  -3 1400.20   59.80
 -10  -2   4  137.55   59.24
 -10  -2   4  163.64   51.48
  10   2  -4  319.06   41.29
 -10  -2   5   29.67   24.83
  10   2  -5   61.80   17.74
 -10  -2   6  250.73   35.69
  10   2  -6  359.99   54.32
  10   2  -6  374.00   53.82
 -10  -2   7  673.76   40.80
  10   2  -7  712.31   65.44
  10   2  -7  715.21   63.05
 -10  -2   8  923.17   61.09
  10   2  -8 1034.51   38.96
  10   2  -8 1118.25   44.29
  10   2  -9 1250.55   52.75
  10   2  -9 1350.43   55.97
  10   2  -9 1373.44   66.70
  10   2 -10  268.25  115.40
  10   2 -10  361.71   86.40
  10   2 -10  383.67   35.03
  10   2 -11   50.90   24.03
  10   2 -11   26.16   22.07
  10   2 -12   47.54   36.61
  10   2 -12   62.47   39.03
  10   2 -12   49.28   38.51
  10   2 -13   17.75   19.75
  10   2 -13   -2.74   15.86
  10   2 -13   12.66   11.53
  10   2 -14  201.05   27.93
  10   2 -14  235.51   35.11
  10   2 -15   86.02   26.37
  10   2 -15   81.81   22.13
  10   2 -16  144.37   22.86
  10   2 -16  157.36   25.12
  10   2 -17    3.92   17.53
  10   2 -17   15.79   15.40
 -11  -3  -7   86.75   42.32
 -11  -3  -7  116.36   30.99
 -11  -3  -7   70.62   29.28
 -11  -3  -6    2.01   17.00
 -11  -3  -6   -0.66   13.69
 -11  -3  -6   -2.71   10.67
 -11  -3  -5  345.26   55.29
 -11  -3  -5  367.44   22.73
 -11  -3  -5  395.47   23.44
 -11  -3  -4    5.16   10.07
 -11  -3  -4    5.73    5.86
 -11  -3  -4   13.10    9.21
 -11  -3  -3  723.72   49.79
 -11  -3  -3  718.28   51.62
 -11  -3  -3  808.13   51.78
 -11  -3  -2   13.66   11.22
 -11  -3  -2   18.62   12.64
 -11  -3  -2   15.68   12.99
 -11  -3  -1 1232.97   55.22
 -11  -3  -1 1470.50   83.50
 -11  -3  -1 1335.13   70.62
 -11  -3   0   56.68   15.43
 -11  -3   0   47.75   41.19
 -11  -3   1 2327.65   82.35
 -11  -3   1 1707.37   69.74
 -11  -3   2  771.72   39.86
 -11  -3   2  725.67   50.60
  11   3  -2  859.22   45.86
 -11  -3   3  211.23   31.16
 -11  -3   3  236.32   33.81
  11   3  -3  268.70   56.79
 -11  -3   4  298.98   32.37
 -11  -3   4  320.78   35.56
  11   3  -4  381.91   41.40
 -11  -3   5  251.07   47.78
 -11  -3   5  218.57   45.29
  11   3  -5  296.58   32.43
 -11  -3   6   44.64   32.99
  11   3  -6  144.10   21.73
 -11  -3   7  361.77   75.21
  11   3  -7  492.96   40.11
  11   3  -7  487.33   31.78
 -11  -3   8  340.10   57.24
  11   3  -8  426.47   54.37
  11   3  -8  367.13   54.18
 -11  -3   9  192.77   53.45
  11   3  -9  336.16   42.57
  11   3  -9  325.83   92.80
  11   3 -10  936.98   63.20
  11   3 -10 1029.04   61.79
  11   3 -10  895.34   84.92
  11   3 -11  152.03   22.18
  11   3 -11  155.10   37.34
  11   3 -12  560.73   46.45
  11   3 -12  538.52   67.29
  11   3 -12  511.71   32.59
  11   3 -13   24.58   11.62
  11   3 -14  265.44   34.33
  11   3 -14  300.45   49.71
  11   3 -15    4.80   18.67
  11   3 -15   20.98   18.08
  11   3 -16  177.47   25.37
  11   3 -16  212.79   25.75
 -12  -4  -6   77.56   28.61
 -12  -4  -6   80.42   34.11
 -12  -4  -6   70.45   35.15
 -12  -4  -5  241.89   56.96
 -12  -4  -5  280.33   26.27
 -12  -4  -5  249.65   69.62
 -12  -4  -4  315.13   24.45
 -12  -4  -4  333.58   36.76
 -12  -4  -4  363.64   43.32
 -12  -4  -3  633.38   56.85
 -12  -4  -3  678.03   63.27
 -12  -4  -3  763.37   59.55
 -12  -4  -2  149.96   14.69
 -12  -4  -2  190.64   58.65
 -12  -4  -2  183.34   66.83
 -12  -4  -1 1274.70   64.90
 -12  -4  -1 1529.02   90.40
 -12  -4  -1 1557.92   76.44
 -12  -4   0  211.09   19.42
 -12  -4   0  233.98   31.50
 -12  -4   0  279.33   67.16
 -12  -4   1  889.24   51.52
 -12  -4   1  802.90   46.17
 -12  -4   2  665.27   46.39
 -12  -4   2  702.60   51.07
  12   4  -2  753.41   41.16
 -12  -4   3 2383.66  120.94
 -12  -4   3 2481.96  132.64
  12   4  -3 2615.70  121.80
 -12  -4   4   95.51   25.09
 -12  -4   4   95.10   59.74
  12   4  -4  113.76   34.43
 -12  -4   5 1087.43   48.99
 -12  -4   5 1103.70   47.90
  12   4  -5 1150.80   61.93
 -12  -4   6  198.88   52.47
 -12  -4   6  184.04   48.80
  12   4  -6  201.56   55.17
 -12  -4   7 1116.05   57.38
  12   4  -7 1128.36   60.21
  12   4  -7 1187.48   62.33
 -12  -4   8  122.64   42.86
  12   4  -8  139.21   52.98
  12   4  -8  153.55   64.88
 -12  -4   9  537.06   45.23
  12   4  -9  522.35   57.67
  12   4  -9  594.12   48.19
  12   4 -10    7.15   12.45
  12   4 -10   33.30    9.00
  12   4 -11   77.92   67.99
  12   4 -11  266.52   47.22
  12   4 -11  191.12   51.01
  12   4 -12   87.93   28.53
  12   4 -12   55.71   21.63
  12   4 -12   50.30   12.62
  12   4 -13  182.98   41.11
  12   4 -13  143.85   64.77
  12   4 -14   22.11   15.57
  12   4 -14   25.09   24.48
  12   4 -15   12.18   17.78
  12   4 -15   18.58   15.85
  12   4 -16   -2.03   17.19
  12   4 -16   19.02   18.98
 -13  -5  -5   78.52   25.45
 -13  -5  -5   87.04   26.55
 -13  -5  -5   59.96   22.16
 -13  -5  -4   75.05   32.18
 -13  -5  -4  100.76   38.86
 -13  -5  -4   81.57   31.54
 -13  -5  -3  100.12   34.93
 -13  -5  -3  143.12   51.18
 -13  -5  -3  116.89   38.81
 -13  -5  -2  258.38   24.05
 -13  -5  -2  297.93   62.99
 -13  -5  -2  273.56   24.85
 -13  -5  -1  202.36   23.99
 -13  -5  -1  231.68   53.30
 -13  -5  -1  247.94   24.80
 -13  -5   0  635.64   47.59
 -13  -5   0  547.09   41.84
 -13  -5   0  577.39   43.39
 -13  -5   1  304.51   38.99
 -13  -5   1  317.17   44.60
 -13  -5   1  318.93   50.35
 -13  -5   2  182.87   61.07
 -13  -5   2  195.78   45.20
  13   5  -3   80.14   48.80
 -13  -5   4   21.07   12.03
 -13  -5   4   14.86    7.39
  13   5  -4   17.58   14.09
 -13  -5   5   94.88   60.42
 -13  -5   5   97.46   65.26
  13   5  -5  189.32   49.73
 -13  -5   6  269.87   24.57
 -13  -5   6  258.37   29.72
  13   5  -6  256.46   22.61
 -13  -5   7  120.46   76.80
 -13  -5   7  116.32   71.58
  13   5  -7  260.73   46.52
 -13  -5   8   10.17   12.79
  13   5  -8   36.49   23.09
  13   5  -8   38.44   16.29
 -13  -5   9   92.44   84.49
  13   5  -9  267.36   44.29
  13   5  -9  212.29   51.05
  13   5 -10   90.95   28.18
  13   5 -10   70.82   23.06
  13   5 -11  139.91   58.94
  13   5 -11  153.77   68.81
  13   5 -11  213.53   26.12
  13   5 -12  409.22   40.24
  13   5 -12  377.77   56.19
  13   5 -12  340.50   31.81
  13   5 -13   42.54   21.90
  13   5 -13   44.37   29.61
  13   5 -14  112.51   41.04
  13   5 -14   98.42   38.11
  13   5 -15   25.50   10.34
  13   5 -15   15.50   16.98
  13   5 -16   61.99   22.04
  13   5 -16   37.58   15.80
 -14  -6  -4    3.77    8.65
 -14  -6  -4    5.29    9.03
 -14  -6  -4    3.86    7.78
 -14  -6  -3   37.84   15.98
 -14  -6  -3   41.17   21.75
 -14  -6  -3   22.33   10.86
 -14  -6  -2    3.25    7.87
 -14  -6  -2   15.40   17.13
 -14  -6  -2   22.17   20.34
 -14  -6  -1   15.23   15.30
 -14  -6  -1   21.82   18.03
 -14  -6  -1   15.02   11.22
 -14  -6   0    3.73    7.41
 -14  -6   0    7.62    9.75
 -14  -6   0   -2.45   15.31
 -14  -6   1   30.00   20.65
 -14  -6   1   16.77   19.83
 -14  -6   1   29.29   52.48
 -14  -6   2    8.68    7.45
 -14  -6   2   10.37    8.75
 -14  -6   3   26.93    9.58
 -14  -6   3   56.59   41.11
  14   6  -3  155.50   25.15
 -14  -6   4   14.03    8.88
 -14  -6   4   13.05    7.48
  14   6  -4   11.26   12.95
 -14  -6   5  296.98   62.82
 -14  -6   5  306.91   93.87
  14   6  -5  449.25   61.90
 -14  -6   6   48.19   17.29
 -14  -6   6   54.42   15.94
  14   6  -6   52.13   16.00
 -14  -6   7  201.21   80.55
 -14  -6   7  200.09   66.03
  14   6  -7  331.55   73.08
 -14  -6   8   -0.81   13.01
  14   6  -8   -4.80   13.75
  14   6  -8   13.15   16.40
 -14  -6   9   15.66   37.76
  14   6  -9  190.08   21.69
  14   6  -9  214.87   24.42
 -14  -6  10   45.56   18.91
  14   6 -10   45.82   20.31
  14   6 -10   47.55   17.99
  14   6 -11  293.75   48.87
  14   6 -11  381.50   49.93
  14   6 -11  287.18   47.84
  14   6 -12   17.61   17.74
  14   6 -12   26.32   17.15
  14   6 -12   27.58   14.01
  14   6 -13  405.52   40.03
  14   6 -13  409.75   33.11
  14   6 -14    9.50    7.56
  14   6 -14   17.24   14.31
  14   6 -15  193.98   64.73
  14   6 -15  239.54   23.58
  14   6 -16    3.54   14.25
  14   6 -16   10.28   12.18
 -15  -7  -2   77.17   37.22
 -15  -7  -2   69.21   21.91
 -15  -7  -2   59.98   29.97
 -15  -7  -1  102.53   24.93
 -15  -7  -1   89.38   31.43
 -15  -7  -1   96.56   38.41
 -15  -7   0  207.40   64.59
 -15  -7   0  215.02   55.73
 -15  -7   0  266.28   46.65
 -15  -7   1   82.95   24.95
 -15  -7   1   81.44   39.49
 -15  -7   2   44.35   12.53
 -15  -7   2   36.82   20.36
 -15  -7   3   24.47   13.85
 -15  -7   3   23.29   16.57
  15   7  -3   70.88   31.71
 -15  -7   4  205.50   34.02
 -15  -7   4  229.03   22.59
  15   7  -4  248.22   28.44
 -15  -7   5   31.55   40.13
 -15  -7   5   48.19   29.96
  15   7  -5   55.71   69.46
 -15  -7   6  369.53   22.71
 -15  -7   6  318.11   38.90
  15   7  -6  320.61   29.08
 -15  -7   7   37.06   30.70
 -15  -7   7   30.28   20.81
  15   7  -7  103.65   16.19
 -15  -7   8   38.18   13.09
  15   7  -8   31.00   16.51
 -15  -7   9   32.80   43.67
  15   7  -9   57.58   63.59
  15   7  -9  138.45   17.85
 -15  -7  10  362.86   22.28
  15   7 -10  404.47   55.12
  15   7 -10  377.60   25.64
  15   7 -11  353.32   37.32
  15   7 -11  375.01   48.44
  15   7 -11  377.15   42.39
  15   7 -12  193.57   22.72
  15   7 -12  160.03   52.69
  15   7 -13   90.33   35.20
  15   7 -13  106.18   32.42
  15   7 -14   39.21   18.52
  15   7 -14   30.09   19.54
  15   7 -15   49.94   31.74
  15   7 -15   51.33   22.66
 -16  -8  -1   85.85   24.55
 -16  -8  -1  121.11   41.76
 -16  -8   0   12.93    8.65
 -16  -8   0   18.63   18.33
 -16  -8   1  280.42   29.86
 -16  -8   1  305.22   72.93
 -16  -8   2   83.48   33.60
 -16  -8   2   66.03   21.40
  16   8  -2   84.66   25.93
 -16  -8   3  144.60   36.98
 -16  -8   3  138.76   42.47
  16   8  -3  154.98   34.15
 -16  -8   4  264.40   19.22
 -16  -8   4  246.62   81.51
  16   8  -4  272.82   24.66
 -16  -8   5   43.98   18.61
 -16  -8   5   46.16   22.62
  16   8  -5   55.58   42.62
 -16  -8   6   76.74   20.41
 -16  -8   6   73.66   29.90
  16   8  -6   62.46   41.03
 -16  -8   7  122.70   35.05
 -16  -8   7  125.61   48.37
  16   8  -7  132.97   64.42
 -16  -8   8   15.23   15.37
  16   8  -8   19.27   22.56
 -16  -8   9   17.94   12.93
 -16  -8  10   70.51   37.67
  16   8 -10   74.35   32.11
  16   8 -10   78.04   17.86
  16   8 -11    7.17   11.12
  16   8 -11    9.56    5.92
  16   8 -12   19.92   14.06
  16   8 -12   26.19   13.07
  16   8 -13    8.80   15.42
  16   8 -13   17.70   12.52
  16   8 -14   10.52    8.18
  16   8 -14   16.73   13.30
 -17  -9   2   21.65   12.96
 -17  -9   2    5.30    8.83
  17   9  -2   41.34   20.79
 -17  -9   3   55.77   19.75
 -17  -9   3   65.33   20.61
  17   9  -3   69.52   31.30
 -17  -9   4    4.16    3.92
 -17  -9   4    8.45   11.30
  17   9  -4    7.89   14.34
 -17  -9   5   96.07   43.05
 -17  -9   5  104.96   46.19
  17   9  -5  116.51   36.50
 -17  -9   6   91.70   32.98
 -17  -9   6   99.98   38.88
  17   9  -6  130.89   29.65
 -17  -9   7   92.33   31.31
 -17  -9   7   80.91   27.61
  17   9  -7   93.06   46.58
 -17  -9   8  360.11   38.48
 -17  -9   8  349.91   28.84
  17   9  -8  380.02   31.05
 -17  -9   9   62.93   21.98
  17   9  -9   55.29   23.98
  17   9  -9   52.90   29.92
 -17  -9  10   96.74   36.26
  17   9 -10  115.51   39.14
  17   9 -10  109.48   23.34
  17   9 -11   31.03   17.77
  17   9 -11   20.65   11.64
  17   9 -11   50.36   12.04
  17   9 -12   69.38   32.85
  17   9 -12   90.89   14.78
  17   9 -13   13.01    9.80
 -18 -10   5   20.98   21.27
  18  10  -5    5.11   13.01
 -18 -10   6   59.09   19.35
  18  10  -6  146.80   27.96
 -18 -10   7   79.72   40.84
 -18 -10   7   83.08   33.45
  18  10  -7  108.60   56.75
 -18 -10   8   15.24   11.31
 -18 -10   8   24.50   13.52
  18  10  -8   23.96   22.82
 -18 -10   9   31.57   12.98
  18  10  -9   45.40   18.34
  18  10  -9   58.27   23.84
 -18 -10  10   68.08   48.93
  18  10 -10  106.79   45.27
  18  10 -10  115.35   22.11
  -6 -16   2    4.96    7.21
  -6 -16   1  245.36   27.52
  -6 -16   0   34.83   15.31
  -6 -16  -1  149.47   63.96
  -5 -15   3   79.19   30.75
  -5 -15   2   26.51   13.85
  -5 -15   1   88.32   41.94
  -5 -15   0   51.57   19.72
  -5 -15  -1   61.75   23.25
  -5 -15  -2   12.84   14.07
  -5 -15  -3   97.07   38.24
  -5 -15  -4    3.39    6.70
  -5 -15  -4    7.58   11.20
  -4 -14   3    1.69    9.73
  -4 -14   2   50.09   23.47
  -4 -14   1    4.70    8.25
  -4 -14   0   55.83   24.47
  -4 -14  -1   21.49   12.40
  -4 -14  -2  143.24   29.26
  -4 -14  -2  170.86   62.15
  -4 -14  -3    5.57    6.23
  -4 -14  -3   17.12   11.16
  -4 -14  -4    6.48    6.17
  -4 -14  -4    6.05    8.40
  -4 -14  -5    6.08    5.85
  -4 -14  -5    5.52   13.75
  -4 -14  -6   -1.22    9.36
  -4 -14  -6    1.01    5.82
  -3 -13   4  729.33   62.58
  -3 -13   3   42.46   16.99
  -3 -13   2  571.54   31.53
  -3 -13   1   46.22   15.96
  -3 -13   0  448.55   29.39
  -3 -13  -1    0.84    4.90
  -3 -13  -1    8.73    8.79
  -3 -13  -2  315.90   28.46
  -3 -13  -2  285.35   26.12
  -3 -13  -3    6.63    5.02
  -3 -13  -3   19.20   14.26
  -3 -13  -4  199.30   15.14
  -3 -13  -4  225.92   65.47
  -3 -13  -5    9.20    7.82
  -3 -13  -5   19.20    8.43
  -3 -13  -6  149.58   43.49
  -3 -13  -6  182.45   66.86
  -3 -13  -7   10.83   10.26
  -3 -13  -7   11.52   14.99
  -2 -12   4  687.99   49.46
  -2 -12   3   43.55   12.01
  -2 -12   2 1189.01   60.13
  -2 -12   1    9.63    7.95
  -2 -12   0 1755.97   82.14
  -2 -12   0 1756.42   85.17
  -2 -12  -1  187.57   44.36
  -2 -12  -1  163.86   38.48
  -2 -12  -2 1110.18   62.72
  -2 -12  -2 1149.60   65.98
  -2 -12  -3  103.55   26.20
  -2 -12  -3   82.38   23.95
  -2 -12  -4  930.51   70.60
  -2 -12  -4  785.94   79.80
  -2 -12  -5   25.79    9.98
  -2 -12  -5   21.08   13.68
  -2 -12  -6  621.49   39.50
  -2 -12  -6  642.86   58.94
  -2 -12  -7   -0.03   11.33
  -2 -12  -7    5.96    8.84
  -2 -12  -8  108.92   34.48
  -2 -12  -8  120.01   36.28
  -2 -12  -9   51.12   15.03
  -2 -12  -9   48.50   15.81
   1  11 -11   46.59   13.09
   1  11 -10   29.83   14.11
   1  11  -9   81.03   18.25
   1  11  -8   15.29   14.55
   1  11  -7  198.33   13.97
   1  11  -6    7.49    7.60
  -1 -11   4  269.05   32.34
  -1 -11   3  126.81    9.91
  -1 -11   2  561.20   50.06
  -1 -11   1    5.92    6.05
  -1 -11   0  472.49   34.03
  -1 -11   0  450.44   37.90
  -1 -11  -1   77.28   31.19
  -1 -11  -1   88.07   43.47
  -1 -11  -2  131.31   10.89
  -1 -11  -2  125.65   37.04
  -1 -11  -3   40.20   14.70
  -1 -11  -3   37.18   18.53
  -1 -11  -4  534.39   28.92
  -1 -11  -4  491.03   35.75
  -1 -11  -5  168.06   14.25
  -1 -11  -5  188.05   56.73
  -1 -11  -6  251.04   18.86
  -1 -11  -6  264.16   28.61
  -1 -11  -7  145.46   47.30
  -1 -11  -7  143.98   46.76
  -1 -11  -8  130.30   35.09
  -1 -11  -8  120.46   53.21
  -1 -11  -9   34.92   12.48
  -1 -11  -9    4.50   10.40
  -1 -11 -10   -4.22   13.70
  -1 -11 -10   16.80    7.71
   0  10 -11   -0.60   12.64
   0  10 -10   -9.69   11.27
   0  10  -9    1.05   11.90
   0  10  -8   18.11   16.54
   0  10  -7    1.54   10.06
   0  10  -6   91.60   14.86
   0  10  -5    4.02   11.24
   0  10  -4   13.89   11.10
   0 -10   4    7.63    6.67
   0  10  -3    4.55    6.37
   0 -10   3    2.05    3.53
   0  10  -2   23.61    5.68
   0 -10   2   23.23   10.07
   0 -10   1   44.84   16.18
   0 -10   0  958.91   45.58
   0 -10   0  876.05   43.47
   0 -10  -1   39.11   15.87
   0 -10  -1   35.18   18.98
   0 -10  -2   25.19    9.49
   0 -10  -2   27.57   10.90
   0 -10  -3    7.02    6.79
   0 -10  -3    3.80   11.30
   0 -10  -4    6.11    9.37
   0 -10  -4   13.23    8.19
   0 -10  -5   12.17    6.37
   0 -10  -5    7.03    6.94
   0 -10  -6   96.16   40.16
   0 -10  -6   89.17   30.19
   0 -10  -7   -1.06    6.58
   0 -10  -7    6.66    6.88
   0 -10  -7    3.64    9.91
   0 -10  -8   17.47   14.56
   0 -10  -8   22.29   15.21
   0 -10  -9   11.97    7.75
   0 -10  -9    7.21    9.57
   0 -10 -10    9.96   17.17
   0 -10 -10    2.04    7.51
   0 -10 -11    7.87    5.80
   0 -10 -11   14.30    7.58
  -1   9 -11   10.94   12.78
  -1   9 -10   10.08   20.74
  -1   9  -9  208.43   21.51
  -1   9  -8   13.01   15.05
  -1   9  -7  650.98   46.01
  -1   9  -6   20.45   11.61
  -1   9  -5  992.32   47.58
  -1   9  -4   10.17    9.95
   1  -9   4   14.40    5.34
  -1   9  -3  877.91   42.93
   1  -9   3  832.89   42.51
  -1   9  -2  251.68   28.74
   1  -9   2  259.80   29.37
   1  -9   2  215.19   27.75
  -1   9  -1 1450.83   43.73
   1  -9   1 1412.70   48.96
  -1   9   0   53.04    9.61
   1  -9   0   63.39   23.85
   1  -9  -1 3719.01  115.55
   1  -9  -1 3830.70  122.42
   1  -9  -2   42.63    8.56
   1  -9  -2   55.31   17.37
   1  -9  -3  914.27   48.01
   1  -9  -3  916.15   49.99
   1  -9  -4   15.56   15.49
   1  -9  -4    7.56   14.85
   1  -9  -5  730.29   31.59
   1  -9  -5  768.68   45.38
   1  -9  -5  761.39   38.68
   1  -9  -6  686.29   27.81
   1  -9  -6  683.50   42.10
   1  -9  -6  688.13   47.75
   1  -9  -7 1109.22   50.70
   1  -9  -7 1156.42   74.59
   1  -9  -7 1203.79   70.29
   1  -9  -8   13.27   10.97
   1  -9  -8    8.46   10.67
   1  -9  -8   15.67   27.10
   1  -9  -9  134.67   15.91
   1  -9  -9  157.73   33.29
   1  -9  -9  176.64   75.10
   1  -9 -10   10.53   14.42
   1  -9 -10   27.00   16.53
   1  -9 -10    8.33   14.98
   1  -9 -11   43.91   11.98
   1  -9 -11   49.65   18.25
   1  -9 -11   50.18   43.85
   1  -9 -12    4.78   10.89
   1  -9 -12   23.85   11.18
  -2   8 -11   31.85   19.87
  -2   8 -10   30.66   23.35
  -2   8  -9  225.99   26.29
  -2   8  -8  129.20   20.28
  -2   8  -7 1097.18   62.77
  -2   8  -6  225.69   19.53
  -2   8  -5 1292.39   58.18
  -2   8  -4  343.75   26.92
  -2   8  -3 2156.75   73.87
   2  -8   3 2214.10   74.36
  -2   8  -2 1090.11   35.94
   2  -8   2 1038.55   22.32
  -2   8  -1 3669.24  108.27
   2  -8   1 3444.48   99.63
   2  -8   1 3646.67  114.14
  -2   8   0  881.81   28.59
   2  -8   0  912.15   29.09
  -2   8   0  809.36   26.78
   2  -8   0  880.86   33.17
   2  -8  -1 2576.13   79.69
  -2   8   1 2370.40   67.82
   2  -8  -1 2499.65   91.14
   2  -8  -2 1204.20   40.58
   2  -8  -2 1113.09   43.06
   2  -8  -3  910.00   45.74
   2  -8  -3  976.24   19.79
   2  -8  -3  968.18   53.36
   2  -8  -4  665.44   34.57
   2  -8  -4  705.69   41.35
   2  -8  -4  673.15   44.28
   2  -8  -5  632.37   29.23
   2  -8  -5  655.85   34.17
   2  -8  -5  623.59   36.85
   2  -8  -6   45.46   11.41
   2  -8  -6   85.98   18.72
   2  -8  -6   26.28   33.01
   2  -8  -7   78.81   26.23
   2  -8  -7   29.23   54.94
   2  -8  -8  137.05   33.76
   2  -8  -8  142.11   49.58
   2  -8  -8  151.66   74.08
   2  -8  -9  276.34   18.31
   2  -8  -9  287.48   61.39
   2  -8  -9  285.16   96.16
   2  -8 -10   82.36   17.79
   2  -8 -10   76.61   15.23
   2  -8 -10   76.36   30.38
   2  -8 -11   76.01   14.35
   2  -8 -11   72.82   28.41
   2  -8 -11   76.71   43.86
   2  -8 -12   17.71   12.64
   2  -8 -12   14.15   20.40
   2  -8 -12   13.90   11.97
   2  -8 -13   10.81   12.95
   2  -8 -13    7.38   12.70
   2  -8 -13   14.52   12.30
  -3   7 -11   16.87   13.74
  -3   7 -10  109.05   38.43
  -3   7  -9    7.94   10.35
  -3   7  -8  245.80   25.90
  -3   7  -7  327.77   44.73
  -3   7  -6  278.22   23.07
  -3   7  -6  306.74   12.33
  -3   7  -5  627.40   44.84
  -3   7  -5  609.85   38.72
   3  -7   5  596.82   37.51
  -3   7  -4 1172.10   43.65
   3  -7   4 1069.46   34.95
  -3   7  -4 1057.44   37.16
  -3   7  -3  137.09   35.68
   3  -7   3  120.19   12.92
  -3   7  -3  110.11   11.31
  -3   7  -2 2862.52   94.70
   3  -7   2 2875.34   83.53
  -3   7  -1 2853.97   81.14
   3  -7   1 2799.57   82.01
  -3   7   0 1511.95   43.35
   3  -7   0 1452.85   12.21
   3  -7   0 1518.68   41.86
   3  -7   0 1447.06   23.36
  -3   7   1  533.92   26.59
   3  -7  -1  488.64   23.31
   3  -7  -1  540.38   26.70
  -3   7   1  522.27   26.50
   3  -7  -1  544.91   30.58
  -3   7   2 1541.49   44.25
   3  -7  -2 1604.76   44.71
   3  -7  -2 1491.56   43.39
   3  -7  -2 1437.40   49.97
   3  -7  -3   86.32   19.65
   3  -7  -3  168.25   35.06
   3  -7  -4 2078.54   58.96
   3  -7  -4 2079.77   59.87
   3  -7  -4 2154.68   63.28
   3  -7  -4 2089.65   70.09
   3  -7  -5  273.90   27.70
   3  -7  -5  311.40   33.21
   3  -7  -5  357.80   42.45
   3  -7  -6  571.73   27.80
   3  -7  -6  592.60   33.40
   3  -7  -6  590.61   40.24
   3  -7  -7   78.25   16.36
   3  -7  -7  165.28   47.70
   3  -7  -7  133.43   72.32
   3  -7  -8  333.63   27.54
   3  -7  -8  358.43   31.94
   3  -7  -8  349.76   51.14
   3  -7  -9   45.34   18.22
   3  -7  -9   90.71   22.93
   3  -7  -9  117.05   31.36
   3  -7 -10  241.47   20.11
   3  -7 -10  269.26   23.55
   3  -7 -10  249.81   52.20
   3  -7 -11   23.42   18.65
   3  -7 -11    0.39   19.62
   3  -7 -12   20.43   21.92
   3  -7 -12   37.91   23.01
   3  -7 -12   26.87   12.56
   3  -7 -13    2.15   13.74
   3  -7 -13   20.40   19.00
   3  -7 -13   -1.93    9.71
   3  -7 -14   46.66   17.14
   3  -7 -14   41.05   21.92
   3  -7 -14   41.03   19.44
  -4   6 -11    8.01   11.70
  -4   6 -10   -1.86   16.66
  -4   6  -9   15.06   11.34
  -4   6  -8   22.47   17.83
  -4   6  -7   19.04   17.30
  -4   6  -7   16.49    5.36
  -4   6  -6   25.11   20.58
  -4   6  -6    3.79    5.14
  -4   6  -5   80.99   34.39
  -4   6  -5   90.99   10.66
  -4   6  -4   70.85   18.91
  -4   6  -4   58.03   18.05
   4  -6   4   44.91   10.53
   4  -6   4   46.10    4.23
  -4   6  -3   55.14   15.90
   4  -6   3   46.18    4.35
   4  -6   3   52.55   15.90
  -4   6  -3   47.65    4.07
  -4   6  -2 2129.78   65.55
  -4   6  -2 2080.60   58.94
   4  -6   2 2030.33   55.87
   4  -6   2 2207.39   63.84
  -4   6  -1   13.25    5.18
   4  -6   1    8.21    4.36
   4  -6   1   11.43   11.04
  -4   6   0  265.23   22.15
   4  -6   0  248.75   17.89
   4  -6   0  256.60   17.52
   4  -6   0  288.44   24.41
  -4   6   1  479.49   22.51
   4  -6  -1  450.50   19.88
   4  -6  -1  455.92   19.73
   4  -6  -1  470.51   22.99
   4  -6  -1  534.21   42.15
  -4   6   2    7.09    7.07
   4  -6  -2    2.93    4.86
  -4   6   2   12.65   14.72
   4  -6  -2   17.24   16.76
  -4   6   3  227.75   16.97
   4  -6  -3  225.51   17.79
   4  -6  -3  231.47   21.67
   4  -6  -3  287.39   26.33
   4  -6  -4   95.76   19.95
   4  -6  -4   87.50   17.93
   4  -6  -4   89.47   19.97
   4  -6  -4   91.33   19.75
   4  -6  -5  199.14   15.38
   4  -6  -5  260.68   22.87
   4  -6  -5  212.57   20.32
   4  -6  -6  271.32   27.61
   4  -6  -6  281.59   31.44
   4  -6  -6  268.86   30.35
   4  -6  -7  116.88   20.99
   4  -6  -7  195.04   29.39
   4  -6  -8   -0.85   11.39
   4  -6  -8   17.15   20.75
   4  -6  -8   18.82   14.99
   4  -6  -9  130.85   37.14
   4  -6  -9  240.70   38.57
   4  -6  -9  188.55   50.15
   4  -6 -10   17.61   15.64
   4  -6 -10   29.24   14.84
   4  -6 -10   29.96   12.96
   4  -6 -11   98.64   17.77
   4  -6 -11  123.61   22.29
   4  -6 -11  110.72   63.10
   4  -6 -12   24.75   16.18
   4  -6 -12   26.93   19.84
   4  -6 -12   23.35   16.10
   4  -6 -13   73.26   15.23
   4  -6 -13   76.92   21.33
   4  -6 -13   92.79   29.31
   4  -6 -14   33.05   16.62
   4  -6 -14   19.02   17.79
   4  -6 -14   25.02    9.80
  -5   5 -11   21.16   15.45
  -5   5 -10   27.30   16.21
  -5   5  -9   30.30   24.81
  -5   5  -8  137.81   56.25
  -5   5  -8  109.47   15.03
  -5   5  -7  274.20   23.43
  -5   5  -7  233.47   14.10
  -5   5  -6  315.04   25.53
  -5   5  -6  311.26   13.45
  -5   5  -5  554.92   53.40
  -5   5  -5  651.06   44.22
   5  -5   5  546.08   36.04
  -5   5  -4  842.86   45.33
  -5   5  -4  842.38   40.74
   5  -5   4  869.55   41.35
  -5   5  -3  752.38   47.28
  -5   5  -3  808.91   43.51
   5  -5   3  774.65   42.70
  -5   5  -2   40.13   14.59
   5  -5   2   28.53   12.64
   5  -5   2   37.14   13.91
  -5   5  -1 2174.37   48.47
  -5   5  -1 1829.72   40.46
   5  -5   1 2099.38   46.38
  -5   5   0 1558.17   32.88
   5  -5   0 1648.85   32.77
   5  -5   0 1552.79   31.42
   5  -5   0 1611.19   36.38
  -5   5   1  662.25   29.59
   5  -5  -1  568.16   26.58
   5  -5  -1  542.54   26.13
   5  -5  -1  590.34   31.81
   5  -5  -2 1935.23   39.26
   5  -5  -2 2186.46   45.00
   5  -5  -2 2062.00   45.35
  -5   5   3  413.94   19.73
   5  -5  -3  472.32   21.77
   5  -5  -3  318.25   20.81
  -5   5   4  976.19  175.66
   5  -5  -4  933.73   42.39
   5  -5  -4  991.62   28.69
   5  -5  -5 1520.62   42.65
   5  -5  -5 1593.19   42.32
   5  -5  -5 1549.52   42.22
   5  -5  -6 2638.12   77.68
   5  -5  -6 2100.04   68.20
   5  -5  -6 2180.74   70.53
   5  -5  -7  353.01   69.43
   5  -5  -7  518.77   40.09
   5  -5  -7  547.67   39.07
   5  -5  -8  881.44   53.77
   5  -5  -8  934.08   53.11
   5  -5  -8  977.17   51.33
   5  -5  -9  196.88   55.51
   5  -5  -9  223.06   61.83
   5  -5  -9  271.10   71.26
   5  -5 -10  164.13   20.26
   5  -5 -10  153.49   30.73
   5  -5 -10  150.51   63.66
   5  -5 -11   97.08   24.80
   5  -5 -12  357.39   39.78
   5  -5 -12  314.82   33.60
   5  -5 -12  418.74   64.34
   5  -5 -13   19.74   15.11
   5  -5 -13   31.31   17.40
   5  -5 -13   18.97    9.31
   5  -5 -14  142.09   23.39
   5  -5 -14  152.53   27.97
   5  -5 -14  112.19   28.30
   5  -5 -15   20.95   21.58
   5  -5 -15    9.58   16.91
   5  -5 -15    7.01    4.30
  -6   4 -10   94.38   47.30
  -6   4  -9  170.75   34.30
  -6   4  -9  146.30   19.11
  -6   4  -8   84.74   28.47
  -6   4  -8   66.42   19.35
  -6   4  -7  673.33   91.49
  -6   4  -7  652.30   31.89
  -6   4  -6  169.61   59.87
  -6   4  -6  151.41   36.30
   6  -4   6  143.61   32.74
  -6   4  -5 1690.82   87.43
  -6   4  -5 1846.71   84.57
   6  -4   5 1626.28   70.59
  -6   4  -4  568.38   33.73
  -6   4  -4  587.02   35.16
   6  -4   4  574.55   29.95
  -6   4  -3 1863.48   63.75
  -6   4  -3 1755.04   62.48
   6  -4   3 1793.40   60.86
  -6   4  -2  575.56   32.17
  -6   4  -2  558.27   29.19
   6  -4   2  564.42   31.46
  -6   4  -1  554.74   39.87
  -6   4  -1  548.65   27.40
   6  -4   1  582.25   32.81
  -6   4   0 1573.73   37.02
  -6   4   0 1649.97   35.60
   6  -4   0 1638.77   38.34
  -6   4   1 2349.62   51.15
   6  -4  -1 2504.39   67.21
  -6   4   2  889.81   37.82
   6  -4  -2  894.50   40.39
   6  -4  -2  859.62   46.76
  -6   4   3  483.39   26.57
   6  -4  -3  451.27   25.65
  -6   4   5 2522.53   63.60
   6  -4  -5 2587.57   59.08
   6  -4  -5 2613.56   60.46
   6  -4  -6  611.27   32.61
   6  -4  -6  638.78   36.70
   6  -4  -6  630.37   53.27
   6  -4  -7 2033.11   72.26
   6  -4  -7 1884.72   63.59
   6  -4  -7 1852.54   61.19
   6  -4  -8  540.20   34.80
   6  -4  -8  486.33   35.83
   6  -4  -8  528.14   36.70
   6  -4  -9 1762.86   65.00
   6  -4  -9 1821.90   72.65
   6  -4  -9 1763.79   65.56
   6  -4 -10   50.05   21.02
   6  -4 -10   45.60   22.39
   6  -4 -10   72.05   54.52
   6  -4 -11 1001.03   56.28
   6  -4 -11 1111.56   60.63
   6  -4 -11 1140.50   62.77
   6  -4 -12   15.37   16.00
   6  -4 -12   17.44   22.03
   6  -4 -12   28.48   13.95
   6  -4 -13  333.22   32.72
   6  -4 -13  379.91   38.02
   6  -4 -13  374.67   42.38
   6  -4 -14   29.12   13.64
   6  -4 -14   32.12   19.62
   6  -4 -14   41.83   13.52
   6  -4 -15   34.69   25.35
   6  -4 -15   12.37   15.59
  -7   3 -10    7.62   14.82
  -7   3 -10    8.76    7.71
  -7   3  -9  177.86   60.65
  -7   3  -9  148.09   40.31
  -7   3  -8    7.28   21.22
  -7   3  -8   12.95    7.38
  -7   3  -7  352.47   26.81
  -7   3  -7  368.77   44.46
  -7   3  -6    5.87   17.43
  -7   3  -6    1.10   10.11
   7  -3   6   -0.19    5.73
  -7   3  -5  783.17   44.55
  -7   3  -5  858.51   38.15
   7  -3   5  799.24   36.56
  -7   3  -4  132.48   38.23
  -7   3  -4  129.90   37.04
   7  -3   4  116.44   33.78
  -7   3  -3 1524.49   70.94
  -7   3  -3 1477.37   51.27
   7  -3   3 1503.87   60.87
  -7   3  -2  164.47   43.83
  -7   3  -2  149.25   17.23
   7  -3   2  142.49   18.59
  -7   3  -1  707.71   20.71
  -7   3  -1  708.12   18.94
   7  -3   1  736.02   29.50
  -7   3   0   27.53   27.03
  -7   3   0   11.39   14.55
   7  -3   0   21.93    9.97
  -7   3   1  359.56   18.80
   7  -3  -1  370.11   32.38
  -7   3   2  132.03   42.71
   7  -3  -2   74.38   17.23
   7  -3  -3  853.15   45.84
   7  -3  -3  807.58   40.16
   7  -3  -4  134.74   22.38
   7  -3  -4  124.77   14.47
   7  -3  -5 4269.18   91.95
   7  -3  -6  541.08   36.25
   7  -3  -6  498.85   31.58
   7  -3  -7 1553.86   72.23
   7  -3  -7 1588.65   53.13
   7  -3  -7 1647.25   67.56
   7  -3  -8  346.84   38.47
   7  -3  -8  324.04   36.56
   7  -3  -8  394.23   42.53
   7  -3  -9  620.26   67.05
   7  -3  -9  649.92   71.89
   7  -3  -9  776.42   51.33
   7  -3 -10  520.60   43.14
   7  -3 -10  549.49   47.57
   7  -3 -10  540.70   57.26
   7  -3 -11  765.55   46.70
   7  -3 -11  842.65   47.63
   7  -3 -11  791.59   41.92
   7  -3 -12  228.50   21.09
   7  -3 -12  256.49   26.24
   7  -3 -12  258.57   39.50
   7  -3 -13   27.83   23.59
   7  -3 -13   48.53   30.50
   7  -3 -13   20.79   25.44
   7  -3 -14   65.01   21.53
   7  -3 -14   92.67   30.11
   7  -3 -14   78.43   25.58
   7  -3 -15    6.36   18.02
   7  -3 -15   10.80   16.99
   7  -3 -16   81.58   22.31
   7  -3 -16   70.27   22.80
  -8   2 -10   63.99   22.63
  -8   2 -10   35.27   12.34
  -8   2  -9   -1.34   17.72
  -8   2  -9    9.00    8.36
  -8   2  -8   28.83   22.27
  -8   2  -8   19.04   11.95
  -8   2  -7   16.04   16.45
  -8   2  -7   19.79    7.28
  -8   2  -6   46.84   19.90
  -8   2  -6   40.77    9.79
   8  -2   6   39.40   13.54
  -8   2  -5  115.16   58.83
  -8   2  -5  155.83   60.14
   8  -2   5  141.36   34.34
  -8   2  -4  273.62   42.95
  -8   2  -4  286.51   48.26
   8  -2   4  266.13   27.40
  -8   2  -3   15.22   17.82
  -8   2  -3    4.70   10.17
   8  -2   3    4.93    8.71
  -8   2  -2  215.83   36.79
  -8   2  -2  227.71   27.24
   8  -2   2  191.97   23.16
  -8   2  -1   52.38   23.94
  -8   2  -1   51.43   18.66
   8  -2   1   51.92   16.03
  -8   2   0  291.48   26.50
  -8   2   0  279.35   18.01
   8  -2   0  293.75   25.61
  -8   2   1   53.10   24.01
  -8   2   1   51.40   19.19
   8  -2  -1   62.69   26.66
  -8   2   2  246.66   47.15
  -8   2   3   15.82    9.14
  -8   2   3   19.00    8.16
   8  -2  -3   10.70   12.64
  -8   2   4 1496.04   36.28
   8  -2  -4 1417.76   38.99
  -8   2   5  399.75   26.30
   8  -2  -5  449.01   25.94
   8  -2  -5  365.64   45.55
  -8   2   6  456.37   25.22
   8  -2  -6  487.66   27.79
   8  -2  -6  483.46   35.58
  -8   2   7  128.32   35.27
   8  -2  -7  188.17   27.87
   8  -2  -8  403.18   47.89
   8  -2  -8  520.54   39.37
   8  -2  -8  509.80   37.60
   8  -2  -9  328.63   46.38
   8  -2  -9  362.21   48.44
   8  -2  -9  339.84   60.07
   8  -2 -10 1316.92   73.73
   8  -2 -10 1414.99   73.38
   8  -2 -10 1381.52   73.62
   8  -2 -11   84.01   38.69
   8  -2 -11   91.10   35.33
   8  -2 -11   82.80   52.76
   8  -2 -12  962.53   52.68
   8  -2 -12 1041.05   56.26
   8  -2 -12 1030.54   54.21
   8  -2 -13    7.19   14.01
   8  -2 -13   36.28   29.90
   8  -2 -13   14.23   14.59
   8  -2 -14   73.27   20.94
   8  -2 -14   78.93   24.20
   8  -2 -14   75.94   30.79
   8  -2 -15   52.19   20.77
   8  -2 -15   72.77   24.93
   8  -2 -16  124.45   24.11
   8  -2 -16  124.46   23.81
  -9   1  -9   -0.63   12.84
  -9   1  -9    6.43   13.79
  -9   1  -8   78.90   43.50
  -9   1  -8  121.19   53.99
  -9   1  -7   19.27   12.10
  -9   1  -7    7.67   11.98
   9  -1   7   19.65    8.74
  -9   1  -6  292.17   24.34
  -9   1  -6  411.37   58.81
   9  -1   6  383.99   33.79
  -9   1  -5    5.32   10.03
  -9   1  -5    7.01    6.74
   9  -1   5    6.85   10.34
  -9   1  -4  380.55   30.29
  -9   1  -4  361.92   22.75
   9  -1   4  363.87   21.37
  -9   1  -3    6.20   15.34
  -9   1  -3   16.50    9.76
   9  -1   3    3.55    8.47
  -9   1  -2 1123.80   50.89
  -9   1  -2 1343.24   56.00
   9  -1   2 1137.38   45.89
  -9   1  -1  429.93   46.25
  -9   1  -1  521.21   35.88
   9  -1   1  464.62   18.86
  -9   1   0 2094.36   63.46
  -9   1   0 2027.87   69.24
   9  -1   0 2163.77   65.58
  -9   1   1  886.32   34.57
   9  -1  -1  819.57   33.51
  -9   1   2 3767.87   85.32
   9  -1  -2 3978.98   81.30
  -9   1   3 2342.96   53.43
  -9   1   3 2374.40   54.88
   9  -1  -3 2450.70   56.40
  -9   1   4  303.25   62.06
   9  -1  -4  248.65   24.53
  -9   1   5 3133.70   66.39
   9  -1  -5 3135.97   67.25
   9  -1  -5 3453.39   78.12
  -9   1   6  883.34   46.47
   9  -1  -6  851.50   34.48
   9  -1  -6  806.33   36.98
  -9   1   7  964.38   37.30
   9  -1  -7  876.61   35.68
  -9   1   8  568.25   77.51
   9  -1  -8  744.09   64.21
   9  -1  -8  705.46   63.69
   9  -1  -9  822.89   43.39
   9  -1  -9  847.72   51.61
   9  -1  -9  809.84   41.92
   9  -1 -10  115.16  119.02
   9  -1 -10  312.52   83.38
   9  -1 -10  321.59   85.02
   9  -1 -11  736.73   42.42
   9  -1 -11  732.55   49.98
   9  -1 -11  762.62   40.29
   9  -1 -12   27.80   20.39
   9  -1 -12   67.93   49.20
   9  -1 -12   42.59   19.73
   9  -1 -13   66.20   14.78
   9  -1 -13   86.56   23.01
   9  -1 -13   86.17   30.51
   9  -1 -14   16.39   20.74
   9  -1 -14   51.88   35.84
   9  -1 -14   25.81   24.76
   9  -1 -15   83.99   22.07
   9  -1 -15   97.36   24.53
   9  -1 -16   11.74   16.96
   9  -1 -16   21.99   17.04
 -10   0  -8  166.30   65.86
 -10   0  -8  180.67   51.61
 -10   0  -7    7.41   10.45
 -10   0  -7    4.94   10.81
  10   0   7    0.84    7.96
 -10   0  -6  353.82   29.81
 -10   0  -6  330.16   79.28
  10   0   6  314.59   23.21
 -10   0  -5    1.46   16.37
 -10   0  -5   -0.22   12.00
  10   0   5    6.28    9.87
 -10   0  -4  946.64   62.04
 -10   0  -4  950.51   61.15
  10   0   4  989.57   59.45
 -10   0  -3    9.70   11.43
 -10   0  -3   -0.35    9.31
  10   0   3    3.35    9.37
 -10   0  -2 2139.88  104.70
 -10   0  -2 2708.51  131.16
  10   0   2 2476.18  109.23
 -10   0  -1   -2.23   11.50
 -10   0  -1   -3.80   13.64
  10   0   1    5.61   12.57
 -10   0   0 4906.52  149.06
 -10   0   0 4700.85  151.69
  10   0   0 5038.71   48.98
 -10   0   1    7.26   11.69
 -10   0   1    4.95    7.39
  10   0  -1    0.48    4.42
 -10   0   2 3468.20  113.64
 -10   0   2 3399.99   99.03
  10   0  -2 3277.82   96.62
 -10   0   3   -6.32   11.65
 -10   0   3    4.11    5.62
  10   0  -3    9.35   10.88
 -10   0   4  657.83   53.57
 -10   0   4  724.50   41.40
  10   0  -4  808.22   40.24
 -10   0   5    4.91    7.84
  10   0  -5    4.71    6.07
  10   0  -5    3.79   16.42
 -10   0   6 1900.44   71.53
  10   0  -6 1568.67   50.91
  10   0  -6 1776.97   58.62
 -10   0   7    8.84   10.64
  10   0  -7    0.52    7.06
  10   0  -7   -2.38   14.22
 -10   0   8 2893.29   92.84
  10   0  -8 2680.54   87.77
  10   0  -8 2828.91   91.37
  10   0  -9   14.85   19.71
  10   0  -9    6.21   21.68
  10   0 -10  237.32   69.72
  10   0 -10  252.58  107.95
  10   0 -10  283.13   84.81
  10   0 -11    2.66   16.57
  10   0 -11    5.79   16.37
  10   0 -11   -3.72   16.16
  10   0 -12   51.81   21.57
  10   0 -12   69.48   51.95
  10   0 -12   40.81   61.94
  10   0 -13    6.25   19.00
  10   0 -13   15.20   23.80
  10   0 -13    8.04    7.49
  10   0 -14   57.24   35.00
  10   0 -14  123.79   28.86
  10   0 -14   41.05   43.51
  10   0 -15   -2.79   18.32
  10   0 -15    2.17   16.90
  10   0 -16   11.58   18.25
  10   0 -16   46.29   17.78
  10   0 -17  -10.20   17.93
  10   0 -17   12.62   22.69
 -11  -1  -8   64.14   21.49
 -11  -1  -8   68.13   24.25
 -11  -1  -7   10.51    7.38
 -11  -1  -7   18.32   11.21
  11   1   7    5.49    7.05
 -11  -1  -6  304.36   63.72
 -11  -1  -6  299.18   83.12
  11   1   6  340.66   25.81
 -11  -1  -5    7.95   17.35
 -11  -1  -5    5.61    6.00
  11   1   5   -0.24   10.07
 -11  -1  -4  317.72   27.71
 -11  -1  -4  332.41   66.55
  11   1   4  366.79   28.89
 -11  -1  -3   79.63   28.96
 -11  -1  -3   69.15   39.98
  11   1   3   77.04   37.37
 -11  -1  -2  790.02   39.95
 -11  -1  -2 1005.99   44.79
  11   1   2  840.30   50.46
 -11  -1  -1   94.67   35.37
 -11  -1  -1  117.51   48.56
  11   1   1  126.56   36.83
 -11  -1   0 1635.86   78.26
 -11  -1   0 1779.50   90.51
  11   1   0 1705.48   95.66
 -11  -1   1  373.61   48.53
 -11  -1   1  385.35   50.56
  11   1  -1  424.98   53.92
 -11  -1   2 1258.12   55.16
 -11  -1   2 1254.10   46.45
  11   1  -2 1270.96   47.85
 -11  -1   3   76.54   17.37
 -11  -1   3   87.07   20.90
  11   1  -3  102.79   19.61
 -11  -1   4 1823.49   59.29
 -11  -1   4 1844.98   61.12
  11   1  -4 1811.96   61.59
 -11  -1   5   63.36   24.08
 -11  -1   5   81.62   34.16
  11   1  -5   81.75   15.65
 -11  -1   6  556.90   47.41
  11   1  -6  641.06   55.46
  11   1  -6  700.66   43.41
 -11  -1   7  785.21   45.07
  11   1  -7  796.74   52.48
  11   1  -7  826.92   48.10
 -11  -1   8  322.59   69.06
  11   1  -8  458.66   39.38
  11   1  -8  452.25   64.91
 -11  -1   9  221.58   30.13
  11   1  -9  215.34   46.44
  11   1  -9  201.16   32.12
  11   1 -10  383.34   37.20
  11   1 -10  478.53   77.15
  11   1 -10  410.71   75.55
  11   1 -11  450.91   31.11
  11   1 -11  429.06   30.43
  11   1 -11  422.36   35.35
  11   1 -12  102.04   38.28
  11   1 -12  113.38   75.60
  11   1 -12  116.88   83.04
  11   1 -13  267.88   76.98
  11   1 -13  253.46   29.03
  11   1 -13  261.14   18.56
  11   1 -14   42.25   18.21
  11   1 -14   42.80   24.89
  11   1 -14   28.28   17.79
  11   1 -15  220.28   24.81
  11   1 -15  223.69   23.37
  11   1 -16   16.07   18.01
  11   1 -16   21.18   17.54
  11   1 -17   15.80   16.98
  11   1 -17   -1.72   13.68
 -12  -2  -7   22.95    9.04
 -12  -2  -7   15.24   11.73
  12   2   7   15.18   11.89
 -12  -2  -6    2.98    8.48
 -12  -2  -6    7.47    5.09
  12   2   6   19.29   13.90
 -12  -2  -5    2.21    6.71
 -12  -2  -5    7.95    7.58
  12   2   5   21.93   18.52
 -12  -2  -4    7.25    8.35
 -12  -2  -4   14.54   14.59
  12   2   4   15.00   13.40
 -12  -2  -3   13.58   10.22
 -12  -2  -3   18.33   12.69
  12   2   3   19.12   17.77
 -12  -2  -2   34.41   11.92
 -12  -2  -2   16.14   14.47
  12   2   2   16.82    9.85
 -12  -2  -1   19.61   18.56
 -12  -2  -1   20.83   19.03
  12   2   1   20.70   19.03
 -12  -2   0   43.35   23.90
 -12  -2   0   36.52   60.75
  12   2   0  143.24   41.37
 -12  -2   1   25.44   13.36
 -12  -2   1   44.29   28.76
  12   2  -1   31.72   16.04
 -12  -2   2  185.25   82.70
 -12  -2   2  280.30   73.38
  12   2  -2  383.77   45.98
 -12  -2   3   74.90   45.36
 -12  -2   3   89.75   35.38
  12   2  -3   97.97   46.75
 -12  -2   4  141.23   18.95
 -12  -2   4  167.51   27.65
  12   2  -4  255.49   54.65
 -12  -2   5   64.73   34.05
 -12  -2   5   68.10   32.11
  12   2  -5   86.13   17.56
 -12  -2   6  337.69   46.71
 -12  -2   6  325.29   41.82
  12   2  -6  380.26   63.03
 -12  -2   7  433.70   60.63
  12   2  -7  428.31   58.72
  12   2  -7  439.03   60.79
 -12  -2   8  517.66   50.78
  12   2  -8  615.37   48.55
  12   2  -8  570.93   53.88
  12   2  -9   87.44   24.05
  12   2  -9   85.31   22.28
 -12  -2  10   45.33   64.17
  12   2 -10  114.65   82.47
  12   2 -10  128.24   47.40
  12   2 -11  880.03   44.99
  12   2 -11  943.37   58.10
  12   2 -11  927.90   72.83
  12   2 -12  235.65   71.72
  12   2 -12  218.70   54.48
  12   2 -12  195.84   23.60
  12   2 -13  179.47   77.50
  12   2 -13  151.73   57.43
  12   2 -13  149.33   31.73
  12   2 -14  467.69   37.67
  12   2 -14  437.81   53.09
  12   2 -15   58.12   26.04
  12   2 -15   40.67   14.55
  12   2 -16  146.62   21.51
  12   2 -16  143.50   26.33
  12   2 -17   85.60   20.34
  12   2 -17   86.17   22.68
 -13  -3  -6   21.41   13.53
 -13  -3  -6   29.28   11.90
  13   3   6   24.88   15.68
 -13  -3  -5  169.32   34.27
 -13  -3  -5  178.79   32.33
  13   3   5  191.89   20.92
 -13  -3  -4   16.32   21.08
 -13  -3  -4   24.89   16.49
  13   3   4   18.58   18.96
 -13  -3  -3  240.86   64.13
 -13  -3  -3  292.26   25.75
  13   3   3  319.86   28.74
 -13  -3  -2   19.70   14.06
 -13  -3  -2    5.70   16.68
  13   3   2   28.65   18.60
 -13  -3  -1  517.12   36.50
 -13  -3  -1  615.07   48.19
  13   3   1  554.61   40.83
 -13  -3   0   19.78   13.75
 -13  -3   0   43.04   17.71
  13   3   0   48.31   32.85
 -13  -3   1 1673.59   71.31
 -13  -3   1 1399.64   54.26
  13   3  -1 1464.71   63.61
 -13  -3   2  226.16   40.06
 -13  -3   2  278.53   41.93
  13   3  -2  326.74   60.11
 -13  -3   3 1439.41   64.75
 -13  -3   3 1504.94   69.18
  13   3  -3 1541.10   77.02
 -13  -3   4   43.41   52.11
 -13  -3   4   42.64   50.46
  13   3  -4  159.80   45.61
 -13  -3   5  346.03   47.58
 -13  -3   5  398.18   32.72
  13   3  -5  406.60   34.01
 -13  -3   6  196.84   58.40
 -13  -3   6  162.04   43.16
  13   3  -6  253.30   69.39
 -13  -3   7  153.46   68.37
  13   3  -7  277.26   75.17
  13   3  -7  252.08   66.89
 -13  -3   8   46.62   58.46
  13   3  -8  180.58   52.49
  13   3  -8   37.20   36.45
 -13  -3   9  163.38   71.28
  13   3  -9  289.72   35.68
  13   3  -9  224.25   81.67
 -13  -3  10   44.51   28.07
  13   3 -10   65.17   47.79
  13   3 -10   26.04   39.39
  13   3 -11   49.60   81.24
  13   3 -11   90.33   31.08
  13   3 -12  705.15   40.28
  13   3 -12  727.30   39.73
  13   3 -12  671.84   37.07
  13   3 -13   44.68   44.53
  13   3 -13   41.08   28.47
  13   3 -13   41.30   45.57
  13   3 -14  235.85   43.65
  13   3 -14  219.13   78.81
  13   3 -15    6.55   13.75
  13   3 -15   14.26    9.89
  13   3 -16  111.15   22.29
  13   3 -16   94.19   51.75
 -14  -4  -5  122.29   36.56
 -14  -4  -5  156.66   76.02
  14   4   5  158.96   30.19
 -14  -4  -4   76.18   20.55
 -14  -4  -4   75.88   24.11
  14   4   4   77.48   18.25
 -14  -4  -3  224.79   40.84
 -14  -4  -3  310.53   39.02
  14   4   3  266.01   28.92
 -14  -4  -2  141.83   37.35
 -14  -4  -2  168.61   45.89
  14   4   2  123.96   20.11
 -14  -4  -1  606.70   25.83
 -14  -4  -1  641.11   66.48
  14   4   1  682.55   31.89
 -14  -4   0  273.92   43.82
 -14  -4   0  230.76   22.02
  14   4   0  264.11   61.17
 -14  -4   1  706.63   64.34
 -14  -4   1  702.02   53.13
  14   4  -1  717.82   60.87
 -14  -4   2   20.48    5.91
 -14  -4   2   15.38   18.68
  14   4  -2   30.84   26.04
 -14  -4   3   41.20   22.88
 -14  -4   3   45.52   26.00
  14   4  -3   90.31   21.94
 -14  -4   4   24.86   12.16
 -14  -4   4   34.28   16.11
  14   4  -4   35.95   17.73
 -14  -4   5 1180.91   46.44
 -14  -4   5 1137.54   53.79
  14   4  -5 1202.37   66.62
 -14  -4   6   30.03   10.83
 -14  -4   6   16.88   13.65
  14   4  -6   40.06   23.33
 -14  -4   7  918.25   66.64
 -14  -4   7  885.61   41.23
  14   4  -7  960.05   47.05
 -14  -4   8  248.76   56.94
  14   4  -8  258.06   59.47
  14   4  -8  230.95   47.24
 -14  -4   9  174.60  111.33
  14   4  -9  427.99   58.37
  14   4  -9  374.95   58.09
 -14  -4  10  142.69   49.48
  14   4 -10  123.71   28.10
  14   4 -10  120.39   35.22
  14   4 -11   63.96   67.19
  14   4 -11  171.38   21.73
  14   4 -12   25.92   17.64
  14   4 -12   40.74   24.75
  14   4 -12   39.91   20.05
  14   4 -13  157.87   64.21
  14   4 -13  137.23   58.49
  14   4 -13  169.36   17.26
  14   4 -14   11.52   17.27
  14   4 -14   -5.11   17.60
  14   4 -15   16.02   11.99
  14   4 -15   24.42   14.66
  14   4 -16    7.00   16.94
  14   4 -16    4.52    7.63
 -15  -5  -3   74.92   30.29
 -15  -5  -3  100.04   46.02
  15   5   3   83.64   17.85
 -15  -5  -2  177.56   64.85
 -15  -5  -2  205.22   56.72
  15   5   2  207.21   21.98
 -15  -5  -1  129.11   36.36
 -15  -5  -1  114.25   28.80
  15   5   1  147.99   26.03
 -15  -5   0  175.02   51.91
 -15  -5   0  176.20   43.69
  15   5   0  168.58   47.90
 -15  -5   1   89.47   30.78
 -15  -5   1   77.24   30.05
  15   5  -1  125.11   58.14
 -15  -5   2  243.05   18.24
 -15  -5   2  253.65   25.14
  15   5  -2  268.09   30.20
 -15  -5   3  184.29   44.16
 -15  -5   3  194.90   73.83
  15   5  -3  246.53   81.32
 -15  -5   4  149.82   43.98
 -15  -5   4  143.05   49.47
  15   5  -4  142.15   54.92
 -15  -5   5   50.87   22.32
 -15  -5   5   45.06   35.85
  15   5  -5   79.66   51.97
 -15  -5   6  177.99   53.10
 -15  -5   6  145.36   13.99
  15   5  -6  154.97   54.46
 -15  -5   7   39.61   25.31
  15   5  -7  130.16   21.87
 -15  -5   8  247.63   16.73
  15   5  -8  275.46   19.85
  15   5  -8  267.72   26.33
 -15  -5   9  277.06   88.19
  15   5  -9  492.84   38.12
  15   5  -9  474.09   39.47
 -15  -5  10    7.16   13.08
  15   5 -10   29.24   14.11
  15   5 -10   14.52   10.82
 -15  -5  11   36.41   27.81
  15   5 -11   58.35   62.03
  15   5 -11   88.15   52.02
  15   5 -12  297.01   29.40
  15   5 -12  296.26   31.19
  15   5 -12  243.19   35.33
  15   5 -13   65.35   34.71
  15   5 -13   98.93   40.86
  15   5 -13  106.56   18.27
  15   5 -14  249.97   49.43
  15   5 -14  247.66   35.02
  15   5 -15  205.39   79.04
  15   5 -15  270.37   31.12
  15   5 -16   32.45   12.41
  15   5 -16   26.02   15.17
 -16  -6  -2    5.53   14.57
 -16  -6  -2   13.02   10.45
  16   6   2    9.95   13.03
 -16  -6  -1    5.88    7.59
 -16  -6  -1   -2.76    7.43
  16   6   1   34.62   19.65
 -16  -6   0    5.79    8.42
 -16  -6   0   -0.41   12.63
  16   6   0   12.82   17.06
 -16  -6   1   19.59   13.54
 -16  -6   1   23.95   18.74
  16   6  -1   51.97   23.44
 -16  -6   2    9.48    8.76
 -16  -6   2   11.21   14.16
  16   6  -2   -6.67   14.00
 -16  -6   3   26.97   33.16
 -16  -6   3   43.11   30.87
  16   6  -3   50.15   42.71
 -16  -6   4    5.54    6.20
 -16  -6   4   -0.80   13.24
  16   6  -4    9.93   14.69
 -16  -6   5  137.73   61.62
 -16  -6   5  126.67   57.94
  16   6  -5  262.77   36.48
 -16  -6   6    5.74    7.73
 -16  -6   6   -4.98   13.71
  16   6  -6    2.65   17.48
 -16  -6   7  512.97   52.38
 -16  -6   7  466.37   45.30
  16   6  -7  591.66   57.27
 -16  -6   8   87.97   31.62
  16   6  -8   75.03   24.10
 -16  -6   9 1046.94  106.93
  16   6  -9 1198.57  114.95
  16   6  -9 1232.81   42.76
 -16  -6  10   -0.33   14.31
  16   6 -10   30.22   22.30
  16   6 -10    9.92   12.61
 -16  -6  11  605.75   40.24
  16   6 -11  707.78   69.93
  16   6 -11  621.79   44.73
  16   6 -12    9.77   10.81
  16   6 -12    9.87   14.60
  16   6 -12    0.88   10.87
  16   6 -13  359.33   51.26
  16   6 -13  383.70   30.75
  16   6 -14    4.78    9.89
  16   6 -14    7.93   12.17
  16   6 -15  336.47   28.33
  16   6 -15  268.77   21.60
 -17  -7   0   18.96    7.81
 -17  -7   0   13.46   11.21
  17   7   0   18.90   13.91
 -17  -7   1   87.31   50.20
 -17  -7   1  121.75   50.84
  17   7  -1  134.31   57.14
 -17  -7   2  148.84   31.04
 -17  -7   2  137.52   51.50
  17   7  -2  157.34   28.98
 -17  -7   3   25.49   14.54
 -17  -7   3    9.11   18.83
  17   7  -3   27.80   14.49
 -17  -7   4  123.96   48.55
 -17  -7   4  127.13   41.26
  17   7  -4  142.37   26.62
 -17  -7   5   29.98   12.92
 -17  -7   5   33.70   31.58
  17   7  -5   36.83   55.71
 -17  -7   6  142.76   53.76
 -17  -7   6  156.57   53.84
  17   7  -6  156.97   29.02
 -17  -7   7  158.43   31.70
 -17  -7   7  138.30   58.03
  17   7  -7  173.10   74.62
 -17  -7   8  658.00   32.83
 -17  -7   8  649.57   30.20
  17   7  -8  724.57   35.17
 -17  -7   9   45.62   41.01
  17   7  -9   88.69   52.16
  17   7  -9  156.92   28.37
 -17  -7  10  260.48   51.44
  17   7 -10  298.08   23.17
  17   7 -10  280.76   23.21
 -17  -7  11  286.04   48.88
  17   7 -11  291.14   45.15
  17   7 -11  277.50   27.71
  17   7 -12   66.22   27.48
  17   7 -12   78.62   19.56
  17   7 -12   72.86   29.56
  17   7 -13  102.48   42.75
  17   7 -13  109.00   51.71
  17   7 -14  142.79   25.39
  17   7 -14   80.94   39.44
 -18  -8   2   58.49   14.76
 -18  -8   2   61.48   26.36
  18   8  -2   80.21   20.50
 -18  -8   3   75.74   29.43
 -18  -8   3   88.72   25.72
  18   8  -3   77.98   34.92
 -18  -8   4  106.92   40.12
 -18  -8   4  106.29   53.31
  18   8  -4  153.69   27.26
 -18  -8   5   91.44   29.23
 -18  -8   5   83.91   26.23
  18   8  -5  140.78   30.09
 -18  -8   6   44.92   17.33
 -18  -8   6   53.97   28.72
  18   8  -6   51.96   26.41
 -18  -8   7  264.86   68.15
 -18  -8   7  235.82   43.13
  18   8  -7  264.63   82.60
 -18  -8   8  137.54   40.51
 -18  -8   8  100.96   53.04
  18   8  -8  178.13   57.22
 -18  -8   9   79.83   55.15
  18   8  -9   88.45   20.86
  18   8  -9  102.23   21.38
 -18  -8  10    9.88    6.46
  18   8 -10    4.45   11.01
  18   8 -10    8.99   11.94
 -18  -8  11   16.29   13.09
  18   8 -11   20.47   11.85
  18   8 -11   18.68   14.90
  18   8 -12   28.26   12.74
  18   8 -12   10.47    7.61
  18   8 -13   12.30    9.55
  18   8 -13    6.80    5.59
 -19  -9   6   11.22   10.67
 -19  -9   6   -1.01   12.46
  19   9  -6   17.64   10.55
 -19  -9   7   65.75   35.35
 -19  -9   7   58.62   25.17
  19   9  -7   76.06   18.97
 -19  -9   8   48.55   24.19
 -19  -9   8   37.57   16.01
  19   9  -8   55.20   16.10
 -19  -9   9   14.24    8.15
  19   9  -9   17.12   14.63
  19   9  -9   25.22   17.02
 -19  -9  10   29.61   13.01
  19   9 -10   42.03   15.23
  19   9 -10   26.32   17.15
  -4 -16   2    1.11    8.56
  -4 -16   1  318.24   23.53
  -4 -16   0    1.00    5.51
  -4 -16  -1  480.22   28.15
  -4 -16  -2    8.09   11.48
  -3 -15   2    7.17    6.90
  -3 -15   1  135.91   39.55
  -3 -15   0    8.35    7.09
  -3 -15  -1   56.78   30.96
  -3 -15  -2   20.24   18.55
  -3 -15  -3   74.58   33.99
  -3 -15  -4   -4.45   12.79
  -3 -15  -5  100.73   37.06
  -2 -14   3   31.78    9.78
  -2 -14   1    7.44    6.55
  -2 -14   0   13.06   10.73
  -2 -14  -1   16.08   11.94
  -2 -14  -2    5.91   10.39
  -2 -14  -3   17.22    6.21
  -2 -14  -3   25.85    9.76
  -2 -14  -4    3.41    2.71
  -2 -14  -4    5.71    8.32
  -2 -14  -5    6.44    4.99
  -2 -14  -5    5.93   10.29
  -2 -14  -6   14.07    9.13
  -2 -14  -6   14.25    7.64
  -2 -14  -7   10.36   10.40
  -2 -14  -7   25.84   20.47
  -1 -13   3   50.56   22.36
  -1 -13   2  315.70   20.33
  -1 -13   1   29.36   10.81
  -1 -13   0  461.26   25.33
  -1 -13  -1  180.83   16.73
  -1 -13  -2  530.72   24.76
  -1 -13  -2  520.72   47.12
  -1 -13  -3   17.39    6.46
  -1 -13  -3   34.58   14.99
  -1 -13  -4  314.20   16.72
  -1 -13  -4  286.99   19.46
  -1 -13  -5   35.38   14.71
  -1 -13  -5   42.40   14.04
  -1 -13  -6  181.51   50.06
  -1 -13  -6  177.93   64.64
  -1 -13  -7    9.21    8.12
  -1 -13  -7    7.22   10.28
  -1 -13  -8   51.33   22.26
  -1 -13  -8   71.70   33.11
   0 -12   3    4.91    5.16
   0 -12   2 2007.40   95.06
   0 -12   1    5.47    7.17
   0 -12   0 1626.03   90.43
   0 -12  -1    9.14    5.45
   0 -12  -1    7.28   11.53
   0 -12  -2 2104.61   97.34
   0 -12  -2 2228.19   51.50
   0 -12  -3    2.48    7.01
   0 -12  -3   -0.45   14.35
   0 -12  -4 1027.92   44.32
   0 -12  -4 1082.76   41.95
   0 -12  -5   20.92   11.66
   0 -12  -5   14.14   17.69
   0 -12  -6  526.57   30.31
   0 -12  -6  593.06   45.91
   0 -12  -7  116.21   39.16
   0 -12  -7  114.30   45.34
   0 -12  -8  146.55   38.75
   0 -12  -8  133.95   54.41
   0 -12  -9    9.84   10.96
   0 -12  -9    7.65   10.46
   0 -12 -10   45.04   18.74
   0 -12 -10   50.79   22.91
  -1  11 -10    9.78   13.17
  -1  11  -9    4.13    9.24
  -1  11  -8  108.19   15.09
  -1  11  -7  125.04   22.55
  -1  11  -6  231.62   49.72
  -1  11  -5  168.83   25.94
   1 -11   3   30.57   17.46
   1 -11   2  135.81   13.11
   1 -11   1   81.55   35.83
   1 -11   0  445.74   45.63
   1 -11  -1    6.77    5.74
   1 -11  -1    2.96    6.59
   1 -11  -2  577.98   41.40
   1 -11  -2  620.54   46.91
   1 -11  -3  134.60   16.75
   1 -11  -3  150.61   13.39
   1 -11  -4  243.97   15.41
   1 -11  -4  248.91   43.25
   1 -11  -5  364.64   43.93
   1 -11  -5  331.62   45.57
   1 -11  -7  215.89   40.72
   1 -11  -7  246.04   39.07
   1 -11  -8   10.46    7.83
   1 -11  -8   10.29   12.88
   1 -11  -9   93.15   37.67
   1 -11  -9   88.85   28.22
   1 -11 -10   23.18   17.54
   1 -11 -10   14.97   18.76
   1 -11 -11   48.48   27.21
   1 -11 -11   47.36   13.97
  -2  10 -10   17.89    8.20
  -2  10  -9   10.13    5.91
  -2  10  -8   20.37   13.45
  -2  10  -7   -2.93   11.03
  -2  10  -6    2.30    4.45
  -2  10  -5   -4.08    9.06
  -2  10  -4   51.35   20.83
   2 -10   4   52.00    6.98
  -2  10  -3    7.99   11.27
   2 -10   3   10.41    7.40
  -2  10  -2    5.84    5.00
   2 -10   2    1.44    7.64
  -2  10  -1  138.09   34.81
   2 -10   1  134.79   36.31
   2 -10   0   39.90    3.18
   2 -10   0   48.47   18.13
   2 -10  -1    6.66    3.59
   2 -10  -1   11.31    8.19
   2 -10  -2    6.76    5.71
   2 -10  -2    1.97    7.86
   2 -10  -3   53.94   20.59
   2 -10  -3   56.76   19.08
   2 -10  -4   13.86   11.72
   2 -10  -4   13.07   20.00
   2 -10  -5  126.05   39.89
   2 -10  -5  138.23   41.50
   2 -10  -6    7.31    4.01
   2 -10  -6   18.48   10.98
   2 -10  -6   27.24   19.21
   2 -10  -7  695.03   49.77
   2 -10  -7  701.11   52.50
   2 -10  -8   50.41   28.27
   2 -10  -8   65.63   22.47
   2 -10  -9    4.50   19.57
   2 -10  -9   20.81   17.01
   2 -10 -10   32.12   10.63
   2 -10 -10    8.01   16.45
   2 -10 -11   19.72   14.81
   2 -10 -11   20.63   11.40
   2 -10 -12   12.54   13.48
   2 -10 -12   10.86   10.34
  -3   9 -10   -4.49   12.10
  -3   9  -9   24.21   31.40
  -3   9  -8    4.78    7.81
  -3   9  -7  398.08   37.20
  -3   9  -6    5.66   13.01
  -3   9  -5  441.97   52.92
  -3   9  -4   40.82   20.48
  -3   9  -3  585.37   41.69
   3  -9   3  586.37   42.04
  -3   9  -2  366.94   26.00
   3  -9   2  348.63   25.68
   3  -9   1 1121.71   40.12
  -3   9   0  236.60   26.33
   3  -9   0  236.97   26.50
   3  -9   0  238.78   26.19
   3  -9   0  240.29   26.43
   3  -9   0  225.11   28.25
  -3   9   1 1078.36   34.11
   3  -9  -1 1066.36   33.16
  -3   9   1  995.84   44.01
   3  -9  -1 1099.97   45.44
   3  -9  -2  137.13    9.54
   3  -9  -2  130.98   28.73
   3  -9  -3 1415.93   43.24
   3  -9  -3 1426.49   43.56
   3  -9  -3 1368.95   47.17
   3  -9  -3 1294.82   61.30
   3  -9  -4  112.55    5.16
   3  -9  -4  108.64   14.48
   3  -9  -4  120.08   62.30
   3  -9  -5  982.48   50.19
   3  -9  -5  968.24   59.16
   3  -9  -6  181.07   44.59
   3  -9  -6  208.16   18.34
   3  -9  -6  226.59   38.66
   3  -9  -7  323.40   15.93
   3  -9  -7  359.52   28.01
   3  -9  -7  354.34   55.28
   3  -9  -8   41.61    8.78
   3  -9  -8   50.41   21.58
   3  -9  -8   38.59   52.87
   3  -9  -9  371.06   21.31
   3  -9  -9  452.82   42.37
   3  -9  -9  440.02   48.05
   3  -9 -10    8.78    9.87
   3  -9 -10   19.82   19.65
   3  -9 -10   16.15   14.71
   3  -9 -11   60.16   12.96
   3  -9 -11   63.51   15.22
   3  -9 -11   60.74   17.70
   3  -9 -12   10.52   11.19
   3  -9 -12   13.27   12.97
   3  -9 -12   20.12   18.04
   3  -9 -13   18.08   19.60
   3  -9 -13   20.16    9.25
  -4   8 -10  105.12   36.14
  -4   8  -9  151.49   25.51
  -4   8  -8   27.06   16.17
  -4   8  -7  638.72   80.90
  -4   8  -6  175.86   27.82
  -4   8  -5  921.11   41.99
  -4   8  -4 1536.91   68.20
  -4   8  -3 3083.87  150.17
   4  -8   3 3330.89  153.06
  -4   8  -2 1745.12   60.81
   4  -8   2 1503.17   50.33
  -4   8  -1 1863.59   61.64
   4  -8   1 1912.51   62.69
  -4   8   0  594.96   33.57
   4  -8   0  530.90   27.91
   4  -8   0  557.30   28.47
   4  -8   0  576.95   34.36
  -4   8   1 1641.05   52.45
   4  -8  -1 1582.15   47.42
   4  -8  -1 1586.98   55.98
  -4   8   2 1299.81   39.49
   4  -8  -2 1194.07   35.33
   4  -8  -2 1261.01   40.11
   4  -8  -2 1252.42   44.54
   4  -8  -3  603.00   32.66
   4  -8  -3  710.35   40.20
   4  -8  -3  671.86   39.81
   4  -8  -4  617.60   32.00
   4  -8  -4  671.24   39.62
   4  -8  -4  635.86   40.36
   4  -8  -5  631.47   33.86
   4  -8  -5  663.72   34.60
   4  -8  -5  647.84   73.54
   4  -8  -6  632.95   41.37
   4  -8  -6  648.71   46.49
   4  -8  -6  639.13   47.86
   4  -8  -7 1559.96   68.57
   4  -8  -7 1574.25   74.73
   4  -8  -7 1677.98   78.85
   4  -8  -8   78.41   16.26
   4  -8  -8   55.97   11.96
   4  -8  -8   56.54   52.82
   4  -8  -9  314.01   40.88
   4  -8  -9  330.47   44.52
   4  -8  -9  382.90   54.61
   4  -8 -10  204.45   19.09
   4  -8 -10  183.94   23.14
   4  -8 -10  212.75   75.79
   4  -8 -11  108.71   19.65
   4  -8 -11  118.70   22.75
   4  -8 -11   90.77   63.32
   4  -8 -12   62.01   15.89
   4  -8 -12   88.19   24.98
   4  -8 -12   64.02   35.12
   4  -8 -13  196.36   23.57
   4  -8 -13  152.19   68.02
   4  -8 -13  190.73   79.21
   4  -8 -14   12.96   13.29
   4  -8 -14   19.46   17.57
   4  -8 -14    5.40    9.71
  -5   7 -10   21.52   19.57
  -5   7  -9   17.79   12.17
  -5   7  -8   72.59   22.08
  -5   7  -7  135.58   37.71
  -5   7  -6  165.30   24.07
  -5   7  -5  139.87   49.56
  -5   7  -5  130.78    8.56
  -5   7  -4  177.61   51.99
   5  -7   4  175.54   43.15
  -5   7  -3   37.79   15.42
  -5   7  -3   22.37   10.01
   5  -7   3   18.08    3.28
   5  -7   3   29.66   11.85
  -5   7  -2  272.31   33.94
   5  -7   2  224.93   25.23
   5  -7   2  245.68   30.17
  -5   7  -1  259.72   26.54
   5  -7   1  250.19   22.57
   5  -7   1  274.88   29.37
  -5   7   0  602.35   30.75
   5  -7   0  601.73   29.27
   5  -7   0  608.63   36.37
  -5   7   1  425.56   25.83
   5  -7  -1  413.84   21.02
   5  -7  -1  392.45   22.05
   5  -7  -1  468.29   33.89
   5  -7  -2 1514.34   43.79
   5  -7  -2 1547.51   46.24
   5  -7  -2 1558.28   50.03
  -5   7   3  132.97   26.57
   5  -7  -3  115.97   23.97
   5  -7  -3  167.69   33.61
   5  -7  -3  215.91   35.25
  -5   7   4  726.99   25.36
   5  -7  -4  654.69   32.54
   5  -7  -4  679.06   21.36
   5  -7  -4  720.42   31.02
   5  -7  -5   37.12   23.01
   5  -7  -5   34.11   53.25
   5  -7  -6 2136.25   72.84
   5  -7  -6 2155.11   72.70
   5  -7  -6 2064.75   71.87
   5  -7  -7   65.26   39.54
   5  -7  -7  185.57   30.23
   5  -7  -8  543.27   40.22
   5  -7  -8  607.17   47.78
   5  -7  -8  537.89   47.64
   5  -7  -9   44.75   16.63
   5  -7  -9  168.04   37.47
   5  -7 -10   68.19   10.33
   5  -7 -10   79.43   23.15
   5  -7 -10   87.42   42.76
   5  -7 -11   41.76   13.73
   5  -7 -11   94.41   22.75
   5  -7 -11   49.10   36.70
   5  -7 -12  269.43   22.76
   5  -7 -12  275.01   28.45
   5  -7 -12  288.14   73.16
   5  -7 -13   92.68   23.34
   5  -7 -13   60.39   22.74
   5  -7 -13   61.14   20.95
   5  -7 -14   92.69   19.42
   5  -7 -14  120.33   30.39
   5  -7 -14   92.44   22.87
  -6   6 -10   30.77   22.60
  -6   6  -9    8.55   11.75
  -6   6  -8    0.74    9.75
  -6   6  -7   13.26   18.39
  -6   6  -6    7.97   16.87
  -6   6  -6    3.12    4.74
  -6   6  -5   21.27   15.12
  -6   6  -5   15.50    5.61
   6  -6   5   17.63    8.81
  -6   6  -4    2.67   16.00
  -6   6  -4    4.55    7.06
   6  -6   4    4.66    9.75
  -6   6  -3  137.06   37.07
   6  -6   3  128.47   33.41
  -6   6  -2    4.64   10.12
  -6   6  -2    5.38    3.90
   6  -6   2    8.18   10.36
  -6   6  -1 1092.87   35.69
  -6   6  -1 1084.31   34.99
   6  -6   1 1078.05   33.17
   6  -6   1 1146.89   41.44
  -6   6   0  119.91   23.83
   6  -6   0  123.79   22.90
   6  -6   0  127.50   23.92
   6  -6   0  119.53   26.43
  -6   6   1  198.38   13.41
   6  -6  -1  168.80   32.92
   6  -6  -1  135.87   25.50
   6  -6  -1  226.12   21.22
  -6   6   2  271.94   15.53
   6  -6  -2  300.04   20.66
   6  -6  -2  289.53   25.29
  -6   6   3  304.96   17.58
   6  -6  -3  244.74   20.62
   6  -6  -3  274.87   27.08
  -6   6   4   58.10   13.56
   6  -6  -4   65.41   29.56
   6  -6  -4   65.43   19.19
  -6   6   5  690.09   22.83
   6  -6  -5  661.45   37.46
   6  -6  -5  679.01   24.37
   6  -6  -6   55.85   19.25
   6  -6  -6   56.89   17.20
   6  -6  -6   51.49   22.32
   6  -6  -7  798.09   47.83
   6  -6  -7  807.14   46.04
   6  -6  -7  802.15   46.12
   6  -6  -8   15.41    9.56
   6  -6  -8   13.23   21.87
   6  -6  -8   27.55   16.72
   6  -6  -9  617.89   47.48
   6  -6  -9  694.63   37.91
   6  -6  -9  776.34   53.37
   6  -6 -10   -6.45   11.14
   6  -6 -10    0.71   20.29
   6  -6 -10    6.85   11.10
   6  -6 -11  382.46   29.90
   6  -6 -11  480.05   40.94
   6  -6 -11  490.41   49.45
   6  -6 -12   18.91   12.44
   6  -6 -12   -5.63   20.17
   6  -6 -12   16.48    7.54
   6  -6 -13  370.80   27.12
   6  -6 -13  419.97   31.00
   6  -6 -13  433.53   67.47
   6  -6 -14   12.37   14.66
   6  -6 -14   19.51   18.14
   6  -6 -14    7.37    5.48
   6  -6 -15   73.31   15.17
   6  -6 -15  101.09   25.89
   6  -6 -15   68.72   22.43
  -7   5 -10   29.23   14.98
  -7   5  -9   70.23   21.43
  -7   5  -8   57.99   21.19
  -7   5  -7  156.20   22.94
  -7   5  -7  143.33   16.32
  -7   5  -6  260.27   23.44
  -7   5  -6  242.23   20.38
  -7   5  -5  285.76   38.06
  -7   5  -5  282.72   34.67
   7  -5   5  277.52   34.19
  -7   5  -4  130.68   34.66
  -7   5  -4  150.30   42.40
   7  -5   4  132.16   45.26
  -7   5  -3  493.92   40.52
  -7   5  -3  460.14   35.18
   7  -5   3  459.16   32.68
  -7   5  -2  521.09   37.96
  -7   5  -2  538.78   27.37
   7  -5   2  554.22   31.09
  -7   5  -1  752.33   42.91
  -7   5  -1  777.69   41.07
   7  -5   1  790.13   45.60
  -7   5   0 2760.37   90.18
  -7   5   0 2946.40   87.12
   7  -5   0 3046.23   94.00
  -7   5   1  901.54   39.00
   7  -5  -1  840.33   29.83
   7  -5  -1  823.33   44.17
  -7   5   2 3112.23   94.01
   7  -5  -2 3294.62   94.22
   7  -5  -2 3228.09   93.62
  -7   5   3  745.10   35.11
   7  -5  -3  792.31   31.73
   7  -5  -3  809.64   35.86
  -7   5   4 1948.87   58.99
   7  -5  -4 2152.10   67.16
   7  -5  -4 1982.38   62.10
  -7   5   5  752.95   39.64
   7  -5  -5  871.16   37.68
   7  -5  -5  880.15   40.04
  -7   5   6 1337.34   46.82
   7  -5  -6 1267.29   45.60
   7  -5  -6 1321.35   53.44
   7  -5  -7  182.34   22.88
   7  -5  -7  312.30   50.73
   7  -5  -8  883.90   44.05
   7  -5  -8  748.43   41.88
   7  -5  -8  852.43   47.87
   7  -5  -9  103.28   81.13
   7  -5  -9  337.64   37.68
   7  -5  -9  310.88   89.98
   7  -5 -10  222.50   24.90
   7  -5 -10  246.86   35.33
   7  -5 -10  214.08   51.67
   7  -5 -11   40.12   15.01
   7  -5 -11  120.74   36.72
   7  -5 -11  131.73   34.49
   7  -5 -12  122.38   21.58
   7  -5 -12  142.61   20.93
   7  -5 -12  162.43   41.46
   7  -5 -13  107.33   21.67
   7  -5 -13  116.30   24.02
   7  -5 -13  135.46   41.06
   7  -5 -14   32.19   18.05
   7  -5 -14   57.51   17.56
   7  -5 -14   50.00   19.59
   7  -5 -15   14.81   14.12
   7  -5 -15   20.17   18.43
   7  -5 -15   16.79    6.70
  -8   4  -9   94.14   24.07
  -8   4  -8   78.42   20.22
  -8   4  -8   71.94   26.47
  -8   4  -7  442.16   31.35
  -8   4  -7  427.42   37.16
  -8   4  -6   79.76   24.58
  -8   4  -6   59.81   21.73
  -8   4  -5  915.99   54.79
  -8   4  -5  961.30   51.31
   8  -4   5  921.50   44.43
  -8   4  -4   71.51   19.24
  -8   4  -4   82.09   24.38
   8  -4   4   66.50   20.67
  -8   4  -3 1793.40   95.86
  -8   4  -3 1934.23   94.82
   8  -4   3 1663.74   84.83
  -8   4  -2  351.96   55.66
  -8   4  -2  314.16   37.91
   8  -4   2  343.88   41.34
  -8   4  -1 1478.26   53.93
  -8   4  -1 1472.51   52.24
   8  -4   1 1601.83   53.20
  -8   4   0  961.80   36.14
  -8   4   0 1030.85   37.47
   8  -4   0 1032.31   40.88
  -8   4   1 2026.68   61.10
  -8   4   1 2070.23   64.91
   8  -4  -1 1949.45   66.96
  -8   4   2 1094.94   39.07
   8  -4  -2 1173.76   54.94
  -8   4   3 1552.49   34.84
   8  -4  -3 1536.48   39.93
   8  -4  -3 1564.82   43.99
  -8   4   4  467.38   27.72
   8  -4  -4  492.51   33.19
   8  -4  -4  425.19   30.09
  -8   4   5  856.14   38.21
   8  -4  -5  836.68   37.06
   8  -4  -5  808.93   38.56
  -8   4   6 2519.30   75.90
   8  -4  -6 2501.63   88.02
   8  -4  -6 2576.14   83.28
  -8   4   7 1667.39   68.07
   8  -4  -7 1531.66   55.14
   8  -4  -7 1552.27   57.73
   8  -4  -8  288.67   31.21
   8  -4  -8  301.39   36.00
   8  -4  -8  377.12   43.39
   8  -4  -9 2592.01   92.31
   8  -4  -9 2003.49  101.25
   8  -4  -9 2089.05   78.92
   8  -4 -10  101.16   51.08
   8  -4 -10   98.12   37.30
   8  -4 -10   75.03   38.49
   8  -4 -11   60.14   42.23
   8  -4 -11  144.29   27.49
   8  -4 -11  112.87   50.76
   8  -4 -12  195.81   17.78
   8  -4 -12  203.82   30.36
   8  -4 -12  217.76   65.95
   8  -4 -13   29.41   17.41
   8  -4 -13   54.96   19.98
   8  -4 -13   46.48   25.32
   8  -4 -14   11.65   16.03
   8  -4 -14   21.23   22.51
   8  -4 -14   14.89   13.11
   8  -4 -15   26.96   22.64
   8  -4 -15   23.22   28.02
   8  -4 -15   11.32   13.97
   8  -4 -16   12.71   22.53
   8  -4 -16   21.34   16.81
  -9   3  -9   18.16   11.43
  -9   3  -8   17.39   14.60
  -9   3  -8   14.51    6.22
  -9   3  -7  160.12   55.86
  -9   3  -7  154.16   34.67
  -9   3  -6   13.55   15.57
  -9   3  -6   13.54    8.93
  -9   3  -5  237.59   33.31
  -9   3  -5  201.76   33.33
   9  -3   5  213.06   16.29
  -9   3  -4   43.08   15.43
  -9   3  -4   43.19    8.47
   9  -3   4   42.65   15.21
  -9   3  -3  576.79   50.56
  -9   3  -3  560.15   43.05
   9  -3   3  513.14   42.63
  -9   3  -2   30.57    9.94
  -9   3  -2   27.53   11.26
   9  -3   2   35.34   14.48
  -9   3  -1 2300.81   78.18
  -9   3  -1 2290.88   82.66
   9  -3   1 2342.12   79.03
   9  -3   0   31.93   15.70
  -9   3   1 2205.04   71.89
  -9   3   1 2420.70   75.47
   9  -3  -1 2155.36   70.76
  -9   3   2  495.81   36.32
   9  -3  -2  641.88   42.87
   9  -3  -3 1841.88   61.83
   9  -3  -4  243.31   33.48
   9  -3  -4   98.71   53.29
   9  -3  -5  306.41   23.51
   9  -3  -5  181.42   32.46
   9  -3  -6  125.91   34.99
   9  -3  -6  127.90   30.06
  -9   3   7  494.27   35.35
   9  -3  -7  555.04   40.43
   9  -3  -7  508.86   38.66
  -9   3   8   48.72   47.56
   9  -3  -8   94.91   41.02
   9  -3  -8  139.16   48.65
   9  -3  -9  494.84   62.23
   9  -3  -9  573.77   40.79
   9  -3  -9  577.18   43.27
   9  -3 -10  722.70   33.66
   9  -3 -10  491.88   50.38
   9  -3 -10  580.06   67.93
   9  -3 -11   68.98   24.89
   9  -3 -11  158.94   27.38
   9  -3 -11  125.45   64.30
   9  -3 -12   24.67   19.68
   9  -3 -12   22.40   21.76
   9  -3 -12   34.15   12.62
   9  -3 -13  201.69   26.60
   9  -3 -13  191.08   30.25
   9  -3 -13  185.38   24.62
   9  -3 -14   94.58   44.35
   9  -3 -14  110.72   19.50
   9  -3 -14  112.99   40.18
   9  -3 -15   16.90   23.31
   9  -3 -15   25.95   18.89
   9  -3 -15   17.94   13.92
   9  -3 -16  168.56   27.77
   9  -3 -16  175.58   30.73
 -10   2  -8   13.47   11.66
 -10   2  -8   15.60    6.26
 -10   2  -7    6.42   10.16
 -10   2  -7    4.36    6.46
 -10   2  -6  104.53   36.63
 -10   2  -6   92.19   32.62
  10  -2   6   93.15   36.43
 -10   2  -5   21.27   23.12
 -10   2  -5   15.27   10.18
  10  -2   5   25.09   10.84
 -10   2  -4   31.27   20.11
 -10   2  -4   31.60   11.70
  10  -2   4   27.01   11.94
 -10   2  -3  134.87   35.17
 -10   2  -3  135.84   21.17
  10  -2   3  151.77   19.48
 -10   2  -2   55.93   28.50
 -10   2  -2   50.52   19.19
  10  -2   2   60.47   32.86
 -10   2  -1  235.28   61.20
 -10   2  -1  238.88   61.92
  10  -2   1  236.77   63.73
 -10   2   0   54.44   49.14
 -10   2   0   97.23   22.85
  10  -2   0   27.12   17.34
 -10   2   1   41.99   20.15
 -10   2   1   55.52   16.43
  10  -2  -1   51.96   15.14
 -10   2   2  247.26   68.03
 -10   2   2  343.62   33.83
  10  -2  -2  313.05   31.28
 -10   2   3 1342.21   46.96
  10  -2  -3 1357.76   49.12
 -10   2   4  206.23   29.50
  10  -2  -4  160.21   33.68
 -10   2   5   26.17   20.20
  10  -2  -5   54.37   15.19
  10  -2  -5   46.50   24.29
 -10   2   6  207.97   73.77
  10  -2  -6  349.88   26.38
  10  -2  -6  265.68   26.65
 -10   2   7  651.91   41.74
  10  -2  -7  692.91   41.96
  10  -2  -7  718.99   44.68
 -10   2   8  932.32   74.40
  10  -2  -8 1245.72   54.36
  10  -2  -8 1117.52   48.67
  10  -2  -9 1288.45   53.06
  10  -2  -9 1420.77   59.35
  10  -2 -10  237.76  104.23
  10  -2 -10  330.21   82.36
  10  -2 -10  351.29   38.60
  10  -2 -11   19.59   24.66
  10  -2 -11   59.03   28.09
  10  -2 -11   50.15   21.87
  10  -2 -12   52.55   26.03
  10  -2 -12   60.43   36.62
  10  -2 -12   72.24   16.31
  10  -2 -13   12.26   11.35
  10  -2 -13   17.83   19.62
  10  -2 -13   26.87   19.85
  10  -2 -14  166.62   25.42
  10  -2 -14  206.74   33.10
  10  -2 -14  197.22   31.16
  10  -2 -15   64.53   29.88
  10  -2 -15   96.42   31.58
  10  -2 -15   77.14   27.40
  10  -2 -16  178.71   27.40
  10  -2 -16  190.70   30.03
  10  -2 -17   16.80   17.37
  10  -2 -17    9.47   16.74
 -11   1  -8   80.80   45.01
 -11   1  -8   70.13   22.26
 -11   1  -7   12.99   10.91
 -11   1  -7   23.41   12.27
 -11   1  -6  342.76   33.11
 -11   1  -6  277.66   61.90
  11  -1   6  322.38   29.16
 -11   1  -5    2.10   14.98
 -11   1  -5    2.29   13.61
  11  -1   5   -5.08    9.09
 -11   1  -4  293.87   26.19
 -11   1  -4  358.39   47.66
  11  -1   4  346.43   26.82
 -11   1  -3   95.98   33.71
 -11   1  -3  106.53   52.26
  11  -1   3   91.22   26.81
 -11   1  -2  861.84   45.36
 -11   1  -2 1027.13   48.42
  11  -1   2  789.34   46.54
 -11   1  -1  116.75   65.87
 -11   1  -1  105.77   36.83
  11  -1   1  126.46   50.65
 -11   1   0 1734.36   83.21
 -11   1   0 1670.81   83.69
  11  -1   0 1760.20  100.86
 -11   1   1  389.87   46.31
 -11   1   1  398.90   59.48
  11  -1  -1  389.09   51.06
 -11   1   2 1367.00   50.61
 -11   1   2 1295.52   56.41
  11  -1  -2 1303.65   58.27
 -11   1   3   80.59   34.10
 -11   1   3   83.87   32.58
  11  -1  -3   91.88   33.66
 -11   1   4 1750.07   74.22
 -11   1   4 1831.89   64.79
  11  -1  -4 1770.31   71.02
 -11   1   5   69.15   31.66
  11  -1  -5   90.47   37.13
  11  -1  -5   78.68   25.13
 -11   1   6  616.94   45.27
  11  -1  -6  670.01   41.84
  11  -1  -6  676.00   67.53
 -11   1   7  782.73   44.01
  11  -1  -7  775.64   55.21
  11  -1  -7  773.21   51.26
 -11   1   8  328.00   61.03
  11  -1  -8  403.37   51.70
  11  -1  -8  470.04   35.20
 -11   1   9  196.92   27.17
  11  -1  -9  203.03   34.12
  11  -1  -9  205.40   32.86
  11  -1 -10  414.78   40.99
  11  -1 -10  458.21   45.14
  11  -1 -10  452.93   95.48
  11  -1 -11  461.46   30.61
  11  -1 -11  465.96   36.33
  11  -1 -11  441.25   29.26
  11  -1 -12  103.92   66.07
  11  -1 -12  116.10   80.44
  11  -1 -12  170.06   48.22
  11  -1 -13  269.06   66.63
  11  -1 -13  303.14   50.01
  11  -1 -13  246.51   18.62
  11  -1 -14   37.57   18.77
  11  -1 -14   38.12   24.74
  11  -1 -15  235.39   24.77
  11  -1 -15  228.19   26.20
  11  -1 -15  215.85   21.33
  11  -1 -16   15.67   11.68
  11  -1 -16   21.77   23.46
  11  -1 -17    5.56   16.67
  11  -1 -17   17.71   20.55
 -12   0  -7  -13.42   13.66
 -12   0  -7   -1.28   11.56
 -12   0  -6  424.64   94.87
 -12   0  -6  418.96   27.55
  12   0   6  457.40   23.04
 -12   0  -5   -0.37   14.98
 -12   0  -5   -5.49   12.85
  12   0   5    8.59   15.39
 -12   0  -4  500.15   28.45
 -12   0  -4  570.95   49.61
  12   0   4  524.94   26.82
 -12   0  -3   -1.05   15.40
 -12   0  -3   -1.16   13.55
  12   0   3  -11.45   10.99
 -12   0  -2  850.44   45.83
 -12   0  -2 1101.92   60.95
  12   0   2  879.17   50.82
 -12   0  -1   -0.12   16.08
 -12   0  -1   -1.65   13.40
  12   0   1   14.42   14.65
 -12   0   0 2950.45   42.69
 -12   0   0 2829.47  139.23
  12   0   0 3024.81   84.61
 -12   0   1    7.54   11.47
 -12   0   1    1.59    5.05
  12   0  -1   11.86   14.56
 -12   0   2 3180.55  105.51
 -12   0   2 3051.58  106.73
  12   0  -2 2935.68   98.96
 -12   0   3    6.26   11.31
 -12   0   3   12.58    9.82
  12   0  -3   12.04   13.95
 -12   0   4 1411.02   50.52
 -12   0   4 1648.52   83.78
  12   0  -4 1621.75   57.50
 -12   0   5    9.73   13.58
 -12   0   5    1.60    9.51
  12   0  -5    8.95   13.96
 -12   0   6 2978.87   93.77
  12   0  -6 2809.75   87.60
  12   0  -6 2844.57   90.89
 -12   0   7    1.68   11.76
  12   0  -7    8.35   13.10
  12   0  -7    4.57   12.09
 -12   0   8 1367.09   97.77
  12   0  -8 1407.90   67.23
  12   0  -8 1318.55   53.14
 -12   0   9   -0.74   15.50
  12   0  -9    7.48   11.77
  12   0  -9   10.39   16.73
 -12   0  10  216.06   30.21
  12   0 -10  322.00   44.41
  12   0 -10  272.10   35.03
  12   0 -11   10.56   10.04
  12   0 -11    3.67    7.67
  12   0 -11   11.64   16.84
  12   0 -12  292.63   52.07
  12   0 -12  308.54   90.58
  12   0 -12  350.37   80.94
  12   0 -13    9.14   14.75
  12   0 -13   19.31   17.03
  12   0 -13   -7.44   13.68
  12   0 -14   43.02   20.40
  12   0 -14   97.46   58.92
  12   0 -14  147.54   20.95
  12   0 -15    6.44    9.63
  12   0 -15    3.30   18.38
  12   0 -16   20.68   19.61
  12   0 -16   11.64   16.99
  12   0 -17   22.16   17.35
  12   0 -17   16.03   23.41
 -13  -1  -6   51.95   14.09
 -13  -1  -6   61.43   32.52
  13   1   6   37.94   19.22
 -13  -1  -5  107.92   30.85
 -13  -1  -5  132.88   38.38
  13   1   5  100.11   32.07
 -13  -1  -4  195.14   53.65
 -13  -1  -4  190.84   42.01
  13   1   4  177.58   19.50
 -13  -1  -3   59.92   24.27
 -13  -1  -3   85.04   23.80
  13   1   3   75.37   16.78
 -13  -1  -2  293.69   31.79
 -13  -1  -2  275.40   22.89
  13   1   2  315.40   29.42
 -13  -1  -1  199.48   57.66
 -13  -1  -1  193.92   49.78
  13   1   1  195.75   47.94
 -13  -1   0  301.94   39.89
 -13  -1   0  303.81   44.49
  13   1   0  337.63   43.30
 -13  -1   1 1085.61   53.42
 -13  -1   1  971.49   47.78
  13   1  -1 1060.66   56.25
 -13  -1   2 1232.64   59.53
 -13  -1   2 1159.06   72.70
  13   1  -2 1263.92   62.81
 -13  -1   3   62.55   16.54
 -13  -1   3   68.92   16.29
  13   1  -3   89.96   23.19
 -13  -1   4  479.33   47.23
 -13  -1   4  523.88   65.43
  13   1  -4  534.09   43.93
 -13  -1   5   84.40   22.76
 -13  -1   5   84.54   29.83
  13   1  -5   95.99   39.00
 -13  -1   6  635.32   48.76
 -13  -1   6  664.93   37.30
  13   1  -6  731.76   42.75
 -13  -1   7  354.83   28.85
  13   1  -7  390.06   35.05
  13   1  -7  448.56   39.77
 -13  -1   8  436.11   65.44
  13   1  -8  549.21   44.66
  13   1  -8  569.78   47.35
 -13  -1   9  814.91   43.54
  13   1  -9  800.47   44.60
  13   1  -9  780.15   47.69
 -13  -1  10  684.42   59.45
  13   1 -10  756.29   64.55
  13   1 -10  819.31   42.52
  13   1 -11  960.43   50.27
  13   1 -11 1078.03   63.43
  13   1 -11  864.20   49.36
  13   1 -12   47.76   23.97
  13   1 -12   43.80   38.36
  13   1 -13  872.57   69.41
  13   1 -13  659.96   55.09
  13   1 -13  749.89   60.36
  13   1 -14   61.42   24.71
  13   1 -14   32.36   22.11
  13   1 -14   45.55   39.07
  13   1 -15  216.88   62.68
  13   1 -15  232.51   33.94
  13   1 -16   98.22   52.86
  13   1 -16  144.45   25.89
  13   1 -17  127.74   31.24
  13   1 -17  124.44   21.77
 -14  -2  -5   27.76   10.23
 -14  -2  -5   22.88   20.63
  14   2   5   13.26   10.71
 -14  -2  -4   -6.58   12.30
 -14  -2  -4   13.89   18.94
  14   2   4   18.23   10.60
 -14  -2  -3   11.79   13.51
 -14  -2  -3   12.39   13.97
  14   2   3    4.12    6.56
 -14  -2  -2   15.71   17.34
 -14  -2  -2    0.09   10.55
  14   2   2   15.35   13.61
 -14  -2  -1   18.15   12.77
 -14  -2  -1   45.97   14.10
  14   2   1   48.21   19.85
 -14  -2   0   33.79   16.22
  14   2   0   31.66   15.94
 -14  -2   1  590.23   37.10
 -14  -2   1  468.32   33.48
  14   2  -1  525.46   37.71
 -14  -2   2   77.41   72.99
 -14  -2   2   92.87   77.62
  14   2  -2  243.88   28.28
 -14  -2   3   55.41   18.84
 -14  -2   3   65.89   30.68
  14   2  -3   57.01   24.23
 -14  -2   4  102.34   78.49
 -14  -2   4  243.60   29.20
  14   2  -4  292.19   34.63
 -14  -2   5   68.68   33.93
 -14  -2   5   68.48   30.85
  14   2  -5  114.22   46.94
 -14  -2   6  146.14   75.44
 -14  -2   6  185.30   71.78
  14   2  -6  258.36   28.80
 -14  -2   7   23.05    9.40
  14   2  -7   52.27   43.88
  14   2  -7   52.64   17.88
 -14  -2   8  283.33   42.34
  14   2  -8  374.78   37.66
  14   2  -8  359.33   68.58
 -14  -2   9   98.48   62.12
  14   2  -9  114.08   52.59
  14   2  -9  157.44   36.03
 -14  -2  10 1458.20   73.42
  14   2 -10 1518.86   78.34
  14   2 -10 1367.99   90.03
 -14  -2  11   15.10   20.35
  14   2 -11    6.45   11.96
  14   2 -11   15.08   13.84
  14   2 -12  655.23   41.85
  14   2 -12  658.81   49.73
  14   2 -12  623.46   35.87
  14   2 -13  259.02   83.92
  14   2 -13  232.01   41.87
  14   2 -13  251.30   23.35
  14   2 -14  223.02   73.63
  14   2 -14  254.53   40.99
  14   2 -14  220.60   29.62
  14   2 -15   82.08   30.69
  14   2 -15  104.41   26.44
  14   2 -16  506.76   83.59
  14   2 -16  443.58   48.23
  14   2 -17   -1.35   12.11
  14   2 -17    2.34   11.60
 -15  -3  -4    8.36   11.14
 -15  -3  -4   10.21   11.30
  15   3   4    9.83    8.13
 -15  -3  -3  111.70   36.90
 -15  -3  -3  128.25   37.53
  15   3   3  113.73   59.14
 -15  -3  -2   -0.86   12.34
 -15  -3  -2   14.62   16.64
  15   3   2    7.87   13.67
 -15  -3  -1  238.64   25.54
 -15  -3  -1  244.97   26.12
  15   3   1  264.11   24.60
 -15  -3   0   47.17   42.53
 -15  -3   0   40.48   24.14
  15   3   0   97.88   36.62
 -15  -3   1  129.62   39.49
 -15  -3   1  123.03   52.17
  15   3  -1  127.76   45.88
 -15  -3   2   41.48   39.79
 -15  -3   2   40.59   41.58
  15   3  -2  128.48   23.59
 -15  -3   3  103.64   35.74
 -15  -3   3   96.53   27.79
  15   3  -3   97.03   59.06
 -15  -3   4   55.16   55.18
 -15  -3   4   83.68   41.79
  15   3  -4  127.70   44.80
 -15  -3   5  261.84   62.28
 -15  -3   5  222.93   51.54
  15   3  -5  281.20   41.22
 -15  -3   6  192.20   45.43
 -15  -3   6  204.52   27.19
  15   3  -6  295.99   37.70
 -15  -3   7  201.45   79.16
 -15  -3   7  236.30   40.04
  15   3  -7  269.10   40.56
 -15  -3   8  310.55   65.62
  15   3  -8  326.77   88.27
  15   3  -8  383.63   49.85
 -15  -3   9  328.91   85.90
  15   3  -9  299.70   62.09
  15   3  -9  326.68   44.88
 -15  -3  10  398.97   32.24
  15   3 -10  446.74   60.95
  15   3 -10  409.33   35.53
 -15  -3  11  240.08   23.69
  15   3 -11  219.71   42.83
  15   3 -11  246.26   61.34
  15   3 -12  722.40   70.21
  15   3 -12  764.84   68.28
  15   3 -12  728.45   59.06
  15   3 -13   21.29   10.36
  15   3 -13   28.56   20.65
  15   3 -13   34.47   15.13
  15   3 -14  436.36   55.26
  15   3 -14  330.75   89.10
  15   3 -14  322.98   27.81
  15   3 -15   21.48   16.92
  15   3 -15   22.01   14.79
  15   3 -16  253.29   38.90
  15   3 -16  293.93   33.82
 -16  -4  -3  130.09   38.61
 -16  -4  -3  143.58   67.15
  16   4   3  187.47   59.72
 -16  -4  -2   33.99   11.69
 -16  -4  -2   43.08   21.51
  16   4   2   33.03   14.69
 -16  -4  -1  559.37   34.53
 -16  -4  -1  494.29   47.61
  16   4   1  651.96   39.88
 -16  -4   0  100.80   26.26
 -16  -4   0   84.11   34.50
  16   4   0   82.63   18.47
 -16  -4   1  373.34   23.21
 -16  -4   1  354.02   22.87
  16   4  -1  394.60   32.08
 -16  -4   2   85.14   20.62
 -16  -4   2   68.90   37.70
  16   4  -2   84.43   23.63
 -16  -4   3  570.75   51.14
 -16  -4   3  604.65   48.46
  16   4  -3  638.66   57.85
 -16  -4   4   60.37   18.73
 -16  -4   4   54.58   24.64
  16   4  -4   59.00   13.72
 -16  -4   5  653.55   31.75
 -16  -4   5  654.61   44.61
  16   4  -5  738.75   41.86
 -16  -4   6   18.51   10.21
 -16  -4   6   16.40   12.80
  16   4  -6   53.84   25.02
 -16  -4   7  324.20   23.58
 -16  -4   7  282.01   40.17
  16   4  -7  278.71   63.47
 -16  -4   8   13.95   12.49
  16   4  -8   30.76   15.28
 -16  -4   9  937.25   61.11
  16   4  -9 1032.62   60.36
  16   4  -9  951.18   75.54
 -16  -4  10   18.66   12.16
  16   4 -10   18.14   20.02
  16   4 -10   24.49   11.78
 -16  -4  11   80.87   37.49
  16   4 -11  113.10   77.50
  16   4 -11   92.77   52.34
  16   4 -12   17.23   19.57
  16   4 -12   14.81   13.64
  16   4 -13   34.11   22.44
  16   4 -13   30.95   32.33
  16   4 -13   73.88   17.35
  16   4 -14   17.55   23.83
  16   4 -14   12.75   12.42
  16   4 -15   14.07   12.65
  16   4 -15   18.01   15.16
  16   4 -16   52.12   23.08
  16   4 -16   47.50   22.67
 -17  -5  -1  105.08   38.47
 -17  -5  -1  107.69   33.25
  17   5   1   96.69   56.83
 -17  -5   0  202.30   61.73
 -17  -5   0  217.28   56.18
  17   5   0  237.77   23.89
 -17  -5   1   59.47   15.97
 -17  -5   1   68.01   22.72
  17   5  -1   98.74   29.52
 -17  -5   2  166.94   51.42
 -17  -5   2  187.40   48.16
  17   5  -2  195.90   68.12
 -17  -5   3   45.31   16.37
 -17  -5   3   65.40   38.41
  17   5  -3   99.33   23.81
 -17  -5   4  131.33   41.19
 -17  -5   4  122.53   32.80
  17   5  -4  127.01   44.11
 -17  -5   5   14.82   12.34
 -17  -5   5   11.36   12.05
  17   5  -5   56.50   19.90
 -17  -5   6  138.83   40.47
 -17  -5   6  143.21   31.29
  17   5  -6  172.97   26.61
 -17  -5   7   14.28   17.38
 -17  -5   7   20.36   13.25
  17   5  -7   50.93   13.14
 -17  -5   8  260.30   17.15
  17   5  -8  243.46   35.13
 -17  -5   9   72.97   50.10
  17   5  -9   92.25   58.44
  17   5  -9  140.83   26.48
 -17  -5  10  366.99   20.86
  17   5 -10  373.93   27.78
  17   5 -10  361.52   48.03
 -17  -5  11   87.82   33.28
  17   5 -11  119.89   42.89
  17   5 -11  103.48   52.53
 -17  -5  12   59.50   22.70
  17   5 -12   63.54   17.34
  17   5 -12   72.83   24.90
  17   5 -13  127.35   57.98
  17   5 -13  155.26   48.21
  17   5 -13  120.76   25.20
  17   5 -14  147.88   21.89
  17   5 -14  129.19   57.78
  17   5 -15    2.61    9.45
  17   5 -15   15.63   12.10
 -18  -6   1   10.38    5.27
 -18  -6   1    3.32    6.21
  18   6  -1   42.98   19.98
 -18  -6   2   10.36    6.35
 -18  -6   2   -5.13   12.92
  18   6  -2    3.95   10.68
 -18  -6   3   34.91    9.48
 -18  -6   3   29.10   11.84
  18   6  -3  126.67   33.27
 -18  -6   4   25.61    8.97
 -18  -6   4   15.48    9.02
  18   6  -4   21.90   19.55
 -18  -6   5   58.90   21.92
 -18  -6   5   76.75   48.15
  18   6  -5   94.22   61.01
 -18  -6   6    9.69    6.29
 -18  -6   6   14.12   11.26
  18   6  -6    5.49   10.02
 -18  -6   7  281.59   21.25
 -18  -6   7  227.38   76.87
  18   6  -7  382.72   64.14
 -18  -6   8   42.12   22.60
 -18  -6   8   43.48   14.53
  18   6  -8   59.55   24.77
 -18  -6   9  507.33   27.10
  18   6  -9  680.13   44.18
  18   6  -9  569.56   29.84
 -18  -6  10    7.30   10.49
  18   6 -10    9.43   10.61
  18   6 -10   14.10   18.23
 -18  -6  11  279.06   43.85
  18   6 -11  319.63   29.49
  18   6 -11  297.82   53.48
 -18  -6  12    2.18   11.45
  18   6 -12   11.15   12.62
  18   6 -12   17.94   14.60
  18   6 -13  326.93   35.27
  18   6 -13  324.25   38.38
  18   6 -13  317.82   23.14
  18   6 -14    9.17    9.72
  18   6 -14   15.20   12.00
 -19  -7   3    7.06   12.46
 -19  -7   3   10.83   18.74
  19   7  -3   19.88   14.38
 -19  -7   4   58.74   31.64
 -19  -7   4   62.01   26.73
  19   7  -4   63.01   20.58
 -19  -7   5   11.39   11.32
 -19  -7   5   14.59   15.42
  19   7  -5   35.84   12.69
 -19  -7   6  103.59   48.07
 -19  -7   6  110.12   38.41
  19   7  -6  100.72   49.35
 -19  -7   7   20.91    9.20
 -19  -7   7   22.41   25.08
  19   7  -7   34.16   16.70
 -19  -7   8  134.96   37.63
 -19  -7   8  114.73   43.10
  19   7  -8  134.75   35.34
 -19  -7   9   91.71   49.37
  19   7  -9  225.35   30.53
  19   7  -9  187.06   40.43
 -19  -7  10   74.92   20.11
  19   7 -10   81.95   28.07
  19   7 -10  100.79   41.60
 -19  -7  11  124.26   42.73
  19   7 -11  173.78   24.19
  19   7 -11  137.19   53.60
 -19  -7  12   61.51   26.78
  19   7 -12   64.56   39.25
  19   7 -12   61.00   33.97
  19   7 -13  107.78   49.69
  19   7 -13  147.32   58.80
 -20  -8   7    7.46    8.47
 -20  -8   7    9.16    6.25
  20   8  -7    2.19   13.24
 -20  -8   8   10.89    8.26
 -20  -8   8   10.71    7.68
  20   8  -8   12.72   13.10
 -20  -8   9    2.77    6.71
  20   8  -9    3.20   11.81
  20   8  -9   14.94   13.94
  -3 -17   1  152.92   14.27
  -2 -16   1  352.65   19.67
  -2 -16   0   18.70    9.08
  -2 -16  -1  183.52   16.96
  -2 -16  -2   21.15    9.83
  -2 -16  -3  368.90   34.64
  -2 -16  -4   44.36   19.49
  -1 -15   2    0.33    3.76
  -1 -15   1  181.88   17.60
  -1 -15   0    4.63    5.40
  -1 -15  -1  234.20   21.86
  -1 -15  -2    4.49    6.32
  -1 -15  -3  237.76   40.57
  -1 -15  -4   -2.76   12.65
  -1 -15  -5  123.58   38.39
  -1 -15  -6    8.08   12.71
   0 -14   2    7.25   10.57
   0 -14   1   17.69   14.72
   0 -14   0   47.07   17.93
   0 -14  -1    7.14   11.86
   0 -14  -2    6.71    8.97
   0 -14  -3    5.00    7.91
   0 -14  -4   20.82   12.93
   0 -14  -5    8.96    4.53
   0 -14  -5    3.37   10.02
   0 -14  -6    6.05    7.58
   0 -14  -6   13.24   16.61
   0 -14  -7    1.63    5.53
   0 -14  -7    8.55    8.76
   0 -14  -8   26.95   11.69
   0 -14  -8   28.13   13.93
   1 -13   2  546.09   27.89
   1 -13   1  169.79   21.82
   1 -13   0  434.62   32.22
   1 -13  -1   34.36   14.03
   1 -13  -2  331.81   24.26
   1 -13  -3   53.26   19.40
   1 -13  -3   54.42   19.02
   1 -13  -4  432.00   37.37
   1 -13  -4  449.33   38.64
   1 -13  -5   46.43   21.55
   1 -13  -5   67.54   24.23
   1 -13  -6  236.47   21.65
   1 -13  -6  243.65   78.22
   1 -13  -7   45.85   15.95
   1 -13  -7   47.83   16.52
   1 -13  -8  163.81   52.49
   1 -13  -8  193.01   68.68
   1 -13  -9    7.67    5.12
   1 -13  -9   -6.84   13.83
   2 -12   3   71.83    9.80
   2 -12   2 1203.35   67.71
   2 -12   1  156.30   36.69
   2 -12   0 1743.37   82.63
   2 -12  -1   -3.82   11.56
   2 -12  -2 1155.55   56.92
   2 -12  -2 1173.06   61.70
   2 -12  -3   37.77    9.81
   2 -12  -3   39.83   18.57
   2 -12  -4  688.20   42.42
   2 -12  -4  658.18   58.98
   2 -12  -5  318.05   21.32
   2 -12  -5  339.70   79.70
   2 -12  -6  597.87   46.45
   2 -12  -6  564.03   62.48
   2 -12  -7    4.62    6.11
   2 -12  -7   -4.09   14.73
   2 -12  -8  323.60   32.94
   2 -12  -8  369.65   38.17
   2 -12  -9   50.10   16.71
   2 -12  -9   48.84   17.69
   2 -12 -10  128.13   23.11
   2 -12 -10  121.09   54.79
   2 -12 -11   36.13   13.56
   2 -12 -11   37.87   12.32
  -3  11  -9    8.69    8.52
  -3  11  -8   23.19    9.89
  -3  11  -7   20.51   13.78
  -3  11  -6  250.88   27.67
  -3  11  -5  117.89   12.37
  -3  11  -4  367.64   19.47
   3 -11   3   95.05   17.83
   3 -11   2  507.16   32.26
   3 -11   1    4.88    5.44
   3 -11   0  245.90   31.55
   3 -11  -1   30.15   24.09
   3 -11  -2  294.11   16.29
   3 -11  -2  324.75   25.14
   3 -11  -3  148.18    9.25
   3 -11  -3  173.04   34.97
   3 -11  -4  161.01   12.96
   3 -11  -4  154.59   76.22
   3 -11  -5   37.48   14.93
   3 -11  -5   29.77   13.52
   3 -11  -7   84.26   36.87
   3 -11  -7  117.56   46.77
   3 -11  -8   56.18   25.13
   3 -11  -8   56.55   18.70
   3 -11  -9  190.19   36.95
   3 -11  -9  213.57   76.75
   3 -11 -10   12.93   13.10
   3 -11 -10   34.29   18.80
   3 -11 -11   55.78   23.66
   3 -11 -11   64.07   21.70
   3 -11 -12    2.01    8.76
   3 -11 -12    2.65    6.36
  -4  10  -9   14.61   16.56
  -4  10  -8  -12.01    9.63
  -4  10  -7   12.95   10.70
  -4  10  -6    0.71   10.41
  -4  10  -5    7.75    6.09
  -4  10  -4    3.43    9.97
  -4  10  -3  110.49   31.96
   4 -10   3  104.51   23.77
  -4  10  -2   97.68   16.65
   4 -10   2   94.82   10.43
  -4  10  -1   40.44    8.28
   4 -10   1   43.34   18.39
  -4  10   0  100.56   24.86
   4 -10   0  112.75   33.01
   4 -10  -1   97.59   43.27
   4 -10  -2    0.51    1.15
   4 -10  -2    0.66    1.30
   4 -10  -2    2.72    5.42
   4 -10  -2   13.46    8.82
   4 -10  -3  146.32   36.86
   4 -10  -3  128.50   60.30
   4 -10  -4    5.25    3.31
   4 -10  -4   14.44   14.95
   4 -10  -5   54.23   12.76
   4 -10  -5   54.30   27.68
   4 -10  -6   79.31    7.99
   4 -10  -6   58.01   11.47
   4 -10  -6   79.34   25.93
   4 -10  -7   64.75   11.10
   4 -10  -7   51.92   13.12
   4 -10  -7   61.47   30.93
   4 -10  -8   74.21   19.30
   4 -10  -8   90.62   59.09
   4 -10  -9   37.27   16.57
   4 -10  -9   40.92   16.03
   4 -10 -10   42.78   17.74
   4 -10 -10   68.05   40.86
   4 -10 -11   15.90   15.82
   4 -10 -11   17.26   10.95
   4 -10 -12   22.68   19.24
   4 -10 -12   16.94    7.71
   4 -10 -13  110.31   47.03
   4 -10 -13  121.99   24.20
  -5   9  -9  230.90   31.40
  -5   9  -8   13.39   12.26
  -5   9  -7  140.13   21.09
  -5   9  -6   -4.76   13.34
  -5   9  -5  564.72   34.26
  -5   9  -4  339.44   50.28
  -5   9  -3 1847.46   70.32
   5  -9   3 1632.46   63.79
  -5   9  -2   45.32   19.26
   5  -9   2   41.64   18.06
  -5   9  -1  802.05   40.52
   5  -9   1  788.38   35.37
  -5   9   0  487.94   33.03
   5  -9   0  471.10   29.64
   5  -9   0  396.28   24.73
   5  -9   0  413.14   31.56
  -5   9   1 1794.06   63.00
   5  -9  -1 1729.09   55.96
   5  -9  -1 1811.99   71.54
  -5   9   2  233.82   27.43
   5  -9  -2  206.79   23.88
   5  -9  -2  230.70   27.46
   5  -9  -2  219.59   30.44
  -5   9   3 2361.23   78.75
   5  -9  -3 2197.67   71.08
   5  -9  -3 2313.52   75.28
   5  -9  -3 2250.74  109.45
   5  -9  -4   77.78    4.28
   5  -9  -4   92.23   15.93
   5  -9  -4   73.21   13.86
   5  -9  -5 1076.59   52.55
   5  -9  -5 1091.61   55.24
   5  -9  -5 1021.33   69.20
   5  -9  -6   16.27   10.70
   5  -9  -6   17.57   13.01
   5  -9  -6   31.61   48.22
   5  -9  -7  575.06   26.93
   5  -9  -7  583.69   32.45
   5  -9  -7  617.91   39.28
   5  -9  -8  158.77   37.06
   5  -9  -8  180.45   47.11
   5  -9  -8  220.59   59.17
   5  -9  -9  251.37   18.24
   5  -9  -9  272.03   24.81
   5  -9  -9  217.98   92.27
   5  -9 -10   27.97   11.96
   5  -9 -10   44.68   18.51
   5  -9 -10   47.58   40.88
   5  -9 -11   84.16   15.64
   5  -9 -11   47.12   18.56
   5  -9 -11   73.29   47.60
   5  -9 -12   22.56   11.07
   5  -9 -12   30.24   18.00
   5  -9 -12   20.32   12.53
   5  -9 -13   29.08   18.70
   5  -9 -13   19.19    7.17
  -6   8  -9   97.13   46.04
  -6   8  -8   54.39   21.69
  -6   8  -7  296.73   36.43
  -6   8  -6  104.26   35.88
  -6   8  -5  471.99   31.00
  -6   8  -4  188.70   45.36
  -6   8  -3   55.56   23.89
   6  -8   3   49.75   17.24
  -6   8  -2 1098.16   52.13
   6  -8   2 1020.13   43.25
   6  -8   2 1106.26   50.38
  -6   8  -1 1384.40   68.96
   6  -8   1 1204.43   54.15
   6  -8   1 1444.89   70.06
  -6   8   0  594.63   29.10
   6  -8   0  675.84   30.36
   6  -8   0  566.93   32.67
  -6   8   1 2125.28   74.16
   6  -8  -1 2089.34   71.88
   6  -8  -1 2180.75   79.69
  -6   8   2 1362.96   50.55
   6  -8  -2 1311.64   43.94
   6  -8  -2 1322.99   50.52
  -6   8   3  612.14   32.25
   6  -8  -3  655.73   33.17
   6  -8  -3  623.08   69.05
  -6   8   4 1511.00   51.38
   6  -8  -4 1484.68   53.44
   6  -8  -4 1548.60   57.10
   6  -8  -5  636.64   30.33
   6  -8  -5  660.99   37.57
   6  -8  -5  677.85   41.78
   6  -8  -6  186.04   47.98
   6  -8  -6  164.71   46.04
   6  -8  -6  148.57   53.44
   6  -8  -7 1376.40   61.83
   6  -8  -7 1473.06   71.33
   6  -8  -7 1371.45   69.71
   6  -8  -8   63.02   30.66
   6  -8  -8   38.79   14.42
   6  -8  -8   49.27   14.72
   6  -8  -9  361.20   45.86
   6  -8  -9  367.37   50.15
   6  -8  -9  442.06   65.15
   6  -8 -10  116.87   18.43
   6  -8 -10  135.57   27.84
   6  -8 -10  123.85   59.21
   6  -8 -11   96.17   19.94
   6  -8 -11  149.20   27.09
   6  -8 -11   96.28   78.15
   6  -8 -12   22.02   14.20
   6  -8 -12   30.88   21.23
   6  -8 -12   37.11   24.23
   6  -8 -13   30.64   20.35
   6  -8 -13   29.70   26.42
   6  -8 -13   34.46   32.78
   6  -8 -14   25.63   20.29
   6  -8 -14    0.19   19.60
   6  -8 -14    8.89   11.71
  -7   7  -9   30.71   18.56
  -7   7  -8   42.74   17.84
  -7   7  -7  106.92   14.62
  -7   7  -6  106.69   38.63
  -7   7  -5   46.65   16.02
  -7   7  -4   57.68   16.95
   7  -7   4   75.65   16.87
  -7   7  -3  432.25   25.00
  -7   7  -3  402.53   13.95
   7  -7   3  457.05   23.11
  -7   7  -2  162.49   41.84
  -7   7  -2  161.14   39.26
   7  -7   2  177.98   45.64
  -7   7  -1  394.08   29.17
   7  -7   1  377.48   25.08
   7  -7   1  391.87   31.32
  -7   7   0  880.05   42.89
   7  -7   0  929.23   42.66
   7  -7   0 1026.95   26.94
  -7   7   1 1007.79   21.92
   7  -7  -1  781.39   43.82
   7  -7  -1  813.73   55.24
  -7   7   2 1136.62   39.40
   7  -7  -2 1253.90   40.53
   7  -7  -2 1218.20   42.17
  -7   7   3  350.81   32.98
   7  -7  -3  324.03   40.13
   7  -7  -3  436.58   46.36
  -7   7   4 1044.69   34.71
   7  -7  -4 1004.46   31.21
   7  -7  -4 1076.40   40.42
  -7   7   5   83.49    7.63
   7  -7  -5  135.91   36.95
   7  -7  -5  146.89   27.66
   7  -7  -6  300.63   35.48
   7  -7  -6  285.20   35.88
   7  -7  -6  277.39   36.34
   7  -7  -7  176.38   59.31
   7  -7  -7  246.54   66.70
   7  -7  -7  258.34   70.39
   7  -7  -8  411.09   35.86
   7  -7  -8  399.13   37.64
   7  -7  -8  382.91   37.42
   7  -7  -9   59.89   16.98
   7  -7  -9  167.81   28.78
   7  -7  -9  202.10   55.19
   7  -7 -10  257.09   32.88
   7  -7 -10  303.22   44.35
   7  -7 -10  282.62   44.82
   7  -7 -11  283.32   21.21
   7  -7 -11  353.24   33.93
   7  -7 -11  292.27   82.02
   7  -7 -12    8.80   11.32
   7  -7 -12   13.36   30.07
   7  -7 -12   15.99   19.73
   7  -7 -13   44.68   14.11
   7  -7 -13   39.51   15.21
   7  -7 -13   36.47   33.77
   7  -7 -14    8.32   12.28
   7  -7 -14   14.24   19.48
   7  -7 -14    8.22   16.43
   7  -7 -15   31.77   14.20
   7  -7 -15   24.22   18.13
   7  -7 -15   28.91   10.10
  -8   6  -9   16.65   12.39
  -8   6  -8   11.75    8.92
  -8   6  -7   26.22   16.84
  -8   6  -6   16.67   12.12
  -8   6  -5    3.92    9.04
  -8   6  -5    3.22    4.98
  -8   6  -4   18.00   13.02
  -8   6  -4    8.51    5.76
   8  -6   4    8.87    9.06
  -8   6  -3  140.34   32.64
  -8   6  -3  109.63   30.58
   8  -6   3  126.83   34.68
  -8   6  -2    6.76   10.22
  -8   6  -2    5.23    7.24
   8  -6   2    5.33    5.08
  -8   6  -1  103.45   49.26
  -8   6  -1   93.93    9.87
   8  -6   1  125.62   52.00
  -8   6   0   80.40   26.90
  -8   6   0   74.88   10.54
   8  -6   0   92.49   36.31
  -8   6   1  103.48   41.12
   8  -6  -1  112.53   15.23
   8  -6  -1  162.54   31.47
  -8   6   2   21.51    8.03
   8  -6  -2   41.55   12.36
   8  -6  -2   42.14   17.71
  -8   6   3  157.07   18.90
   8  -6  -3  277.76   41.61
   8  -6  -3  154.40   21.69
  -8   6   4    6.32    6.73
   8  -6  -4    4.15    8.15
   8  -6  -4   11.89   14.08
  -8   6   5  314.17   39.13
   8  -6  -5  339.55   35.59
   8  -6  -5  387.00   45.34
  -8   6   6   25.98   10.64
   8  -6  -6   11.75   10.69
   8  -6  -6   25.67   19.27
   8  -6  -7  391.26   51.90
   8  -6  -7  400.26   55.11
   8  -6  -8   66.51   19.61
   8  -6  -8   70.13   15.15
   8  -6  -8   71.23   21.13
   8  -6  -9  705.85   27.47
   8  -6  -9  830.42   48.70
   8  -6  -9  803.60   48.84
   8  -6 -10   10.53   12.53
   8  -6 -10   18.04   27.26
   8  -6 -10   13.17   11.92
   8  -6 -11  233.12   68.57
   8  -6 -11  310.22   35.24
   8  -6 -11  266.11   68.66
   8  -6 -12  102.26   37.50
   8  -6 -12  107.97   24.81
   8  -6 -12   97.22   39.82
   8  -6 -13   24.82   20.62
   8  -6 -13   26.44   24.00
   8  -6 -13   35.32   23.86
   8  -6 -14    3.24   13.91
   8  -6 -14    4.47   18.21
   8  -6 -14    4.63    6.50
   8  -6 -15   72.26   18.20
   8  -6 -15   89.03   26.56
   8  -6 -15   77.02   32.29
  -9   5  -8   28.63   12.46
  -9   5  -7  132.57   54.43
  -9   5  -6  170.45   66.18
  -9   5  -6  166.22   19.44
  -9   5  -5  982.38  121.76
  -9   5  -5  952.50   81.39
  -9   5  -4  285.81   24.66
  -9   5  -4  251.22   15.47
   9  -5   4  265.47   16.07
  -9   5  -3  386.42   20.79
  -9   5  -3  382.69   20.55
   9  -5   3  393.92   21.45
  -9   5  -2  387.26   34.55
  -9   5  -2  384.18   29.61
   9  -5   2  389.86   32.39
  -9   5  -1  528.00   41.28
  -9   5  -1  556.59   39.09
   9  -5   1  547.60   42.88
  -9   5   0  532.22   38.08
  -9   5   0  565.53   30.57
   9  -5   0  549.40   31.60
  -9   5   1  471.86   26.98
  -9   5   1  447.18   23.97
   9  -5  -1  404.75   41.28
  -9   5   2 1632.81   59.21
   9  -5  -2 1585.56   51.30
   9  -5  -2 1758.39   59.92
  -9   5   3  442.63   22.31
   9  -5  -3  523.71   36.19
   9  -5  -3  523.92   48.63
  -9   5   4 1975.13   62.78
   9  -5  -4 1841.10   60.08
   9  -5  -4 1937.03   64.70
  -9   5   5  412.71   40.88
   9  -5  -5  466.32   20.98
   9  -5  -5  478.39   38.60
  -9   5   6  774.95   43.06
   9  -5  -6  802.42   46.64
   9  -5  -6  770.34   46.25
  -9   5   7  367.35   45.20
   9  -5  -7  545.00   77.16
   9  -5  -7  452.79   59.20
   9  -5  -8  748.45   52.66
   9  -5  -8  811.49   48.89
   9  -5  -9  140.27   77.74
   9  -5  -9  345.86   38.89
   9  -5  -9  349.32   53.29
   9  -5 -10  555.11   64.68
   9  -5 -10  567.35   38.45
   9  -5 -10  511.17   43.46
   9  -5 -11   98.38   23.71
   9  -5 -11  104.19   29.55
   9  -5 -12  126.29   43.80
   9  -5 -12  137.54   26.99
   9  -5 -12  140.33   44.09
   9  -5 -13   17.13   14.62
   9  -5 -13   55.31   27.19
   9  -5 -13    6.24   36.01
   9  -5 -14   22.65   13.78
   9  -5 -14   38.47   16.37
   9  -5 -14   42.64   18.84
   9  -5 -15   24.02   13.79
   9  -5 -15   49.03   28.05
   9  -5 -15   52.51   17.99
   9  -5 -16   34.77   13.89
   9  -5 -16   21.93   17.56
   9  -5 -16   29.61   11.90
 -10   4  -8   44.01   18.25
 -10   4  -7  222.20   79.80
 -10   4  -6  143.47   49.99
 -10   4  -6  129.04   26.52
 -10   4  -5  650.59   69.47
 -10   4  -5  750.95   27.15
 -10   4  -4   26.91   12.39
 -10   4  -4   14.99    8.11
  10  -4   4   12.40    7.28
 -10   4  -3  927.51   48.73
 -10   4  -3  908.62   46.38
  10  -4   3  896.47   48.92
 -10   4  -2  196.76   21.57
 -10   4  -2  181.49   12.66
  10  -4   2  177.17   27.09
 -10   4  -1 1646.12   84.35
 -10   4  -1 1783.89   86.29
  10  -4   1 1706.56   85.33
 -10   4   0  316.59   64.23
 -10   4   0  312.62   36.68
  10  -4   0  292.48   35.82
 -10   4   1 3611.70  127.49
  10  -4  -1 3660.45   83.04
 -10   4   2  229.00   26.91
 -10   4   2  217.98   23.03
  10  -4  -2  254.09   34.25
 -10   4   3 2644.44   82.17
  10  -4  -3 2632.42   79.82
  10  -4  -3 2644.78   91.04
 -10   4   4  700.51   41.99
  10  -4  -4  676.05   39.79
  10  -4  -4  693.42   48.26
 -10   4   5 1369.45   77.72
  10  -4  -5 1442.93   49.15
  10  -4  -5 1507.49   56.33
 -10   4   6 1085.56   39.01
  10  -4  -6  949.88   52.71
  10  -4  -6  843.64   52.89
 -10   4   7 1441.19   53.99
  10  -4  -7 1607.14   61.44
  10  -4  -7 1474.50   59.96
 -10   4   8  761.46   39.63
  10  -4  -8  743.51   45.43
  10  -4  -8  750.93   45.74
  10  -4  -9 1013.03   80.90
  10  -4  -9 1053.31   59.50
  10  -4  -9 1086.14   61.35
  10  -4 -10  139.33   71.07
  10  -4 -10  154.18   86.49
  10  -4 -10  127.97   77.98
  10  -4 -11  646.54   41.37
  10  -4 -11  555.81   80.95
  10  -4 -11  646.66   51.14
  10  -4 -12  133.38   54.40
  10  -4 -12  151.65   25.39
  10  -4 -12  143.65   26.75
  10  -4 -13   35.23   21.86
  10  -4 -13   53.57   29.09
  10  -4 -13   22.02   36.63
  10  -4 -14    5.75   15.73
  10  -4 -14   10.41   19.85
  10  -4 -14    3.22    6.24
  10  -4 -15   30.29   22.24
  10  -4 -15   48.22   32.00
  10  -4 -15   43.42   15.60
  10  -4 -16    6.10   15.98
  10  -4 -16    7.55   17.79
  10  -4 -16    8.67    5.33
 -11   3  -7  119.95   34.47
 -11   3  -7   97.34   22.53
 -11   3  -6   10.50    8.12
 -11   3  -6   -0.94    9.79
 -11   3  -5  368.01   28.57
 -11   3  -5  383.19   21.77
  11  -3   5  382.78   24.78
 -11   3  -4   12.85    8.27
 -11   3  -4    5.58    9.91
  11  -3   4    1.76    5.70
 -11   3  -3  784.28   48.34
 -11   3  -3  735.95   47.78
  11  -3   3  808.90   49.78
 -11   3  -2   19.34   13.24
 -11   3  -2   17.52   15.12
  11  -3   2   20.85   10.34
 -11   3  -1 1382.50   64.24
 -11   3  -1 1315.22   59.92
  11  -3   1 1313.04   62.63
 -11   3   0   13.21   20.94
 -11   3   0   14.49    9.22
  11  -3   0   20.12   22.39
 -11   3   1 1735.54   60.05
 -11   3   1 1770.08   74.27
  11  -3  -1 1829.35   67.47
 -11   3   2  812.52   85.67
 -11   3   2  781.91   77.46
  11  -3  -2  952.84   51.42
 -11   3   3  221.01   25.14
 -11   3   3  215.72   44.32
  11  -3  -3  222.11   34.01
 -11   3   4  282.58   40.89
  11  -3  -4  326.33   33.61
  11  -3  -4  307.17   63.80
 -11   3   5  254.71   55.11
  11  -3  -5  269.59   29.60
  11  -3  -5  287.89   40.77
 -11   3   6   51.11   44.94
  11  -3  -6  107.09   34.83
  11  -3  -6   86.11   24.36
 -11   3   7  423.41   71.50
  11  -3  -7  467.51   64.81
  11  -3  -7  525.48   57.56
 -11   3   8  344.26   46.29
  11  -3  -8  386.20   50.23
  11  -3  -8  381.34   70.28
 -11   3   9  159.58   84.57
  11  -3  -9  274.46  100.64
  11  -3  -9  364.57   41.01
  11  -3 -10  887.46   47.14
  11  -3 -10  992.87   64.47
  11  -3 -10 1011.47   53.40
  11  -3 -11   72.03   20.86
  11  -3 -11  117.79   81.38
  11  -3 -11  136.29   58.46
  11  -3 -12  505.78   41.40
  11  -3 -12  468.84   37.14
  11  -3 -12  542.20   42.79
  11  -3 -13   30.77   18.88
  11  -3 -13   34.17   24.39
  11  -3 -14  277.72   28.27
  11  -3 -14  299.88   39.41
  11  -3 -14  273.15   30.89
  11  -3 -15   -0.05   16.25
  11  -3 -15   11.29   20.48
  11  -3 -15   19.00   11.03
  11  -3 -16  166.77   40.82
  11  -3 -16  187.75   27.69
  11  -3 -16  216.83   25.43
 -12   2  -7   24.82   11.38
 -12   2  -7   18.45   12.30
 -12   2  -6    6.02    9.58
 -12   2  -6    0.59   12.89
 -12   2  -5   10.87    7.92
 -12   2  -5   10.06    8.27
  12  -2   5   17.38   11.72
 -12   2  -4   12.37   14.50
 -12   2  -4   11.78    9.46
  12  -2   4   13.80   13.53
 -12   2  -3    8.85    9.52
 -12   2  -3   11.03   14.65
  12  -2   3   11.89   13.30
 -12   2  -2   36.48   17.41
 -12   2  -2   21.34   14.42
  12  -2   2   25.90   14.97
 -12   2  -1   15.77    8.71
 -12   2  -1   10.56   12.25
  12  -2   1    8.52   10.67
 -12   2   0   28.91   41.61
 -12   2   0   20.70   21.04
  12  -2   0   66.46   29.70
 -12   2   1   21.60   18.30
 -12   2   1   32.36   31.19
  12  -2  -1   32.88   17.16
 -12   2   2  242.82   65.39
 -12   2   2  311.79   89.37
  12  -2  -2  392.01   37.02
 -12   2   3   78.89   47.30
 -12   2   3   77.21   21.52
  12  -2  -3   89.59   46.47
 -12   2   4   41.05   74.59
 -12   2   4   57.70   27.11
  12  -2  -4  283.57   41.98
 -12   2   5   73.24   44.57
  12  -2  -5  101.43   31.93
  12  -2  -5   99.59   53.27
 -12   2   6  263.90   85.91
  12  -2  -6  407.17   56.46
  12  -2  -6  485.46   46.98
 -12   2   7  518.98   32.42
  12  -2  -7  464.27   40.38
  12  -2  -7  432.46   80.53
 -12   2   8  472.43   46.33
  12  -2  -8  604.28   47.94
  12  -2  -8  575.14   46.94
  12  -2  -9   76.78   29.72
  12  -2  -9   59.64   44.56
 -12   2  10   67.21   60.22
  12  -2 -10  126.34   64.98
  12  -2 -10  137.17   75.72
  12  -2 -11  823.45   44.72
  12  -2 -11  843.26   68.33
  12  -2 -11  867.43   72.11
  12  -2 -12  219.71   45.93
  12  -2 -12  217.77   67.73
  12  -2 -12  203.27   40.74
  12  -2 -13  172.77   41.30
  12  -2 -13  152.21   61.18
  12  -2 -13  165.52   53.23
  12  -2 -14  461.12   29.92
  12  -2 -14  490.65   40.96
  12  -2 -14  465.09   35.34
  12  -2 -15   43.76   19.82
  12  -2 -15   41.04   16.94
  12  -2 -15   42.28   23.57
  12  -2 -16  149.04   22.57
  12  -2 -16  136.28   26.61
  12  -2 -17   66.92   23.76
  12  -2 -17   89.35   29.41
 -13   1  -6   51.72   19.48
 -13   1  -6   50.29   22.20
 -13   1  -5   89.17   26.16
 -13   1  -5  142.20   35.03
  13  -1   5  109.16   19.75
 -13   1  -4  176.55   55.78
 -13   1  -4  198.25   47.25
  13  -1   4  206.98   23.49
 -13   1  -3   76.12   24.07
 -13   1  -3   81.35   29.01
  13  -1   3   75.10   17.19
 -13   1  -2  289.38   24.59
 -13   1  -2  261.48   24.60
  13  -1   2  306.30   22.96
 -13   1  -1  183.73   45.70
 -13   1  -1  203.22   24.89
  13  -1   1  212.52   25.29
 -13   1   0  340.92   56.70
 -13   1   0  310.05   46.96
  13  -1   0  328.50   57.14
 -13   1   1 1061.34   53.68
 -13   1   1  978.18   54.80
  13  -1  -1 1028.38   54.08
 -13   1   2 1241.01   59.14
 -13   1   2 1258.31   60.30
  13  -1  -2 1181.55   67.91
 -13   1   3   52.61   30.82
 -13   1   3   74.31   20.12
  13  -1  -3   97.86   41.23
 -13   1   4  499.56   43.30
 -13   1   4  489.82   37.64
  13  -1  -4  519.88   40.49
 -13   1   5   95.97   26.61
 -13   1   5   73.85   30.06
  13  -1  -5  106.47   18.82
 -13   1   6  717.19   89.59
  13  -1  -6  691.33   38.64
  13  -1  -6  694.20   41.69
 -13   1   7  406.20   44.00
  13  -1  -7  366.35   32.17
  13  -1  -7  439.51   71.13
 -13   1   8  460.52   44.71
  13  -1  -8  530.17   55.72
  13  -1  -8  502.02   52.50
 -13   1   9  839.50   44.53
  13  -1  -9  786.33   43.10
  13  -1  -9  821.11   46.66
 -13   1  10  701.28   44.13
  13  -1 -10  829.88   83.54
  13  -1 -10  852.00   98.65
  13  -1 -11  940.10   50.73
  13  -1 -11  847.62   49.76
  13  -1 -12   34.57   15.41
  13  -1 -12   63.92   16.00
  13  -1 -13  822.55   71.05
  13  -1 -13  693.06   75.62
  13  -1 -13  691.27   56.81
  13  -1 -14   35.39   26.85
  13  -1 -14   24.27   24.15
  13  -1 -14   37.99   20.27
  13  -1 -15  208.15   54.30
  13  -1 -15  227.50   29.84
  13  -1 -15  196.11   16.32
  13  -1 -16  100.55   52.53
  13  -1 -16  110.50   47.16
  13  -1 -17  145.56   26.25
  13  -1 -17  128.25   25.48
 -14   0  -5   -1.74   13.06
 -14   0  -5    8.63    8.02
  14   0   5   -1.64    8.89
 -14   0  -4  298.55   30.61
 -14   0  -4  320.53   24.24
  14   0   4  297.72   25.27
 -14   0  -3    3.85    7.33
 -14   0  -3   -0.78    5.75
  14   0   3    5.48   12.97
 -14   0  -2  539.31   26.82
 -14   0  -2  527.23   28.73
  14   0   2  563.71   35.72
 -14   0  -1    4.06    8.33
 -14   0  -1    6.59    8.80
  14   0   1    4.74   12.77
 -14   0   0 1318.03   96.49
 -14   0   0 1333.97   74.14
  14   0   0 1387.91   83.44
 -14   0   1   17.13   16.40
 -14   0   1   -2.08   14.12
  14   0  -1    3.76   13.63
 -14   0   2 2825.39   45.12
 -14   0   2 2787.33   75.11
  14   0  -2 2677.27  101.89
 -14   0   3   11.03    7.05
 -14   0   3   10.05   11.13
  14   0  -3   21.44   14.46
 -14   0   4 1225.51   65.06
 -14   0   4 1472.07   67.78
  14   0  -4 1553.73   75.86
 -14   0   5    3.10   13.52
 -14   0   5    8.55    9.45
  14   0  -5   30.71   24.38
 -14   0   6 1557.85   77.65
  14   0  -6 1690.24   79.35
 -14   0   7   10.16   13.78
  14   0  -7   22.17   22.38
  14   0  -7    8.15   15.93
 -14   0   8  903.45   86.00
  14   0  -8  859.04   52.53
  14   0  -8  885.71   62.99
 -14   0   9    2.89   15.60
  14   0  -9   -5.82   16.82
  14   0  -9   16.64   17.24
 -14   0  10  848.18   46.00
  14   0 -10  827.87   42.54
  14   0 -10  866.37   51.75
 -14   0  11    1.28   12.74
  14   0 -11    9.71   15.39
  14   0 -11   12.76   22.43
  14   0 -12   96.69   32.04
  14   0 -12   94.65   92.67
  14   0 -12  130.68   63.85
  14   0 -13    4.81   16.60
  14   0 -13   -9.68   17.06
  14   0 -13   13.22   16.94
  14   0 -14   28.84   19.75
  14   0 -14   41.89   28.47
  14   0 -14   45.11   31.66
  14   0 -15    7.65   23.67
  14   0 -15   18.05   20.22
  14   0 -15    1.21   10.55
  14   0 -16   11.86   11.69
  14   0 -16   25.19   24.12
  14   0 -17   13.30   14.54
  14   0 -17   -9.69   15.33
 -15  -1  -4   78.58   21.64
 -15  -1  -4   77.30   26.25
  15   1   4   55.80   25.99
 -15  -1  -3   48.66   19.93
 -15  -1  -3   24.74    9.83
  15   1   3   29.63   17.03
 -15  -1  -2  136.61   43.05
 -15  -1  -2  162.09   57.44
  15   1   2  145.10   52.58
 -15  -1  -1    8.40    9.14
 -15  -1  -1    6.55    7.81
  15   1   1    8.68    8.52
 -15  -1   0  706.91   55.72
 -15  -1   0  639.64   52.56
  15   1   0  763.86   64.60
 -15  -1   1   43.97   21.77
 -15  -1   1   30.52   20.90
  15   1  -1   39.82   22.29
 -15  -1   2   33.86   28.71
 -15  -1   2   43.96   43.07
  15   1  -2  151.73   25.66
 -15  -1   3   92.23   29.81
 -15  -1   3  105.44   44.02
  15   1  -3  103.26   19.87
 -15  -1   4  336.75   26.73
 -15  -1   4  364.46   64.56
  15   1  -4  389.92   72.63
 -15  -1   5  159.42   41.81
 -15  -1   5  154.02   48.59
  15   1  -5  172.30   46.08
 -15  -1   6  602.61   33.24
 -15  -1   6  606.47   33.78
  15   1  -6  657.69   41.71
 -15  -1   7   81.79   28.70
  15   1  -7   73.39   19.98
  15   1  -7   91.92   44.76
 -15  -1   8   86.64   80.23
  15   1  -8  231.16   27.82
  15   1  -8  185.85   27.63
 -15  -1   9  307.16   40.42
  15   1  -9  307.01   45.88
  15   1  -9  336.52   47.07
 -15  -1  10   70.81   43.00
  15   1 -10   83.39   83.61
  15   1 -10  139.08   38.33
 -15  -1  11 1165.97   67.54
  15   1 -11 1117.60   71.85
  15   1 -11 1074.70   66.05
  15   1 -12   58.08   20.73
  15   1 -12   23.38   16.64
  15   1 -13  185.10   21.70
  15   1 -13  175.60   56.57
  15   1 -13  163.12   29.45
  15   1 -14   46.68   24.97
  15   1 -14   35.56   23.58
  15   1 -14   55.78   29.38
  15   1 -15  235.79   29.26
  15   1 -15  269.18   43.32
  15   1 -15  272.37   46.66
  15   1 -16   21.47   16.44
  15   1 -16   40.88   30.89
  15   1 -17  224.55   46.43
  15   1 -17  243.77   51.23
 -16  -2  -3   12.05   14.22
 -16  -2  -3    8.09    7.02
  16   2   3   -0.47   11.64
 -16  -2  -2    9.15    7.29
 -16  -2  -2   20.66    8.71
  16   2   2   10.45   12.25
 -16  -2  -1   -2.99   12.74
 -16  -2  -1   12.88   13.20
  16   2   1   10.70    9.21
 -16  -2   0  205.64   70.48
 -16  -2   0  140.01   51.34
  16   2   0  155.71   30.66
 -16  -2   1  280.71   65.64
 -16  -2   1  265.30   67.99
  16   2  -1  291.97   80.77
 -16  -2   2   48.29   24.57
 -16  -2   2   61.52   41.35
  16   2  -2  102.68   54.14
 -16  -2   3   29.45   17.71
 -16  -2   3   22.16    9.36
  16   2  -3   27.03   15.06
 -16  -2   4  155.01   70.09
 -16  -2   4  149.93   65.91
  16   2  -4  264.49   28.68
 -16  -2   5   48.28   17.00
 -16  -2   5   46.39   18.94
  16   2  -5   64.21   22.71
 -16  -2   6   67.11   45.62
 -16  -2   6   55.79   53.88
  16   2  -6  124.91   60.30
 -16  -2   7  106.57   33.21
  16   2  -7  128.02   35.70
 -16  -2   8   32.01   41.46
  16   2  -8  127.01   19.87
  16   2  -8  141.97   22.30
 -16  -2   9   98.90   36.45
  16   2  -9  116.24   48.70
  16   2  -9  105.03   50.81
 -16  -2  10  324.40   26.99
  16   2 -10  395.82   38.17
  16   2 -10  373.33   44.90
 -16  -2  11  142.15   42.27
  16   2 -11  180.89   53.47
  16   2 -11  131.53   18.79
 -16  -2  12  424.56   42.83
  16   2 -12  418.42   58.15
  16   2 -12  485.69   68.31
  16   2 -13  218.33   73.32
  16   2 -13  235.70   78.62
  16   2 -13  218.17   26.02
  16   2 -14  418.85   33.43
  16   2 -14  443.60   36.35
  16   2 -14  436.27   28.57
  16   2 -15  128.40   54.96
  16   2 -15  107.29   29.23
  16   2 -16  390.27   36.46
  16   2 -16  346.05   57.62
 -17  -3  -2   10.10   15.53
 -17  -3  -2    4.32    6.99
  17   3   2   21.26   12.51
 -17  -3  -1   25.82   12.25
 -17  -3  -1   25.58   11.78
  17   3   1   33.73   17.89
 -17  -3   0   18.22   13.90
 -17  -3   0   27.00   11.40
  17   3   0   23.09   20.86
 -17  -3   1   24.11   12.89
 -17  -3   1   11.13    8.96
  17   3  -1   26.88   15.64
 -17  -3   2   40.97   15.27
 -17  -3   2   60.77   19.98
  17   3  -2   70.46   37.44
 -17  -3   3  165.11   41.13
 -17  -3   3  179.43   66.72
  17   3  -3  190.83   68.92
 -17  -3   4   68.42   35.27
 -17  -3   4   62.59   38.02
  17   3  -4  111.43   57.39
 -17  -3   5  227.34   51.82
 -17  -3   5  206.74   68.77
  17   3  -5  232.55   22.70
 -17  -3   6   68.35   24.71
 -17  -3   6   82.59   32.19
  17   3  -6  161.32   26.80
 -17  -3   7  130.72   37.90
 -17  -3   7  144.16   48.14
  17   3  -7  188.21   27.86
 -17  -3   8  501.24   37.75
  17   3  -8  559.14   34.59
  17   3  -8  513.66   65.68
 -17  -3   9   83.71   35.34
  17   3  -9  102.96   57.35
  17   3  -9  118.84   37.84
 -17  -3  10  836.93   66.63
  17   3 -10  986.33   77.09
  17   3 -10  925.05   84.85
 -17  -3  11   82.03   43.11
  17   3 -11   91.98   41.91
  17   3 -11  116.26   41.61
 -17  -3  12  238.38   32.42
  17   3 -12  239.49   30.84
  17   3 -12  265.50   25.15
  17   3 -13   23.97   13.92
  17   3 -13   18.39   13.92
  17   3 -13   22.03   18.00
  17   3 -14  161.38   64.83
  17   3 -14  192.39   34.75
  17   3 -14  192.19   22.32
  17   3 -15   18.04   11.70
  17   3 -15    1.93    8.89
  17   3 -16  117.70   53.22
  17   3 -16   91.09   49.43
 -18  -4   0   31.40   14.10
 -18  -4   0   41.18   14.94
  18   4   0   38.24   21.45
 -18  -4   1  210.01   64.57
 -18  -4   1  224.49   65.87
  18   4  -1  254.96   33.39
 -18  -4   2   58.28   21.24
 -18  -4   2   65.51   22.23
  18   4  -2   56.67   28.37
 -18  -4   3  247.60   52.74
 -18  -4   3  264.22   46.51
  18   4  -3  278.18   47.12
 -18  -4   4   37.92   18.01
 -18  -4   4   27.08   21.80
  18   4  -4   43.41   23.20
 -18  -4   5   71.12   25.56
 -18  -4   5   50.17   21.70
  18   4  -5   94.97   31.95
 -18  -4   6   12.61   11.82
 -18  -4   6   12.74    8.25
  18   4  -6   14.50   15.87
 -18  -4   7  140.76   21.28
 -18  -4   7  126.53   50.84
  18   4  -7  161.61   43.21
 -18  -4   8   25.17   37.24
  18   4  -8   48.05   22.46
 -18  -4   9  110.97   36.19
  18   4  -9   99.78   54.40
  18   4  -9  127.19   49.23
 -18  -4  10    8.46   15.23
  18   4 -10   -3.42   14.37
  18   4 -10    0.96   13.83
 -18  -4  11   19.26   15.38
  18   4 -11   41.34   18.29
  18   4 -11   29.19   17.33
 -18  -4  12    0.08   12.09
  18   4 -12   14.12   13.99
  18   4 -12   19.97   21.57
  18   4 -13   28.83   16.65
  18   4 -13   11.83   11.62
  18   4 -14   15.85    9.23
  18   4 -14   -4.17   15.47
  18   4 -14    4.98    5.63
  18   4 -15   -0.06   17.49
  18   4 -15   -8.88   12.40
 -19  -5   2  110.62   35.22
 -19  -5   2  123.24   65.92
  19   5  -2  103.53   49.51
 -19  -5   3   20.70   13.17
 -19  -5   3   27.75   16.05
  19   5  -3   37.59   26.99
 -19  -5   4  149.76   59.41
 -19  -5   4  145.50   47.16
  19   5  -4  157.62   70.23
 -19  -5   5   12.40    6.73
 -19  -5   5   14.66    7.49
  19   5  -5   16.22   15.16
 -19  -5   6  178.14   48.48
 -19  -5   6  176.46   49.61
  19   5  -6  194.49   29.10
 -19  -5   7   23.18   13.87
 -19  -5   7   22.01   17.63
  19   5  -7   47.32   26.10
 -19  -5   8  201.71   55.08
 -19  -5   8  149.38   61.87
  19   5  -8  173.60   21.32
 -19  -5   9   50.38   19.26
  19   5  -9   54.42   24.16
  19   5  -9  131.20   36.24
 -19  -5  10  108.10   30.09
  19   5 -10  113.37   32.57
  19   5 -10   98.07   37.25
 -19  -5  11   93.19   43.90
  19   5 -11  130.54   50.24
  19   5 -11  112.58   23.35
 -19  -5  12   47.40   20.71
  19   5 -12   21.28   11.07
  19   5 -12   36.27   17.20
  19   5 -13   58.44   30.10
  19   5 -13   67.73   22.19
  19   5 -14   14.31    8.84
  19   5 -14   15.15   12.77
  19   5 -14   11.19   11.20
 -20  -6   4    7.36    8.30
 -20  -6   4    9.61    6.30
  20   6  -4   -2.03   14.33
 -20  -6   5   19.62   13.14
 -20  -6   5    8.76   11.28
  20   6  -5   50.25   23.49
 -20  -6   6   24.44    8.90
 -20  -6   6   24.30   17.46
  20   6  -6    2.75   13.72
 -20  -6   7   52.46   27.57
 -20  -6   7   48.38   13.84
  20   6  -7  115.92   46.66
 -20  -6   8    0.05    6.04
 -20  -6   8  -11.69   13.66
  20   6  -8   12.70    7.00
 -20  -6   9  137.23   37.32
  20   6  -9  222.44   19.37
  20   6  -9  216.44   35.79
 -20  -6  10    8.95    7.38
  20   6 -10    3.25    7.18
  20   6 -10   26.11   18.74
 -20  -6  11  439.91   31.53
  20   6 -11  464.34   32.68
  20   6 -11  489.97   49.70
 -20  -6  12   10.39   14.13
  20   6 -12    5.98    9.25
  20   6 -12    5.83    9.16
 -20  -6  13  271.88   28.44
  20   6 -13  330.43   30.31
  20   6 -13  295.22   32.18
  -1 -17   0   28.23   14.09
  -1 -17  -1   86.12   36.50
   0 -16   0   33.27   15.27
   0 -16  -1  432.53   42.86
   0 -16  -2   24.51   13.56
   0 -16  -3  307.19   33.95
   0 -16  -4   11.63    8.74
   0 -16  -5  153.51   48.51
   1 -15   1  231.97   21.04
   1 -15   0    0.99    5.09
   1 -15  -1  198.82   23.08
   1 -15  -2   -0.23   11.82
   1 -15  -3  227.49   27.45
   1 -15  -4    7.71   10.01
   1 -15  -5  120.99   45.83
   1 -15  -6    1.20    7.94
   1 -15  -7   49.29   28.72
   2 -14   1    8.17    8.06
   2 -14   0   11.78   11.05
   2 -14  -1    6.24    7.28
   2 -14  -2   12.90    9.16
   2 -14  -3   43.39   13.07
   2 -14  -4   12.65   13.55
   2 -14  -5   67.63   24.47
   2 -14  -6   26.93   18.26
   2 -14  -6   39.65   14.36
   2 -14  -7    5.73    5.08
   2 -14  -7   16.36   15.62
   2 -14  -8    7.27    6.10
   2 -14  -8    0.89   12.06
   2 -14  -9   -2.78   10.01
   2 -14  -9   12.31   12.11
   3 -13   2  273.63   14.72
   3 -13   1    7.32    7.18
   3 -13   0  443.52   23.71
   3 -13  -1   51.63   20.70
   3 -13  -2  530.33   46.16
   3 -13  -3   43.88   13.30
   3 -13  -4  761.32   59.19
   3 -13  -5   12.20    8.85
   3 -13  -5    8.05   10.16
   3 -13  -6  694.63   50.84
   3 -13  -6  792.05   31.86
   3 -13  -7   34.73   11.59
   3 -13  -7   32.28   18.60
   3 -13  -8   65.48   26.56
   3 -13  -8   58.15   36.23
   3 -13  -9   43.14   13.13
   3 -13  -9   63.96   17.66
   3 -13 -10   28.08   11.98
   3 -13 -10   32.55   13.69
   4 -12   2  621.84   29.12
   4 -12   1    9.53    5.65
   4 -12   0  872.00   53.09
   4 -12  -1   32.87   12.00
   4 -12  -2 1088.71   79.77
   4 -12  -3   37.65   18.62
   4 -12  -3   58.28   24.94
   4 -12  -4  596.51   45.94
   4 -12  -4  670.63   44.75
   4 -12  -5   49.27   21.87
   4 -12  -5   86.66   35.39
   4 -12  -6   59.78   21.07
   4 -12  -6   52.62   68.29
   4 -12  -7   23.33   14.37
   4 -12  -7   31.19   31.19
   4 -12  -8  399.13   23.99
   4 -12  -8  408.77   50.98
   4 -12  -9   -3.70    9.95
   4 -12  -9    7.75   19.87
   4 -12 -10  116.47   67.52
   4 -12 -10  121.04   47.80
   4 -12 -11    8.97    6.98
   4 -12 -11   19.51   14.16
  -5  11  -8   61.58   31.55
  -5  11  -7   13.77    9.60
  -5  11  -6  168.74   37.15
  -5  11  -5  136.40   38.36
  -5  11  -4  249.46   26.10
  -5  11  -3   61.30    9.33
   5 -11   2  266.40   14.93
   5 -11   1    8.33    8.86
   5 -11   0  291.80   39.01
   5 -11  -1   77.31   32.20
   5 -11  -2  463.91   44.65
   5 -11  -3  223.52   12.63
   5 -11  -3  230.05   23.97
   5 -11  -4  165.84   39.00
   5 -11  -4  128.57   68.05
   5 -11  -5  210.92   49.37
   5 -11  -5  203.14   48.27
   5 -11  -6  413.12   28.90
   5 -11  -6  436.36   58.82
   5 -11  -7    6.37   11.55
   5 -11  -7   12.71   15.43
   5 -11  -8   29.01   11.74
   5 -11  -8   37.53   54.73
   5 -11  -9  151.29   19.58
   5 -11  -9  206.59   51.37
   5 -11 -10   14.54   26.73
   5 -11 -11  104.45   32.30
   5 -11 -11  120.79   49.26
   5 -11 -12   24.65   15.78
   5 -11 -12   10.18   18.78
  -6  10  -8    7.03   12.10
  -6  10  -7    4.71    4.27
  -6  10  -6    1.11    3.82
  -6  10  -5   72.57   24.94
  -6  10  -4   37.80   14.75
  -6  10  -3  350.40   15.98
  -6  10  -2   10.38    6.95
   6 -10   2   16.21    9.46
  -6  10  -1   23.00    8.77
   6 -10   1   19.52    6.58
  -6  10   0   60.19   14.64
   6 -10   0   79.46   28.67
  -6  10   1   94.78   23.92
   6 -10  -1  101.39   27.23
  -6  10   2   87.53   21.66
   6 -10  -2   87.76   22.33
   6 -10  -2   96.14   55.62
  -6  10   3  227.73   16.84
   6 -10  -3  260.23   21.41
   6 -10  -3  225.20   29.37
   6 -10  -4   59.30   19.93
   6 -10  -4   44.15   31.38
   6 -10  -5   67.96   14.18
   6 -10  -5   78.15   16.96
   6 -10  -5   81.27   29.03
   6 -10  -6   76.22   22.25
   6 -10  -6  121.38   31.54
   6 -10  -6   96.33   43.35
   6 -10  -7   -2.90    6.46
   6 -10  -7  -12.40   12.15
   6 -10  -7   -0.90   10.54
   6 -10  -8   25.06    7.93
   6 -10  -8   19.50    9.76
   6 -10  -8   47.25   17.99
   6 -10  -9   14.33   13.54
   6 -10  -9   21.20   19.17
   6 -10 -10  189.89   21.21
   6 -10 -10  207.18   65.70
   6 -10 -11   48.21   21.28
   6 -10 -11   66.94   29.68
   6 -10 -12  256.83   25.15
   6 -10 -12  250.67   64.01
   6 -10 -13    8.19   16.68
   6 -10 -13   13.78    9.51
  -7   9  -8    7.79    8.86
  -7   9  -7   89.15   37.53
  -7   9  -6   13.71    7.75
  -7   9  -5  273.52   24.82
  -7   9  -4  131.53   17.01
  -7   9  -3  328.22   30.89
   7  -9   3  325.12   15.43
  -7   9  -2  554.35   38.31
   7  -9   2  554.92   34.46
  -7   9  -1 1163.51   50.22
   7  -9   1 1227.74   46.50
  -7   9   0  106.27   28.07
   7  -9   0  130.21   56.41
  -7   9   1 1221.36   59.12
   7  -9  -1 1316.78   67.62
  -7   9   2  256.01   65.67
   7  -9  -2  245.51   62.80
   7  -9  -2  241.91   62.78
  -7   9   3 1071.15   52.66
   7  -9  -3 1122.37   55.20
   7  -9  -3 1125.90   59.81
  -7   9   4 1127.47   56.25
   7  -9  -4 1125.18   55.78
   7  -9  -4 1161.95   75.51
  -7   9   5 1183.79   57.96
   7  -9  -5 1153.56   54.88
   7  -9  -5 1183.23   68.26
   7  -9  -6   14.74   10.81
   7  -9  -7  602.92   38.16
   7  -9  -7  608.67   30.13
   7  -9  -7  690.70   48.67
   7  -9  -8   82.23   32.40
   7  -9  -8  104.84   28.70
   7  -9  -8  113.82   47.16
   7  -9  -9  154.78   16.34
   7  -9  -9  179.81   27.79
   7  -9  -9  131.89   80.78
   7  -9 -10   33.00   10.31
   7  -9 -10   29.92   26.63
   7  -9 -10   40.99   28.86
   7  -9 -11  123.63   14.95
   7  -9 -11  158.72   24.74
   7  -9 -11  106.46   74.94
   7  -9 -12   31.27   11.95
   7  -9 -12   78.35   22.55
   7  -9 -12   58.50   18.01
   7  -9 -13   29.36   12.93
   7  -9 -13   28.54   24.97
   7  -9 -13   32.90   14.70
   7  -9 -14   67.04   18.25
   7  -9 -14   -7.11   12.97
  -8   8  -8   31.89   17.96
  -8   8  -7  162.04   57.79
  -8   8  -6   59.33   18.56
  -8   8  -5  371.78   68.18
  -8   8  -4  397.21   29.37
  -8   8  -3  481.72   34.29
   8  -8   3  510.55   36.45
  -8   8  -2  224.39   56.39
   8  -8   2  230.94   53.09
  -8   8  -1  977.79   40.97
   8  -8   1  947.35   38.20
   8  -8   1  986.18   50.29
  -8   8   0  750.40   39.82
   8  -8   0  720.34   34.53
   8  -8   0  784.63   50.50
  -8   8   1 1126.37   56.60
   8  -8  -1 1118.08   56.60
   8  -8  -1 1115.15   64.94
  -8   8   2 1077.19   53.56
   8  -8  -2 1071.62   51.30
   8  -8  -2 1127.50   67.72
  -8   8   3 1429.92   74.83
   8  -8  -3 1445.96   77.97
   8  -8  -3 1581.50   80.92
  -8   8   4  896.50   45.09
   8  -8  -4  879.04   46.00
   8  -8  -4  836.78   70.37
  -8   8   5 1049.32   61.42
   8  -8  -5 1055.00   53.69
   8  -8  -5 1144.20   62.25
  -8   8   6  766.10   22.68
   8  -8  -6  715.96   55.92
   8  -8  -6  679.41   50.14
   8  -8  -7 1248.44   69.64
   8  -8  -7 1249.83   59.74
   8  -8  -7 1340.32   87.73
   8  -8  -8  358.04   22.00
   8  -8  -8  300.43   21.95
   8  -8  -8  348.56   72.15
   8  -8  -9  433.20   52.84
   8  -8  -9  524.56   40.89
   8  -8  -9  466.49   27.90
   8  -8 -10  236.83   16.04
   8  -8 -10  263.72   23.97
   8  -8 -10  237.47   58.40
   8  -8 -11   93.09   39.72
   8  -8 -11  166.68   30.91
   8  -8 -11  110.34   81.44
   8  -8 -12  129.54   22.01
   8  -8 -12  142.27   32.19
   8  -8 -12   98.76   29.70
   8  -8 -13   44.75   19.22
   8  -8 -13   39.28   19.07
   8  -8 -13   44.35   30.11
   8  -8 -14   -1.52   12.09
   8  -8 -14    6.29   18.40
   8  -8 -14   21.84   12.47
   8  -8 -15    2.59   11.24
   8  -8 -15    2.88   19.42
   8  -8 -15    9.91    8.81
  -9   7  -8    8.25    9.82
  -9   7  -7   43.61   16.75
  -9   7  -6   58.09   25.84
  -9   7  -5   85.24   31.24
  -9   7  -4  422.83   49.84
  -9   7  -3   16.34    9.87
   9  -7   3   16.19    7.71
  -9   7  -2  382.89   74.88
  -9   7  -2  368.75   44.62
   9  -7   2  370.96   47.26
  -9   7  -1  124.04   26.10
  -9   7  -1  113.24   19.23
   9  -7   1   99.83   23.38
  -9   7   0  465.29   50.98
   9  -7   0  449.24   32.66
   9  -7   0  454.96   38.73
  -9   7   1  181.63   78.10
   9  -7  -1  164.77   44.45
   9  -7  -1  208.47   55.91
  -9   7   2 1833.77   88.42
   9  -7  -2 1777.01   84.56
   9  -7  -2 1899.76   92.42
  -9   7   3  198.50   44.30
   9  -7  -3  291.94   36.84
   9  -7  -3  229.59   59.54
  -9   7   4 1694.99   59.35
   9  -7  -4 1730.04   63.35
   9  -7  -4 1769.41   64.53
  -9   7   5  176.53   24.34
   9  -7  -5  222.32   30.67
   9  -7  -5  189.13   54.12
  -9   7   6  533.55   35.72
   9  -7  -6  532.57   41.21
   9  -7  -6  537.03   45.01
  -9   7   7  130.17   45.35
   9  -7  -7  172.76   50.54
   9  -7  -7  201.63   60.23
   9  -7  -8  258.35   24.04
   9  -7  -8  271.89   31.65
   9  -7  -8  327.41   60.85
   9  -7  -9  185.57   34.68
   9  -7 -10   44.76   17.99
   9  -7 -10   38.20   18.12
   9  -7 -10   42.57   23.64
   9  -7 -11   27.94    9.94
   9  -7 -11   63.75   42.38
   9  -7 -11   42.49   53.27
   9  -7 -12   26.45   15.54
   9  -7 -12   37.23   20.27
   9  -7 -12   19.00   16.01
   9  -7 -13  234.06   20.12
   9  -7 -13  252.26   27.32
   9  -7 -13  257.13   71.66
   9  -7 -14    1.87   12.59
   9  -7 -14    7.10   19.66
   9  -7 -14   19.01   14.56
   9  -7 -15  125.37   18.81
   9  -7 -15  143.42   30.81
   9  -7 -15  118.84   41.81
 -10   6  -7   50.98   13.38
 -10   6  -6   20.92   13.91
 -10   6  -5   38.04   16.46
 -10   6  -4   22.50   14.75
 -10   6  -4   24.45    9.92
 -10   6  -3   22.44   13.04
 -10   6  -3    9.50    6.76
  10  -6   3   13.29    8.56
 -10   6  -2   13.43   13.71
 -10   6  -2   14.37    6.52
  10  -6   2   12.78   11.32
 -10   6  -1   17.29   15.80
 -10   6  -1   12.69    6.56
  10  -6   1   13.25   15.47
 -10   6   0    9.47   11.80
 -10   6   0    4.97    6.26
  10  -6   0   -1.16    5.96
 -10   6   1   74.96   34.96
  10  -6  -1  126.35   45.53
 -10   6   2   39.11   12.32
  10  -6  -2   59.13   21.86
  10  -6  -2   43.58   16.85
 -10   6   3 1052.10   50.21
  10  -6  -3 1217.62   50.14
  10  -6  -3 1197.69   52.82
 -10   6   4  126.88   32.10
  10  -6  -4  120.25   34.28
  10  -6  -4  118.46   42.56
 -10   6   5  244.26   66.45
  10  -6  -5  400.05   49.11
  10  -6  -5  459.75   75.38
 -10   6   6    2.76    6.90
  10  -6  -6   -4.28   11.79
  10  -6  -6   -4.87   20.82
 -10   6   7  251.03   65.98
  10  -6  -7  347.80   56.53
  10  -6  -7  399.00   43.82
 -10   6   8  126.03   51.29
  10  -6  -8   93.25   54.17
  10  -6  -8   96.96   28.67
  10  -6  -9  825.33   38.01
  10  -6  -9  947.51   47.82
  10  -6  -9 1049.35   52.09
  10  -6 -10    8.11    9.52
  10  -6 -10    6.41   26.50
  10  -6 -10    3.50   12.82
  10  -6 -11  520.50   52.79
  10  -6 -11  627.07   46.55
  10  -6 -11  528.11   36.91
  10  -6 -12    2.74   11.08
  10  -6 -12    9.43   20.10
  10  -6 -12    9.45   14.12
  10  -6 -13  212.77   49.39
  10  -6 -13  224.36   28.75
  10  -6 -13  240.82   81.08
  10  -6 -14   54.55   23.87
  10  -6 -14   73.82   25.48
  10  -6 -14   80.80   24.12
  10  -6 -15  159.50   22.61
  10  -6 -15  218.41   25.66
  10  -6 -15  185.74   58.68
  10  -6 -16   18.30   14.19
  10  -6 -16   14.41   17.75
  10  -6 -16   14.98   14.86
 -11   5  -7   96.66   27.85
 -11   5  -6   52.19   25.07
 -11   5  -5   41.08   14.20
 -11   5  -4  222.86   34.72
 -11   5  -4  172.62   27.62
 -11   5  -3  237.44   51.49
 -11   5  -3  202.48   17.70
  11  -5   3  204.74   17.79
 -11   5  -2  295.98   25.06
 -11   5  -2  308.96   16.36
  11  -5   2  282.96   26.36
 -11   5  -1  264.19   44.48
 -11   5  -1  274.31   44.81
  11  -5   1  275.11   47.09
 -11   5   0  479.61   41.63
 -11   5   0  503.37   42.19
  11  -5   0  500.80   44.15
 -11   5   1  277.48   32.57
 -11   5   1  258.06   35.43
  11  -5  -1  311.26   29.77
 -11   5   2 2795.32  136.59
  11  -5  -2 2629.58  125.76
 -11   5   3   53.75   39.22
  11  -5  -3  169.14   31.21
  11  -5  -3   65.33   28.08
 -11   5   4  617.23   33.30
  11  -5  -4  582.79   32.51
  11  -5  -4  629.65   40.23
 -11   5   5  232.88   55.51
  11  -5  -5  314.26   53.82
  11  -5  -5  259.87   61.03
 -11   5   6  541.31   31.26
  11  -5  -6  499.47   30.56
  11  -5  -6  531.29   37.48
 -11   5   7  295.97   80.91
  11  -5  -7  374.91   53.13
  11  -5  -7  381.02   61.84
 -11   5   8  821.66   46.04
  11  -5  -8  777.10   35.53
  11  -5  -8  827.61   59.18
 -11   5   9  153.78   78.13
  11  -5  -9  252.17   33.97
  11  -5  -9  276.84   39.71
  11  -5 -10  179.19   56.00
  11  -5 -10  173.43   63.22
  11  -5 -10  165.67   69.14
  11  -5 -11  184.56   30.99
  11  -5 -11  143.48   23.81
  11  -5 -12  486.56   34.48
  11  -5 -12  494.45   34.21
  11  -5 -12  509.91   35.15
  11  -5 -13   34.00   19.83
  11  -5 -13   74.28   32.03
  11  -5 -13   40.66   35.70
  11  -5 -14  136.41   39.73
  11  -5 -14  177.40   24.28
  11  -5 -14  177.01   46.49
  11  -5 -15   61.80   33.11
  11  -5 -15   61.41   27.11
  11  -5 -15   68.71   31.42
  11  -5 -16   18.79   14.94
  11  -5 -16   32.98   27.17
  11  -5 -16   28.05   13.33
 -12   4  -6   96.44   23.09
 -12   4  -5  277.90   70.00
 -12   4  -5  264.11   29.74
 -12   4  -4  343.27   52.68
 -12   4  -4  311.27   21.03
  12  -4   4  272.50   29.36
 -12   4  -3  713.50   63.16
 -12   4  -3  667.25   51.87
  12  -4   3  684.11   53.30
 -12   4  -2  180.39   42.28
 -12   4  -2  162.34   39.34
  12  -4   2  158.71   17.96
 -12   4  -1 1390.10   65.87
 -12   4  -1 1431.84   69.74
  12  -4   1 1437.09   70.51
 -12   4   0  261.45   46.95
 -12   4   0  245.65   19.28
  12  -4   0  233.70   18.87
 -12   4   1  806.86   45.65
 -12   4   1  830.51   39.27
  12  -4  -1  807.81   54.32
 -12   4   2  755.04   26.29
 -12   4   2  675.90   51.05
  12  -4  -2  678.46   75.49
 -12   4   3 2576.61  120.01
 -12   4   3 2647.80  131.52
  12  -4  -3 2679.20  124.96
 -12   4   4   88.62   34.35
  12  -4  -4   93.58   42.04
  12  -4  -4   86.97   18.87
 -12   4   5 1097.85   48.90
  12  -4  -5 1071.00   41.98
  12  -4  -5 1243.53   55.00
 -12   4   6  200.90   64.02
  12  -4  -6  172.18   47.51
  12  -4  -6  192.41   55.53
 -12   4   7 1260.85   66.58
  12  -4  -7 1091.61   57.65
  12  -4  -7 1245.95   69.91
 -12   4   8  129.55   53.58
  12  -4  -8  147.49   64.49
  12  -4  -8  147.46   74.43
 -12   4   9  472.17   65.60
  12  -4  -9  603.11   54.07
  12  -4  -9  572.49   52.84
 -12   4  10   20.17   21.55
  12  -4 -10   15.36   12.05
  12  -4 -10   37.65   24.20
  12  -4 -11   66.79   50.01
  12  -4 -11  204.83   61.98
  12  -4 -11  214.05   53.56
  12  -4 -12   75.18   25.67
  12  -4 -12   54.29   21.99
  12  -4 -12   74.43   25.01
  12  -4 -13  122.99   64.30
  12  -4 -13  263.34   32.65
  12  -4 -13  163.06   75.43
  12  -4 -14   12.43   10.04
  12  -4 -14   14.12   22.38
  12  -4 -14   14.80   11.57
  12  -4 -15   15.00   15.53
  12  -4 -15   27.68   20.63
  12  -4 -15   12.39   16.27
  12  -4 -16   11.40    8.73
  12  -4 -16   19.46   19.30
  12  -4 -16    1.38    8.60
 -13   3  -6   37.26   15.19
 -13   3  -6   20.56   11.79
 -13   3  -5  180.96   49.45
 -13   3  -5  154.09   43.65
 -13   3  -4   13.32   12.09
 -13   3  -4   10.14   11.72
  13  -3   4   14.45   12.46
 -13   3  -3  274.91   68.04
 -13   3  -3  275.19   48.13
  13  -3   3  268.47   23.61
 -13   3  -2    5.63   10.76
 -13   3  -2    1.48    4.24
  13  -3   2    9.10    9.42
 -13   3  -1  524.64   42.00
 -13   3  -1  541.47   57.93
  13  -3   1  524.15   39.53
 -13   3   0   20.16   19.17
 -13   3   0   27.89   16.51
  13  -3   0   47.99   16.77
 -13   3   1 1536.36   59.01
 -13   3   1 1543.26   56.69
  13  -3  -1 1453.34   68.70
 -13   3   2  263.19   37.05
 -13   3   2  298.39   29.77
  13  -3  -2  325.83   66.38
 -13   3   3 1370.08   66.50
 -13   3   3 1469.72   85.18
  13  -3  -3 1464.27   90.37
 -13   3   4   61.14   62.91
 -13   3   4   52.01   59.37
  13  -3  -4  115.00   66.81
 -13   3   5  363.63   36.56
  13  -3  -5  379.81   53.24
  13  -3  -5  388.21   34.71
 -13   3   6  185.72   73.50
  13  -3  -6  246.83   66.08
  13  -3  -6  236.93   64.32
 -13   3   7  176.85   92.55
  13  -3  -7  317.62   83.69
  13  -3  -7  313.59   93.78
  13  -3  -8  166.13   56.11
  13  -3  -8  101.13   29.91
 -13   3   9  112.09   96.81
  13  -3  -9  275.00   53.84
  13  -3  -9  247.70   46.80
 -13   3  10   37.93   19.76
  13  -3 -10   25.18   22.95
  13  -3 -10   67.60   22.85
  13  -3 -11   33.26   22.68
  13  -3 -11   76.38   38.32
  13  -3 -11   77.01   61.88
  13  -3 -12  639.60   48.13
  13  -3 -12  693.53   52.89
  13  -3 -12  741.08   38.68
  13  -3 -13   42.91   31.30
  13  -3 -13   53.40   57.91
  13  -3 -13   35.79   52.36
  13  -3 -14  236.08   24.99
  13  -3 -14  229.13   68.94
  13  -3 -14  239.37   34.03
  13  -3 -15   20.13   12.14
  13  -3 -15   20.31   21.20
  13  -3 -15   22.39   19.78
  13  -3 -16  122.12   48.32
  13  -3 -16  134.72   27.81
  13  -3 -16  112.39   37.84
 -14   2  -5   39.20   15.15
 -14   2  -5   21.61   11.86
 -14   2  -4    2.15    8.80
 -14   2  -4    2.30    6.49
  14  -2   4    6.71   10.91
 -14   2  -3   -7.20   14.55
 -14   2  -3    4.36    5.32
  14  -2   3    2.36   10.97
 -14   2  -2    7.26    8.54
 -14   2  -2    3.13   10.23
  14  -2   2    7.47    8.93
 -14   2  -1   27.08   12.77
 -14   2  -1   39.28   14.16
  14  -2   1   51.69   17.45
 -14   2   0   23.31   11.56
 -14   2   0   19.45   14.28
  14  -2   0   32.95   14.85
 -14   2   1  550.87   34.89
 -14   2   1  494.79   40.15
  14  -2  -1  532.15   44.38
 -14   2   2   80.14   65.31
 -14   2   2  174.73   37.99
  14  -2  -2  264.50   35.67
 -14   2   3   52.42   16.89
 -14   2   3   67.40   21.52
  14  -2  -3   71.71   32.13
 -14   2   4  104.42   60.99
 -14   2   4  159.73   73.70
  14  -2  -4  284.25   34.63
 -14   2   5   75.20   34.00
  14  -2  -5   85.61   40.70
 -14   2   6  114.31   70.76
  14  -2  -6  282.92   61.97
  14  -2  -6  294.59   58.26
 -14   2   7   13.49   14.01
  14  -2  -7   31.72   17.97
  14  -2  -7   60.01   33.75
 -14   2   8  190.87  102.32
  14  -2  -8  346.87   54.74
  14  -2  -8  392.97   89.39
 -14   2   9  118.51   38.71
  14  -2  -9  142.60   69.84
  14  -2  -9  135.25   42.00
 -14   2  10 1379.17   70.13
  14  -2 -10 1597.05   80.61
  14  -2 -10 1443.08   86.61
 -14   2  11   22.43   18.60
  14  -2 -11   17.25   11.40
  14  -2 -11   15.94   12.94
  14  -2 -12  607.93   36.22
  14  -2 -12  503.01   61.61
  14  -2 -12  575.87   59.86
  14  -2 -13  227.95   25.46
  14  -2 -13  205.30   40.37
  14  -2 -13  237.55   24.42
  14  -2 -14  237.04   82.42
  14  -2 -14  208.60   82.92
  14  -2 -14  234.81   27.71
  14  -2 -15   84.71   30.63
  14  -2 -15  100.94   30.22
  14  -2 -15   93.58   43.99
  14  -2 -16  468.04   36.13
  14  -2 -16  475.54   30.08
  14  -2 -16  450.85   30.21
  14  -2 -17    8.25   16.67
  14  -2 -17    4.48   18.31
 -15   1  -4   57.79   25.16
 -15   1  -4   61.13   20.45
  15  -1   4   53.06   28.92
 -15   1  -3   47.03   21.60
 -15   1  -3   26.83   12.34
  15  -1   3   46.42   26.07
 -15   1  -2  138.73   45.45
 -15   1  -2  140.32   37.51
  15  -1   2  143.67   56.19
 -15   1  -1   20.44   12.82
 -15   1  -1   -0.57   11.87
  15  -1   1    4.16   19.91
 -15   1   0  773.72   60.96
 -15   1   0  682.26   60.32
  15  -1   0  764.29   64.40
 -15   1   1   43.59   18.41
 -15   1   1   36.19   16.01
  15  -1  -1   41.58   20.53
 -15   1   2   39.57   25.87
 -15   1   2   29.61   18.96
  15  -1  -2  100.68   24.01
 -15   1   3  101.86   25.74
 -15   1   3  116.54   51.67
  15  -1  -3  109.12   33.57
 -15   1   4  352.29   20.62
 -15   1   4  381.75   51.37
  15  -1  -4  392.43   27.16
 -15   1   5  186.53   42.02
 -15   1   5  147.16   18.99
  15  -1  -5  179.63   65.63
 -15   1   6  613.93   35.54
  15  -1  -6  558.73   32.60
  15  -1  -6  615.43   40.79
 -15   1   7   80.21   31.16
  15  -1  -7   80.38   30.48
  15  -1  -7  100.99   39.99
 -15   1   8   78.90   77.72
  15  -1  -8  146.81   82.07
  15  -1  -8  227.20   26.67
 -15   1   9  289.65   37.64
  15  -1  -9  316.89   47.34
  15  -1  -9  325.23   46.73
 -15   1  10   62.98   51.98
  15  -1 -10   73.87   72.93
  15  -1 -10  137.51   67.11
 -15   1  11 1119.92   65.74
  15  -1 -11 1138.70   73.46
  15  -1 -11 1107.61   68.73
  15  -1 -12   43.53   24.09
  15  -1 -12   20.92   18.34
  15  -1 -13  162.87   48.19
  15  -1 -13  205.73   68.10
  15  -1 -13  178.56   22.00
  15  -1 -14   59.35   26.53
  15  -1 -14   39.83   34.16
  15  -1 -14   48.80   22.00
  15  -1 -15  258.36   58.31
  15  -1 -15  265.30   87.29
  15  -1 -15  249.83   42.21
  15  -1 -16   44.39   23.87
  15  -1 -16   44.46   24.10
  15  -1 -16   29.68   14.13
  15  -1 -17  202.74   51.38
  15  -1 -17  233.99   29.49
 -16   0  -3   11.53   11.26
 -16   0  -3    8.77    8.52
  16   0   3    6.11   10.29
 -16   0  -2  289.76   62.33
 -16   0  -2  273.50   66.58
  16   0   2  312.04   28.79
 -16   0  -1   -5.55   13.78
 -16   0  -1  -11.08   11.77
  16   0   1    3.91   12.76
 -16   0   0    8.33   10.19
 -16   0   0    7.99   10.21
  16   0   0   14.09   14.04
 -16   0   1    4.84   10.80
 -16   0   1   -2.35   14.07
  16   0  -1   -1.59    8.04
 -16   0   2   30.73   40.28
 -16   0   2   36.00   35.74
  16   0  -2  118.98   26.14
 -16   0   3    6.08    8.35
 -16   0   3    4.92    9.44
  16   0  -3   -3.30    7.96
 -16   0   4  800.74   49.22
 -16   0   4  881.27   54.06
  16   0  -4  905.32   70.44
 -16   0   5    9.25   12.09
 -16   0   5    6.98    9.97
  16   0  -5    1.83   14.01
 -16   0   6  710.46   46.27
 -16   0   6  696.24   61.80
  16   0  -6  761.69   45.41
 -16   0   7    2.91    7.64
  16   0  -7    4.76    8.06
  16   0  -7    7.51   17.44
 -16   0   8  275.59  102.98
  16   0  -8  297.85   98.13
  16   0  -8  365.50   72.22
 -16   0   9    0.00   16.65
  16   0  -9   -2.38   15.33
  16   0  -9   -9.55   15.82
 -16   0  10  248.29   87.87
  16   0 -10  323.65   32.70
  16   0 -10  278.10   85.06
 -16   0  11   -3.34   17.68
  16   0 -11    5.88   14.13
  16   0 -11   -1.57   17.42
 -16   0  12  105.77   35.57
  16   0 -12  114.67   55.83
  16   0 -12  118.21   50.27
  16   0 -13   11.72   12.80
  16   0 -13   11.46   15.51
  16   0 -13   10.45   15.68
  16   0 -14   37.38   17.47
  16   0 -14   60.32   18.36
  16   0 -15   -3.88   18.77
  16   0 -15    5.97   13.96
  16   0 -15   13.01   14.72
  16   0 -16   24.54   15.99
  16   0 -16   26.00   17.39
  16   0 -16   30.21   28.86
 -17  -1  -2   91.20   26.35
 -17  -1  -2   82.13   22.61
  17   1   2   91.56   27.87
 -17  -1  -1   18.72   11.77
 -17  -1  -1   17.31    9.75
  17   1   1   12.36   12.12
 -17  -1   0   26.05   11.36
 -17  -1   0    1.71    7.27
  17   1   0    6.11   13.86
 -17  -1   1   14.59   14.68
 -17  -1   1    1.18   10.45
  17   1  -1   12.08   14.29
 -17  -1   2  261.88   51.37
 -17  -1   2  251.11   67.56
  17   1  -2  252.22   45.99
 -17  -1   3  161.69   55.92
 -17  -1   3  173.64   43.88
  17   1  -3  174.71   22.18
 -17  -1   4  116.07   47.18
 -17  -1   4  123.89   43.14
  17   1  -4  144.34   57.09
 -17  -1   5  236.98   59.21
 -17  -1   5  195.18   19.49
  17   1  -5  235.11   30.71
 -17  -1   6   66.95   51.94
 -17  -1   6   61.47   45.56
  17   1  -6  114.31   22.25
 -17  -1   7  104.01   25.98
  17   1  -7  107.38   43.16
 -17  -1   8  297.17   36.26
  17   1  -8  307.69   63.20
  17   1  -8  359.52   32.69
 -17  -1   9  158.80   44.62
  17   1  -9  180.31   63.30
  17   1  -9  177.16   60.99
 -17  -1  10   30.32   21.96
  17   1 -10   58.54   21.46
  17   1 -10   55.07   21.51
 -17  -1  11  651.02   53.08
  17   1 -11  590.30   51.49
  17   1 -11  587.66   55.41
 -17  -1  12   54.45   18.19
  17   1 -12   60.10   24.20
  17   1 -12   78.98   28.82
  17   1 -13  530.61   35.55
  17   1 -13  418.06   52.28
  17   1 -14   65.51   35.05
  17   1 -14   37.94   18.98
  17   1 -14   39.59   20.68
  17   1 -15  168.03   76.89
  17   1 -15  198.87   76.18
  17   1 -15  218.62   22.21
  17   1 -16   81.00   33.67
  17   1 -16   74.74   33.09
 -18  -2  -1   15.07   10.07
 -18  -2  -1   10.56   10.95
  18   2   1   15.15   12.62
 -18  -2   0    7.46    7.78
  18   2   0   16.01   14.33
 -18  -2   1   15.64   10.87
 -18  -2   1   19.42   10.87
  18   2  -1   50.20   23.84
 -18  -2   2   26.09   15.45
 -18  -2   2   32.17   22.82
  18   2  -2  112.15   26.29
 -18  -2   3   35.91   15.20
 -18  -2   3   35.23   19.09
  18   2  -3   32.04   20.47
 -18  -2   4  130.45   53.42
 -18  -2   4  134.40   46.58
  18   2  -4  174.36   71.54
 -18  -2   5   42.97   17.87
 -18  -2   5   46.51   15.57
  18   2  -5   56.42   20.92
 -18  -2   6  122.22   48.66
 -18  -2   6  115.96   44.55
  18   2  -6  192.40   57.86
 -18  -2   7   12.15   16.30
 -18  -2   7    5.66   11.67
  18   2  -7   16.54   14.86
 -18  -2   8  306.86   39.22
  18   2  -8  336.11   70.07
  18   2  -8  327.42   75.21
 -18  -2   9  258.06   28.01
  18   2  -9  239.94   26.32
  18   2  -9  274.25   47.26
 -18  -2  10  340.01   21.84
  18   2 -10  409.25   29.17
  18   2 -10  416.31   54.69
 -18  -2  11  145.63   57.26
  18   2 -11  142.73   62.07
  18   2 -11  140.56   28.06
 -18  -2  12  583.20   61.60
  18   2 -12  656.62   34.86
  18   2 -12  561.17   37.69
 -18  -2  13   75.28   30.85
  18   2 -13   84.67   25.53
  18   2 -13   95.19   19.06
  18   2 -14  174.63   48.98
  18   2 -14  170.52   66.06
  18   2 -14  173.22   27.68
  18   2 -15   27.70   14.96
  18   2 -15   28.36   14.24
  18   2 -15   20.77   20.53
  18   2 -16  136.57   60.27
  18   2 -16  146.11   22.65
 -19  -3   1  133.15   48.25
 -19  -3   1  135.54   56.89
  19   3  -1  190.79   35.15
 -19  -3   2   34.29   20.30
 -19  -3   2   39.20   20.64
  19   3  -2   58.72   30.15
 -19  -3   3   70.71   19.86
 -19  -3   3   71.31   20.64
  19   3  -3   75.54   23.30
 -19  -3   4   52.75   17.11
 -19  -3   4   51.84   27.27
  19   3  -4   60.57   36.85
 -19  -3   5   73.99   20.79
 -19  -3   5   83.30   32.91
  19   3  -5   59.82   18.43
 -19  -3   6   62.59   18.67
 -19  -3   6   59.95   17.21
  19   3  -6   92.28   21.82
 -19  -3   7  101.85   31.44
 -19  -3   7   93.18   33.52
  19   3  -7  117.76   44.79
 -19  -3   8   83.52   29.88
  19   3  -8  122.45   23.33
  19   3  -8  119.24   41.74
 -19  -3   9   52.98   20.66
  19   3  -9   51.27   21.68
  19   3  -9   56.54   24.53
 -19  -3  10  391.22   73.84
  19   3 -10  461.03   66.47
  19   3 -10  392.18   55.29
 -19  -3  11   20.41   15.50
  19   3 -11   17.13   14.83
  19   3 -11   14.22   15.50
 -19  -3  12  275.52   22.89
  19   3 -12  287.40   76.04
  19   3 -12  270.31   33.99
 -19  -3  13   36.95   16.40
  19   3 -13    1.16    8.20
  19   3 -13   21.16   12.81
  19   3 -14  299.62   44.94
  19   3 -14  294.82   45.01
  19   3 -14  295.55   29.77
  19   3 -15   15.96   13.93
  19   3 -15   21.92    9.70
  19   3 -15   14.12    9.96
 -20  -4   3  127.61   36.53
 -20  -4   3  109.74   47.76
  20   4  -3  167.13   34.40
 -20  -4   4   48.77   23.10
 -20  -4   4   63.17   22.52
  20   4  -4   75.63   24.91
 -20  -4   5   99.93   26.45
 -20  -4   5   88.76   35.68
  20   4  -5   89.04   32.46
 -20  -4   6  249.57   70.21
 -20  -4   6  304.38   30.22
  20   4  -6  319.01   36.07
 -20  -4   7   46.03   17.82
 -20  -4   7   44.32   21.28
  20   4  -7   54.80   22.66
 -20  -4   8   37.21   14.19
  20   4  -8   46.45   22.11
 -20  -4   9    7.25    9.21
  20   4  -9   15.78   11.99
  20   4  -9   34.44   19.35
 -20  -4  10   10.85   11.07
  20   4 -10    1.56   10.38
  20   4 -10    3.69    7.69
 -20  -4  11   55.62   23.36
  20   4 -11   54.07   21.10
  20   4 -11   64.92   26.34
 -20  -4  12   13.25    7.55
  20   4 -12   16.00   18.65
  20   4 -12   14.30   16.05
 -20  -4  13   16.13   10.78
  20   4 -13    3.02    6.62
  20   4 -13   -5.89   11.49
  20   4 -14    0.70    9.38
  20   4 -14   15.31   11.46
  20   4 -14   10.81   10.75
 -21  -5   6   50.59   21.40
 -21  -5   6   53.20   23.66
  21   5  -6   49.41   13.27
 -21  -5   7   57.29   20.33
 -21  -5   7   49.92   19.97
  21   5  -7   89.71   37.39
 -21  -5   8   59.89   23.33
 -21  -5   8   46.92   25.65
  21   5  -8   75.91   21.81
 -21  -5   9   16.69   12.18
  21   5  -9   27.58   14.59
  21   5  -9   29.90   18.63
 -21  -5  10   63.09   17.51
  21   5 -10   50.45   20.71
  21   5 -10   47.41   22.15
 -21  -5  11   61.91   21.77
  21   5 -11   67.41   34.03
  21   5 -11   74.88   23.83
 -21  -5  12   -0.03   10.91
  21   5 -12   -4.93   12.07
  21   5 -12    8.85   13.93
   1 -17  -1   71.91   20.84
   1 -17  -2   30.42   12.75
   2 -16   0   22.19    7.73
   2 -16  -1  337.98   22.87
   2 -16  -2   17.64    4.95
   2 -16  -3  447.43   23.88
   2 -16  -4   -2.71   11.78
   2 -16  -5  190.66   55.30
   3 -15   0    7.79    8.72
   3 -15  -1  149.36   45.30
   3 -15  -2    2.03    9.56
   3 -15  -3  173.72   23.70
   3 -15  -4   76.32   25.34
   3 -15  -5   69.15   22.66
   3 -15  -6    7.74    7.63
   3 -15  -7   29.37   16.70
   4 -14   1   15.89    6.12
   4 -14   0   50.54   20.46
   4 -14  -1   16.57    5.72
   4 -14  -2   42.42   14.52
   4 -14  -3    7.73    9.60
   4 -14  -4  251.87   35.03
   4 -14  -5   18.31   13.29
   4 -14  -6  152.40   61.06
   4 -14  -7   10.69    8.94
   4 -14  -7   17.50    9.47
   4 -14  -8    2.20    6.01
   4 -14  -8   13.88    8.52
   4 -14  -9   10.84   11.90
   4 -14  -9   12.94   13.36
   5 -13   1    4.73   10.28
   5 -13   0  440.24   36.87
   5 -13  -1   40.83   17.01
   5 -13  -2  414.39   42.56
   5 -13  -3   40.51   18.55
   5 -13  -4  387.40   51.44
   5 -13  -5    8.10   10.96
   5 -13  -5   21.42   17.16
   5 -13  -6  166.85   37.48
   5 -13  -6  186.17   73.51
   5 -13  -7   11.13    8.28
   5 -13  -7   31.36   13.88
   5 -13  -8  163.42   17.43
   5 -13  -8  248.38   46.84
   5 -13  -9   12.14   12.75
   5 -13  -9   19.29   12.01
   5 -13 -10   34.70   17.79
   5 -13 -10   40.44   28.87
   6 -12   1  160.62   13.68
   6 -12   0  943.74   44.41
   6 -12  -1   96.65   36.64
   6 -12  -2  771.74   39.40
   6 -12  -3   56.18   17.58
   6 -12  -4  916.70   56.21
   6 -12  -5  210.39   16.11
   6 -12  -5  231.78   47.30
   6 -12  -6  690.19   52.12
   6 -12  -6  648.58   84.95
   6 -12  -7    4.02   11.04
   6 -12  -7   -2.40   20.12
   6 -12  -8  392.92   28.76
   6 -12  -8  347.01   85.38
   6 -12  -9   11.60   15.32
   6 -12  -9    9.48   11.45
   6 -12 -10  197.88   23.90
   6 -12 -10  146.12   78.78
   6 -12 -11   13.55   10.30
   6 -12 -11   25.99   12.78
   6 -12 -12  133.92   21.41
   6 -12 -12  130.96   49.32
  -7  11  -7    5.78    3.49
  -7  11  -6   44.25   12.80
  -7  11  -5    9.03    5.24
  -7  11  -4   15.65   10.42
  -7  11  -3  191.36   15.17
  -7  11  -2  118.15   32.64
   7 -11   1   99.57   27.60
   7 -11   0  271.44   27.19
   7 -11  -1  138.02   30.79
   7 -11  -2  176.01   48.44
   7 -11  -3  489.57   25.67
   7 -11  -3  477.31   35.85
   7 -11  -4  135.36   32.70
   7 -11  -4   95.01   35.16
   7 -11  -5  545.92   33.11
   7 -11  -5  505.14   36.95
   7 -11  -6   63.46   14.26
   7 -11  -6   34.32   54.49
   7 -11  -7  132.69   15.04
   7 -11  -7  150.32   52.77
   7 -11  -8  105.33   17.80
   7 -11  -8   62.70   59.86
   7 -11  -9   58.91   17.80
   7 -11  -9   75.25   28.39
   7 -11 -10   13.43   14.45
   7 -11 -10    8.34   39.11
   7 -11 -11  115.46   15.22
   7 -11 -11  117.30   41.32
   7 -11 -12   31.98   16.75
   7 -11 -12   21.61   17.08
   7 -11 -13  157.15   24.66
   7 -11 -13  180.51   54.91
  -8  10  -7   14.12    9.10
  -8  10  -6   13.98   10.19
  -8  10  -5   28.21    8.09
  -8  10  -4   80.38   24.77
  -8  10  -3    6.53    5.44
  -8  10  -2    9.54    8.29
   8 -10   2    1.64    7.84
  -8  10  -1   31.79   11.08
   8 -10   1   28.64   10.08
  -8  10   0   20.05    8.52
   8 -10   0   34.97   14.52
  -8  10   1   93.10   18.31
   8 -10  -1  118.78   48.54
  -8  10   2  170.62   44.16
   8 -10  -2  179.39   40.40
   8 -10  -2  201.31   57.30
  -8  10   3   12.69    7.37
   8 -10  -3    6.63    4.94
   8 -10  -3   17.60   17.36
  -8  10   4  125.77   15.61
   8 -10  -4  159.75   16.73
   8 -10  -4  125.83   63.77
  -8  10   5   71.35   20.23
   8 -10  -5   69.99   13.05
   8 -10  -5   58.96   25.72
   8 -10  -6  129.40   29.54
   8 -10  -6  145.81   36.94
   8 -10  -6  156.70   53.31
   8 -10  -7    6.80    6.64
   8 -10  -7    6.98   12.51
   8 -10  -7   16.25   15.27
   8 -10  -8  142.06   12.45
   8 -10  -8  148.49   16.20
   8 -10  -8  145.23   71.08
   8 -10  -9   16.23   10.62
   8 -10  -9   13.78   13.47
   8 -10  -9   42.08   22.91
   8 -10 -10  313.89   26.05
   8 -10 -10  376.96   40.98
   8 -10 -11   11.83   20.73
   8 -10 -11   17.60   12.40
   8 -10 -12  132.48   23.76
   8 -10 -12  166.26   50.28
   8 -10 -13   -6.44   17.48
   8 -10 -13   -3.35   13.44
  -9   9  -7  140.36   27.40
  -9   9  -6   15.11   11.03
  -9   9  -5  153.85   48.50
  -9   9  -4    9.33    8.26
  -9   9  -3  324.43   21.36
  -9   9  -2    7.83   11.65
   9  -9   2    1.50   11.98
  -9   9  -1  739.13   44.63
   9  -9   1  805.15   48.34
  -9   9   0    9.14    9.53
  -9   9   1  810.64   39.42
   9  -9  -1  836.95   42.18
   9  -9  -1  893.11   49.56
   9  -9  -2   21.34   15.23
  -9   9   3  729.14   40.30
   9  -9  -3  798.04   34.24
   9  -9  -3  842.39   52.56
  -9   9   4  351.03   13.69
   9  -9  -4  362.34   26.64
   9  -9  -4  406.97   58.15
  -9   9   5 1131.25   48.55
   9  -9  -5 1060.17   58.84
   9  -9  -5 1179.47   50.90
  -9   9   6   37.89   13.26
   9  -9  -6   30.60   20.63
   9  -9  -6   48.69   32.36
   9  -9  -7  532.63   33.77
   9  -9  -7  511.63   31.02
   9  -9  -7  545.01   36.19
   9  -9  -8    8.36    7.53
   9  -9  -8   18.59   14.33
   9  -9  -8   27.17   15.63
   9  -9  -9  173.37   19.94
   9  -9  -9  232.36   27.16
   9  -9  -9  238.18   74.83
   9  -9 -10    7.27    6.80
   9  -9 -10   24.52   22.23
   9  -9 -10   18.16   23.95
   9  -9 -11   86.04   29.96
   9  -9 -11  122.29   23.29
   9  -9 -11  105.44   60.55
   9  -9 -12   96.62   28.16
   9  -9 -12  117.66   23.67
   9  -9 -12  161.43   47.89
   9  -9 -13   29.48   15.52
   9  -9 -13   26.01   25.64
   9  -9 -13   26.84   11.41
   9  -9 -14   65.36   19.29
   9  -9 -14   52.29   41.16
 -10   8  -6  145.84   37.68
 -10   8  -5  260.56   45.81
 -10   8  -4   91.64   25.70
 -10   8  -3  552.02   40.50
 -10   8  -2  241.42   37.72
  10  -8   2  229.60   16.98
 -10   8  -1  437.99   28.83
  10  -8   1  457.89   40.30
 -10   8   0  368.02   58.76
  10  -8   0  313.95   36.98
  10  -8   0  340.91   43.37
 -10   8   1  657.62   30.19
  10  -8  -1  562.65   25.50
  10  -8  -1  586.36   30.60
 -10   8   2  264.25   18.95
  10  -8  -2  244.56   16.04
  10  -8  -2  262.66   26.13
 -10   8   3 2580.25  114.49
  10  -8  -3 2732.32  127.18
  10  -8  -3 2574.85  144.21
 -10   8   4 1265.99   59.14
  10  -8  -4 1151.66   56.76
  10  -8  -4 1254.28   81.15
 -10   8   5 2136.04   97.42
  10  -8  -5 2060.97   99.14
  10  -8  -5 2241.51  101.20
 -10   8   6  723.94   48.67
  10  -8  -6  678.73   33.96
  10  -8  -6  742.03   43.81
 -10   8   7  649.71   27.92
  10  -8  -7  669.09   32.91
  10  -8  -7  756.46   43.85
  10  -8  -8  547.49   33.48
  10  -8  -8  548.81   38.09
  10  -8  -8  577.74   37.45
  10  -8  -9  500.28   32.85
  10  -8  -9  503.78   42.45
  10  -8  -9  559.87   41.43
  10  -8 -10   65.59   22.01
  10  -8 -10   55.17   18.18
  10  -8 -10   52.01   29.04
  10  -8 -11   43.28   21.35
  10  -8 -12    8.14    7.96
  10  -8 -12   15.07   19.06
  10  -8 -12   25.95   24.39
  10  -8 -13   26.90   17.18
  10  -8 -13   60.75   28.00
  10  -8 -13   33.35   24.36
  10  -8 -14   20.78   16.19
  10  -8 -14  -10.49   19.31
  10  -8 -14    7.46   10.63
  10  -8 -15   15.03   15.97
  10  -8 -15   10.73   26.64
  10  -8 -15   19.61   10.95
 -11   7  -6   29.87   12.39
 -11   7  -5   46.73   12.93
 -11   7  -4  104.40   24.73
 -11   7  -3  180.05   59.35
 -11   7  -2  399.79   66.44
  11  -7   2  397.69   34.04
 -11   7  -1  113.64   36.37
 -11   7  -1   85.67   25.72
  11  -7   1  102.87   34.54
 -11   7   0  605.53   44.37
  11  -7   0  576.90   34.82
 -11   7   1   15.80   12.12
  11  -7  -1   27.83    9.73
 -11   7   2  631.76   32.76
  11  -7  -2  627.10   31.74
  11  -7  -2  628.10   35.22
 -11   7   3  722.43   40.71
  11  -7  -3  721.83   46.46
  11  -7  -3  831.63   50.63
 -11   7   4 1833.66   83.29
  11  -7  -4 1668.11   78.10
  11  -7  -4 1846.96   86.21
 -11   7   5  106.80   46.46
  11  -7  -5  200.25   55.82
  11  -7  -5  201.39   54.70
 -11   7   6  298.41   30.88
  11  -7  -6  279.56   28.03
  11  -7  -6  294.64   38.92
 -11   7   7   62.89   28.92
  11  -7  -7   58.33   18.04
 -11   7   8  117.38   21.51
  11  -7  -8  103.02   28.41
  11  -7  -8  109.82   30.65
  11  -7 -10  294.59   16.71
  11  -7 -10  297.43   25.65
  11  -7 -10  337.66   61.10
  11  -7 -12   58.63   26.38
  11  -7 -12   49.04   20.50
  11  -7 -12   57.57   19.57
  11  -7 -13  101.32   63.30
  11  -7 -13  143.89   44.67
  11  -7 -13  145.58   61.39
  11  -7 -14   28.62   16.18
  11  -7 -14   19.35   19.24
  11  -7 -14   23.68   21.45
  11  -7 -15   70.05   28.52
  11  -7 -15   92.98   18.43
  11  -7 -15   82.56   38.61
 -12   6  -6   10.75    5.73
 -12   6  -5   38.73   21.30
 -12   6  -4   17.23   11.72
 -12   6  -3   24.67    8.62
  12  -6   3   23.49    9.64
 -12   6  -2   11.15    9.55
 -12   6  -2    7.61    6.62
  12  -6   2    8.42   11.96
 -12   6  -1   18.52   17.35
 -12   6  -1    6.86    6.76
  12  -6   1    6.06   10.56
 -12   6   0   58.27   18.50
 -12   6   0   53.36   20.07
  12  -6   0   72.20   31.66
 -12   6   1   12.16    8.40
  12  -6  -1   43.55   19.83
 -12   6   2    7.41    8.70
  12  -6  -2   17.86   10.26
  12  -6  -2   27.68   23.75
 -12   6   3   63.79   54.24
  12  -6  -3  187.56   50.59
  12  -6  -3  233.80   41.83
 -12   6   4  481.59   39.28
  12  -6  -4  457.85   36.59
  12  -6  -4  439.47   48.32
 -12   6   5  441.31   37.55
  12  -6  -5  542.13   42.29
  12  -6  -5  563.34   79.02
 -12   6   6   33.50   12.90
  12  -6  -6   46.52   12.79
  12  -6  -6   33.67   21.08
 -12   6   7  597.32   46.87
  12  -6  -7  792.57   48.55
  12  -6  -7  722.25   49.91
 -12   6   8  237.27   38.65
  12  -6  -8  237.68   30.62
  12  -6  -8  251.52   26.54
 -12   6   9  343.43   92.01
  12  -6  -9  503.21   34.84
  12  -6  -9  529.98   43.06
  12  -6 -10   10.15   10.74
  12  -6 -10    2.24    9.14
  12  -6 -10    3.89    9.83
  12  -6 -11  402.55   28.25
  12  -6 -11  431.71   34.53
  12  -6 -11  448.31   35.80
  12  -6 -12   -1.13   13.87
  12  -6 -12    1.53   18.18
  12  -6 -12    7.33    8.56
  12  -6 -13  311.48   25.00
  12  -6 -13  378.89   42.77
  12  -6 -13  362.71   27.17
  12  -6 -14   87.56   20.60
  12  -6 -14   86.51   23.76
  12  -6 -14   83.60   25.77
  12  -6 -15  137.72   23.29
  12  -6 -15  152.01   28.67
  12  -6 -15  122.54   42.68
  12  -6 -16    6.62   12.87
  12  -6 -16    2.14   17.96
  12  -6 -16   -1.58   10.72
 -13   5  -5   95.31   31.98
 -13   5  -4   80.24   22.48
 -13   5  -3  107.49   33.75
 -13   5  -3  119.36   20.68
  13  -5   3  104.79   35.10
 -13   5  -2  250.30   37.09
 -13   5  -2  272.24   36.52
  13  -5   2  246.92   22.63
 -13   5  -1  221.67   23.78
 -13   5  -1  217.09   20.10
  13  -5   1  231.95   37.73
 -13   5   0  538.10   72.38
 -13   5   0  533.29   52.58
  13  -5   0  528.61   38.53
 -13   5   1  369.49   48.01
 -13   5   1  309.60   42.23
  13  -5  -1  344.63   45.21
 -13   5   2  206.63   71.36
 -13   5   2  171.55   39.78
  13  -5  -2  203.66   59.58
  13  -5  -3   58.25   18.15
 -13   5   4   17.58    8.99
  13  -5  -4   28.79    9.09
  13  -5  -4   22.59   15.43
 -13   5   5  114.22   55.23
  13  -5  -5  223.49   27.42
  13  -5  -5  246.03   51.03
 -13   5   6  275.56   25.98
  13  -5  -6  245.55   24.03
  13  -5  -6  286.18   38.23
 -13   5   7  140.74   95.86
  13  -5  -7  262.29   42.13
  13  -5  -7  298.63   59.90
 -13   5   8   17.20   13.07
  13  -5  -8   17.86   15.76
 -13   5   9   86.15   77.64
  13  -5  -9  252.53   38.41
  13  -5  -9  245.72   40.64
 -13   5  10   83.90   22.58
  13  -5 -10   67.73   31.55
  13  -5 -10   84.84   30.28
  13  -5 -11  145.58   34.93
  13  -5 -11  130.53   99.67
  13  -5 -11  119.35   48.60
  13  -5 -12  358.58   37.86
  13  -5 -12  359.11   38.83
  13  -5 -12  368.83   43.15
  13  -5 -13   37.94   19.89
  13  -5 -13   31.07   50.50
  13  -5 -13   57.99   44.18
  13  -5 -14  104.95   52.60
  13  -5 -14  126.58   24.97
  13  -5 -14  136.55   24.62
  13  -5 -15   19.50   10.56
  13  -5 -15   23.55   26.57
  13  -5 -15   15.33    8.60
  13  -5 -16   17.52   20.16
  13  -5 -16   46.07   25.62
  13  -5 -16   24.88    9.82
 -14   4  -5  135.77   34.96
 -14   4  -4   80.35   31.39
 -14   4  -4   45.61   17.46
 -14   4  -3  253.93   48.80
 -14   4  -3  226.82   58.88
  14  -4   3  303.76   23.51
 -14   4  -2  136.84   26.98
 -14   4  -2  119.50   29.13
  14  -4   2  129.34   50.48
 -14   4  -1  610.92   44.95
 -14   4  -1  627.53   46.53
  14  -4   1  630.85   56.37
 -14   4   0  257.32   81.63
 -14   4   0  227.36   32.21
  14  -4   0  241.20   44.45
 -14   4   1  772.79   56.96
 -14   4   1  690.96   56.22
  14  -4  -1  737.37   52.16
 -14   4   2    6.85   11.84
 -14   4   2   14.90    8.70
  14  -4  -2   20.19   19.12
 -14   4   3   34.45   13.12
 -14   4   3   35.52   17.43
  14  -4  -3   43.29   16.20
 -14   4   4   36.48   18.96
  14  -4  -4   31.97   14.15
  14  -4  -4   17.52   19.61
 -14   4   5 1177.53   55.86
  14  -4  -5 1150.05   46.31
  14  -4  -5 1159.07   69.23
 -14   4   6   33.77   15.94
  14  -4  -6   46.02   24.78
  14  -4  -6   20.64   17.64
 -14   4   7  915.04   44.87
  14  -4  -7  917.32   42.93
  14  -4  -7  945.17   48.47
 -14   4   8  255.92   54.28
  14  -4  -8  204.43   34.74
  14  -4  -8  271.87   32.04
 -14   4   9  253.30   69.04
  14  -4  -9  442.45   81.92
  14  -4  -9  390.62   72.35
 -14   4  10  113.48   32.61
  14  -4 -10  100.21   33.20
  14  -4 -10  106.90   35.72
 -14   4  11   61.35   66.64
  14  -4 -11  177.05   37.01
  14  -4 -11  131.58   81.69
  14  -4 -12   41.06   15.59
  14  -4 -12   39.94   15.21
  14  -4 -12   40.09   21.82
  14  -4 -13  153.07   60.29
  14  -4 -13  215.12   32.47
  14  -4 -13  126.54   83.10
  14  -4 -14   13.21   11.96
  14  -4 -14   16.49   21.36
  14  -4 -14    5.40   16.21
  14  -4 -15  -10.02   15.18
  14  -4 -15    9.73   20.11
  14  -4 -15   17.74   14.44
  14  -4 -16   31.87   22.55
  14  -4 -16   13.41   18.44
  14  -4 -16    9.75   11.21
 -15   3  -4    6.76    7.18
 -15   3  -4    8.63    4.50
 -15   3  -3  130.29   28.29
 -15   3  -3  102.41   39.14
  15  -3   3  100.59   37.50
 -15   3  -2    8.28    6.75
 -15   3  -2    6.86    6.72
  15  -3   2   30.44   16.68
 -15   3  -1  252.03   61.26
 -15   3  -1  224.59   35.56
  15  -3   1  270.90   28.27
 -15   3   0   33.74   18.10
 -15   3   0   39.96   15.64
  15  -3   0   53.34   39.61
 -15   3   1  142.50   53.46
 -15   3   1  114.81   37.61
  15  -3  -1  124.40   41.45
 -15   3   2   60.38   49.36
 -15   3   2   59.06   19.25
  15  -3  -2  106.16   35.02
 -15   3   3  101.18   22.50
 -15   3   3   99.69   30.61
  15  -3  -3  104.71   36.99
 -15   3   4   79.22   33.58
 -15   3   4   73.63   29.77
  15  -3  -4  127.83   67.42
 -15   3   5  255.13   65.70
  15  -3  -5  240.57   34.04
  15  -3  -5  264.94   83.88
 -15   3   6  188.57   56.03
  15  -3  -6  205.36   17.89
  15  -3  -6  252.21   41.21
 -15   3   7  230.96   58.50
  15  -3  -7  270.07   60.18
  15  -3  -7  233.78   89.37
 -15   3   8  272.25   86.53
  15  -3  -8  362.45   47.14
  15  -3  -8  399.10   54.13
 -15   3   9  305.67   82.27
  15  -3  -9  297.71   95.18
  15  -3  -9  306.38   69.95
 -15   3  10  388.07   40.99
  15  -3 -10  471.96   38.41
  15  -3 -10  418.22   33.83
 -15   3  11  227.12   70.15
  15  -3 -11  232.23   62.24
  15  -3 -11  207.73   83.94
  15  -3 -12  685.13   68.04
  15  -3 -12  859.71  103.79
  15  -3 -13   25.89   15.50
  15  -3 -13   33.96   25.18
  15  -3 -13   26.09   19.91
  15  -3 -14  355.33  103.34
  15  -3 -14  333.33   24.38
  15  -3 -14  360.75   90.24
  15  -3 -15   16.41   14.40
  15  -3 -15   22.96   20.95
  15  -3 -15   15.18   15.28
  15  -3 -16  228.59   25.01
  15  -3 -16  321.10   33.83
  15  -3 -16  282.72   35.75
 -16   2  -3    4.65    8.66
 -16   2  -3    7.80    3.62
  16  -2   3   -0.18    9.42
 -16   2  -2   -0.91   13.70
 -16   2  -2    7.73    7.42
  16  -2   2    4.18   10.86
 -16   2  -1   16.30   17.81
 -16   2  -1   13.61   12.37
  16  -2   1   -5.29   13.93
 -16   2   0  149.85   69.13
 -16   2   0  178.12   26.67
  16  -2   0  174.18   27.94
 -16   2   1  313.16   32.88
 -16   2   1  278.63   25.88
  16  -2  -1  284.82   37.04
 -16   2   2   79.19   33.40
 -16   2   2   67.00   62.70
  16  -2  -2   98.85   36.58
 -16   2   3   33.17   21.56
 -16   2   3   25.51    8.71
  16  -2  -3   41.84   21.35
 -16   2   4  137.25   58.38
 -16   2   4  169.23   67.09
  16  -2  -4  238.14   27.19
 -16   2   5   42.07   11.44
 -16   2   5   37.18   20.82
  16  -2  -5   78.56   28.17
 -16   2   6   49.82   30.56
  16  -2  -6  125.83   43.44
  16  -2  -6  113.41   67.13
 -16   2   7  121.21   57.59
  16  -2  -7  107.23   43.19
  16  -2  -7  120.98   36.05
 -16   2   8   37.51   17.29
  16  -2  -8   61.63   73.17
  16  -2  -8   70.50   20.41
 -16   2   9   97.72   26.39
  16  -2  -9  104.72   39.94
  16  -2  -9  114.19   40.76
 -16   2  10  358.31   69.36
  16  -2 -10  312.38   53.56
  16  -2 -10  440.56   70.18
 -16   2  11  149.66   54.17
  16  -2 -11  150.61   56.26
  16  -2 -11  127.75   21.50
 -16   2  12  448.18   26.88
  16  -2 -12  490.50   86.59
  16  -2 -12  453.83   49.02
  16  -2 -13  213.59   22.33
  16  -2 -13  223.08   67.51
  16  -2 -13  263.67   32.68
  16  -2 -14  420.05   29.14
  16  -2 -14  487.93   32.55
  16  -2 -14  452.98   61.66
  16  -2 -15  121.02   43.90
  16  -2 -15   92.99   38.86
  16  -2 -15   88.44   14.63
  16  -2 -16  350.47   30.27
  16  -2 -16  381.02   40.97
  16  -2 -16  331.39   38.53
 -17   1  -2   87.94   29.60
 -17   1  -2   63.44   27.75
  17  -1   2   74.25   42.25
 -17   1  -1   22.11   18.31
 -17   1  -1   19.25   13.07
  17  -1   1   14.11   12.50
 -17   1   0   16.50   10.47
 -17   1   0   15.11   11.87
  17  -1   0    5.86   13.15
 -17   1   1   14.05   12.05
 -17   1   1    1.22   13.16
  17  -1  -1   10.04   13.21
 -17   1   2  274.13   34.21
 -17   1   2  257.77   25.92
  17  -1  -2  300.97   68.46
 -17   1   3  170.12   39.00
 -17   1   3  175.93   48.95
  17  -1  -3  164.29   22.84
 -17   1   4   98.85   53.70
 -17   1   4  124.89   35.32
  17  -1  -4  132.89   63.02
 -17   1   5  222.92   51.83
 -17   1   5  209.44   28.08
  17  -1  -5  222.22   40.62
 -17   1   6   61.64   48.32
  17  -1  -6   90.49   19.26
 -17   1   7   98.96   30.21
  17  -1  -7  104.92   29.68
  17  -1  -7  109.76   32.20
 -17   1   8  328.38   43.90
  17  -1  -8  331.03   63.24
  17  -1  -8  346.57   80.66
 -17   1   9  161.76   37.36
  17  -1  -9  165.93   50.78
  17  -1  -9  141.38   29.30
 -17   1  10   13.32   22.51
  17  -1 -10   36.16   63.71
  17  -1 -10   62.28   23.11
 -17   1  11  527.71   44.65
  17  -1 -11  539.08   44.79
  17  -1 -11  622.14   57.70
 -17   1  12   33.76   24.63
  17  -1 -12   50.28   38.60
  17  -1 -12   54.70   25.97
  17  -1 -13  439.85   23.94
  17  -1 -13  418.45   28.76
  17  -1 -14   22.18   13.82
  17  -1 -14   42.29   29.13
  17  -1 -14   77.52   22.72
  17  -1 -15  192.14   81.28
  17  -1 -15  202.41   26.70
  17  -1 -15  183.44   39.86
  17  -1 -16   85.04   33.79
  17  -1 -16   95.20   18.92
  17  -1 -16   91.77   30.39
 -18   0  -1   17.01   10.97
 -18   0  -1    4.56    6.70
  18   0   1   14.82   14.38
 -18   0   0  331.10   44.32
 -18   0   0  312.05   27.41
  18   0   0  330.80   41.38
 -18   0   1   12.29   11.07
 -18   0   1    3.99    8.36
  18   0  -1    0.84    7.28
 -18   0   2  318.07   62.21
 -18   0   2  306.05   28.51
  18   0  -2  357.99   34.10
 -18   0   3    7.56   10.23
 -18   0   3   10.95    9.64
  18   0  -3   14.16   16.51
 -18   0   4  360.83   86.06
 -18   0   4  380.22   56.49
  18   0  -4  455.03   33.25
 -18   0   5   -4.72   14.46
 -18   0   5    9.09    9.09
  18   0  -5    7.83   10.28
 -18   0   6  316.72   63.43
 -18   0   6  338.53   36.39
  18   0  -6  379.30   44.14
 -18   0   7    7.57   10.44
  18   0  -7    3.59   15.16
  18   0  -7   31.33   20.07
 -18   0   8  489.84   85.31
  18   0  -8  490.24   48.16
  18   0  -8  474.19  102.07
 -18   0   9   11.72   13.68
  18   0  -9    9.63   13.45
  18   0  -9    7.22    9.00
 -18   0  10  123.29   43.08
  18   0 -10  111.61   45.19
  18   0 -10  139.58   81.38
 -18   0  11    3.15   10.31
  18   0 -11    3.88   13.53
  18   0 -11   -2.19   15.16
 -18   0  12  107.56   29.99
  18   0 -12  106.44   45.33
  18   0 -12  102.64   39.24
 -18   0  13    8.11    9.41
  18   0 -13    0.84   11.66
  18   0 -13   -4.10   15.32
  18   0 -14    2.28   11.41
  18   0 -14   18.36   13.08
  18   0 -14   -0.52   14.35
  18   0 -15    5.30   15.58
  18   0 -15    4.13   15.35
  18   0 -15    7.83   13.85
  18   0 -16   20.73   21.39
  18   0 -16   -3.16   17.64
  18   0 -16   17.37   11.97
 -19  -1   1   97.38   26.21
 -19  -1   1   97.17   31.47
  19   1  -1  116.18   23.96
 -19  -1   2   48.10   19.12
 -19  -1   2   39.25   22.96
  19   1  -2   55.16   20.03
 -19  -1   3   99.39   37.55
 -19  -1   3  105.60   26.92
  19   1  -3  116.35   23.95
 -19  -1   4   15.21   16.11
  19   1  -4   37.54   31.28
 -19  -1   5  196.71   47.30
 -19  -1   5  185.80   63.96
  19   1  -5  173.28   28.07
 -19  -1   6   29.69   23.48
 -19  -1   6   13.99   14.28
  19   1  -6   37.30   16.00
 -19  -1   7  639.28   27.82
  19   1  -7  674.42   33.57
  19   1  -8   47.85   41.52
  19   1  -8   83.93   48.90
 -19  -1   9  562.83   30.83
  19   1  -9  477.49   32.39
  19   1  -9  521.96   32.97
 -19  -1  10   -1.52   15.46
  19   1 -10   23.29   10.87
  19   1 -10   38.86   18.39
 -19  -1  11  195.61   51.77
  19   1 -11  218.17   69.02
  19   1 -11  186.97   56.18
 -19  -1  12   17.68   17.98
  19   1 -12   13.58   12.65
  19   1 -12   -0.20   15.46
 -19  -1  13   64.36   21.35
  19   1 -13   60.88   22.13
  19   1 -13   64.92   22.15
  19   1 -14    8.34   13.47
  19   1 -14    9.51   11.26
  19   1 -14   22.45   18.20
  19   1 -15    9.00   16.13
  19   1 -15   -0.01   15.67
  19   1 -15   -9.86   12.85
 -20  -2   2   21.11   10.54
 -20  -2   2   17.85    8.35
  20   2  -2   29.29   23.01
 -20  -2   3   49.24   15.39
 -20  -2   3   37.31   16.00
  20   2  -3   46.02   12.65
 -20  -2   4   70.04   24.89
 -20  -2   4   63.75   18.17
  20   2  -4  147.88   28.36
 -20  -2   5   74.48   20.49
 -20  -2   5   52.72   19.23
  20   2  -5   84.45   24.68
 -20  -2   6  159.12   47.03
 -20  -2   6  186.39   74.10
  20   2  -6  269.81   35.23
 -20  -2   7  144.20   33.79
 -20  -2   7  141.35   44.70
  20   2  -7  139.38   54.26
 -20  -2   8  299.76   78.00
  20   2  -8  361.50   25.60
  20   2  -8  353.69   92.25
 -20  -2   9  104.67   33.49
  20   2  -9  109.42   26.97
  20   2  -9  102.45   26.20
 -20  -2  10  158.94   65.71
  20   2 -10  210.07   45.72
  20   2 -10  229.73   57.08
 -20  -2  11  137.04   37.41
  20   2 -11  130.87   45.85
  20   2 -11  129.24   70.69
 -20  -2  12  164.63   66.28
  20   2 -12  186.12   56.20
  20   2 -12  232.20   32.61
 -20  -2  13   17.85    9.65
  20   2 -13   19.94   15.75
  20   2 -13   20.73   18.92
 -20  -2  14  171.91   51.33
  20   2 -14  171.29   52.72
  20   2 -14  162.17   62.08
  20   2 -15  132.77   53.12
  20   2 -15  126.02   68.88
  20   2 -15  143.06   29.20
 -21  -3   4   34.48   18.19
 -21  -3   4    3.61    7.56
  21   3  -4   42.01   22.84
 -21  -3   5   55.87   25.30
 -21  -3   5   84.40   29.38
  21   3  -5   64.37   19.42
 -21  -3   6   73.99   23.93
 -21  -3   6   73.88   39.08
  21   3  -6   98.38   34.88
 -21  -3   7   39.48   16.55
 -21  -3   7   37.46   20.15
  21   3  -7   46.27   21.60
 -21  -3   8  102.14   27.50
  21   3  -8  124.64   49.26
 -21  -3   9   -4.85   13.64
  21   3  -9    7.05   13.21
  21   3  -9   11.04   11.24
 -21  -3  10  223.34   63.42
  21   3 -10  222.33   72.63
  21   3 -10  225.08   41.40
 -21  -3  11    9.80   11.01
  21   3 -11   -2.66   13.39
  21   3 -11   25.69   20.37
 -21  -3  12  105.86   40.04
  21   3 -12  103.04   45.40
  21   3 -12  126.32   20.72
 -21  -3  13    3.69    7.00
  21   3 -13   12.04   15.26
  21   3 -13    4.75   14.89
 -22  -4   8   10.07   11.14
  22   4  -8   12.21   14.49
 -22  -4   9    9.16   11.82
  22   4  -9    2.58   14.05
  22   4  -9    0.54   14.75
 -22  -4  10    6.31    6.15
  22   4 -10    8.74    9.24
  22   4 -10   -0.70   13.61
   4 -16  -1  316.49   24.57
   4 -16  -2    7.95   11.18
   4 -16  -3  299.52   60.32
   4 -16  -4   19.72   13.12
   4 -16  -5  427.30   26.83
   4 -16  -6    7.65   15.74
   5 -15  -1   84.70   21.52
   5 -15  -2   27.07   12.38
   5 -15  -3  114.12   25.17
   5 -15  -4   15.91    8.15
   5 -15  -5   25.09   18.73
   5 -15  -6  179.31   51.00
   5 -15  -7   22.63   17.99
   5 -15  -8   15.29   21.61
   6 -14   0   22.01    8.91
   6 -14  -1   20.10   11.44
   6 -14  -2   19.62    7.51
   6 -14  -3    1.19    8.44
   6 -14  -4   68.03   48.11
   6 -14  -5    6.07   11.95
   6 -14  -6   24.50   13.62
   6 -14  -7  115.36   38.20
   6 -14  -8   13.91   12.55
   6 -14  -9    6.30    7.13
   6 -14  -9   10.94   13.07
   7 -13   0  474.83   24.33
   7 -13  -1   43.91   14.33
   7 -13  -2  467.53   53.46
   7 -13  -3   10.61   10.21
   7 -13  -4  209.33   78.36
   7 -13  -5  690.84   35.48
   7 -13  -6  403.22   65.41
   7 -13  -7   86.95   15.59
   7 -13  -7   96.19   31.04
   7 -13  -8  244.65   20.64
   7 -13  -8  174.74   73.59
   7 -13  -9   22.07    8.21
   7 -13  -9   29.27   20.71
   7 -13 -10   22.65    9.05
   7 -13 -10   45.08   18.06
   7 -13 -11   30.28   27.14
   7 -13 -11   64.63   18.43
   8 -12   0  707.61   29.52
   8 -12  -1   14.80   14.86
   8 -12  -2  303.51   39.69
   8 -12  -3  117.44   42.18
   8 -12  -4  715.21   89.61
   8 -12  -5   12.25   21.55
   8 -12  -6 1253.43   30.26
   8 -12  -6 1318.78   39.92
   8 -12  -7    0.98    9.67
   8 -12  -7    6.87   11.78
   8 -12  -8  298.59   23.63
   8 -12  -8  291.05   80.94
   8 -12  -9   51.81   16.58
   8 -12  -9   44.88   12.27
   8 -12 -10  241.10   26.48
   8 -12 -10  144.70   82.88
   8 -12 -11   16.68   13.76
   8 -12 -11   -5.36   16.38
   8 -12 -12   69.57   18.62
   8 -12 -12   58.59   50.48
  -9  11  -3    2.96    5.88
   9 -11   1  108.06   43.51
   9 -11   0  283.46   23.94
   9 -11  -1   94.34   26.58
   9 -11  -2  230.35   21.71
   9 -11  -3   14.79   20.73
   9 -11  -4  789.23   45.87
   9 -11  -5  499.41   24.03
   9 -11  -5  496.34   29.94
   9 -11  -6  426.94   25.43
   9 -11  -6  365.20   27.25
   9 -11  -7  197.05   20.96
   9 -11  -7  199.75   21.93
   9 -11  -8   54.27   18.53
   9 -11  -8   32.59   25.03
   9 -11  -9  120.19   20.20
   9 -11  -9  124.10   40.33
   9 -11 -10   33.06   23.24
   9 -11 -10   48.34   31.37
   9 -11 -11  108.55   24.36
   9 -11 -11  124.60   57.22
   9 -11 -12   26.65   15.63
   9 -11 -13   35.90   17.61
   9 -11 -13   49.58   21.85
 -10  10  -5    7.40    5.05
 -10  10  -4    7.57    4.74
 -10  10  -3    3.60    5.15
 -10  10  -2   13.34    5.49
 -10  10  -1   34.50    9.96
  10 -10   1   21.88   17.19
 -10  10   0   12.18    7.04
  10 -10   0   25.34   16.83
 -10  10   1   23.40    8.06
  10 -10  -1   31.41   19.67
 -10  10   2   29.55   21.74
  10 -10  -2   86.99   17.35
 -10  10   3   11.15   10.65
  10 -10  -3   11.32   11.63
  10 -10  -3    5.87   17.33
 -10  10   4  141.78   33.29
  10 -10  -4  122.89   12.73
  10 -10  -4  212.20   27.27
 -10  10   5  295.24   15.36
  10 -10  -5  249.12   24.71
  10 -10  -5  301.76   62.44
  10 -10  -6  150.54   34.85
  10 -10  -6  123.89   52.12
  10 -10  -7    6.12   17.18
  10 -10  -7    3.83   20.66
  10 -10  -8  150.61   13.93
  10 -10  -8  179.08   21.02
  10 -10  -8  173.67   48.86
  10 -10  -9   12.73   11.62
  10 -10  -9   15.40   18.22
  10 -10  -9   19.49   15.76
  10 -10 -10   76.62   23.28
  10 -10 -10   62.32   21.96
  10 -10 -11   11.39   15.91
  10 -10 -11   36.27   18.72
  10 -10 -12  168.41   28.64
  10 -10 -12  183.45   47.27
  10 -10 -13   28.06   17.33
  10 -10 -13   14.45   15.45
  10 -10 -14  143.38   24.59
  10 -10 -14  197.80   45.78
 -11   9  -5  105.60   23.87
 -11   9  -4    8.90    9.58
 -11   9  -3  158.60   32.94
 -11   9  -2    4.12    8.14
 -11   9  -1  297.62   15.03
  11  -9   1  337.17   19.12
 -11   9   0   -1.23   11.50
  11  -9   0    5.74   12.60
 -11   9   1  661.37   40.44
  11  -9  -1  675.21   37.68
 -11   9   2    9.71    6.81
  11  -9  -2    6.90    8.90
 -11   9   3  247.16   48.40
  11  -9  -3  244.22   17.73
  11  -9  -3  225.23   42.87
  11  -9  -4    9.20   10.96
  11  -9  -4   38.65   14.90
 -11   9   5   52.66   15.12
  11  -9  -5   39.37   17.76
  11  -9  -5   29.48   16.93
 -11   9   6   28.83   24.39
  11  -9  -6   11.98   22.10
  11  -9  -6   39.68   28.40
 -11   9   7  333.17   27.39
  11  -9  -7  320.52   43.64
  11  -9  -7  393.57   39.73
 -11   9   8    9.49    5.92
  11  -9  -8   15.42   11.92
  11  -9  -8   23.69   21.83
  11  -9  -9  137.22   13.85
  11  -9  -9  149.44   27.33
  11  -9  -9  125.76   62.33
  11  -9 -10   18.32    7.76
  11  -9 -10   46.70   23.54
  11  -9 -10   34.55   26.22
  11  -9 -11   28.84   15.80
  11  -9 -11   32.78   12.67
  11  -9 -11   36.74   32.69
  11  -9 -12   92.07   31.64
  11  -9 -12  148.94   24.72
  11  -9 -12  119.84   44.36
  11  -9 -13   35.96   12.13
  11  -9 -13   42.88   26.92
  11  -9 -13   48.78   13.81
  11  -9 -14   66.79   27.18
  11  -9 -14   62.79   20.60
  11  -9 -14   94.85   32.22
 -12   8  -5   87.72   23.07
 -12   8  -4  129.26   45.45
 -12   8  -3  280.12   36.03
 -12   8  -2  139.79   41.63
 -12   8  -1  396.58   53.87
  12  -8   1  389.90   22.82
 -12   8   0  372.75   50.65
  12  -8   0  343.90   36.46
 -12   8   1  915.40   67.73
  12  -8  -1  777.38   39.43
  12  -8  -1  861.53   38.46
 -12   8   2  543.45   40.48
  12  -8  -2  524.39   39.38
  12  -8  -2  528.39   42.01
 -12   8   3   53.26   14.64
  12  -8  -3   76.37   19.99
  12  -8  -3   66.23   28.79
 -12   8   4   54.47   18.02
  12  -8  -4   48.88   25.74
  12  -8  -4   56.92   26.41
 -12   8   5  305.87   38.42
  12  -8  -5  323.73   42.57
  12  -8  -5  296.17   60.39
 -12   8   6  536.31   39.96
  12  -8  -6  476.84   41.32
  12  -8  -6  470.77   50.29
 -12   8   7  321.36   61.55
  12  -8  -7  349.33   21.56
  12  -8  -7  350.18   82.76
 -12   8   8  587.33   37.28
  12  -8  -8  553.77   41.85
  12  -8  -8  608.01   93.95
 -12   8   9   67.05   54.20
  12  -8  -9   92.64   54.40
  12  -8  -9  209.89   32.66
  12  -8 -10   81.93   12.83
  12  -8 -10   89.17   32.37
  12  -8 -10  101.37   48.14
  12  -8 -11   98.42   19.73
  12  -8 -11  101.03   24.67
  12  -8 -11   74.15   50.08
  12  -8 -12    9.15   10.20
  12  -8 -12    6.83   18.27
  12  -8 -12    1.72   12.02
  12  -8 -13    9.73   11.55
  12  -8 -13   21.31   22.78
  12  -8 -13   26.97   21.92
  12  -8 -14    8.26   11.32
  12  -8 -14   15.31   18.19
  12  -8 -14   20.08   15.06
  12  -8 -15    3.48   11.23
  12  -8 -15    1.88   19.72
  12  -8 -15   16.05    9.24
 -13   7  -4  107.59   23.35
 -13   7  -3   85.02   19.96
 -13   7  -2  161.78   27.02
 -13   7  -1   70.33   19.14
  13  -7   1   92.60   18.80
 -13   7   0  145.21   39.71
 -13   7   0  104.17   33.84
  13  -7   0  101.46   46.39
  13  -7  -1   40.40   13.94
 -13   7   2  220.04   20.00
  13  -7  -2  219.89   12.91
  13  -7  -2  218.69   21.03
 -13   7   3   35.94   31.52
  13  -7  -3  121.50   22.41
  13  -7  -3  107.51   56.03
 -13   7   4   29.27   11.77
  13  -7  -4   28.70   11.38
  13  -7  -4   11.86   15.80
  13  -7  -5  129.76   43.69
  13  -7  -5   88.45   38.52
 -13   7   6  259.37   35.48
  13  -7  -6  229.38   55.64
  13  -7  -6  268.89   46.03
 -13   7   7  131.98   86.97
  13  -7  -7  281.53   56.41
  13  -7  -7  216.89   53.13
 -13   7   8  131.06   17.27
  13  -7  -8  119.42   38.00
  13  -7  -8  123.09   45.13
 -13   7   9  100.61   78.04
  13  -7  -9  190.42   65.79
  13  -7  -9  196.08   90.22
 -13   7  10   22.24    8.05
  13  -7 -10   28.82   15.86
  13  -7 -10   31.86   14.53
  13  -7 -11   24.16   13.41
  13  -7 -11   48.18   24.40
  13  -7 -11   53.60   35.40
  13  -7 -12  177.56   68.72
  13  -7 -12  131.00   18.41
  13  -7 -12  177.38   57.08
  13  -7 -13  114.76   21.85
  13  -7 -13  106.71   31.42
  13  -7 -13   83.26   47.29
  13  -7 -14   31.16   17.92
  13  -7 -14   38.63   21.80
  13  -7 -14   40.17   15.65
  13  -7 -15   93.64   51.62
  13  -7 -15  115.96   24.04
  13  -7 -15  131.54   34.89
 -14   6  -4    1.10    5.76
 -14   6  -3   39.43   16.27
 -14   6  -2    6.65    8.96
  14  -6   2   12.79   12.76
 -14   6  -1   17.43   11.97
 -14   6  -1    3.53   11.58
  14  -6   1   18.15   20.72
 -14   6   0    6.60   11.95
 -14   6   0   -0.17    8.61
  14  -6   0    3.62   11.45
 -14   6   1   24.82   25.85
 -14   6   1   26.23    9.34
  14  -6  -1   10.16   25.69
 -14   6   2    3.85    8.60
  14  -6  -2    3.93   11.13
 -14   6   3   33.29   25.11
  14  -6  -3   57.87   16.27
  14  -6  -3   87.83   21.19
 -14   6   4   16.55   11.92
  14  -6  -4    8.92    8.36
  14  -6  -4    8.33   11.07
 -14   6   5  281.84   82.95
  14  -6  -5  453.50   54.70
  14  -6  -5  410.38   54.40
 -14   6   6   63.92   29.99
  14  -6  -6   41.83   18.60
  14  -6  -6   71.20   25.45
 -14   6   7  160.46   79.31
  14  -6  -7  324.69   65.28
  14  -6  -7  347.17   78.12
 -14   6   8    2.81    8.10
  14  -6  -8    7.13   12.34
  14  -6  -8   16.34   18.43
 -14   6   9   63.96   49.94
  14  -6  -9   86.04   39.34
  14  -6  -9  213.46   34.77
 -14   6  10   69.05   24.06
  14  -6 -10   41.83   15.51
  14  -6 -10   46.46   14.87
  14  -6 -11  304.27   71.52
  14  -6 -11  372.26   43.89
  14  -6 -12   14.62   10.25
  14  -6 -12   21.55   17.89
  14  -6 -12   -0.78   20.56
  14  -6 -13  489.33   40.34
  14  -6 -13  375.13   35.10
  14  -6 -13  409.37   35.63
  14  -6 -14   21.39   13.60
  14  -6 -14   16.40   11.90
  14  -6 -14   12.23   10.21
  14  -6 -15  210.86   27.70
  14  -6 -15  218.63   27.25
  14  -6 -15  167.76   67.10
  14  -6 -16    5.65    7.70
  14  -6 -16    6.74   18.21
  14  -6 -16    7.28   12.87
 -15   5  -3   60.22   40.24
 -15   5  -2  190.95   50.56
 -15   5  -2  173.15   24.26
  15  -5   2  193.59   23.88
 -15   5  -1  111.04   43.05
 -15   5  -1  115.58   20.10
  15  -5   1  104.93   39.58
 -15   5   0  181.03   24.34
 -15   5   0  203.26   20.65
  15  -5   0  150.88   56.04
 -15   5   1  129.64   35.36
 -15   5   1   91.53   31.85
  15  -5  -1  122.28   22.19
 -15   5   2  268.08   61.46
 -15   5   2  260.05   32.05
  15  -5  -2  284.37   27.85
 -15   5   3  184.66   32.91
  15  -5  -3  285.84   29.03
 -15   5   4  150.76   20.37
  15  -5  -4  148.96   14.66
  15  -5  -4  174.39   58.71
 -15   5   5   52.81   15.37
  15  -5  -5   46.68   46.56
  15  -5  -5   85.40   48.72
 -15   5   6  198.03   51.03
  15  -5  -6  147.04   20.85
  15  -5  -6  191.52   62.16
 -15   5   7   26.26   31.57
  15  -5  -7  130.17   24.07
 -15   5   8  303.45   27.93
  15  -5  -8  257.93   23.50
  15  -5  -8  275.00   34.13
 -15   5   9  334.98   59.54
  15  -5  -9  482.47   39.60
  15  -5  -9  470.94   99.76
 -15   5  10   16.96   13.78
  15  -5 -10   14.28   12.12
  15  -5 -10   40.46   32.43
  15  -5 -11   50.76   72.20
  15  -5 -12  265.68   33.86
  15  -5 -12  311.08   37.11
  15  -5 -12  294.84   41.38
  15  -5 -13   67.42   23.35
  15  -5 -13   69.42   66.29
  15  -5 -13   60.39   42.71
  15  -5 -14  245.37   75.41
  15  -5 -14  214.57   28.72
  15  -5 -14  259.37   26.80
  15  -5 -15  234.04   22.43
  15  -5 -15  214.50   93.60
  15  -5 -15  243.09   72.19
  15  -5 -16   23.20    7.21
  15  -5 -16   28.49   18.36
  15  -5 -16   29.36   22.42
 -16   4  -3  135.63   37.78
 -16   4  -2   51.40   18.06
 -16   4  -2   31.79   12.51
  16  -4   2   33.62   19.60
 -16   4  -1  510.27   35.00
 -16   4  -1  526.03   32.32
  16  -4   1  567.90   51.42
 -16   4   0   78.23   28.87
 -16   4   0   73.30   19.35
  16  -4   0   68.40   40.39
 -16   4   1  463.50   72.16
 -16   4   1  411.52   27.22
  16  -4  -1  440.26   31.64
 -16   4   2   83.62   17.22
 -16   4   2   92.74   31.46
  16  -4  -2   76.03   24.60
 -16   4   3  596.09   55.28
 -16   4   3  614.97   48.40
  16  -4  -3  630.97   61.67
 -16   4   4   77.46   22.55
  16  -4  -4   95.72   27.54
 -16   4   5  703.43   35.12
  16  -4  -5  643.09   33.98
  16  -4  -5  686.00   43.97
 -16   4   6   29.23   15.55
  16  -4  -6   13.69   14.89
 -16   4   7  289.90   45.39
  16  -4  -7  265.72   51.02
  16  -4  -7  318.00   70.36
 -16   4   8   12.41   10.33
  16  -4  -8   20.34    8.17
  16  -4  -8   29.87   15.03
 -16   4   9 1081.10   36.06
  16  -4  -9 1007.71   56.67
  16  -4  -9 1032.39   51.93
 -16   4  10    5.30   10.73
  16  -4 -10   31.74   17.21
  16  -4 -10   22.80   21.56
 -16   4  11   81.37   26.11
  16  -4 -11   74.45   62.69
  16  -4 -11  148.52   69.19
 -16   4  12   16.64   14.28
  16  -4 -12   21.98   20.32
  16  -4 -12    8.33   13.02
  16  -4 -13   39.53   23.25
  16  -4 -13   57.02   23.33
  16  -4 -13   51.39   59.85
  16  -4 -14   21.25   11.27
  16  -4 -14   17.23   14.90
  16  -4 -14   30.23   19.09
  16  -4 -15   12.92   15.17
  16  -4 -15   16.35   13.13
  16  -4 -15   44.05   18.75
  16  -4 -16   34.43   20.28
  16  -4 -16   48.61   17.20
  16  -4 -16   38.47   29.81
 -17   3  -2   16.70   10.13
 -17   3  -2   13.69   11.79
  17  -3   2    9.00    9.99
 -17   3  -1   30.97   13.42
 -17   3  -1   11.26    9.76
  17  -3   1   30.11   20.54
 -17   3   0   12.84    9.95
 -17   3   0   22.12   19.40
  17  -3   0   27.12   18.66
 -17   3   1   33.30   13.05
 -17   3   1   27.31   12.35
  17  -3  -1   31.15   19.16
 -17   3   2   44.63   19.84
 -17   3   2   44.76   23.10
  17  -3  -2  103.02   35.12
 -17   3   3  192.58   51.33
 -17   3   3  224.68   29.95
  17  -3  -3  210.85   63.19
 -17   3   4   60.47   17.15
 -17   3   4   59.49   34.28
  17  -3  -4  120.42   50.39
 -17   3   5  217.84   50.42
  17  -3  -5  196.75   37.43
 -17   3   6   73.77   44.62
  17  -3  -6   99.49   39.85
  17  -3  -6  140.41   39.47
 -17   3   7  146.17   33.47
  17  -3  -7  144.87   71.74
  17  -3  -7  135.80   22.91
 -17   3   8  548.55   48.08
  17  -3  -8  460.85   67.86
  17  -3  -8  491.15   82.69
 -17   3   9   98.26   24.67
  17  -3  -9   73.47   52.64
  17  -3  -9  139.21   55.88
 -17   3  10  934.70  111.10
  17  -3 -10  929.62   74.11
  17  -3 -10  980.90   81.84
 -17   3  11   98.71   28.32
  17  -3 -11   97.87   38.60
  17  -3 -11   90.46   31.29
 -17   3  12  280.05   47.11
  17  -3 -12  256.43   54.84
  17  -3 -12  246.76   28.37
  17  -3 -13   19.38    9.75
  17  -3 -13   23.55   28.01
  17  -3 -14  215.74   25.71
  17  -3 -14  166.97   72.53
  17  -3 -14  212.65   42.57
  17  -3 -15   11.41   14.88
  17  -3 -15   14.80   11.95
  17  -3 -15   13.73   15.52
  17  -3 -16  101.56   50.91
  17  -3 -16  135.20   27.06
  17  -3 -16  106.10   38.23
 -18   2  -1   10.70    9.93
 -18   2  -1    2.66    9.04
  18  -2   1    6.65    8.59
 -18   2   0   28.26   21.82
 -18   2   0   -0.85   11.12
  18  -2   0   24.97   17.60
 -18   2   1   29.76   12.40
 -18   2   1   12.01   10.62
  18  -2  -1   14.44   15.01
 -18   2   2   26.11   16.51
 -18   2   2   25.67   16.64
  18  -2  -2   54.69   29.14
 -18   2   3   35.74   16.39
 -18   2   3   41.86   12.79
  18  -2  -3   56.53   24.94
 -18   2   4  114.21   44.95
 -18   2   4  119.62   31.86
  18  -2  -4  193.76   59.87
 -18   2   5   40.17   11.42
 -18   2   5   38.89   19.16
  18  -2  -5   67.93   22.66
 -18   2   6  138.54   48.56
  18  -2  -6  228.20   22.95
  18  -2  -6  198.09   95.19
 -18   2   7    6.99    9.48
  18  -2  -7    7.24   11.67
  18  -2  -7   22.76   18.22
 -18   2   8  275.82   64.74
  18  -2  -8  315.41   53.13
  18  -2  -8  378.25   39.81
 -18   2   9  238.24   35.81
  18  -2  -9  267.53   64.01
  18  -2  -9  256.07   48.93
 -18   2  10  402.27   98.94
  18  -2 -10  372.13   45.00
  18  -2 -10  394.00   36.21
 -18   2  11  134.12   42.28
  18  -2 -11  140.04   59.00
  18  -2 -11  154.59   42.83
 -18   2  12  560.44   29.03
  18  -2 -12  575.85   60.66
  18  -2 -12  600.43   36.53
 -18   2  13  107.47   31.13
  18  -2 -13   91.82   27.80
  18  -2 -13   93.22   42.20
  18  -2 -14  159.49   52.94
  18  -2 -14  168.77   62.21
  18  -2 -14  152.20   24.38
  18  -2 -15   36.80   20.94
  18  -2 -15   45.41   20.31
  18  -2 -15   47.44   19.56
  18  -2 -16  162.36   35.14
  18  -2 -16  146.56   70.29
  18  -2 -16  181.34   25.59
 -19   1   1  103.30   24.34
 -19   1   1  111.07   26.55
  19  -1  -1  113.44   24.40
 -19   1   2   30.66   17.94
 -19   1   2   50.56   18.71
  19  -1  -2   50.38   31.03
 -19   1   3  102.28   23.04
 -19   1   3  104.47   30.88
  19  -1  -3  111.30   46.58
 -19   1   4   20.76   16.28
 -19   1   4   23.67   17.10
  19  -1  -4   41.24   22.20
 -19   1   5  206.56   53.56
 -19   1   5  203.77   29.40
  19  -1  -5  176.14   32.61
  19  -1  -6   64.55   47.14
 -19   1   7  663.10   43.12
  19  -1  -7  636.77   37.31
  19  -1  -7  686.82   44.92
  19  -1  -8   43.45   21.31
  19  -1  -8   59.37   43.56
 -19   1   9  540.34   46.11
  19  -1  -9  509.97   27.40
  19  -1  -9  487.99   32.80
 -19   1  10    9.57   15.87
  19  -1 -10   34.84   17.74
  19  -1 -10   16.58   17.27
 -19   1  11  194.11   45.39
  19  -1 -11  181.97   25.09
  19  -1 -11  214.90   86.43
 -19   1  12   14.67    9.39
  19  -1 -12   23.51   11.59
  19  -1 -12   14.95   14.22
 -19   1  13   60.17   15.61
  19  -1 -13   62.91   52.01
  19  -1 -13   68.63   23.64
  19  -1 -14    9.69   10.60
  19  -1 -14    4.68   23.01
  19  -1 -15    5.55   15.66
  19  -1 -15    7.08    7.87
  19  -1 -15   -5.14   13.70
 -20   0   2  106.64   43.83
 -20   0   2  130.00   53.03
  20   0  -2  129.27   28.01
 -20   0   3   10.45    8.54
 -20   0   3    6.53    7.85
  20   0  -3   12.77   13.24
 -20   0   4   54.62   19.09
 -20   0   4   35.04   17.58
  20   0  -4   58.81   27.02
 -20   0   5    8.87    8.46
 -20   0   5    4.90    8.78
  20   0  -5   11.99   17.96
 -20   0   6   78.42   29.27
 -20   0   6   75.05   32.36
  20   0  -6   93.35   25.95
 -20   0   7   -1.44   13.41
  20   0  -7    1.21   14.66
  20   0  -7   -7.55   16.68
 -20   0   8  183.00   60.61
  20   0  -8  176.84   46.68
  20   0  -8  212.63   95.23
 -20   0   9    6.04    8.34
  20   0  -9   -0.63   15.54
  20   0  -9   -6.20   17.95
 -20   0  10   15.89   10.71
  20   0 -10    4.92    8.14
  20   0 -10   32.05   23.22
 -20   0  11    5.13    5.92
  20   0 -11    6.17   11.03
  20   0 -11   -5.80   15.53
 -20   0  12    4.53   10.27
  20   0 -12   21.68   20.55
  20   0 -12   12.04   13.40
 -20   0  13    5.95   10.70
  20   0 -13   -1.05   15.10
  20   0 -13   12.01    9.49
 -20   0  14    8.63   10.45
  20   0 -14   15.45   18.99
  20   0 -14   24.69   23.06
  20   0 -15    3.11   15.06
  20   0 -15   25.66   22.28
  20   0 -15    7.97   14.34
 -21  -1   4    8.43    5.96
 -21  -1   4    8.72    9.67
  21   1  -4   20.87   15.77
 -21  -1   5  149.29   44.38
 -21  -1   5  154.98   59.94
  21   1  -5  191.09   79.12
 -21  -1   6    5.64   16.47
 -21  -1   6   10.88   15.08
  21   1  -6   20.90   25.24
 -21  -1   7  106.30   38.89
  21   1  -7  156.38   29.43
 -21  -1   8   16.68   14.36
  21   1  -8    7.99   14.52
  21   1  -8   24.00   16.63
 -21  -1   9  145.44   58.74
  21   1  -9  155.55   53.61
  21   1  -9  173.39   33.25
 -21  -1  10   15.14   14.54
  21   1 -10   33.80   16.89
  21   1 -10   25.78   15.85
 -21  -1  11   73.17   30.06
  21   1 -11   86.29   32.43
  21   1 -11  105.22   18.93
 -21  -1  12   46.21   16.69
  21   1 -12   47.91   20.28
  21   1 -12   28.32   22.46
 -21  -1  13  173.41   52.09
  21   1 -13  149.01   53.66
  21   1 -13  187.05   29.49
 -21  -1  14  107.83   29.80
  21   1 -14   93.31   48.73
  21   1 -14  106.40   22.97
 -22  -2   6   55.28   19.93
 -22  -2   6   45.02   25.00
  22   2  -6   46.25   23.83
 -22  -2   7   41.93   12.30
 -22  -2   7   33.33   29.20
  22   2  -7   26.89   24.03
 -22  -2   8   69.90   27.97
  22   2  -8   97.19   19.64
  22   2  -8   63.53   28.10
 -22  -2   9   66.47   24.19
  22   2  -9   74.32   30.70
  22   2  -9   65.84   27.43
 -22  -2  10  182.32   47.06
  22   2 -10  241.25   24.93
  22   2 -10  217.20   31.75
 -22  -2  11   56.88   22.57
  22   2 -11   91.90   36.44
  22   2 -11   76.21   33.04
 -22  -2  12  209.76   61.23
  22   2 -12  286.30   31.72
  22   2 -12  203.44   85.23
   6 -16  -2    7.61    6.36
   6 -16  -3   97.31   38.92
   6 -16  -4    6.81    7.40
   6 -16  -5   41.80   14.23
   6 -16  -6   35.68   22.13
   7 -15  -1   86.75   32.84
   7 -15  -2   20.09    6.57
   7 -15  -3  121.73   35.35
   7 -15  -4   23.02   14.45
   7 -15  -5  345.87   24.67
   7 -15  -6    5.04    7.89
   7 -15  -7  147.16   71.05
   7 -15  -8   20.73   12.60
   8 -14  -1   -5.22    8.95
   8 -14  -2   12.61   10.80
   8 -14  -3   15.92   14.93
   8 -14  -4   11.08   14.75
   8 -14  -5   17.43   15.29
   8 -14  -6  150.05   41.49
   8 -14  -7    3.70   12.83
   8 -14  -9   16.91   15.64
   9 -13  -1   15.76    6.00
   9 -13  -2  260.37   22.84
   9 -13  -3   27.67   11.22
   9 -13  -4  299.88   58.06
   9 -13  -5   16.31   15.53
   9 -13  -6   18.32   16.26
   9 -13  -7   57.34   23.81
   9 -13  -8   60.63   27.55
   9 -13  -9    3.33   10.09
   9 -13  -9   12.33   20.92
   9 -13 -10   79.98   19.54
   9 -13 -10   71.95   26.12
   9 -13 -11   -4.97   11.83
   9 -13 -11   13.40   16.65
  10 -12  -1    4.80    7.03
  10 -12  -2  622.61   32.79
  10 -12  -3   11.30   17.70
  10 -12  -4  255.97   41.73
  10 -12  -5   -2.46   16.81
  10 -12  -6  196.72   40.91
  10 -12  -7   33.54   14.20
  10 -12  -7   40.62   26.70
  10 -12  -8  183.50   19.95
  10 -12  -8  151.34   78.74
  10 -12  -9  107.46   15.70
  10 -12  -9  107.15   51.88
  10 -12 -10  106.73   23.43
  10 -12 -10   65.73   47.32
  10 -12 -11   39.29   17.54
  10 -12 -11   45.96   24.78
  10 -12 -12   10.20   14.19
  10 -12 -12    7.40   15.39
  11 -11   0  114.68   43.66
  11 -11  -1   77.30   25.74
  11 -11  -2  163.62   63.46
  11 -11  -3  410.99   29.01
  11 -11  -4  134.37   49.35
  11 -11  -5   14.05   10.35
  11 -11  -6   24.45   13.46
  11 -11  -7  104.46   17.29
  11 -11  -7   97.34   29.84
  11 -11  -8   18.32   12.63
  11 -11  -8   35.79   20.34
  11 -11  -9   66.90   17.28
  11 -11  -9   64.32   16.79
  11 -11 -10   32.06   16.24
  11 -11 -10   39.67   54.83
  11 -11 -11   39.10   12.39
  11 -11 -11   41.96   19.41
  11 -11 -12    5.07   14.85
  11 -11 -12   28.49   20.72
  11 -11 -13   24.07   16.49
  11 -11 -13   21.73   14.85
 -12  10  -3    2.44    6.90
 -12  10  -2    8.16    7.33
 -12  10  -1    9.72    6.14
 -12  10   0   14.56    9.42
  12 -10   0   14.06   12.38
 -12  10   1   23.18    7.32
  12 -10  -1   45.39   17.66
 -12  10   2    3.00    9.97
  12 -10  -2    4.68   15.25
 -12  10   3    2.91    8.08
  12 -10  -3   15.07   12.11
 -12  10   4   35.73   15.03
  12 -10  -4  105.58   37.99
 -12  10   5   55.94   16.81
  12 -10  -5   46.04   17.45
  12 -10  -5   52.36   18.47
 -12  10   6   68.94   40.20
  12 -10  -6  101.02   17.40
  12 -10  -6  165.82   62.04
 -12  10   7   63.87   19.11
  12 -10  -7   52.24   21.98
  12 -10  -7   51.38   15.21
  12 -10  -8  224.98   22.82
  12 -10  -8  220.36   52.66
  12 -10  -9   29.84   16.31
  12 -10  -9   33.70   21.64
  12 -10  -9   42.72   17.41
  12 -10 -10   87.50   20.33
  12 -10 -10   55.60   34.19
  12 -10 -11   -1.87   14.99
  12 -10 -11   15.84   14.57
  12 -10 -12   69.59   13.80
  12 -10 -12   79.84   24.69
  12 -10 -13    9.19   16.44
  12 -10 -13    9.72   10.72
 -13   9  -3  101.45   22.02
 -13   9  -2    9.04   10.64
 -13   9  -1  283.54   37.54
 -13   9   0    9.66   11.28
  13  -9   0    4.26    8.70
 -13   9   1  546.98   46.15
  13  -9  -1  564.39   29.12
 -13   9   2    6.31    4.72
  13  -9  -2   12.54   20.81
 -13   9   3  207.30   45.49
  13  -9  -3  176.44   14.39
  13  -9  -3  225.80   26.97
 -13   9   4   33.02   14.53
  13  -9  -4   50.84   17.03
  13  -9  -4   54.95   30.95
 -13   9   5  268.17   27.56
  13  -9  -5  273.24   39.07
  13  -9  -5  264.16   54.38
 -13   9   7  417.46   37.12
  13  -9  -7  400.29   42.22
  13  -9  -7  480.97   53.39
 -13   9   8    9.94    9.34
  13  -9  -8   13.97   17.48
  13  -9  -8    3.53   23.88
 -13   9   9  118.48   31.45
  13  -9  -9  111.75   43.75
  13  -9  -9  134.94   55.14
  13  -9 -10   20.24   14.78
  13  -9 -10   32.19   22.62
  13  -9 -10   14.57   26.08
  13  -9 -11   54.41   30.95
  13  -9 -11   65.37   18.09
  13  -9 -11   51.67   21.68
  13  -9 -12   24.83   10.84
  13  -9 -12   47.16   21.09
  13  -9 -12   38.62   17.35
  13  -9 -13   34.62   14.12
  13  -9 -13   23.66   18.94
  13  -9 -13   55.25   18.20
  13  -9 -14   73.76   33.62
  13  -9 -14  127.60   25.97
  13  -9 -14  128.03   44.92
 -14   8  -3  126.70   57.04
 -14   8  -2  123.06   34.88
 -14   8  -1  263.96   42.37
 -14   8   0  239.44   58.42
  14  -8   0  215.30   25.75
 -14   8   1  127.79   40.27
  14  -8  -1  118.40   44.91
 -14   8   2  227.87   17.86
  14  -8  -2  226.51   22.27
  14  -8  -2  277.00   30.03
 -14   8   3  199.13   46.73
  14  -8  -3  200.90   14.03
  14  -8  -3  259.29   42.15
 -14   8   4  389.12   36.53
  14  -8  -4  353.22   33.62
  14  -8  -4  350.51   53.74
 -14   8   5  144.55   53.69
  14  -8  -5  140.02   38.51
  14  -8  -5  187.33   27.06
 -14   8   6  394.81   26.60
  14  -8  -6  447.87   34.88
  14  -8  -6  415.17   31.78
 -14   8   7   31.32   21.58
 -14   8   8  239.91   38.09
  14  -8  -8  226.48   18.07
  14  -8  -8  247.59   29.99
 -14   8   9   34.34   23.91
  14  -8  -9   32.31   11.14
  14  -8  -9   35.80   24.64
 -14   8  10  275.83   39.89
  14  -8 -10  263.21   33.19
  14  -8 -10  261.30   27.53
  14  -8 -11    3.13   15.08
  14  -8 -11   50.41   32.90
  14  -8 -12  101.00   34.11
  14  -8 -12   71.98   20.27
  14  -8 -12   79.56   37.26
  14  -8 -13    1.33    7.76
  14  -8 -13   10.32   27.58
  14  -8 -13   -1.92   18.36
  14  -8 -14   -1.91   10.11
  14  -8 -14    0.51   17.57
  14  -8 -14    8.57   11.56
  14  -8 -15   17.51   10.53
  14  -8 -15   12.75   18.24
  14  -8 -15    9.83   10.31
 -15   7  -2   52.54   18.67
 -15   7  -1   95.74   39.03
  15  -7   1  127.60   19.16
 -15   7   0  251.95   36.83
  15  -7   0  232.04   23.65
 -15   7   1   96.78   29.14
  15  -7  -1  111.48   39.99
 -15   7   2   35.31   13.58
  15  -7  -2   43.59   19.67
  15  -7  -2   62.09   23.55
 -15   7   4  226.97   59.90
  15  -7  -4  195.45   25.38
  15  -7  -4  231.40   29.73
  15  -7  -5   73.08   12.82
  15  -7  -5   63.09   22.78
 -15   7   6  354.41   38.58
  15  -7  -6  311.70   26.54
  15  -7  -6  331.38   28.79
 -15   7   8   40.96    9.13
  15  -7  -8   51.90   19.12
  15  -7  -8   55.34   19.14
 -15   7   9   41.41   13.97
  15  -7  -9   87.39   23.76
  15  -7  -9   63.29   72.84
 -15   7  10  369.24   45.76
  15  -7 -10  376.62   32.06
  15  -7 -10  393.59   41.72
 -15   7  11  377.06   56.20
  15  -7 -11  367.46   50.95
  15  -7 -11  446.95   45.12
  15  -7 -12  146.57   46.91
  15  -7 -12  167.51   53.69
  15  -7 -12  159.50   30.08
  15  -7 -13   73.51   36.18
  15  -7 -13  102.46   47.98
  15  -7 -13   92.32   34.72
  15  -7 -14   21.21   12.07
  15  -7 -14   36.58   20.67
  15  -7 -14   51.07   24.04
  15  -7 -15   63.14   26.43
[truncated: 26,451 more chars]
