# Supplementary material for: Dielectric and ferroelectric sensing based on molecular recognition in Cu(1,10-phenlothroline)2SeO4·(diol) systems
Source: Nat Commun. 2017 Feb 20;8:14551. doi: 10.1038/ncomms14551 (PMC5321740; doi:10.1038/ncomms14551)
Supplement: Supplementary Data 9 — The cif file for compound 2 at 333 K. [file ncomms14551-s10.cif]

data_Propane-1-2-diol-T333K

_audit_update_record
;
2016-01-23 # Formatted by publCIF

;

# publcif _publ_body_element loop start
loop_
_publ_body_element
_publ_body_title
_publ_body_contents

 section 
;
Introduction
; 
;

;
 section 
;
Experimental
; 
;

;
 subsection 
;
Synthesis and crystallization
; 
;

;
 subsection 
;
Refinement
;
;
For Cu(1,10-phenothroline)~2~SeO~4~\\u008226(propane-1,2-diol), according to the
SHG and dielectric measurements, we measured the high-temperature structure at
333 K, intermediate-temperature structures at 298 and 243 K, and
low-temperature structures at 173 and 93 K.

For all of the structures from 333 to 93 K, the systematic absences correspond
to two possible space groups C2/c and Cc. For structures at 173 K and 93 K,
the refinement with <i>C</i>2/<i>c</i> resulted in an unsatisfactory model
including high <i>R</i>1 (0.162) and <i>wR</i>2 (0.43) values, large max
residual density (4.36 eA^-3^). Refinement in <i>Cc</i> gave a satisfactory
model. For example, the parameters for the structure at 93 K are <i>R</i>1 =
0.0392, <i>wR</i>2 = 0.1078, <i>S</i> = 1.101, and the max residual density is
1.02 eA^-3^. At these temperatures, this compound shows observable second
harmonic generation (SHG) signal. The structural refinement and the physical
property definitely point to the noncentrosymmetry of the low-temperature
structures.

For the intermediate-temperature structures at 243 and 298 K, the situation of
the refinement is the same as that of the low-temperature structures. Since
the SHG signal is anomalously stronger than that at low temperatures, the
space group was assigned to the Cc.

For high-temperature structure at 333 K, the correct space group can not be
determined from the refinements, because there is no significant difference in
the parameters including the R1, <i>wR</i>2 and the GOF values. Since it shows
finite SHG signal, and the signal intensity at 333 K is as strong as that at
100 K, the structure at 333 K was finally refined in <i>Cc</i>. The refinement
gives a satisfactory fitting with <i>R</i>1 = 0.0391, <i>wR</i>2 = 0.0955,
<i>S</i> = 1.046, and max residual density of 0.431 eA^-3^. The presence of
pseudosymmetry of the molecule is due to the disorder of the SeO~4~^2-^
anion. At 333 K, the difference of the population of the two orientations is
small (0.53:0.47). The lack of the <i>C</i>~2~ axis of the crystal is due to
the non-<i>C</i>~2~-symmetry of the propane-1,2-diol and correspondingly the
deviation from 0.5:0.5 of the population of the two orientations of the
SeO~4~^2-^ anion.
;

 section 
;
Results and discussion
; 
;

;
# publcif _publ_body_element loop end
 
_audit_creation_method            'SHELXL-2014/7'
_shelx_SHELXL_version_number      '2014/7'
_chemical_name_systematic         ?
_chemical_name_common             ?
_chemical_melting_point           ?
_chemical_formula_moiety          ?
_chemical_formula_sum
 'C27 H24 Cu N4 O6 Se' 
_chemical_formula_weight          643.00

loop_
 _atom_type_symbol
 _atom_type_description
 _atom_type_scat_dispersion_real
 _atom_type_scat_dispersion_imag
 _atom_type_scat_source
 'C'  'C'   0.0033   0.0016
 'International Tables Vol C Tables 4.2.6.8 and 6.1.1.4'
 'H'  'H'   0.0000   0.0000
 'International Tables Vol C Tables 4.2.6.8 and 6.1.1.4'
 'N'  'N'   0.0061   0.0033
 'International Tables Vol C Tables 4.2.6.8 and 6.1.1.4'
 'O'  'O'   0.0106   0.0060
 'International Tables Vol C Tables 4.2.6.8 and 6.1.1.4'
 'Cu'  'Cu'   0.3201   1.2651
 'International Tables Vol C Tables 4.2.6.8 and 6.1.1.4'
 'Se'  'Se'  -0.0929   2.2259
 'International Tables Vol C Tables 4.2.6.8 and 6.1.1.4'
 
_space_group_crystal_system       monoclinic
_space_group_IT_number            9
_space_group_name_H-M_alt         'C c'
_space_group_name_Hall            'C -2yc'
 
_shelx_space_group_comment
;
The symmetry employed for this shelxl refinement is uniquely defined
by the following loop, which should always be used as a source of
symmetry information in preference to the above space-group names.
They are only intended as comments.
;
 
loop_
 _space_group_symop_operation_xyz
 'x, y, z'
 'x, -y, z+1/2'
 'x+1/2, y+1/2, z'
 'x+1/2, -y+1/2, z+1/2'
 
_cell_length_a                    17.582(8)
_cell_length_b                    13.248(8)
_cell_length_c                    13.324(5)
_cell_angle_alpha                 90
_cell_angle_beta                  123.38(4)
_cell_angle_gamma                 90
_cell_volume                      2592(2)
_cell_formula_units_Z             4
_cell_measurement_temperature     333(2)
_cell_measurement_reflns_used           3727
_cell_measurement_theta_min             3.2296
_cell_measurement_theta_max             27.5087
 
_exptl_crystal_description       block 
_exptl_crystal_colour             blue 
_exptl_crystal_density_meas       ?
_exptl_crystal_density_method     ?
_exptl_crystal_density_diffrn     1.648          
_exptl_crystal_F_000              1300
_exptl_transmission_factor_min    ?
_exptl_transmission_factor_max    ?
_exptl_crystal_size_max           0.32 
_exptl_crystal_size_mid           0.27 
_exptl_crystal_size_min           0.25 
_exptl_absorpt_coefficient_mu     2.298
_shelx_estimated_absorpt_T_min    ?
_shelx_estimated_absorpt_T_max    ?
_exptl_absorpt_correction_type          multi-scan
_exptl_absorpt_correction_T_max         1.0000
_exptl_absorpt_correction_T_min         0.8600 
_exptl_absorpt_process_details    ?
_exptl_absorpt_special_details    ?
_diffrn_ambient_temperature       333(2)
_diffrn_radiation_wavelength      0.71073
_diffrn_radiation_type            MoK\a
_diffrn_source                    ?
_diffrn_measurement_device_type  'Rigaku saturn 724'
_diffrn_measurement_method        ?
_diffrn_detector_area_resol_mean  ?
_diffrn_reflns_number             14028
_diffrn_reflns_av_unetI/netI      0.0363
_diffrn_reflns_av_R_equivalents   0.0350
_diffrn_reflns_limit_h_min        -19
_diffrn_reflns_limit_h_max        22
_diffrn_reflns_limit_k_min        -17
_diffrn_reflns_limit_k_max        17
_diffrn_reflns_limit_l_min        -15
_diffrn_reflns_limit_l_max        15
_diffrn_reflns_theta_min          3.231
_diffrn_reflns_theta_max          27.491
_diffrn_reflns_theta_full         25.242
_diffrn_measured_fraction_theta_max   0.962
_diffrn_measured_fraction_theta_full  0.979
_diffrn_reflns_Laue_measured_fraction_max    0.962
_diffrn_reflns_Laue_measured_fraction_full   0.979
_diffrn_reflns_point_group_measured_fraction_max   0.962
_diffrn_reflns_point_group_measured_fraction_full  0.979
_reflns_number_total              4870
_reflns_number_gt                 4281
_reflns_threshold_expression      'I > 2\s(I)'
_reflns_Friedel_coverage          0.998
_reflns_Friedel_fraction_max      0.962
_reflns_Friedel_fraction_full     0.979
 
_reflns_special_details
;
 Reflections were merged by SHELXL according to the crystal
 class for the calculation of statistics and refinement.
 
 _reflns_Friedel_fraction is defined as the number of unique
 Friedel pairs measured divided by the number that would be
 possible theoretically, ignoring centric projections and
 systematic absences.
;
 
_computing_data_collection        ?
_computing_cell_refinement        ?
_computing_data_reduction         ?
_computing_structure_solution     ?
_computing_structure_refinement 'SHELXL-2014/7 (Sheldrick, 2014)'
_computing_molecular_graphics     ?
_computing_publication_material   ?
_refine_special_details
;
 Refined as a 2-component twin.
;
_refine_ls_structure_factor_coef  Fsqd
_refine_ls_matrix_type            full
_refine_ls_weighting_scheme       calc
_refine_ls_weighting_details
'w=1/[\s^2^(Fo^2^)+(0.0520P)^2^+1.1458P] where P=(Fo^2^+2Fc^2^)/3'
_atom_sites_solution_primary      ?
_atom_sites_solution_secondary    ?
_atom_sites_solution_hydrogens    mixed
_refine_ls_hydrogen_treatment     constr
_refine_ls_extinction_method      none
_refine_ls_extinction_coef        .
_refine_ls_abs_structure_details
;
 Flack x determined using 1471 quotients [(I+)-(I-)]/[(I+)+(I-)]
 (Parsons, Flack and Wagner, Acta Cryst. B69 (2013) 249-259).
;
_refine_ls_abs_structure_Flack    -0.022(17)
_chemical_absolute_configuration  ?
_refine_ls_number_reflns          4870
_refine_ls_number_parameters      381
_refine_ls_number_restraints      3
_refine_ls_R_factor_all           0.0455
_refine_ls_R_factor_gt            0.0391
_refine_ls_wR_factor_ref          0.0955
_refine_ls_wR_factor_gt           0.0908
_refine_ls_goodness_of_fit_ref    1.046
_refine_ls_restrained_S_all       1.046
_refine_ls_shift/su_max           0.003
_refine_ls_shift/su_mean          0.001
 
loop_
 _atom_site_label
 _atom_site_type_symbol
 _atom_site_fract_x
 _atom_site_fract_y
 _atom_site_fract_z
 _atom_site_U_iso_or_equiv
 _atom_site_adp_type
 _atom_site_occupancy
 _atom_site_site_symmetry_order  
 _atom_site_calc_flag
 _atom_site_refinement_flags_posn
 _atom_site_refinement_flags_adp
 _atom_site_refinement_flags_occupancy
 _atom_site_disorder_assembly
 _atom_site_disorder_group
Cu1 Cu 0.15134(16) 0.70300(3) 0.2940(4) 0.03478(15) Uani 1 1 d . . . . .
Se1 Se 0.14299(7) 0.4579(2) 0.31144(15) 0.0281(8) Uani 0.528(15) 1 d . . P A 1
Se1' Se 0.15629(19) 0.4570(2) 0.2769(2) 0.0316(11) Uani 0.472(15) 1 d . . P A 2
O1 O 0.2384(5) 0.4006(7) 0.3437(9) 0.073(3) Uani 1 1 d . . . . .
O2 O 0.1521(9) 0.4803(9) 0.4390(10) 0.042(3) Uani 0.528(15) 1 d . . P A 1
O2' O 0.1482(10) 0.4793(13) 0.1539(12) 0.055(4) Uani 0.472(15) 1 d . . P A 2
O3 O 0.1224(9) 0.5654(8) 0.2336(11) 0.042(4) Uani 0.528(15) 1 d . . P A 1
O3' O 0.1767(12) 0.5651(8) 0.3501(17) 0.064(6) Uani 0.472(15) 1 d . . P A 2
O4 O 0.0573(5) 0.3887(6) 0.2316(8) 0.0565(17) Uani 1 1 d . . . . .
C1 C 0.0467(7) 0.8297(8) 0.0533(9) 0.046(2) Uani 1 1 d . . . . .
H1A H 0.0886 0.8045 0.0357 0.055 Uiso 1 1 calc R U . . .
C2 C -0.0189(9) 0.9006(11) -0.0278(11) 0.060(3) Uani 1 1 d . . . . .
H2A H -0.0179 0.9274 -0.0932 0.072 Uiso 1 1 calc R U . . .
C3 C -0.0843(8) 0.9286(8) -0.0063(10) 0.051(3) Uani 1 1 d . . . . .
H3A H -0.1332 0.9706 -0.0627 0.061 Uiso 1 1 calc R U . . .
C4 C -0.0802(7) 0.8968(8) 0.0958(9) 0.042(2) Uani 1 1 d . . . . .
C5 C -0.1446(7) 0.9276(7) 0.1208(10) 0.046(2) Uani 1 1 d . . . . .
H5A H -0.1909 0.9744 0.0695 0.055 Uiso 1 1 calc R U . . .
C6 C -0.1403(7) 0.8901(9) 0.2188(12) 0.054(3) Uani 1 1 d . . . . .
H6A H -0.1846 0.9114 0.2342 0.064 Uiso 1 1 calc R U . . .
C7 C -0.0711(6) 0.8188(8) 0.3008(9) 0.040(2) Uani 1 1 d . . . . .
C8 C -0.0661(8) 0.7730(8) 0.3959(11) 0.049(2) Uani 1 1 d . . . . .
H8A H -0.1096 0.7889 0.4148 0.059 Uiso 1 1 calc R U . . .
C9 C 0.0019(8) 0.7033(9) 0.4651(12) 0.055(3) Uani 1 1 d . . . . .
H9A H 0.0082 0.6743 0.5346 0.066 Uiso 1 1 calc R U . . .
C10 C 0.0629(7) 0.6758(8) 0.4287(10) 0.047(2) Uani 1 1 d . . . . .
H10A H 0.1077 0.6254 0.4730 0.056 Uiso 1 1 calc R U . . .
C11 C -0.0060(6) 0.7894(6) 0.2709(10) 0.037(2) Uani 1 1 d . . . . .
C12 C -0.0103(5) 0.8273(6) 0.1713(8) 0.0308(16) Uani 1 1 d . . . . .
C13 C 0.2556(8) 0.8319(9) 0.5380(10) 0.054(3) Uani 1 1 d . . . . .
H13A H 0.2113 0.8122 0.5538 0.064 Uiso 1 1 calc R U . . .
C14 C 0.3704(6) 0.8164(8) 0.2893(9) 0.042(2) Uani 1 1 d . . . . .
C74 C 0.3253(8) 0.8953(10) 0.6173(10) 0.052(2) Uani 1 1 d . . . . .
H14A H 0.3311 0.9125 0.6905 0.062 Uiso 1 1 calc R U . . .
C15 C 0.3860(9) 0.9343(9) 0.5946(11) 0.056(3) Uani 1 1 d . . . . .
H15A H 0.4287 0.9845 0.6449 0.067 Uiso 1 1 calc R U . . .
C16 C 0.3827(6) 0.8966(8) 0.4927(9) 0.040(2) Uani 1 1 d . . . . .
C17 C 0.4451(8) 0.9243(9) 0.4582(11) 0.053(3) Uani 1 1 d . . . . .
H17A H 0.4922 0.9712 0.5071 0.064 Uiso 1 1 calc R U . . .
C18 C 0.4399(7) 0.8878(9) 0.3622(10) 0.048(2) Uani 1 1 d . . . . .
H18A H 0.4817 0.9089 0.3423 0.057 Uiso 1 1 calc R U . . .
C20 C 0.3600(7) 0.7712(9) 0.1814(12) 0.052(3) Uani 1 1 d . . . . .
H20A H 0.3985 0.7915 0.1558 0.063 Uiso 1 1 calc R U . . .
C21 C 0.2962(8) 0.7019(8) 0.1203(11) 0.047(3) Uani 1 1 d . . . . .
H21A H 0.2925 0.6685 0.0546 0.056 Uiso 1 1 calc R U . . .
C22 C 0.2371(6) 0.6784(8) 0.1501(8) 0.043(2) Uani 1 1 d . . . . .
H22A H 0.1909 0.6303 0.1021 0.052 Uiso 1 1 calc R U . . .
C23 C 0.3076(6) 0.7864(6) 0.3123(8) 0.0317(18) Uani 1 1 d . . . . .
C24 C 0.3136(6) 0.8307(7) 0.4192(9) 0.0370(19) Uani 1 1 d . . . . .
N1 N 0.2394(5) 0.7197(5) 0.2459(8) 0.0368(17) Uani 1 1 d . . . . .
N2 N 0.2490(5) 0.7966(6) 0.4362(8) 0.0358(18) Uani 1 1 d . . . . .
N3 N 0.0537(6) 0.7972(6) 0.1480(9) 0.0387(19) Uani 1 1 d . . . . .
N4 N 0.0586(5) 0.7172(5) 0.3386(8) 0.0350(17) Uani 1 1 d . . . . .
C25 C 0.1278(15) 0.0294(9) 0.3601(16) 0.179(8) Uani 1 1 d D . . . .
H25A H 0.1505 -0.0231 0.3311 0.268 Uiso 1 1 calc R U . . .
H25B H 0.1696 0.0365 0.4473 0.268 Uiso 1 1 calc R U . . .
H25C H 0.0673 0.0103 0.3408 0.268 Uiso 1 1 calc R U . . .
C26 C 0.122(2) 0.1248(12) 0.302(3) 0.234(14) Uani 1 1 d D . . . .
H26A H 0.0718 0.1136 0.2163 0.280 Uiso 1 1 calc R U . . .
C27 C 0.1984(13) 0.1305(10) 0.3003(14) 0.117(6) Uani 1 1 d . . . . .
H27A H 0.2072 0.0647 0.2728 0.140 Uiso 1 1 calc R U . . .
H27B H 0.2513 0.1412 0.3835 0.140 Uiso 1 1 calc R U . . .
O5 O 0.1989(8) 0.2067(6) 0.2270(10) 0.094(3) Uani 1 1 d . . . . .
H5D H 0.2075 0.2645 0.2597 0.113 Uiso 1 1 d R U . . .
O6 O 0.0911(7) 0.2013(7) 0.3371(13) 0.104(4) Uani 1 1 d . . . . .
H6D H 0.0790 0.2549 0.2956 0.125 Uiso 1 1 d R U . . .
 
loop_
 _atom_site_aniso_label
 _atom_site_aniso_U_11
 _atom_site_aniso_U_22
 _atom_site_aniso_U_33
 _atom_site_aniso_U_23
 _atom_site_aniso_U_13
 _atom_site_aniso_U_12
Cu1 0.0351(3) 0.0336(2) 0.0469(3) 0.0002(6) 0.0297(2) 0.0004(5)
Se1 0.0261(9) 0.0309(10) 0.0350(14) -0.0040(10) 0.0217(10) -0.0034(6)
Se1' 0.0304(11) 0.0287(11) 0.0343(16) -0.0017(11) 0.0169(12) 0.0029(9)
O1 0.044(4) 0.080(5) 0.112(7) -0.029(4) 0.053(5) -0.002(3)
O2 0.054(7) 0.043(6) 0.034(6) -0.009(5) 0.028(6) -0.003(5)
O2' 0.052(9) 0.072(10) 0.035(8) -0.016(7) 0.021(7) -0.015(8)
O3 0.062(8) 0.048(6) 0.022(7) 0.005(5) 0.028(7) -0.013(5)
O3' 0.079(12) 0.012(5) 0.095(14) 0.004(5) 0.045(11) 0.005(6)
O4 0.049(4) 0.054(3) 0.066(4) 0.004(3) 0.031(3) -0.008(3)
C1 0.048(5) 0.051(6) 0.048(6) 0.008(5) 0.032(5) 0.013(5)
C2 0.064(7) 0.073(8) 0.050(7) 0.019(5) 0.036(6) 0.013(6)
C3 0.044(6) 0.050(6) 0.039(6) 0.007(4) 0.011(5) 0.010(4)
C4 0.049(5) 0.037(5) 0.039(5) -0.002(4) 0.024(5) 0.002(4)
C5 0.036(5) 0.038(4) 0.042(5) 0.008(3) 0.008(4) 0.010(3)
C6 0.034(5) 0.055(6) 0.086(8) -0.010(6) 0.042(6) 0.003(4)
C7 0.036(4) 0.044(5) 0.052(6) -0.014(4) 0.032(4) -0.001(4)
C8 0.050(5) 0.055(6) 0.052(6) 0.006(4) 0.034(5) 0.015(4)
C9 0.056(6) 0.063(8) 0.063(8) 0.007(5) 0.043(6) 0.003(5)
C10 0.054(5) 0.043(5) 0.069(6) 0.007(4) 0.050(5) 0.011(4)
C11 0.029(4) 0.033(4) 0.059(6) -0.008(4) 0.031(4) 0.000(3)
C12 0.024(3) 0.029(4) 0.029(4) 0.003(3) 0.008(3) 0.008(3)
C13 0.071(7) 0.059(6) 0.050(6) -0.011(5) 0.045(6) -0.004(6)
C14 0.034(4) 0.050(6) 0.044(5) -0.007(4) 0.023(4) -0.004(4)
C74 0.062(6) 0.052(6) 0.044(6) -0.013(4) 0.031(5) -0.004(5)
C15 0.064(7) 0.050(6) 0.057(7) -0.017(5) 0.035(6) -0.012(5)
C16 0.028(4) 0.038(5) 0.042(5) -0.004(4) 0.011(4) -0.008(4)
C17 0.049(6) 0.064(7) 0.062(7) -0.001(5) 0.040(5) -0.019(4)
C18 0.046(5) 0.052(6) 0.044(5) -0.003(4) 0.024(5) -0.019(4)
C20 0.045(5) 0.079(7) 0.056(6) 0.011(5) 0.043(5) 0.010(5)
C21 0.055(6) 0.060(7) 0.045(7) -0.008(4) 0.039(5) -0.004(5)
C22 0.041(5) 0.055(5) 0.035(4) -0.017(4) 0.021(4) -0.006(4)
C23 0.034(4) 0.036(4) 0.025(4) -0.004(3) 0.016(3) 0.000(3)
C24 0.043(4) 0.036(4) 0.047(5) 0.003(4) 0.035(4) 0.006(4)
N1 0.030(3) 0.032(4) 0.042(4) -0.004(3) 0.015(3) 0.000(3)
N2 0.037(4) 0.041(4) 0.034(4) 0.000(3) 0.022(3) -0.001(3)
N3 0.045(4) 0.035(4) 0.048(5) 0.009(3) 0.034(4) 0.009(3)
N4 0.042(4) 0.043(4) 0.044(4) 0.010(3) 0.039(4) 0.010(3)
C25 0.31(3) 0.074(8) 0.232(18) 0.034(9) 0.20(2) 0.033(11)
C26 0.46(4) 0.064(9) 0.44(3) 0.069(14) 0.41(3) 0.054(14)
C27 0.204(16) 0.078(9) 0.129(10) 0.048(8) 0.131(12) 0.073(10)
O5 0.181(10) 0.063(5) 0.097(6) 0.004(4) 0.113(7) 0.015(5)
O6 0.105(7) 0.077(6) 0.180(11) 0.050(6) 0.110(7) 0.026(5)
 
_geom_special_details
;
 All esds (except the esd in the dihedral angle between two l.s. planes)
 are estimated using the full covariance matrix.  The cell esds are taken
 into account individually in the estimation of esds in distances, angles
 and torsion angles; correlations between esds in cell parameters are only
 used when they are defined by crystal symmetry.  An approximate (isotropic)
 treatment of cell esds is used for estimating esds involving l.s. planes.
;
 
loop_
 _geom_bond_atom_site_label_1
 _geom_bond_atom_site_label_2
 _geom_bond_distance
 _geom_bond_site_symmetry_2
 _geom_bond_publ_flag
Cu1 O3' 1.931(11) . ?
Cu1 O3 1.943(11) . ?
Cu1 N1 1.988(8) . ?
Cu1 N4 2.029(7) . ?
Cu1 N2 2.120(8) . ?
Cu1 N3 2.148(8) . ?
Se1 O4 1.574(8) . ?
Se1 O2 1.645(13) . ?
Se1 O1 1.667(9) . ?
Se1 O3 1.680(11) . ?
Se1' O1 1.421(9) . ?
Se1' O2' 1.593(16) . ?
Se1' O3' 1.657(14) . ?
Se1' O4 1.748(10) . ?
C1 N3 1.273(12) . ?
C1 C2 1.418(16) . ?
C2 C3 1.380(18) . ?
C3 C4 1.388(15) . ?
C4 C5 1.405(15) . ?
C4 C12 1.417(12) . ?
C5 C6 1.360(17) . ?
C6 C7 1.450(15) . ?
C7 C8 1.365(14) . ?
C7 C11 1.457(12) . ?
C8 C9 1.385(15) . ?
C9 C10 1.446(15) . ?
C10 N4 1.283(13) . ?
C11 N4 1.375(11) . ?
C11 C12 1.381(13) . ?
C12 N3 1.381(11) . ?
C13 N2 1.377(12) . ?
C13 C74 1.377(16) . ?
C14 C23 1.356(13) . ?
C14 C18 1.424(14) . ?
C14 C20 1.473(14) . ?
C74 C15 1.361(17) . ?
C15 C16 1.418(15) . ?
C16 C24 1.374(13) . ?
C16 C17 1.452(14) . ?
C17 C18 1.322(16) . ?
C20 C21 1.326(15) . ?
C21 C22 1.337(14) . ?
C22 N1 1.368(12) . ?
C23 N1 1.354(11) . ?
C23 C24 1.490(11) . ?
C24 N2 1.352(11) . ?
C25 C26 1.454(16) . ?
C26 O6 1.35(2) . ?
C26 C27 1.36(2) . ?
C27 O5 1.408(15) . ?
 
loop_
 _geom_angle_atom_site_label_1
 _geom_angle_atom_site_label_2
 _geom_angle_atom_site_label_3
 _geom_angle
 _geom_angle_site_symmetry_1
 _geom_angle_site_symmetry_3
 _geom_angle_publ_flag
O3' Cu1 N1 100.1(6) . . ?
O3 Cu1 N1 92.5(4) . . ?
O3' Cu1 N4 91.5(6) . . ?
O3 Cu1 N4 97.9(4) . . ?
N1 Cu1 N4 168.21(14) . . ?
O3' Cu1 N2 107.8(6) . . ?
O3 Cu1 N2 144.8(4) . . ?
N1 Cu1 N2 80.3(3) . . ?
N4 Cu1 N2 94.0(3) . . ?
O3' Cu1 N3 143.1(6) . . ?
O3 Cu1 N3 105.8(4) . . ?
N1 Cu1 N3 91.1(3) . . ?
N4 Cu1 N3 80.8(3) . . ?
N2 Cu1 N3 108.70(14) . . ?
O4 Se1 O2 108.4(6) . . ?
O4 Se1 O1 111.2(4) . . ?
O2 Se1 O1 107.7(6) . . ?
O4 Se1 O3 106.0(6) . . ?
O2 Se1 O3 110.5(6) . . ?
O1 Se1 O3 113.0(7) . . ?
O1 Se1' O2' 103.1(9) . . ?
O1 Se1' O3' 105.6(7) . . ?
O2' Se1' O3' 108.3(9) . . ?
O1 Se1' O4 114.8(4) . . ?
O2' Se1' O4 103.5(6) . . ?
O3' Se1' O4 120.1(9) . . ?
Se1 O3 Cu1 128.4(7) . . ?
Se1' O3' Cu1 131.4(11) . . ?
N3 C1 C2 125.1(9) . . ?
C3 C2 C1 116.2(10) . . ?
C2 C3 C4 121.5(10) . . ?
C3 C4 C5 122.0(10) . . ?
C3 C4 C12 116.7(9) . . ?
C5 C4 C12 121.2(8) . . ?
C6 C5 C4 119.7(9) . . ?
C5 C6 C7 122.7(8) . . ?
C8 C7 C6 126.0(9) . . ?
C8 C7 C11 118.5(10) . . ?
C6 C7 C11 115.4(9) . . ?
C7 C8 C9 120.4(10) . . ?
C8 C9 C10 118.2(11) . . ?
N4 C10 C9 122.2(10) . . ?
N4 C11 C12 118.2(7) . . ?
N4 C11 C7 119.7(9) . . ?
C12 C11 C7 121.9(8) . . ?
N3 C12 C11 119.3(7) . . ?
N3 C12 C4 121.6(8) . . ?
C11 C12 C4 119.1(7) . . ?
N2 C13 C74 121.4(10) . . ?
C23 C14 C18 122.7(9) . . ?
C23 C14 C20 115.0(9) . . ?
C18 C14 C20 122.3(9) . . ?
C15 C74 C13 122.3(10) . . ?
C74 C15 C16 117.1(10) . . ?
C24 C16 C15 117.4(9) . . ?
C24 C16 C17 117.5(9) . . ?
C15 C16 C17 125.1(10) . . ?
C18 C17 C16 123.5(10) . . ?
C17 C18 C14 118.6(9) . . ?
C21 C20 C14 119.3(9) . . ?
C20 C21 C22 120.8(10) . . ?
C21 C22 N1 123.7(9) . . ?
N1 C23 C14 125.5(9) . . ?
N1 C23 C24 116.9(8) . . ?
C14 C23 C24 117.6(8) . . ?
N2 C24 C16 126.0(8) . . ?
N2 C24 C23 113.9(8) . . ?
C16 C24 C23 120.0(7) . . ?
C23 N1 C22 115.6(8) . . ?
C23 N1 Cu1 115.4(6) . . ?
C22 N1 Cu1 128.9(6) . . ?
C24 N2 C13 115.3(8) . . ?
C24 N2 Cu1 112.8(6) . . ?
C13 N2 Cu1 131.8(7) . . ?
C1 N3 C12 118.6(7) . . ?
C1 N3 Cu1 133.4(6) . . ?
C12 N3 Cu1 108.0(6) . . ?
C10 N4 C11 120.9(8) . . ?
C10 N4 Cu1 126.2(6) . . ?
C11 N4 Cu1 112.2(6) . . ?
O6 C26 C27 124(2) . . ?
O6 C26 C25 113.4(16) . . ?
C27 C26 C25 106.0(19) . . ?
C26 C27 O5 115.9(12) . . ?
 
_refine_diff_density_max    0.431
_refine_diff_density_min   -0.531
_refine_diff_density_rms    0.065

_shelx_res_file
;

    2.res created by SHELXL-2014/7


TITL 2 in Cc
CELL 0.71073  17.5818  13.2479  13.3244  90.000 123.377  90.000
ZERR  4   0.0080   0.0080   0.0051   0.000   0.041   0.000
LATT -7
SYMM X, -Y, 0.5+Z
SFAC C H N O CU SE
UNIT 108 96 16 24 4 4

L.S. 24
BOND
FMAP 2
TEMP -100
PLAN 20

TWIN -1.000    0.000    0.000 0 1 0 0 0 -1
acta

DFIX 1.5 C25 C26

WGHT    0.052000    1.145800
BASF   0.52934
FVAR       0.44009   0.47165
CU1   5    0.151338    0.702998    0.294026    11.00000    0.03505    0.03362 =
         0.04693    0.00022    0.02969    0.00041
PART   1
SE1   6    0.142990    0.457905    0.311444   -21.00000    0.02615    0.03091 =
         0.03501   -0.00400    0.02165   -0.00336
PART   2
SE1'  6    0.156294    0.457013    0.276887    21.00000    0.03037    0.02874 =
         0.03426   -0.00166    0.01693    0.00287
PART   0
O1    4    0.238364    0.400647    0.343682    11.00000    0.04382    0.08001 =
         0.11194   -0.02862    0.05341   -0.00231
PART   1
O2    4    0.152060    0.480346    0.439010   -21.00000    0.05426    0.04324 =
         0.03444   -0.00912    0.02824   -0.00301
PART   2
O2'   4    0.148227    0.479317    0.153908    21.00000    0.05248    0.07156 =
         0.03481   -0.01560    0.02102   -0.01491
PART   1
O3    4    0.122366    0.565441    0.233648   -21.00000    0.06222    0.04833 =
         0.02233    0.00508    0.02776   -0.01276
PART   2
O3'   4    0.176686    0.565094    0.350091    21.00000    0.07882    0.01179 =
         0.09538    0.00435    0.04461    0.00519
PART   0
O4    4    0.057333    0.388749    0.231628    11.00000    0.04869    0.05352 =
         0.06604    0.00414    0.03082   -0.00806
C1    1    0.046662    0.829725    0.053334    11.00000    0.04750    0.05120 =
         0.04799    0.00806    0.03172    0.01299
AFIX  43
H1A   2    0.088640    0.804501    0.035694    11.00000   -1.20000
AFIX   0
C2    1   -0.018916    0.900642   -0.027814    11.00000    0.06425    0.07262 =
         0.05021    0.01909    0.03620    0.01333
AFIX  43
H2A   2   -0.017904    0.927352   -0.093237    11.00000   -1.20000
AFIX   0
C3    1   -0.084293    0.928637   -0.006308    11.00000    0.04364    0.05006 =
         0.03915    0.00676    0.01064    0.00960
AFIX  43
H3A   2   -0.133221    0.970621   -0.062664    11.00000   -1.20000
AFIX   0
C4    1   -0.080175    0.896827    0.095839    11.00000    0.04930    0.03737 =
         0.03871   -0.00243    0.02443    0.00240
C5    1   -0.144579    0.927606    0.120842    11.00000    0.03614    0.03817 =
         0.04212    0.00830    0.00779    0.00978
AFIX  43
H5A   2   -0.190886    0.974426    0.069540    11.00000   -1.20000
AFIX   0
C6    1   -0.140319    0.890066    0.218811    11.00000    0.03394    0.05508 =
         0.08624   -0.01041    0.04237    0.00254
AFIX  43
H6A   2   -0.184564    0.911401    0.234195    11.00000   -1.20000
AFIX   0
C7    1   -0.071074    0.818843    0.300764    11.00000    0.03639    0.04401 =
         0.05238   -0.01440    0.03214   -0.00126
C8    1   -0.066123    0.772970    0.395909    11.00000    0.05035    0.05538 =
         0.05165    0.00623    0.03419    0.01471
AFIX  43
H8A   2   -0.109566    0.788928    0.414773    11.00000   -1.20000
AFIX   0
C9    1    0.001862    0.703282    0.465136    11.00000    0.05570    0.06299 =
         0.06314    0.00741    0.04342    0.00280
AFIX  43
H9A   2    0.008224    0.674334    0.534607    11.00000   -1.20000
AFIX   0
C10   1    0.062893    0.675809    0.428737    11.00000    0.05424    0.04316 =
         0.06904    0.00659    0.05028    0.01093
AFIX  43
H10A  2    0.107701    0.625446    0.473024    11.00000   -1.20000
AFIX   0
C11   1   -0.005968    0.789422    0.270881    11.00000    0.02949    0.03273 =
         0.05869   -0.00760    0.03052   -0.00001
C12   1   -0.010337    0.827298    0.171259    11.00000    0.02445    0.02939 =
         0.02853    0.00335    0.00824    0.00841
C13   1    0.255650    0.831929    0.537976    11.00000    0.07099    0.05937 =
         0.04987   -0.01137    0.04529   -0.00369
AFIX  43
H13A  2    0.211262    0.812181    0.553770    11.00000   -1.20000
AFIX   0
C14   1    0.370351    0.816373    0.289299    11.00000    0.03401    0.04981 =
         0.04396   -0.00656    0.02295   -0.00449
C74   1    0.325261    0.895331    0.617314    11.00000    0.06154    0.05220 =
         0.04365   -0.01251    0.03050   -0.00373
AFIX  43
H14A  2    0.331098    0.912493    0.690478    11.00000   -1.20000
AFIX   0
C15   1    0.385986    0.934270    0.594608    11.00000    0.06448    0.04987 =
         0.05659   -0.01658    0.03549   -0.01166
AFIX  43
H15A  2    0.428714    0.984527    0.644857    11.00000   -1.20000
AFIX   0
C16   1    0.382690    0.896564    0.492720    11.00000    0.02776    0.03830 =
         0.04232   -0.00405    0.01147   -0.00755
C17   1    0.445106    0.924299    0.458160    11.00000    0.04855    0.06360 =
         0.06191   -0.00106    0.03961   -0.01946
AFIX  43
H17A  2    0.492218    0.971157    0.507121    11.00000   -1.20000
AFIX   0
C18   1    0.439895    0.887842    0.362209    11.00000    0.04631    0.05249 =
         0.04356   -0.00312    0.02433   -0.01907
AFIX  43
H18A  2    0.481684    0.908884    0.342293    11.00000   -1.20000
AFIX   0
C20   1    0.359965    0.771195    0.181403    11.00000    0.04540    0.07924 =
         0.05591    0.01096    0.04305    0.00991
AFIX  43
H20A  2    0.398539    0.791493    0.155838    11.00000   -1.20000
AFIX   0
C21   1    0.296201    0.701891    0.120337    11.00000    0.05451    0.05969 =
         0.04458   -0.00754    0.03900   -0.00449
AFIX  43
H21A  2    0.292453    0.668541    0.054634    11.00000   -1.20000
AFIX   0
C22   1    0.237115    0.678391    0.150141    11.00000    0.04099    0.05464 =
         0.03484   -0.01727    0.02144   -0.00593
AFIX  43
H22A  2    0.190927    0.630332    0.102124    11.00000   -1.20000
AFIX   0
C23   1    0.307602    0.786450    0.312290    11.00000    0.03396    0.03553 =
         0.02493   -0.00434    0.01578   -0.00034
C24   1    0.313574    0.830679    0.419227    11.00000    0.04340    0.03585 =
         0.04706    0.00300    0.03451    0.00624
N1    3    0.239447    0.719686    0.245935    11.00000    0.02983    0.03184 =
         0.04159   -0.00369    0.01503    0.00045
N2    3    0.249019    0.796553    0.436248    11.00000    0.03656    0.04051 =
         0.03441   -0.00003    0.02215   -0.00099
N3    3    0.053690    0.797200    0.148013    11.00000    0.04548    0.03538 =
         0.04810    0.00885    0.03383    0.00950
N4    3    0.058557    0.717176    0.338617    11.00000    0.04224    0.04256 =
         0.04382    0.01002    0.03866    0.00976
C25   1    0.127797    0.029356    0.360102    11.00000    0.31304    0.07424 =
         0.23224    0.03387    0.20233    0.03314
AFIX  33
H25A  2    0.150484   -0.023052    0.331081    11.00000   -1.50000
H25B  2    0.169622    0.036452    0.447347    11.00000   -1.50000
H25C  2    0.067296    0.010343    0.340839    11.00000   -1.50000
AFIX   0
C26   1    0.121845    0.124784    0.302301    11.00000    0.45740    0.06377 =
         0.43608    0.06945    0.40835    0.05375
AFIX  13
H26A  2    0.071845    0.113620    0.216266    11.00000   -1.20000
AFIX   0
C27   1    0.198441    0.130526    0.300264    11.00000    0.20448    0.07811 =
         0.12914    0.04792    0.13119    0.07261
AFIX  23
H27A  2    0.207209    0.064685    0.272840    11.00000   -1.20000
H27B  2    0.251298    0.141246    0.383520    11.00000   -1.20000
AFIX   0
O5    4    0.198936    0.206731    0.226980    11.00000    0.18084    0.06255 =
         0.09735    0.00429    0.11284    0.01499
AFIX   3
H5D   2    0.207456    0.264471    0.259750    11.00000   -1.20000
AFIX   0
O6    4    0.091135    0.201288    0.337131    11.00000    0.10454    0.07718 =
         0.17991    0.04962    0.10990    0.02601
AFIX   3
H6D   2    0.079005    0.254948    0.295641    11.00000   -1.20000

AFIX   0
HKLF 4

REM  2 in Cc
REM R1 =  0.0391 for    4281 Fo > 4sig(Fo)  and  0.0455 for all    4870 data
REM    381 parameters refined using      3 restraints

END

WGHT      0.0520      1.1451

REM Highest difference peak  0.431,  deepest hole -0.531,  1-sigma level  0.065
Q1    1   0.1512  0.2151  0.2924  11.00000  0.05    0.43
Q2    1   0.0675  0.0706  0.2307  11.00000  0.05    0.35
Q3    1   0.2398  0.0708  0.3525  11.00000  0.05    0.34
Q4    1   0.1717  0.0218  0.2268  11.00000  0.05    0.29
Q5    1   0.3125  0.8091  0.3767  11.00000  0.05    0.26
Q6    1   0.0696  0.7047  0.3017  11.00000  0.05    0.25
Q7    1   0.2107  0.7843  0.3708  11.00000  0.05    0.25
Q8    1   0.0782  0.4112  0.3149  11.00000  0.05    0.24
Q9    1   0.0958  0.7869  0.2213  11.00000  0.05    0.23
Q10   1   0.0490  0.4568  0.2267  11.00000  0.05    0.22
Q11   1   0.2805  0.8193  0.4277  11.00000  0.05    0.22
Q12   1   0.1414  0.1155  0.2000  11.00000  0.05    0.22
Q13   1   0.1232  0.6117  0.2880  11.00000  0.05    0.20
Q14   1   0.1602  0.1144  0.3787  11.00000  0.05    0.20
Q15   1   0.1494  0.7834  0.2185  11.00000  0.05    0.20
Q16   1   0.0292  0.8169  0.1606  11.00000  0.05    0.20
Q17   1   0.2738  0.6916  0.1451  11.00000  0.05    0.19
Q18   1   0.1548  0.7783  0.3672  11.00000  0.05    0.19
Q19   1   0.0297  0.6904  0.4375  11.00000  0.05    0.19
Q20   1   0.1711  0.8073  0.2676  11.00000  0.05    0.19
;
_shelx_res_checksum   83000

_shelx_hkl_file
;
   0   0  -3    6.59    1.61
   0   0   3    4.44    1.92
   0   0   3    2.02    2.72
   0   0  -3    4.14    2.78
   0   0   3    4.62    4.53
   0   0  -3    5.90    3.90
   0   0  -4 4099.36   40.53
   0   0   4 4075.41   41.15
   0   0  -5    1.32    0.50
   0   0   5    0.11    0.99
   0   0   5   -0.44    1.03
   0   0  -5    1.81    2.03
   0   0   5   -2.45    4.92
   0   0  -6 5480.58   76.18
   0   0   6 5935.27   89.93
   0   0  -7    0.89    0.96
   0   0   7   -0.19    1.33
   0   0   7    2.31    2.77
   0   0  -7    1.76    1.66
   0   0   7   -0.94    6.64
   0   0  -8  928.06   28.26
   0   0   8  894.44   26.58
   0   0  -8  815.26   24.68
   0   0   8  977.68   44.36
   0   0   9    1.43    2.00
   0   0  10  272.27   30.24
   0   0  11   -1.02    5.08
   0   0  12  130.63   27.25
   0   0  13    3.96    3.73
   0   0  14   40.69   10.45
   1   1  13    9.21    5.52
   1   1  12   12.94    4.36
   1   1  11   -2.37    5.83
   1   1  10   73.87   14.41
   1   1   9  137.53    5.52
   1   1   9  151.59   25.43
  -1  -1  -8  315.41   14.17
   1   1   8  293.68   11.43
   1   1   8  350.64   16.82
   1   1   8  386.07   31.89
  -1  -1  -7  672.56   23.93
   1   1   7  635.12   22.32
   1   1   7  683.58   24.55
   1   1   7  681.43   26.32
  -1  -1  -6  838.65   22.48
   1   1   6  810.40   21.43
   1   1   6  833.21   22.59
  -1  -1  -6  760.53   20.01
   1   1   6  891.28   26.11
  -1  -1  -5  630.96   17.40
   1   1   5  606.70   16.45
   1   1   5  635.50   17.93
  -1  -1  -5  588.42   16.25
   1   1   5  654.21   20.63
  -1  -1  -4 1016.56   17.87
   1   1   4  983.04   16.97
   1   1   4  996.52   18.19
   1   1   4 1054.47   19.77
  -1  -1  -3  140.11    6.92
   1   1   3  134.98    6.67
   1   1   3  131.22    6.70
  -1  -1  -3  123.26    6.07
   1   1   3  129.49    8.36
  -1  -1  -3  125.86    6.97
  -1  -1  -1   83.06    6.29
   1   1   1   61.33    3.79
   1   1   1   56.81    3.82
  -1  -1  -1   75.90    5.58
  -1  -1   2 2208.09   22.14
   1   1  -2 2176.62   22.03
   1   1  -3  687.05   11.90
  -1  -1   3  684.12   12.77
  -1  -1   3  700.65   13.01
   1   1  -3  678.42   12.54
  -1  -1   4 1484.39   15.80
  -1  -1   5  691.10   18.64
   1   1  -5  635.82   17.07
  -1  -1   5  683.80   19.01
  -1  -1   6 1555.01   22.83
   1   1  -6 1473.64   21.34
  -1  -1   6 1559.50   23.54
   1   1  -7 1568.81    8.81
  -1  -1   7 1660.78   39.37
   1   1  -8  142.51    5.42
  -1  -1   8  176.40   12.34
  -1  -1   9  244.90   12.07
  -1  -1  10   34.37    5.43
  -1  -1  11    8.96    2.78
  -1  -1  12   57.49   10.63
  -1  -1  13   34.68   10.22
  -1  -1  14   10.16    5.20
   2   2  13    6.78    3.65
   2   2  12   -8.26    6.16
   2   2  11   12.95    8.32
   2   2  10   23.82    7.15
  -2  -2  -9   67.60   12.38
   2   2   9   91.78    6.69
   2   2   9   80.75   17.61
  -2  -2  -8  113.58   12.58
   2   2   8   98.80   11.83
   2   2   8  118.69   26.61
  -2  -2  -7   24.27    6.19
   2   2   7   24.95    6.08
   2   2   7   19.55    7.48
  -2  -2  -6   35.59    8.54
   2   2   6   39.40    6.49
   2   2   6   37.78    8.45
  -2  -2  -5    3.88    4.53
   2   2   5    3.16    3.10
   2   2   5    6.56    6.92
  -2  -2  -4  336.65   10.75
   2   2   4  328.06    9.72
   2   2   4  349.79   11.20
   2   2   4  367.82   15.10
  -2  -2  -3  555.10   10.95
   2   2   3  534.95   10.09
   2   2   3  530.95   10.05
   2   2   3  548.32   11.15
   2   2   3  576.97   12.80
  -2  -2  -2  704.56   12.98
   2   2   2  682.15   12.34
   2   2   2  671.42   12.09
   2   2   2  703.54   12.93
   2   2   2  726.34   14.67
  -2  -2  -2  666.12   12.63
  -2  -2   0   68.58    6.49
   2   2   0   54.22   10.57
  -2  -2   0   62.51   11.17
   2   2   0   58.21    6.15
   2   2   0   58.30    9.66
  -2  -2   0   52.52    7.05
  -2  -2   1    7.79    3.39
   2   2  -1    8.20    3.84
  -2  -2   1    2.99    2.13
   2   2  -1    7.01    4.29
   2   2  -1    4.87    2.02
   2   2  -1    6.43    2.33
  -2  -2   2 2168.04   23.25
   2   2  -2 2182.68   22.20
  -2  -2   2 2235.01   24.65
  -2  -2   2 2264.06   24.20
  -2  -2   3  196.87   10.79
   2   2  -3  207.91    4.39
  -2  -2   3  208.47    4.83
  -2  -2   3  190.63    9.62
   2   2  -3  202.18    9.24
   2   2  -4  255.27    4.92
  -2  -2   4  247.88    6.31
   2   2  -4  238.67    5.40
  -2  -2   4  244.76    6.23
   2   2  -5   44.31    2.35
   2   2  -5   46.95    2.52
  -2  -2   5   49.50    3.40
  -2  -2   5   45.87   10.56
  -2  -2   6  168.51    8.36
   2   2  -6  165.74    8.03
  -2  -2   6  164.27    9.41
  -2  -2   7    8.88    2.01
   2   2  -7    5.89    1.18
  -2  -2   7    9.26    4.25
  -2  -2   8  160.09    8.76
   2   2  -8  129.96    9.53
  -2  -2   8  157.03   21.25
  -2  -2   9   30.41    6.10
  -2  -2  10  102.99   23.18
  -2  -2  11   43.20   11.07
  -2  -2  12   29.78    7.49
  -2  -2  13   17.06    5.27
  -2  -2  14   48.43    8.22
   3   3  12    3.04    4.31
   3   3  11   17.57    5.28
   3   3  10   83.93   17.57
   3   3   9  685.76   30.50
  -3  -3  -8  266.52    8.16
   3   3   8  265.42   10.18
   3   3   8  262.71   14.26
  -3  -3  -7  535.83   18.56
   3   3   7  549.99   19.25
   3   3   7  580.81   22.95
  -3  -3  -6   58.35   11.24
   3   3   6   49.94   10.35
   3   3   6   48.32    7.39
  -3  -3  -5 1054.99   30.09
   3   3   5 1165.71   34.72
   3   3   5 1117.26   33.93
  -3  -3  -4   23.31    6.18
   3   3   4   24.28    6.57
   3   3   4   28.18    5.97
  -3  -3  -3 2169.76   35.10
   3   3   3 2145.02   31.96
  -3  -3  -2  588.38   15.96
   3   3   2  579.71   11.64
   3   3   2  596.78   13.03
  -3  -3  -1 1919.09   22.54
   3   3   1 1964.07   22.32
  -3  -3   0  141.59    8.53
   3   3   0  121.83    6.69
  -3  -3   0  124.70    6.95
   3   3   0  115.74    5.99
   3   3   0  101.19    6.10
  -3  -3   0  115.15    6.16
   3   3  -1 3533.97   35.67
  -3  -3   1 3568.71   36.44
   3   3  -1 3734.90   37.96
  -3  -3   2  896.97   16.61
   3   3  -2  895.56   15.83
  -3  -3   2  857.78   15.66
   3   3  -2  902.56   16.34
  -3  -3   2  896.41   16.88
   3   3  -2  876.39   15.55
   3   3  -3 6926.97  296.01
  -3  -3   4  399.47    8.71
   3   3  -4  390.63    7.42
  -3  -3   4  407.01    8.69
   3   3  -4  402.02    8.35
  -3  -3   4  404.79    8.70
  -3  -3   5 1214.97   17.78
   3   3  -5 1212.47   17.53
  -3  -3   5 1282.27   21.44
   3   3  -5 1178.42   19.45
  -3  -3   5 1250.28   20.55
   3   3  -6  750.59   19.94
   3   3  -6  759.20   20.52
  -3  -3   6  771.52   21.61
   3   3  -6  741.42   21.78
  -3  -3   6  797.33   22.88
   3   3  -7 1790.56   40.36
   3   3  -7 1762.56   39.70
  -3  -3   7 1860.44   44.00
  -3  -3   7 1883.22   45.75
  -3  -3   8   60.45    5.02
   3   3  -8   51.73    8.46
  -3  -3   8   70.15   11.33
  -3  -3   9  504.41   20.09
  -3  -3   9  496.50   23.54
  -3  -3  10   18.02    4.36
  -3  -3  10   23.91    4.82
  -3  -3  11   82.52   15.33
  -3  -3  12   57.87   15.98
  -3  -3  13   34.58    8.95
  -3  -3  14    4.81    3.07
   4   4  12   14.35    8.99
   4   4  11   49.10   13.84
   4   4  10   12.38    6.15
   4   4   9  420.49   21.02
  -4  -4  -8  394.77   20.62
   4   4   8  418.85   19.01
   4   4   8  435.23   23.88
  -4  -4  -7 1181.43   26.68
   4   4   7 1121.38   23.57
   4   4   7 1150.73   29.21
  -4  -4  -6  633.99   26.67
   4   4   6  566.70   25.41
   4   4   6  620.49   27.89
  -4  -4  -5 1814.69   60.59
   4   4   5 1875.80   60.39
   4   4   5 1808.43   60.47
  -4  -4  -4  881.39   31.47
   4   4   4  856.91   30.42
   4   4   4  873.61   33.03
  -4  -4  -3 2054.69   55.23
   4   4   3 2126.70   49.34
   4   4   3 2037.90   49.10
   4   4   2 1919.01   30.47
   4   4   2 1851.50   30.45
  -4  -4  -1 4839.76   71.47
  -4  -4  -1 4829.16   71.70
   4   4   1 5089.10   72.83
  -4  -4   0 1151.77   50.02
  -4  -4   0 1126.41   20.65
   4   4   0 1013.79   20.54
  -4  -4   2  174.40    8.88
  -4  -4   2  183.71   14.68
   4   4  -2  178.13   10.61
  -4  -4   3 1864.17   21.69
  -4  -4   3 1809.49   20.20
  -4  -4   3 1898.56   21.99
  -4  -4   4  608.62   17.18
  -4  -4   4  599.84   17.50
  -4  -4   4  613.29   18.00
  -4  -4   5 1259.16   22.26
   4   4  -5 1226.55   19.07
  -4  -4   5 1334.43   25.70
  -4  -4   5 1247.66   28.97
  -4  -4   6  449.28   13.09
   4   4  -6  449.55   13.06
  -4  -4   6  484.19   14.74
  -4  -4   6  472.83   14.84
   4   4  -7 2535.72   58.65
  -4  -4   7 2638.65   66.86
  -4  -4   7 2725.64   71.19
   4   4  -8  297.95   12.70
   4   4  -8  287.31   13.02
  -4  -4   8  328.69   15.10
  -4  -4   8  298.95   18.09
  -4  -4   9  889.14   30.36
  -4  -4   9  915.74   33.85
  -4  -4  10  159.07    5.45
  -4  -4  10  168.53    9.24
  -4  -4  11  214.61   12.99
  -4  -4  12   63.03   12.35
  -4  -4  13  199.63   11.47
  -4  -4  14    8.87    2.73
  -4  -4  15    4.13    2.80
   5   5  11   24.40    8.98
   5   5  10   29.49   10.47
   5   5   9   28.33   13.69
  -5  -5  -8  109.21   23.56
   5   5   8  104.46   19.61
   5   5   8  107.21   11.44
  -5  -5  -7  233.82    9.85
   5   5   7  230.20   11.11
   5   5   7  255.87   14.64
  -5  -5  -6  321.20   15.75
   5   5   6  328.40   13.27
   5   5   6  325.72   17.23
  -5  -5  -5  559.92   23.01
   5   5   5  566.37   18.51
   5   5   5  585.82   24.27
  -5  -5  -4  910.16   35.81
   5   5   4  870.54   28.03
   5   5   4  938.77   30.90
  -5  -5  -3  772.76   35.27
   5   5   3  770.13   28.81
   5   5   3  810.99   30.80
  -5  -5  -2   29.04    6.20
   5   5   2   39.61   10.44
   5   5   2   32.51    6.42
  -5  -5  -1 2107.80   49.71
  -5  -5  -1 2232.34   51.96
   5   5   1 2190.55   50.81
  -5  -5   0 1680.61   37.19
  -5  -5   0 1716.68   27.42
  -5  -5   1  671.95   20.45
  -5  -5   1  644.47   19.26
   5   5  -1  637.34   19.39
  -5  -5   2 2298.80   34.97
   5   5  -2 2117.46   32.39
  -5  -5   3  403.22   16.66
   5   5  -3  390.41   18.44
  -5  -5   4 1005.31   27.99
  -5  -5   4  970.21   28.19
  -5  -5   4 1010.22   28.20
  -5  -5   5 1545.06   26.58
  -5  -5   5 1596.39   26.97
  -5  -5   5 1458.54   28.65
  -5  -5   6 2264.15   52.29
  -5  -5   6 2298.71   52.90
  -5  -5   6 2202.69   51.59
  -5  -5   7  276.38   17.32
  -5  -5   7  318.49   30.39
  -5  -5   7  311.06   42.64
   5   5  -8  849.53   25.18
  -5  -5   8  898.83   28.52
  -5  -5   8  853.04   28.20
   5   5  -9   22.31    5.18
  -5  -5   9   29.89   13.44
  -5  -5   9   32.07   12.48
  -5  -5  10  146.00    7.17
  -5  -5  10  134.51   13.25
  -5  -5  11   17.63    5.82
  -5  -5  11   38.82    8.21
  -5  -5  12  319.83   16.08
  -5  -5  13   11.49    7.24
  -5  -5  14   75.69   20.50
  -5  -5  15    5.99    3.13
   6   6  10   13.31    7.04
   6   6   9   21.58    8.25
  -6  -6  -8    9.51    4.81
   6   6   8    9.67    6.77
   6   6   8    3.72    3.52
  -6  -6  -7   14.83    4.63
   6   6   7    8.90    3.98
   6   6   7    6.34    8.49
  -6  -6  -6    1.26    3.11
   6   6   6    3.56    6.73
   6   6   6    5.13    8.53
  -6  -6  -5   13.69    4.34
   6   6   5   20.74    5.31
   6   6   5   31.10   14.35
  -6  -6  -4    0.82    3.92
   6   6   4   13.98    7.71
   6   6   4    7.55   12.03
  -6  -6  -3  150.88   12.01
   6   6   3  150.29    8.22
   6   6   3  153.71   27.95
  -6  -6  -2    5.53    7.71
   6   6   2    9.05    8.53
   6   6   2   14.93    8.07
  -6  -6  -1 1129.10   35.49
   6   6   1 1140.30   33.60
  -6  -6   0  119.07    7.75
  -6  -6   0  170.56   15.14
   6   6   0  128.68   10.34
  -6  -6   1  180.63   14.70
  -6  -6   1  180.48   17.23
   6   6  -1  174.01   10.20
  -6  -6   2  315.95   11.74
  -6  -6   2  304.69   15.62
   6   6  -2  310.59   12.19
  -6  -6   3  270.91   10.35
  -6  -6   3  281.65   18.04
   6   6  -3  291.14   17.31
  -6  -6   4   64.53   15.51
  -6  -6   4   59.98   16.75
   6   6  -4   56.41   14.28
  -6  -6   5  660.25   21.06
  -6  -6   5  620.95   20.73
  -6  -6   5  673.10   21.53
  -6  -6   6   42.36    8.57
  -6  -6   6   44.70    8.79
  -6  -6   6   46.21   12.28
  -6  -6   7  565.08   21.75
  -6  -6   7  567.91   23.46
  -6  -6   7  636.48   25.14
  -6  -6   8   12.12    4.75
  -6  -6   8   17.56    3.48
  -6  -6   8   17.23    4.45
  -6  -6   9  483.08   18.02
  -6  -6   9  468.21   22.13
  -6  -6  10    4.07    2.80
  -6  -6  10    4.80    2.78
  -6  -6  11  278.47    6.16
  -6  -6  11  314.94   15.26
  -6  -6  12   17.58    4.64
  -6  -6  13  300.93   14.01
  -6  -6  14   11.99    4.07
   7   7   9   19.93    9.35
  -7  -7  -8   28.47   11.11
   7   7   8   48.78   12.12
  -7  -7  -7   74.91   12.02
   7   7   7   76.47   15.80
   7   7   7   92.24   18.39
  -7  -7  -6  123.26   20.51
   7   7   6   95.53   21.42
   7   7   6   95.12   12.68
  -7  -7  -5   50.93    9.49
   7   7   5   34.19    7.38
   7   7   5   44.57   12.44
  -7  -7  -4   70.02   21.31
   7   7   4   54.14   11.48
   7   7   4   53.22   12.74
  -7  -7  -3  420.10   19.74
   7   7   3  420.72   14.69
   7   7   3  429.51   17.41
  -7  -7  -2  177.27    9.74
   7   7   2  168.05   12.06
   7   7   2  217.09   34.49
  -7  -7  -1  388.92   20.87
   7   7   1  378.08   17.92
   7   7   1  362.64   17.89
  -7  -7   0 1011.27   32.62
  -7  -7   0  977.15   30.69
   7   7   0  888.22   31.59
  -7  -7   1  740.19   37.44
  -7  -7   1  737.48   27.65
   7   7  -1  788.18   33.73
  -7  -7   2 1209.40   37.09
  -7  -7   2 1094.33   43.41
   7   7  -2 1206.51   38.04
  -7  -7   3  328.55   17.95
  -7  -7   3  292.40   18.32
   7   7  -3  366.87   37.76
  -7  -7   4 1035.32   37.11
  -7  -7   4 1095.41   33.32
   7   7  -4 1060.37   32.23
  -7  -7   5  108.06   24.34
  -7  -7   5  107.91   21.47
   7   7  -5  107.21   23.47
  -7  -7   6  317.99   15.41
  -7  -7   6  306.42   19.14
  -7  -7   6  302.53   15.03
  -7  -7   7  104.61    8.99
  -7  -7   7  115.47   12.84
  -7  -7   8  406.72   13.73
  -7  -7   8  393.24   12.19
  -7  -7   8  381.70   11.56
  -7  -7   9   27.29    6.32
  -7  -7   9   32.02    6.85
  -7  -7   9   35.64    7.25
  -7  -7  10  250.88    7.26
  -7  -7  10  241.12    8.42
  -7  -7  11  229.62    8.82
  -7  -7  11  221.08   10.59
  -7  -7  12    0.21    4.24
  -7  -7  13   33.20    8.81
  -7  -7  14    1.91    3.52
  -7  -7  15   14.00    4.06
   8   8   8   41.49   12.84
  -8  -8  -7  183.85   14.07
   8   8   7  134.46   28.67
   8   8   7  192.01   17.27
  -8  -8  -6   60.12   13.08
   8   8   6   53.00   18.22
   8   8   6   79.93   14.82
  -8  -8  -5  355.24   18.49
   8   8   5  341.89   16.56
   8   8   5  379.79   22.58
  -8  -8  -4  426.38   25.39
   8   8   4  427.00   19.43
   8   8   4  375.73   34.03
  -8  -8  -3  446.97   25.07
   8   8   3  479.70   24.16
   8   8   3  428.13   42.66
  -8  -8  -2  225.45   12.62
   8   8   2  221.43   10.74
   8   8   2  257.07   17.87
  -8  -8  -1 1037.46   23.22
   8   8   1 1006.54   21.30
   8   8   1  994.66   24.08
  -8  -8   0  809.18   27.92
   8   8   0  806.17   33.03
  -8  -8   1 1091.68   35.79
  -8  -8   1 1133.53   33.38
   8   8  -1 1112.36   41.69
  -8  -8   2 1157.99   37.35
  -8  -8   2 1233.50   39.30
   8   8  -2 1172.80   34.18
  -8  -8   3 1437.27   47.19
  -8  -8   3 1378.34   44.77
   8   8  -3 1360.25   44.23
  -8  -8   4  911.43   28.98
  -8  -8   4  904.72   29.03
   8   8  -4  914.42   28.92
  -8  -8   5 1006.52   34.60
  -8  -8   5 1157.68   36.97
   8   8  -5 1047.11   31.70
  -8  -8   6  738.81   24.47
  -8  -8   6  767.10   24.42
   8   8  -6  770.16   24.04
  -8  -8   7 1156.92   35.03
  -8  -8   7 1187.41   35.45
  -8  -8   8  349.21   10.94
  -8  -8   8  333.18   12.54
  -8  -8   8  304.21   11.74
  -8  -8   9  387.39   10.41
  -8  -8   9  378.68    9.18
  -8  -8   9  386.51   13.01
  -8  -8  10  241.93    7.84
  -8  -8  10  214.51   14.35
  -8  -8  10  219.31    9.27
  -8  -8  11   79.33   20.18
  -8  -8  11   85.04   16.39
  -8  -8  12   95.75   17.40
  -8  -8  13   13.34    5.63
  -8  -8  14    0.50    2.55
  -9  -9  -7   84.76   21.35
   9   9   7  115.23   15.87
  -9  -9  -6   11.73    7.85
   9   9   6   12.38    5.94
   9   9   6   24.49   12.85
  -9  -9  -5  129.98   14.01
   9   9   5  137.30   28.71
   9   9   5  151.16   13.64
  -9  -9  -4    8.71    4.03
   9   9   4    2.84    9.08
   9   9   4   16.05    9.04
  -9  -9  -3  367.65   31.53
   9   9   3  346.35   17.85
   9   9   3  332.76   17.41
  -9  -9  -2   -4.16    9.67
   9   9   2   12.23    9.24
   9   9   2   -6.24   10.49
  -9  -9  -1  734.29   50.24
   9   9   1  766.42   32.97
   9   9   1  709.21   39.59
  -9  -9   0   15.32    6.15
   9   9   0   16.70    7.34
   9   9   0    8.05    9.95
  -9  -9   1  759.20   29.65
   9   9  -1  824.12   30.76
  -9  -9   2   22.88    8.14
  -9  -9   2   27.36   10.70
   9   9  -2   35.52   14.43
  -9  -9   3  855.61   20.19
  -9  -9   3  834.62   19.87
   9   9  -3  869.29   26.27
  -9  -9   4  315.00   16.69
  -9  -9   4  320.33   14.38
   9   9  -4  312.26   16.57
  -9  -9   5 1191.87   34.76
  -9  -9   5 1195.43   23.37
   9   9  -5 1221.48   30.29
  -9  -9   6   38.14    8.36
  -9  -9   6   47.87   10.18
   9   9  -6   36.45    8.43
  -9  -9   7  563.27   20.98
  -9  -9   7  541.66   24.37
   9   9  -7  545.67   23.62
  -9  -9   8    1.65    3.38
  -9  -9   8    5.35    4.39
   9   9  -8    3.85    7.01
  -9  -9   9  186.95   10.75
  -9  -9   9  171.51   13.36
  -9  -9   9  182.41   12.29
  -9  -9  10    3.69    2.70
  -9  -9  10   -1.54    5.85
  -9  -9  10   -1.17    5.56
  -9  -9  11   78.93   17.50
  -9  -9  11   90.71   22.36
  -9  -9  12   67.69   20.01
  -9  -9  12   73.82   14.78
  -9  -9  13   12.77    4.62
  -9  -9  14   36.33    9.24
 -10 -10  -5    4.73    6.08
  10  10   5   12.70    9.59
  10  10   5   -4.22    9.26
 -10 -10  -4    8.01    7.11
  10  10   4   14.52    6.93
  10  10   4   -1.99    8.70
 -10 -10  -3   13.10    9.13
  10  10   3   10.00    9.87
  10  10   3    1.50    8.86
 -10 -10  -2   16.53    8.56
  10  10   2   16.21    8.62
  10  10   2    3.57   10.36
 -10 -10  -1   18.56    8.51
  10  10   1   36.73   12.55
  10  10   1   38.25   14.07
 -10 -10   0   13.56    9.36
  10  10   0    8.97    3.58
  10  10   0    5.39    6.89
 -10 -10   1   21.89    9.66
  10  10  -1   26.98    9.12
  10  10  -1   27.23    9.80
 -10 -10   2   33.31    8.54
 -10 -10   2   24.16    6.17
  10  10  -2   33.01   11.67
 -10 -10   3   -6.10    8.19
 -10 -10   3   -0.31    8.51
  10  10  -3   -5.53   10.22
 -10 -10   4  142.73   22.51
 -10 -10   4  133.91   15.83
  10  10  -4  129.70   14.66
 -10 -10   5  260.63   12.23
 -10 -10   5  263.29   11.84
  10  10  -5  249.64   13.03
 -10 -10   6   46.37   12.75
 -10 -10   6   55.85   14.06
  10  10  -6   52.52    8.65
 -10 -10   7   12.11    6.73
 -10 -10   7    7.48    3.76
  10  10  -7    4.16    7.17
 -10 -10   8   95.95   13.02
 -10 -10   8  129.78   19.45
  10  10  -8  123.71   12.73
 -10 -10   9   16.69    6.60
 -10 -10   9   16.10    6.44
  10  10  -9   23.55    5.22
 -10 -10  10   41.08   10.76
 -10 -10  10   37.10   10.03
 -10 -10  11   10.21    4.94
 -10 -10  11    9.50    7.91
 -10 -10  12   85.45   22.31
 -10 -10  12  105.09   18.91
 -10 -10  13   10.53    4.24
 -10 -10  14  104.65   22.37
  11  11   4   43.64   12.93
  11  11   4   64.30   13.72
 -11 -11  -3   41.15   14.50
  11  11   3   55.87    9.89
  11  11   3   42.54    6.21
 -11 -11  -2  133.17   28.33
  11  11   2  152.31   16.59
  11  11   2  122.41   28.91
 -11 -11  -1   34.43    7.42
  11  11   1   29.02   10.39
  11  11   1   25.61    8.56
 -11 -11   0  131.98   26.31
  11  11   0  118.30   26.14
  11  11   0  123.96   28.27
 -11 -11   1   81.47   15.54
  11  11  -1   81.24   15.06
  11  11  -1   78.80   15.95
 -11 -11   2  147.27   35.33
  11  11  -2  151.28   36.13
  11  11  -2  137.22   30.00
 -11 -11   3  353.96   26.92
  11  11  -3  325.00   36.67
 -11 -11   4   70.92   16.01
 -11 -11   4   72.86   17.07
  11  11  -4   77.94   12.73
 -11 -11   5    5.17    4.54
 -11 -11   5   -4.63    8.73
  11  11  -5   18.14    8.16
 -11 -11   6   17.29    6.03
 -11 -11   6   19.04    7.42
  11  11  -6   31.65   10.08
 -11 -11   7   77.61   17.71
 -11 -11   7   81.33   19.42
  11  11  -7   82.99   18.61
 -11 -11   8    8.44    4.37
 -11 -11   8    5.81    6.90
  11  11  -8   22.46    9.40
 -11 -11   9   56.57   12.38
 -11 -11   9   47.16   16.64
  11  11  -9   57.80   17.62
 -11 -11  10   11.27    5.29
 -11 -11  10    5.58    4.22
  11  11 -10   20.40    6.29
 -11 -11  11   33.19    9.38
  11  11 -11   29.64    5.84
 -11 -11  12    2.64    3.23
  11  11 -12    5.46    5.55
  12  12   2  215.65   19.34
  12  12   2  192.62   18.80
 -12 -12  -1  -11.34    8.77
  12  12   1    4.13    4.97
  12  12   1    4.12    5.39
 -12 -12   0  294.56   47.03
  12  12   0  270.43   51.65
  12  12   0  309.40   20.75
 -12 -12   1    5.12    7.26
  12  12  -1   10.33    4.98
  12  12  -1   11.85    6.23
 -12 -12   2  548.10   24.50
  12  12  -2  559.54   25.43
  12  12  -2  565.41   42.08
 -12 -12   3   33.17    5.96
  12  12  -3   31.76   10.17
  12  12  -3   35.69    9.59
 -12 -12   4  298.83   44.38
  12  12  -4  308.23   51.60
 -12 -12   5   26.59    6.40
 -12 -12   5   26.35    8.66
  12  12  -5   26.82   11.69
 -12 -12   6  179.71   28.92
 -12 -12   6  161.11   40.23
  12  12  -6  172.09   14.43
 -12 -12   7   18.40    5.51
 -12 -12   7   31.07    8.59
  12  12  -7   41.67   11.96
 -12 -12   8   96.72   20.97
 -12 -12   8  100.09   21.31
  12  12  -8  115.14   22.33
 -12 -12   9   14.14    6.92
 -12 -12   9   13.96    6.93
  12  12  -9    7.33    7.19
 -12 -12  10   14.13    7.90
 -12 -12  10   15.12    6.98
  12  12 -10   20.32   12.22
 -12 -12  11   58.85   16.52
  12  12 -11   54.60   20.85
 -12 -12  12    9.52    5.72
  12  12 -12   18.52    6.58
 -13 -13   1   -0.56    9.56
  13  13  -1    7.75    9.42
  13  13  -1   -4.67    8.67
 -13 -13   2   99.57   19.80
  13  13  -2   83.88   17.29
  13  13  -2   94.91   25.80
 -13 -13   3   64.23   11.13
  13  13  -3   59.80   19.00
  13  13  -3   59.13   16.23
 -13 -13   4  139.70   31.25
  13  13  -4  157.92   25.31
  13  13  -4  119.61   25.52
 -13 -13   5    3.62    5.24
  13  13  -5   11.96    8.25
  13  13  -5   14.27    5.30
 -13 -13   6  101.68   30.77
  13  13  -6  121.39   23.34
 -13 -13   7   14.91    6.62
 -13 -13   7   12.15    6.00
  13  13  -7   13.21   10.34
 -13 -13   8    8.80    5.45
 -13 -13   8   11.27    8.33
  13  13  -8   13.56   10.21
 -13 -13   9    7.12    5.03
 -13 -13   9   10.29    6.00
  13  13  -9   14.60    8.69
 -13 -13  10    3.00    6.48
  13  13 -10   11.37    9.65
 -12 -14   8    1.28    6.48
 -12 -14   8    5.46    4.33
  12  14  -8    6.01    5.77
 -12 -14   7   22.34    6.22
 -12 -14   7   13.62    9.89
  12  14  -7   27.80   10.44
 -12 -14   6    5.22    4.66
 -12 -14   6   -0.25    4.26
  12  14  -6    9.84    5.43
 -12 -14   5   31.89   10.67
 -12 -14   5   43.19   17.27
  12  14  -5   33.27   13.21
 -12 -14   4   -2.13    6.93
 -12 -14   4   -7.96    9.01
  12  14  -4    7.42    3.93
 -12 -14   3   11.80   12.63
  12  14  -3   10.10    8.84
  12  14  -3    3.65    4.81
 -12 -14   2   17.08    8.27
  12  14  -2    5.30    6.00
  12  14  -2   19.56   10.31
 -11 -13  10   30.00   21.55
  11  13 -10   26.16    7.73
 -11 -13   9    3.73    4.74
 -11 -13   9   -2.12    6.45
  11  13  -9   22.27   11.09
 -11 -13   8   69.31   15.63
 -11 -13   8   68.23   16.26
  11  13  -8   90.62   27.33
 -11 -13   7   26.33    8.61
 -11 -13   7   14.88    9.59
  11  13  -7   18.81    8.79
 -11 -13   6  124.39   29.76
 -11 -13   6  114.16   22.22
  11  13  -6  141.28   35.16
 -11 -13   5   14.09    6.29
 -11 -13   5   12.55   10.79
  11  13  -5   15.61    8.35
 -11 -13   4  128.42   31.61
 -11 -13   4  116.81   22.21
  11  13  -4  121.90   16.59
 -11 -13   3   23.17    8.03
 -11 -13   3   11.75    8.30
  11  13  -3   37.41   11.68
 -11 -13   2  240.48   29.21
  11  13  -2  226.93   43.07
 -11 -13   1   60.63   16.68
  11  13  -1   62.46   23.31
  11  13  -1   79.55   26.56
 -11 -13   0  156.35   39.76
  11  13   0  134.73   32.19
  11  13   0  145.71   36.20
 -11 -13  -1   13.04    9.36
  11  13   1   23.08   11.25
  11  13   1   13.80    7.92
 -10 -12  12    3.79    2.43
 -10 -12  11   27.81   11.32
 -10 -12  10   48.19   17.93
  10  12 -10   66.44   18.50
 -10 -12   9   75.46   23.58
 -10 -12   9   91.95   24.69
  10  12  -9  106.63   21.98
 -10 -12   8  151.43   32.74
 -10 -12   8  133.44   34.97
  10  12  -8  161.04   38.11
 -10 -12   7   34.26    8.01
 -10 -12   7   16.86    7.70
  10  12  -7   38.23    7.48
 -10 -12   6  215.02   12.50
 -10 -12   6  201.21   29.82
  10  12  -6  209.63   43.95
 -10 -12   5   14.81    6.84
 -10 -12   5   17.75    9.19
  10  12  -5   21.68   10.80
 -10 -12   4  223.18   22.92
 -10 -12   4  226.49   29.57
  10  12  -4  234.59   12.68
 -10 -12   3   -4.26    8.66
 -10 -12   3   -0.71    8.43
  10  12  -3   11.73    5.67
 -10 -12   2  538.02   27.81
 -10 -12   2  603.81   19.19
  10  12  -2  529.19   46.84
 -10 -12   1    5.57    3.76
  10  12  -1    9.71    6.17
 -10 -12   0  490.31   33.09
  10  12   0  479.14   31.17
  10  12   0  418.95   48.74
 -10 -12  -1    6.10    5.27
  10  12   1    4.68    5.86
  10  12   1    7.62    8.45
 -10 -12  -2  349.63   22.55
  10  12   2  326.48   18.44
  10  12   2  361.18   20.35
 -10 -12  -3   -1.12    8.00
  10  12   3   10.25    9.60
  10  12   3   -1.32    9.34
 -10 -12  -4   83.18   22.48
  10  12   4   65.80   23.79
  10  12   4   82.07   19.17
  -9 -11  13   28.78    9.05
  -9 -11  12    8.06    5.23
  -9 -11  12   18.94    6.20
  -9 -11  11   80.59   24.32
  -9 -11  11   94.07   17.40
  -9 -11  10    8.85    5.35
  -9 -11  10   -1.25    5.45
  -9 -11   9   71.53   15.25
  -9 -11   9   83.92   21.77
  -9 -11   8   21.85    7.50
  -9 -11   8   29.63    9.03
   9  11  -8    4.83    5.52
  -9 -11   7  187.32   18.81
  -9 -11   7  193.93   13.64
   9  11  -7  186.52   31.33
  -9 -11   6  337.20   14.58
  -9 -11   6  350.60   19.62
   9  11  -6  357.33   19.87
  -9 -11   5  492.49   26.58
  -9 -11   5  524.79   24.76
   9  11  -5  485.00   38.30
  -9 -11   4  809.69   36.37
  -9 -11   4  734.92   38.36
   9  11  -4  786.72   33.20
  -9 -11   3   18.92    7.53
  -9 -11   3    3.34    5.35
   9  11  -3    8.74    9.64
  -9 -11   2  222.06   25.07
  -9 -11   2  236.29   26.13
   9  11  -2  226.10   30.29
  -9 -11   1   83.93   20.11
  -9 -11   1   81.25   19.03
   9  11  -1   86.05   20.48
  -9 -11   0  266.91   16.42
   9  11   0  260.42   36.74
  -9 -11  -1  103.82   27.51
   9  11   1  104.70   25.32
   9  11   1   95.71   27.11
  -9 -11  -2  256.28   40.44
   9  11   2  240.71   34.21
   9  11   2  238.56   44.22
  -9 -11  -3  -10.54    9.03
   9  11   3   -6.23    8.27
   9  11   3    8.40    9.23
  -9 -11  -4  201.16   25.67
   9  11   4  220.82   15.62
   9  11   4  191.23   34.58
  -9 -11  -5   25.93   18.88
   9  11   5   17.46   10.96
   9  11   5    5.38    5.86
  -8 -10  13   -3.24    4.53
  -8 -10  12   95.58   17.58
  -8 -10  11    2.69    2.57
  -8 -10  11    3.12    4.33
  -8 -10  10  255.04   10.90
  -8 -10  10  259.70   21.81
  -8 -10   9   11.42    5.45
  -8 -10   9   12.01    5.56
  -8 -10   9   16.81    6.46
  -8 -10   8  110.28   19.94
  -8 -10   8  110.87   21.79
  -8 -10   8   99.50   19.31
  -8 -10   7    5.46    5.37
  -8 -10   7    3.09    4.50
   8  10  -7    3.07    8.48
  -8 -10   6  120.55   23.71
  -8 -10   6  129.73   26.90
   8  10  -6  135.60   14.19
  -8 -10   5   90.72   20.82
  -8 -10   5   78.35   18.76
   8  10  -5   91.28   16.95
  -8 -10   4  120.07   23.10
  -8 -10   4  128.78   27.74
   8  10  -4  142.46   23.00
  -8 -10   3   -3.66    8.74
  -8 -10   3    9.85    7.12
   8  10  -3    8.35    6.14
  -8 -10   2  187.41   36.96
  -8 -10   2  195.17   14.01
   8  10  -2  185.14   16.71
  -8 -10   1   98.82   28.92
  -8 -10   1  107.64   16.87
   8  10  -1  112.64   16.94
  -8 -10   0   23.08   11.31
  -8 -10   0   16.36    4.97
   8  10   0   16.09    8.38
  -8 -10  -1   57.48   11.50
   8  10   1   37.43    9.38
  -8 -10  -2   10.48    7.26
   8  10   2    4.33    3.58
   8  10   2    9.71    7.70
  -8 -10  -3   11.26    6.12
   8  10   3    7.31    6.04
   8  10   3    6.96    5.38
  -8 -10  -4   83.36   16.82
   8  10   4   86.52   12.66
   8  10   4   71.16   11.85
  -8 -10  -5   29.04    6.30
   8  10   5   10.27    6.58
   8  10   5   36.25   11.25
  -8 -10  -6   12.67    7.67
   8  10   6    7.25    5.99
   8  10   6   -3.74   10.24
  -8 -10  -7   18.73    4.57
   8  10   7   12.05    8.82
  -7  -9  14   -1.46    4.45
  -7  -9  13   25.73    6.84
  -7  -9  12   29.25    9.98
  -7  -9  11   97.51   23.67
  -7  -9  11  119.21   28.03
  -7  -9  10   14.48    6.28
  -7  -9  10   20.24    7.29
  -7  -9   9  146.91   14.25
  -7  -9   9  121.72   22.96
  -7  -9   9  151.21   28.16
  -7  -9   8   73.36   15.53
  -7  -9   8   62.39   15.63
  -7  -9   8   72.70   13.87
  -7  -9   7  639.40   16.94
  -7  -9   7  623.46   17.44
  -7  -9   7  587.52   29.49
  -7  -9   6    2.14    4.39
  -7  -9   6   11.07   10.05
  -7  -9   5 1216.51   35.25
  -7  -9   5 1175.69   36.47
   7   9  -5 1154.82   39.20
  -7  -9   4 1120.75   37.89
  -7  -9   4 1124.52   35.60
   7   9  -4 1065.36   32.53
  -7  -9   3 1144.22   34.23
  -7  -9   3 1121.11   43.11
   7   9  -3 1086.88   36.55
  -7  -9   2  256.61   26.28
  -7  -9   2  273.36   11.45
   7   9  -2  304.50   21.98
  -7  -9   1 1231.45   44.27
  -7  -9   1 1259.05   44.16
   7   9  -1 1312.70   42.15
  -7  -9   0  138.39   21.25
  -7  -9   0  137.74   26.27
   7   9   0  124.63   30.72
  -7  -9  -1 1245.73   35.02
  -7  -9  -1 1257.90   29.53
   7   9   1 1215.24   32.32
  -7  -9  -2  659.29   50.51
   7   9   2  635.47   24.94
   7   9   2  590.50   28.30
  -7  -9  -3  327.98   28.44
   7   9   3  300.40   27.91
   7   9   3  307.30   21.70
  -7  -9  -4  141.41   31.32
   7   9   4  132.67   12.22
   7   9   4  141.68   30.75
  -7  -9  -5  268.05   20.35
   7   9   5  259.48   13.93
   7   9   5  264.54   19.65
  -7  -9  -6   17.51    8.15
   7   9   6   10.05    5.77
   7   9   6   -2.11   10.37
  -7  -9  -7  125.02   22.57
   7   9   7  101.88   21.09
   7   9   7  111.11   11.77
  -7  -9  -8   -4.11    5.59
   7   9   8   -3.00    8.68
  -6  -8  14    1.56    2.13
  -6  -8  13   25.67    7.68
  -6  -8  12    6.66    3.46
  -6  -8  11   63.44   13.06
  -6  -8  11   72.29   12.42
  -6  -8  10  115.34    8.20
  -6  -8  10  109.99   19.55
  -6  -8   9  295.48   11.00
  -6  -8   9  305.39   10.59
  -6  -8   9  308.20   16.18
  -6  -8   8   56.94   13.21
  -6  -8   8   62.03   15.37
  -6  -8   8   66.59   17.63
  -6  -8   7 1332.38   39.39
  -6  -8   7 1322.74   46.56
  -6  -8   7 1243.25   45.02
  -6  -8   6  196.10   12.02
  -6  -8   6  186.99    9.85
  -6  -8   6  179.97   11.02
  -6  -8   5  607.42   21.87
  -6  -8   5  560.33   22.15
  -6  -8   5  594.21   24.61
  -6  -8   4 1549.01   57.06
  -6  -8   4 1483.69   49.84
   6   8  -4 1589.34   51.95
  -6  -8   3  595.02   24.24
  -6  -8   3  606.86   27.18
   6   8  -3  604.78   23.42
  -6  -8   2 1392.36   52.11
  -6  -8   2 1368.88   46.47
   6   8  -2 1408.04   47.52
  -6  -8   1 2102.57   72.30
  -6  -8   1 2387.52   79.68
   6   8  -1 2121.38   69.64
  -6  -8   0  624.99   39.37
  -6  -8   0  661.32   23.07
   6   8   0  661.11   40.63
  -6  -8  -1 1423.92   50.51
  -6  -8  -1 1404.69   46.43
   6   8   1 1421.20   41.07
  -6  -8  -2 1149.92   33.71
  -6  -8  -2 1098.15   35.70
   6   8   2 1065.95   33.97
  -6  -8  -3   42.24   14.98
   6   8   3   43.23    9.53
   6   8   3   52.31   10.00
  -6  -8  -4  189.29   31.15
   6   8   4  173.19   32.18
   6   8   4  189.60   23.55
  -6  -8  -5  445.67   37.52
   6   8   5  399.26   19.00
   6   8   5  443.41   23.30
  -6  -8  -6  125.45   18.80
   6   8   6   95.01   16.87
   6   8   6  100.75   14.58
  -6  -8  -7  332.02   38.07
   6   8   7  298.62   14.53
   6   8   7  352.10   17.36
  -6  -8  -8   75.75   12.46
   6   8   8   68.07   16.60
   6   8   9   87.70   18.69
  -5  -7  14   62.43   20.47
  -5  -7  13   39.67   11.45
  -5  -7  12  210.44   21.36
  -5  -7  11   22.92    4.88
  -5  -7  11   22.96    7.45
  -5  -7  10   75.31   17.27
  -5  -7  10   81.99   18.42
  -5  -7   9   18.49    4.89
  -5  -7   9   17.58    5.80
  -5  -7   9   23.17   10.94
  -5  -7   8  571.61   16.71
  -5  -7   8  559.20   17.18
  -5  -7   8  545.02   18.49
  -5  -7   7   14.77    4.86
  -5  -7   7    6.45    3.91
  -5  -7   6 2327.55   72.40
  -5  -7   6 2296.50   72.71
  -5  -7   6 2177.04   72.41
  -5  -7   5   22.81    6.78
  -5  -7   5   16.08    3.76
  -5  -7   4  701.38   25.89
  -5  -7   4  665.20   25.20
  -5  -7   4  671.70   24.79
  -5  -7   3   73.83   17.44
  -5  -7   3   73.55   12.26
   5   7  -3   83.30   15.59
  -5  -7   2 1569.99   19.14
  -5  -7   2 1573.14   16.74
   5   7  -2 1516.50   41.05
  -5  -7   1  428.01   16.24
  -5  -7   1  445.47   16.23
   5   7  -1  413.31   18.88
  -5  -7   0  618.34   23.81
  -5  -7   0  664.10   24.95
   5   7   0  615.92   23.73
  -5  -7  -1  298.63   17.14
  -5  -7  -1  273.98   15.32
   5   7   1  280.50   16.86
  -5  -7  -2  253.11   16.36
  -5  -7  -2  276.20   20.09
   5   7   2  287.00   20.01
  -5  -7  -3   20.08    3.93
   5   7   3   24.25    6.97
   5   7   3   28.50   10.59
  -5  -7  -4  184.80   30.81
   5   7   4  169.55   11.48
   5   7   4  163.93   14.15
  -5  -7  -5  137.44   28.65
   5   7   5  123.44   11.18
   5   7   5  114.03   20.24
  -5  -7  -6  168.91   11.21
   5   7   6  152.83   10.67
   5   7   6  164.11   33.48
  -5  -7  -7  150.80   27.47
   5   7   7  121.96    8.63
   5   7   7  130.69   15.93
  -5  -7  -8   85.86   16.31
   5   7   8   85.21   10.78
   5   7   8   64.51   10.59
  -5  -7  -9   21.08    6.30
   5   7   9   11.53    6.60
   5   7  10   26.68   10.62
  -4  -6  14   17.19    5.03
  -4  -6  13   64.09   14.94
  -4  -6  11   61.53   14.42
  -4  -6  11   87.67   14.65
  -4  -6  10   21.55    4.91
  -4  -6  10   23.62    8.26
  -4  -6   9   34.54    8.16
  -4  -6   9   51.78   13.53
  -4  -6   8    9.46    2.40
  -4  -6   8    5.32    5.40
  -4  -6   8    2.26    4.22
  -4  -6   7   12.31    3.44
  -4  -6   7   16.21    9.44
  -4  -6   7   21.47   11.03
  -4  -6   6  307.87   15.27
  -4  -6   6  316.68   16.74
  -4  -6   6  308.60   16.39
  -4  -6   5  146.44    8.75
  -4  -6   5  136.51    7.21
  -4  -6   5  144.01   24.45
  -4  -6   4  117.23    6.82
  -4  -6   4  113.19    7.92
  -4  -6   4  125.60   11.57
  -4  -6   3  205.86   12.37
  -4  -6   3  230.15   18.89
  -4  -6   3  207.81   13.53
  -4  -6   2    8.99    6.46
  -4  -6   2   -4.54    6.34
   4   6  -2   14.13    6.07
  -4  -6   1  501.76   16.07
  -4  -6   1  470.95   15.50
   4   6  -1  477.31   15.32
  -4  -6   0  254.75   13.74
  -4  -6   0  304.01    8.93
   4   6   0  279.55   14.43
  -4  -6  -1   13.15    5.76
  -4  -6  -1   -3.13    6.47
   4   6   1    0.00    7.57
  -4  -6  -2 2372.23   56.95
  -4  -6  -2 2251.68   57.36
   4   6   2 2301.21   54.65
  -4  -6  -3   58.56   13.15
  -4  -6  -3   70.94   16.78
   4   6   3   69.57    8.79
  -4  -6  -4   77.25   21.21
   4   6   4   66.77   13.86
   4   6   4   81.64   13.63
  -4  -6  -5  100.51   23.44
   4   6   5   83.58    7.43
   4   6   5   83.74   12.15
  -4  -6  -6    5.82    5.56
   4   6   6    6.97    6.53
   4   6   6   -0.31   10.12
  -4  -6  -7   10.76    4.01
   4   6   7    7.63    5.60
   4   6   7   22.05   11.69
  -4  -6  -8   13.97    5.87
   4   6   8    2.50    3.89
   4   6   8    9.84    8.04
  -4  -6  -9    7.77    2.91
   4   6   9   18.10   12.36
   4   6  10    5.13    5.68
   4   6  11    8.06    8.20
  -3  -5  14   75.75   18.44
  -3  -5  13   11.48    4.54
  -3  -5  12  157.26   30.05
  -3  -5  11   22.05    5.56
  -3  -5  10  161.43    9.57
  -3  -5  10  158.63   15.25
  -3  -5   9   73.82   19.72
   3   5  -8 1048.37   29.97
   3   5  -8 1094.37   31.06
  -3  -5   8 1131.94   13.92
  -3  -5   8 1122.17   14.64
   3   5  -7  477.13   19.77
  -3  -5   7  509.59   30.00
  -3  -5   7  524.99   27.74
  -3  -5   6  903.61   24.66
   3   5  -6  882.35   23.03
  -3  -5   6  910.77   28.39
  -3  -5   6  815.17   24.43
  -3  -5   5  578.03   20.66
   3   5  -5  560.22   17.64
  -3  -5   5  607.69   22.69
  -3  -5   5  588.40   23.45
  -3  -5   4 1366.37   21.28
  -3  -5   4 1335.29   22.72
  -3  -5   3   85.65   13.37
  -3  -5   3   87.79   12.29
  -3  -5   3   84.72   12.97
  -3  -5   2  458.34   13.89
  -3  -5   2  463.87   14.27
  -3  -5   2  440.16   17.71
  -3  -5   1 1410.35   21.62
  -3  -5   1 1325.16   20.76
   3   5  -1 1328.79   20.55
  -3  -5   0 3414.29   49.13
  -3  -5   0 3394.97   48.74
   3   5   0 3438.03   49.38
  -3  -5  -1  641.24   20.87
  -3  -5  -1  671.44   19.69
   3   5   1  666.85   21.02
  -3  -5  -2 9999.99   59.78
  -3  -5  -3 2449.71   56.93
   3   5   3 2514.59   57.83
  -3  -5  -4 1243.88   35.82
   3   5   4 1207.92   34.29
   3   5   4 1191.92   34.58
  -3  -5  -5  248.63   14.53
   3   5   5  245.44   12.81
   3   5   5  266.76   17.02
  -3  -5  -6  776.06   31.65
   3   5   6  689.13   28.37
   3   5   6  716.59   34.85
  -3  -5  -7  171.14   14.24
   3   5   7  153.32   21.60
   3   5   7  162.32   28.60
  -3  -5  -8 1096.08   50.36
   3   5   8 1102.43   44.42
   3   5   8 1206.35   49.07
  -3  -5  -9   60.89    9.20
   3   5   9   63.35   15.94
   3   5  10   96.37   16.84
   3   5  11   10.82    7.71
   3   5  12   17.06    8.80
  -2  -4  14   41.19   13.09
  -2  -4  13   34.71    7.73
  -2  -4  12   28.34    9.52
  -2  -4  11  386.98   21.76
  -2  -4  10   24.74    7.38
  -2  -4  10   34.41    6.67
  -2  -4   9  377.25   13.55
  -2  -4   9  365.97   28.38
  -2  -4   8   79.94   15.46
  -2  -4   8   90.00   15.54
  -2  -4   7 2091.98   60.87
  -2  -4   7 2014.02   65.76
   2   4  -6  236.24    6.94
  -2  -4   6  243.85    9.70
  -2  -4   6  237.11    9.51
   2   4  -5 4138.07   59.43
  -2  -4   5 4098.63   64.16
  -2  -4   5 4236.87   67.53
  -2  -4   4   17.67    3.91
   2   4  -4   14.45    3.69
  -2  -4   4   16.39    3.54
  -2  -4   4   13.95    3.00
  -2  -4   3 3848.51   40.70
   2   4  -3 3768.25   38.78
  -2  -4   3 3856.95   44.06
  -2  -4   2  153.11    9.23
  -2  -4   2  170.34   11.09
  -2  -4   2  160.10   11.07
  -2  -4   1 2860.30   29.55
  -2  -4   1 2845.44   30.01
   2   4   0 3750.98   38.21
  -2  -4  -2  987.61   18.68
   2   4   2 1007.09   19.35
   2   4   3 8048.64   35.34
  -2  -4  -4 1415.92   24.62
   2   4   4 1465.92   23.19
   2   4   4 1450.39   25.37
  -2  -4  -5 2333.01   59.27
   2   4   5 2256.60   52.75
   2   4   5 2459.02   58.57
  -2  -4  -6  994.06   30.81
   2   4   6 1008.12   31.74
   2   4   6  973.76   31.13
  -2  -4  -7 1713.35   52.43
   2   4   7 1742.49   53.81
   2   4   7 1938.93   57.39
  -2  -4  -8   13.50    5.04
   2   4   8   10.21    4.87
   2   4   8   12.48    6.78
  -2  -4  -9 1781.07   73.40
   2   4   9 1747.73   67.95
   2   4  10   55.74   10.60
   2   4  11   78.21   19.24
   2   4  12   10.92    4.28
   2   4  13    8.56    4.72
  -1  -3  14   16.35    3.82
  -1  -3  13   12.24    6.35
  -1  -3  12   32.43    8.55
  -1  -3  11   67.84   10.66
  -1  -3  10    5.90    2.35
  -1  -3  10   -1.22    5.48
  -1  -3   9  888.25   26.54
  -1  -3   9  903.44   20.24
  -1  -3   8  201.00   11.89
  -1  -3   8  204.50   28.96
  -1  -3   7  744.01   29.10
  -1  -3   7  718.36   26.36
  -1  -3   6   17.49    4.09
  -1  -3   6   15.80    2.84
  -1  -3   5 4206.67   62.69
  -1  -3   5 3933.54   58.57
   1   3  -4   55.65    3.33
  -1  -3   4   51.38    3.88
   1   3  -4   57.44    9.55
  -1  -3   4   52.44   12.51
  -1  -3   3 2572.67   26.37
   1   3  -3 2533.88   25.88
  -1  -3   3 2598.11   27.00
  -1  -3   3 2545.14   27.59
  -1  -3   2 1513.02   16.00
  -1  -3   2 1481.70   17.56
   1   3  -2 1458.56   17.73
  -1  -3   2 1483.52   16.37
   1   3  -2 1463.71   16.28
  -1  -3   1 2402.98   25.78
   1   3  -1 2437.49   24.91
  -1  -3   1 2419.33   26.33
   1   3  -1 2324.95   24.23
  -1  -3   1 2356.27   24.46
   1   3  -1 2299.17   23.53
  -1  -3   0 1908.50   21.21
   1   3   0 1855.60   22.03
  -1  -3   0 1918.90   20.84
   1   3   0 1857.54   19.50
   1   3   0 1916.45   20.11
  -1  -3  -2 1190.45   14.82
   1   3   2 1193.09   14.00
   1   3   2 1159.85   50.09
   1   3   2 1212.67   17.30
  -1  -3  -2 1188.21   13.61
  -1  -3  -3 1674.18   20.71
   1   3   3 1678.15   18.72
  -1  -3  -4  122.48    6.83
   1   3   4  125.54    6.25
   1   3   4  123.15    7.23
   1   3   4  118.16    8.67
  -1  -3  -5 1343.02   20.97
   1   3   5 1245.20   19.09
   1   3   5 1306.09   20.49
   1   3   5 1333.26   22.59
  -1  -3  -6    5.73    2.68
   1   3   6    1.88    2.86
   1   3   6    3.23    7.39
  -1  -3  -7 2235.56   74.49
   1   3   7 2180.54   68.79
   1   3   7 2286.03   76.70
  -1  -3  -8   29.97    7.35
   1   3   8   32.94    7.62
   1   3   8   41.98    7.15
  -1  -3  -9    7.47    3.76
   1   3   9   14.01    4.83
   1   3   9   12.90    5.80
   1   3  10   78.94   18.66
   1   3  11   96.99   17.48
   1   3  12    5.78    3.55
   1   3  13   15.11    5.89
   0  -2  14    4.64    3.63
   0  -2  13    1.56    3.04
   0  -2  12   13.18    6.11
   0  -2  11   18.91    7.73
   0  -2  10    1.25    2.03
   0  -2  10    5.40    2.86
   0  -2   9   29.36    5.58
   0  -2   9   27.01    7.06
   0  -2   8  362.76   16.45
   0  -2   8  383.79   19.75
   0  -2   7    7.28    4.27
   0  -2   7   -7.29    6.60
   0  -2   6   10.30    4.21
   0   2  -6    5.30    2.30
   0  -2   6    6.34    3.97
   0  -2   5   97.62    5.79
   0   2  -5   80.82    5.27
   0  -2   5   97.85    7.97
   0  -2   4    2.23    2.01
   0   2  -4    3.51    2.56
   0  -2   4    2.87    2.34
   0   2  -3    4.56    1.82
   0  -2   3   19.79    5.29
   0   2  -3    7.98    2.66
   0  -2   3    9.23    4.86
   0   2  -3    7.82    4.06
   0  -2   2 1231.35   14.72
   0   2  -2 1215.29   13.80
   0  -2   2 1237.59   14.44
   0   2  -2 1211.41   13.95
   0  -2   1  382.01    7.41
   0   2  -1  364.85    6.83
   0  -2   1  394.23    7.78
   0   2  -1  391.02    8.63
   0  -2   1  361.76    7.08
   0   2  -1  372.56    7.81
   0  -2  -1  385.42    7.36
   0   2   1  397.54    8.85
   0  -2  -1  383.50    9.39
   0   2   1  391.84    7.84
   0   2   1  403.80    7.63
   0  -2  -1  398.96    7.96
   0  -2  -2 1309.25   15.22
   0   2   2 1275.65   14.32
   0  -2  -2 1337.39   14.38
   0   2   2 1341.13   16.82
   0  -2  -2 1335.26   15.24
   0   2   3    6.70    4.23
   0  -2  -3    7.79    1.99
   0   2   3    6.36    2.81
   0   2   3    5.68    3.52
   0  -2  -4    3.33    2.58
   0   2   4    1.72    1.85
   0   2   4    4.33    0.94
   0   2   4    2.44    1.51
   0   2   4   -1.37    4.30
   0  -2  -4    0.69    3.19
   0  -2  -5  101.63    7.16
   0   2   5   92.00    5.49
   0   2   5   94.30    4.89
   0   2   5  103.52    6.40
   0   2   5  116.02    9.52
   0  -2  -6    1.16    2.74
   0   2   6    5.12    1.52
   0   2   6    5.72    2.16
   0   2   6   -1.47    7.13
   0  -2  -7    3.53    3.90
   0   2   7    2.08    1.39
   0   2   7    9.34    6.27
   0  -2  -8  389.05   17.58
   0   2   8  320.48   14.78
   0   2   8  361.94   17.21
   0  -2  -9   30.47    6.80
   0   2   9   41.74    6.66
   0   2  10   14.03    6.67
   0   2  11   28.26    5.72
   0   2  12   14.75    5.15
   0   2  13    4.83    3.37
   0   2  14    5.05    2.87
   1  -1  13   26.60    7.33
   1  -1  12   11.43    6.44
   1  -1  11    3.82    3.55
   1  -1  10   73.62   15.52
   1  -1   9  155.79   14.75
   1  -1   9  147.29   23.83
   1  -1   8  391.23   17.70
   1  -1   8  356.40   22.04
   1  -1   7  704.17   25.19
   1  -1   7  652.50   30.66
   1  -1   6  894.46   22.74
   1  -1   6  815.17   21.14
   1  -1   6  883.04   23.92
   1  -1   6  839.08   24.41
   1  -1   5  615.10   16.43
   1  -1   5  642.74   18.70
  -1   1  -5  574.12   16.47
   1  -1   5  625.29   19.64
   1  -1   4  991.08   16.55
   1  -1   4 1014.26   18.13
   1  -1   4  988.02   18.43
   1  -1   3  139.89    6.33
   1  -1   3  130.69    7.50
  -1   1  -3  114.08    5.89
   1  -1   3  121.67    6.88
  -1   1  -3  123.37    7.73
  -1   1  -2 5906.48  252.14
  -1   1  -1   76.91    3.70
  -1   1  -1   74.41    4.39
   1  -1   1   77.78    4.18
  -1   1  -1   68.36    4.44
   1  -1  -2 2196.26   22.05
  -1   1   2 2067.90   21.32
   1  -1  -3  699.41   13.09
  -1   1   3  682.86   12.76
  -1   1   3  707.63   11.85
  -1   1   3  711.17   14.98
   1  -1  -4 1517.71   16.17
  -1   1   4 1456.12   15.55
  -1   1   4 1492.66   14.90
  -1   1   4 1494.83   16.92
   1  -1  -4 1441.18   15.99
   1  -1  -5  727.63   19.54
  -1   1   5  687.59   18.51
  -1   1   5  703.38   18.60
  -1   1   5  717.50   19.96
   1  -1  -5  669.30   18.83
   1  -1  -6 1621.10   23.89
  -1   1   6 1564.54   22.86
  -1   1   6 1610.72   22.53
  -1   1   6 1626.15   25.78
   1  -1  -7 1667.57   37.98
  -1   1   7 1619.84   36.78
  -1   1   7 1664.05   37.51
  -1   1   7 1672.01   39.79
   1  -1  -8  167.96   10.19
  -1   1   8  159.54    9.07
  -1   1   8  160.09    7.82
  -1   1   8  174.54   25.59
   1  -1  -9  254.52   10.26
  -1   1   9  250.83   10.18
  -1   1   9  252.23   13.73
  -1   1  10   38.75    7.85
  -1   1  11   16.73    4.46
  -1   1  12   48.37   11.56
  -1   1  13   28.43    7.47
  -1   1  14   12.46    4.96
   2   0  13   -0.26    5.55
   2   0  12  106.54   22.77
   2   0  11   -2.01    7.19
   2   0  10   72.36   13.44
   2   0   9   -2.54    3.64
   2   0   9    5.33    4.16
  -2   0  -8 1614.65   42.82
   2   0   8 1636.32   49.99
   2   0   8 1674.46   62.04
  -2   0  -7   -0.10    2.07
   2   0   7    1.68    1.75
   2   0   7    1.70    3.12
   2   0   7   -3.27    6.89
  -2   0  -6 1987.22   54.83
   2   0   6 1870.56   50.48
   2   0   6 2046.71   56.74
   2   0   6 1995.81   56.39
  -2   0  -5   -0.87    2.28
   2   0   5    1.33    1.67
   2   0   5   -3.11    4.72
   2   0   5    5.08    2.57
  -2   0  -4 3326.53   47.23
   2   0   4 3120.97   44.15
   2   0   4 3276.00   46.74
  -2   0  -4 3144.25   44.09
   2   0   4 3153.15   46.17
  -2   0  -3    3.46    2.27
   2   0   3    1.31    1.82
   2   0   3   -0.17    4.12
  -2   0  -3   -0.23    2.92
   2   0   3   -1.25    5.65
  -2   0  -1    4.29    2.95
   2   0   1    5.56    2.92
   2   0   1    5.71    3.13
  -2   0  -1    2.41    2.45
   2   0   1   -0.72    4.02
  -2   0  -1    1.73    4.09
   2   0  -3   11.07    4.46
  -2   0   3   15.16    4.71
  -2   0   3    7.16    3.28
   2   0  -5   -0.23    2.03
  -2   0   5   -0.07    0.81
   2   0  -5    1.03    0.61
  -2   0   5   -4.59    3.45
   2   0  -5    0.03    2.39
   2   0  -6  595.96   16.85
  -2   0   6  553.49   15.03
  -2   0   6  581.32   15.48
   2   0  -6  549.96   14.49
  -2   0   6  602.56   17.90
   2   0  -7   -1.17    1.73
  -2   0   7   -0.47    1.63
  -2   0   7    1.11    1.01
  -2   0   7   -3.29    5.91
   2   0  -8 1586.06   42.95
  -2   0   8 1497.76   40.06
  -2   0   8 1587.70   41.94
   2   0  -9    1.44    0.89
  -2   0   9    0.22    0.65
  -2   0   9    0.05    0.21
  -2   0   9    0.11    0.31
  -2   0   9   -4.32    5.77
  -2   0  10  264.35   19.63
  -2   0  11   -0.44    4.72
  -2   0  12   65.73   14.93
  -2   0  13    1.25    3.00
  -2   0  14   88.96   21.19
   3   1  13    8.39    6.95
   3   1  12   18.89    6.70
   3   1  11   36.40    8.01
   3   1  10  285.78   24.71
   3   1   9   36.30    8.61
   3   1   9   37.60    9.95
  -3  -1  -8  558.41   14.35
   3   1   8  621.64   19.03
   3   1   8  666.52   24.73
  -3  -1  -7  250.41   10.84
   3   1   7  248.82   15.01
   3   1   7  226.60   12.32
  -3  -1  -6  783.21   28.23
   3   1   6  758.93   28.87
   3   1   6  758.70   29.43
  -3  -1  -5  351.98   10.89
   3   1   5  325.97   12.51
   3   1   5  324.36   14.50
  -3  -1  -4  470.32   13.85
   3   1   4  424.52   13.06
   3   1   4  458.02   16.03
   3   1   4  497.35   18.02
  -3  -1  -3  609.27   18.02
   3   1   3  608.52   16.66
   3   1   3  606.19   17.44
   3   1   3  604.84   18.22
   3   1   2 1438.11   15.54
   3   1   2 1503.19   17.74
   3   1   2 1523.20   18.16
  -3  -1  -1  183.50    8.94
   3   1   1  177.48    8.66
   3   1   1  191.30   10.20
  -3  -1  -1  167.66    8.74
   3   1   1  175.18    9.92
  -3  -1  -1  151.40    7.95
   3   1   0 5086.50  217.09
  -3  -1   0 5530.21  236.03
  -3  -1   0 5349.31  228.43
  -3  -1   1 1194.88   13.08
   3   1  -1 1131.00   19.77
   3   1  -1 1143.42   49.18
  -3  -1   1 1159.11   49.80
   3   1  -1 1172.58   12.51
  -3  -1   1 1181.15   13.53
  -3  -1   2 2401.14   25.07
   3   1  -2 2382.46   24.36
   3   1  -2 2432.55   24.84
   3   1  -2 2397.95   24.21
   3   1  -2 2414.90   24.53
   3   1  -3  195.59    9.54
  -3  -1   3  202.63    9.48
  -3  -1   3  194.47    9.89
   3   1  -4 4420.84   43.61
   3   1  -5  320.77    6.14
   3   1  -5  314.75    6.38
   3   1  -5  314.90    5.87
  -3  -1   5  317.85    6.71
   3   1  -5  296.53    6.61
   3   1  -7  597.12    4.40
   3   1  -7  618.80   16.31
   3   1  -7  563.32   14.68
  -3  -1   7  594.60   17.08
   3   1  -8  870.06   30.43
   3   1  -8  791.22   26.90
  -3  -1   8  876.52   32.40
   3   1  -9  208.15    8.54
  -3  -1   9  249.23   12.80
  -3  -1  10   34.49    6.94
  -3  -1  11  173.79    8.20
  -3  -1  12    6.38    3.50
  -3  -1  13  161.38   15.61
  -3  -1  14    2.84    5.27
   4   2  12    6.60    3.95
   4   2  11   39.66    6.88
   4   2  10   27.80    6.64
   4   2   9   23.97    7.83
   4   2   9   20.65    8.94
  -4  -2  -8   19.68    3.79
   4   2   8   13.73    7.54
   4   2   8   31.11    8.92
  -4  -2  -7   19.69    3.35
   4   2   7   19.53    7.09
   4   2   7   42.93   11.33
  -4  -2  -6    3.37    3.40
   4   2   6    3.33    4.71
   4   2   6    7.20   11.30
  -4  -2  -5    7.39    3.94
   4   2   5    5.85    8.09
   4   2   5    7.77    4.10
  -4  -2  -4  195.90   16.75
   4   2   4  174.52    8.91
   4   2   4  177.78   25.42
  -4  -2  -3  708.79   20.98
   4   2   3  717.29   21.31
   4   2   3  735.57   24.14
  -4  -2  -2  532.62   15.39
   4   2   2  509.24   16.40
   4   2   2  523.31   17.39
  -4  -2  -1  164.27   11.85
   4   2   1  157.55    9.53
   4   2   1  157.46   10.01
  -4  -2   0 4878.31  208.64
   4   2   0 5344.13  228.26
   4   2   0 5206.69  222.55
  -4  -2   1   58.37    4.48
   4   2  -1   50.92    7.11
   4   2  -1   61.47    3.85
   4   2  -1   68.75    9.85
   4   2  -1   68.96   13.24
  -4  -2   1   55.74    9.43
  -4  -2   2  150.19   15.33
   4   2  -2  147.00    7.48
  -4  -2   2  136.80    7.58
   4   2  -2  148.53    7.86
   4   2  -2  145.08    9.48
  -4  -2   2  136.85    7.38
  -4  -2   3   97.48    5.63
   4   2  -3   94.67    4.99
  -4  -2   3  114.82    6.68
   4   2  -3  105.41    5.46
  -4  -2   3  101.70    7.74
  -4  -2   4  260.10    6.68
   4   2  -4  261.41    5.82
   4   2  -4  261.97    5.67
  -4  -2   4  269.60    6.11
   4   2  -4  261.05    5.71
   4   2  -5  901.99   15.69
   4   2  -5  911.07   16.23
  -4  -2   5  903.69   16.08
   4   2  -5  891.64   15.83
  -4  -2   5  888.75   16.20
   4   2  -5  889.23   15.71
   4   2  -6 1784.07   24.96
   4   2  -6 1827.75   26.13
  -4  -2   6 1743.27   26.52
   4   2  -6 1776.80   25.65
  -4  -2   6 1803.63   26.57
   4   2  -7   -0.37    1.65
   4   2  -7   -0.87    2.13
  -4  -2   7    4.28    2.22
   4   2  -7    2.51    2.76
  -4  -2   7    1.97    2.69
   4   2  -8    2.69    2.48
   4   2  -8   10.64    3.89
   4   2  -8    5.23    3.03
  -4  -2   8    1.63    3.78
   4   2  -9    3.22    1.31
   4   2  -9    3.58    1.69
  -4  -2   9    3.76    3.75
  -4  -2  10  469.90   12.20
  -4  -2  10  474.75   17.74
  -4  -2  11   76.42   17.92
  -4  -2  12  158.32    7.97
  -4  -2  13   71.62   12.19
  -4  -2  14   57.74    9.30
   5   3  11  199.22   38.10
   5   3  10   28.34   10.55
   5   3   9  193.73   35.69
  -5  -3  -8   14.86    4.72
   5   3   8    9.61    5.96
   5   3   8    3.66    7.93
  -5  -3  -7  652.74   24.77
   5   3   7  626.44   25.73
   5   3   7  635.09   25.31
  -5  -3  -6   56.07   12.76
   5   3   6   46.28   10.11
   5   3   6   45.91    9.51
  -5  -3  -5 1313.21   46.03
   5   3   5 1387.00   44.70
   5   3   5 1449.13   49.30
  -5  -3  -4    7.53    3.98
   5   3   4   16.74    8.61
   5   3   4    7.80    8.96
  -5  -3  -3  923.14   25.99
   5   3   3  887.91   27.10
   5   3   3  882.02   26.91
   5   3   2  875.57   25.51
   5   3   2  887.07   27.11
   5   3   1 2844.33   41.90
  -5  -3   0  812.79   16.43
   5   3   0  799.04   16.89
   5   3   0  818.46   16.40
  -5  -3   1 1910.95   21.41
   5   3  -1 1895.17   21.68
  -5  -3   2  114.74    8.48
  -5  -3   2  105.12    7.73
   5   3  -2  129.78   12.16
  -5  -3   3 1129.54   20.91
  -5  -3   3 1096.56   20.61
   5   3  -3 1093.05   19.79
  -5  -3   4  972.08   17.87
  -5  -3   4 1016.39   18.37
  -5  -3   4 1006.15   18.15
  -5  -3   5 1438.11   21.78
   5   3  -5 1442.16   22.06
  -5  -3   5 1421.54   23.76
  -5  -3   5 1468.89   23.10
  -5  -3   6  240.27   11.39
   5   3  -6  234.07   11.98
  -5  -3   6  239.93   11.64
  -5  -3   6  238.62   11.58
   5   3  -7 1428.05   37.55
   5   3  -7 1532.67   39.81
  -5  -3   7 1447.40   39.95
  -5  -3   7 1456.15   40.14
   5   3  -8  181.36    9.34
   5   3  -8  204.01   11.75
  -5  -3   8  193.94   10.76
   5   3  -8  180.81    9.26
  -5  -3   8  183.66   12.08
   5   3  -9  876.96   25.78
   5   3  -9  963.88   27.95
  -5  -3   9  930.24   28.49
   5   3  -9  918.70   27.53
  -5  -3   9  968.93   31.76
  -5  -3  10  127.13    9.08
  -5  -3  11  212.52   15.57
  -5  -3  12  209.98   13.50
  -5  -3  13   76.99   14.18
  -5  -3  14   45.21   11.56
   6   4  11   44.04   12.52
   6   4  10   81.94   16.38
   6   4   9  133.39   12.62
  -6  -4  -8   58.66   12.17
   6   4   8   62.03   15.60
   6   4   8   47.63   10.86
  -6  -4  -7  653.30   28.05
   6   4   7  623.56   27.31
   6   4   7  653.42   31.17
  -6  -4  -6  160.36   10.65
   6   4   6  147.72   10.38
   6   4   6  155.42   13.94
  -6  -4  -5 1666.36   58.64
   6   4   5 1671.71   50.43
   6   4   5 1688.23   62.19
  -6  -4  -4  571.76   22.59
   6   4   4  572.50   23.12
   6   4   4  582.36   22.58
  -6  -4  -3 1836.20   54.40
   6   4   3 1854.00   51.90
   6   4   3 1834.07   65.08
  -6  -4  -2  562.76   23.88
   6   4   2  569.62   18.76
   6   4   2  574.09   18.97
  -6  -4  -1  613.76   18.33
   6   4   1  604.42   19.22
   6   4   1  554.20   19.54
  -6  -4   0 1719.22   27.03
   6   4   0 1669.62   26.74
   6   4   0 1676.84   32.58
  -6  -4   1 2826.06   42.80
   6   4  -1 2771.42   41.83
   6   4  -1 2742.02   40.96
  -6  -4   2  962.86   27.06
  -6  -4   2  951.46   26.59
   6   4  -2  905.52   26.06
  -6  -4   3  496.11   17.22
   6   4  -3  488.18   14.88
  -6  -4   4 1380.70   23.33
  -6  -4   4 1429.64   23.72
  -6  -4   5 2619.29   47.20
  -6  -4   5 2683.39   42.42
  -6  -4   5 2691.28   40.52
  -6  -4   6  622.69   17.88
  -6  -4   6  673.03   19.77
  -6  -4   6  640.57   18.52
  -6  -4   7 1660.32   43.96
  -6  -4   7 1636.77   46.24
  -6  -4   7 1683.74   45.90
   6   4  -8  447.37   17.30
  -6  -4   8  444.79   18.61
  -6  -4   8  436.15   18.86
   6   4  -9 1629.98   51.32
  -6  -4   9 1595.44   51.44
  -6  -4   9 1512.55   54.70
   6   4 -10   15.46    3.29
  -6  -4  10   29.45    5.93
  -6  -4  10   37.95    7.06
  -6  -4  11  903.91   32.14
  -6  -4  11  859.62   37.55
  -6  -4  12    4.17    3.72
  -6  -4  13  305.77   22.42
  -6  -4  14   35.95    7.51
   7   5  10   28.27    9.46
   7   5   9   63.38   15.76
   7   5   8   38.40   12.12
   7   5   8   67.73   14.42
  -7  -5  -7  160.01    9.37
   7   5   7  149.15   25.72
   7   5   7  147.99   29.42
  -7  -5  -6  250.80   15.45
   7   5   6  234.91   34.93
   7   5   6  262.26   46.28
  -7  -5  -5  271.11   12.18
   7   5   5  264.33   13.24
   7   5   5  272.00   16.81
  -7  -5  -4  152.26   33.19
   7   5   4  155.53   10.66
   7   5   4  166.11   30.61
  -7  -5  -3  494.89   22.26
   7   5   3  487.22   21.55
   7   5   3  486.93   24.56
  -7  -5  -2  563.89   19.92
   7   5   2  525.12   16.13
   7   5   2  537.78   14.92
  -7  -5  -1  826.86   32.98
   7   5   1  853.37   31.26
   7   5   1  775.04   29.86
  -7  -5   0 2993.36   74.30
   7   5   0 3057.14   71.82
   7   5   0 3225.97   76.58
  -7  -5   1 1019.97   28.76
   7   5  -1 1001.50   28.10
   7   5  -1  955.38   29.23
  -7  -5   2 3406.55   80.95
  -7  -5   2 3363.95   77.88
   7   5  -2 3287.52   76.02
  -7  -5   3  710.48   28.18
  -7  -5   3  677.80   23.80
   7   5  -3  696.87   22.84
  -7  -5   4 2209.73   51.41
  -7  -5   4 2144.09   49.72
  -7  -5   5  596.33   14.04
  -7  -5   5  569.65   27.42
   7   5  -5  611.80   22.27
  -7  -5   6 1305.72   34.87
  -7  -5   6 1251.06   34.78
  -7  -5   6 1315.02   35.36
  -7  -5   7   48.83   20.98
  -7  -5   7   32.09   24.56
  -7  -5   8  732.52   26.52
  -7  -5   8  785.24   26.58
  -7  -5   8  736.05   23.81
   7   5  -9   52.85   12.91
  -7  -5   9   50.44   23.91
   7   5 -10  189.38    7.47
  -7  -5  10  201.87    8.75
  -7  -5  10  179.51    7.41
  -7  -5  11    4.35    4.01
  -7  -5  11   16.37    7.01
  -7  -5  12  118.16    7.37
  -7  -5  13   59.50   13.90
  -7  -5  14   47.52   10.92
   8   6   9    5.47    8.35
   8   6   8   15.89    4.96
  -8  -6  -7   26.91    4.53
   8   6   7   15.48    6.72
   8   6   7   33.10   11.63
  -8  -6  -6   47.35   10.76
   8   6   6   29.11    5.55
   8   6   6   25.71   10.93
  -8  -6  -5   -0.23    4.53
   8   6   5    8.35    3.85
   8   6   5    7.62   10.25
  -8  -6  -4    5.84    3.58
   8   6   4   26.23   10.82
   8   6   4   24.56   15.06
  -8  -6  -3  121.01   18.81
   8   6   3  132.84   25.45
   8   6   3  155.35   23.12
  -8  -6  -2    5.17    4.00
   8   6   2   21.53   13.42
   8   6   2    8.56    7.36
  -8  -6  -1  108.69   22.23
   8   6   1  113.99   13.47
   8   6   1  101.37   12.71
  -8  -6   0   93.47   12.93
   8   6   0   89.93   14.63
   8   6   0   87.83   19.93
  -8  -6   1  103.38   23.04
   8   6  -1   81.48   10.88
   8   6  -1  105.26   18.77
  -8  -6   2   27.44    4.19
   8   6  -2   29.84    5.92
  -8  -6   3   71.68   18.40
  -8  -6   3   67.10   16.68
   8   6  -3   81.42   11.66
  -8  -6   4    4.76    4.57
  -8  -6   4    4.24    4.24
   8   6  -4    4.73    4.32
  -8  -6   5  207.59   12.70
  -8  -6   5  212.63   33.60
   8   6  -5  214.86   14.37
  -8  -6   6   20.92    6.49
  -8  -6   6   30.99    9.35
   8   6  -6   26.02    7.26
  -8  -6   7  116.84   18.25
  -8  -6   7  143.29   17.88
  -8  -6   7  128.72   15.64
  -8  -6   8   67.96   16.51
  -8  -6   8   63.83   12.67
  -8  -6   8   61.64   13.70
  -8  -6   9  488.56   21.03
  -8  -6   9  545.96   18.58
  -8  -6   9  495.85   26.45
   8   6 -10    2.73    2.30
  -8  -6  10    8.85    3.08
  -8  -6  10    3.90    2.74
  -8  -6  11  185.26    9.74
  -8  -6  11  202.18   22.58
  -8  -6  12   89.97   17.53
  -8  -6  13    4.81    2.85
  -8  -6  14    8.03    4.34
   9   7   8   22.05   11.82
  -9  -7  -7   34.08   10.22
   9   7   7   34.26   14.09
   9   7   7   55.73   14.34
  -9  -7  -6   61.68   11.97
   9   7   6   69.97   10.20
   9   7   6   54.45    8.96
  -9  -7  -5   54.91   14.49
   9   7   5   53.26   14.54
   9   7   5   44.11    9.12
  -9  -7  -4  374.03   23.20
   9   7   4  452.53   23.28
   9   7   4  470.21   20.72
  -9  -7  -3   37.22    8.37
   9   7   3    6.57    5.20
   9   7   3    9.43    6.84
  -9  -7  -2  368.59   22.95
   9   7   2  378.10   12.53
   9   7   2  378.84   14.97
  -9  -7  -1  117.32   30.55
   9   7   1  117.67   11.16
   9   7   1  130.54   20.54
  -9  -7   0  469.42   19.88
   9   7   0  503.67   22.88
   9   7   0  457.89   31.98
  -9  -7   1  149.67   13.99
   9   7  -1  145.34   14.66
   9   7  -1  156.45   29.61
  -9  -7   2 1772.68   54.96
   9   7  -2 1755.15   53.89
   9   7  -2 1828.31   52.86
  -9  -7   3  166.76   16.66
  -9  -7   3  158.42   32.96
   9   7  -3  185.57   27.69
  -9  -7   4 1786.37   56.33
  -9  -7   4 1668.95   52.70
   9   7  -4 1744.79   56.82
  -9  -7   5  122.17   26.14
  -9  -7   5  118.88   22.74
   9   7  -5  128.23   23.53
  -9  -7   6  552.08   23.90
  -9  -7   6  541.81   26.01
   9   7  -6  562.97   23.42
  -9  -7   7   32.13    7.62
   9   7  -7   46.33   13.55
  -9  -7   8  258.88   13.63
  -9  -7   8  261.31   10.33
  -9  -7   9   15.70    6.57
  -9  -7   9   21.85    5.56
  -9  -7   9   21.26    4.64
  -9  -7  10   31.97   10.03
  -9  -7  10   52.85   10.47
  -9  -7  10   60.04   11.50
  -9  -7  11   24.81    5.44
  -9  -7  11   26.82    4.53
  -9  -7  12   19.15    3.64
  -9  -7  12   18.23    3.44
  -9  -7  13  162.85   22.46
  -9  -7  14   13.57    4.32
 -10  -8  -6  119.59   32.43
  10   8   6   92.75   26.41
  10   8   6  156.12   18.09
 -10  -8  -5  211.36   37.81
  10   8   5  206.01   19.62
  10   8   5  240.84   18.98
 -10  -8  -4   77.10   20.53
  10   8   4   74.54    8.68
  10   8   4   93.69   14.71
 -10  -8  -3  574.11   28.04
  10   8   3  574.83   28.17
  10   8   3  579.63   52.72
 -10  -8  -2  237.33   14.61
  10   8   2  254.22   14.15
  10   8   2  231.34   16.83
 -10  -8  -1  470.85   25.60
  10   8   1  492.42   26.08
  10   8   1  411.79   31.16
 -10  -8   0  364.00   14.98
  10   8   0  378.17   15.21
  10   8   0  369.27   18.68
 -10  -8   1  588.26   28.32
  10   8  -1  630.11   19.06
  10   8  -1  591.29   34.29
 -10  -8   2  280.61   15.31
  10   8  -2  290.22   15.24
  10   8  -2  355.15   34.65
 -10  -8   3 2469.92   78.61
  10   8  -3 2597.72   71.24
 -10  -8   4 1325.09   55.34
 -10  -8   4 1268.16   39.92
  10   8  -4 1359.34   45.84
 -10  -8   5 2015.67   62.76
 -10  -8   5 1909.60   58.12
  10   8  -5 1987.79   59.29
 -10  -8   6  762.13   18.11
 -10  -8   6  761.24   18.56
  10   8  -6  790.79   40.83
 -10  -8   7  641.82   18.59
 -10  -8   7  593.28   24.19
  10   8  -7  628.35   18.44
 -10  -8   8  569.65   21.73
 -10  -8   8  556.36   21.25
  10   8  -8  564.55   28.44
 -10  -8   9  393.68   28.08
 -10  -8   9  418.64   21.79
  10   8  -9  413.76   21.10
 -10  -8  10   63.71   12.54
 -10  -8  10   69.99   17.97
 -10  -8  11    8.48    5.24
 -10  -8  11    5.13    3.13
 -10  -8  12   15.62    4.81
 -10  -8  12   13.82    5.33
 -10  -8  13   40.77    7.75
 -10  -8  14    0.72    2.24
 -11  -9  -5   89.10   15.02
  11   9   5   84.95   22.90
  11   9   5  102.81   12.96
 -11  -9  -4    7.66    5.78
  11   9   4   17.44    8.72
  11   9   4    1.21    9.31
 -11  -9  -3  150.03   30.25
  11   9   3  175.02   18.22
  11   9   3  159.26   26.53
 -11  -9  -2   -0.52    8.79
  11   9   2   21.89   10.37
  11   9   2   13.44    5.86
 -11  -9  -1  278.51   12.03
  11   9   1  304.93   17.77
 -11  -9   0    0.40    5.45
  11   9   0    8.73    6.55
  11   9   0   -3.98   11.18
 -11  -9   1  648.46   40.96
  11   9  -1  664.47   29.08
  11   9  -1  639.03   46.67
 -11  -9   2    6.71    5.03
  11   9  -2    5.42    6.72
  11   9  -2   17.67   11.43
 -11  -9   3  223.86   13.56
  11   9  -3  235.97   13.29
  11   9  -3  249.75   22.56
 -11  -9   4    7.05    7.69
  11   9  -4   17.58    7.33
 -11  -9   5   43.26   10.11
 -11  -9   5   54.22   10.39
  11   9  -5   52.03   11.56
 -11  -9   6   18.76    7.88
 -11  -9   6   22.92    6.45
  11   9  -6   25.02   10.20
 -11  -9   7  353.58   16.49
 -11  -9   7  347.51   14.24
  11   9  -7  349.49   28.54
 -11  -9   8    7.62    4.82
 -11  -9   8    5.45    6.37
  11   9  -8   14.82    8.92
 -11  -9   9  107.48   22.76
 -11  -9   9  108.57   23.36
  11   9  -9  134.26   30.11
 -11  -9  10   20.68    5.90
 -11  -9  10   22.44    5.30
  11   9 -10   33.30    9.39
 -11  -9  11   16.99    4.95
 -11  -9  11   21.68    5.67
  11   9 -11   18.25    9.67
 -11  -9  12   66.52   17.07
 -11  -9  13   27.45    8.38
 -11  -9  14   40.71   12.72
 -12 -10  -3    5.27    4.96
  12  10   3   -3.90    8.03
  12  10   3   -2.87    9.10
 -12 -10  -2   24.74    7.39
  12  10   2   38.51   11.83
  12  10   2    7.29   10.02
 -12 -10  -1    7.96    7.32
  12  10   1   -4.87    9.31
  12  10   1   12.76    4.90
 -12 -10   0   10.51   11.73
  12  10   0    5.17   13.49
  12  10   0   14.58   11.70
 -12 -10   1   25.82    7.32
  12  10  -1   27.74   13.18
  12  10  -1   24.86   10.89
 -12 -10   2    1.64    6.00
  12  10  -2   20.46    8.63
  12  10  -2   18.60    7.47
 -12 -10   3   17.82   10.12
  12  10  -3    0.51    7.41
  12  10  -3   21.36    9.33
 -12 -10   4   39.25   10.96
  12  10  -4   47.95   11.60
  12  10  -4   46.26   13.77
 -12 -10   5   61.56   13.23
  12  10  -5   54.78   12.46
  12  10  -5   70.54   17.49
 -12 -10   6   68.93   19.62
  12  10  -6   50.05   12.21
 -12 -10   7   59.75   13.50
 -12 -10   7   61.98   13.78
  12  10  -7   69.91   16.18
 -12 -10   8  187.00    9.86
 -12 -10   8  185.44   12.82
  12  10  -8  189.53   15.39
 -12 -10   9   29.44    6.72
 -12 -10   9   19.23    9.34
  12  10  -9   31.46    9.50
 -12 -10  10   42.04   10.51
 -12 -10  10   45.61   14.18
  12  10 -10   61.66   12.06
 -12 -10  11   -1.67    4.33
 -12 -10  11    5.28    3.12
  12  10 -11    6.07    3.31
 -12 -10  12   38.08    9.15
  12  10 -12   43.75    9.70
  12  10 -13   10.02    3.51
  13  11   2   71.31   25.89
  13  11   2   65.97   22.09
 -13 -11  -1   38.55    9.18
  13  11   1   29.48   12.59
  13  11   1   58.64   14.49
 -13 -11   0  119.16   23.35
  13  11   0  116.57   13.86
  13  11   0  102.58   13.57
 -13 -11   1  109.99   28.20
  13  11  -1  128.33   12.98
  13  11  -1  133.89   26.38
 -13 -11   2   40.27    9.49
  13  11  -2   72.02   14.81
  13  11  -2   50.30   12.79
 -13 -11   3   68.86   15.34
  13  11  -3   63.07   17.20
  13  11  -3   56.06    9.24
 -13 -11   4   17.15    6.70
  13  11  -4   13.24   12.05
  13  11  -4   14.79    4.94
 -13 -11   5   46.58   13.17
  13  11  -5   54.88   13.85
  13  11  -5   36.24    9.62
 -13 -11   6   12.83    7.73
  13  11  -6   12.10   11.83
  13  11  -6   16.04   10.34
 -13 -11   7   79.15   18.08
  13  11  -7   91.74   20.10
 -13 -11   8    6.23    5.26
  13  11  -8   22.10    9.57
 -13 -11   9  127.32   25.25
 -13 -11   9  105.62   26.66
  13  11  -9  137.21   22.45
 -13 -11  10   11.78    6.10
 -13 -11  10    4.07    7.70
  13  11 -10    9.15    5.03
 -13 -11  11  128.28   29.02
  13  11 -11  198.73   24.32
  13  11 -12   40.45   11.41
 -14 -12   1    4.74    5.13
  14  12  -1    3.76    9.72
  14  12  -1   -3.09    8.82
 -14 -12   2  132.93   37.15
  14  12  -2  212.81   18.37
  14  12  -2  190.99   21.37
 -14 -12   3   -3.63    9.25
  14  12  -3   11.11    9.30
  14  12  -3    8.45    5.79
 -14 -12   4  254.32   30.61
  14  12  -4  278.82   22.27
  14  12  -4  268.91   25.87
 -14 -12   5   33.23   11.51
  14  12  -5   41.19   10.89
  14  12  -5   33.95   10.13
 -14 -12   6   86.57   24.76
  14  12  -6   85.64   21.46
  14  12  -6   98.01   26.84
 -14 -12   7   26.53   11.72
  14  12  -7   25.93    9.26
  14  12  -7   22.03    7.43
 -14 -12   8   74.21   12.03
  14  12  -8   57.66   18.97
  14  12  -8   64.91   19.45
 -14 -12   9   12.68    4.56
  14  12  -9   17.43    8.90
  14  12  -9   19.65    7.66
 -14 -12  10   25.98    7.85
  14  12 -10   38.59   13.09
  14  12 -10   26.37    7.35
  14  12 -11   11.39    4.73
  14  12 -11    6.43    4.07
 -11 -15   5   20.91   10.88
 -11 -15   5   26.20    9.34
  11  15  -5   31.19    9.90
 -11 -15   4   50.76   15.38
 -11 -15   4   57.76   13.76
  11  15  -4   59.58   15.98
 -10 -14   9   40.33   11.04
  10  14  -9   43.59    7.25
 -10 -14   8    2.46    3.48
 -10 -14   8    7.35    6.96
  10  14  -8    9.77   10.36
 -10 -14   7   18.54    9.02
 -10 -14   7   20.07    9.45
  10  14  -7   32.32    8.97
 -10 -14   6    8.62    4.01
 -10 -14   6    6.19    5.33
  10  14  -6   13.82    8.48
 -10 -14   5   19.78    7.33
 -10 -14   5   23.72    8.11
  10  14  -5   35.15    8.56
 -10 -14   4    5.07    4.98
 -10 -14   4    5.01    7.55
  10  14  -4   -1.72    8.46
 -10 -14   3   14.31    5.93
 -10 -14   3   13.20    9.19
  10  14  -3   13.14   11.17
 -10 -14   2   29.40    7.64
 -10 -14   2   16.42    7.10
  10  14  -2   27.15   12.11
 -10 -14   1   -2.70    9.02
 -10 -14   1   16.92    7.62
  10  14  -1    9.69    8.63
 -10 -14   0   23.23    5.37
  10  14   0   12.93    7.47
  10  14   0   23.74    8.02
 -10 -14  -1   14.22    5.92
  10  14   1    4.62    4.61
  10  14   1   16.32    9.38
  -9 -13  11   -1.47    6.01
  -9 -13  11    6.70    2.83
  -9 -13  10   42.79   14.71
  -9 -13   9    2.52    2.73
  -9 -13   9    9.71    9.16
   9  13  -9   -2.91    7.73
  -9 -13   8   30.50    6.63
  -9 -13   8   26.00   11.55
   9  13  -8   26.35    7.02
  -9 -13   7   37.98   10.22
  -9 -13   7   42.35   13.50
   9  13  -7   50.26   11.65
  -9 -13   6   14.91    5.08
  -9 -13   6   12.52    9.53
   9  13  -6   -6.80    9.67
  -9 -13   5    1.63    5.67
  -9 -13   5    9.50    8.48
   9  13  -5    3.39    5.23
  -9 -13   4  277.64   19.97
  -9 -13   4  272.48   50.54
   9  13  -4  284.02   41.90
  -9 -13   3   -2.27    8.94
  -9 -13   3    6.96    6.95
   9  13  -3    0.20   10.35
  -9 -13   2  266.68   31.66
  -9 -13   2  255.70   22.06
   9  13  -2  241.56   38.94
  -9 -13   1    7.01    5.84
  -9 -13   1    9.59    4.40
   9  13  -1    8.36    5.52
  -9 -13   0  237.69   41.23
  -9 -13   0  240.02   45.13
   9  13   0  228.39   44.09
  -9 -13  -1   14.31    8.90
   9  13   1    7.38    4.86
  -9 -13  -2  306.29   20.54
   9  13   2  246.11   50.75
   9  13   2  261.78   47.29
  -9 -13  -3    7.59    3.58
   9  13   3    7.25   10.46
   9  13   3   -3.06    8.86
  -8 -12  12   49.97   13.77
  -8 -12  11   13.05    6.40
  -8 -12  11   19.99    7.43
  -8 -12  10  129.12   26.28
  -8 -12  10  125.99   25.24
  -8 -12   9   28.39    8.10
  -8 -12   9   31.48   11.14
  -8 -12   9   45.97   12.60
  -8 -12   8  236.55   11.16
  -8 -12   8  232.69   17.83
  -8 -12   7    0.45    3.94
  -8 -12   7   -2.54    7.66
   8  12  -7    8.16    5.16
  -8 -12   6 1174.91   34.59
  -8 -12   6 1137.93   44.81
   8  12  -6 1174.87   40.52
  -8 -12   5    6.54    5.83
  -8 -12   5    9.12    4.37
   8  12  -5    9.28    8.90
  -8 -12   4  741.10   25.56
  -8 -12   4  792.40   28.20
   8  12  -4  786.03   62.26
  -8 -12   3   96.35   23.96
  -8 -12   3  106.73   27.03
   8  12  -3   98.89   16.09
  -8 -12   2  296.28   51.16
  -8 -12   2  306.62   18.26
   8  12  -2  338.38   20.83
  -8 -12   1   32.89   10.08
  -8 -12   1   32.64    8.19
   8  12  -1   23.93    6.77
  -8 -12   0  624.30   27.03
  -8 -12   0  629.37   28.07
   8  12   0  680.98   26.52
  -8 -12  -1    3.93    5.29
  -8 -12  -1    7.24    4.27
   8  12   1    3.13   10.30
  -8 -12  -2  761.75   40.59
   8  12   2  642.88   54.83
   8  12   2  711.40   40.23
  -8 -12  -3   90.93   17.20
   8  12   3   90.22   18.06
   8  12   3   94.48   23.65
  -8 -12  -4  148.83   31.87
   8  12   4  147.94   12.12
   8  12   4  156.99   16.73
  -8 -12  -5    4.31    5.17
   8  12   5    8.34    6.24
   8  12   5   -1.10    8.12
  -7 -11  13   97.37   24.22
  -7 -11  12    6.11    4.13
  -7 -11  11   70.26   19.65
  -7 -11  11   85.88   15.57
  -7 -11  10    5.10    5.38
  -7 -11  10    7.76    4.98
  -7 -11   9   40.16    9.38
  -7 -11   9   48.60   10.13
  -7 -11   9   55.31   15.19
  -7 -11   8   39.75    9.56
  -7 -11   8   59.28   13.70
  -7 -11   8   60.12   13.23
  -7 -11   7  128.01   17.84
  -7 -11   7  119.34   23.56
  -7 -11   7  132.61   32.00
  -7 -11   6   32.05    7.59
  -7 -11   6   35.03    8.12
   7  11  -6   30.86    9.55
  -7 -11   5  516.88   26.25
  -7 -11   5  527.08   25.91
   7  11  -5  555.13   25.48
  -7 -11   4   54.02   25.39
  -7 -11   4   79.93   18.12
   7  11  -4   70.82   14.68
  -7 -11   3  452.43   12.69
  -7 -11   3  445.84   23.69
   7  11  -3  472.37   15.43
  -7 -11   2  150.74   26.05
  -7 -11   2  170.53   32.95
   7  11  -2  179.33   31.64
  -7 -11   1  119.15   29.75
  -7 -11   1  139.94   21.40
   7  11  -1  122.90   20.58
  -7 -11   0  275.45   13.01
  -7 -11   0  292.67   19.87
   7  11   0  253.34   13.96
  -7 -11  -1  115.49   23.63
  -7 -11  -1  104.75   22.72
   7  11   1   95.26   21.22
  -7 -11  -2  143.16   20.17
  -7 -11  -2  117.46   24.45
   7  11   2  118.56   14.25
  -7 -11  -3  181.54   26.87
   7  11   3  189.98   33.47
   7  11   3  221.30   37.38
  -7 -11  -4   11.13    5.57
   7  11   4    9.47    8.61
   7  11   4   -5.30   10.36
  -7 -11  -5    4.66    8.87
   7  11   5    9.55    7.42
   7  11   5   13.02    8.75
  -7 -11  -6   55.96   13.35
   7  11   6   42.14    8.54
   7  11   6   47.38   15.61
  -7 -11  -7   15.02    6.78
   7  11   7   10.81    8.57
  -6 -10  13    3.95    2.35
  -6 -10  12  150.57   32.86
  -6 -10  11   34.44    7.46
  -6 -10  11   29.91    6.32
  -6 -10  10  126.62   29.20
  -6 -10  10  144.23   23.43
  -6 -10   9    2.35    3.94
  -6 -10   9    3.46    4.23
  -6 -10   8   18.12    5.11
  -6 -10   8   27.72    6.33
  -6 -10   8   25.81    9.77
  -6 -10   7    6.62    3.79
  -6 -10   7    6.95    4.04
  -6 -10   7    9.84    5.96
  -6 -10   6   70.97   14.84
  -6 -10   6   71.79   16.76
  -6 -10   6   87.77   19.05
  -6 -10   5   80.02   15.14
  -6 -10   5   76.24   22.16
  -6 -10   4   57.47   14.04
  -6 -10   4   45.49    9.27
   6  10  -4   60.34    9.21
  -6 -10   3  270.62   11.37
  -6 -10   3  284.96   11.67
   6  10  -3  270.44   18.01
  -6 -10   2   96.02   20.71
  -6 -10   2  113.48   19.58
   6  10  -2  114.46   13.67
  -6 -10   1  122.32   26.15
  -6 -10   1  119.05   21.95
   6  10  -1  134.12   27.99
  -6 -10   0   67.95   16.13
  -6 -10   0   66.34   11.49
   6  10   0   82.55   14.96
  -6 -10  -1   34.65    8.99
  -6 -10  -1   21.69    7.66
   6  10   1   21.69    9.18
  -6 -10  -2    8.33    5.50
  -6 -10  -2   10.94    4.82
   6  10   2   14.41    6.62
  -6 -10  -3  373.20   30.76
  -6 -10  -3  332.63   15.61
   6  10   3  355.33   24.16
  -6 -10  -4   35.96    9.56
   6  10   4   31.09    9.97
   6  10   4   21.64   10.21
  -6 -10  -5   78.03   15.58
   6  10   5   53.30   19.86
   6  10   5   62.35   13.00
  -6 -10  -6   -3.74    6.95
   6  10   6    2.26    4.35
   6  10   6    7.13    6.09
  -6 -10  -7   10.67    5.05
   6  10   7   18.97    7.69
   6  10   7   19.60   10.65
  -6 -10  -8   -0.23    3.05
   6  10   8   -6.73    7.55
  -5  -9  13   26.58    6.16
  -5  -9  12   15.62    4.57
  -5  -9  11   58.02   14.53
  -5  -9  11   62.35   12.07
  -5  -9  10   24.97    6.24
  -5  -9  10   14.45    4.97
  -5  -9   9  204.42    8.83
  -5  -9   9  243.85   27.58
  -5  -9   8  146.48    9.50
  -5  -9   8  153.42   19.33
  -5  -9   8  158.34   10.62
  -5  -9   7  584.16   16.19
  -5  -9   7  537.81   28.62
  -5  -9   7  547.68   17.96
  -5  -9   6   13.13    6.65
  -5  -9   6   17.30   11.64
  -5  -9   6   14.44    6.19
  -5  -9   5 1142.10   33.36
  -5  -9   5 1085.11   37.14
  -5  -9   5 1081.56   33.16
  -5  -9   4  107.04   15.65
  -5  -9   4   95.27   23.26
  -5  -9   4  111.23   18.62
  -5  -9   3 2631.25   83.69
  -5  -9   3 2422.09   81.15
   5   9  -3 2420.14   81.89
  -5  -9   2  256.87   15.40
  -5  -9   2  268.83   30.64
   5   9  -2  295.71   24.84
  -5  -9   1 2075.48   67.44
  -5  -9   1 2076.03   68.56
   5   9  -1 1978.29   63.88
  -5  -9   0  403.42   19.15
  -5  -9   0  439.57   20.00
   5   9   0  414.07   32.10
  -5  -9  -1  878.86   16.14
  -5  -9  -1  901.63   27.69
   5   9   1  876.27   15.33
  -5  -9  -2   56.09   14.41
  -5  -9  -2   51.36   10.33
   5   9   2   56.36   19.65
  -5  -9  -3 1657.57   46.24
  -5  -9  -3 1629.83   53.15
   5   9   3 1711.64   33.91
  -5  -9  -4  338.61   15.67
   5   9   4  300.75   14.69
  -5  -9  -5  537.57   30.80
   5   9   5  499.03   24.79
   5   9   5  566.13   28.61
  -5  -9  -6    3.57    5.02
   5   9   6   -0.50    6.25
   5   9   6   17.68   14.55
  -5  -9  -7  154.99   16.98
   5   9   7  138.39   11.55
   5   9   7  170.82   17.84
  -5  -9  -8    3.58    3.91
   5   9   8    5.16    8.23
  -5  -9  -9  229.00   20.14
   5   9   9  271.97   15.53
  -4  -8  14   13.40    6.39
  -4  -8  13  144.36   32.16
  -4  -8  12   71.77   15.52
  -4  -8  11   77.95   20.01
  -4  -8  11   97.50   16.54
  -4  -8  10  182.97   11.34
  -4  -8  10  195.36   11.15
  -4  -8   9  247.68   11.20
  -4  -8   9  273.36   36.12
  -4  -8   8   94.46    9.55
  -4  -8   8   89.06   18.24
  -4  -8   8   88.45   14.02
  -4  -8   7 1553.43   43.36
  -4  -8   7 1577.47   46.29
  -4  -8   7 1459.13   47.18
  -4  -8   6  673.63   26.83
  -4  -8   6  644.56   28.59
  -4  -8   6  638.98   25.79
  -4  -8   5  663.13   23.49
  -4  -8   5  682.69   24.05
  -4  -8   5  680.54   24.50
  -4  -8   4  746.75   27.55
  -4  -8   4  681.75   29.45
  -4  -8   4  669.91   26.67
  -4  -8   3  679.22   30.34
  -4  -8   3  705.97   27.93
  -4  -8   3  699.89   25.90
  -4  -8   2 1370.02   38.25
  -4  -8   2 1408.01   41.14
   4   8  -2 1324.23   45.14
  -4  -8   1 1749.92   48.83
  -4  -8   1 1736.11   48.45
   4   8  -1 1708.01   47.91
  -4  -8   0  597.59   23.00
  -4  -8   0  642.63   24.37
   4   8   0  592.68   24.13
  -4  -8  -1 2045.59   67.08
  -4  -8  -1 2105.56   66.72
   4   8   1 2004.38   64.37
  -4  -8  -2 1600.20   53.87
  -4  -8  -2 1653.87   55.66
   4   8   2 1574.54   50.58
  -4  -8  -3 3295.92  102.72
  -4  -8  -3 3312.14  106.93
   4   8   3 3579.91   41.53
  -4  -8  -4 1715.04   46.95
  -4  -8  -4 1666.68   48.39
   4   8   4 1582.44   46.00
  -4  -8  -5  938.82   38.61
   4   8   5  836.94   31.29
   4   8   5  872.10   36.17
  -4  -8  -6  206.76   12.71
   4   8   6  174.93    9.30
   4   8   6  190.09   39.79
  -4  -8  -7  584.27   41.27
   4   8   7  553.13   20.25
   4   8   7  610.60   29.28
  -4  -8  -8   41.86   13.01
   4   8   8   28.50    8.85
   4   8   8   49.46   10.84
  -4  -8  -9  180.84   15.40
   4   8   9  159.31   15.88
   4   8  10  103.08   12.90
  -3  -7  14   27.94    9.15
  -3  -7  13   10.40    5.83
  -3  -7  12   19.97    6.73
  -3  -7  11    0.48    2.43
  -3  -7  11   -2.15    5.66
  -3  -7  10  202.31    7.91
  -3  -7  10  201.69   29.74
  -3  -7   9    7.91    4.78
  -3  -7   9    8.32    3.80
  -3  -7   8  304.33   10.48
  -3  -7   8  332.58   29.04
  -3  -7   7   45.84   12.17
  -3  -7   7   55.42   10.60
  -3  -7   7   53.77   10.84
  -3  -7   6  593.44   19.15
  -3  -7   6  558.38   19.22
  -3  -7   6  599.98   21.41
  -3  -7   5  202.99   11.60
  -3  -7   5  203.59   13.83
  -3  -7   5  193.20   30.82
  -3  -7   4 2236.56   52.14
  -3  -7   4 2171.26   54.88
  -3  -7   4 2147.94   51.87
  -3  -7   3   35.91   11.94
  -3  -7   3   30.87    7.15
  -3  -7   3   39.24    7.63
  -3  -7   2 1609.14   40.64
  -3  -7   2 1650.33   39.23
  -3  -7   2 1557.95   41.43
  -3  -7   1  488.62   16.34
  -3  -7   1  534.43   17.11
   3   7  -1  561.05   17.35
  -3  -7   0 1670.86   39.32
  -3  -7   0 1652.70   43.68
   3   7   0 1710.83   40.64
  -3  -7  -1 2946.12   70.31
  -3  -7  -1 2962.32   72.16
   3   7   1 2957.84   70.07
  -3  -7  -2 3144.46   86.17
  -3  -7  -2 3174.21   90.63
   3   7   2 3136.24   85.61
  -3  -7  -3  112.94   23.93
  -3  -7  -3  127.57   23.42
   3   7   3  119.73   22.41
  -3  -7  -4 1174.53   42.52
  -3  -7  -4 1242.48   40.19
   3   7   4 1207.82   42.00
  -3  -7  -5  598.89   26.31
   3   7   5  577.63   24.27
   3   7   5  587.70   28.10
  -3  -7  -6  303.67   25.18
   3   7   6  298.27   10.37
   3   7   6  296.36   18.22
  -3  -7  -7  331.70   15.74
   3   7   7  308.76   12.08
   3   7   7  307.28   17.23
  -3  -7  -8  263.58   32.39
   3   7   8  219.44    9.18
   3   7   8  247.77   15.85
  -3  -7  -9    1.91    2.17
   3   7   9    5.10    5.51
   3   7  10  141.74   14.75
   3   7  11   14.15    8.75
  -2  -6  14   10.54    6.51
  -2  -6  13   41.63    9.41
  -2  -6  12    5.89    4.12
  -2  -6  11   47.49    9.15
  -2  -6  10   18.66    3.59
  -2  -6  10   26.42    6.95
  -2  -6   9   75.10   10.98
  -2  -6   9   86.69   17.52
  -2  -6   8   34.52    9.69
  -2  -6   8   28.83    8.89
   2   6  -7   56.10    5.92
  -2  -6   7   61.57   14.33
  -2  -6   7   62.32   13.67
  -2  -6   6   36.68    6.21
   2   6  -6   25.42    4.09
  -2  -6   6   38.23    6.72
  -2  -6   6   33.65    9.09
  -2  -6   5  105.66    8.39
  -2  -6   5  109.78   11.31
  -2  -6   5  114.24   12.26
  -2  -6   4  252.61    8.81
  -2  -6   4  260.26   10.06
  -2  -6   4  245.23   10.09
  -2  -6   3    8.45    6.81
  -2  -6   3   11.07    8.99
  -2  -6   3   18.60    8.75
  -2  -6   2  195.78   11.80
  -2  -6   2  200.20   13.38
  -2  -6   2  183.27   11.45
  -2  -6   1   15.68    5.63
  -2  -6   1   16.34    4.45
  -2  -6   1   22.53    5.27
  -2  -6   0  991.15   28.86
  -2  -6   0  986.90   28.75
   2   6   0 1045.23   11.63
  -2  -6  -1  886.91   25.25
  -2  -6  -1  883.12   26.57
  -2  -6  -2  995.93   30.03
   2   6   2 1085.80   18.85
  -2  -6  -3  582.69   17.96
  -2  -6  -3  588.70   17.73
   2   6   3  561.12   17.93
  -2  -6  -4   -0.14    7.10
  -2  -6  -4    5.62    4.29
   2   6   4    2.84    4.73
  -2  -6  -5   64.36   19.22
   2   6   5   65.67   12.02
  -2  -6  -6   91.37   16.61
   2   6   6   93.89   21.06
   2   6   6   88.41   18.10
  -2  -6  -7   36.84    7.14
   2   6   7   25.78    7.16
   2   6   7   43.36   10.45
  -2  -6  -8    1.56    3.32
   2   6   8    0.69    3.01
   2   6   8   16.37    8.79
  -2  -6  -9   42.78    6.23
   2   6   9   43.91    9.35
  -2  -6 -10    2.50    2.56
   2   6  10   12.14    3.95
   2   6  11   21.45    9.69
   2   6  12   12.42    4.86
  -1  -5  14    7.57    3.62
  -1  -5  13   11.30    6.82
  -1  -5  12   73.43   16.24
  -1  -5  11    7.07    3.52
  -1  -5  10  142.93   10.97
  -1  -5  10  135.75   17.99
  -1  -5   9  314.60   15.93
  -1  -5   9  310.50   20.33
  -1  -5   8   65.99   15.26
  -1  -5   8   58.34   12.91
  -1  -5   7  166.70   17.53
  -1  -5   7  185.86   33.81
   1   5  -6 1961.64   52.61
  -1  -5   6 2055.72   57.95
  -1  -5   6 2106.78   57.98
  -1  -5   5  725.67   19.78
   1   5  -5  710.95   19.74
  -1  -5   5  730.02   21.71
  -1  -5   5  660.26   22.09
  -1  -5   4 1808.60   26.92
   1   5  -4 1751.20   25.29
  -1  -5   4 1803.93   28.74
  -1  -5   4 1817.26   27.35
  -1  -5   3  305.73    6.13
   1   5  -3  269.67   12.64
  -1  -5   3  308.81   12.76
  -1  -5   3  315.39   11.85
  -1  -5   2  105.45    6.40
  -1  -5   2  111.33   10.22
  -1  -5   2  111.57   12.66
  -1  -5   1  644.08   13.45
  -1  -5   1  639.64   13.60
  -1  -5   1  637.83   13.29
  -1  -5   0  454.73   10.27
  -1  -5   0  458.73   10.26
  -1  -5   0  457.92    9.82
  -1  -5  -1 1162.68   51.18
   1   5   1 1201.55   14.64
  -1  -5  -2 1375.14   22.48
   1   5   2 1404.43   22.35
  -1  -5  -3   31.21    6.16
  -1  -5  -3   21.98    4.73
   1   5   3   23.51    7.01
  -1  -5  -4  599.87    8.82
  -1  -5  -4  637.70   17.63
   1   5   4  633.49   19.87
  -1  -5  -5  402.85   16.61
  -1  -5  -5  371.57   13.06
   1   5   5  400.87   16.23
  -1  -5  -6 1502.15   51.79
   1   5   6 1502.69   46.90
   1   5   6 1536.94   52.03
  -1  -5  -7 1161.21   36.90
   1   5   7 1097.41   31.51
   1   5   7 1133.41   35.80
  -1  -5  -8  746.45   20.73
   1   5   8  762.74   22.47
   1   5   8  736.61   19.72
  -1  -5  -9  158.61   13.77
   1   5   9  136.13    6.75
   1   5   9  153.73   12.01
  -1  -5 -10  237.82   17.44
   1   5  10  253.24   12.49
   1   5  11    4.58    6.47
   1   5  12   23.59    7.68
   1   5  13    0.97    2.12
   0  -4  14    7.72    5.09
   0  -4  13   48.05   10.67
   0  -4  12   17.62    7.63
   0  -4  11  158.16   29.72
   0  -4  10   19.03    4.04
   0  -4  10   17.30    6.90
   0  -4   9   54.69    9.98
   0  -4   9   68.20   13.17
   0  -4   8  559.20   28.77
   0  -4   8  569.70   25.96
   0  -4   7  852.84   30.20
   0  -4   7  839.64   48.78
   0  -4   6  553.88   16.70
   0  -4   6  587.98   17.45
   0  -4   5 2538.13   45.92
   0  -4   4  319.67    9.60
   0   4  -4  283.51   13.05
   0  -4   4  284.80   13.83
   0  -4   4  307.02    8.39
   0  -4   3 4112.60   42.57
   0   4  -3 3935.22   41.10
   0  -4   3 3978.49   45.10
   0  -4   3 3996.09   45.94
   0  -4   2 2312.51   24.60
   0   4  -2 2376.77   25.18
   0  -4   2 2390.32   25.42
   0  -4   2 2324.94   24.82
   0  -4   1 4824.87  206.08
   0  -4   1 4943.88  211.53
   0  -4   1 5329.37  227.77
   0  -4   0  163.22    8.35
   0   4   0  161.09    8.48
   0  -4   0  177.80    9.33
   0   4   0  175.98    8.75
   0  -4   0  166.77    8.33
   0   4   0  168.02    8.40
   0   4   1 4599.77   47.04
   0   4   1 4814.34  205.78
   0   4   1 5170.09  220.86
   0  -4  -2 2282.73   26.98
   0  -4  -2 2288.36   25.36
   0   4   2 2353.82   25.15
   0  -4  -3 4086.61   46.73
   0   4   3 3996.02   41.73
   0  -4  -4  321.05    9.94
   0   4   4  299.44   13.48
   0   4   4  316.12   11.69
   0  -4  -5 2666.39   45.69
   0  -4  -5 2670.32   42.21
   0   4   5 2643.92   40.32
   0  -4  -6  613.93   18.42
   0   4   6  584.25   16.52
   0   4   6  604.14   19.67
   0  -4  -7  918.31   33.07
   0   4   7  857.45   28.03
   0   4   7  890.32   30.52
   0  -4  -8  576.64   27.19
   0   4   8  578.59   22.50
   0   4   8  618.29   25.97
   0  -4  -9   62.37   13.35
   0   4   9   46.93    8.41
   0   4   9   75.08   10.33
   0  -4 -10   15.86    3.49
   0   4  10   21.51    8.32
   0   4  11  151.57   18.99
   0   4  12   11.05    3.72
   0   4  13   28.77    7.28
   1  -3  13   21.56    8.28
   1  -3  12    8.20    5.43
   1  -3  11  119.00   19.86
   1  -3  10   70.43   12.29
   1  -3  10   80.78   17.60
   1  -3   9    6.17    3.00
   1  -3   9   18.08    8.34
   1  -3   8   34.61    9.20
   1  -3   8   41.96    9.10
   1  -3   7 2286.17   75.03
   1  -3   7 2276.80   75.17
   1  -3   6    2.49    3.45
   1  -3   6   -0.13    6.78
   1  -3   5 1361.46   18.96
   1  -3   5 1345.68   24.61
   1  -3   5 1263.80   31.76
  -1   3  -4  115.61    5.46
   1  -3   4  134.41    7.75
   1  -3   4  134.53    8.63
   1  -3   3 1661.02   21.75
   1  -3   2 1210.02   13.46
  -1   3  -2 1157.78   49.87
   1  -3   2 1249.16   14.72
  -1   3  -2 1150.97   49.89
   1  -3   2 1146.61   49.62
   1  -3   0 1920.16   21.79
  -1   3   0 1871.83   21.03
  -1   3   0 1884.26   20.07
   1  -3   0 1890.42   19.80
  -1   3   0 1914.62   19.80
   1  -3  -1 2468.25   26.23
  -1   3   1 2362.09   24.83
   1  -3  -1 2395.38   25.86
  -1   3   1 2466.31   25.21
   1  -3  -1 2398.28   24.83
  -1   3   1 2358.01   24.33
   1  -3  -2 1462.52   17.71
  -1   3   2 1490.76   16.83
   1  -3  -2 1539.77   16.88
  -1   3   2 1478.81   15.87
  -1   3   2 1485.94   15.60
  -1   3   2 1502.94   16.51
   1  -3  -3 2525.25   27.93
  -1   3   3 2447.93   25.81
  -1   3   3 2495.59   26.48
  -1   3   3 2568.16   26.73
   1  -3  -3 2485.40   25.29
   1  -3  -4   61.27    7.35
  -1   3   4   56.16    3.33
  -1   3   4   67.47   14.61
   1  -3  -4   60.20    8.41
   1  -3  -5 4158.60   62.87
   1  -3  -5 4189.83   59.10
  -1   3   5 4285.14   60.92
   1  -3  -6   18.93    3.73
  -1   3   6   11.21    3.40
  -1   3   6   13.06    2.93
  -1   3   6    6.75    5.29
   1  -3  -7  813.15   31.85
  -1   3   7  715.40   25.45
  -1   3   7  793.40   29.90
   1  -3  -8  199.47   12.28
  -1   3   8  192.33    9.81
  -1   3   8  229.20   14.65
   1  -3  -9  905.91   14.35
  -1   3   9  894.01   25.87
   1  -3 -10    1.55    2.61
  -1   3  10    7.29    5.55
  -1   3  11   62.56   16.51
  -1   3  12   29.65    8.19
  -1   3  13   22.45    4.25
   2  -2  13   -2.65    5.94
   2  -2  12   -3.66    6.61
   2  -2  11    7.38    4.31
   2  -2  10   30.02    8.09
   2  -2   9   86.58   13.26
   2  -2   9   89.94   19.58
   2  -2   8  126.09   12.41
   2  -2   8  112.88   23.60
   2  -2   7   26.00    6.21
   2  -2   7   16.48    5.83
   2  -2   6   34.74    1.54
   2  -2   6   36.97    2.79
   2  -2   6   38.03   10.21
   2  -2   6   38.32    9.61
   2  -2   5    2.86    1.08
   2  -2   5    2.90    3.24
   2  -2   5    1.62    3.22
   2  -2   4  323.05    8.86
   2  -2   4  353.53   12.14
   2  -2   4  351.32   22.24
   2  -2   3  555.07    9.85
   2  -2   3  556.74   12.61
   2  -2   3  545.36   12.32
   2  -2   2  691.09   13.53
  -2   2  -2  670.15   11.83
   2  -2   2  675.05   17.13
   2  -2   0   60.91    8.04
  -2   2   0   53.31    4.77
   2  -2   0   64.20   15.01
  -2   2   0   46.66    9.17
   2  -2   0   57.16    4.61
  -2   2   0   59.07    5.98
   2  -2  -1    1.46    1.95
  -2   2   1   11.59    6.23
   2  -2  -1    7.82    4.33
  -2   2   1    7.25    3.79
   2  -2  -1    6.09    1.61
  -2   2   1   15.59    4.12
   2  -2  -2 2087.95   23.86
  -2   2   2 1987.58   22.84
   2  -2  -2 2048.03   22.63
  -2   2   2 2014.46   21.17
  -2   2   2 2115.47   21.27
   2  -2  -3  199.89   10.07
  -2   2   3  183.02    8.97
  -2   2   3  196.44    9.04
  -2   2   3  220.44    6.71
   2  -2  -3  205.59    9.22
  -2   2   4  232.28    6.08
   2  -2  -4  255.28    4.93
  -2   2   4  246.58    4.96
  -2   2   4  262.37    6.86
   2  -2  -4  233.17    5.49
   2  -2  -5   45.87    4.42
  -2   2   5   44.08    9.95
  -2   2   5   44.68    3.02
  -2   2   5   39.62    3.00
   2  -2  -5   45.45    3.40
   2  -2  -6  166.80    9.82
  -2   2   6  153.77    7.53
  -2   2   6  167.63    7.51
  -2   2   6  182.40   10.50
   2  -2  -7   16.36    4.29
  -2   2   7    8.54    1.73
  -2   2   7    8.45    2.03
  -2   2   7    8.86    7.80
   2  -2  -8  164.51    9.77
  -2   2   8  167.90   11.92
   2  -2  -9   23.88    5.41
  -2   2   9   35.62    6.89
   2  -2 -10   88.89    8.99
  -2   2  10   97.62   16.31
  -2   2  11   52.10    8.72
  -2   2  12   35.07    7.42
  -2   2  13   26.43    8.13
   3  -1  13    0.49    3.47
   3  -1  12   11.15    7.71
   3  -1  11   43.32    8.24
   3  -1  10  289.87   17.87
   3  -1   9   25.37    8.11
   3  -1   9   43.34    9.54
   3  -1   8  645.68   15.77
   3  -1   8  669.21   19.47
   3  -1   7  214.55    5.06
   3  -1   7  245.87   13.27
   3  -1   7  247.05   25.68
   3  -1   6  688.59   23.83
   3  -1   6  801.90   30.37
   3  -1   6  784.10   30.68
   3  -1   5  327.44    9.06
   3  -1   5  311.54   16.69
   3  -1   5  347.28   12.94
   3  -1   4  446.64   12.55
   3  -1   4  471.59   13.75
   3  -1   4  492.91   16.08
   3  -1   4  488.73   15.82
   3  -1   3  586.69   15.80
   3  -1   3  601.46   16.56
   3  -1   3  621.48   17.82
   3  -1   3  588.99   18.19
   3  -1   2 1492.86   16.07
   3  -1   2 1515.91   16.80
   3  -1   2 1490.65   18.41
   3  -1   2 1500.33   17.40
   3  -1   1  180.77    8.76
   3  -1   1  181.11    8.99
   3  -1   1  190.80   11.67
  -3   1  -1  164.29    9.11
   3  -1   1  181.09    9.65
  -3   1  -1  163.81    8.33
  -3   1   0 5088.55  217.29
  -3   1   0 5210.44  222.45
   3  -1  -1 1119.45   19.28
  -3   1   1 1075.02   18.79
   3  -1  -1 1078.85   18.56
  -3   1   1 1033.32   19.55
   3  -1  -1 1071.68   18.35
  -3   1   1 1090.39   19.15
   3  -1  -2 2309.11   23.91
  -3   1   2 2206.29   23.03
   3  -1  -2 2280.30   23.39
  -3   1   2 2282.35   24.34
   3  -1  -3  232.35   10.37
  -3   1   3  188.97   10.20
  -3   1   3  202.38    9.71
  -3   1   4 3976.58   39.68
   3  -1  -5  332.54    7.30
  -3   1   5  295.72    6.42
  -3   1   5  309.06    6.55
   3  -1  -5  308.01    6.50
  -3   1   6 3637.31   50.94
  -3   1   6 3847.20   53.31
   3  -1  -6 3767.43   52.77
   3  -1  -7  593.75   16.07
  -3   1   7  566.14   17.03
  -3   1   7  595.83   16.58
   3  -1  -8  843.62   31.47
  -3   1   8  778.41   27.76
  -3   1   8  888.44   33.41
   3  -1  -9  241.30   11.28
  -3   1   9  218.18    9.73
  -3   1   9  246.44   13.65
   3  -1 -10   22.76    4.91
  -3   1  10   40.83   11.11
  -3   1  11  181.19    7.82
  -3   1  12   12.83    4.68
  -3   1  13  186.54    7.97
   4   0  12   95.13   20.46
   4   0  11    6.56    6.44
   4   0  10 1257.64   23.20
   4   0   9    2.82    3.83
   4   0   9    9.71    4.34
   4   0   8  534.55   22.15
   4   0   8  502.20   24.91
   4   0   7   17.90   10.08
   4   0   7    8.42    6.90
  -4   0  -6 1737.34   55.58
   4   0   6 1794.24   57.22
   4   0   6 1737.93   58.65
  -4   0  -5    3.45    3.22
   4   0   5   -6.50    6.65
   4   0   5   -5.84    7.71
  -4   0  -4 5014.99  115.16
   4   0   4 5228.42   31.44
   4   0   4 4993.90  115.21
  -4   0  -3    2.38    2.78
   4   0   3    0.89    2.30
   4   0   3    7.89    6.51
   4   0   3    3.70    7.30
   4   0   2 2634.55   35.59
   4   0   1   -0.70    2.56
   4   0   1   -5.10    6.96
  -4   0  -1    5.01    3.17
   4   0   1   -4.97    6.75
  -4   0   0 6047.43  258.31
  -4   0   0 6372.95  272.01
   4   0  -1    4.00    2.73
   4   0  -1    7.48    6.37
   4   0  -1   24.87    9.45
  -4   0   1    4.06    2.87
   4   0  -1    8.33    3.28
  -4   0   1    5.99    3.55
   4   0  -3    9.89    5.80
  -4   0   3    0.75    2.69
   4   0  -3   24.69    7.80
  -4   0   3    0.35    2.46
   4   0  -3    4.58    1.84
   4   0  -3   11.14    1.78
  -4   0   4 3088.29   31.35
   4   0  -5   -1.37    3.78
  -4   0   5    2.04    2.14
   4   0  -5    0.72    0.76
   4   0  -5    0.66    0.96
  -4   0   5    6.97    2.23
   4   0  -5    0.51    1.08
   4   0  -6 3860.18   53.50
  -4   0   6 3685.32   50.77
  -4   0   6 3886.73   53.91
   4   0  -6 3711.81   51.78
   4   0  -7   -2.36    3.27
  -4   0   7   -1.06    1.63
  -4   0   7    2.18    2.75
   4   0  -7    1.58    1.77
   4   0  -8  673.01   22.87
  -4   0   8  657.17   22.98
   4   0  -9   -4.21    2.47
  -4   0   9    1.06    0.94
  -4   0   9   -1.84    4.36
   4   0 -10  865.54   14.72
  -4   0  10  906.68   33.83
  -4   0  11    2.90    4.93
  -4   0  12  171.79   10.50
  -4   0  13   -1.27    4.00
   5   1  11  108.06   20.02
   5   1  10   16.81    8.73
   5   1   9  417.72   21.47
   5   1   8  373.18   18.31
   5   1   8  364.22   17.08
  -5  -1  -7   14.97    4.83
   5   1   7   -3.78    7.32
   5   1   7   15.80    9.36
  -5  -1  -6  591.25   22.85
   5   1   6  596.01   26.85
   5   1   6  664.23   30.88
  -5  -1  -5  146.66   12.37
   5   1   5  135.31   16.32
   5   1   5  152.79   13.37
  -5  -1  -4  439.90   13.36
   5   1   4  435.02   18.29
   5   1   4  441.84   17.87
  -5  -1  -3 3003.54   69.48
   5   1   3 3036.92   70.10
   5   1   3 2797.84   64.95
  -5  -1  -2 1030.93   30.85
   5   1   2 1064.08   13.74
   5   1   2 1017.09   30.21
   5   1   1  247.10    8.18
   5   1   1  223.73    7.13
  -5  -1   0 2736.74   29.25
   5   1   0 2677.56   30.62
   5   1   0 2744.30   29.31
  -5  -1   1  757.10   14.75
   5   1  -1  718.29   13.98
   5   1  -1  699.46   19.45
  -5  -1   1  700.71   13.05
  -5  -1   2 2581.51   27.71
   5   1  -2 2451.93   25.73
   5   1  -2 2562.37   27.96
  -5  -1   2 2530.75   26.21
   5   1  -2 2521.94   27.69
  -5  -1   2 2494.05   25.56
  -5  -1   3 2248.78   23.76
   5   1  -3 2210.21   23.15
   5   1  -3 2279.93   24.07
  -5  -1   3 2169.55   22.08
   5   1  -4 2572.74   26.11
   5   1  -4 2667.17   27.59
   5   1  -4 2686.35   27.35
   5   1  -4 2640.57   26.57
   5   1  -5 1178.44   13.39
   5   1  -5 1226.22   15.06
   5   1  -5 1199.57   12.93
   5   1  -5 1180.25   13.22
  -5  -1   5 1197.19   13.07
   5   1  -5 1181.76   12.64
   5   1  -6 1451.99   20.97
   5   1  -6 1523.11   22.81
   5   1  -6 1512.26   22.00
   5   1  -6 1457.55   20.94
  -5  -1   6 1471.96   22.45
   5   1  -6 1454.20   20.84
   5   1  -7  739.53   20.20
   5   1  -7  754.24   20.95
   5   1  -7  744.48   19.78
   5   1  -7  744.98   19.84
  -5  -1   7  752.64   20.63
   5   1  -7  706.68   19.38
   5   1  -8  841.12   22.90
   5   1  -8  898.17   25.52
   5   1  -8  845.56   21.92
   5   1  -8  833.91   21.94
  -5  -1   8  880.68   27.08
   5   1  -9  357.88   15.45
  -5  -1   9  352.90   15.47
   5   1 -10   20.85    7.98
  -5  -1  10   36.79   12.48
  -5  -1  11  233.98    8.74
  -5  -1  12   46.30    8.42
  -5  -1  13   20.58    4.80
   6   2  11   15.59    5.51
   6   2  10   73.47   14.54
   6   2   9   53.80   10.85
   6   2   8   24.06    4.05
   6   2   8   20.27    8.08
  -6  -2  -7   38.38    9.17
   6   2   7   42.16   12.56
   6   2   7   36.12   10.97
  -6  -2  -6   68.67    7.26
   6   2   6   52.98   14.76
   6   2   6   61.46   11.80
  -6  -2  -5    1.89    2.68
   6   2   5    5.64    6.66
   6   2   5    3.41    9.04
  -6  -2  -4   85.54   17.90
   6   2   4   75.19   17.02
   6   2   4   80.52   14.66
  -6  -2  -3  359.84   12.70
   6   2   3  353.32   14.15
   6   2   3  339.33   15.61
  -6  -2  -2   11.96    5.34
   6   2   2   12.51    4.61
   6   2   2    8.06   10.92
   6   2   1  134.01   17.53
   6   2   1  141.55   25.22
  -6  -2   0 1084.10   18.16
   6   2   0 1095.25   19.58
   6   2   0 1047.29   12.25
  -6  -2   1  615.96   12.82
   6   2  -1  534.22   13.47
   6   2  -1  576.17   15.37
   6   2  -2  648.10   15.47
   6   2  -2  638.34   14.99
  -6  -2   3  442.62   10.18
   6   2  -3  443.98   10.14
  -6  -2   3  402.93    8.40
  -6  -2   4   66.52   16.00
   6   2  -4   64.42    4.52
   6   2  -4   69.64    6.01
   6   2  -5  633.28   17.48
   6   2  -5  634.88   18.01
   6   2  -5  660.32   18.05
   6   2  -6  324.36   11.14
   6   2  -6  307.88    4.78
   6   2  -6  304.60    7.42
  -6  -2   6  304.59    4.95
   6   2  -6  300.56    6.03
   6   2  -7   92.77    7.39
   6   2  -7   93.01    3.71
  -6  -2   7   97.26    4.44
   6   2  -8   75.71    5.95
   6   2  -8   85.26   10.62
   6   2  -8   74.78    3.74
  -6  -2   8  100.62   16.35
   6   2  -9   62.03    3.27
   6   2  -9   66.74    4.89
   6   2  -9   57.68    3.25
   6   2  -9   58.96    3.58
  -6  -2   9   61.12   12.38
   6   2 -10  446.47   17.19
   6   2 -10  411.09   15.26
  -6  -2  10  446.60   19.75
  -6  -2  11   41.13   13.00
  -6  -2  12  193.80    7.76
  -6  -2  13  151.33    9.61
   7   3  10   17.92    9.39
   7   3   9  169.07   25.83
   7   3   8   12.28    3.98
   7   3   8   16.13    9.36
  -7  -3  -7  331.88   27.44
   7   3   7  339.61   15.58
   7   3   7  318.10   16.69
  -7  -3  -6   -1.12    5.16
   7   3   6    1.37    4.59
   7   3   6    5.39    7.12
  -7  -3  -5  721.72   30.71
   7   3   5  747.09   19.01
   7   3   5  799.68   24.39
  -7  -3  -4  126.94   11.36
   7   3   4  109.26    8.11
   7   3   4  104.29    9.17
  -7  -3  -3 1519.44   53.18
   7   3   3 1613.97   51.20
   7   3   3 1613.76   53.29
  -7  -3  -2  143.23    9.78
   7   3   2  167.37   31.31
   7   3   2  129.98    9.95
   7   3   1  753.59   23.05
   7   3   1  781.81   25.47
  -7  -3   0   23.74    6.15
   7   3   0   22.34    4.97
   7   3   0   26.32    8.88
  -7  -3   1  437.15   15.21
   7   3  -1  413.89   17.41
   7   3  -1  413.86   15.48
  -7  -3   2   62.79   21.26
   7   3  -2   63.22   10.69
   7   3  -2   74.74   13.18
  -7  -3   3  895.26   28.18
   7   3  -3  883.96   26.22
  -7  -3   4  132.30    8.69
   7   3  -4  127.50    7.75
  -7  -3   5 4687.26   69.21
   7   3  -5 4572.94   67.32
   7   3  -5 4484.16   63.38
  -7  -3   6  521.70   15.68
   7   3  -7 1456.71   40.37
  -7  -3   7 1458.09   42.54
  -7  -3   7 1522.94   41.41
   7   3  -8  235.59   13.98
  -7  -3   8  220.10   11.70
  -7  -3   8  213.04   15.57
   7   3  -9  559.80   18.95
  -7  -3   9  580.34   21.34
   7   3 -10  446.55   18.77
  -7  -3  10  465.02   23.04
  -7  -3  11  620.06   17.41
  -7  -3  12  190.94    7.50
  -7  -3  13   14.54    3.82
   8   4   9   71.17   19.03
   8   4   8   81.70   12.30
  -8  -4  -7  429.06   10.51
   8   4   7  435.77   18.47
   8   4   7  468.84   21.43
  -8  -4  -6   64.40   13.14
   8   4   6   68.22    6.95
   8   4   6   49.22    7.92
  -8  -4  -5  990.39   54.83
   8   4   5  990.74   45.28
   8   4   5  900.96   42.06
  -8  -4  -4   71.13   12.66
   8   4   4   67.05    8.15
   8   4   4   74.50   14.57
  -8  -4  -3 1710.25   51.54
   8   4   3 1715.65   50.78
   8   4   3 1659.34   50.64
  -8  -4  -2  364.15   19.09
   8   4   2  351.95   20.68
   8   4   2  327.91   21.37
  -8  -4  -1 1708.23   48.12
   8   4   1 1574.95   45.77
   8   4   1 1669.69   50.41
  -8  -4   0 1024.96   38.75
   8   4   0 1041.62   39.24
   8   4   0 1075.16   31.86
  -8  -4   1 2305.38   54.44
   8   4  -1 2262.20   53.91
   8   4  -1 2287.00   53.62
  -8  -4   2 1024.22   28.54
   8   4  -2 1122.24   33.74
   8   4  -2 1137.99   32.00
  -8  -4   3 1596.09   14.06
   8   4  -3 1536.93   42.51
  -8  -4   4  500.66   15.89
   8   4  -4  494.95   15.84
   8   4  -4  512.76   15.97
  -8  -4   5  764.40   24.01
   8   4  -5  752.16   22.60
  -8  -4   6 2688.66   61.65
  -8  -4   6 2674.11   61.26
   8   4  -6 2577.82   61.50
  -8  -4   7 1393.28   43.31
  -8  -4   7 1399.71   44.48
   8   4  -8  256.32   13.89
  -8  -4   8  266.73   12.70
  -8  -4   8  255.50   12.61
   8   4  -9 1893.07   55.80
  -8  -4   9 1689.01   60.21
  -8  -4   9 1894.75   55.55
   8   4 -10   77.88   14.78
  -8  -4  10   71.69   14.84
   8   4 -11   49.53    9.75
  -8  -4  11   56.59   11.78
  -8  -4  12  177.39    7.36
  -8  -4  13   16.32    5.33
   9   5   8   59.37   13.17
   9   5   7  116.76   10.30
   9   5   7  115.53   28.76
  -9  -5  -6  133.36   21.95
   9   5   6  154.96   34.06
   9   5   6  165.64   15.89
  -9  -5  -5  874.65   30.30
   9   5   5  873.77   28.48
   9   5   5  843.82   33.42
  -9  -5  -4  256.88   12.11
   9   5   4  249.89   15.66
   9   5   4  284.57   14.20
  -9  -5  -3  419.94   28.87
   9   5   3  412.65   18.04
   9   5   3  395.31   33.63
  -9  -5  -2  384.72   20.68
   9   5   2  396.51   20.05
   9   5   2  393.82   23.44
  -9  -5  -1  561.85   23.74
   9   5   1  577.48   27.60
   9   5   1  586.31   29.78
  -9  -5   0  604.60   23.91
   9   5   0  612.59   22.58
   9   5   0  616.21   26.17
  -9  -5   1  461.19   22.23
   9   5  -1  511.14   26.35
   9   5  -1  479.45   25.18
  -9  -5   2 1606.21   45.23
   9   5  -2 1727.36   50.33
   9   5  -2 1704.01   48.63
  -9  -5   3  401.86   29.32
   9   5  -3  397.75   22.92
   9   5  -3  433.18   16.17
  -9  -5   4 1997.98   58.02
   9   5  -4 2032.72   56.30
   9   5  -4 2045.44   61.16
  -9  -5   5  374.59   23.19
   9   5  -5  354.67   29.03
   9   5  -5  379.92   29.73
  -9  -5   6  782.39   28.67
   9   5  -6  783.65   28.92
  -9  -5   7  207.54   18.64
  -9  -5   7  202.75   22.76
   9   5  -7  233.38   24.62
  -9  -5   8  699.13   22.81
  -9  -5   8  654.35   23.40
  -9  -5   9   75.84   27.21
   9   5 -10  561.40   13.97
  -9  -5  10  493.11   12.83
  -9  -5  10  517.29   13.20
   9   5 -11    4.49    5.06
  -9  -5  11   10.44    5.58
  -9  -5  12   80.29   17.72
  -9  -5  13    5.40    2.98
  10   6   7   27.59   10.74
  10   6   7   30.52   13.18
 -10  -6  -6    4.28    3.70
  10   6   6   14.43    9.94
  10   6   6   26.47   12.56
 -10  -6  -5   35.43    7.52
  10   6   5   32.75   11.34
  10   6   5   46.68   14.71
 -10  -6  -4   19.29    5.67
  10   6   4   26.16    9.98
  10   6   4   53.19   15.50
 -10  -6  -3   10.04    5.81
  10   6   3    5.83    7.28
  10   6   3   21.95    9.35
 -10  -6  -2    9.79    7.16
  10   6   2   11.10    8.88
  10   6   2    9.98   14.74
 -10  -6  -1    9.82    7.41
  10   6   1    8.89    6.16
  10   6   1   24.34    9.18
 -10  -6   0    5.70    5.67
  10   6   0    2.58    7.15
  10   6   0   -1.50   10.95
 -10  -6   1   38.15    8.00
  10   6  -1   47.91   10.22
  10   6  -1   18.12   10.48
 -10  -6   2   41.39    9.17
  10   6  -2   47.06    9.91
  10   6  -2   41.79    8.83
 -10  -6   3  948.71   31.52
  10   6  -3  942.56   37.39
  10   6  -3  871.96   34.71
 -10  -6   4  131.78   27.79
  10   6  -4  138.46   24.12
  10   6  -4  117.73   10.30
 -10  -6   5  126.26   29.01
  10   6  -5  132.31   22.88
  10   6  -5  154.23   20.01
 -10  -6   6    7.92    3.91
  10   6  -6    7.34    4.61
 -10  -6   7   91.38   21.92
  10   6  -7  139.81   26.82
 -10  -6   8   95.01   20.70
 -10  -6   8   84.42    5.03
  10   6  -8   92.91    9.90
 -10  -6   9  650.53   17.72
 -10  -6   9  627.57   24.57
  10   6  -9  620.63   30.60
  10   6 -10    7.85    4.86
 -10  -6  10    9.78    5.77
 -10  -6  10   12.21    5.05
  10   6 -11  410.49   24.61
 -10  -6  11  396.21   19.31
 -10  -6  12    5.82    3.59
 -10  -6  13  139.12    8.52
 -11  -7  -6   18.37    4.83
  11   7   6   24.57    8.46
  11   7   6   24.98   13.97
 -11  -7  -5   44.49    7.45
  11   7   5   43.28   12.52
  11   7   5   62.46   11.84
 -11  -7  -4   84.53   24.64
  11   7   4  100.18   15.70
  11   7   4  105.77   15.45
 -11  -7  -3  166.17   30.78
  11   7   3  167.22   25.12
  11   7   3  193.83   22.79
 -11  -7  -2  376.19   21.73
  11   7   2  367.88   23.27
  11   7   2  347.77   18.20
 -11  -7  -1  100.10   18.27
  11   7   1  108.15   27.26
  11   7   1   98.34   18.74
 -11  -7   0  605.30   43.41
  11   7   0  549.05   27.13
  11   7   0  597.40   27.23
 -11  -7   1   14.22    4.20
  11   7  -1   11.81   10.26
  11   7  -1   22.46   16.07
 -11  -7   2  680.25   22.26
  11   7  -2  718.35   20.89
  11   7  -2  687.91   27.26
 -11  -7   3  745.60   24.36
  11   7  -3  709.04   29.01
  11   7  -3  756.03   35.94
 -11  -7   4 1847.27   56.62
  11   7  -4 1882.17   61.01
  11   7  -4 1998.88   55.78
 -11  -7   5   60.00   11.79
  11   7  -5   91.19   15.08
  11   7  -5   72.06   12.32
 -11  -7   6  308.34   15.39
  11   7  -6  317.67   16.88
  11   7  -6  311.09   14.10
 -11  -7   7   27.95   16.43
  11   7  -7   22.38    9.93
 -11  -7   8   85.42   10.33
  11   7  -8  108.52   22.84
 -11  -7   9   22.64    6.81
  11   7  -9   19.02    7.43
 -11  -7  10  304.65   10.41
  11   7 -10  267.98   10.72
  11   7 -11    8.94    5.18
  11   7 -12   50.78   12.51
 -11  -7  12   58.56   12.06
 -11  -7  13   64.92   14.47
 -12  -8  -5   67.98   22.24
  12   8   5   74.45    9.70
  12   8   5  109.66   14.87
 -12  -8  -4   84.88   23.27
  12   8   4  107.54   20.99
  12   8   4  109.89   16.36
 -12  -8  -3  213.16   31.85
  12   8   3  237.98   44.81
  12   8   3  234.22   45.91
 -12  -8  -2  125.18   26.95
  12   8   2  124.17   11.42
  12   8   2  125.84   16.82
 -12  -8  -1  376.67   21.47
  12   8   1  392.03   23.81
  12   8   1  400.06   23.53
 -12  -8   0  373.07   17.23
  12   8   0  353.15   19.47
  12   8   0  364.83   22.91
 -12  -8   1  840.46   38.03
  12   8  -1  860.63   36.12
  12   8  -1  842.39   40.86
 -12  -8   2  602.63   27.99
  12   8  -2  579.49   28.47
  12   8  -2  538.14   34.33
 -12  -8   3   71.12   18.98
  12   8  -3   48.95    9.49
  12   8  -3   70.44   11.10
 -12  -8   4   55.97   13.14
  12   8  -4   61.87   10.17
  12   8  -4   54.50   11.38
 -12  -8   5  354.22   13.95
  12   8  -5  342.42   26.19
  12   8  -5  324.37   15.45
 -12  -8   6  534.29   22.50
  12   8  -6  511.21   25.34
  12   8  -6  554.18   24.85
 -12  -8   7  316.66   18.40
  12   8  -7  328.19   47.09
  12   8  -7  321.23   21.52
 -12  -8   8  531.44   25.08
  12   8  -8  563.79   28.84
  12   8  -8  583.89   25.91
 -12  -8   9   77.93   16.64
  12   8  -9   77.41   21.12
 -12  -8  10   79.40   16.42
  12   8 -10   81.56   18.75
  12   8 -11   72.03   12.16
  12   8 -11   67.66   12.84
  12   8 -12    1.32    2.49
  12   8 -12    2.55    3.51
  12   8 -13    8.66    3.02
 -13  -9  -3   85.41   20.05
  13   9   3  109.18   27.75
  13   9   3   95.28   28.34
 -13  -9  -2   13.70    7.50
  13   9   2   25.71   13.94
  13   9   2   -4.02   10.25
 -13  -9  -1  286.49   24.57
  13   9   1  252.80   26.36
  13   9   1  313.89   25.60
 -13  -9   0    1.25    5.75
  13   9   0   29.58   13.32
  13   9   0   11.58   12.96
 -13  -9   1  536.60   17.04
  13   9  -1  521.45   18.33
  13   9  -1  554.10   47.22
 -13  -9   2   -2.72    9.14
  13   9  -2    8.85    9.78
  13   9  -2    7.79    3.80
 -13  -9   3  181.12   34.93
  13   9  -3  205.69   15.33
  13   9  -3  228.23   34.34
 -13  -9   4   24.15    8.42
  13   9  -4   51.20   14.63
  13   9  -4   37.48    8.12
 -13  -9   5  306.44   20.10
  13   9  -5  315.14   21.06
  13   9  -5  310.61   19.73
 -13  -9   6    1.08    6.93
  13   9  -6    8.97    8.08
  13   9  -6   22.84   15.05
 -13  -9   7  414.51   16.84
  13   9  -7  439.47   27.65
  13   9  -7  428.78   20.36
 -13  -9   8    9.18    7.53
  13   9  -8   -4.57    8.61
  13   9  -8   14.46    5.97
 -13  -9   9  108.93   26.59
  13   9  -9  129.26   34.26
  13   9  -9  129.44   22.67
 -13  -9  10    8.06    5.80
  13   9 -10   18.91    7.11
  13   9 -10   21.08    8.12
 -13  -9  11   51.56   15.77
  13   9 -11   60.07   13.18
  13   9 -11   78.05   15.23
  13   9 -12   24.89    6.07
  13   9 -12   19.95    5.19
  13   9 -13   31.51    6.18
 -14 -10  -1   13.12    8.11
  14  10   1   17.47    9.19
  14  10   1   27.02   11.07
 -14 -10   0   16.45    8.06
  14  10   0   10.13    4.60
  14  10   0    7.19    6.02
 -14 -10   1   -2.15    9.51
  14  10  -1    9.33    5.39
  14  10  -1   11.37    9.95
 -14 -10   2   23.87    8.54
  14  10  -2   61.09   12.98
  14  10  -2   28.95    9.65
 -14 -10   3   12.68    6.39
  14  10  -3   14.31    8.78
  14  10  -3   -0.34   10.23
 -14 -10   4   42.62   11.84
  14  10  -4   28.87    8.70
  14  10  -4   46.61   13.92
 -14 -10   5   26.14    6.06
  14  10  -5   20.30    9.92
  14  10  -5   29.34   10.62
 -14 -10   6   78.86   18.66
  14  10  -6   88.81   23.43
  14  10  -6   74.89   11.71
 -14 -10   7   15.71    8.56
  14  10  -7    2.42    4.79
  14  10  -7   33.58   12.43
 -14 -10   8   81.46   12.93
  14  10  -8  101.08   20.55
  14  10  -8   84.57   21.15
 -14 -10   9    5.24    4.24
  14  10  -9   10.97    4.76
  14  10  -9    8.05    5.32
 -14 -10  10  168.27   35.81
  14  10 -10  186.84   17.99
  14  10 -10  161.10   32.09
 -14 -10  11   30.44   10.56
  14  10 -11   38.84   16.26
  14  10 -11   43.73   11.13
  14  10 -12  116.35   30.45
  14  10 -12  150.57   11.24
 -15 -11   1    5.90    4.95
  15  11  -1    9.04    9.40
  15  11  -1   15.43    7.57
 -15 -11   2   99.80   34.77
  15  11  -2   95.39   20.24
  15  11  -2  131.88   42.90
 -15 -11   3   44.43   11.87
  15  11  -3   51.39   14.07
  15  11  -3   54.11   12.68
 -15 -11   4   14.41    8.11
  15  11  -4   15.57   11.52
  15  11  -4   16.38    8.15
 -15 -11   5   49.68   15.47
  15  11  -5   79.82   16.87
  15  11  -5   74.16   10.57
 -15 -11   6   22.10   12.23
  15  11  -6    4.88    8.87
  15  11  -6   14.82    9.99
 -15 -11   7   36.89   10.53
  15  11  -7   47.38   10.21
  15  11  -7   37.11    9.84
 -15 -11   8   28.73   10.63
  15  11  -8    6.81    7.91
  15  11  -8   30.02   12.18
 -15 -11   9   94.80   29.11
  15  11  -9   96.82   17.26
  15  11  -9  109.53   21.34
 -15 -11  10    9.82    5.25
  15  11 -10   12.17    4.80
  15  11 -10   23.92    7.86
 -15 -11  11  191.42    9.74
  15  11 -11  144.01   14.17
  15  11 -11  143.36   34.10
  15  11 -12   19.18    8.36
 -16 -12   5   40.39    9.15
  16  12  -5   25.00    8.59
  16  12  -5   37.45    9.72
 -16 -12   6   35.28    8.38
  16  12  -6   38.28   13.38
  16  12  -6   55.18   12.20
 -16 -12   7    8.24    3.28
  16  12  -7    4.62    4.29
  16  12  -7    2.08    3.81
 -16 -12   8   78.17   19.27
  16  12  -8   88.11   13.27
  16  12  -8   85.81   11.11
  -9 -15   7    9.20    7.25
  -9 -15   7   21.30    7.05
   9  15  -7   25.45   14.22
  -9 -15   6   12.41    8.64
  -9 -15   6   13.78    7.18
   9  15  -6    5.89    3.91
  -9 -15   5   46.35   10.44
  -9 -15   5   53.46   11.63
   9  15  -5   50.57   16.01
  -9 -15   4   39.54   15.63
  -9 -15   4   49.82   14.57
   9  15  -4   48.62    9.67
  -9 -15   3   62.69   17.50
  -9 -15   3   51.98   20.28
   9  15  -3   76.31   11.55
  -9 -15   2   13.22    8.51
  -9 -15   2    9.85    4.57
   9  15  -2   21.44    9.84
  -9 -15   1   43.09    9.37
  -9 -15   1   56.17   16.93
   9  15  -1   49.15   14.47
  -9 -15   0   -9.98    8.39
  -9 -15   0   -1.06    4.70
   9  15   0   11.85    7.36
  -8 -14  10   -0.66    6.29
  -8 -14   9   18.53    7.83
   8  14  -9   27.95   10.03
  -8 -14   8    7.38    5.71
  -8 -14   8   10.72    9.35
   8  14  -8    3.01    9.09
  -8 -14   7    5.90    6.76
  -8 -14   7    8.93    6.90
   8  14  -7   -1.83    7.77
  -8 -14   6   87.45   22.63
  -8 -14   6   92.47   21.69
   8  14  -6  102.44   24.18
  -8 -14   5    6.70    4.29
  -8 -14   5    5.12    5.99
   8  14  -5    6.87    3.45
  -8 -14   4   14.85    9.97
  -8 -14   4   11.56    4.40
   8  14  -4    9.10    6.00
  -8 -14   3   10.19    7.37
  -8 -14   3   14.57    8.78
   8  14  -3   16.82   10.45
  -8 -14   2    9.70    5.78
  -8 -14   2   11.87    6.86
   8  14  -2   16.83    9.56
  -8 -14   1    6.01    5.55
  -8 -14   1    5.69    3.52
   8  14  -1   12.35    6.42
  -8 -14   0   16.89    9.35
  -8 -14   0   40.82   11.41
   8  14   0   26.02   11.76
  -8 -14  -1   -4.14    9.62
  -8 -14  -1    5.79    4.28
   8  14   1   15.89    9.12
  -8 -14  -2   23.87    7.11
   8  14   2   29.95    8.37
  -8 -14  -3   10.21    6.43
   8  14   3    9.30    6.73
   8  14   3   -1.21    8.77
  -7 -13  11   22.42    8.58
  -7 -13  11   33.35   10.47
  -7 -13  10   33.14   10.25
  -7 -13   9   13.56    6.28
  -7 -13   9   23.49    9.04
  -7 -13   8  181.43    9.29
  -7 -13   8  148.84   35.73
  -7 -13   8  155.06   25.95
  -7 -13   7   74.36   19.89
  -7 -13   7   72.56   15.60
   7  13  -7   81.45   29.31
  -7 -13   6  382.51   17.81
  -7 -13   6  356.90   22.18
   7  13  -6  426.39   38.29
  -7 -13   5  527.27   21.01
  -7 -13   5  502.43   29.37
   7  13  -5  550.89   23.21
  -7 -13   4  164.22   35.37
  -7 -13   4  189.02   53.09
   7  13  -4  196.60   15.70
  -7 -13   3    6.42    5.24
  -7 -13   3   -0.24    8.25
   7  13  -3   -0.21    5.14
  -7 -13   2  456.60   26.78
  -7 -13   2  541.36   50.25
   7  13  -2  438.75   23.67
  -7 -13   1   52.08   11.33
  -7 -13   1   25.30   12.33
   7  13  -1   46.52   13.06
  -7 -13   0  436.47   24.48
  -7 -13   0  485.61   40.63
   7  13   0  461.14   23.68
  -7 -13  -1   74.60   14.20
  -7 -13  -1   66.10   17.73
   7  13   1   52.96   13.95
  -7 -13  -2  239.37   27.24
  -7 -13  -2  178.95   32.81
   7  13   2  203.42   45.61
  -7 -13  -3    8.08    3.34
   7  13   3   -2.53    8.88
  -7 -13  -4  466.62   17.63
   7  13   4  411.33   22.90
   7  13   4  438.37   24.80
  -7 -13  -5    3.67    3.78
   7  13   5    9.05    6.15
   7  13   5    5.00    9.07
  -6 -12  11   12.84    5.49
  -6 -12  11   20.49    9.46
  -6 -12  10  123.49   32.39
  -6 -12  10  120.06   34.09
  -6 -12   9    5.63    7.05
  -6 -12   9   16.95    5.69
  -6 -12   8  278.79   14.34
  -6 -12   8  289.96   19.72
  -6 -12   8  274.74   31.75
  -6 -12   7    4.91    3.98
  -6 -12   7    5.49    4.70
  -6 -12   7   -1.25    7.41
  -6 -12   6  591.71   27.48
  -6 -12   6  597.00   29.30
  -6 -12   6  606.44   23.95
  -6 -12   5  204.93   13.32
  -6 -12   5  208.98   35.13
   6  12  -5  245.54   35.76
  -6 -12   4  814.17   34.36
  -6 -12   4  875.67   36.38
   6  12  -4  892.55   36.77
  -6 -12   3   57.67   11.86
  -6 -12   3   43.98   15.06
   6  12  -3   36.26   10.81
  -6 -12   2  698.72   33.52
  -6 -12   2  748.79   33.86
   6  12  -2  729.14   34.88
  -6 -12   1  121.24   30.58
  -6 -12   1  100.50   21.27
   6  12  -1  122.26   21.74
  -6 -12   0  822.58   52.73
  -6 -12   0  936.52   38.74
   6  12   0  859.41   55.45
  -6 -12  -1  160.24   40.07
  -6 -12  -1  157.58   27.22
   6  12   1  151.14   12.68
  -6 -12  -2  748.74   32.22
  -6 -12  -2  726.62   29.19
   6  12   2  729.57   30.20
  -6 -12  -3   50.25   13.11
  -6 -12  -3   33.24    6.94
   6  12   3   55.52   12.94
  -6 -12  -4  808.75   43.47
   6  12   4  855.73   25.80
  -6 -12  -5   31.32    7.39
   6  12   5   27.41   12.47
   6  12   5   42.15   15.17
  -6 -12  -6  228.85   31.99
   6  12   6  230.12   11.91
   6  12   6  246.15   32.74
  -6 -12  -7    9.06    8.18
   6  12   7   18.27    6.54
  -5 -11  12   14.00    6.18
  -5 -11  11   73.55   16.02
  -5 -11  11   79.03   18.56
  -5 -11  10   13.19    6.32
  -5 -11  10    6.40    6.12
  -5 -11   9  112.75   27.01
  -5 -11   9  135.39   27.73
  -5 -11   8   18.29    5.21
  -5 -11   8   31.77    8.48
  -5 -11   8   25.86   11.67
  -5 -11   7    6.05    3.69
  -5 -11   7   13.70    6.06
  -5 -11   7    8.88    6.12
  -5 -11   6  398.06   21.05
  -5 -11   6  372.14   29.91
  -5 -11   6  377.05   18.30
  -5 -11   5  228.83   10.36
  -5 -11   5  199.64   21.39
  -5 -11   5  211.14   10.52
  -5 -11   4  138.70    9.67
  -5 -11   4  153.85   30.65
  -5 -11   3  206.79   10.36
  -5 -11   3  197.65   30.93
   5  11  -3  229.40   22.63
  -5 -11   2  386.36   12.68
  -5 -11   2  343.13   16.78
   5  11  -2  361.18   16.73
  -5 -11   1   84.99   17.05
  -5 -11   1   80.86   14.81
   5  11  -1   80.02   16.74
  -5 -11   0  329.92   34.67
  -5 -11   0  319.81   31.70
   5  11   0  310.45   35.19
  -5 -11  -1   12.96    6.28
  -5 -11  -1    7.87    4.56
   5  11   1   13.06   10.41
  -5 -11  -2  267.44   15.40
  -5 -11  -2  264.89   19.37
   5  11   2  270.53   16.14
  -5 -11  -3   76.95   16.48
  -5 -11  -3   63.44   19.94
   5  11   3   50.40   13.37
  -5 -11  -4  253.56   18.53
  -5 -11  -4  270.25   17.08
   5  11   4  240.62   38.55
  -5 -11  -5  154.25   26.58
   5  11   5  122.27   24.97
   5  11   5  147.39   15.03
  -5 -11  -6  177.08   30.72
   5  11   6  138.08   31.19
   5  11   6  146.09   24.19
  -5 -11  -7   11.13    5.76
   5  11   7   15.75    5.40
   5  11   7   22.92    8.49
  -5 -11  -8   86.11   10.31
   5  11   8   76.25   13.89
  -4 -10  13   80.36   22.62
  -4 -10  12   15.08    5.47
  -4 -10  11    8.85    3.53
  -4 -10  11   10.45    3.96
  -4 -10  10   42.45    9.94
  -4 -10  10   52.20   11.75
  -4 -10   9   21.80    6.12
  -4 -10   9   23.96    6.73
  -4 -10   8   62.60   13.33
  -4 -10   8   68.59   15.15
  -4 -10   8   81.51   15.50
  -4 -10   7   57.66   13.75
  -4 -10   7   53.41   14.65
  -4 -10   7   61.15   15.39
  -4 -10   6   76.76   15.21
  -4 -10   6   80.57   15.53
  -4 -10   6   95.72   18.31
  -4 -10   5   66.46   20.94
  -4 -10   5   62.58   14.11
  -4 -10   5   62.68   16.35
  -4 -10   4    5.77    4.98
  -4 -10   4   10.03    4.82
  -4 -10   4   -1.32    8.85
  -4 -10   3  137.82    9.86
  -4 -10   3  145.47   28.41
  -4 -10   2   -2.11    7.13
  -4 -10   2   -3.41    7.94
   4  10  -2    8.45    7.68
  -4 -10   1  109.74   24.12
  -4 -10   1  113.30   25.85
   4  10  -1  113.06    9.68
  -4 -10   0  123.98   15.82
  -4 -10   0  114.76   22.54
   4  10   0  121.15   23.46
  -4 -10  -1   43.11    9.90
  -4 -10  -1   53.35   13.52
   4  10   1   40.87    9.93
  -4 -10  -2  111.79   19.36
  -4 -10  -2  125.62   29.10
   4  10   2  110.52   16.14
  -4 -10  -3  101.25   20.47
  -4 -10  -3  102.57   17.98
   4  10   3   78.59   12.85
  -4 -10  -4   -2.95    8.62
  -4 -10  -4   -0.03    3.50
   4  10   4    5.01    5.26
  -4 -10  -5   21.14    8.16
  -4 -10  -5   16.02    5.70
   4  10   5   10.13    8.31
  -4 -10  -6    6.72    5.84
   4  10   6    5.20    3.32
   4  10   6   -0.96    8.25
  -4 -10  -7   15.28    7.36
   4  10   7    4.56    3.50
   4  10   7    9.31    7.33
  -4 -10  -8    2.53    2.60
   4  10   8   -8.55    8.42
  -4 -10  -9   27.28    7.37
   4  10   9   17.33    6.80
  -3  -9  13    9.67    6.37
  -3  -9  12    2.20    3.75
  -3  -9  11   50.82   10.06
  -3  -9  11   54.00   16.30
  -3  -9  10    7.76    6.43
  -3  -9  10   16.43    8.60
  -3  -9   9  381.18   17.82
  -3  -9   9  356.57   20.86
  -3  -9   8   45.23    6.94
  -3  -9   8   52.45   10.07
  -3  -9   8   65.16   11.20
  -3  -9   7  324.83   10.08
  -3  -9   7  304.54   13.66
  -3  -9   7  305.43   38.05
  -3  -9   6  131.58    7.74
  -3  -9   6  148.98   29.20
  -3  -9   6  132.89   20.19
  -3  -9   5 1015.13   29.44
  -3  -9   5 1049.86   32.97
  -3  -9   5  953.75   31.01
  -3  -9   4  117.31    7.08
  -3  -9   4  110.68   19.03
  -3  -9   4  131.02   24.82
  -3  -9   3 1415.46   45.58
  -3  -9   3 1381.19   47.35
  -3  -9   3 1435.74   46.85
  -3  -9   2  134.88    7.86
  -3  -9   2  158.95   25.40
  -3  -9   2  154.22   13.32
  -3  -9   1 1138.00   15.53
  -3  -9   1 1263.03   43.17
   3   9  -1 1163.86   21.29
  -3  -9   0  262.48   15.25
  -3  -9   0  258.13   14.01
   3   9   0  255.60   22.53
  -3  -9  -1 1597.03   56.30
  -3  -9  -1 1729.02   56.03
   3   9   1 1642.84   53.91
  -3  -9  -2  348.07   19.77
  -3  -9  -2  337.36   15.89
   3   9   2  359.90   17.75
  -3  -9  -3  603.76   31.73
  -3  -9  -3  656.87   21.91
   3   9   3  631.99   19.95
  -3  -9  -4   26.02    6.89
  -3  -9  -4   44.85    8.79
   3   9   4   35.67    9.96
  -3  -9  -5  481.76   28.96
  -3  -9  -5  459.17   16.87
   3   9   5  489.59   40.70
  -3  -9  -6    0.75    4.70
   3   9   6    6.12    4.76
   3   9   6   -0.57    8.24
  -3  -9  -7  382.48   21.53
   3   9   7  361.35   14.51
   3   9   7  400.14   21.68
  -3  -9  -8   10.14    4.88
   3   9   8   10.17    4.76
   3   9   8   11.21    8.72
  -3  -9  -9   27.89    6.83
   3   9   9   54.38   13.26
  -3  -9 -10    6.40    3.78
   3   9  10   21.41    7.46
  -2  -8  13   12.97    7.65
  -2  -8  12   15.50    6.63
  -2  -8  11   70.16   15.18
  -2  -8  10   49.75   16.91
  -2  -8  10   72.78   14.02
  -2  -8   9  272.13   10.54
  -2  -8   9  240.02   13.31
  -2  -8   8  133.39   11.48
  -2  -8   8  126.24   23.62
  -2  -8   7    7.41    5.59
  -2  -8   7   11.83    6.13
  -2  -8   7   21.45    7.27
  -2  -8   6   42.33   10.51
  -2  -8   6   35.11    6.30
  -2  -8   6   38.84    8.74
  -2  -8   5  665.99   21.13
  -2  -8   5  630.75   24.15
  -2  -8   5  641.24   22.60
  -2  -8   4  744.67   26.54
  -2  -8   4  741.36   28.78
  -2  -8   4  732.61   27.96
  -2  -8   3  982.47   35.03
  -2  -8   3 1079.24   33.32
  -2  -8   3  985.69   36.61
  -2  -8   2 1237.61   36.10
  -2  -8   2 1303.78   38.19
  -2  -8   2 1299.77   38.97
  -2  -8   1 2693.15   65.32
  -2  -8   1 2745.96   69.94
  -2  -8   1 3043.54   70.40
  -2  -8   0 1005.38   28.05
  -2  -8   0 1026.97   29.68
   2   8   0 1012.03   28.81
  -2  -8  -1 3726.12  108.61
  -2  -8  -1 3810.43  110.01
   2   8   1 4034.38  109.77
  -2  -8  -2 1215.12   35.58
  -2  -8  -2 1102.82   38.71
   2   8   2 1115.41   33.11
  -2  -8  -3 2337.74   76.10
  -2  -8  -3 2241.10   75.29
   2   8   3 2338.70   74.22
  -2  -8  -4  368.76   18.82
  -2  -8  -4  389.69   16.78
   2   8   4  376.36   20.28
  -2  -8  -5 1303.10   43.90
  -2  -8  -5 1321.92   39.11
   2   8   5 1372.21   40.71
  -2  -8  -6  228.40   13.08
  -2  -8  -6  232.78   11.64
   2   8   6  231.84   15.63
  -2  -8  -7 1029.47   54.23
   2   8   7  941.57   43.07
   2   8   7 1157.65   47.61
  -2  -8  -8  145.86   23.29
   2   8   8  113.12   23.09
   2   8   8  133.77   13.67
  -2  -8  -9  191.28   22.05
   2   8   9  194.01   12.57
  -2  -8 -10    4.76    3.19
   2   8  10    5.02    6.92
   2   8  11   20.30   13.38
  -1  -7  13    6.48    2.78
  -1  -7  12   51.57   12.81
  -1  -7  11   11.79    5.88
  -1  -7  10  119.07    9.33
  -1  -7  10  132.34   25.11
  -1  -7   9   13.44    6.61
  -1  -7   9    8.62    3.52
  -1  -7   8   13.72    5.66
  -1  -7   8    6.71    3.68
  -1  -7   7  280.26    9.47
  -1  -7   7  265.90   12.81
  -1  -7   6  375.68   15.93
  -1  -7   6  362.97   17.70
  -1  -7   6  361.91   17.50
  -1  -7   5   50.71   11.00
  -1  -7   5   50.33   13.78
  -1  -7   5   58.55   14.26
  -1  -7   4 2182.16   60.49
  -1  -7   4 2109.98   58.47
  -1  -7   4 2132.61   60.72
  -1  -7   3  220.30   10.96
  -1  -7   3  211.60   13.21
  -1  -7   3  230.41   12.46
  -1  -7   2 1570.06   13.21
  -1  -7   2 1555.99   41.84
  -1  -7   2 1627.49   38.99
  -1  -7   1   21.23    5.03
  -1  -7   1   24.46    6.31
  -1  -7   1   31.13    6.77
  -1  -7   0 1455.18   23.16
  -1  -7   0 1505.69   26.60
  -1  -7   0 1421.87   23.59
  -1  -7  -1   29.20    7.01
  -1  -7  -1   32.74    6.61
   1   7   1   33.62    6.67
  -1  -7  -2 1988.90   47.32
   1   7   2 1784.25   42.55
  -1  -7  -3  751.89   23.96
  -1  -7  -3  777.51   22.38
   1   7   3  738.03   24.33
  -1  -7  -4 1384.26   40.15
  -1  -7  -4 1196.85   34.06
   1   7   4 1308.45   38.88
  -1  -7  -5  304.24   22.34
  -1  -7  -5  296.43   14.94
   1   7   5  301.39   22.36
  -1  -7  -6  445.29   23.70
  -1  -7  -6  458.87   19.07
   1   7   6  442.03   22.48
  -1  -7  -7   36.77    7.29
   1   7   7   33.54    6.39
   1   7   7   48.59    9.97
  -1  -7  -8  461.90   22.91
   1   7   8  406.47   18.47
   1   7   8  470.89   23.07
  -1  -7  -9  141.81   10.89
   1   7   9  123.71   20.15
  -1  -7 -10   37.67    6.94
   1   7  10   56.70   13.02
   1   7  11   18.59    5.88
   1   7  12    8.16    5.07
   0  -6  13   -3.88    5.31
   0  -6  12    6.73    3.27
   0  -6  11   12.31    7.11
   0  -6  10   14.04    2.65
   0  -6  10   25.22    9.17
   0  -6   9   71.59   15.97
   0  -6   9   81.89   16.96
   0  -6   8  929.89   21.55
   0  -6   8  901.37   21.66
   0  -6   7  841.73   30.78
   0  -6   7  885.77   26.55
   0  -6   7  915.74   35.86
   0   6  -6   21.86    4.39
   0  -6   6   28.79    7.94
   0  -6   6   29.95    8.10
   0  -6   5   42.93    9.85
   0   6  -5   23.03    5.83
   0  -6   5   30.49    7.83
   0  -6   5   37.73    7.17
   0  -6   4    2.78    1.87
   0  -6   4    7.27    5.45
   0  -6   4   -1.11    5.62
   0  -6   3   26.36    7.78
   0  -6   3   26.59    7.86
   0  -6   3   32.53    7.02
   0  -6   2    3.61    4.42
   0  -6   2    4.51    4.18
   0  -6   2    5.27    4.47
   0  -6   1   51.92   10.65
   0  -6   1   49.99   12.49
   0  -6   1   53.30   10.15
   0  -6   0   56.38   17.81
   0  -6   0   55.29   14.26
   0  -6   0   59.54   13.06
   0  -6  -1   46.14   16.43
   0  -6  -1   51.35   15.10
   0  -6  -2    4.39    4.49
   0   6   2   10.58    7.77
   0  -6  -3   26.66   12.06
   0  -6  -3   36.49    6.83
   0   6   3   28.49    6.39
   0  -6  -4    4.46    4.66
   0  -6  -4    8.75    4.70
   0   6   4    5.08    3.03
   0  -6  -5   49.24   11.62
   0  -6  -5   39.81    9.09
   0   6   5   37.32    8.28
   0  -6  -6   41.80    8.46
   0  -6  -6   28.63    7.85
   0   6   6   30.30    7.45
   0  -6  -7  939.17   27.53
   0   6   7  841.45   36.56
   0   6   7  930.89   28.28
   0  -6  -8  923.52   23.98
   0   6   8  869.01   17.95
   0   6   8  963.92   21.72
   0  -6  -9   89.93   14.58
   0   6   9   68.80   14.46
   0   6   9   78.30   14.36
   0  -6 -10   15.58    3.54
   0   6  10   21.44    8.55
   0   6  11   -1.09    5.95
   0   6  12    6.13    5.18
   1  -5  13    5.21    3.97
   1  -5  12   39.59   14.28
   1  -5  11    3.89    3.43
   1  -5  10  223.33   10.73
   1  -5  10  238.62   18.66
   1  -5   9  146.65    7.79
   1  -5   9  150.11   24.77
   1  -5   8  745.82   17.94
   1  -5   8  716.82   24.28
   1  -5   7 1084.81   35.18
   1  -5   7 1078.15   40.53
  -1   5  -6 1415.29   43.53
   1  -5   6 1483.34   50.37
   1  -5   6 1424.81   49.99
  -1   5  -5  339.08   10.12
   1  -5   5  378.14   15.99
   1  -5   5  363.21   15.75
   1  -5   4  615.22   16.48
  -1   5  -4  575.80   15.81
   1  -5   4  607.30   20.93
   1  -5   4  609.86   17.67
   1  -5   3   19.08    4.09
  -1   5  -3   11.00    3.47
   1  -5   3   20.27    7.78
   1  -5   3   16.97    8.24
   1  -5   2 1373.44   20.75
   1  -5   2 1407.10   21.88
   1  -5   2 1372.11   22.07
   1  -5   1 1149.08   49.93
   1  -5   1 1144.25   49.91
   1  -5   1 1129.87   20.72
   1  -5   0  445.73   11.13
   1  -5   0  423.89   10.03
   1  -5   0  437.90    9.86
   1  -5  -1  644.42   13.20
   1  -5  -1  667.19   13.72
   1  -5  -1  625.75   12.78
   1  -5  -2  102.56    7.46
   1  -5  -2  104.73    9.17
  -1   5   2  103.42    6.23
   1  -5  -3  306.91    9.04
   1  -5  -3  294.33   14.95
  -1   5   3  283.13   14.79
   1  -5  -4 1805.59   27.89
   1  -5  -4 1856.61   28.28
  -1   5   4 1835.25   27.64
   1  -5  -5  810.18   23.42
   1  -5  -5  718.51   22.89
  -1   5   5  768.10   22.41
   1  -5  -6 2134.44   61.37
   1  -5  -6 2153.97   59.99
  -1   5   6 2192.26   60.22
   1  -5  -7  191.30   17.28
  -1   5   7  174.33   14.19
   1  -5  -8   62.23   10.87
  -1   5   8   47.98    3.12
  -1   5   8   62.25   12.30
   1  -5  -9  315.36   21.56
  -1   5   9  293.04    7.99
  -1   5   9  332.43   13.91
   1  -5 -10  156.95    6.77
  -1   5  10  146.62   11.59
  -1   5  11   12.72    8.65
  -1   5  12   64.67   16.03
   2  -4  13    9.01    7.19
   2  -4  12    7.37    5.48
   2  -4  11   85.38   13.36
   2  -4  10   42.34   11.97
   2  -4  10   59.24   14.51
   2  -4   9 1793.89   70.86
   2  -4   9 1899.97   75.85
   2  -4   8    8.03    5.85
   2  -4   8    7.10    6.27
   2  -4   7 1846.22   53.19
   2  -4   7 1904.21   57.43
   2  -4   6  993.91   28.21
   2  -4   6 1009.03   33.57
   2  -4   6 1023.74   32.16
   2  -4   5 2224.74   50.80
   2  -4   5 2320.91   55.77
   2  -4   5 2296.89   61.98
   2  -4   4 1337.50   22.28
   2  -4   3 7521.67   46.63
   2  -4   3 7589.63   45.87
   2  -4   2 1039.45   18.99
  -2   4  -2  964.09   17.52
   2  -4   2 1009.37   19.54
   2  -4   2  980.52   24.30
   2  -4   0 3725.75   38.66
   2  -4   0 3634.54   37.95
   2  -4   0 3641.86   37.39
   2  -4  -1 2881.12   30.62
   2  -4  -1 2942.72   30.50
  -2   4   1 2870.40   29.12
   2  -4  -2  146.87    9.90
   2  -4  -2  156.70    8.56
  -2   4   2  155.37    8.74
  -2   4   2  149.69    9.00
   2  -4  -3 3789.05   39.32
   2  -4  -3 3747.00   40.10
  -2   4   3 3757.74   38.25
  -2   4   3 3718.54   38.12
   2  -4  -4    9.24    3.49
   2  -4  -4   15.98    4.31
  -2   4   4    9.31    2.15
  -2   4   4   14.45    2.33
   2  -4  -4   14.62    3.75
   2  -4  -5 4265.30   64.77
   2  -4  -5 4259.70   64.13
  -2   4   5 4261.63   61.08
   2  -4  -6  229.54   12.17
   2  -4  -6  261.93    8.18
  -2   4   6  232.42    6.92
  -2   4   6  257.20   10.41
   2  -4  -7 2274.08   67.21
  -2   4   7 2162.95   60.10
   2  -4  -8   90.72    9.39
  -2   4   8   78.44    3.19
  -2   4   8   98.69   15.75
   2  -4  -9  367.11   14.57
  -2   4   9  368.49   26.01
   2  -4 -10   27.82    7.27
  -2   4  10   34.02    7.02
   2  -4 -11  385.73   16.98
  -2   4  11  414.34   19.88
  -2   4  12   29.52    4.45
   3  -3  12   12.75    6.07
   3  -3  11    9.05    8.21
   3  -3  10   83.90   15.17
   3  -3   9  733.13   30.26
   3  -3   9  711.57   30.99
   3  -3   8  277.51   18.42
   3  -3   8  293.13   22.84
   3  -3   7  530.51   21.03
   3  -3   7  550.53   26.77
   3  -3   6   40.03    2.97
   3  -3   6   47.04    5.56
   3  -3   6   62.58   13.69
   3  -3   6   56.25   17.99
   3  -3   5 1025.03   34.98
   3  -3   5 1064.45   34.21
   3  -3   4   25.47    3.31
   3  -3   4   28.17    5.88
   3  -3   4   28.57    6.54
   3  -3   4   23.47    5.33
   3  -3   3 2068.07   30.02
   3  -3   3 2168.05   37.16
   3  -3   3 2078.33   35.46
   3  -3   2  596.49   12.00
   3  -3   2  583.22   12.79
   3  -3   2  586.90   12.05
   3  -3   1 1900.05   21.85
   3  -3   1 1939.05   22.07
   3  -3   0  120.51    8.15
  -3   3   0  106.06    5.79
   3  -3   0  107.20    6.48
  -3   3   0  101.12    6.35
   3  -3   0  118.83    6.40
  -3   3   0  114.47    6.20
  -3   3   1 3449.24   35.66
   3  -3  -1 3557.32   36.67
  -3   3   1 3548.51   35.46
   3  -3  -2  831.36   20.15
  -3   3   2  782.85   15.87
   3  -3  -2  840.93   15.66
  -3   3   2  813.33   15.57
  -3   3   2  876.14   15.28
   3  -3  -3 7375.10  314.88
  -3   3   3 6600.24  281.71
   3  -3  -4  397.86   10.38
   3  -3  -4  391.14    7.94
  -3   3   4  394.19    7.93
  -3   3   4  404.48    8.42
   3  -3  -5 1212.51   19.89
   3  -3  -5 1258.66   19.70
  -3   3   5 1204.81   17.51
  -3   3   5 1298.68   19.32
   3  -3  -5 1221.40   17.66
   3  -3  -6  733.08   21.83
   3  -3  -6  776.18   20.90
  -3   3   6  751.90   20.08
  -3   3   6  742.52   20.53
   3  -3  -6  715.45   20.81
   3  -3  -7 1845.04   43.84
  -3   3   7 1826.57   41.20
  -3   3   7 1933.49   44.75
   3  -3  -8   77.01   13.51
  -3   3   8   70.59    3.56
  -3   3   8   68.30    3.36
  -3   3   8   78.73    8.99
   3  -3  -9  534.57   23.64
  -3   3   9  527.08   21.75
   3  -3 -10   20.59    4.55
  -3   3  10   23.23    7.71
   3  -3 -11   88.03    5.85
  -3   3  11   98.83   16.91
  -3   3  12   66.52   12.54
  -3   3  13   40.55   11.89
   4  -2  12    8.28    3.88
   4  -2  11   42.41   11.11
   4  -2  10   32.87    5.65
   4  -2   9   13.36    3.09
   4  -2   9   38.89   13.34
   4  -2   8   24.74    6.17
   4  -2   8   14.70    7.98
   4  -2   7   29.65    7.66
   4  -2   7   34.32    8.75
   4  -2   6    3.31    1.35
   4  -2   6    4.14    7.03
   4  -2   6   -0.66    8.21
   4  -2   5    5.91    1.25
   4  -2   5    4.71    4.47
   4  -2   5    7.73    5.97
   4  -2   5    5.81    6.69
   4  -2   4  165.50    5.41
   4  -2   4  159.91    5.73
   4  -2   4  178.27   13.07
   4  -2   4  168.19   10.84
   4  -2   3  702.51   19.22
   4  -2   3  678.53   19.22
   4  -2   3  704.49   25.65
   4  -2   3  719.94   23.36
   4  -2   2  515.39   14.31
   4  -2   2  482.79   14.83
   4  -2   2  501.78   15.42
   4  -2   2  500.77   15.31
   4  -2   1  148.00    8.08
  -4   2  -1  143.60    7.82
   4  -2   1  144.83    8.58
   4  -2   1  152.10    8.80
  -4   2   0 4430.23   44.60
   4  -2   0 4913.34  210.14
   4  -2   0 4889.05  208.87
  -4   2   0 4281.88   43.47
   4  -2  -1   62.08    5.16
  -4   2   1   53.90    4.75
   4  -2  -1   77.73   17.55
  -4   2   1   50.74    4.14
   4  -2  -1   62.17    4.36
  -4   2   1   53.51    5.24
   4  -2  -2  135.99   10.60
  -4   2   2  105.93    7.31
   4  -2  -2  140.14   10.06
  -4   2   2  126.51    8.67
  -4   2   2  122.30    7.08
   4  -2  -3   89.43    6.01
  -4   2   3   93.02    6.93
  -4   2   3   85.89    5.39
   4  -2  -3  100.81    4.72
  -4   2   3   94.35    4.43
   4  -2  -4  262.47    7.66
   4  -2  -4  257.23    5.74
  -4   2   4  253.15    5.91
  -4   2   4  269.94    4.76
   4  -2  -5  900.17   17.18
   4  -2  -5  901.34   15.40
  -4   2   5  868.72   14.92
   4  -2  -5  884.38   14.90
   4  -2  -6 1804.96   27.05
   4  -2  -6 1880.78   26.26
  -4   2   6 1834.68   25.29
   4  -2  -6 1750.09   24.53
   4  -2  -7   11.10    4.94
  -4   2   7   -0.19    2.56
   4  -2  -7   -0.03    1.93
   4  -2  -8   11.60    4.51
  -4   2   8    5.27    5.17
   4  -2  -9    2.77    2.97
  -4   2   9    4.05    4.99
   4  -2 -10  526.87   16.50
  -4   2  10  505.15   15.77
   4  -2 -11   75.03    6.46
  -4   2  11   79.18   15.29
  -4   2  12  172.20    8.26
  -4   2  13   61.83   12.50
   5  -1  11  102.08   21.66
   5  -1  10   28.75   10.56
   5  -1   9  418.72   14.39
   5  -1   9  429.79   24.69
   5  -1   8  354.18   20.36
   5  -1   8  343.28   14.47
   5  -1   7    7.48    1.80
   5  -1   7    6.36    6.28
   5  -1   7   10.40    6.43
   5  -1   6  564.58   24.25
   5  -1   6  572.85   24.57
   5  -1   6  587.92   27.50
   5  -1   5  134.57    9.56
   5  -1   5  139.63    8.99
   5  -1   5  146.23   25.05
   5  -1   4  446.24   14.36
   5  -1   4  442.62   16.87
   5  -1   4  426.37   16.60
   5  -1   3 2903.33   65.91
   5  -1   3 2906.93   66.57
   5  -1   3 2789.81   64.34
   5  -1   2 1044.28   10.87
   5  -1   2 1015.90   28.70
   5  -1   2 1051.65   14.98
   5  -1   1  242.92    7.22
   5  -1   1  234.01    7.34
   5  -1   1  227.63    8.35
   5  -1   0 2557.55   26.69
   5  -1   0 2572.50   27.72
   5  -1   0 2509.88   27.63
   5  -1  -1  739.08   14.48
  -5   1   1  663.43   13.02
   5  -1  -1  708.89   14.13
   5  -1  -1  703.69   13.42
  -5   1   1  679.48   13.18
   5  -1  -2 2426.55   26.84
  -5   1   2 2334.17   24.82
   5  -1  -2 2465.65   27.42
   5  -1  -3 2220.78   25.11
   5  -1  -3 2163.37   23.66
  -5   1   3 2186.92   22.97
  -5   1   3 2228.23   22.15
   5  -1  -4 2517.42   27.46
   5  -1  -4 2500.87   26.21
  -5   1   4 2501.88   25.54
   5  -1  -5 1193.92   13.50
  -5   1   5 1192.93   12.67
   5  -1  -6 1518.68   23.46
   5  -1  -6 1464.38   20.55
   5  -1  -6 1477.47   20.99
   5  -1  -7  744.11   21.74
   5  -1  -7  720.13   19.75
   5  -1  -8  928.10   27.02
  -5   1   8  885.62   25.58
   5  -1  -8  833.63   22.60
   5  -1  -9  364.77   15.73
  -5   1   9  342.00   14.77
   5  -1 -10   30.27    6.62
  -5   1  10   29.56    6.15
   5  -1 -11  254.77    6.37
  -5   1  11  259.55   11.52
  -5   1  12   61.24    9.74
  -5   1  13   14.86    5.14
   6   0  11    3.24    4.44
   6   0  10  193.93   41.47
   6   0   9   -1.85    4.52
   6   0   8  761.40   24.83
   6   0   8  746.30   36.34
   6   0   7   -0.82    3.23
   6   0   7    1.42    7.01
   6   0   7   -2.04    9.55
   6   0   6 1540.48   46.71
   6   0   6 1618.03   48.04
   6   0   6 1676.15   49.45
   6   0   5   -3.54    7.32
   6   0   5   -1.67    8.97
  -6   0  -4 2218.83   65.43
   6   0   4 2268.85   67.46
   6   0   4 2400.86   66.75
  -6   0  -3   -1.77    4.40
   6   0   3   -6.23    6.95
   6   0   3   -3.08    7.54
  -6   0  -2 7171.24  105.79
   6   0   2 7307.20   58.95
   6   0   2 7395.93   36.92
  -6   0  -1    1.66    2.75
   6   0   1   -5.64    7.07
  -6   0   0 1626.92   19.01
   6   0   0 1696.81   21.23
   6   0   0 1628.42   19.59
   6   0  -1    7.98    4.86
   6   0  -1   -3.20    7.52
   6   0  -1    3.79    3.15
   6   0  -2  742.89   16.30
   6   0  -3    2.22    2.64
   6   0  -3    1.09    3.44
  -6   0   3    0.77    1.75
   6   0  -3   -3.63    3.32
  -6   0   3    2.19    2.85
   6   0  -4  856.13   17.66
   6   0  -4  877.94   16.74
  -6   0   4  834.02   15.39
   6   0  -4  865.64   15.07
   6   0  -5   -2.58    3.73
  -6   0   5    3.36    1.37
   6   0  -5    0.33    0.67
   6   0  -5    1.10    1.45
   6   0  -6 5620.90   78.85
   6   0  -6 5395.11   74.12
   6   0  -7    3.49    4.99
   6   0  -7    1.62    1.49
   6   0  -7    0.45    2.10
  -6   0   7    2.26    1.88
   6   0  -7    2.90    1.60
   6   0  -8 2558.70   59.57
   6   0  -8 2559.66   57.26
   6   0  -8 2519.37   56.23
  -6   0   8 2524.06   59.21
   6   0  -8 2386.69   54.71
   6   0  -9    0.02    3.21
  -6   0   9    0.26    2.05
   6   0 -10 1278.49   35.45
  -6   0  10 1189.31   37.35
   6   0 -11    1.18    1.86
  -6   0  11    0.04    2.66
  -6   0  12  404.15   18.07
  -6   0  13    1.85    1.64
   7   1  10  111.14   22.93
   7   1   9   18.74    7.51
   7   1   8  189.89   14.22
   7   1   8  221.65   34.09
   7   1   7    5.66    8.46
   7   1   7   11.45    8.86
  -7  -1  -6  636.66   23.79
   7   1   6  588.96   23.76
   7   1   6  599.85   33.18
  -7  -1  -5   24.51    5.50
   7   1   5   23.15    6.13
   7   1   5   31.11   13.46
  -7  -1  -4 1460.86   51.12
   7   1   4 1443.03   49.77
   7   1   4 1531.79   51.17
  -7  -1  -3   35.59    8.97
   7   1   3   24.56    9.37
   7   1   3   32.47    5.93
  -7  -1  -2  723.98   22.76
   7   1   2  723.18   21.66
   7   1   2  745.19   26.41
  -7  -1  -1  507.15   23.14
   7   1   1  503.46   18.19
   7   1   1  473.95   16.63
  -7  -1   0 1932.43   32.89
   7   1   0 1981.70   30.95
   7   1   0 1846.67   28.92
  -7  -1   1 1029.05   28.33
   7   1  -1 1029.36   29.17
   7   1  -1 1056.58   11.15
  -7  -1   2 1439.42   19.25
   7   1  -2 1331.69   19.15
  -7  -1   3 6450.70  276.07
   7   1  -3 6945.04  296.72
  -7  -1   3 6406.91  273.55
   7   1  -4 2659.11   38.55
   7   1  -4 2600.55   36.76
  -7  -1   4 2599.73   36.07
   7   1  -5 3512.06   49.52
   7   1  -5 3272.47   44.94
   7   1  -5 3399.09   46.91
   7   1  -6 1595.82   25.33
   7   1  -6 1622.92   23.92
   7   1  -6 1648.04   24.82
   7   1  -6 1616.67   23.41
   7   1  -6 1634.35   24.86
   7   1  -7  893.12   24.54
   7   1  -7  876.04   22.75
   7   1  -7  876.78   23.07
  -7  -1   7  849.81   22.05
   7   1  -7  893.60   23.23
   7   1  -8  891.15   29.13
   7   1  -8  891.32   26.06
   7   1  -8  887.65   24.44
  -7  -1   8  931.12   26.18
   7   1  -8  872.47   23.43
   7   1  -9   65.51    5.85
   7   1  -9   66.11    2.17
   7   1  -9   62.27    3.85
  -7  -1   9   69.23    4.48
   7   1 -10  250.60   13.03
  -7  -1  10  226.97   13.65
   7   1 -11  448.45   12.93
  -7  -1  11  438.06   12.49
  -7  -1  12   13.98    3.19
  -7  -1  13   94.34   10.48
   8   2  10   31.72    6.05
   8   2   9    0.22    5.85
   8   2   8   22.06    9.58
   8   2   8   16.70    9.19
   8   2   7   18.34    9.22
   8   2   7   11.09    5.99
  -8  -2  -6   33.93    6.82
   8   2   6   33.58    5.12
   8   2   6   36.64   10.24
  -8  -2  -5  107.54   11.25
   8   2   5   96.01   23.98
   8   2   5  109.00   24.45
  -8  -2  -4  292.39   19.82
   8   2   4  260.09   10.91
   8   2   4  271.03   17.38
  -8  -2  -3   10.01    6.65
   8   2   3   12.03   11.80
   8   2   3    2.64   10.41
  -8  -2  -2  203.81   14.77
   8   2   2  205.57   15.23
   8   2   2  198.45   17.19
  -8  -2  -1   54.57   12.20
   8   2   1   57.11    9.55
   8   2   1   49.46   10.86
  -8  -2   0  265.76   23.29
   8   2   0  220.83   11.67
   8   2   0  248.17   14.52
  -8  -2   1   66.16   15.59
   8   2  -1   68.85   13.82
   8   2  -1   58.61    8.64
  -8  -2   2   43.07    9.87
   8   2  -2   50.07    8.17
  -8  -2   3   19.01    6.63
   8   2  -3   10.14    4.13
   8   2  -3   13.97    4.78
   8   2  -4 1399.61   22.25
   8   2  -5  308.19    8.94
   8   2  -5  318.78   11.08
   8   2  -6  379.90   15.09
   8   2  -6  382.74   13.53
   8   2  -6  384.50   11.21
   8   2  -6  391.87   12.08
   8   2  -7   34.13    6.58
   8   2  -7   27.99    4.70
   8   2  -7   23.08    6.39
   8   2  -8  269.33   15.68
   8   2  -8  265.96   14.45
  -8  -2   8  293.68   16.37
   8   2  -9  230.63   13.66
   8   2  -9  213.07   10.44
  -8  -2   9  230.70   11.76
   8   2 -10 1077.55   31.19
   8   2 -10 1016.98   28.08
  -8  -2  10 1042.74   29.72
   8   2 -11   63.48    7.48
  -8  -2  11   56.01    8.63
  -8  -2  12  848.19   28.88
  -8  -2  13    3.14    1.98
   9   3   9   30.83   10.90
   9   3   8   27.30    9.39
   9   3   7   91.46   23.22
   9   3   7  151.28   13.98
  -9  -3  -6   16.21    4.15
   9   3   6   12.67    8.89
   9   3   6   15.73    9.31
  -9  -3  -5  210.43   12.61
   9   3   5  212.56   11.44
   9   3   5  198.66   34.80
  -9  -3  -4   46.52   10.21
   9   3   4   42.03   10.11
   9   3   4   53.65   13.43
  -9  -3  -3  520.58   21.88
   9   3   3  555.73   20.64
   9   3   3  539.69   28.94
  -9  -3  -2   13.64    6.61
   9   3   2   38.13   14.81
   9   3   2   21.24   11.32
  -9  -3  -1 2386.15   77.41
   9   3   1 2395.01   76.88
   9   3   1 2323.87   75.59
  -9  -3   0   19.01    7.56
   9   3   0   19.36    8.91
   9   3   0   19.03    8.90
  -9  -3   1 2547.48   61.57
   9   3  -1 2550.93   60.64
   9   3  -1 2515.63   59.20
  -9  -3   2  439.26   23.59
   9   3  -2  378.57   22.43
  -9  -3   3 1964.74   46.71
   9   3  -3 1953.74   48.23
   9   3  -3 1941.55   46.44
  -9  -3   4   88.83   18.14
   9   3  -4   83.33    9.20
   9   3  -4   75.19   12.85
  -9  -3   5  211.22   17.84
   9   3  -5  188.66   10.92
   9   3  -5  229.63   11.43
  -9  -3   6   94.36   17.02
   9   3  -6   88.96    7.28
   9   3  -6   97.87   12.11
   9   3  -7  338.41   19.83
   9   3  -7  315.65   20.40
   9   3  -7  378.10   21.20
   9   3  -8   45.25    7.55
   9   3  -8   35.68    8.73
   9   3  -8   29.52   10.41
   9   3  -9  389.39   21.97
   9   3  -9  343.77   17.02
  -9  -3   9  336.49   20.39
   9   3 -10  475.20   16.59
   9   3 -10  454.97   14.08
  -9  -3  10  441.97   18.77
   9   3 -11   41.81    7.81
   9   3 -11   27.46    7.15
  -9  -3  11   43.24    8.35
  -9  -3  12   17.18    3.62
  -9  -3  13  159.67    6.53
  10   4   8   39.98   17.69
  10   4   7  191.34   12.71
  10   4   7  174.51   36.99
 -10  -4  -6  127.41   10.15
  10   4   6  114.04   30.03
  10   4   6  119.97   17.53
 -10  -4  -5  557.62   30.26
  10   4   5  615.54   22.02
  10   4   5  654.14   33.54
 -10  -4  -4    3.00    4.69
  10   4   4   11.48    5.61
  10   4   4   17.33    6.18
 -10  -4  -3  907.75   38.57
  10   4   3  858.86   31.92
  10   4   3  912.55   34.70
 -10  -4  -2  199.52   32.22
  10   4   2  210.99   37.81
  10   4   2  192.70   13.00
 -10  -4  -1 1838.40   53.45
  10   4   1 1861.20   51.28
  10   4   1 1881.67   53.91
 -10  -4   0  297.75   15.36
  10   4   0  314.06   20.12
  10   4   0  323.86   19.85
 -10  -4   1 4124.41  131.51
  10   4  -1 3906.97  128.20
  10   4  -1 3881.03  120.65
 -10  -4   2  195.84   16.28
  10   4  -2  219.04   18.96
  10   4  -2  234.48   17.18
 -10  -4   3 2929.86   82.91
  10   4  -3 3122.46   86.82
  10   4  -3 2987.95   82.20
 -10  -4   4  687.65   25.95
  10   4  -4  716.64   27.31
  10   4  -4  683.31   26.97
 -10  -4   5 1465.99   43.99
  10   4  -5 1486.79   42.90
  10   4  -5 1427.75   40.90
 -10  -4   6  926.18   33.31
  10   4  -6  953.14   35.98
  10   4  -6  955.11   34.07
 -10  -4   7 1331.08   47.97
  10   4  -7 1308.53   44.21
  10   4  -7 1247.70   46.84
  10   4  -8  701.53   24.54
  10   4  -8  663.35   22.94
  10   4  -8  685.26   22.21
  10   4  -9  963.23   32.82
  10   4  -9  884.46   21.70
  10   4  -9  960.64   32.91
  10   4 -10  133.32    9.31
  10   4 -10  113.15   11.72
  10   4 -11  526.42   22.95
  10   4 -11  508.85   18.97
 -10  -4  11  511.69   19.60
 -10  -4  12   90.42    4.52
 -10  -4  13    7.78    3.19
  11   5   7   54.62   15.33
  11   5   7  132.99   14.84
 -11  -5  -6   43.89   11.75
  11   5   6   54.43   15.02
  11   5   6   68.26   15.87
 -11  -5  -5   33.27    8.04
  11   5   5   35.02    7.75
  11   5   5   24.85    9.91
 -11  -5  -4  173.70   15.67
  11   5   4  172.68   34.55
  11   5   4  170.66   32.69
 -11  -5  -3  194.58    9.86
  11   5   3  230.34   18.88
  11   5   3  216.65   19.02
 -11  -5  -2  277.88   13.93
  11   5   2  301.57   16.48
  11   5   2  285.73   14.29
 -11  -5  -1  273.79   12.71
  11   5   1  281.32   24.88
  11   5   1  333.11   30.31
 -11  -5   0  526.01   15.60
  11   5   0  567.01   21.29
  11   5   0  540.98   22.31
 -11  -5   1  260.33   15.88
  11   5  -1  312.73   17.01
  11   5  -1  283.06   15.32
 -11  -5   2 2768.00   90.82
  11   5  -2 2957.52   80.84
  11   5  -2 2786.58   81.45
 -11  -5   3   81.23   17.18
  11   5  -3   93.30   13.15
  11   5  -3   76.00   31.61
 -11  -5   4  658.40   26.34
  11   5  -4  706.17   25.87
  11   5  -4  701.21   29.03
 -11  -5   5  169.17   32.11
  11   5  -5  199.97   17.65
  11   5  -5  203.74   16.31
 -11  -5   6  554.10   20.43
  11   5  -6  583.64   21.01
  11   5  -6  609.45   22.33
  11   5  -7  123.71   10.74
  11   5  -7  137.78   12.30
 -11  -5   8  793.72   23.54
  11   5  -8  780.00   34.08
  11   5  -8  818.63   22.42
  11   5  -9   99.12   12.00
  11   5  -9   69.82   11.68
  11   5  -9   84.30   12.60
  11   5 -10  156.58    8.25
  11   5 -10  145.55    7.04
  11   5 -10  171.97   24.02
  11   5 -11   24.54    7.30
  11   5 -11   19.24    6.30
  11   5 -11   23.95    5.31
 -11  -5  12  419.83   18.00
 -11  -5  13    3.19    2.76
  12   6   6   -0.70    4.44
  12   6   6    4.83    5.50
 -12  -6  -5   22.81    3.92
  12   6   5   25.50    5.78
  12   6   5   28.87    5.60
 -12  -6  -4   14.38    5.84
  12   6   4    3.80    9.14
  12   6   4    6.27    6.03
 -12  -6  -3   19.74    6.96
  12   6   3   21.63   13.47
  12   6   3   14.92   10.09
 -12  -6  -2    3.74    5.59
  12   6   2   -3.01    9.45
  12   6   2    0.30    6.45
 -12  -6  -1    5.62    6.15
  12   6   1   10.04    8.87
  12   6   1   18.98   11.71
 -12  -6   0   58.46   10.45
  12   6   0   62.05   14.05
  12   6   0   64.72   13.60
 -12  -6   1    5.17    7.76
  12   6  -1    9.38    5.33
  12   6  -1   12.44    8.48
 -12  -6   2   17.99    5.47
  12   6  -2    5.73   10.36
  12   6  -2   19.49   12.83
 -12  -6   3   61.97   18.06
  12   6  -3   71.13   14.61
  12   6  -3   61.56   10.93
 -12  -6   4  437.16   20.95
  12   6  -4  464.33   22.13
  12   6  -4  460.74   22.03
 -12  -6   5  285.81   22.30
  12   6  -5  353.63   20.11
  12   6  -5  277.56   23.62
 -12  -6   6   27.74    7.41
  12   6  -6   57.55   10.80
  12   6  -6   26.94    8.29
 -12  -6   7  369.46   24.39
  12   6  -7  384.30   14.46
  12   6  -7  375.03   29.39
 -12  -6   8  228.70   10.00
  12   6  -8  224.65   13.27
  12   6  -8  207.30    9.86
 -12  -6   9  251.08   19.63
  12   6  -9  239.02   18.72
  12   6  -9  221.67   39.65
  12   6 -10   -2.20    6.30
  12   6 -10   -2.17    5.80
  12   6 -10    3.87    3.93
  12   6 -11  253.53   17.42
  12   6 -11  261.27   23.71
  12   6 -11  257.47   13.00
  12   6 -12    3.64    2.50
  12   6 -12   14.61    6.78
 -13  -7  -4   65.79   26.44
  13   7   4  108.15   15.58
  13   7   4  104.30   24.07
 -13  -7  -3   85.32   18.50
  13   7   3   78.65   16.74
  13   7   3   76.05   10.44
 -13  -7  -2  142.80   26.37
  13   7   2  177.03   14.53
  13   7   2  166.25   26.57
 -13  -7  -1   64.31   12.27
  13   7   1   66.70   15.90
  13   7   1   70.41   17.16
 -13  -7   0  121.02   24.39
  13   7   0  102.03   13.68
  13   7   0  142.53   19.99
 -13  -7   1   13.08    6.16
  13   7  -1   14.47   10.02
  13   7  -1   25.93   10.37
 -13  -7   2  222.24   13.99
  13   7  -2  235.10   16.66
  13   7  -2  241.00   43.54
 -13  -7   3   18.82    5.26
  13   7  -3   35.25   13.20
  13   7  -3   17.17   13.42
 -13  -7   4   32.58    7.78
  13   7  -4   12.90    8.61
  13   7  -4   33.94   11.11
 -13  -7   5   35.01    9.89
  13   7  -5   56.48   12.40
  13   7  -5   24.79    9.95
 -13  -7   6  236.97   11.53
  13   7  -6  237.73   11.98
  13   7  -6  227.93   12.12
 -13  -7   7  109.26   20.63
  13   7  -7  108.97   14.53
  13   7  -7  107.67   18.73
 -13  -7   8  106.98   28.94
  13   7  -8  115.06   10.78
  13   7  -8  111.03   23.70
 -13  -7   9   83.66   29.14
  13   7  -9   89.53   17.23
  13   7  -9   69.20   13.47
  13   7 -10   21.86    5.46
  13   7 -10   26.90    6.71
  13   7 -11   10.01    4.38
  13   7 -11   17.22    9.22
  13   7 -11   15.71    5.55
  13   7 -12  114.94   25.38
  13   7 -12  122.88   15.16
  13   7 -12  130.98    7.82
 -14  -8  -3  112.77   21.33
  14   8   3  105.19   27.93
  14   8   3  141.08   16.41
 -14  -8  -2  110.97   28.45
  14   8   2  131.16   14.70
  14   8   2  129.83   14.08
 -14  -8  -1  287.41   26.84
  14   8   1  289.43   53.19
  14   8   1  292.98   42.10
 -14  -8   0  166.07   36.13
  14   8   0  208.91   22.01
  14   8   0  167.87   39.07
 -14  -8   1  108.99   19.60
  14   8  -1   96.72   12.22
  14   8  -1  149.23   18.72
 -14  -8   2  236.52   25.12
  14   8  -2  214.41   36.08
  14   8  -2  210.15   16.38
 -14  -8   3  192.34   39.02
  14   8  -3  196.06   39.71
  14   8  -3  232.04   39.18
 -14  -8   4  392.99   18.20
  14   8  -4  405.02   20.14
  14   8  -4  417.82   33.71
 -14  -8   5  130.01   29.44
  14   8  -5  173.43   28.96
  14   8  -5  164.88   18.31
 -14  -8   6  396.39   22.15
  14   8  -6  429.62   21.80
  14   8  -6  396.76   19.28
 -14  -8   7   40.33   12.18
  14   8  -7   37.94   10.29
  14   8  -7   43.08   10.48
 -14  -8   8  246.14   24.86
  14   8  -8  218.74   16.81
  14   8  -8  251.23   24.97
 -14  -8   9   42.85   12.46
  14   8  -9   50.57   15.61
  14   8  -9   45.99   11.12
 -14  -8  10  218.63   21.82
  14   8 -10  223.57   11.44
  14   8 -10  234.44   31.82
  14   8 -11   13.41    6.08
  14   8 -11   16.36    9.02
  14   8 -11   -1.49    4.68
  14   8 -12  103.23   13.25
  14   8 -12   69.27   14.73
  14   8 -12   80.50   17.12
 -15  -9  -1   64.66   17.17
  15   9   1   79.45   21.85
  15   9   1   87.77   15.64
 -15  -9   0   24.86    9.62
  15   9   0   25.64   12.40
  15   9   0   20.78    9.66
 -15  -9   1   76.09   19.68
  15   9  -1   77.15   13.06
  15   9  -1  103.20   19.92
 -15  -9   2    4.84    5.32
  15   9  -2   -0.34    6.71
  15   9  -2   -1.18    8.02
 -15  -9   3  213.61   41.48
  15   9  -3  228.69   18.15
  15   9  -3  242.14   46.24
 -15  -9   4   24.19    9.37
  15   9  -4   20.24   11.18
  15   9  -4   22.99    9.40
 -15  -9   5  104.78   25.94
  15   9  -5  140.81   14.98
  15   9  -5  143.15   23.83
 -15  -9   6    8.38    5.84
  15   9  -6    5.28    9.59
  15   9  -6   14.13    4.01
 -15  -9   7   30.56    8.23
  15   9  -7   11.97    9.00
  15   9  -7   30.55   12.68
 -15  -9   8   10.00    8.54
  15   9  -8   10.37    8.61
  15   9  -8   -1.99    7.44
 -15  -9   9   58.62   12.35
  15   9  -9   60.15   11.46
  15   9  -9   68.64   15.01
 -15  -9  10  108.02   29.98
  15   9 -10  111.25   22.12
  15   9 -10  140.66   11.37
  15   9 -11   76.81   16.75
  15   9 -11   90.44   16.70
  15   9 -12   63.28   24.17
  15   9 -12   73.24   16.58
 -16 -10   1   -2.77    9.08
  16  10  -1   11.37    9.97
  16  10  -1   19.83   10.14
 -16 -10   2   28.69    8.82
  16  10  -2   45.56   13.17
  16  10  -2   23.87   11.92
 -16 -10   3   15.60    7.97
  16  10  -3    3.27    6.72
  16  10  -3   25.78   12.36
 -16 -10   4   18.22    7.48
  16  10  -4   29.61   10.64
  16  10  -4   11.30    9.90
 -16 -10   5   15.92    9.20
  16  10  -5    4.69    9.07
  16  10  -5    8.06    6.07
  16  10  -6   18.18    8.99
  16  10  -6   12.86    8.94
 -16 -10   7    8.17    6.61
  16  10  -7   10.57    5.66
  16  10  -7   12.23    7.75
 -16 -10   8  106.25   35.61
  16  10  -8  129.27   15.80
  16  10  -8   99.88   27.60
 -16 -10   9   -2.43    6.38
  16  10  -9    8.58   11.37
  16  10  -9   -4.13    7.15
 -16 -10  10  147.25   39.23
  16  10 -10  190.04   15.29
  16  10 -10  155.19   38.80
 -16 -10  11   17.29    6.26
  16  10 -11   18.86   10.08
  16  10 -11   10.71    6.90
  16  10 -12  111.41   11.56
 -17 -11   5   33.67   12.72
  17  11  -5   48.00   14.80
  17  11  -5   51.95   17.20
 -17 -11   6   13.55    6.97
  17  11  -6   11.16    9.58
  17  11  -6   14.91    5.41
 -17 -11   7    5.59    5.80
  17  11  -7   -0.97    9.14
  17  11  -7    4.71    6.02
 -17 -11   8   20.63   11.47
  17  11  -8   13.61    8.44
  17  11  -8   18.02    9.66
 -17 -11   9  109.25   22.18
  17  11  -9   99.62   28.25
  17  11  -9  103.37   18.55
  -8 -16   4   13.41    6.82
  -8 -16   4   13.86    8.52
   8  16  -4   24.09    9.37
  -8 -16   3  136.26   31.79
  -8 -16   3  188.88   16.22
   8  16  -3  135.62   39.41
  -8 -16   2    9.08    4.89
  -8 -16   2    9.54    5.41
   8  16  -2    7.79    4.28
  -7 -15   8   33.91   10.93
   7  15  -8   26.03   10.12
  -7 -15   7   84.90   24.48
  -7 -15   7   98.56   27.92
   7  15  -7  116.66   23.12
  -7 -15   6    4.88    5.29
  -7 -15   6   -3.26    5.14
   7  15  -6   11.96    5.38
  -7 -15   5  261.20   17.38
  -7 -15   5  254.25   22.92
   7  15  -5  240.01   48.29
  -7 -15   4   16.90    4.63
  -7 -15   4   22.09    7.32
   7  15  -4    6.99    5.17
  -7 -15   3   92.34   25.51
  -7 -15   3  101.40   22.10
   7  15  -3  101.59   15.04
  -7 -15   2   17.14    6.38
  -7 -15   2   26.74   11.32
   7  15  -2   12.51    8.16
  -7 -15   1   93.53   25.63
  -7 -15   1   93.97   19.26
   7  15  -1   87.08   23.28
  -7 -15   0   13.31    6.10
  -7 -15   0    3.01    5.46
   7  15   0   19.30    8.68
  -7 -15  -1   94.27   23.76
  -7 -15  -1   79.84   13.66
   7  15   1   64.44   10.39
  -7 -15  -2   13.46    7.88
  -7 -15  -2   -1.27    4.96
   7  15   2   10.73    5.83
  -6 -14   9   13.02    9.04
  -6 -14   9    6.34    3.72
  -6 -14   8    6.84    3.06
  -6 -14   8   -0.75    6.97
  -6 -14   7   77.99   24.78
  -6 -14   7   99.86   28.90
  -6 -14   6    2.48    4.50
  -6 -14   6    7.82    7.35
   6  14  -6    5.52   10.61
  -6 -14   5    1.84    3.43
  -6 -14   5    5.08    4.51
   6  14  -5    5.33    5.03
  -6 -14   4   35.31   11.46
  -6 -14   4   54.94   15.80
   6  14  -4   50.17   16.65
  -6 -14   3    4.82    5.65
  -6 -14   3    5.32    3.47
   6  14  -3  -11.40    8.00
  -6 -14   2   10.69    7.54
  -6 -14   2   16.18   11.65
   6  14  -2   19.92    9.97
  -6 -14   1   30.58   13.46
  -6 -14   1   44.36   12.32
   6  14  -1   20.79    8.24
  -6 -14   0   30.60   10.31
  -6 -14   0   25.59   10.51
   6  14   0   23.37    6.10
  -6 -14  -1   15.15    7.65
  -6 -14  -1   11.86    5.80
   6  14   1   -0.09    8.31
  -6 -14  -2   15.38   12.01
  -6 -14  -2   15.12    6.72
   6  14   2   21.71   10.78
  -6 -14  -3    6.89    5.01
  -6 -14  -3   11.21    8.39
   6  14   3   26.04   13.50
  -6 -14  -4   26.11    8.40
  -6 -14  -4   24.49    8.06
   6  14   4   36.51    8.50
  -5 -13  10   34.34    7.01
  -5 -13  10   62.52   11.58
  -5 -13   9    9.70    4.23
  -5 -13   9   18.00    7.04
  -5 -13   8  221.36   16.40
  -5 -13   8  197.60   33.11
  -5 -13   7   17.53    5.30
  -5 -13   7    4.46    5.48
  -5 -13   7    5.53    5.82
  -5 -13   6  152.24   27.12
  -5 -13   6  151.42   34.04
  -5 -13   6  169.19   25.28
  -5 -13   5    6.61    5.05
  -5 -13   5    8.64    4.83
  -5 -13   4  365.19   25.95
  -5 -13   4  394.76   20.91
   5  13  -4  385.34   46.44
  -5 -13   3   22.23    5.69
  -5 -13   3   29.06    7.66
   5  13  -3   25.12    5.13
  -5 -13   2  451.57   21.57
  -5 -13   2  480.96   19.03
   5  13  -2  456.06   25.15
  -5 -13   1   25.13    5.48
  -5 -13   1   36.92   10.17
   5  13  -1   35.72    8.48
  -5 -13   0  443.65   23.27
  -5 -13   0  434.60   18.75
   5  13   0  430.17   23.22
  -5 -13  -1    0.38   12.53
  -5 -13  -1   14.48    8.66
   5  13   1   16.92    8.21
  -5 -13  -2  553.97   34.98
  -5 -13  -2  586.50   36.80
   5  13   2  571.94   40.20
  -5 -13  -3   -5.41   10.64
  -5 -13  -3    3.55    3.58
   5  13   3    9.69    6.53
  -5 -13  -4  175.40   39.58
  -5 -13  -4  136.95   26.23
   5  13   4  155.70   26.18
  -5 -13  -5   16.73    9.88
   5  13   5   18.47    5.98
  -5 -13  -6   91.72   21.68
   5  13   6   66.40   23.84
   5  13   6  112.25   14.08
  -4 -12  11    0.41    3.99
  -4 -12  11    9.96    4.42
  -4 -12  10   97.21   22.22
  -4 -12  10  110.36   28.71
  -4 -12   9    1.24    3.85
  -4 -12   9   -4.40    7.36
  -4 -12   8  342.25   17.79
  -4 -12   8  365.29   16.64
  -4 -12   7   26.49    4.98
  -4 -12   7   32.78   10.78
  -4 -12   7   30.91    8.00
  -4 -12   6   31.91   11.28
  -4 -12   6   36.92    8.44
  -4 -12   6   36.78   10.08
  -4 -12   5   52.60   11.06
  -4 -12   5   46.05   11.21
  -4 -12   5   58.45   11.18
  -4 -12   4  566.43   31.69
  -4 -12   4  568.30   34.50
  -4 -12   4  604.20   28.62
  -4 -12   3   51.90   14.94
  -4 -12   3   56.59   11.28
   4  12  -3   48.91    9.19
  -4 -12   2 1061.69   43.82
  -4 -12   2 1020.63   43.24
   4  12  -2 1041.93   48.30
  -4 -12   1   44.62   10.86
  -4 -12   1   35.99    7.18
   4  12  -1   30.29    8.32
  -4 -12   0  845.69   38.12
  -4 -12   0  833.53   37.66
   4  12   0  885.47   37.00
  -4 -12  -1   19.52    8.56
  -4 -12  -1   13.63    3.67
   4  12   1    1.24    7.72
  -4 -12  -2  661.74   29.96
  -4 -12  -2  682.00   30.94
   4  12   2  618.45   29.48
  -4 -12  -3  125.69   27.63
  -4 -12  -3   96.24   21.82
   4  12   3  122.01   15.66
  -4 -12  -4  722.82   58.18
  -4 -12  -4  645.09   26.49
   4  12   4  715.39   27.63
  -4 -12  -5   16.14    9.68
  -4 -12  -5    8.79    5.15
   4  12   5    8.20    7.75
  -4 -12  -6  416.51   25.68
   4  12   6  369.93   28.01
  -4 -12  -7   -1.12    7.96
   4  12   7    6.06    3.77
   4  12   7    4.37    7.98
  -4 -12  -8  253.05   38.83
   4  12   8  182.80   48.53
  -3 -11  12    0.86    7.13
  -3 -11  11   37.42   10.79
  -3 -11  11   37.36    9.63
  -3 -11  10   11.09    5.76
  -3 -11  10    7.38    5.31
  -3 -11   9  184.12   12.88
  -3 -11   9  186.55   34.13
  -3 -11   8   44.97   13.03
  -3 -11   8   45.74   11.96
  -3 -11   7   79.24   13.86
  -3 -11   7   78.64   17.94
  -3 -11   7   85.77   15.70
  -3 -11   6   14.02    9.08
  -3 -11   6   13.92    4.73
  -3 -11   6   10.08    8.43
  -3 -11   5   33.34    6.80
  -3 -11   5   37.31    8.50
  -3 -11   5   34.90    8.10
  -3 -11   4  118.90    6.02
  -3 -11   4  162.91   31.79
  -3 -11   4  152.40   17.16
  -3 -11   3  143.22    9.67
  -3 -11   3  135.22   24.30
  -3 -11   3  134.41   10.06
  -3 -11   2  315.33   13.17
  -3 -11   2  316.32   18.98
   3  11  -2  324.33   11.77
  -3 -11   1   21.03    7.95
  -3 -11   1   32.04   11.53
   3  11  -1   17.00    5.67
  -3 -11   0  266.60   20.05
  -3 -11   0  317.16   15.20
   3  11   0  253.28   14.69
  -3 -11  -1   11.33    8.49
  -3 -11  -1    9.97    3.86
   3  11   1    4.89    4.15
  -3 -11  -2  508.88   26.45
  -3 -11  -2  504.50   23.62
   3  11   2  514.31   23.10
  -3 -11  -3   98.52   21.40
  -3 -11  -3  108.56   14.83
   3  11   3   93.43   12.30
  -3 -11  -4  361.31   24.67
  -3 -11  -4  354.05   21.06
   3  11   4  336.53   16.52
  -3 -11  -5  102.59   25.91
  -3 -11  -5  103.29   23.47
   3  11   5  115.47   22.54
  -3 -11  -6  246.49   23.69
  -3 -11  -6  260.57   17.11
   3  11   6  298.11   16.39
  -3 -11  -7   19.41    6.80
   3  11   7   11.41    7.35
   3  11   7    8.91    8.60
  -3 -11  -8   33.87    6.89
   3  11   8   30.45   12.13
  -3 -11  -9   13.31    6.01
   3  11   9    7.18    4.25
  -2 -10  12   10.37    5.97
  -2 -10  11    8.07    4.82
  -2 -10  11    9.01    3.76
  -2 -10  10   17.70    4.40
  -2 -10  10   16.08    8.60
  -2 -10   9    9.91    7.55
  -2 -10   9    4.23    4.98
  -2 -10   8   50.21   16.07
  -2 -10   8   51.62   12.68
  -2 -10   7  652.03   26.99
  -2 -10   7  652.23   32.40
  -2 -10   7  667.09   31.43
  -2 -10   6   17.52    7.57
  -2 -10   6   27.72    4.99
  -2 -10   6   16.83    6.56
  -2 -10   5  130.92   12.03
  -2 -10   5  128.23   22.49
  -2 -10   5  130.24   27.49
  -2 -10   4    9.47    2.79
  -2 -10   4   17.30    7.00
  -2 -10   4   11.76    7.51
  -2 -10   3   56.94   14.91
  -2 -10   3   53.51   12.86
  -2 -10   3   58.43   12.86
  -2 -10   2   10.50    5.54
  -2 -10   2    4.57    6.62
  -2 -10   2    8.97    5.47
  -2 -10   1    8.98    3.22
  -2 -10   1    7.15    4.79
  -2 -10   0   53.84   12.12
  -2 -10   0   47.61   14.64
   2  10   0   48.37   12.67
  -2 -10  -1  160.42   30.89
  -2 -10  -1  169.62   10.22
   2  10   1  149.49   28.15
  -2 -10  -2    5.91    5.28
  -2 -10  -2    7.36    3.79
   2  10   2    6.25    4.29
  -2 -10  -3    5.77    4.90
  -2 -10  -3   10.39    3.84
   2  10   3   25.10   12.65
  -2 -10  -4   49.95   10.01
  -2 -10  -4   48.51   12.25
   2  10   4   56.45   10.95
  -2 -10  -5   10.25    5.87
  -2 -10  -5   -5.56    6.46
   2  10   5   -2.89    8.39
  -2 -10  -6   -0.70    8.33
  -2 -10  -6    1.80    4.49
   2  10   6    8.14    7.61
  -2 -10  -7    5.34    3.81
   2  10   7    5.96    2.92
  -2 -10  -8   11.98    6.02
   2  10   8    9.55    5.93
   2  10   8   11.07   10.49
  -2 -10  -9   10.21    4.09
   2  10   9   10.71    8.80
  -2 -10 -10   23.24    6.80
   2  10  10    9.89    7.83
  -1  -9  12    0.60    8.27
  -1  -9  11   48.76   14.02
  -1  -9  10    6.29    2.46
  -1  -9  10    2.68    4.91
  -1  -9   9  132.37   21.16
  -1  -9   9  139.79   27.84
  -1  -9   8    8.49    4.22
  -1  -9   8    8.98    7.03
  -1  -9   7 1109.41   37.26
  -1  -9   7 1081.58   42.37
  -1  -9   7 1108.32   38.88
  -1  -9   6  711.75   18.91
  -1  -9   6  669.29   19.76
  -1  -9   6  701.45   24.92
  -1  -9   5  768.22   22.66
  -1  -9   5  780.37   25.09
  -1  -9   5  788.06   27.29
  -1  -9   4   24.19    6.05
  -1  -9   4   21.47    5.06
  -1  -9   4   22.45    5.51
  -1  -9   3 1002.64   33.57
  -1  -9   3 1027.64   33.72
  -1  -9   3  997.87   34.02
  -1  -9   2   57.45   14.84
  -1  -9   2   63.29   15.56
  -1  -9   2   52.96   15.31
  -1  -9   1 4334.66   41.22
  -1  -9   1 4138.38  140.48
  -1  -9   1 4026.77  132.40
  -1  -9   0   76.69   17.66
  -1  -9   0   91.18   17.53
  -1  -9  -1 1589.32   50.70
  -1  -9  -1 1554.89   52.87
   1   9   1 1566.00   50.09
  -1  -9  -2  231.12   14.80
  -1  -9  -2  239.72   14.87
   1   9   2  270.10   15.11
  -1  -9  -3  947.90   31.20
  -1  -9  -3  943.65   29.59
   1   9   3  980.18   29.40
  -1  -9  -4   18.18    6.52
  -1  -9  -4   21.56    3.83
   1   9   4   17.26   12.40
  -1  -9  -5  963.12   35.55
  -1  -9  -5  989.53   29.41
   1   9   5  959.65   43.99
  -1  -9  -6    5.17    6.84
  -1  -9  -6    9.28    5.58
   1   9   6    6.53    6.62
  -1  -9  -7  683.34   48.91
  -1  -9  -7  657.82   27.28
   1   9   7  668.82   29.95
  -1  -9  -8    8.30    4.95
   1   9   8    6.20    3.82
   1   9   8    1.90    3.46
  -1  -9  -9  196.64   31.79
   1   9   9  205.58   16.29
  -1  -9 -10    8.86    6.90
   1   9  10    8.30    7.71
   1   9  11   13.36    5.48
   0  -8  12   18.93    7.83
   0  -8  11   46.59   10.57
   0  -8  10   47.65   10.16
   0  -8  10   61.08   10.32
   0  -8   9  137.37   24.10
   0  -8   9  140.67   24.92
   0  -8   8  471.96   25.36
   0  -8   8  493.31   25.65
   0  -8   7  455.34    7.77
   0  -8   7  515.93   15.81
   0  -8   7  469.15   13.34
   0  -8   6 1048.99   28.85
   0  -8   6 1032.69   38.81
   0  -8   6 1083.61   32.53
   0  -8   5 1277.77   35.81
   0  -8   5 1315.55   41.13
   0  -8   5 1240.05   45.52
   0  -8   4  924.39   28.93
   0  -8   4  892.80   30.46
   0  -8   4  855.82   28.08
   0  -8   3 1690.46   48.28
   0  -8   3 1541.79   45.92
   0  -8   3 1654.42   51.88
   0  -8   2  890.95   31.42
   0  -8   2  839.52   31.65
   0  -8   2  880.92   33.76
   0  -8   1 1633.00   39.71
   0  -8   1 1481.61   41.54
   0  -8   1 1727.73   42.47
   0  -8   0 4992.24  117.24
   0  -8   0 4753.23  113.97
   0  -8   0 5106.17   42.38
   0  -8  -1 1601.50   15.92
   0  -8  -1 1706.89   42.43
   0  -8  -2  873.72   31.88
   0  -8  -2  909.23   34.33
   0   8   2  846.82   31.14
   0  -8  -3 1632.99   55.03
   0  -8  -3 1689.27   48.31
   0   8   3 1660.58   46.61
   0  -8  -4  953.84   30.51
   0  -8  -4  865.97   32.06
   0   8   4  896.48   34.37
   0  -8  -5 1384.86   39.88
   0  -8  -5 1323.32   38.49
   0   8   5 1401.27   40.89
   0  -8  -6 1128.35   33.94
   0  -8  -6 1219.47   37.21
   0   8   6 1156.19   33.68
   0  -8  -7  502.15   23.07
   0  -8  -7  493.84   15.88
   0   8   7  505.24   17.51
   0  -8  -8  506.54   24.21
   0   8   8  480.04   20.95
   0   8   8  513.05   28.68
   0  -8  -9  159.59   14.34
   0   8   9  136.77   25.91
   0  -8 -10   53.48    9.84
   0   8  10   45.39   10.36
   0  -8 -11   48.61    8.25
   0   8  11   49.53    7.73
   1  -7  12   13.36    9.05
   1  -7  11   13.69    7.13
   1  -7  10   28.53    8.32
   1  -7  10   42.76   10.78
   1  -7   9  119.20   25.79
   1  -7   9  139.01   19.58
   1  -7   8  410.53   25.99
   1  -7   8  438.27   21.81
   1  -7   7   31.53    6.58
   1  -7   7   18.44    6.15
   1  -7   6  426.89   17.17
   1  -7   6  450.98   19.43
   1  -7   6  426.00   21.74
   1  -7   5  293.14   12.87
   1  -7   5  312.11   15.66
   1  -7   5  297.81   16.75
   1  -7   4 1312.60   36.71
   1  -7   4 1200.09   38.59
   1  -7   4 1230.69   36.64
   1  -7   3  784.67   22.33
   1  -7   3  746.85   22.60
   1  -7   3  751.24   23.40
   1  -7   2 1873.36   44.00
   1  -7   2 1769.56   43.97
   1  -7   2 1850.37   45.48
   1  -7   1   25.81    7.25
   1  -7   1   21.83    3.86
   1  -7   1   34.45    6.82
   1  -7   0 1404.36   22.73
   1  -7   0 1356.41   22.85
   1  -7   0 1407.00   23.92
   1  -7  -1   28.15    8.64
   1  -7  -1   31.32    7.17
   1  -7  -3  249.20   19.47
   1  -7  -3  240.13   11.12
  -1   7   3  236.03   12.87
   1  -7  -4 2309.64   56.08
   1  -7  -4 2115.83   55.57
  -1   7   4 2295.74   53.49
   1  -7  -5   56.17   17.16
   1  -7  -5   56.75   13.99
  -1   7   5   59.61   11.80
   1  -7  -6  381.26   23.21
   1  -7  -6  404.16    9.00
  -1   7   6  422.43   12.01
   1  -7  -7  274.34   14.36
   1  -7  -7  291.99    8.00
  -1   7   7  276.45   19.79
   1  -7  -8    8.20    4.95
  -1   7   8   17.70    8.67
   1  -7  -9   28.50    6.94
  -1   7   9   11.83    4.26
  -1   7   9    8.55    6.28
   1  -7 -10  132.95   20.74
  -1   7  10  130.77   25.00
   1  -7 -11    9.65    6.29
  -1   7  11    5.83    5.35
   2  -6  12   -7.53    6.68
   2  -6  11   -2.10    6.66
   2  -6  10    8.01    2.97
   2  -6  10    6.00    3.13
   2  -6   9   47.84    9.43
   2  -6   9   41.33    7.83
   2  -6   8    4.63    6.19
   2  -6   8   15.41   11.55
   2  -6   7   34.28    7.97
   2  -6   7   27.64    6.38
   2  -6   6  105.75   19.86
   2  -6   6  107.18   16.00
   2  -6   5   66.87    6.81
  -2   6  -5   42.84    5.98
   2  -6   5   66.99   14.71
   2  -6   5   77.70   17.20
   2  -6   4    3.44    1.81
   2  -6   4    4.58    5.62
   2  -6   4   -0.38    5.98
   2  -6   3  578.12   17.02
   2  -6   3  529.75   18.86
   2  -6   3  557.24   17.91
   2  -6   2 1039.78   28.91
   2  -6   2  953.01   28.17
   2  -6   2 1018.85   28.52
   2  -6   1  871.16   24.67
   2  -6   1  879.96   25.10
   2  -6   1  878.96   25.43
   2  -6   0  990.94   28.97
   2  -6   0 1056.93   11.43
   2  -6   0 1012.05   28.37
   2  -6  -1   24.83    8.94
   2  -6  -1   14.56    4.84
   2  -6  -2  196.26   17.39
   2  -6  -2  186.78   11.43
   2  -6  -2  199.03   10.85
   2  -6  -3   16.87    6.67
   2  -6  -3   14.32    9.58
  -2   6   3    7.59    4.44
   2  -6  -4  251.95   11.59
   2  -6  -4  250.25    9.07
  -2   6   4  254.94    9.37
   2  -6  -5  119.17   25.84
   2  -6  -5  115.03   12.44
  -2   6   5  107.50    8.48
   2  -6  -6   38.68    7.95
   2  -6  -6   30.90    7.06
  -2   6   6   42.97    7.56
   2  -6  -7   54.05   16.74
   2  -6  -7   69.66   11.85
  -2   6   7   82.79   16.42
   2  -6  -8   37.43   10.11
   2  -6  -8   26.07    7.43
  -2   6   8   28.38    7.25
   2  -6  -9   82.21   14.25
  -2   6   9   66.31    7.61
  -2   6   9   75.06   17.42
   2  -6 -10   29.79    5.42
  -2   6  10   23.94    5.62
   2  -6 -11   35.28    7.01
  -2   6  11   45.70    8.44
  -2   6  12    6.55    6.08
   3  -5  12    8.39    4.70
   3  -5  11   32.29    8.35
   3  -5  10   89.80   16.08
   3  -5   9   62.63   10.43
   3  -5   9   71.10   14.96
   3  -5   8 1205.27   47.17
   3  -5   8 1156.65   46.22
   3  -5   7  164.90   24.78
   3  -5   7  168.60   21.63
   3  -5   6  732.29   31.84
   3  -5   6  744.72   29.48
   3  -5   5  246.15   10.93
  -3   5  -5  241.27   10.81
   3  -5   5  261.66   17.30
   3  -5   5  257.53   14.60
   3  -5   4 1240.63   33.67
   3  -5   4 1175.74   38.18
   3  -5   4 1197.63   34.69
   3  -5   3 2526.81   58.03
   3  -5   3 2549.36   60.25
   3  -5   3 2670.24   63.20
   3  -5   1  630.28   18.71
   3  -5   1  694.55   21.18
   3  -5   1  620.77   19.56
   3  -5   0 3359.16   47.99
   3  -5   0 3462.04   52.16
   3  -5   0 3433.44   49.25
   3  -5  -1 1435.25   18.04
   3  -5  -1 1332.02   21.36
   3  -5  -2  440.90   14.45
   3  -5  -2  436.88   13.50
   3  -5  -2  449.50   13.15
   3  -5  -3   73.94    6.91
   3  -5  -3   80.22   14.00
  -3   5   3   77.03    7.07
   3  -5  -4 1333.64   22.00
   3  -5  -4 1290.84   21.08
  -3   5   4 1336.51   19.80
  -3   5   4 1373.47   20.75
   3  -5  -5  595.01   21.94
  -3   5   5  592.90   17.96
   3  -5  -6  964.94   27.29
   3  -5  -6  963.53   26.29
  -3   5   6  970.65   26.11
   3  -5  -7  528.53   32.53
   3  -5  -7  491.58   23.06
  -3   5   7  462.08   17.11
  -3   5   7  494.02   21.80
   3  -5  -8 1183.48   38.39
   3  -5  -8 1155.08   10.97
  -3   5   8 1188.95   37.96
   3  -5  -9   65.41   22.17
  -3   5   9   82.40   16.17
   3  -5 -10  184.01   26.22
  -3   5  10  180.89    9.28
   3  -5 -11   20.93    4.47
  -3   5  11   23.53    6.80
  -3   5  12  182.99    8.44
   4  -4  12    2.36    7.28
   4  -4  11   64.26   13.06
   4  -4  10    9.63    6.88
   4  -4   9  397.62   20.77
   4  -4   9  413.27   20.44
   4  -4   8  426.93   21.45
   4  -4   8  425.96   32.20
   4  -4   7 1196.22   27.57
   4  -4   7 1133.40   36.06
   4  -4   6  669.14   32.08
   4  -4   6  617.12   28.25
   4  -4   5 1655.53   50.80
   4  -4   5 1789.88   55.38
   4  -4   5 1749.93   59.50
   4  -4   4  861.53   29.78
   4  -4   4  867.15   31.44
   4  -4   4  834.10   31.25
   4  -4   4  857.05   36.21
   4  -4   3 2044.03   48.98
   4  -4   3 2229.77   52.59
   4  -4   3 2076.62   52.61
   4  -4   2 1815.48   28.20
   4  -4   2 1799.82   31.23
   4  -4   2 1754.75   29.89
   4  -4   1 4865.82   68.17
   4  -4   1 4949.61   70.83
   4  -4   1 4987.27   70.94
   4  -4   0 1118.50   20.85
   4  -4   0 1032.42   19.57
   4  -4   0 1135.49   20.65
   4  -4  -1 1484.15   17.92
   4  -4  -1 1463.02   18.85
   4  -4  -2  183.42   10.63
   4  -4  -2  176.28    9.65
   4  -4  -2  167.80    8.09
  -4   4   2  164.66    7.88
   4  -4  -3 1835.69   23.83
   4  -4  -3 1867.91   20.69
  -4   4   3 1778.83   18.91
   4  -4  -4  585.51   18.67
   4  -4  -4  604.22   17.05
  -4   4   4  557.62   15.90
  -4   4   4  580.10   15.66
  -4   4   4  606.83   16.51
   4  -4  -5 1231.30   27.07
  -4   4   5 1180.60   18.55
  -4   4   5 1229.23   19.97
  -4   4   5 1265.71   18.98
   4  -4  -6  484.47   16.50
   4  -4  -6  469.07   13.65
  -4   4   6  448.16   12.82
  -4   4   6  477.47   15.26
   4  -4  -7 2771.83   64.75
  -4   4   7 2594.81   58.31
  -4   4   7 2779.80   63.86
   4  -4  -7 2567.03   59.00
   4  -4  -8  303.00   16.03
   4  -4  -8  308.59   13.27
  -4   4   8  300.17   12.73
  -4   4   8  327.91   16.13
   4  -4  -9  892.65   31.38
  -4   4   9  851.61   30.33
  -4   4   9  804.22   28.65
  -4   4   9  884.29   13.83
   4  -4 -10  156.97    6.62
  -4   4  10  172.87    8.94
   4  -4 -11  212.17   11.10
  -4   4  11  217.40    9.79
  -4   4  12   53.60   10.40
   5  -3  11  206.77   39.32
   5  -3  10    3.68    5.25
   5  -3   9  220.56   12.96
   5  -3   9  224.27   43.71
   5  -3   8   12.07    6.32
   5  -3   8   13.70    6.72
   5  -3   7  692.49   28.50
   5  -3   7  646.89   27.77
   5  -3   6   59.46   13.32
   5  -3   6   48.38    9.60
   5  -3   5 1356.48   43.74
   5  -3   5 1561.76   50.17
   5  -3   5 1497.27   50.81
   5  -3   4    5.53    3.59
   5  -3   4   -0.78    6.39
   5  -3   4   10.73    6.82
   5  -3   3  872.46   24.05
   5  -3   3  881.61   25.69
   5  -3   3  965.69   28.09
   5  -3   2  844.48   24.07
   5  -3   2  852.71   25.50
   5  -3   2  874.98   26.26
   5  -3   1 2907.85   41.86
   5  -3   1 2811.06   43.12
   5  -3   0  816.68   16.56
   5  -3   0  809.67   16.50
   5  -3   0  810.49   15.49
   5  -3  -1 1823.80   21.85
   5  -3  -2  104.01    7.88
   5  -3  -2  111.07    8.32
   5  -3  -2  111.12    5.73
  -5   3   2   98.32    5.30
   5  -3  -3 1031.67   19.61
   5  -3  -3 1078.35   18.79
  -5   3   3  995.39   17.49
   5  -3  -4  934.48   19.91
   5  -3  -4  943.69   17.07
  -5   3   4  907.98   16.70
   5  -3  -4  966.73   16.39
  -5   3   4  924.67   15.58
   5  -3  -5 1410.37   23.43
   5  -3  -5 1400.11   22.15
  -5   3   5 1363.33   20.20
  -5   3   5 1407.47   19.78
   5  -3  -6  237.85   14.32
   5  -3  -6  240.00   10.89
  -5   3   6  226.91   10.57
  -5   3   6  224.89   10.12
   5  -3  -7 1542.60   42.09
   5  -3  -7 1522.39   39.40
  -5   3   7 1413.72   36.62
   5  -3  -7 1469.07   37.59
   5  -3  -8  203.05   12.66
   5  -3  -8  192.66    8.95
  -5   3   8  192.02   11.08
   5  -3  -8  192.29    9.88
   5  -3  -9  936.32   28.99
  -5   3   9  931.89   27.98
   5  -3 -10  154.63   15.34
  -5   3  10  137.67    6.55
   5  -3 -11  235.21    8.12
  -5   3  11  234.00    7.95
  -5   3  12  235.85    7.85
   6  -2  11   29.28   12.09
   6  -2  10   69.73   13.32
   6  -2   9   41.08   10.98
   6  -2   9   45.55    9.37
   6  -2   8   31.92    7.03
   6  -2   8   40.52   10.55
   6  -2   7   56.83    9.13
   6  -2   7   57.52   14.62
   6  -2   6   52.30   10.65
   6  -2   6   57.69   13.82
   6  -2   6   58.59   13.99
   6  -2   5    4.52    3.22
   6  -2   5    5.42    7.09
   6  -2   5   11.54    6.38
   6  -2   4   71.89    8.35
   6  -2   4   73.95    8.52
   6  -2   4   82.17   13.97
   6  -2   3  353.60   12.53
   6  -2   3  354.55   14.86
   6  -2   3  357.47   16.07
   6  -2   2   32.84    7.50
   6  -2   2    8.98    4.35
   6  -2   2   14.27    3.31
   6  -2   1  118.29   12.45
   6  -2   1  127.57   11.76
   6  -2   0 1048.73   11.55
   6  -2   0 1092.52   21.65
   6  -2   0 1023.64   28.51
   6  -2  -1  591.97   12.89
   6  -2  -1  600.96   13.48
   6  -2  -2  658.42   15.45
   6  -2  -2  661.36   16.03
   6  -2  -2  626.07   12.39
  -6   2   2  595.09   12.03
   6  -2  -3  433.02   12.32
   6  -2  -3  418.25   10.97
   6  -2  -3  431.09    8.21
  -6   2   3  402.62    7.63
   6  -2  -4   58.84    5.31
   6  -2  -4   75.00    9.65
  -6   2   4   49.38    9.16
   6  -2  -4   61.18    3.15
  -6   2   4   64.90    3.40
   6  -2  -5  673.63   20.92
   6  -2  -5  604.12   17.35
  -6   2   5  630.17   17.66
   6  -2  -6  308.44    9.51
   6  -2  -6  316.44    9.79
  -6   2   6  301.95    4.43
   6  -2  -7   87.85    8.28
   6  -2  -7   91.98    2.97
  -6   2   7   82.63    3.03
  -6   2   7   91.47    2.07
   6  -2  -7   87.81    1.70
   6  -2  -8   79.66   12.63
   6  -2  -8   77.57    3.18
   6  -2  -9   54.02    8.65
   6  -2  -9   55.68    3.11
   6  -2 -10  479.63   20.41
  -6   2  10  434.70   16.92
   6  -2 -11   44.69    5.13
  -6   2  11   44.26    9.02
  -6   2  12  188.57    5.70
   7  -1  10  106.62   23.41
   7  -1   9   13.61    8.96
   7  -1   8  207.56   10.18
   7  -1   8  210.81   23.98
   7  -1   7   -0.63    6.45
   7  -1   7   -3.32    9.00
   7  -1   6  570.00   22.33
   7  -1   6  615.24   27.33
   7  -1   6  609.66   29.10
   7  -1   5   26.17    7.40
   7  -1   5   37.46    7.52
   7  -1   5   24.81   10.02
   7  -1   4 1465.74   49.82
   7  -1   4 1551.93   49.75
   7  -1   4 1503.80   48.88
   7  -1   3   37.19    9.81
   7  -1   3   33.58   10.49
   7  -1   3   51.78   13.59
   7  -1   2  737.77   22.17
   7  -1   2  714.78   23.41
   7  -1   2  714.27   24.12
   7  -1   1  495.19   16.12
   7  -1   1  497.29   16.92
   7  -1   1  466.52   17.26
   7  -1   0 1908.71   29.34
   7  -1   0 1997.00   33.33
   7  -1   0 1859.01   28.73
   7  -1  -1 1015.10   28.63
   7  -1  -1  996.14   28.59
   7  -1  -2 1329.43   20.00
   7  -1  -2 1295.11   18.75
   7  -1  -2 1347.24   17.10
   7  -1  -3 7167.96  306.27
   7  -1  -3 6377.11  272.67
  -7   1   3 6062.84  258.79
   7  -1  -4 2627.11   38.41
   7  -1  -4 2739.68   39.40
   7  -1  -4 2621.15   36.40
  -7   1   4 2541.63   35.09
   7  -1  -5 3350.00   49.24
   7  -1  -5 3468.45   49.18
   7  -1  -6 1639.96   27.07
   7  -1  -6 1617.69   23.87
   7  -1  -7  940.26   27.09
   7  -1  -7  877.26   23.16
  -7   1   7  822.12   21.21
   7  -1  -8  940.38   28.02
   7  -1  -8  920.91   24.26
   7  -1  -8  868.13   22.73
   7  -1  -8  819.51   21.24
   7  -1  -9   62.92    6.57
   7  -1  -9   58.37    3.95
   7  -1 -10  243.52   14.70
   7  -1 -11  447.31   13.91
  -7   1  11  417.15   12.15
   7  -1 -12   10.10    4.78
  -7   1  12   11.71    4.15
   8   0  10   68.42   12.17
   8   0   9    8.85    6.79
   8   0   8  266.07   16.51
   8   0   8  249.01   31.94
   8   0   7   -1.15    6.87
   8   0   7   -0.95    5.05
   8   0   6  859.54   33.85
   8   0   6  943.83   39.50
   8   0   6  910.84   40.04
   8   0   5    5.43    7.79
   8   0   5   -9.91    6.98
   8   0   5   -4.84    9.49
   8   0   4  895.14   26.33
   8   0   4  957.10   28.73
   8   0   4  972.94   31.59
   8   0   3    8.79    6.70
   8   0   3   12.51   10.16
   8   0   3    4.78    9.72
   8   0   2 1009.48   36.75
   8   0   2  952.84   38.91
   8   0   2  973.90   37.00
   8   0   1   -5.97    5.89
   8   0   1   -0.03    7.88
   8   0   1    6.28    3.68
   8   0   0 3340.73   76.87
   8   0   0 3099.84   73.56
   8   0   0 3234.13   74.45
   8   0  -1    6.24    5.91
   8   0  -1    5.96    8.48
   8   0  -2 2904.76   44.76
   8   0  -2 2983.54   46.46
   8   0  -2 2886.02   42.73
   8   0  -3   10.04    6.25
   8   0  -3    7.49    3.05
   8   0  -3    6.87    5.04
   8   0  -4 9847.97   35.14
   8   0  -5   12.69    4.46
   8   0  -5    5.42    5.31
   8   0  -5    3.73    1.66
  -8   0   5    3.49    2.42
   8   0  -6 2447.06   37.30
   8   0  -6 2428.94   38.63
   8   0  -6 2415.75   34.08
   8   0  -6 2334.04   32.80
   8   0  -7   -7.78    6.49
   8   0  -7    0.74    1.17
   8   0  -7    1.89    3.58
   8   0  -7    0.52    1.53
   8   0  -7    1.93    0.92
   8   0  -8 2658.95   64.15
   8   0  -8 2589.65   60.62
   8   0  -8 2529.86   58.30
   8   0  -8 2363.48   53.51
   8   0  -8 2520.58   57.27
   8   0  -9    1.20    6.36
   8   0  -9    6.10    2.84
   8   0  -9   -1.00    1.78
   8   0 -10 2025.19   57.93
   8   0 -11    7.21    5.46
  -8   0  11    0.55    1.25
   8   0 -12  340.36    8.38
  -8   0  12  320.99    6.19
   9   1   9   11.45    8.32
   9   1   8   99.05   16.78
   9   1   8  107.30   15.64
   9   1   7   16.46    9.88
   9   1   7   19.61    9.26
   9   1   6  316.67   13.02
   9   1   6  363.70   18.24
   9   1   6  382.95   46.47
   9   1   5   11.99    4.55
   9   1   5    2.18    6.17
  -9  -1  -4  360.22   11.58
   9   1   4  359.96   16.51
   9   1   4  346.50   19.62
  -9  -1  -3    1.02    4.77
   9   1   3    3.62    9.91
   9   1   3    6.77    8.76
  -9  -1  -2 1174.16   38.67
   9   1   2 1109.69   49.52
   9   1   2 1244.39   42.54
  -9  -1  -1  444.36   17.82
   9   1   1  438.40   20.01
   9   1   1  423.42   13.20
  -9  -1   0 2160.06   52.24
   9   1   0 2245.18   55.45
   9   1   0 2196.51   53.49
  -9  -1   1  918.25   34.72
   9   1  -1  906.52   27.17
   9   1  -2 3623.41   56.36
   9   1  -3 2478.08   39.06
   9   1  -4  218.56   14.17
   9   1  -4  250.54   16.22
   9   1  -4  210.69   12.60
   9   1  -5 3228.72   49.46
   9   1  -5 3398.03   50.45
   9   1  -5 3209.24   46.78
   9   1  -6  798.57   23.20
   9   1  -6  719.20   20.15
   9   1  -6  767.59   20.58
   9   1  -7  940.89   27.21
   9   1  -7  929.18   25.66
   9   1  -7  907.01   23.73
   9   1  -7  941.34   24.72
   9   1  -8  388.63   23.63
   9   1  -8  358.55   18.65
   9   1  -8  310.05   15.88
   9   1  -8  370.25   18.30
   9   1  -9  872.61   28.32
   9   1  -9  777.89   23.79
   9   1  -9  789.44   23.36
   9   1 -10   49.40   11.35
   9   1 -10   21.66    4.74
  -9  -1  10   29.49    8.76
   9   1 -11  733.76   20.86
  -9  -1  11  675.47   18.20
   9   1 -12   14.88    5.06
  -9  -1  12    9.89    2.81
  10   2   8   19.51    6.32
  10   2   7    8.14    6.04
  10   2   7   -0.09    8.73
  10   2   6   91.63   18.45
  10   2   6   96.29   24.68
 -10  -2  -5   14.44    5.19
  10   2   5   16.55    6.21
  10   2   5   21.80   14.41
 -10  -2  -4   34.14    6.92
  10   2   4   28.38   13.77
  10   2   4   50.41   15.07
 -10  -2  -3  130.68   26.96
  10   2   3  124.46   28.94
  10   2   3  143.34   16.85
 -10  -2  -2   47.01   10.31
  10   2   2   52.00   12.25
  10   2   2   51.05   11.72
 -10  -2  -1  262.75   19.56
  10   2   1  242.63   15.34
  10   2   1  218.19   12.63
 -10  -2   0   54.87    9.50
  10   2   0   51.84   14.10
  10   2   0   30.35   11.61
 -10  -2   1   37.08    8.70
  10   2  -1   56.93   12.96
  10   2  -1   54.29   11.72
 -10  -2   2  134.05   19.81
  10   2  -2  105.96   10.80
  10   2  -2  101.43   23.88
 -10  -2   3 1398.50   39.20
  10   2  -3 1452.75   39.67
  10   2  -3 1375.60   37.12
 -10  -2   4   68.27   13.74
  10   2  -4   58.02   11.63
  10   2  -4   54.62   12.42
  10   2  -5   10.64    7.33
  10   2  -5   14.82    7.74
  10   2  -5    8.74    3.63
  10   2  -6  131.92   13.23
  10   2  -6  130.51   10.24
  10   2  -6  121.30    9.73
  10   2  -7  526.38   23.01
  10   2  -7  547.95   21.85
  10   2  -7  562.91   20.85
  10   2  -8  740.44   30.80
  10   2  -8  731.29   29.08
  10   2  -8  710.71   27.32
  10   2  -9 1122.89   16.73
  10   2  -9 1052.98   31.95
  10   2  -9 1078.50   32.17
  10   2 -10  195.88   11.40
  10   2 -10  168.30   10.90
  10   2 -10  184.93    6.98
  10   2 -11   -0.23    3.04
  10   2 -11    5.21    3.86
 -10  -2  11   11.17    3.95
  10   2 -12   18.59    5.66
 -10  -2  12   17.87    5.41
  11   3   7   79.95   10.55
  11   3   7   72.72   16.99
  11   3   6    0.25    5.42
  11   3   6   26.68   13.63
 -11  -3  -5  348.21   12.45
  11   3   5  302.28   27.36
  11   3   5  365.78   22.59
 -11  -3  -4    0.94    4.37
  11   3   4    1.39    9.14
  11   3   4    9.53    9.27
 -11  -3  -3  726.44   36.31
  11   3   3  777.25   33.42
  11   3   3  795.37   36.10
 -11  -3  -2    6.94    4.75
  11   3   2   28.00   12.39
  11   3   2    9.58    6.96
 -11  -3  -1 1410.38   42.28
  11   3   1 1350.86   42.23
  11   3   1 1302.72   61.91
 -11  -3   0    6.43    4.15
  11   3   0   13.60    7.29
  11   3   0    8.97   10.66
 -11  -3   1 1854.47   62.27
  11   3  -1 1816.28   58.60
  11   3  -1 1897.49   60.67
 -11  -3   2  704.46   31.13
  11   3  -2  716.41   35.68
  11   3  -2  666.94   29.17
 -11  -3   3  242.42   19.90
  11   3  -3  243.07   17.05
  11   3  -3  223.90   19.01
 -11  -3   4  190.73   16.83
  11   3  -4  205.51   18.16
  11   3  -4  181.27   14.21
 -11  -3   5  266.66   28.80
  11   3  -5  275.37   18.57
  11   3  -5  256.48   21.91
  11   3  -6   17.85    7.03
  11   3  -6   14.14    7.48
  11   3  -7  324.52   20.75
  11   3  -7  346.45   27.54
  11   3  -7  338.44   18.12
  11   3  -8  264.81   24.37
  11   3  -8  255.48   17.05
  11   3  -8  230.62   13.48
  11   3  -9   43.06   14.22
  11   3  -9   40.34    9.55
  11   3  -9   31.62    5.52
  11   3 -10  821.26   26.96
  11   3 -10  772.14   22.16
  11   3 -10  771.80   20.82
  11   3 -11    9.37    7.02
  11   3 -11    8.74    5.70
  11   3 -11   22.60    4.57
  11   3 -12  482.22   21.79
  12   4   6   68.58    9.47
  12   4   6   63.41   16.09
 -12  -4  -5  233.13   35.55
  12   4   5  249.80   16.88
  12   4   5  251.75   31.23
 -12  -4  -4  296.52   37.50
  12   4   4  267.68   49.82
  12   4   4  326.55   22.22
 -12  -4  -3  684.53   27.14
  12   4   3  674.77   30.46
  12   4   3  743.47   27.55
 -12  -4  -2  146.49   26.09
  12   4   2  165.34   27.89
  12   4   2  174.71   17.85
 -12  -4  -1 1377.12   52.70
  12   4   1 1443.17   51.04
  12   4   1 1408.63   50.15
 -12  -4   0  282.92   28.77
  12   4   0  252.82   37.14
  12   4   0  269.86   35.71
 -12  -4   1  919.52   28.39
  12   4  -1  900.08   22.26
  12   4  -1  890.57   35.50
 -12  -4   2  719.78   24.03
  12   4  -2  702.29   30.60
  12   4  -2  714.83   24.46
 -12  -4   3 2757.38   90.20
  12   4  -3 2808.58   80.11
  12   4  -3 2715.76   75.52
 -12  -4   4   99.16   17.63
  12   4  -4   90.95    9.03
  12   4  -4  129.95   23.51
 -12  -4   5 1121.16   45.04
  12   4  -5 1169.24   35.36
  12   4  -5 1172.58   35.74
 -12  -4   6  168.02   12.06
  12   4  -6  201.26   16.12
  12   4  -6  222.22   20.15
 -12  -4   7 1001.38   50.56
  12   4  -7 1128.50   34.45
  12   4  -7 1146.87   36.97
  12   4  -8  110.08   10.77
  12   4  -8  109.28   22.71
  12   4  -8  113.75   19.86
  12   4  -9  360.38   40.92
  12   4  -9  338.48   17.38
  12   4  -9  325.41   18.58
  12   4 -10   18.03    8.98
  12   4 -10   -3.64    5.69
  12   4 -10    3.07    3.57
  12   4 -11   82.44   19.52
  12   4 -11   81.47   16.11
  12   4 -11   68.62    7.41
  12   4 -12   53.13   12.63
 -13  -5  -5   58.52   15.66
  13   5   5   53.83   17.47
  13   5   5   74.66   14.83
 -13  -5  -4   63.50   15.44
  13   5   4   65.47   10.43
  13   5   4   67.01   19.22
 -13  -5  -3  103.21   22.15
  13   5   3  105.17   26.60
  13   5   3  109.70   22.82
 -13  -5  -2  270.51   27.88
  13   5   2  272.12   15.44
  13   5   2  276.84   16.02
 -13  -5  -1  245.14   19.22
  13   5   1  222.54   54.46
  13   5   1  234.02   19.21
 -13  -5   0  475.72   22.51
  13   5   0  538.81   25.65
  13   5   0  504.46   43.82
 -13  -5   1  319.84   17.40
  13   5  -1  324.13   18.54
  13   5  -1  348.87   15.33
 -13  -5   2  166.20   32.35
  13   5  -2  193.61   26.72
  13   5  -2  213.91   43.67
 -13  -5   3    6.33    5.81
  13   5  -3   21.31    9.49
  13   5  -3   22.69   13.01
 -13  -5   4   32.20   10.84
  13   5  -4   32.12    6.48
  13   5  -4   37.62   14.12
 -13  -5   5   98.55   18.79
  13   5  -5  121.92   20.11
  13   5  -5  119.20   27.37
 -13  -5   6  276.54   11.82
  13   5  -6  288.03   12.49
  13   5  -6  302.80   13.69
 -13  -5   7  133.26   33.06
  13   5  -7  183.22   16.91
  13   5  -7  157.26   17.43
 -13  -5   8   13.42    7.33
  13   5  -8   13.28    9.44
  13   5  -8    7.08    6.24
  13   5  -9  106.56   15.34
  13   5  -9  114.54   14.23
  13   5  -9  106.09   11.39
  13   5 -10   57.65    7.92
  13   5 -10   56.69   13.20
  13   5 -10   69.89   13.08
  13   5 -11   71.22   15.02
  13   5 -11   66.17   14.75
  13   5 -11   66.05   21.03
  13   5 -12  318.40   13.56
  13   5 -12  310.01   12.72
 -14  -6  -4    7.45    4.13
  14   6   4   -1.37    7.88
  14   6   4    8.09    8.21
 -14  -6  -3   28.32    7.77
  14   6   3   18.36    8.32
  14   6   3   31.27   14.82
 -14  -6  -2    9.35    6.26
  14   6   2   19.13    8.47
  14   6   2   10.97   10.72
 -14  -6  -1    4.28    6.50
  14   6   1   11.30   10.01
  14   6   1   21.13   16.27
 -14  -6   0    9.73    4.65
  14   6   0   14.54   10.23
  14   6   0   19.29   10.48
 -14  -6   1   28.18   14.33
  14   6  -1   24.99   11.24
  14   6  -1   15.57   15.90
 -14  -6   2    4.85    5.57
  14   6  -2   13.14   10.89
  14   6  -2   -3.35   11.02
 -14  -6   3   41.43   13.89
  14   6  -3   40.52   13.27
  14   6  -3   53.05   10.98
 -14  -6   4   11.21    6.64
  14   6  -4   17.56    6.11
  14   6  -4    8.83    7.74
 -14  -6   5  242.21   18.77
  14   6  -5  248.82   22.49
  14   6  -5  213.37   12.92
 -14  -6   6   59.27   15.25
  14   6  -6   40.91   11.12
  14   6  -6   60.29   15.07
 -14  -6   7  121.97   27.72
  14   6  -7  136.16   29.16
  14   6  -7  134.30   14.60
 -14  -6   8    5.92    5.52
  14   6  -8    0.47    8.30
  14   6  -8    2.80    6.73
  14   6  -9   18.17    8.38
  14   6  -9   11.21    5.66
  14   6 -10   39.75    8.95
  14   6 -10   33.09    5.62
  14   6 -10   36.21    6.56
  14   6 -11  217.18   16.42
  14   6 -11  211.90   21.12
  14   6 -11  209.95   21.06
  14   6 -12    6.09    3.39
  14   6 -12    7.93    3.89
 -15  -7  -2   56.34   16.54
  15   7   2   65.02   16.08
  15   7   2   65.43   15.23
 -15  -7  -1   85.67   21.35
  15   7   1   78.15   20.57
  15   7   1  131.09   16.26
 -15  -7   0  185.24   36.13
  15   7   0  204.12   15.28
  15   7   0  231.79   19.77
 -15  -7   1   92.16   18.38
  15   7  -1  111.75   20.95
  15   7  -1   87.96   11.29
 -15  -7   2   54.96   12.20
  15   7  -2   59.95   12.34
  15   7  -2   35.00   11.48
 -15  -7   3    7.45    6.07
  15   7  -3   10.64    6.96
  15   7  -3   10.05    6.21
 -15  -7   4  236.47   24.77
  15   7  -4  235.19   30.37
  15   7  -4  275.64   20.99
 -15  -7   5   17.32    8.11
  15   7  -5   31.33   12.41
  15   7  -5   34.65   10.57
 -15  -7   6  314.58   15.78
  15   7  -6  367.74   18.87
  15   7  -6  354.54   29.65
 -15  -7   7   30.63   10.62
  15   7  -7   21.55    9.71
  15   7  -7   21.89    6.33
 -15  -7   8   56.95   11.23
  15   7  -8   59.11   11.52
  15   7  -8   49.28   13.03
 -15  -7   9   10.63   11.73
  15   7  -9   33.23   12.49
  15   7  -9   24.96    9.04
  15   7 -10  315.80   13.72
  15   7 -10  340.15   19.21
  15   7 -10  360.71   29.61
  15   7 -11  307.47   12.21
  15   7 -11  297.07   23.63
  15   7 -11  293.60   12.98
  15   7 -12  131.78   25.56
  15   7 -12  122.30   29.75
 -16  -8  -1   85.74   21.88
  16   8   1   87.32   21.64
  16   8   1  110.53   13.21
 -16  -8   0    7.99    8.84
  16   8   0   25.64   14.11
  16   8   0   13.16    6.59
 -16  -8   1  270.66   46.99
  16   8  -1  343.54   50.54
  16   8  -1  322.59   58.67
 -16  -8   2   74.29   17.56
  16   8  -2   58.11   17.59
  16   8  -2   78.05   12.99
 -16  -8   3  162.67   22.01
  16   8  -3  148.77   24.33
  16   8  -3  149.11   15.86
 -16  -8   4  233.87   43.50
  16   8  -4  233.49   47.59
  16   8  -4  229.12   30.80
 -16  -8   5   42.97   13.74
  16   8  -5   65.10   14.11
  16   8  -5   54.95   11.06
 -16  -8   6   80.66   16.53
  16   8  -6   94.77   17.25
  16   8  -6   70.57   17.26
 -16  -8   7  145.40   24.56
  16   8  -7  154.86   30.83
  16   8  -7  125.31   38.63
 -16  -8   8   10.44    7.59
  16   8  -8    3.80    5.43
  16   8  -8   -4.58    7.45
 -16  -8   9    8.83    6.19
  16   8  -9   11.97    8.89
  16   8  -9   22.73   11.97
  16   8 -10   67.16   12.71
  16   8 -10   71.45   19.28
  16   8 -11   12.33    7.74
  16   8 -11   15.50    9.26
  16   8 -11    7.61    4.42
  16   8 -12   18.39    7.05
  16   8 -12   25.69    7.29
 -17  -9   2   36.85   10.96
  17   9  -2   35.32   10.58
  17   9  -2   23.89   11.77
 -17  -9   3   73.82   18.29
  17   9  -3  101.38   16.55
  17   9  -3   74.02   15.98
 -17  -9   4    6.56    7.72
  17   9  -4    5.18    6.75
  17   9  -4   10.95    4.67
 -17  -9   5  107.19   25.75
  17   9  -5  132.35   14.02
  17   9  -5  125.00   24.45
 -17  -9   6   67.94   16.00
  17   9  -6   67.47   23.77
  17   9  -6   86.92   23.00
 -17  -9   7  103.54   23.22
  17   9  -7   89.35   13.03
  17   9  -7   98.30   22.27
 -17  -9   8  342.91   44.42
  17   9  -8  349.86   21.36
  17   9  -8  297.61   46.60
 -17  -9   9   51.68   20.23
  17   9  -9   60.58   11.28
  17   9  -9   51.30   19.62
 -17  -9  10   72.05   16.21
  17   9 -10   76.50   12.88
  17   9 -10   69.25   15.77
  17   9 -11   36.87    9.32
  17   9 -11   34.31   10.13
  17   9 -11   26.07    8.61
  17   9 -12   60.94   18.09
  17   9 -12   53.97   19.30
 -18 -10   5  -11.08    9.18
  18  10  -5   15.22   12.59
  18  10  -5    3.26    5.48
 -18 -10   6   61.49   13.43
  18  10  -6   60.29   19.02
  18  10  -6   58.04   13.63
  18  10  -7   87.59   21.79
  18  10  -7   77.05   11.69
 -18 -10   8   10.42    4.61
  18  10  -8   17.26    8.94
  18  10  -8   15.77    4.28
  18  10  -9   32.04   10.31
  18  10  -9   33.03   10.12
 -18 -10  10   62.12   20.72
  18  10 -10   66.71   18.46
  18  10 -10   80.74   20.03
  -6 -16   6   26.00    6.14
  -6 -16   6   33.37   11.30
   6  16  -6   31.42    8.72
  -6 -16   5   24.35    4.66
  -6 -16   5   41.23    9.92
   6  16  -5   35.70    9.98
  -6 -16   4    2.49    4.85
  -6 -16   4    0.89    9.23
   6  16  -4   -4.37    8.27
  -6 -16   3   71.23   25.97
  -6 -16   3   97.08   22.26
   6  16  -3  110.92   19.98
  -6 -16   2   22.28    8.40
  -6 -16   2    6.11    3.55
   6  16  -2   14.34    8.64
  -6 -16   1  184.56   47.45
  -6 -16   1  207.88   43.84
   6  16  -1  236.20   17.74
  -6 -16   0   19.41    8.48
  -6 -16   0   25.41    9.23
   6  16   0   13.24   12.06
  -6 -16  -1  143.82   45.26
  -6 -16  -1  121.61   31.43
   6  16   1  137.07   34.80
  -5 -15   8   14.74    9.84
  -5 -15   8   17.83    8.70
  -5 -15   7   28.18   11.91
  -5 -15   7   35.94    8.15
  -5 -15   6  136.86   23.84
  -5 -15   6  142.97   33.34
  -5 -15   5   17.71    4.60
  -5 -15   5   30.98    6.55
   5  15  -5   38.50   10.21
  -5 -15   4   19.70    7.87
  -5 -15   4   27.31    8.68
   5  15  -4   24.62    6.98
  -5 -15   3   87.85   19.65
  -5 -15   3   81.88   19.27
   5  15  -3   93.56   19.21
  -5 -15   2   27.47   10.41
  -5 -15   2   24.05   10.29
   5  15  -2   31.53    7.93
  -5 -15   1   85.21   23.24
  -5 -15   1   77.34   18.57
   5  15  -1   84.10   18.02
  -5 -15   0   60.20   14.91
  -5 -15   0   47.90   10.36
   5  15   0   45.61   13.70
  -5 -15  -1   62.00   19.33
  -5 -15  -1   55.83   11.83
   5  15   1   47.63    9.91
  -5 -15  -2    5.28    5.70
  -5 -15  -2    1.79    5.29
   5  15   2   -0.69    8.01
  -5 -15  -3   65.03   19.32
  -5 -15  -3   67.28   14.08
   5  15   3   62.89   14.24
  -5 -15  -4   14.80    6.19
  -5 -15  -4    4.50    6.42
   5  15   4   21.61   12.15
  -4 -14   9   -0.41    3.76
  -4 -14   9   18.72    5.55
  -4 -14   8    4.26    4.26
  -4 -14   8    5.33    5.41
  -4 -14   7    1.58    4.58
  -4 -14   7   10.69    4.69
  -4 -14   6  127.94    8.20
  -4 -14   6  117.09   34.63
  -4 -14   6  123.14   21.46
  -4 -14   5   20.86    7.60
  -4 -14   5   19.77    8.25
  -4 -14   5   -1.96    6.88
  -4 -14   4  263.39   38.03
  -4 -14   4  253.96   37.22
   4  14  -4  208.99   26.85
  -4 -14   3   -2.35    7.45
  -4 -14   3    0.09    5.20
   4  14  -3    5.92    8.09
  -4 -14   2   53.70   12.17
  -4 -14   2   43.38   12.61
   4  14  -2   53.37   10.53
  -4 -14   1   27.36   10.15
  -4 -14   1   13.42    6.39
   4  14  -1   20.22    9.33
  -4 -14   0   59.93   16.13
  -4 -14   0   55.06    9.07
   4  14   0   58.19   13.89
  -4 -14  -1    9.16    8.26
  -4 -14  -1   13.69    8.26
   4  14   1   17.47    5.45
  -4 -14  -2  153.70   28.07
  -4 -14  -2  149.37   14.55
   4  14   2  153.79   30.72
  -4 -14  -3  -10.54   10.23
  -4 -14  -3    1.65    4.37
   4  14   3   10.68    8.64
  -4 -14  -4   11.76    5.60
  -4 -14  -4    4.70    5.40
   4  14   4    2.70    3.86
  -4 -14  -5    8.89    9.06
  -4 -14  -5   -3.03    6.09
   4  14   5   18.98    7.91
  -4 -14  -6   13.60    5.99
  -4 -14  -6    3.59    3.11
   4  14   6   18.87   10.27
  -3 -13  10   20.79    7.51
  -3 -13  10   37.72    8.49
  -3 -13   9   24.45    5.95
  -3 -13   9   28.92    7.58
  -3 -13   8   50.24   14.64
  -3 -13   8   70.17   10.03
  -3 -13   7   17.15    8.16
  -3 -13   7   29.87    5.60
  -3 -13   6  717.88   17.49
  -3 -13   6  733.40   23.78
  -3 -13   6  692.52   21.27
  -3 -13   5   11.41    4.07
  -3 -13   5   16.54    6.83
  -3 -13   5   23.52    9.54
  -3 -13   4  679.27   29.46
  -3 -13   4  703.42   27.52
  -3 -13   4  718.05   24.45
  -3 -13   3   33.36    6.95
  -3 -13   3   26.73    6.49
  -3 -13   2  530.27   30.15
  -3 -13   2  535.57   28.14
   3  13  -2  501.75   28.90
  -3 -13   1   44.95   11.75
  -3 -13   1   43.48   11.21
   3  13  -1   41.34    7.69
  -3 -13   0  411.73   19.00
  -3 -13   0  463.82   22.73
   3  13   0  448.26   30.87
  -3 -13  -1   -0.41    8.85
  -3 -13  -1   -1.87    7.76
   3  13   1    3.68    8.36
  -3 -13  -2  298.52   39.50
  -3 -13  -2  302.67   15.97
   3  13   2  312.27   30.94
  -3 -13  -3   18.24    5.47
  -3 -13  -3    2.37    4.99
   3  13   3   14.68    9.34
  -3 -13  -4  221.49   20.91
  -3 -13  -4  244.44   24.98
   3  13   4  216.50   15.03
  -3 -13  -5   -1.18    9.06
  -3 -13  -5    3.45    4.39
   3  13   5    8.93    7.82
  -3 -13  -6  178.31   25.12
  -3 -13  -6  131.34   30.59
   3  13   6  151.22   25.17
  -3 -13  -7   12.69    6.25
   3  13   7    6.51    5.99
  -3 -13  -8  180.76   36.65
  -2 -12  11   14.35    5.66
  -2 -12  10   83.42   32.96
  -2 -12  10  103.59   26.63
  -2 -12   9   39.78    7.79
  -2 -12   9   45.58   12.61
  -2 -12   8  309.93   39.76
  -2 -12   8  271.92   45.98
  -2 -12   7    0.28    3.13
  -2 -12   7    1.69    7.42
  -2 -12   7    0.42    9.57
  -2 -12   6  501.69   19.12
  -2 -12   6  548.90   23.03
  -2 -12   6  532.75   21.51
  -2 -12   5  332.60   11.67
  -2 -12   5  324.21   16.51
  -2 -12   5  314.69   21.66
  -2 -12   4  635.29   27.98
  -2 -12   4  624.42   33.60
  -2 -12   4  652.93   40.29
  -2 -12   3   42.03   11.21
  -2 -12   3   47.18   12.11
  -2 -12   3   35.64    8.66
  -2 -12   2 1141.99   46.78
  -2 -12   2 1216.62   44.67
  -2 -12   2 1285.13   46.51
  -2 -12   1   15.58    6.28
  -2 -12   1   -2.63    8.35
   2  12  -1   -2.81    8.00
  -2 -12   0 1836.00   28.45
  -2 -12   0 1765.48   68.49
   2  12   0 1780.75   60.27
  -2 -12  -1  156.02   28.44
  -2 -12  -1  227.19   32.81
   2  12   1  203.23   33.13
  -2 -12  -2 1143.44   50.62
  -2 -12  -2 1122.81   54.84
   2  12   2 1178.55   48.99
  -2 -12  -3   84.61   18.69
  -2 -12  -3   88.38   18.22
   2  12   3   71.96   19.19
  -2 -12  -4  845.44   33.11
  -2 -12  -4  830.88   33.04
   2  12   4  820.45   30.32
  -2 -12  -5   15.52    6.16
  -2 -12  -5   28.74    9.77
   2  12   5   25.59    7.47
  -2 -12  -6  581.85   21.59
  -2 -12  -6  551.64   36.52
   2  12   6  620.44   24.11
  -2 -12  -7    8.33    8.03
  -2 -12  -7   -3.68    4.79
   2  12   7    2.47    7.78
  -2 -12  -8  131.33   19.84
   2  12   8   86.33   20.73
  -2 -12  -9   46.98   10.50
   2  12   9   24.02    6.20
  -1 -11  11   28.20   11.89
  -1 -11  10    8.12    6.37
  -1 -11  10   20.58    7.63
  -1 -11   9   42.69   10.48
  -1 -11   9   61.70   19.80
  -1 -11   8    3.52    4.37
  -1 -11   8    9.25    6.58
  -1 -11   7  182.56   34.80
  -1 -11   7  204.82   14.40
  -1 -11   6    7.38    2.66
  -1 -11   6   21.14    6.07
  -1 -11   6    6.32    8.13
  -1 -11   5  328.05   10.61
  -1 -11   5  314.90   14.85
  -1 -11   5  306.25   16.82
  -1 -11   4  232.78    8.61
  -1 -11   4  230.87   12.09
  -1 -11   4  237.60   21.57
  -1 -11   3  145.98   12.40
  -1 -11   3  155.16   31.31
  -1 -11   3  183.63   29.24
  -1 -11   2  641.36   21.28
  -1 -11   2  671.54   20.92
  -1 -11   2  667.08   19.51
  -1 -11   1   18.92    7.42
  -1 -11   1   14.41    8.41
  -1 -11   1    8.07    5.93
  -1 -11   0  444.94   16.14
  -1 -11   0  455.71   26.57
   1  11   0  478.71   23.07
  -1 -11  -1   92.15   18.40
  -1 -11  -1   92.00   15.63
   1  11   1   84.34   19.20
  -1 -11  -2  133.12   11.81
  -1 -11  -2  131.64   23.64
   1  11   2  147.69   26.48
  -1 -11  -3   35.57    7.87
  -1 -11  -3   39.62    7.88
   1  11   3   36.11   11.08
  -1 -11  -4  517.37   27.20
  -1 -11  -4  505.53   22.95
   1  11   4  504.67   22.51
  -1 -11  -5  205.33   24.30
  -1 -11  -5  184.07   11.39
   1  11   5  167.36   36.43
  -1 -11  -6  230.04   41.83
  -1 -11  -6  231.11   14.80
   1  11   6  200.77   20.99
  -1 -11  -7  134.50   19.54
  -1 -11  -7  117.98   12.47
   1  11   7  120.92   11.26
  -1 -11  -8   94.81   23.77
   1  11   8   93.67   10.78
  -1 -11  -9   26.07    5.62
   1  11   9   12.17    6.39
  -1 -11 -10   -1.78    6.63
   1  11  10    4.66    4.48
   0 -10  11   14.62    6.28
   0 -10  10   -2.54    4.25
   0 -10  10    9.98    4.05
   0 -10   9    4.93    4.66
   0 -10   9   -2.07    7.10
   0 -10   8   11.63    3.97
   0 -10   8   10.92    4.25
   0 -10   7    4.77    4.77
   0 -10   7    5.78    4.29
   0 -10   6   85.87   13.93
   0 -10   6   97.20   13.96
   0 -10   6   90.32   17.09
   0 -10   5    8.17    4.92
   0 -10   5    7.73    5.68
   0 -10   5    7.38    5.50
   0 -10   4    9.79    3.91
   0 -10   4   10.94    3.99
   0 -10   4    7.81    4.02
   0 -10   3   23.36    7.53
   0 -10   3    2.17    3.05
   0 -10   3    9.25    8.24
   0 -10   2   35.62    7.99
   0 -10   2   19.99    3.30
   0 -10   2   33.22    6.13
   0 -10   1   61.52   17.82
   0 -10   1   59.56   10.51
   0 -10   1   63.84   13.16
   0 -10   0  856.18   33.32
   0 -10   0  934.06   32.93
   0 -10   0  882.89   20.07
   0 -10  -1   61.34   11.48
   0 -10  -1   73.61   13.14
   0  10   1   57.65   12.71
   0 -10  -2   22.69    6.86
   0 -10  -2   32.04    6.50
   0  10   2   30.92    7.04
   0 -10  -3    4.67    4.99
   0 -10  -3   10.28    6.00
   0  10   3    7.88    5.48
   0 -10  -4    8.86    9.36
   0 -10  -4    6.16    5.40
   0  10   4    6.69    7.10
   0 -10  -5    2.60    3.47
   0 -10  -5   -1.01    4.30
   0  10   5    6.04    8.66
   0 -10  -6  102.01   18.21
   0 -10  -6  104.84   19.77
   0  10   6   94.64   20.35
   0 -10  -7   -0.57    8.45
   0 -10  -7   -0.17    4.55
   0  10   7    1.02    6.12
   0 -10  -8   18.08    6.35
   0 -10  -8    9.46    5.00
   0  10   8    1.91    6.06
   0 -10  -9   13.05    5.26
   0  10   9    3.84    3.82
   0 -10 -10    5.59    5.28
   0  10  10    3.60    4.44
   0 -10 -11   -3.22    5.33
   1  -9  11    7.46    6.39
   1  -9  10    3.92    3.12
   1  -9  10    5.64    7.69
   1  -9   9  210.95   14.19
   1  -9   9  178.22   24.70
   1  -9   8   14.13    4.62
   1  -9   8   16.10    6.22
   1  -9   7  624.54   33.32
   1  -9   7  626.09   29.37
   1  -9   6   11.53    3.20
   1  -9   6   14.54    9.44
   1  -9   6    7.64    4.50
   1  -9   5 1001.05   28.92
   1  -9   5  915.68   35.50
   1  -9   5  942.30   49.89
   1  -9   4   23.17    4.93
   1  -9   4   18.35    5.67
   1  -9   4   27.80    6.25
   1  -9   3  924.09   33.06
   1  -9   3  946.73   31.70
   1  -9   3  966.89   30.41
   1  -9   2  244.21   12.36
   1  -9   2  241.38   14.54
   1  -9   2  240.08   14.34
   1  -9   1 1673.60   52.39
   1  -9   1 1653.72   53.71
   1  -9   0   95.06   17.87
   1  -9   0  100.13   15.21
   1  -9   0   96.09   16.09
   1  -9  -1 4157.25  130.75
   1  -9  -1 4014.30  132.84
   1  -9  -1 4265.90   40.40
   1  -9  -2   57.11   13.84
   1  -9  -2   60.10   10.75
  -1   9   2   71.14   14.86
   1  -9  -3 1028.59   36.06
   1  -9  -3 1023.21   41.21
  -1   9   3 1078.15   33.14
   1  -9  -4   11.25    5.37
   1  -9  -4   24.44    5.86
  -1   9   4   18.30    3.87
   1  -9  -5  784.77   35.59
   1  -9  -5  787.33   25.87
  -1   9   5  798.64   24.40
   1  -9  -6  769.04   48.38
   1  -9  -6  725.75   16.97
  -1   9   6  750.90   33.36
   1  -9  -7 1085.14   45.79
   1  -9  -7 1171.50   43.41
  -1   9   7 1102.07   39.01
   1  -9  -8    6.28    5.03
   1  -9  -8    7.42    3.18
  -1   9   8   19.17    7.96
   1  -9  -9  139.81   29.62
  -1   9   9  138.22   15.42
   1  -9 -10    5.56    2.85
  -1   9  10   -0.58    5.61
   1  -9 -11   54.82    9.97
  -1   9  11   42.49   12.06
   2  -8  11   41.99   10.18
   2  -8  10    3.98    3.35
   2  -8  10    6.37    6.34
   2  -8   9  173.51   12.12
   2  -8   9  190.10   29.26
   2  -8   8  116.38   22.51
   2  -8   8  150.65   24.16
   2  -8   7 1120.73   45.61
   2  -8   7 1022.69   46.31
   2  -8   6  225.38    6.64
   2  -8   6  229.24    9.63
   2  -8   6  228.66   12.44
   2  -8   5 1290.86   35.24
   2  -8   5 1277.17   39.74
   2  -8   5 1291.43   43.13
   2  -8   4  369.34   16.52
   2  -8   4  360.69   19.52
   2  -8   4  386.95   28.64
   2  -8   3 2272.99   72.52
   2  -8   3 2209.25   71.35
   2  -8   3 2310.82   73.97
   2  -8   2 1162.28   34.41
   2  -8   2 1069.59   33.99
   2  -8   2 1105.92   33.20
   2  -8   1 3896.21  107.54
   2  -8   1 3681.72  107.57
   2  -8   1 3871.48  110.52
   2  -8   0  960.87   30.24
   2  -8   0 1069.20   29.91
   2  -8   0 1057.79   29.62
   2  -8  -1 2774.48   65.82
   2  -8  -1 2723.60   65.02
   2  -8  -1 2718.38   66.14
   2  -8  -2 1326.82   37.52
   2  -8  -2 1308.56   38.41
   2  -8  -2 1285.11   36.14
   2  -8  -3 1003.80   42.45
   2  -8  -3 1069.39   33.43
  -2   8   3  982.61   35.08
   2  -8  -4  777.91   29.20
   2  -8  -4  760.36   30.51
  -2   8   4  743.45   27.75
   2  -8  -5  726.96   25.26
   2  -8  -5  658.88   24.52
  -2   8   5  705.86   23.84
   2  -8  -6   53.32   14.87
   2  -8  -6   43.87    7.65
  -2   8   6   40.96   10.38
   2  -8  -7   13.80    5.90
   2  -8  -7   14.91    3.84
  -2   8   7    9.42    8.29
   2  -8  -8  130.83   21.63
   2  -8  -8  127.57   12.61
  -2   8   8  117.98    9.33
   2  -8  -9  280.31   16.47
  -2   8   9  297.50   13.75
   2  -8 -10   85.68   21.71
  -2   8  10   78.95    9.14
   2  -8 -11   71.66   10.16
  -2   8  11   67.30    8.88
   3  -7  11    4.88    3.69
   3  -7  10  122.40   23.56
   3  -7   9    6.81    3.17
   3  -7   9    6.79    4.41
   3  -7   8  235.92   11.64
   3  -7   8  248.45   14.53
   3  -7   7  299.41   22.13
   3  -7   7  300.26   22.34
   3  -7   6  272.93    8.34
   3  -7   6  319.64   11.17
   3  -7   6  285.04   12.79
   3  -7   5  562.97   21.56
   3  -7   5  544.54   21.23
   3  -7   5  584.24   32.33
   3  -7   4 1208.79   38.23
   3  -7   4 1157.93   20.01
   3  -7   4 1177.64   44.27
   3  -7   3  107.83   11.49
   3  -7   3  102.54    8.59
   3  -7   3  113.08   24.50
   3  -7   2 3177.04   86.88
   3  -7   2 2914.99   87.77
   3  -7   2 3237.95   89.20
   3  -7   1 2847.91   65.68
   3  -7   1 2875.62   67.96
   3  -7   1 3046.20   71.72
   3  -7   0 1571.24   25.01
   3  -7   0 1661.20   40.07
   3  -7  -1  537.55   16.47
   3  -7  -1  514.46   18.56
   3  -7  -1  531.95   16.75
   3  -7  -2 1657.22   39.12
   3  -7  -2 1521.41   40.44
   3  -7  -2 1620.22   38.28
   3  -7  -3   41.79    8.11
   3  -7  -4 2338.17   54.82
   3  -7  -4 2262.27   52.86
  -3   7   4 2364.19   54.69
   3  -7  -5  232.65   30.96
   3  -7  -5  204.96   13.30
  -3   7   5  215.22   18.04
   3  -7  -6  607.14   36.30
   3  -7  -6  595.17   19.37
  -3   7   6  611.65   20.62
   3  -7  -7   47.93   15.26
   3  -7  -7   58.84   13.44
  -3   7   7   65.85   13.23
   3  -7  -8  319.81   12.67
   3  -7  -8  324.94    7.79
  -3   7   8  303.58   17.64
   3  -7  -9    7.95    7.44
   3  -7  -9    6.14    2.79
  -3   7   9    2.39    2.61
   3  -7 -10  226.48   20.76
  -3   7  10  192.37   15.12
   3  -7 -11   -3.36    5.43
  -3   7  11    9.27    4.25
   3  -7 -12   14.49    5.06
   4  -6  11    2.58    4.87
   4  -6  10    7.39    4.44
   4  -6   9   17.61    5.40
   4  -6   9   12.28    6.40
   4  -6   8   17.72    8.29
   4  -6   8   12.87    8.09
   4  -6   7   19.66    5.15
   4  -6   7   27.95    7.03
   4  -6   6    9.30    4.40
   4  -6   6    5.86    3.77
   4  -6   5   80.94    6.00
   4  -6   5   89.68   18.52
   4  -6   5   86.90   18.17
   4  -6   4   61.81    4.86
   4  -6   4   63.98   17.24
   4  -6   4   71.56   15.37
   4  -6   3   68.76   14.07
   4  -6   3   60.66   12.49
   4  -6   3   71.93   18.54
   4  -6   2 2256.14   52.74
   4  -6   2 2306.24   54.82
   4  -6   2 2277.31   54.62
   4  -6   1    6.98    5.11
   4  -6   1   10.58    2.90
   4  -6   1   10.21    4.45
   4  -6   0  282.49   14.62
   4  -6   0  285.40   15.03
   4  -6  -1  499.02   16.14
   4  -6  -1  468.82   16.29
   4  -6  -1  472.76   14.43
   4  -6  -2    7.24    9.80
   4  -6  -2    8.18    5.04
   4  -6  -2    6.11    3.72
   4  -6  -3  203.97   12.48
   4  -6  -3  207.83   19.16
   4  -6  -3  210.88   12.60
   4  -6  -4  101.10    8.91
   4  -6  -4  119.69   10.52
  -4   6   4  116.82    5.40
   4  -6  -5  158.76   24.51
   4  -6  -5  149.41   14.67
  -4   6   5  137.98    6.99
   4  -6  -6  310.33   17.88
   4  -6  -6  315.00   15.98
  -4   6   6  327.19   16.02
   4  -6  -7   11.80    8.71
   4  -6  -7   19.92    4.53
  -4   6   7   18.55    6.32
   4  -6  -8   -4.53    6.15
   4  -6  -8    1.77    1.66
  -4   6   8    3.30    2.45
   4  -6  -9   43.08    8.71
   4  -6  -9   29.52    7.96
  -4   6   9   49.83    9.73
   4  -6 -10   24.60    5.17
  -4   6  10   23.68    4.94
   4  -6 -11   77.67   20.05
  -4   6  11   81.25    7.20
   4  -6 -12   13.79    4.15
   5  -5  11   16.68    4.98
   5  -5  10   45.06   15.01
   5  -5   9   34.03    7.06
   5  -5   9   32.92    8.39
   5  -5   8  113.65   20.91
   5  -5   8  134.09   16.57
   5  -5   7  248.64   15.27
   5  -5   7  240.89   15.51
   5  -5   6  334.41   17.60
   5  -5   6  344.08   19.09
   5  -5   5  589.59   16.09
   5  -5   5  596.95   19.54
   5  -5   5  570.75   19.18
   5  -5   4  945.38   28.87
   5  -5   4  924.75   32.15
   5  -5   4  944.10   33.70
   5  -5   3  804.11   29.34
   5  -5   3  807.83   32.33
   5  -5   3  789.56   31.49
   5  -5   2   40.39    7.68
   5  -5   2   41.72   11.65
   5  -5   2   33.22    8.60
   5  -5   1 2110.74   52.08
   5  -5   1 2159.12   51.21
   5  -5   1 2342.34   54.63
   5  -5   0 1655.34   27.09
   5  -5   0 1688.38   26.44
   5  -5  -1  617.83   23.35
   5  -5  -1  630.43   28.38
   5  -5  -1  622.80   18.66
   5  -5  -2 2128.91   42.55
   5  -5  -2 2027.50   33.39
   5  -5  -2 2163.68   32.39
   5  -5  -3  390.73   16.95
   5  -5  -3  392.83   12.78
  -5   5   3  360.36   10.98
   5  -5  -4  991.84   28.34
   5  -5  -4  957.95   26.76
   5  -5  -4  977.63   26.37
  -5   5   4  925.12   25.55
  -5   5   5 1400.57   21.15
   5  -5  -6 2177.79   51.70
  -5   5   6 2104.73   47.53
  -5   5   6 2272.71   52.10
   5  -5  -7  351.50   26.97
   5  -5  -7  309.71   25.01
  -5   5   7  279.78   16.35
   5  -5  -8  928.17   29.27
  -5   5   8  800.97   24.65
  -5   5   8  879.47   26.18
  -5   5   9   29.75    7.09
   5  -5 -10  154.20   24.81
  -5   5  10  143.96    7.08
   5  -5 -11   26.62    6.01
  -5   5  11   28.89    6.46
   5  -5 -12  337.73   13.14
   6  -4  11   46.02    9.76
   6  -4  10   95.18   18.99
   6  -4   9  127.01   20.30
   6  -4   9  145.25   26.24
   6  -4   8   56.45   16.61
   6  -4   8   69.51   12.91
   6  -4   7  684.90   29.25
   6  -4   7  683.87   37.36
   6  -4   6  129.86    9.02
   6  -4   6  159.11   19.29
   6  -4   6  160.07   22.89
   6  -4   5 1723.07   47.42
   6  -4   5 1905.65   54.82
   6  -4   5 1700.42   55.84
   6  -4   4  599.07   20.36
   6  -4   4  606.37   21.73
   6  -4   4  637.32   22.82
   6  -4   3 1832.62   52.01
   6  -4   3 1971.17   55.66
   6  -4   3 1977.53   58.71
   6  -4   2  564.48   17.85
   6  -4   2  590.57   18.52
   6  -4   2  581.15   19.65
   6  -4   1  627.68   19.08
   6  -4   1  563.08   18.58
   6  -4   1  633.19   18.86
   6  -4   0 1709.45   27.79
   6  -4   0 1661.44   28.08
   6  -4  -1 2602.52   39.17
   6  -4  -1 2643.50   39.49
   6  -4  -1 2597.31   39.97
   6  -4  -2  913.87   26.92
   6  -4  -2  929.76   27.30
   6  -4  -2  901.00   25.36
   6  -4  -3  486.73   19.68
   6  -4  -3  480.86   13.81
  -6   4   3  418.97   12.79
   6  -4  -4 1387.41   22.83
   6  -4  -4 1353.93   26.64
   6  -4  -4 1400.94   20.41
   6  -4  -5 2638.29   43.00
   6  -4  -6  641.72   18.18
  -6   4   6  617.88   16.14
   6  -4  -7 1764.10   48.00
   6  -4  -7 1678.39   43.49
  -6   4   7 1557.41   39.97
  -6   4   7 1608.73   37.05
   6  -4  -8  438.54   23.11
   6  -4  -8  423.15    7.08
  -6   4   8  400.79   19.17
  -6   4   8  386.65   17.82
   6  -4  -9 1696.55   57.89
   6  -4  -9 1552.87   47.28
  -6   4   9 1493.01   45.52
   6  -4  -9 1462.22   45.43
   6  -4 -10   35.14    7.20
  -6   4  10   29.63    6.72
   6  -4 -11  956.59   34.93
  -6   4  11  916.31   31.69
   6  -4 -12    5.99    3.24
   7  -3  10    2.56    6.26
   7  -3   9  191.12   28.85
   7  -3   8    9.56    6.20
   7  -3   8   20.18   10.58
   7  -3   7  364.80   16.39
   7  -3   7  342.73   21.20
   7  -3   6    3.82    2.90
   7  -3   6   -2.28    6.43
   7  -3   6   -4.80    8.45
   7  -3   5  706.99   20.29
   7  -3   5  827.42   24.20
   7  -3   5  805.09   24.03
   7  -3   4  110.37   15.47
   7  -3   4  125.13   22.69
   7  -3   4  121.83   18.17
   7  -3   3 1571.29   55.22
   7  -3   3 1548.38   60.68
   7  -3   3 1574.66   54.92
   7  -3   2  139.28   18.72
   7  -3   2  151.36   15.69
   7  -3   2  159.72   15.58
   7  -3   1  775.77   23.03
   7  -3   1  772.75   23.03
   7  -3   1  775.39   23.25
   7  -3   0   11.50    5.27
   7  -3   0   12.37    8.04
   7  -3  -1  405.41   15.80
   7  -3  -1  411.09   15.76
   7  -3  -1  391.01   15.29
   7  -3  -2   74.59   10.59
   7  -3  -2   76.73   14.27
   7  -3  -2   63.75   10.79
   7  -3  -3  944.60   27.44
   7  -3  -3  837.39   24.61
   7  -3  -3  876.61   23.89
  -7   3   3  801.79   21.76
   7  -3  -4  138.05   12.45
   7  -3  -4  145.23   15.62
   7  -3  -4  120.50    6.11
  -7   3   4  116.25    6.11
   7  -3  -5 4555.49   67.34
   7  -3  -5 4534.99   65.02
   7  -3  -6  511.43   16.37
   7  -3  -7 1493.73   44.40
   7  -3  -7 1475.49   39.13
  -7   3   7 1424.94   36.84
   7  -3  -8  236.19   16.15
   7  -3  -8  226.39   11.19
  -7   3   8  208.16   10.75
   7  -3  -9  515.31   11.48
  -7   3   9  486.23    4.33
  -7   3   9  502.37    5.82
   7  -3 -10  505.28   22.92
   7  -3 -11  698.53   18.25
   7  -3 -12  220.43   10.47
   8  -2  10   33.15    8.41
   8  -2   9   10.99    6.58
   8  -2   8   16.12    5.84
   8  -2   8   17.28    5.10
   8  -2   7   11.58    4.56
   8  -2   7   10.97    6.19
   8  -2   6   38.10    8.24
   8  -2   6   39.53   12.80
   8  -2   5  104.58   19.69
   8  -2   5  119.25   21.31
   8  -2   5  103.60   16.10
   8  -2   4  262.04   14.59
   8  -2   4  261.26   13.20
   8  -2   4  282.73   12.72
   8  -2   3   10.94    8.11
   8  -2   3    7.59   10.78
   8  -2   3    7.93    4.84
   8  -2   2  206.50   15.53
   8  -2   2  202.24   16.61
   8  -2   2  198.43   14.49
   8  -2   1   47.15    9.81
   8  -2   1   57.41   12.33
   8  -2   1   53.84   10.19
   8  -2   0  270.04   12.90
   8  -2   0  249.91   14.00
   8  -2  -1   45.30    6.65
   8  -2  -1   44.06    8.26
   8  -2  -1   57.10    8.12
   8  -2  -2   63.81   11.77
   8  -2  -2   69.72    9.78
   8  -2  -2   47.39    7.59
   8  -2  -3   17.50   10.14
   8  -2  -3   19.97   10.84
   8  -2  -3    9.97    2.41
  -8   2   3   13.31    3.92
   8  -2  -4 1331.27   19.96
  -8   2   4 1331.48   19.99
   8  -2  -5  322.96   16.15
   8  -2  -5  322.79   12.84
   8  -2  -5  310.64    8.87
  -8   2   5  308.56    3.59
   8  -2  -6  397.23   13.10
   8  -2  -7   41.72    9.10
   8  -2  -7   27.03    6.32
  -8   2   7   25.68    4.22
   8  -2  -8  286.97   19.08
   8  -2  -8  266.74   13.40
  -8   2   8  232.92   11.26
   8  -2  -9  251.74   23.15
   8  -2  -9  208.66    9.18
   8  -2 -10 1021.20   33.55
  -8   2  10 1001.00   26.19
   8  -2 -11   70.65   12.27
  -8   2  11   48.39    1.84
   8  -2 -12  886.66   30.12
   9  -1   9    8.56    9.45
   9  -1   8   89.54   28.27
   9  -1   8  116.74   21.40
   9  -1   7    6.37    9.91
   9  -1   7   15.03    7.14
   9  -1   6  314.09   26.57
   9  -1   6  358.21   25.12
   9  -1   5    6.11    4.33
   9  -1   5   11.93    6.37
   9  -1   5    6.49    5.30
   9  -1   4  311.66   12.06
   9  -1   4  368.43   18.06
   9  -1   4  360.74   19.16
   9  -1   3   -0.43    4.71
   9  -1   3    1.41   11.88
   9  -1   3   14.62    6.73
   9  -1   2 1129.62   18.46
   9  -1   2 1159.33   20.12
   9  -1   2 1130.29   18.33
   9  -1   1  469.58   19.74
   9  -1   1  457.26   20.58
   9  -1   1  448.20   21.57
   9  -1   0 1954.58   47.58
   9  -1   0 2204.11   53.04
   9  -1   0 2107.18   49.95
   9  -1  -1  892.65   26.46
   9  -1  -1  851.15   27.82
   9  -1  -1  883.48   25.77
   9  -1  -2 3807.50   58.13
   9  -1  -2 3629.90   55.08
   9  -1  -2 3815.04   56.76
   9  -1  -3 2471.78   39.15
   9  -1  -3 2460.76   39.22
   9  -1  -3 2423.26   35.78
   9  -1  -4  231.86   16.36
   9  -1  -4  220.54   15.42
  -9   1   4  209.53   10.35
   9  -1  -5 3356.38   50.61
   9  -1  -5 3388.67   49.14
   9  -1  -5 3281.77   45.69
  -9   1   5 3188.57   44.22
   9  -1  -6  771.72   24.54
   9  -1  -6  757.25   24.35
   9  -1  -6  748.72   19.42
   9  -1  -7  953.42   27.66
   9  -1  -7  920.84   25.51
   9  -1  -8  413.41   19.38
   9  -1  -8  336.80   17.93
   9  -1  -9  818.32   28.33
   9  -1  -9  762.36   22.71
   9  -1  -9  777.14   23.05
   9  -1 -10   49.75   11.05
   9  -1 -10   28.31    4.53
   9  -1 -11  741.59   22.65
   9  -1 -12    9.94    7.20
  10   0   8  140.33   36.97
  10   0   7    6.62    3.07
  10   0   7    4.02    5.19
  10   0   6  294.87   16.22
  10   0   6  323.32   28.07
  10   0   5    2.90    3.32
  10   0   5   -2.67    7.61
  10   0   5   -0.09    9.85
  10   0   4  934.08   39.22
  10   0   4  933.75   37.97
  10   0   4 1003.71   41.91
  10   0   3    5.09    4.63
  10   0   3    8.08   12.19
  10   0   3   -0.58    4.54
  10   0   2 2392.49   67.00
  10   0   2 2420.47   65.67
  10   0   2 2488.33   66.40
  10   0   1    4.90    6.55
  10   0   1   -5.73   10.69
  10   0   1    6.23   10.05
  10   0   0 5342.31   42.52
  10   0   0 5083.51  147.52
  10   0   0 5098.16  142.39
  10   0  -1    1.36    4.54
  10   0  -1    3.60    9.21
  10   0  -1    3.54    9.04
  10   0  -2 3536.64   83.66
  10   0  -2 3331.85   81.93
  10   0  -2 3219.10   76.42
  10   0  -3    1.15    4.53
  10   0  -3   -2.50    9.33
  10   0  -3   -5.31    6.66
  10   0  -4  637.08   23.60
  10   0  -4  569.47   17.54
  10   0  -5    7.53    5.36
  10   0  -5   -6.25    8.45
  10   0  -5   -4.85    3.84
  10   0  -6 1852.39   46.95
  10   0  -6 1730.78   41.70
  10   0  -6 1714.71   40.19
 -10   0   6 1675.94   39.03
  10   0  -7    5.36    6.18
  10   0  -7    4.31    6.22
  10   0  -7   -0.29    1.05
  10   0  -7    0.65    1.28
  10   0  -8 2734.28   85.66
  10   0  -8 2630.74   72.76
  10   0  -8 2444.40   64.46
  10   0  -8 2468.19   66.44
  10   0  -9    3.78    5.92
  10   0  -9    2.65    3.92
  10   0  -9    0.75    1.32
  10   0  -9    1.23    1.17
  10   0 -10   59.98   10.59
  10   0 -10   39.45   10.79
  10   0 -10   28.45    6.18
  10   0 -11   -3.87    6.69
  10   0 -12   46.02   10.27
  11   1   8   64.17   22.41
  11   1   7   -1.48    6.02
  11   1   7    8.16    9.21
  11   1   6  279.51   13.53
  11   1   6  295.04   38.07
  11   1   5    4.90    3.21
  11   1   5    3.82    8.12
  11   1   5   -4.56    8.75
  11   1   4  353.32   14.44
  11   1   4  350.79   20.39
  11   1   4  350.07   27.60
  11   1   3   79.33   14.38
  11   1   3   92.60   15.99
  11   1   3   76.14   13.77
  11   1   2  832.63   19.36
  11   1   2  795.44   25.28
  11   1   2  839.76   23.98
  11   1   1  113.87   13.08
  11   1   1  106.19   11.01
  11   1   1  119.45   27.08
  11   1   0 1755.97   50.51
  11   1   0 1806.61   52.88
  11   1   0 1724.05   52.07
  11   1  -1  372.03   18.59
  11   1  -1  359.42   23.67
  11   1  -1  335.02   19.71
  11   1  -2 1216.74   43.00
  11   1  -2 1318.84   42.39
  11   1  -2 1239.81   39.63
  11   1  -3   80.24   14.88
  11   1  -3   86.65   15.09
  11   1  -3   61.43    6.72
  11   1  -4 1850.78   54.15
  11   1  -4 1804.34   51.14
  11   1  -4 1771.06   49.41
  11   1  -5   68.82    9.20
  11   1  -5   63.59   18.48
  11   1  -5   61.03   11.28
  11   1  -6  566.17   23.64
  11   1  -6  525.79   23.16
  11   1  -6  508.75   19.87
  11   1  -7  755.38   30.81
  11   1  -7  742.29   28.00
  11   1  -7  730.58   27.50
  11   1  -8  217.99   41.03
  11   1  -8  175.72   18.56
  11   1  -8  142.23    6.44
  11   1  -8  159.84   10.41
  11   1  -9  200.08   22.52
  11   1  -9  174.64    7.70
  11   1  -9  177.76    3.51
  11   1  -9  181.72    5.68
  11   1 -10  345.13   24.68
  11   1 -10  283.06    8.93
  11   1 -10  278.12    6.28
  11   1 -11  456.45   14.11
  11   1 -11  403.05    8.63
  11   1 -12   57.21    7.86
  11   1 -13  219.68   22.35
  12   2   7   21.02    9.09
  12   2   7   28.03   13.01
  12   2   6   10.46    5.05
  12   2   6    2.82    6.87
  12   2   5    3.45    5.58
  12   2   5   10.69   10.27
  12   2   5    9.87    5.45
  12   2   4    9.48   10.79
  12   2   4    5.09    9.72
  12   2   4   12.78   10.10
  12   2   3   22.00   11.30
  12   2   3   37.44   13.85
 -12  -2  -2   25.68    6.74
  12   2   2   14.14   10.09
  12   2   2    9.40   10.25
 -12  -2  -1   10.44    5.24
  12   2   1   13.51    9.90
  12   2   1    6.26   11.32
 -12  -2   0   31.72    8.59
  12   2   0   38.07   13.58
  12   2   0   34.37   15.08
 -12  -2   1   33.66    7.11
  12   2  -1   31.76    9.32
  12   2  -1   13.58    6.89
 -12  -2   2  116.56   26.35
  12   2  -2  147.53   27.41
  12   2  -2  113.40   15.17
  12   2  -3   94.09   14.92
  12   2  -3   71.75    8.95
  12   2  -4   60.28   15.37
  12   2  -4   34.12   16.78
  12   2  -4   31.94   13.69
  12   2  -5   55.05   13.18
  12   2  -5   63.19   11.46
  12   2  -5   56.18    9.84
  12   2  -6  201.71   36.53
  12   2  -6  197.15   13.40
  12   2  -6  179.03   11.38
  12   2  -7  338.41   19.89
  12   2  -7  355.20   20.30
  12   2  -7  341.06   16.07
  12   2  -8  321.45   20.12
  12   2  -8  364.42   19.62
  12   2  -8  300.20   13.86
  12   2  -9   20.21    6.37
  12   2  -9   40.30   10.72
  12   2  -9   23.61    4.67
  12   2 -10   17.60    8.67
  12   2 -10   12.63    3.81
  12   2 -11  725.96   29.97
  12   2 -11  667.14   24.14
  12   2 -12  179.11   12.05
  12   2 -13  130.91   10.47
  13   3   6   25.00    6.99
  13   3   6   25.77   10.72
  13   3   5  142.55   12.63
  13   3   5  131.29   35.06
  13   3   5  194.32   19.58
  13   3   4   14.93    6.49
  13   3   4   12.06    9.75
 -13  -3  -3  248.79   23.41
  13   3   3  255.38   16.05
  13   3   3  239.18   37.05
 -13  -3  -2   -2.42    7.90
  13   3   2    5.33    7.81
  13   3   2    0.07    9.50
 -13  -3  -1  582.44   28.55
  13   3   1  561.78   31.70
  13   3   1  532.02   28.25
 -13  -3   0   22.73    6.79
  13   3   0   17.20    5.72
  13   3   0   16.12   11.13
 -13  -3   1 1569.08   34.51
  13   3  -1 1481.53   31.05
  13   3  -1 1555.89   32.78
 -13  -3   2  236.23   41.10
  13   3  -2  237.86   22.24
  13   3  -2  228.31   43.39
 -13  -3   3 1676.94   46.70
  13   3  -3 1606.59   47.64
  13   3  -3 1644.26   48.14
 -13  -3   4   32.10   11.58
  13   3  -4   68.90   14.63
  13   3  -4   29.09    9.87
  13   3  -5  395.57   20.35
  13   3  -5  366.68   17.52
  13   3  -6  131.66   15.34
  13   3  -6  159.34   26.43
  13   3  -6  160.70   16.25
  13   3  -7  151.52   11.52
  13   3  -7  183.28   32.49
  13   3  -7  148.18   23.18
  13   3  -8   38.71   10.41
  13   3  -8   31.21   10.91
  13   3  -8    8.20    5.96
  13   3  -9  146.71   17.28
  13   3  -9  121.54   28.69
  13   3  -9  109.89   10.18
  13   3 -10   26.88   11.74
  13   3 -10   39.33    8.09
  13   3 -10   29.90    7.52
  13   3 -11   24.67    6.86
  13   3 -11   25.25    5.67
  13   3 -11   26.75    4.65
  13   3 -12  595.24   25.60
  13   3 -13   44.96   11.51
  14   4   5   83.89   35.28
  14   4   5  114.40   31.19
  14   4   4   46.88   15.99
  14   4   4   57.99   19.12
 -14  -4  -3  234.85   23.77
  14   4   3  271.75   16.61
  14   4   3  234.17   52.29
 -14  -4  -2  117.21   30.72
  14   4   2  126.09   14.42
  14   4   2  127.08   26.45
 -14  -4  -1  606.28   24.14
  14   4   1  605.71   31.53
  14   4   1  606.10   26.31
 -14  -4   0  237.42   19.66
  14   4   0  233.71   18.32
  14   4   0  241.05   28.33
 -14  -4   1  717.58   37.39
  14   4  -1  734.48   32.84
  14   4  -1  728.21   47.16
 -14  -4   2   24.18    9.51
  14   4  -2   11.42    6.64
  14   4  -2   18.00    9.83
 -14  -4   3   38.99    9.76
  14   4  -3   58.62   11.69
  14   4  -3   31.37    7.41
 -14  -4   4   29.50    5.44
  14   4  -4   44.17   12.54
  14   4  -4   28.51    8.25
 -14  -4   5 1151.40   34.23
  14   4  -5 1208.56   35.95
  14   4  -5 1177.36   25.81
 -14  -4   6   28.46    5.76
  14   4  -6   49.76   10.45
  14   4  -6   29.94    6.67
  14   4  -7  864.76   24.53
  14   4  -7  865.55   25.08
  14   4  -7  840.90   29.81
  14   4  -8  221.62   30.26
  14   4  -8  233.88   12.73
  14   4  -8  240.78   10.71
  14   4  -9  147.97   32.40
  14   4  -9  130.18   11.47
  14   4  -9  109.88   27.26
  14   4 -10  120.37   26.52
  14   4 -10  126.79   11.75
  14   4 -10  108.23   21.38
  14   4 -11   47.85   10.11
  14   4 -11   57.56   12.42
  14   4 -11   35.70    6.71
  14   4 -12   43.79    7.45
  14   4 -12   31.13    7.59
  14   4 -13  149.92   19.56
 -15  -5  -3   52.47   14.45
  15   5   3   52.38   14.29
  15   5   3   91.69   15.23
 -15  -5  -2  160.47   19.57
  15   5   2  164.65   41.63
  15   5   2  213.95   19.76
 -15  -5  -1  106.17   25.69
  15   5   1  101.74   29.45
  15   5   1  142.43   17.21
 -15  -5   0  180.80   23.83
  15   5   0  158.66   14.26
  15   5   0  142.43   13.17
 -15  -5   1   87.24   24.04
  15   5  -1  107.61   19.67
  15   5  -1  112.74   14.44
 -15  -5   2  261.84   16.04
  15   5  -2  285.31   48.44
  15   5  -2  284.19   26.50
 -15  -5   3  266.17   37.16
  15   5  -3  248.62   52.60
  15   5  -3  236.99   14.57
 -15  -5   4  149.93   16.77
  15   5  -4  162.09   39.94
  15   5  -4  165.82   29.56
 -15  -5   5   79.75   19.45
  15   5  -5   84.78   18.65
  15   5  -5   68.27   13.12
 -15  -5   6  162.75   35.12
  15   5  -6  197.44   18.50
  15   5  -6  193.58   16.09
 -15  -5   7   19.41    9.61
  15   5  -7   20.72    8.31
  15   5  -7   11.87    8.00
  15   5  -8  273.23   14.26
  15   5  -8  281.32   20.79
  15   5  -8  266.58   18.13
  15   5  -9  211.89   42.37
  15   5  -9  231.94   15.28
  15   5  -9  240.56   17.46
  15   5 -10    7.57    8.40
  15   5 -10   13.62    4.19
  15   5 -10   18.54    4.63
  15   5 -11   19.15   11.31
  15   5 -11   -0.48    6.88
  15   5 -11    5.95    3.57
  15   5 -12  239.22   16.42
  15   5 -12  270.46   11.17
  15   5 -13   36.03   10.85
 -16  -6  -2    3.00    5.27
  16   6   2    9.26    7.09
  16   6   2   -0.76   10.72
 -16  -6  -1    3.69    4.12
  16   6   1   18.94   10.24
  16   6   1   10.71   10.59
 -16  -6   0    6.96    5.28
  16   6   0   16.99   10.68
  16   6   0  -11.52   11.23
 -16  -6   1   18.88    8.94
  16   6  -1   -3.07   10.95
  16   6  -1   19.59   14.57
 -16  -6   2    4.25    7.36
  16   6  -2   10.42    5.85
  16   6  -2   18.58    9.57
 -16  -6   3   11.94    7.22
  16   6  -3   18.33    9.79
  16   6  -3   31.28   12.83
 -16  -6   4   -0.55    9.66
  16   6  -4   14.57    9.86
  16   6  -4    6.53    5.23
 -16  -6   5  122.34   24.49
  16   6  -5  148.53   29.21
  16   6  -5  107.62   19.59
 -16  -6   6    6.19    8.13
  16   6  -6   15.40    9.82
  16   6  -6    2.72    5.04
 -16  -6   7  344.78   25.77
  16   6  -7  373.97   33.57
  16   6  -7  392.48   19.95
  16   6  -8   64.37   15.87
  16   6  -8   83.47   11.07
  16   6  -9  904.17   33.80
  16   6  -9  956.64   28.68
  16   6  -9  921.48   29.59
  16   6 -10   11.82    8.97
  16   6 -10    0.59    8.37
  16   6 -10    1.52    2.66
  16   6 -11  467.87   18.17
  16   6 -11  528.00   17.85
  16   6 -12   12.60    5.68
  16   6 -12    5.66    3.32
  16   6 -13  221.32   27.66
 -17  -7   0   20.18    7.99
  17   7   0   11.43    7.07
  17   7   0    9.78   11.89
 -17  -7   1  123.46   23.38
  17   7  -1  136.67   19.12
  17   7  -1  141.84   16.25
 -17  -7   2  130.50   31.82
  17   7  -2  151.26   19.78
  17   7  -2  153.22   16.34
 -17  -7   3    6.00    5.90
  17   7  -3   20.89    9.04
  17   7  -3   11.46   10.43
 -17  -7   4  124.27   27.30
  17   7  -4  122.12   30.14
  17   7  -4  112.93   12.24
 -17  -7   5   26.30    7.68
  17   7  -5   10.27    7.31
  17   7  -5   26.85    9.81
 -17  -7   6  149.30   35.21
  17   7  -6  154.57   20.34
  17   7  -6  147.86   13.04
 -17  -7   7   99.00   26.91
  17   7  -7  137.91   34.54
  17   7  -7  125.17   34.55
 -17  -7   8  642.08   32.79
  17   7  -8  674.67   32.29
  17   7  -8  653.81   29.34
  17   7  -9   42.09    9.18
  17   7  -9   46.27   11.02
  17   7 -10  248.20   42.39
  17   7 -10  234.55   18.28
  17   7 -10  282.82   22.05
  17   7 -11  194.96   32.20
  17   7 -11  216.51   22.97
  17   7 -12   57.43   12.26
  17   7 -12   78.03   15.00
  17   7 -13   82.59   26.13
 -18  -8   2   63.25   18.92
  18   8  -2   63.30   21.31
  18   8  -2   74.57   16.17
 -18  -8   3   79.92   19.99
  18   8  -3  105.63   16.76
  18   8  -3   73.70   20.90
 -18  -8   4  112.98   32.03
  18   8  -4  138.88   14.72
  18   8  -4  108.17   18.92
 -18  -8   5   85.56   21.43
  18   8  -5   90.92   26.02
  18   8  -5   95.79   23.77
 -18  -8   6   51.74   15.70
  18   8  -6   54.10   12.78
  18   8  -6   67.58   12.67
 -18  -8   7  252.63   18.08
  18   8  -7  309.01   19.77
  18   8  -7  265.39   39.93
 -18  -8   8  150.27   21.12
  18   8  -8  141.15   31.80
  18   8  -8  157.65   30.09
  18   8  -9  110.14   17.62
  18   8  -9   89.02   23.92
  18   8 -10   14.73   11.04
  18   8 -10   18.03    7.90
  18   8 -10   21.80    4.58
  18   8 -11   -1.60    5.56
  18   8 -11   -0.49    5.71
  18   8 -12    9.02    5.70
  18   8 -12   14.53    6.88
  18   8 -13   10.88    5.62
 -19  -9   6    3.08   10.98
  19   9  -6   -5.52   10.27
  19   9  -6   -4.73    9.26
 -19  -9   7   63.67   18.96
  19   9  -7   70.67   11.34
  19   9  -7   64.91   14.46
 -19  -9   8   40.74   10.16
  19   9  -8   58.67   13.13
  19   9  -8   31.17    7.16
  19   9  -9   13.01    3.91
  19   9  -9   24.24    9.99
  19   9 -10   20.93   10.93
  19   9 -10   21.35    9.22
  -4 -16   6   -0.97    2.57
  -4 -16   6    7.10    5.35
  -4 -16   5  367.72   14.71
  -4 -16   5  287.91   53.89
   4  16  -5  316.33   33.62
  -4 -16   4    6.74    3.90
  -4 -16   4   12.44    6.55
   4  16  -4    7.89    4.95
  -4 -16   3  246.04   20.03
  -4 -16   3  211.73   37.37
   4  16  -3  264.78   32.35
  -4 -16   2   10.12    4.28
  -4 -16   2    8.87    4.92
   4  16  -2    7.48    5.42
  -4 -16   1  281.71   49.47
  -4 -16   1  248.11   50.07
   4  16  -1  246.70   39.22
  -4 -16   0    5.97    3.52
  -4 -16   0    1.07    7.67
   4  16   0    8.89    4.69
  -4 -16  -1  358.23   38.59
  -4 -16  -1  363.06   18.25
   4  16   1  375.79   16.99
  -4 -16  -2   10.72    5.09
  -4 -16  -2    7.92    8.72
   4  16   2   10.54    6.98
  -4 -16  -3  183.93   23.90
  -4 -16  -3  165.69   17.11
  -3 -15   8    7.12    4.93
  -3 -15   7   19.72    6.86
  -3 -15   7   26.31    7.79
  -3 -15   6    0.75    2.33
  -3 -15   6   -1.63    7.47
  -3 -15   6    2.04    5.29
  -3 -15   5   64.51   11.78
  -3 -15   5   58.94   12.47
  -3 -15   5   54.24   11.44
  -3 -15   4   56.65   13.24
  -3 -15   4   70.55   13.79
  -3 -15   3  140.90   34.05
  -3 -15   3  110.77   29.46
   3  15  -3  130.41   24.96
  -3 -15   2    6.49    4.32
  -3 -15   2    7.31    4.92
   3  15  -2   16.90    7.84
  -3 -15   1  103.04   19.79
  -3 -15   1  135.40   22.37
   3  15  -1  129.20   13.99
  -3 -15   0   13.01    4.82
  -3 -15   0    6.85    6.53
   3  15   0   17.37    4.54
  -3 -15  -1   70.30   17.04
  -3 -15  -1   49.46   15.12
   3  15   1   62.81   19.14
  -3 -15  -2   21.68    8.67
  -3 -15  -2   28.89    9.30
   3  15   2   16.31    4.69
  -3 -15  -3   58.74   15.28
  -3 -15  -3   65.46   15.62
   3  15   3   87.63   11.31
  -3 -15  -4    5.79    6.36
  -3 -15  -4    6.60    3.28
   3  15   4   -4.63    6.65
  -3 -15  -5   91.93   21.02
  -3 -15  -5   78.74   23.36
   3  15   5   93.15   21.87
  -2 -14   9    1.64    4.17
  -2 -14   9    9.07    6.76
  -2 -14   8    4.48    3.40
  -2 -14   8   11.62    7.63
  -2 -14   7    1.14    3.88
  -2 -14   7    2.56    5.84
  -2 -14   6   24.70    6.18
  -2 -14   6   34.83   13.79
  -2 -14   6   37.21    8.14
  -2 -14   5   41.83    9.76
  -2 -14   5   47.49   12.05
  -2 -14   5   44.25    8.89
  -2 -14   4   17.42    5.28
  -2 -14   4   17.25    7.02
  -2 -14   4   16.79    6.93
  -2 -14   3   19.39    6.87
  -2 -14   3    8.90    4.73
  -2 -14   3   18.53    9.94
  -2 -14   2   16.40    6.04
  -2 -14   2   19.71    8.38
   2  14  -2   21.52    9.47
  -2 -14   1   -1.81    7.82
  -2 -14   1    6.97    5.21
   2  14  -1   11.95    7.62
  -2 -14   0    8.69    7.47
  -2 -14   0   13.25    6.05
   2  14   0    8.42    8.32
  -2 -14  -1   12.00    5.77
  -2 -14  -1    8.48    4.25
   2  14   1    3.66    5.84
  -2 -14  -2    9.38    8.43
  -2 -14  -2   -6.00    7.55
   2  14   2   11.08    6.14
  -2 -14  -3   19.07    6.73
   2  14   3   24.26    9.68
  -2 -14  -4   10.41    8.77
  -2 -14  -4    4.94    4.59
   2  14   4    4.92    6.17
  -2 -14  -5   -2.04    8.32
  -2 -14  -5    7.45    6.01
   2  14   5   -3.14    6.89
  -2 -14  -6   12.99    8.32
  -2 -14  -6   25.21   10.21
   2  14   6   21.18    7.58
  -2 -14  -7    7.83    6.10
  -2 -14  -7    7.19    5.59
   2  14   7    7.57    6.60
  -1 -13   9   -4.16    6.09
  -1 -13   9   -2.41    7.32
  -1 -13   8  172.69   33.05
  -1 -13   8  172.85   25.53
  -1 -13   7   27.28    5.98
  -1 -13   7   18.67    6.68
  -1 -13   6  215.55   12.58
  -1 -13   6  227.98   18.11
  -1 -13   6  220.72   17.07
  -1 -13   5   42.91   10.11
  -1 -13   5   43.45   11.03
  -1 -13   5   50.93   12.30
  -1 -13   4  460.76   21.80
  -1 -13   4  458.58   23.65
  -1 -13   4  490.39   33.21
  -1 -13   3   55.20   15.59
  -1 -13   3   46.34    8.69
  -1 -13   3   59.69   10.08
  -1 -13   2  330.31   12.67
  -1 -13   2  350.21   19.40
  -1 -13   2  332.98   16.60
  -1 -13   1   33.92    5.78
  -1 -13   1   43.79    9.46
  -1 -13   0  458.19   33.19
  -1 -13   0  481.00   25.51
   1  13   0  481.91   24.17
  -1 -13  -1  162.25   13.43
  -1 -13  -1  189.61   20.64
   1  13   1  177.82   11.13
  -1 -13  -2  551.46   21.52
  -1 -13  -2  604.46   23.82
   1  13   2  556.31   26.18
  -1 -13  -3   28.19    6.92
  -1 -13  -3   18.51    9.85
   1  13   3   20.89    8.03
  -1 -13  -4  299.50   16.06
  -1 -13  -4  295.76   24.21
   1  13   4  305.27   23.09
  -1 -13  -5   31.63    6.42
  -1 -13  -5   28.61    8.18
   1  13   5   24.64   10.31
  -1 -13  -6  199.81   32.30
  -1 -13  -6  161.82   35.40
   1  13   6  185.12   32.40
  -1 -13  -7    7.98    4.32
  -1 -13  -7    8.46    4.71
   1  13   7    5.47    3.39
  -1 -13  -8   62.96   10.54
   1  13   8   58.31   11.04
  -1 -13  -9    8.83    4.31
   1  13   9   10.04    7.68
   0 -12  10   42.86   13.01
   0 -12  10   51.12   10.86
   0 -12   9   11.54    7.12
   0 -12   9    5.57    8.53
   0 -12   8  112.95   25.49
   0 -12   8  141.85   23.83
   0 -12   7   90.97   22.47
   0 -12   7  101.28   19.36
   0 -12   6  521.12   17.25
   0 -12   6  563.72   22.58
   0 -12   6  538.69   29.93
   0 -12   5   17.65    4.06
   0 -12   5   23.47   10.20
   0 -12   5   21.41    9.61
   0 -12   4  970.97   37.68
   0 -12   4 1032.91   30.15
   0 -12   4 1066.58   20.19
   0 -12   3    1.80    3.02
   0 -12   3   15.46    7.63
   0 -12   3    9.60    9.27
   0 -12   2 2211.31   33.87
   0 -12   2 2007.56   87.12
   0 -12   2 1986.73   85.55
   0 -12   1    7.08    5.43
   0 -12   1   -1.59    8.46
   0 -12   1    5.73    3.54
   0 -12   0 1677.23   67.64
   0 -12   0 1712.46   69.05
   0 -12  -1   -0.10    8.81
   0 -12  -1    9.52    4.40
   0  12   1    7.76    4.50
   0 -12  -2 2238.07   24.15
   0 -12  -2 2037.65   88.08
   0  12   2 2136.14   81.04
   0 -12  -3    8.57    5.26
   0 -12  -3   13.91    7.93
   0  12   3    3.70    4.69
   0 -12  -4 1015.47   46.05
   0 -12  -4 1041.83   19.61
   0  12   4 1013.97   41.99
   0 -12  -5    9.03    5.04
   0 -12  -5   27.69    6.05
   0  12   5   16.68    8.54
   0 -12  -6  571.09   23.87
   0 -12  -6  540.18   44.37
   0  12   6  583.52   20.71
   0 -12  -7  115.37   21.87
   0 -12  -7   92.71   16.86
   0  12   7   82.10   20.74
   0 -12  -8  126.89   25.48
   0  12   8  119.17   28.13
   0 -12  -9   12.05    6.73
   0  12   9    8.44    5.29
   0 -12 -10   53.03   12.63
   1 -11  10    6.80    3.82
   1 -11  10    9.59    3.96
   1 -11   9   12.82    6.55
   1 -11   9    3.34    6.17
   1 -11   8  113.61   22.10
   1 -11   8   92.95   14.78
   1 -11   7  116.17   28.52
   1 -11   7  122.22   30.30
   1 -11   6  228.59    7.97
   1 -11   6  219.75   12.74
   1 -11   6  233.76   14.49
   1 -11   5  179.81    8.51
   1 -11   5  172.52    8.78
   1 -11   5  211.48   19.74
   1 -11   4  486.53   27.63
   1 -11   4  516.96   25.66
   1 -11   4  515.16   21.88
   1 -11   3   39.98   10.61
   1 -11   3   37.61   10.67
   1 -11   3   44.33   11.60
   1 -11   2  134.73    9.97
   1 -11   2  144.20   29.14
   1 -11   2  117.32   13.19
   1 -11   1   82.34   16.58
   1 -11   1   99.67   18.92
   1 -11   1   94.91   13.93
   1 -11   0  479.02   17.02
   1 -11   0  479.47   21.27
   1 -11   0  443.90   17.94
   1 -11  -1   14.78    5.59
   1 -11  -1   14.14    6.35
   1 -11  -2  600.87   19.77
   1 -11  -2  644.47   20.67
  -1  11   2  631.26   23.72
   1 -11  -3  167.62   32.36
   1 -11  -3  171.19   10.56
  -1  11   3  157.52   26.76
   1 -11  -4  211.13   38.43
   1 -11  -4  238.72   29.26
  -1  11   4  211.71   10.80
   1 -11  -5  331.45   16.60
   1 -11  -5  340.64   19.25
  -1  11   5  363.62   12.28
   1 -11  -6   12.17    5.90
   1 -11  -6    4.24    3.19
  -1  11   6   13.13    5.51
   1 -11  -7  211.16   32.46
   1 -11  -7  197.01   14.77
  -1  11   7  211.95    9.64
   1 -11  -8   13.48    8.59
   1 -11  -8    4.21    2.68
  -1  11   8    9.91    7.42
   1 -11  -9   70.20   14.15
  -1  11   9   60.27   15.51
   1 -11 -10   13.21    4.67
  -1  11  10   12.90    3.80
   1 -11 -11   33.15    8.62
   2 -10  10   14.34    6.93
   2 -10  10   16.51    7.94
   2 -10   9    9.02    6.09
   2 -10   9    9.07    5.48
   2 -10   8    5.12    4.00
   2 -10   8   13.88    8.65
   2 -10   7    7.24    4.08
   2 -10   7   14.72    7.22
   2 -10   6    1.81    1.62
   2 -10   6    6.92    4.61
   2 -10   6    7.46    4.52
   2 -10   5    1.44    1.07
   2 -10   5   20.49    6.95
   2 -10   5    4.53    5.57
   2 -10   4   53.91   14.78
   2 -10   4   54.10   13.28
   2 -10   4   60.28   10.11
   2 -10   3    4.96    2.16
   2 -10   3    7.67    5.45
   2 -10   3   11.81    8.38
   2 -10   2    9.00    3.58
   2 -10   2    3.68    5.45
   2 -10   2    3.01    6.09
   2 -10   1  140.31   16.20
   2 -10   1  128.20   29.98
   2 -10   1  157.23   21.76
   2 -10   0   54.60   11.34
   2 -10   0   57.33   13.75
   2 -10   0   59.67   12.17
   2 -10  -1   12.33    8.07
   2 -10  -1    7.39    3.94
   2 -10  -1    7.76    5.06
   2 -10  -2   -2.03    8.36
   2 -10  -3   57.71   12.94
   2 -10  -3   63.70   11.51
  -2  10   3   59.67   11.88
   2 -10  -4   21.71    6.90
   2 -10  -4   17.72    7.70
  -2  10   4    9.80    3.95
   2 -10  -5  135.16   29.52
   2 -10  -5  147.46   24.33
  -2  10   5  148.73   23.23
   2 -10  -6   18.96    6.83
   2 -10  -6   10.12    6.14
  -2  10   6   24.53    8.00
   2 -10  -7  712.95   30.37
   2 -10  -7  638.25   27.34
  -2  10   7  729.51   30.98
   2 -10  -8   53.10   10.72
   2 -10  -8   42.97   10.48
  -2  10   8   56.61    7.52
   2 -10  -9    9.48    5.39
  -2  10   9   10.92    3.59
   2 -10 -10    7.96    4.26
  -2  10  10   10.08    4.46
   2 -10 -11   14.23    4.22
   2 -10 -12    4.21    3.69
   3  -9  10    0.76    3.81
   3  -9  10   -0.80    7.69
   3  -9   9   35.26    7.56
   3  -9   9   32.73    9.78
   3  -9   8    8.63    5.11
   3  -9   8   -0.92    8.37
   3  -9   7  387.09   17.41
   3  -9   7  440.22   41.37
   3  -9   6    9.18    4.35
   3  -9   6   -4.37    8.13
   3  -9   5  450.60   17.62
   3  -9   5  487.55   23.29
   3  -9   5  499.02   20.97
   3  -9   4   32.36   10.02
   3  -9   4   34.73   10.15
   3  -9   4   42.09    9.05
   3  -9   3  623.84   20.30
   3  -9   3  611.10   21.88
   3  -9   3  611.93   23.07
   3  -9   2  362.86   17.45
   3  -9   2  351.21   16.98
   3  -9   2  380.79   32.23
   3  -9   1 1650.31   56.73
   3  -9   1 1658.58   54.58
   3  -9   1 1672.31   55.36
   3  -9   0  262.45   14.16
   3  -9   0  272.20   24.04
   3  -9   0  255.64   18.00
   3  -9  -1 1113.28   34.54
   3  -9  -1 1164.99   40.96
   3  -9  -1 1214.69   40.09
   3  -9  -2  139.48    9.63
   3  -9  -2  144.57   27.13
   3  -9  -2  145.33    9.77
   3  -9  -3 1410.86   45.18
   3  -9  -3 1380.98   46.35
   3  -9  -4  125.89   30.37
   3  -9  -4  140.83   15.46
  -3   9   4  116.53   13.83
   3  -9  -5 1063.14   32.41
   3  -9  -5  984.78   32.05
  -3   9   5 1031.93   32.30
   3  -9  -6  143.30   29.90
   3  -9  -6  155.32    9.81
  -3   9   6  138.29   11.60
   3  -9  -7  313.62   13.52
   3  -9  -7  303.81   14.78
  -3   9   7  300.11   15.07
   3  -9  -8   65.86   11.65
   3  -9  -8   48.20    9.94
  -3   9   8   63.10   11.37
   3  -9  -9  402.35   50.19
  -3   9   9  360.99   19.56
   3  -9 -10   10.58    5.42
  -3   9  10    6.41    4.43
   3  -9 -11   58.17   10.71
   3  -9 -12   11.37    4.12
   4  -8  10   96.26   26.71
   4  -8   9  165.78   25.51
   4  -8   9  168.53   34.68
   4  -8   8   27.18    6.90
   4  -8   8   36.85    8.75
   4  -8   7  637.68   24.00
   4  -8   7  580.23   21.50
   4  -8   6  177.00   32.89
   4  -8   6  175.19   32.75
   4  -8   5  939.99   32.00
   4  -8   5  926.53   35.68
   4  -8   5  905.89   39.55
   4  -8   4 1664.60   45.01
   4  -8   4 1623.25   46.66
   4  -8   4 1595.13   51.07
   4  -8   3 3430.32   39.68
   4  -8   3 3486.97   44.42
   4  -8   3 3330.64  106.28
   4  -8   2 1540.35   52.28
   4  -8   2 1556.55   52.55
   4  -8   2 1656.68   53.76
   4  -8   1 1872.02   62.10
   4  -8   1 1917.88   69.93
   4  -8   1 2008.15   64.15
   4  -8   0  559.51   22.17
   4  -8   0  599.75   25.19
   4  -8   0  693.56   37.61
   4  -8  -1 1598.16   52.68
   4  -8  -1 1802.86   50.44
   4  -8  -1 1743.54   49.92
   4  -8  -2 1253.75   39.00
   4  -8  -2 1382.55   38.76
   4  -8  -2 1250.59   35.24
   4  -8  -3  689.74   26.52
   4  -8  -3  680.95   32.28
   4  -8  -3  675.29   24.51
   4  -8  -4  749.72   30.64
   4  -8  -4  704.58   26.53
  -4   8   4  733.49   27.05
   4  -8  -5  728.58   28.36
   4  -8  -5  700.75   24.21
  -4   8   5  694.86   22.18
   4  -8  -6  684.90   28.77
   4  -8  -6  680.71   27.45
  -4   8   6  758.85   30.90
   4  -8  -7 1516.16   64.36
   4  -8  -7 1463.59   42.14
  -4   8   7 1649.65   46.31
   4  -8  -8   89.86   19.10
   4  -8  -8   84.85   15.17
  -4   8   8   81.97   18.06
   4  -8  -9  257.64   15.03
   4  -8  -9  230.83    7.80
  -4   8   9  240.96   10.67
   4  -8 -10  196.17   11.55
  -4   8  10  202.42    9.34
   4  -8 -11  100.24   20.08
   4  -8 -12   45.20    8.08
   5  -7  10    5.28    3.62
   5  -7   9   24.35    5.40
   5  -7   9    3.14    3.51
   5  -7   8   88.39   16.25
   5  -7   8   77.50   20.90
   5  -7   7  133.72   28.40
   5  -7   7  146.48   23.08
   5  -7   6  165.74   11.67
   5  -7   6  169.21   29.72
   5  -7   5  106.90    7.92
   5  -7   5  120.43   24.11
   5  -7   5  133.18   28.31
   5  -7   4  177.40   10.09
   5  -7   4  192.47   35.72
   5  -7   4  197.39   18.93
   5  -7   3   39.10    9.06
   5  -7   3   22.72    5.91
   5  -7   3   28.96    5.23
   5  -7   2  269.03   14.92
   5  -7   2  252.64   19.18
   5  -7   2  245.69   19.21
   5  -7   1  282.12   15.62
   5  -7   1  303.34   17.42
   5  -7   1  269.93   15.58
   5  -7   0  607.45   24.10
   5  -7   0  619.71   24.07
   5  -7   0  637.73   24.02
   5  -7  -1  408.40   14.52
   5  -7  -1  405.15   16.38
   5  -7  -1  413.93   14.13
   5  -7  -2 1596.92   19.03
   5  -7  -2 1607.18   38.89
   5  -7  -2 1667.67   39.35
   5  -7  -3   79.70    9.88
   5  -7  -3   84.55   14.82
   5  -7  -3   77.85   15.95
   5  -7  -4  714.99   27.11
   5  -7  -4  632.79   23.77
   5  -7  -4  674.33   24.87
   5  -7  -5   18.56    6.96
   5  -7  -5   18.49    4.15
  -5   7   5   18.17    6.66
   5  -7  -6 2391.39   74.35
   5  -7  -6 2267.68   71.59
  -5   7   6 2423.10   75.11
   5  -7  -7   17.56    8.46
   5  -7  -7   18.36    5.09
  -5   7   7    8.14    3.56
   5  -7  -8  564.77   22.34
   5  -7  -8  553.93   16.03
  -5   7   8  587.12   17.68
   5  -7  -9   18.20   11.52
  -5   7   9   10.75    5.55
   5  -7 -10   85.62   22.88
  -5   7  10   70.92   15.30
   5  -7 -11   32.42    8.11
   5  -7 -12  224.87   13.05
   6  -6  10   17.38    4.97
   6  -6   9   11.70    4.67
   6  -6   9   16.24   10.43
   6  -6   8    5.07    4.24
   6  -6   8   11.55    4.69
   6  -6   7   12.23    4.80
   6  -6   7   12.84   10.25
   6  -6   6    2.42    4.36
   6  -6   6    9.42    6.11
   6  -6   5   19.66    4.94
   6  -6   5   27.11    6.86
   6  -6   5   25.23    8.15
   6  -6   4    2.87    3.59
   6  -6   4    6.00    8.01
   6  -6   4    2.02    4.47
   6  -6   3  146.11    8.87
   6  -6   3  145.02    9.10
   6  -6   3  158.17   10.07
   6  -6   2    7.35    5.33
   6  -6   2   11.55    7.51
   6  -6   2   -3.83    7.42
   6  -6   1 1145.89   34.36
   6  -6   1 1130.12   39.17
   6  -6   1 1159.34   33.83
   6  -6   0  141.90   18.55
   6  -6   0  157.28   21.09
   6  -6   0  138.84    8.82
   6  -6  -1  158.57   10.84
   6  -6  -1  166.36   11.38
   6  -6  -1  171.53    8.51
   6  -6  -2  323.02   12.62
   6  -6  -2  312.38   13.29
   6  -6  -2  311.15   11.00
   6  -6  -3  274.60   24.14
   6  -6  -3  279.49   14.10
   6  -6  -4   48.03    5.57
   6  -6  -4   61.03   14.73
   6  -6  -4   57.38    4.54
   6  -6  -5  694.49   21.55
   6  -6  -5  643.75   20.03
   6  -6  -6   46.22   15.49
   6  -6  -6   54.11   14.10
  -6   6   6   45.22    2.71
  -6   6   6   44.07    8.99
   6  -6  -7  606.53   21.17
  -6   6   7  595.84   18.76
   6  -6  -8   11.41    4.94
   6  -6  -8   14.18    4.31
  -6   6   8    6.10    1.28
  -6   6   8   13.38    3.16
   6  -6  -9  504.72   21.81
   6  -6  -9  480.95   14.92
  -6   6   9  462.82   13.48
   6  -6 -10    4.61    8.04
  -6   6  10    9.16    4.62
   6  -6 -11  347.31   28.21
   6  -6 -12   15.13    4.09
   7  -5  10   24.72    8.36
   7  -5   9   52.90   11.95
   7  -5   9   70.43   13.72
   7  -5   8   55.64   13.57
   7  -5   8   53.69   12.14
   7  -5   7  167.32   26.39
   7  -5   7  156.54   32.72
   7  -5   6  282.54   15.15
   7  -5   6  259.06   13.39
   7  -5   5  283.48    8.78
   7  -5   5  282.41   13.96
   7  -5   5  281.53   13.83
   7  -5   4  149.50   10.69
   7  -5   4  178.19   43.11
   7  -5   4  152.39   32.87
   7  -5   3  523.29   22.74
   7  -5   3  495.94   22.84
   7  -5   3  489.89   22.38
   7  -5   2  567.54   19.81
   7  -5   2  589.12   22.10
   7  -5   2  554.73   19.48
   7  -5   1  858.43   32.07
   7  -5   1  837.18   32.37
   7  -5   1  890.43   33.10
   7  -5   0 3038.60   70.11
   7  -5   0 3004.51   73.09
   7  -5  -1  964.94   28.01
   7  -5  -1  991.74   30.48
   7  -5  -1  948.04   26.02
   7  -5  -2 3469.65   79.80
   7  -5  -2 3322.68   77.08
   7  -5  -2 3396.00   77.94
   7  -5  -3  702.23   24.56
   7  -5  -3  719.19   21.60
   7  -5  -4 2051.07   48.70
   7  -5  -4 2038.43   47.46
   7  -5  -4 2062.36   47.52
   7  -5  -5  596.49   31.57
   7  -5  -5  561.29   18.27
   7  -5  -5  558.53   16.35
  -7   5   5  495.04   14.32
   7  -5  -6 1304.31   35.83
   7  -5  -6 1337.63   35.81
  -7   5   6 1189.97   30.59
   7  -5  -7   58.10   24.90
   7  -5  -7   46.81   16.92
   7  -5  -8  795.99   26.44
   7  -5  -8  736.25   25.25
  -7   5   8  714.09   20.64
   7  -5  -9   83.01   14.65
  -7   5   9   37.37    5.35
   7  -5 -10  211.80   10.51
   7  -5 -11    5.75    4.37
   7  -5 -12  121.00   16.26
   7  -5 -13   70.47   18.93
   8  -4   9   75.06   27.22
   8  -4   8   60.36   14.47
   8  -4   8   70.31   19.06
   8  -4   7  423.00   22.75
   8  -4   7  416.02   24.08
   8  -4   6   76.62   16.45
   8  -4   6   77.94   16.91
   8  -4   5  953.43   38.48
   8  -4   5 1044.62   43.30
   8  -4   5 1037.52   42.08
   8  -4   4   70.74    8.34
   8  -4   4   73.35   13.81
   8  -4   4   79.18   13.04
   8  -4   3 1630.74   45.68
   8  -4   3 1743.53   50.26
   8  -4   3 1754.52   52.92
   8  -4   2  342.85   18.32
   8  -4   2  360.00   22.06
   8  -4   2  337.16   19.21
   8  -4   1 1613.33   45.39
   8  -4   1 1647.56   47.37
   8  -4   1 1660.63   53.88
   8  -4   0 1066.23   30.86
   8  -4   0 1023.68   45.61
   8  -4   0 1043.17   41.94
   8  -4  -1 2208.21   52.35
   8  -4  -1 2188.13   52.25
   8  -4  -1 2193.64   51.45
   8  -4  -2 1106.96   31.14
   8  -4  -2 1122.82   32.88
   8  -4  -2 1109.33   29.73
   8  -4  -3 1563.74   42.58
   8  -4  -3 1607.23   44.91
   8  -4  -3 1683.69   39.03
   8  -4  -4  452.49   17.34
   8  -4  -4  519.29   16.19
   8  -4  -4  488.74   13.48
  -8   4   4  443.62   12.37
   8  -4  -5  769.07   26.56
   8  -4  -5  779.28   24.50
   8  -4  -5  742.37   20.48
   8  -4  -6 2795.26   64.87
   8  -4  -6 2673.04   62.15
  -8   4   6 2583.21   57.65
   8  -4  -7 1424.53   41.86
   8  -4  -7 1407.05   41.87
   8  -4  -8  281.93   17.43
   8  -4  -8  247.62   11.56
   8  -4  -9 2000.14   60.94
   8  -4  -9 1821.43   51.18
  -8   4   9 1697.23   45.09
   8  -4 -10   84.49   26.99
   8  -4 -10   70.02    2.49
   8  -4 -11   61.53    9.72
   8  -4 -12  197.11   19.12
   8  -4 -13    5.41    5.40
   9  -3   9   15.18    9.17
   9  -3   8   12.14    5.14
   9  -3   8   22.77    7.82
   9  -3   7  175.91   16.92
   9  -3   7  158.71   27.76
   9  -3   6    4.25    7.24
   9  -3   6    2.72    4.75
   9  -3   5  183.28   15.69
   9  -3   5  208.70   15.98
   9  -3   5  255.47   21.05
   9  -3   4   38.59   10.47
   9  -3   4   47.17   10.78
   9  -3   4   52.60   12.93
   9  -3   3  562.30   21.86
   9  -3   3  537.33   26.20
   9  -3   3  573.76   25.25
   9  -3   2    8.25    4.31
   9  -3   2    8.98    9.37
   9  -3   2   18.74    4.36
   9  -3   1 2229.55   80.27
   9  -3   1 2470.15   78.27
   9  -3   1 2450.98   80.14
   9  -3   0   21.41    6.82
   9  -3   0   17.28    9.02
   9  -3   0   14.07    6.63
   9  -3  -1 2517.42   58.58
   9  -3  -1 2419.79   58.71
   9  -3  -1 2471.37   59.46
   9  -3  -2  370.94   16.04
   9  -3  -2  379.75   15.42
   9  -3  -2  362.69   18.83
   9  -3  -3 1909.31   45.98
   9  -3  -3 1765.80   42.51
   9  -3  -3 1938.96   45.64
   9  -3  -4   83.75   12.43
   9  -3  -4   80.81    4.98
  -9   3   4   72.48    4.20
   9  -3  -5  195.82   11.13
   9  -3  -5  191.99    7.11
  -9   3   5  176.18    5.85
   9  -3  -6   84.88    9.43
   9  -3  -6  100.43   10.11
   9  -3  -6   83.42    2.26
  -9   3   6   84.17    2.58
   9  -3  -7  338.90   21.12
   9  -3  -7  320.49   18.15
   9  -3  -8   50.30   11.93
   9  -3  -8   40.98    7.51
   9  -3  -9  349.99   21.25
   9  -3  -9  329.85   17.70
  -9   3   9  280.35   12.51
   9  -3 -10  488.59   19.34
   9  -3 -10  467.33   12.23
   9  -3 -11   41.23   10.90
   9  -3 -12   15.18    4.88
   9  -3 -13  162.92    9.48
  10  -2   8   -2.35    5.59
  10  -2   8   18.49   12.51
  10  -2   7   13.11    7.07
  10  -2   7   10.37    4.55
  10  -2   6   84.42   20.88
  10  -2   6   99.27   18.31
  10  -2   5   17.03    4.20
  10  -2   5   13.45    4.41
  10  -2   5   18.90    7.64
  10  -2   4   19.49    6.36
  10  -2   4   41.95    8.16
  10  -2   4   34.79    9.03
  10  -2   3  122.71   14.15
  10  -2   3  109.38   19.14
  10  -2   3  145.62   21.09
  10  -2   2   44.08   11.63
  10  -2   2   40.32   10.77
  10  -2   2   50.45   10.41
  10  -2   1  226.79   11.57
  10  -2   1  243.45   19.52
  10  -2   1  241.56   18.18
  10  -2   0   32.29    9.82
  10  -2   0   22.45   14.70
  10  -2   0   35.77    7.89
  10  -2  -1   47.48    9.40
  10  -2  -1   38.82    9.25
  10  -2  -1   45.12   11.52
  10  -2  -2  113.06   11.26
  10  -2  -2  113.73   18.24
  10  -2  -2  118.32   13.24
  10  -2  -3 1385.54   38.14
  10  -2  -3 1398.21   40.80
  10  -2  -3 1341.58   36.05
  10  -2  -4   63.01    8.57
  10  -2  -4   41.01    6.93
  10  -2  -5   18.26    8.32
  10  -2  -5   -2.97    8.64
  10  -2  -5    6.30    3.51
 -10   2   5    6.70    2.52
  10  -2  -6  141.07   28.97
  10  -2  -6  130.36   10.55
  10  -2  -6  110.37    4.10
 -10   2   6  115.81    4.42
  10  -2  -7  588.73   24.33
  10  -2  -7  548.33   22.49
  10  -2  -8  769.14   30.87
  10  -2  -8  727.44   27.30
  10  -2  -9 1124.18   17.12
  10  -2  -9 1059.57   32.27
  10  -2 -10  210.94   35.94
  10  -2 -10  181.87    6.89
  10  -2 -11    6.10    5.75
  10  -2 -12   21.73    8.78
  10  -2 -13    3.39    3.33
  11  -1   8   52.41   19.20
  11  -1   7   15.88    6.66
  11  -1   7   -5.18    9.23
  11  -1   6  273.43   43.05
  11  -1   6  257.24   38.45
  11  -1   5    4.71    4.10
  11  -1   5    7.87    8.76
  11  -1   5    0.93    7.61
  11  -1   4  307.86   10.18
  11  -1   4  337.09   34.96
  11  -1   4  346.22   38.69
  11  -1   3   71.97   19.14
  11  -1   3   87.75   15.79
  11  -1   3   98.40   13.03
  11  -1   2  819.29   21.31
  11  -1   2  800.95   21.87
  11  -1   2  849.07   23.67
  11  -1   1  117.74    9.41
  11  -1   1  106.79   15.45
  11  -1   1  118.95   12.06
  11  -1   0 1677.68   48.66
  11  -1   0 1710.42   52.47
  11  -1   0 1679.73   50.77
  11  -1  -1  373.15   21.23
  11  -1  -1  377.95   36.37
  11  -1  -1  380.53   21.04
  11  -1  -2 1146.17   38.92
  11  -1  -2 1184.25   39.80
  11  -1  -2 1260.03   37.77
  11  -1  -3   79.88   14.46
  11  -1  -3   74.55   19.28
  11  -1  -3   65.03    8.36
  11  -1  -4 1784.21   51.60
  11  -1  -4 1719.40   54.03
  11  -1  -4 1740.86   48.20
  11  -1  -5   57.24   13.68
  11  -1  -5   69.23   16.52
  11  -1  -5   62.53   10.88
  11  -1  -6  562.41   33.23
  11  -1  -6  519.99   22.06
  11  -1  -6  513.85   18.75
 -11   1   6  497.74   17.94
  11  -1  -7  787.33   30.12
  11  -1  -7  741.48   28.90
  11  -1  -7  686.75   23.35
  11  -1  -7  725.68   24.94
  11  -1  -8  195.25   37.08
  11  -1  -8  173.67   25.65
  11  -1  -8  142.95    1.80
  11  -1  -9  207.02   13.81
  11  -1  -9  182.81   16.36
  11  -1 -10  305.99   16.33
  11  -1 -10  298.07   10.11
  11  -1 -11  454.31   14.29
  11  -1 -12   47.59   15.15
  11  -1 -13  204.56   18.38
  12   0   7    4.71    6.43
  12   0   7   12.91    8.45
  12   0   6  416.46   20.67
  12   0   6  403.95   32.43
  12   0   5    1.39    8.34
  12   0   5    8.54    4.43
  12   0   4  437.51   23.69
  12   0   4  527.10   24.46
  12   0   4  517.98   36.03
  12   0   3    1.23    6.76
  12   0   3   14.01    7.91
  12   0   3   10.11    8.34
  12   0   2  834.08   39.42
  12   0   2  839.69   35.10
  12   0   2  839.45   36.06
  12   0   1   -6.98    8.28
  12   0   1   -2.44   11.12
  12   0   1   -5.51   10.61
  12   0   0 2948.92   84.15
  12   0   0 2991.19   34.75
  12   0   0 3033.27   29.97
  12   0  -1    0.73    8.60
  12   0  -1    6.86    9.08
  12   0  -1    1.93    9.46
  12   0  -2 2995.72   96.68
  12   0  -2 3042.16  107.44
  12   0  -2 2911.95   91.96
  12   0  -3    3.46   10.12
  12   0  -3   10.69    8.96
  12   0  -3    7.63    5.82
  12   0  -4 1750.43   56.83
  12   0  -4 1621.57   56.63
  12   0  -4 1592.73   52.54
  12   0  -5   -7.28    9.21
  12   0  -5    6.47    4.85
  12   0  -5   11.29    6.15
  12   0  -6 2977.85   95.17
  12   0  -6 3009.68   95.00
  12   0  -6 2717.10   83.82
  12   0  -7    9.30    8.90
  12   0  -7    2.93    7.32
  12   0  -7    6.45    5.32
  12   0  -8 1283.24   44.62
  12   0  -8 1207.60   40.32
  12   0  -8 1083.45   31.56
  12   0  -8 1139.53   19.09
  12   0  -9   -1.52    9.04
  12   0  -9    6.16    6.84
  12   0  -9   -0.57    0.86
  12   0  -9   -1.20    1.50
  12   0 -10   39.79   19.30
  12   0 -10   31.17    8.57
  12   0 -11   -2.39    7.97
  12   0 -11   -0.06    4.07
  12   0 -12  209.35   26.06
  12   0 -13   -7.12    5.37
  13   1   6   46.44   13.69
  13   1   6   46.87   10.07
  13   1   5  110.80   17.11
  13   1   5  105.53   17.42
  13   1   4  136.50   35.40
  13   1   4  174.42   17.96
  13   1   4  206.93   20.85
  13   1   3   53.03   11.48
  13   1   3   79.92   13.26
  13   1   3   55.53   11.39
  13   1   2  317.66   13.81
  13   1   2  265.31   20.70
  13   1   2  296.34   51.21
  13   1   1  176.26   11.97
  13   1   1  193.23   36.86
  13   1   1  189.45   38.49
  13   1   0  312.35   16.71
  13   1   0  322.16   36.50
  13   1   0  323.77   17.88
  13   1  -1  938.26   24.73
  13   1  -1  953.62   45.53
  13   1  -1  939.31   24.37
  13   1  -2 1118.80   32.91
  13   1  -2 1099.56   36.48
  13   1  -2 1134.92   35.85
  13   1  -3   66.43   16.61
  13   1  -3   82.39   13.53
  13   1  -3   55.96    8.79
  13   1  -4  464.14   26.35
  13   1  -4  502.78   28.61
  13   1  -4  441.79   22.06
  13   1  -5   91.17   18.48
  13   1  -5   81.07   18.17
  13   1  -5   73.22   15.22
  13   1  -6  610.65   29.16
  13   1  -6  628.61   35.24
  13   1  -6  596.09   24.36
  13   1  -7  366.35   18.93
  13   1  -7  390.48   20.03
  13   1  -7  365.58   15.62
  13   1  -8  360.28   20.88
  13   1  -8  360.47   22.14
  13   1  -8  301.16   19.70
  13   1  -9  658.03   23.04
  13   1  -9  714.12   24.45
  13   1  -9  649.59   17.74
  13   1 -10  494.16   20.10
  13   1 -10  476.24   13.76
  13   1 -11  848.45   35.15
  13   1 -11  766.51   27.61
  13   1 -12    6.85    5.28
  13   1 -13  634.19   22.58
  14   2   5   23.05    9.86
  14   2   5   25.31   12.66
  14   2   4    5.64    5.70
  14   2   4   13.53   10.20
  14   2   4    4.29    9.27
  14   2   3   24.02    9.44
  14   2   3   11.76   11.44
  14   2   3   19.56   12.18
  14   2   2   13.60    8.18
  14   2   2    6.44   10.06
  14   2   2    5.65   10.06
  14   2   1   33.59   12.49
  14   2   1   21.42    8.88
  14   2   1   25.70   12.35
  14   2   0    5.47    9.93
  14   2   0   16.32   11.15
  14   2   0    3.88    6.03
  14   2  -1  474.50   30.77
  14   2  -1  490.84   25.13
  14   2  -1  483.17   23.17
  14   2  -2   64.86   12.31
  14   2  -2   99.82   16.60
  14   2  -2   56.57   12.76
  14   2  -3   62.39   15.59
  14   2  -3   89.59   15.17
  14   2  -3   64.30    9.47
  14   2  -4   94.73   23.75
  14   2  -4  111.53   18.54
  14   2  -4   94.48   12.72
  14   2  -5   76.25   18.82
  14   2  -5   54.12   11.10
  14   2  -5   59.83    9.66
  14   2  -6   98.22   11.51
  14   2  -6   98.15   16.60
  14   2  -6   81.53   15.15
  14   2  -7    6.83    7.23
  14   2  -7   13.25    7.28
  14   2  -7   14.81    5.56
  14   2  -8  157.92   16.37
  14   2  -8  163.61   23.29
  14   2  -8  112.95   20.60
  14   2  -9   89.48   17.37
  14   2  -9   95.57   13.43
  14   2  -9   78.07   10.15
  14   2 -10 1178.28   45.83
  14   2 -10 1201.95   42.09
  14   2 -11   -0.02    7.65
  14   2 -11    3.96    3.64
  14   2 -12  555.79   27.01
  14   2 -13  227.55   15.79
  15   3   4   -4.93    6.23
  15   3   4    9.90    5.44
  15   3   4    2.75   10.18
  15   3   3   91.75   27.56
  15   3   3   93.09   20.87
  15   3   3  114.59   18.12
  15   3   2   11.09    8.61
  15   3   2    6.65    6.33
  15   3   2    6.84   11.03
  15   3   1  247.36   16.30
  15   3   1  250.26   17.87
  15   3   1  247.27   17.92
  15   3   0   49.17   12.53
  15   3   0   27.64    8.73
  15   3   0   49.59   12.27
  15   3  -1  113.42   22.59
  15   3  -1  137.66   22.64
  15   3  -2   59.73   14.27
  15   3  -2   62.02   14.71
  15   3  -3   93.41   12.58
  15   3  -3   92.45   12.79
  15   3  -3   90.52   14.24
  15   3  -4   58.64   11.69
  15   3  -4   59.46   16.48
  15   3  -4   57.51   11.15
  15   3  -5  262.13   16.43
  15   3  -5  276.54   42.58
  15   3  -5  234.52   15.43
  15   3  -6  157.58   11.73
  15   3  -6  174.31   32.63
  15   3  -6  155.85   19.09
  15   3  -7  198.05   20.39
  15   3  -7  205.36   15.57
  15   3  -7  202.46   18.26
  15   3  -8  187.85   16.72
  15   3  -8  217.10   14.76
  15   3  -8  194.99   27.21
  15   3  -9  323.67   17.44
  15   3  -9  323.26   27.64
  15   3  -9  283.49    9.72
  15   3 -10  288.98   19.67
  15   3 -10  288.94   15.84
  15   3 -10  274.74    7.37
  15   3 -11  220.42   15.27
  15   3 -11  223.99   19.91
  15   3 -12  580.93   20.75
  15   3 -12  587.35   19.92
  15   3 -13   18.68    5.52
  16   4   3  110.55   31.78
  16   4   3  107.85   30.58
  16   4   3  156.13   18.70
  16   4   2   33.64    9.47
  16   4   2   25.18   11.54
  16   4   2   35.58    6.51
  16   4   1  504.46   19.26
  16   4   1  525.58  110.15
  16   4   0   64.59   13.93
  16   4   0   83.42   12.79
  16   4  -1  425.14   21.79
  16   4  -1  404.34   18.97
 -16  -4   2   67.82   16.41
  16   4  -2   92.87   21.70
  16   4  -2  104.74   14.93
  16   4  -3  633.61   29.15
  16   4  -3  623.38   28.43
  16   4  -4   62.12   15.70
  16   4  -4   64.17   12.64
  16   4  -5  770.51   35.99
  16   4  -5  690.50   38.02
  16   4  -5  675.26   31.16
  16   4  -6   32.04   11.30
  16   4  -6   35.91   12.79
  16   4  -6   22.65   10.55
  16   4  -7  299.50   16.91
  16   4  -7  321.59   20.19
  16   4  -7  299.09   12.07
  16   4  -8    3.39    8.12
  16   4  -8    2.23    5.77
  16   4  -8    2.69    3.58
  16   4  -9 1053.97   50.75
  16   4  -9  950.28   45.52
  16   4  -9  966.32   37.88
  16   4 -10    8.76    4.31
  16   4 -10    7.00    8.63
  16   4 -10   10.97    6.69
  16   4 -11   92.55   17.24
  16   4 -11  106.59   14.57
  16   4 -12    2.17    5.55
  16   4 -12    4.23    5.86
  16   4 -13   50.33   10.36
  17   5   1   99.55   28.30
  17   5   1   86.85   13.05
  17   5   0  216.83   31.75
  17   5   0  182.21   43.10
 -17  -5   1   62.16   22.11
  17   5  -1   82.46   16.56
  17   5  -1   99.32   18.17
 -17  -5   2  174.30   43.17
  17   5  -2  208.40   21.37
  17   5  -2  175.75   18.02
 -17  -5   3   68.44   18.19
  17   5  -3   76.80   17.69
  17   5  -3   75.49   15.73
 -17  -5   4  104.85   22.97
  17   5  -4  119.11   30.08
  17   5  -4  119.81   11.63
  17   5  -5   21.60   12.42
  17   5  -5    8.29    8.51
  17   5  -6  139.49   13.10
  17   5  -6  160.70   17.54
  17   5  -6  148.25   12.20
  17   5  -7   15.68    9.54
  17   5  -7   22.40   13.57
  17   5  -7    8.54    7.22
  17   5  -8  216.56   14.05
  17   5  -8  270.73   47.91
  17   5  -8  243.09   16.60
  17   5  -9   38.59   12.84
  17   5  -9   49.51   14.48
  17   5  -9   42.90    9.79
  17   5 -10  383.01   15.41
  17   5 -10  395.98   17.13
  17   5 -11   57.16   20.32
  17   5 -11   63.15   19.47
  17   5 -12   51.83   17.32
  17   5 -12   60.99    7.31
  17   5 -13   96.18   13.06
 -18  -6   1   14.70    8.49
  18   6  -1    8.53   10.34
  18   6  -1   20.13   14.83
 -18  -6   2    8.90    4.86
  18   6  -2   -0.02   11.02
  18   6  -2   -0.25    9.35
 -18  -6   3   19.05   10.31
  18   6  -3   57.99   17.94
  18   6  -3   25.21    9.40
 -18  -6   4   28.34    8.52
  18   6  -4   12.02    5.84
  18   6  -4   11.66    9.75
 -18  -6   5   52.53   18.77
  18   6  -5   62.64   15.13
  18   6  -5   56.76   10.59
  18   6  -6   18.39   11.43
  18   6  -6   12.27   11.11
  18   6  -7  284.53   25.66
  18   6  -7  212.85   17.31
  18   6  -7  235.41   22.31
  18   6  -8   61.17   13.02
  18   6  -8   44.99   12.13
  18   6  -8   32.96    7.04
  18   6  -9  416.68   26.72
  18   6  -9  446.65   28.03
  18   6  -9  420.94   22.05
  18   6 -10   -4.26    8.17
  18   6 -10   10.05    8.06
  18   6 -11  210.00   18.58
  18   6 -11  236.19   24.82
  18   6 -12    7.77    4.86
  18   6 -12    4.28    4.05
  18   6 -13  255.75   15.01
 -19  -7   3    7.07    8.68
  19   7  -3    5.19    7.06
  19   7  -3   13.34    8.22
 -19  -7   4   56.58   16.93
  19   7  -4   76.75   19.75
  19   7  -4   78.80   13.85
 -19  -7   5   14.70    8.69
  19   7  -5    5.60    4.81
  19   7  -5   16.48   10.73
  19   7  -6  108.38   13.53
  19   7  -6  107.02   18.21
  19   7  -7   18.17   13.52
  19   7  -7    8.00    8.51
  19   7  -8  156.28   13.84
  19   7  -8  163.61   20.42
  19   7  -8  131.27   23.70
  19   7  -9  113.26   26.42
  19   7  -9  104.00   22.66
  19   7  -9  103.91   18.10
  19   7 -10  106.46   12.86
  19   7 -10   84.31   20.84
  19   7 -11  112.25   25.37
  19   7 -11  104.12   25.77
  19   7 -12   56.27   20.40
  19   7 -12   59.92   21.24
  19   7 -13  120.69   12.74
  20   8  -7   17.47   14.36
  20   8  -7    2.80    4.37
  20   8  -8   20.57   13.19
  20   8  -8   10.81    9.76
  20   8  -8    2.17    7.49
  20   8  -9    0.48    8.09
  20   8  -9    7.54    8.38
  20   8  -9    1.89    4.84
  20   8 -10    5.93    4.63
  20   8 -10   25.10    8.79
  -3 -17   2   66.10   15.12
  -3 -17   2   45.88   13.88
   3  17  -2   48.56   11.22
  -3 -17   1  132.38   26.48
  -3 -17   1  150.49   26.11
   3  17  -1  132.80   34.05
  -2 -16   5  173.43   13.54
  -2 -16   5  151.75   28.23
  -2 -16   5  153.14   28.54
  -2 -16   4    4.72    3.68
  -2 -16   4    6.39    8.88
  -2 -16   4    7.41    7.46
  -2 -16   3  345.91   15.98
  -2 -16   3  351.45   42.18
   2  16  -3  353.92   41.57
  -2 -16   2   14.75    3.80
  -2 -16   2   13.59    5.19
   2  16  -2   12.96    6.45
  -2 -16   1  316.45   18.03
  -2 -16   1  330.68   25.19
   2  16  -1  294.34   39.38
  -2 -16   0   11.58    5.78
  -2 -16   0    0.11    7.41
   2  16   0   23.48   10.78
  -2 -16  -1  159.63   29.05
  -2 -16  -1  173.89   38.33
   2  16   1  189.83   28.31
  -2 -16  -2   24.24    7.06
  -2 -16  -2   14.66    6.74
   2  16   2   19.96    9.73
  -2 -16  -3  315.01   30.89
  -2 -16  -3  341.45   25.87
   2  16   3  365.00   15.06
  -2 -16  -4   34.22    8.58
   2  16   4   32.78    8.24
  -1 -15   7   36.03   13.41
  -1 -15   6   -2.18    7.54
  -1 -15   6   -0.62    4.74
  -1 -15   5   85.84   22.61
  -1 -15   5   83.50   14.81
  -1 -15   5   86.20   19.99
  -1 -15   4   -1.47    6.28
  -1 -15   4   10.84    5.22
  -1 -15   4    9.57    4.54
  -1 -15   3  201.39   13.07
  -1 -15   3  195.78   29.01
  -1 -15   3  211.30   24.46
  -1 -15   2   -1.15    7.03
  -1 -15   2    5.78    5.88
  -1 -15   1  185.52   38.06
  -1 -15   1  192.86   33.54
   1  15  -1  180.28   34.25
  -1 -15   0   -5.62    7.76
  -1 -15   0   -0.28    5.80
   1  15   0    4.29    4.30
  -1 -15  -1  221.69   44.09
  -1 -15  -1  250.83   21.90
   1  15   1  222.84   14.85
  -1 -15  -2   -1.23    8.04
  -1 -15  -2   11.02    5.55
   1  15   2    6.17    5.58
  -1 -15  -3  214.48   42.12
  -1 -15  -3  210.17   35.10
   1  15   3  197.65   37.68
  -1 -15  -4    1.46    6.02
  -1 -15  -4    9.62    5.94
   1  15   4    7.56    5.33
  -1 -15  -5  107.09   17.31
  -1 -15  -5  108.77   17.51
   1  15   5   85.52   26.57
  -1 -15  -6    7.61   10.67
  -1 -15  -6    6.80    3.46
   1  15   6    9.11    5.83
   0 -14   8   28.91    9.66
   0 -14   8   30.99    9.93
   0 -14   7   15.54    6.61
   0 -14   7    8.55    5.98
   0 -14   6    6.12    6.73
   0 -14   6    7.02    6.81
   0 -14   5    7.49    4.22
   0 -14   5   12.49    7.16
   0 -14   5    5.03    4.76
   0 -14   4    9.52    3.46
   0 -14   4   -1.88    8.63
   0 -14   4   14.76    6.67
   0 -14   3   -5.39    6.16
   0 -14   3    2.85    5.51
   0 -14   3   -5.25    7.82
   0 -14   2   17.10    5.91
   0 -14   2    9.57    6.30
   0 -14   2   11.52    5.37
   0 -14   1   11.12    7.22
   0 -14   1    6.76    6.83
   0 -14   1    8.03    4.52
   0 -14   0   55.74   11.61
   0 -14   0   63.97   14.34
   0  14   0   37.84    9.57
   0 -14  -1    8.27    6.41
   0 -14  -1   12.46    5.52
   0  14   1   12.92    7.17
   0 -14  -2   10.83    6.97
   0 -14  -2   26.22    8.87
   0  14   2   13.02    6.73
   0 -14  -3   -3.45    9.07
   0 -14  -3    4.89    4.66
   0  14   3    2.82    3.51
   0 -14  -4    6.61    6.00
   0 -14  -4    7.78    5.50
   0  14   4    3.03    3.89
   0 -14  -5   -1.88    9.24
   0 -14  -5    5.57    4.49
   0  14   5   10.37    7.76
   0 -14  -6    7.44    6.20
   0 -14  -6    4.03    3.95
   0  14   6    4.25    3.72
   0 -14  -7    4.84    4.69
   0 -14  -7    0.57    3.82
   0  14   7    3.08    3.34
   0 -14  -8   32.83    7.72
   0  14   8   26.37    8.69
   1 -13   9    0.14    4.38
   1 -13   8   48.10   15.62
   1 -13   8   59.78   19.16
   1 -13   7    7.76    6.79
   1 -13   7    1.17    4.12
   1 -13   6  177.06   41.44
   1 -13   6  181.03   21.82
   1 -13   5   26.40    9.43
   1 -13   5   31.15    7.95
   1 -13   5   38.06    8.45
   1 -13   4  311.17   12.06
   1 -13   4  312.84   27.38
   1 -13   4  329.58   45.65
   1 -13   3   25.27    6.47
   1 -13   3   14.72   10.79
   1 -13   3   26.76    5.29
   1 -13   2  539.63   23.77
   1 -13   2  560.63   23.74
   1 -13   2  534.34   30.09
   1 -13   1  151.42   10.43
   1 -13   1  197.61   12.18
   1 -13   1  173.68   30.65
   1 -13   0  516.05   23.48
   1 -13   0  445.99   24.90
   1 -13   0  477.50   25.95
   1 -13  -1   38.54    9.09
   1 -13  -1   33.78    7.55
  -1  13   1   29.58    7.73
   1 -13  -2  338.47   12.85
   1 -13  -2  327.38   16.72
  -1  13   2  352.61   11.87
   1 -13  -3   49.49   11.12
   1 -13  -3   67.17   18.68
  -1  13   3   54.44   10.56
   1 -13  -4  478.21   21.27
   1 -13  -4  463.27   26.02
  -1  13   4  474.70   23.06
   1 -13  -5   57.55   12.23
   1 -13  -5   50.99    9.33
  -1  13   5   40.33    7.59
   1 -13  -6  250.16   40.10
   1 -13  -6  214.47   32.22
  -1  13   6  236.00   14.23
   1 -13  -7   24.64    7.95
   1 -13  -7   25.60   11.80
  -1  13   7   26.76    9.17
   1 -13  -8  174.91   30.70
  -1  13   8  143.93   32.54
   1 -13  -9    0.43    8.07
  -1  13   9   -0.17    5.31
   2 -12   9   36.59    8.83
   2 -12   8   95.29   23.29
   2 -12   8  125.49   25.63
   2 -12   7   -6.21    7.08
   2 -12   7   10.12    4.12
   2 -12   6  644.61   21.96
   2 -12   6  580.87   25.44
   2 -12   5   26.17    5.28
   2 -12   5   31.02    9.11
   2 -12   5   30.42    7.86
   2 -12   4  813.64   25.65
   2 -12   4  798.28   45.16
   2 -12   4  852.04   38.69
   2 -12   3   81.13   18.65
   2 -12   3   88.22   21.55
   2 -12   3   85.93   17.43
   2 -12   2 1166.95   45.63
   2 -12   2 1216.67   51.85
   2 -12   2 1218.11   48.74
   2 -12   1  215.68   10.93
   2 -12   1  184.11   36.39
   2 -12   1  189.02   27.09
   2 -12   0 1762.29   69.36
   2 -12   0 1753.51   70.11
   2 -12   0 1871.68   35.55
   2 -12  -1    4.32    4.82
   2 -12  -1    4.58    4.87
   2 -12  -1    4.28    5.77
   2 -12  -2 1190.98   44.86
   2 -12  -2 1216.54   45.24
  -2  12   2 1110.43   50.63
   2 -12  -3   41.87   10.28
   2 -12  -3   47.47   10.67
  -2  12   3   41.20   12.29
   2 -12  -4  605.62   45.66
   2 -12  -4  640.01   29.90
  -2  12   4  645.54   28.46
   2 -12  -5  377.93   24.07
   2 -12  -5  316.83   16.14
  -2  12   5  314.55   15.45
   2 -12  -6  579.44   45.07
   2 -12  -6  520.82   29.21
  -2  12   6  567.17   21.55
   2 -12  -7   11.53    5.03
   2 -12  -7    5.13    4.54
  -2  12   7    5.01    5.08
   2 -12  -8  304.13   29.49
   2 -12  -8  255.86   27.34
  -2  12   8  311.74   18.68
   2 -12  -9   36.93    7.52
  -2  12   9   34.31    9.73
   2 -12 -10  112.92   15.08
   2 -12 -11   33.21    6.42
   3 -11   9   20.41    8.32
   3 -11   9    9.63    5.14
   3 -11   8   24.18    9.14
   3 -11   8   24.64    9.72
   3 -11   7   20.73    7.43
   3 -11   7   23.50    4.92
   3 -11   6  248.71   18.06
   3 -11   6  257.91   39.74
   3 -11   5  101.45    9.10
   3 -11   5  106.25   22.25
   3 -11   5  110.22   16.61
   3 -11   4  377.17   16.92
   3 -11   4  350.00   19.83
   3 -11   4  357.28   23.22
   3 -11   3  108.02   19.33
   3 -11   3  136.64   25.58
   3 -11   3  109.20   19.97
   3 -11   2  527.88   20.89
   3 -11   2  499.57   26.52
   3 -11   2  503.09   23.47
   3 -11   1   -4.55    8.08
   3 -11   1    4.72    7.51
   3 -11   1   -1.18    7.74
   3 -11   0  253.32   24.24
   3 -11   0  258.43   17.72
   3 -11   0  249.51   23.00
   3 -11  -1   31.79   11.02
   3 -11  -1   24.09    7.51
   3 -11  -1   22.67    5.61
   3 -11  -2  319.90   15.50
   3 -11  -2  309.33   22.00
   3 -11  -2  324.00   11.88
   3 -11  -3  136.52   24.36
   3 -11  -3  142.82   23.81
  -3  11   3  127.21    9.38
   3 -11  -4  146.13   24.37
   3 -11  -4  156.27   14.43
  -3  11   4  151.80   10.39
   3 -11  -5   33.90    8.79
   3 -11  -5   39.92    8.45
  -3  11   5   23.99    6.81
   3 -11  -6   11.82   11.87
   3 -11  -6   19.45    5.35
  -3  11   6    6.76    4.63
   3 -11  -7   79.73   17.76
   3 -11  -7   92.25   17.02
  -3  11   7   66.22   20.08
   3 -11  -8   54.37   11.80
   3 -11  -8   43.74   10.04
  -3  11   8   49.07   11.74
   3 -11  -9  213.07   20.81
  -3  11   9  175.77   30.09
   3 -11 -10   11.83    6.57
   3 -11 -11   56.82   11.81
   3 -11 -12    3.60    4.36
   4 -10   9   25.16    5.63
   4 -10   9   14.15    5.46
   4 -10   8    4.91    4.50
   4 -10   8   11.02   10.44
   4 -10   7    5.72    3.58
   4 -10   7    2.15    4.30
   4 -10   6    3.30    4.16
   4 -10   6    6.59    3.93
   4 -10   5    8.34    3.61
   4 -10   5   18.59    8.41
   4 -10   5   10.63    7.68
   4 -10   4    1.40    3.14
   4 -10   4    7.41    6.74
   4 -10   4   -4.68    8.22
   4 -10   3   85.06   19.90
   4 -10   3  103.28   22.26
   4 -10   3   97.67   16.77
   4 -10   2  111.68   19.98
   4 -10   2  101.10   19.56
   4 -10   2  105.92   24.72
   4 -10   1   49.54   10.10
   4 -10   1   43.05    8.94
   4 -10   1   44.64    8.60
   4 -10   0  116.80   32.24
   4 -10   0  117.80   24.14
   4 -10   0  110.52   10.31
   4 -10  -1  119.97   21.57
   4 -10  -1  114.07   27.90
   4 -10  -1  131.34   18.14
   4 -10  -2    3.50    5.89
   4 -10  -2   -5.46    7.66
   4 -10  -2    3.67    3.33
   4 -10  -3  131.69   23.93
   4 -10  -3  145.27   10.51
   4 -10  -3  165.43   12.71
   4 -10  -4    2.24    5.46
   4 -10  -4    3.71    4.02
  -4  10   4    4.39    4.35
   4 -10  -5   60.93   10.84
   4 -10  -5   74.85   14.12
  -4  10   5   56.72   10.55
   4 -10  -6   73.05   14.09
   4 -10  -6   83.71   17.56
  -4  10   6   82.11   13.32
   4 -10  -7   54.83   12.01
   4 -10  -7   58.36   10.01
  -4  10   7   52.26    8.42
   4 -10  -8   77.63   13.26
   4 -10  -8   72.55   16.73
  -4  10   8   67.74   13.56
   4 -10  -9   23.09   10.58
   4 -10  -9   15.26    3.80
  -4  10   9   24.38    6.49
   4 -10 -10   58.84   12.36
   4 -10 -11   15.08    7.05
   4 -10 -12   20.12    6.45
   5  -9   9  215.78   34.91
   5  -9   9  233.36   37.13
   5  -9   8   11.57    5.92
   5  -9   8    2.79    2.95
   5  -9   7  161.10   32.34
   5  -9   7  145.41   20.60
   5  -9   6   12.62    3.96
   5  -9   6   -3.25    7.84
   5  -9   5  555.05   22.54
   5  -9   5  552.98   24.62
   5  -9   5  577.79   36.20
   5  -9   4  336.73   10.62
   5  -9   4  330.12   14.44
   5  -9   4  333.21   13.97
   5  -9   3 1698.20   42.37
   5  -9   3 1641.19   48.17
   5  -9   3 1675.51   49.02
   5  -9   2   48.56   11.01
   5  -9   2   49.68   12.03
   5  -9   2   45.87   10.92
   5  -9   1  846.23   32.60
   5  -9   1  877.71   15.64
   5  -9   1  869.21   22.50
   5  -9   0  391.66   19.25
   5  -9   0  448.99   23.58
   5  -9   0  442.11   26.91
   5  -9  -1 1838.92   59.49
   5  -9  -1 2063.64   68.67
   5  -9  -1 2010.72   65.46
   5  -9  -2  266.92   15.42
   5  -9  -2  270.61   15.95
   5  -9  -2  270.75   16.49
   5  -9  -3 2524.15   78.62
   5  -9  -3 2455.42   79.77
   5  -9  -3 2434.49   80.93
   5  -9  -4  117.99   28.17
   5  -9  -4  112.67   24.05
   5  -9  -4  111.68   18.72
   5  -9  -5 1137.44   34.31
   5  -9  -5 1213.35   50.63
  -5   9   5 1065.71   34.15
   5  -9  -6    5.43    7.60
   5  -9  -6    7.38    7.11
  -5   9   6    7.38    5.58
   5  -9  -7  622.47   21.87
   5  -9  -7  558.10   20.62
  -5   9   7  529.76   20.88
   5  -9  -8  179.14   33.11
   5  -9  -8  155.81   13.49
  -5   9   8  154.09    7.34
   5  -9  -9  240.55   32.26
   5  -9  -9  222.68    7.53
  -5   9   9  222.54    9.80
   5  -9 -10   33.54    6.34
   5  -9 -11   63.19    9.92
   5  -9 -12   11.20    3.61
   5  -9 -13   25.54    6.76
   6  -8   9   76.42   17.57
   6  -8   9   97.04   17.27
   6  -8   8   67.39   20.79
   6  -8   8   52.98   12.55
   6  -8   7  340.12   19.87
   6  -8   7  312.91   32.68
   6  -8   6  121.60   28.41
   6  -8   6  124.93   19.31
   6  -8   5  422.22   18.13
   6  -8   5  451.53   21.98
   6  -8   5  423.29   25.94
   6  -8   4  159.81    7.30
   6  -8   4  183.68   34.00
   6  -8   4  210.62   34.93
   6  -8   3   46.39   13.04
   6  -8   3   44.56    9.00
   6  -8   3   36.80    8.78
   6  -8   2 1121.33   33.14
   6  -8   2 1079.44   44.74
   6  -8   2 1103.81   36.68
   6  -8   1 1451.71   41.24
   6  -8   1 1387.21   46.80
   6  -8   1 1444.21   43.42
   6  -8   0  617.80   28.20
   6  -8   0  643.62   25.94
   6  -8   0  651.76   22.47
   6  -8  -1 2375.24   76.29
   6  -8  -1 2257.23   76.54
   6  -8  -1 2215.20   71.63
   6  -8  -2 1436.53   52.43
   6  -8  -2 1508.42   50.20
   6  -8  -2 1420.14   46.99
   6  -8  -3  648.85   24.74
   6  -8  -3  605.76   21.73
   6  -8  -3  567.47   20.52
   6  -8  -4 1533.37   49.99
   6  -8  -4 1504.63   48.97
   6  -8  -4 1517.62   48.73
   6  -8  -5  586.14   25.17
   6  -8  -5  614.74   23.29
  -6   8   5  593.46   20.72
   6  -8  -6  196.78   12.22
   6  -8  -6  185.71    9.53
  -6   8   6  193.68    7.88
   6  -8  -7 1347.93   44.00
   6  -8  -7 1363.00   41.46
  -6   8   7 1369.89   39.79
   6  -8  -8   79.43   11.57
   6  -8  -8   62.47   10.12
  -6   8   8   56.71   13.25
   6  -8  -9  326.42   19.39
   6  -8  -9  276.75   26.05
  -6   8   9  295.95    9.88
   6  -8 -10  111.89   25.26
   6  -8 -11   91.52   16.01
   6  -8 -12   14.00    3.56
   6  -8 -13   32.20    8.65
   7  -7   9   15.90    5.33
   7  -7   9   16.54    8.92
   7  -7   8   43.29    9.95
   7  -7   8   45.20   12.14
   7  -7   7   79.10   24.42
   7  -7   7   95.97   19.90
   7  -7   6  124.14   24.02
   7  -7   6  129.26   20.25
   7  -7   5   40.15    9.68
   7  -7   5   56.65   12.20
   7  -7   4   54.63   12.49
   7  -7   4   57.13   17.17
   7  -7   4   66.05   12.18
   7  -7   3  435.84   14.29
   7  -7   3  431.90   33.82
   7  -7   3  430.22   31.97
   7  -7   2  175.71   11.49
   7  -7   2  175.03   33.52
   7  -7   2  195.51   12.33
   7  -7   1  407.75   18.71
   7  -7   1  387.28   21.10
   7  -7   1  392.82   21.54
   7  -7   0  954.79   30.57
   7  -7   0  965.09   31.21
   7  -7   0 1052.15   33.64
   7  -7  -1  736.91   26.23
   7  -7  -1  731.77   29.75
   7  -7  -1  735.10   25.03
   7  -7  -2 1183.41   39.95
   7  -7  -2 1292.88   38.43
   7  -7  -2 1231.78   34.18
   7  -7  -3  328.76   19.04
   7  -7  -3  324.41   21.01
   7  -7  -3  332.39   17.54
   7  -7  -4 1070.48   31.94
   7  -7  -4 1037.16   39.36
   7  -7  -4 1025.49   36.09
   7  -7  -5  119.74   26.24
   7  -7  -5   94.58   21.46
   7  -7  -5   94.44    8.36
   7  -7  -6  316.13   17.68
   7  -7  -6  314.78   14.49
  -7   7   6  303.22   13.83
   7  -7  -7  156.54   23.77
   7  -7  -7  109.94   10.90
  -7   7   7  135.56    6.53
   7  -7  -8  420.40   17.98
   7  -7  -8  403.85   12.59
  -7   7   8  415.92   12.42
   7  -7  -9   29.78    8.59
   7  -7  -9   28.38    5.90
  -7   7   9   20.45    5.30
   7  -7 -10  252.39   12.46
   7  -7 -11  221.23   11.93
   7  -7 -12    5.33    3.12
   7  -7 -13   45.09   10.27
   8  -6   9   14.94    9.71
   8  -6   8   -1.07    5.92
   8  -6   8    9.25    7.89
   8  -6   7   31.77    7.07
   8  -6   7   25.77    7.05
   8  -6   6   37.35   12.57
   8  -6   6   40.24    8.35
   8  -6   5    9.28    9.11
   8  -6   5    7.36    6.16
   8  -6   4    8.81    4.35
   8  -6   4   19.46    8.23
   8  -6   4   12.43    5.85
   8  -6   3  116.19   23.29
   8  -6   3  121.27   25.45
   8  -6   3  126.75   21.55
   8  -6   2    4.60    8.10
   8  -6   2   10.93    5.42
   8  -6   2    6.59    6.09
   8  -6   1  113.11   15.16
   8  -6   1  106.01   10.05
   8  -6   1  112.58   22.89
   8  -6   0   72.45   10.26
   8  -6   0   84.54   20.05
   8  -6   0   83.73   16.51
   8  -6  -1   95.04   20.50
   8  -6  -1   98.90   14.21
   8  -6  -1   89.46   18.35
   8  -6  -2   28.20    6.26
   8  -6  -2   39.45   10.69
   8  -6  -2   24.10    5.87
   8  -6  -3   90.28   13.82
   8  -6  -3   82.34   16.91
   8  -6  -3   65.42   14.23
   8  -6  -4    4.50    8.92
   8  -6  -4   13.25    6.82
   8  -6  -4    3.77    3.40
   8  -6  -5  205.02   39.88
   8  -6  -5  211.80   20.65
   8  -6  -5  199.80   11.12
   8  -6  -6   17.89    9.78
   8  -6  -6   21.03    4.64
  -8   6   6   20.16    2.83
   8  -6  -7  132.18   14.23
   8  -6  -7  114.40   20.37
  -8   6   7   97.10    4.41
   8  -6  -8   85.14   20.67
   8  -6  -8   58.37   14.56
  -8   6   8   58.57    1.62
   8  -6  -9  601.96   35.57
   8  -6  -9  517.97   18.48
  -8   6   9  471.83   12.91
   8  -6 -10    8.82    9.77
   8  -6 -10    7.29    3.00
   8  -6 -11  221.35   14.60
   8  -6 -12  105.18   14.52
   8  -6 -13    9.01    4.04
   9  -5   8   22.36    8.58
   9  -5   8   33.49    8.24
   9  -5   7  133.95   30.67
   9  -5   7  128.68   27.77
   9  -5   6  163.21   16.80
   9  -5   6  186.11   17.19
   9  -5   5  857.71   33.08
   9  -5   5  925.45   19.39
   9  -5   4  252.11   11.46
   9  -5   4  269.22   14.16
   9  -5   4  289.15   41.02
   9  -5   3  405.54   16.39
   9  -5   3  436.97   16.70
   9  -5   3  451.20   16.35
   9  -5   2  427.82   17.94
   9  -5   2  411.10   19.58
   9  -5   2  385.94   24.30
   9  -5   1  573.16   25.34
   9  -5   1  578.60   27.44
   9  -5   1  557.74   28.22
   9  -5   0  600.14   21.59
   9  -5   0  577.55   23.30
   9  -5   0  616.20   22.34
   9  -5  -1  501.19   22.88
   9  -5  -1  503.84   25.96
   9  -5  -1  509.07   21.41
   9  -5  -2 1731.09   48.46
   9  -5  -2 1801.75   50.99
   9  -5  -2 1695.13   49.85
   9  -5  -3  425.50   18.85
   9  -5  -3  404.57   24.22
   9  -5  -3  388.84   21.57
   9  -5  -4 1997.00   57.37
   9  -5  -4 2148.86   58.85
   9  -5  -4 2018.90   55.68
   9  -5  -5  362.85   21.36
   9  -5  -5  366.31   21.23
   9  -5  -5  351.98   19.48
  -9   5   5  295.44   14.71
   9  -5  -6  818.01   48.88
   9  -5  -6  787.03   29.01
   9  -5  -6  740.28   26.11
  -9   5   6  694.41   23.77
   9  -5  -7  203.12   14.18
  -9   5   7  189.47    8.44
  -9   5   7  198.16    9.52
   9  -5  -8  751.39   29.95
   9  -5  -8  721.87   23.80
   9  -5  -9   83.81   18.91
   9  -5  -9   66.58   18.07
   9  -5 -10  586.73   27.89
   9  -5 -10  523.58    9.77
   9  -5 -11    1.92    7.17
   9  -5 -12   77.60   14.91
   9  -5 -13   10.74    6.26
  10  -4   8   21.98    9.66
  10  -4   8   42.07   10.49
  10  -4   7  160.30   37.20
  10  -4   7  213.57   39.67
  10  -4   6  125.95   33.00
  10  -4   6  143.35   23.78
  10  -4   5  642.79   24.31
  10  -4   5  616.39   27.35
  10  -4   4   10.25    3.88
  10  -4   4    5.13    8.95
  10  -4   4   18.55    8.75
  10  -4   3  898.12   32.69
  10  -4   3  966.91   37.74
  10  -4   3  974.00   37.47
  10  -4   2  171.90   11.84
  10  -4   2  194.28   33.31
  10  -4   2  203.52   20.88
  10  -4   1 1756.36   49.30
  10  -4   1 1760.23   50.56
  10  -4   1 1769.51   56.08
  10  -4   0  301.62   16.05
  10  -4   0  325.69   18.28
  10  -4   0  362.62   35.83
  10  -4  -1 3939.94  122.84
  10  -4  -1 3778.36  117.74
  10  -4  -1 4016.57  126.97
  10  -4  -2  201.60   17.17
  10  -4  -2  228.09   18.72
  10  -4  -2  194.93   12.81
  10  -4  -3 2862.10   83.55
  10  -4  -3 2995.73   83.76
  10  -4  -3 2925.54   81.46
  10  -4  -4  701.66   29.34
  10  -4  -4  693.95   28.16
  10  -4  -4  686.90   24.81
  10  -4  -5 1626.18   47.27
  10  -4  -5 1460.63   42.40
  10  -4  -5 1416.31   39.86
  10  -4  -6 1035.79   38.74
  10  -4  -6  942.39   34.83
  10  -4  -6  935.59   32.08
 -10   4   6  894.15   30.57
  10  -4  -7 1380.33   48.10
  10  -4  -7 1406.50   46.15
  10  -4  -8  720.15   26.92
  10  -4  -8  711.94   23.49
  10  -4  -9 1022.76   34.82
  10  -4  -9  917.96   32.73
  10  -4 -10  130.48   26.15
  10  -4 -10  130.47    5.12
  10  -4 -11  595.63   23.49
  10  -4 -12  124.59   11.74
  10  -4 -13    9.11    7.63
  11  -3   7   85.11   11.94
  11  -3   7  111.28   16.44
  11  -3   6   22.10   11.41
  11  -3   6    9.79    6.63
  11  -3   5  336.79   19.08
  11  -3   5  359.65   52.06
  11  -3   4    6.06    4.87
  11  -3   4    2.98    5.98
  11  -3   4    5.32    4.84
  11  -3   3  753.05   32.66
  11  -3   3  745.66   33.29
  11  -3   3  738.34   40.78
  11  -3   2    4.07    3.38
  11  -3   2    6.59    7.66
  11  -3   2   15.93    7.17
  11  -3   1 1341.02   37.13
  11  -3   1 1307.55   42.24
  11  -3   1 1334.99   44.69
  11  -3   0    7.85    3.70
  11  -3   0   13.76   10.14
  11  -3   0    6.27    7.53
  11  -3  -1 1756.96   59.48
  11  -3  -1 1817.00   59.44
  11  -3  -1 1793.27   58.15
  11  -3  -2  723.85   29.32
  11  -3  -2  719.28   31.33
  11  -3  -2  664.37   23.20
  11  -3  -3  235.39   18.88
  11  -3  -3  252.64   18.06
  11  -3  -3  206.69   13.12
  11  -3  -4  206.33   41.45
  11  -3  -4  187.61   16.53
  11  -3  -4  184.12   16.65
  11  -3  -5  258.21   17.59
  11  -3  -5  248.04   17.42
  11  -3  -5  233.38   12.15
  11  -3  -6   15.27    8.77
  11  -3  -6   20.47   11.09
  11  -3  -6   15.19    3.21
 -11   3   6    9.79    1.64
  11  -3  -7  354.35   22.52
  11  -3  -7  297.60   16.24
  11  -3  -7  304.05   13.28
 -11   3   7  285.79   12.03
  11  -3  -8  271.47   19.92
  11  -3  -8  278.32   27.48
  11  -3  -9   49.61   15.52
  11  -3  -9   41.72    6.40
  11  -3 -10  807.12   35.99
  11  -3 -10  774.81   23.65
  11  -3 -11   33.22   12.00
  11  -3 -12  466.68   25.89
  11  -3 -13   10.21    8.21
  11  -3 -14  217.07    9.72
  12  -2   7   16.04    8.19
  12  -2   7    9.37    4.38
  12  -2   6    1.89    5.31
  12  -2   6   14.63    7.82
  12  -2   5   -2.29    9.48
  12  -2   5   20.64    8.69
  12  -2   4    6.23    6.73
  12  -2   4   12.74    5.85
  12  -2   4   -0.18    9.24
  12  -2   3   -2.03    5.95
  12  -2   3   25.67    9.51
  12  -2   3   16.54    7.61
  12  -2   2   11.09    3.82
  12  -2   2   10.44    5.42
  12  -2   2   12.06    7.72
  12  -2   1   21.13    8.97
  12  -2   1   12.81   11.53
  12  -2   1    6.61    6.37
  12  -2   0   25.90   12.26
  12  -2   0   16.65   13.78
  12  -2   0   31.04   11.20
  12  -2  -1   27.60    9.95
  12  -2  -1   36.73   17.30
  12  -2  -1   42.14   10.10
  12  -2  -2  121.27   20.15
  12  -2  -2  149.83   21.42
  12  -2  -2  108.76   14.50
  12  -2  -3   86.03   11.14
  12  -2  -3   75.15   12.66
  12  -2  -3   76.66    7.45
  12  -2  -4   51.31   10.66
  12  -2  -4   49.81   12.90
  12  -2  -4   28.35    5.77
  12  -2  -5   67.36   15.64
  12  -2  -5   48.85    8.24
  12  -2  -5   50.57   11.85
  12  -2  -6  222.94   26.94
  12  -2  -6  181.97   15.64
  12  -2  -6  153.79    8.29
  12  -2  -7  393.52   33.59
  12  -2  -7  363.49   20.56
  12  -2  -7  341.45   14.63
 -12   2   7  325.94   13.51
  12  -2  -8  349.18   25.51
  12  -2  -8  330.32   17.34
  12  -2  -9   18.72    6.25
  12  -2  -9    8.46    6.63
  12  -2 -10   51.91   15.75
  12  -2 -10   28.66    8.02
  12  -2 -11  695.95   38.59
  12  -2 -11  702.91   24.50
  12  -2 -12  151.14   26.15
  12  -2 -13  123.82   16.28
  12  -2 -14  396.90   31.34
  13  -1   6   40.45   11.38
  13  -1   6   42.81   10.99
  13  -1   5   80.19   23.83
  13  -1   5   97.05   21.12
  13  -1   4  171.48   13.15
  13  -1   4  226.41   20.90
  13  -1   4  228.65   38.65
  13  -1   3   55.75   14.44
  13  -1   3   66.55   13.16
  13  -1   3   65.23   19.96
  13  -1   2  296.51   14.19
  13  -1   2  310.59   20.72
  13  -1   2  291.99   26.75
  13  -1   1  168.21   10.06
  13  -1   1  194.52   33.77
  13  -1   1  197.78   34.02
  13  -1   0  288.11   14.74
  13  -1   0  333.95   22.95
  13  -1   0  307.17   19.28
  13  -1  -1  911.10   29.84
  13  -1  -1  980.04   25.34
  13  -1  -1 1014.34   24.50
  13  -1  -2 1205.13   38.80
  13  -1  -2 1099.06   41.63
  13  -1  -2 1052.47   33.56
  13  -1  -3   63.52   12.22
  13  -1  -3   75.57   18.08
  13  -1  -3   71.30    8.55
  13  -1  -4  433.28   22.69
  13  -1  -4  467.82   36.34
  13  -1  -4  451.58   20.88
  13  -1  -5   71.90   19.02
  13  -1  -5   79.54   10.06
  13  -1  -5   75.20    8.35
  13  -1  -6  643.32   30.65
  13  -1  -6  607.66   41.48
  13  -1  -6  583.74   23.66
  13  -1  -7  375.22   18.73
  13  -1  -7  363.98   20.98
  13  -1  -7  355.14   15.17
  13  -1  -8  388.72   24.37
  13  -1  -8  372.15   20.27
  13  -1  -8  324.16   13.00
  13  -1  -9  722.57   22.84
  13  -1  -9  689.12   20.84
  13  -1 -10  521.96   31.36
  13  -1 -10  478.70   15.46
  13  -1 -11  885.86   34.59
  13  -1 -11  805.30   28.81
  13  -1 -12    5.72    6.96
  13  -1 -13  656.24   22.80
  13  -1 -14   10.78    5.72
  14   0   5    1.68    3.07
  14   0   5    7.63    4.89
  14   0   4  316.28   15.01
  14   0   4  268.08   35.86
  14   0   3    7.30    6.01
  14   0   3   -1.00    9.18
  14   0   3   -3.95    9.86
  14   0   2  502.19   18.49
  14   0   2  534.84   26.21
  14   0   2  569.26   37.13
  14   0   1   12.55    8.50
  14   0   1  -20.88   11.15
  14   0   1   11.83    6.44
  14   0   0 1338.65   60.15
  14   0   0 1351.17   71.21
  14   0   0 1396.76   55.99
  14   0  -1   -7.06    8.65
  14   0  -1    4.87   11.84
  14   0  -1    3.70   10.10
  14   0  -2 2772.83   54.52
  14   0  -2 2774.16   31.78
  14   0  -3    9.42    6.54
  14   0  -3   -0.41   12.19
  14   0  -3   15.27    6.94
  14   0  -4 1331.08   42.24
  14   0  -4 1371.48   43.65
  14   0  -4 1384.99   43.42
  14   0  -5   10.37    9.00
  14   0  -5    4.47    7.90
  14   0  -5   -3.16    7.54
  14   0  -6 1697.37   52.03
  14   0  -6 1556.59   47.25
  14   0  -6 1455.47   40.36
  14   0  -7    4.77    5.40
  14   0  -7    5.94    7.88
  14   0  -7    9.47    6.05
  14   0  -8  789.11   30.43
  14   0  -8  725.52   26.14
  14   0  -8  700.77   19.87
  14   0  -9   -2.06    9.57
  14   0  -9    2.02    8.76
  14   0  -9   -0.01    2.43
  14   0 -10  871.37   36.40
  14   0 -10  718.72   27.42
  14   0 -11    6.06    6.29
  14   0 -11    9.97    4.75
  14   0 -12  100.53   20.71
  14   0 -13   -1.61    7.34
  14   0 -14   12.17    4.85
  15   1   4   70.61    9.49
  15   1   4   76.86   11.94
  15   1   3   12.65    7.23
  15   1   3   32.66   10.79
  15   1   3   36.78   12.64
  15   1   2  120.01   26.70
  15   1   2  123.16   29.24
  15   1   2  147.87   31.64
  15   1   1   -5.64    7.75
  15   1   1    5.12    5.93
  15   1   1   15.32   10.22
  15   1   0  657.14   29.93
  15   1   0  682.36   32.16
  15   1   0  688.43   26.30
  15   1  -1   37.38    9.81
  15   1  -1   27.58    7.63
  15   1  -1   26.14    8.30
  15   1  -2   26.16   14.59
  15   1  -2   32.00   10.94
  15   1  -2   45.30   13.23
  15   1  -3   91.12   19.14
  15   1  -3  103.01   13.31
  15   1  -3   93.79   15.55
  15   1  -4  343.32   22.84
  15   1  -4  370.76   35.54
  15   1  -4  323.21   13.71
  15   1  -5  164.42   19.18
  15   1  -5  151.80   18.75
  15   1  -5  155.28   15.87
  15   1  -6  544.13   28.75
  15   1  -6  565.36   25.83
  15   1  -6  575.57   32.33
  15   1  -7   85.83   17.88
  15   1  -7   60.82   11.51
  15   1  -7   67.54    8.37
  15   1  -8  110.38   16.91
  15   1  -8   91.14   11.80
  15   1  -8   57.13    9.02
  15   1  -9  266.75   13.49
  15   1  -9  268.77   13.70
  15   1  -9  251.19    8.33
  15   1 -10   75.31   16.91
  15   1 -10   75.20   19.11
  15   1 -11 1007.52   45.01
  15   1 -11 1032.00   41.27
  15   1 -12   -2.48    8.46
  15   1 -13  156.45   12.03
  15   1 -14   25.62    9.49
  16   2   3    5.13    8.00
  16   2   3    8.32   13.28
  16   2   3    6.31    3.68
  16   2   2   10.63    7.51
  16   2   2   16.87   10.14
  16   2   2    8.37   13.77
  16   2   1    0.37    7.80
  16   2   1    2.13    8.19
  16   2   1   20.93   15.34
  16   2   0  145.73   32.90
  16   2   0  138.48   35.64
  16   2   0  152.88   16.71
  16   2  -1  222.12   38.21
  16   2  -1  251.36   58.91
  16   2  -1  228.44   32.99
  16   2  -2   77.64   19.88
  16   2  -2   83.80   14.71
  16   2  -2   80.47   12.36
  16   2  -3   17.17    7.73
  16   2  -3   -0.97   10.11
  16   2  -3   10.90    5.50
  16   2  -4  110.07   24.14
  16   2  -4  147.86   26.17
  16   2  -4  111.82   12.51
  16   2  -5   35.16    9.92
  16   2  -5   47.69   14.57
  16   2  -5   43.18    9.15
  16   2  -6   38.51   14.39
  16   2  -6   46.37   15.33
  16   2  -6   26.69    8.41
  16   2  -7  101.56   18.04
  16   2  -7   74.82   17.54
  16   2  -7   74.06   13.41
  16   2  -8   36.92   14.78
  16   2  -8   20.83    9.31
  16   2  -8   13.79    6.90
  16   2  -9   91.43   18.76
  16   2  -9   77.89   12.33
  16   2  -9   74.53    6.62
  16   2 -10  255.23   16.65
  16   2 -10  244.78   16.50
  16   2 -11  133.06   13.95
  16   2 -11  107.96   23.74
  16   2 -12  363.33   18.05
  16   2 -12  362.22   27.03
  16   2 -13  213.41   17.81
  16   2 -14  369.63   19.16
  17   3   2   20.24    6.82
  17   3   2    2.28    5.85
  17   3   2   17.37   11.90
  17   3   1   25.26    9.55
  17   3   1   43.85   16.61
  17   3   1   43.25   11.70
  17   3   0   23.01    8.52
  17   3   0   23.21    9.60
  17   3   0   17.78   10.72
  17   3  -1   34.00   12.09
  17   3  -1   21.65    8.27
  17   3  -1   29.03   15.02
  17   3  -2   49.64   11.19
  17   3  -2   51.31   13.28
  17   3  -2   45.48   10.88
  17   3  -3  181.79   14.62
  17   3  -3  189.84   31.26
  17   3  -3  205.23   24.36
  17   3  -4   63.65   14.21
  17   3  -4   59.86   11.53
  17   3  -4   43.01   11.04
  17   3  -5  241.84   48.34
  17   3  -5  255.35   50.25
  17   3  -5  228.49   14.18
  17   3  -6   85.45   15.28
  17   3  -6   80.15   21.97
  17   3  -6   70.73   12.41
  17   3  -7  148.34   35.06
  17   3  -7  146.56   16.75
  17   3  -7  127.65    9.90
  17   3  -8  404.79   25.22
  17   3  -8  413.32   24.95
  17   3  -8  445.33   21.93
  17   3  -9   95.18   19.22
  17   3  -9  116.45   15.40
  17   3  -9   84.75   16.46
  17   3 -10  694.17   45.74
  17   3 -10  860.19   42.95
  17   3 -11   85.81   14.00
  17   3 -11   82.62   25.51
  17   3 -12  205.54   22.53
  17   3 -12  180.59   11.95
  17   3 -13   20.06    7.84
  17   3 -14  103.78   27.30
  18   4   0   18.49    8.05
  18   4   0   54.17   13.99
  18   4   0   27.21   12.30
  18   4  -1  176.52   38.61
  18   4  -1  206.68   47.05
  18   4  -1  264.31   23.03
  18   4  -2   60.16   17.73
  18   4  -2   74.54   15.48
  18   4  -2   57.79   13.74
  18   4  -3  234.50   29.62
  18   4  -3  243.25   48.19
  18   4  -3  247.61   15.82
  18   4  -4   40.49   11.05
  18   4  -4   47.78   13.28
  18   4  -4   46.63   12.57
  18   4  -5   97.51   11.25
  18   4  -5   77.78   18.61
  18   4  -5   93.99   10.79
  18   4  -6   18.62    9.38
  18   4  -6   21.01   10.74
  18   4  -6   20.41    6.58
  18   4  -7  152.38   30.65
  18   4  -7  147.83   30.96
  18   4  -7  129.44   21.90
  18   4  -8   27.14    8.70
  18   4  -8   44.91   10.91
  18   4  -8   31.86    7.32
  18   4  -9  132.78   30.47
  18   4  -9  143.18   27.50
  18   4  -9  105.48    9.67
  18   4 -10   -0.56    8.40
  18   4 -10   11.56    6.39
  18   4 -11   22.66    6.14
  18   4 -11   35.50   11.77
  18   4 -12   -1.89    8.65
  18   4 -12   21.04   10.67
  18   4 -13    3.98    6.86
  18   4 -14    1.87    3.06
  19   5  -2   87.57   20.26
  19   5  -2  103.82   27.67
  19   5  -2  108.40   25.52
  19   5  -3   23.06   12.16
  19   5  -3   23.36    9.76
  19   5  -3   31.11   13.54
  19   5  -4  128.22   39.77
  19   5  -4  159.87   44.58
  19   5  -4  178.57   14.04
  19   5  -5    6.39    9.26
  19   5  -5    8.39   10.65
  19   5  -5   11.85   10.03
  19   5  -6  166.05   41.00
  19   5  -6  173.64   33.45
  19   5  -6  176.75   37.44
  19   5  -7   16.17   11.27
  19   5  -7   16.86    8.56
  19   5  -7    2.06    4.05
  19   5  -8  181.77   30.85
  19   5  -8  179.38   19.25
  19   5  -8  134.05   24.40
  19   5  -9   28.67   10.12
  19   5  -9   34.66   11.27
  19   5 -10  125.13   13.50
  19   5 -10  106.34    9.60
  19   5 -11   67.87   13.55
  19   5 -11   80.91   17.92
  19   5 -12   41.85   12.65
  19   5 -12   30.18   10.54
  19   5 -13   40.67   17.52
  19   5 -14    9.76    7.55
  20   6  -4   -5.03    9.81
  20   6  -4    9.24    7.53
  20   6  -4   -1.85    9.70
  20   6  -5   18.51   11.67
  20   6  -5    1.97   10.23
  20   6  -5   22.80   10.17
  20   6  -6   14.73   10.16
  20   6  -6   16.30    4.95
  20   6  -6   18.43    7.37
  20   6  -7   37.75   10.41
  20   6  -7   60.20   13.11
  20   6  -7   54.29   12.66
  20   6  -8    9.27   11.78
  20   6  -8  -11.54    8.83
  20   6  -8    1.29    4.08
  20   6  -9  128.05   25.82
  20   6  -9  130.52   38.33
  20   6 -10   17.48   11.73
  20   6 -10    5.39    6.39
  20   6 -11  368.64   19.21
  20   6 -11  349.77   15.15
  20   6 -12   11.58    8.42
  20   6 -12    7.98    3.65
  20   6 -13  212.20   15.04
  -1 -17   2   23.78    7.69
  -1 -17   2   35.07   11.16
   1  17  -2   29.50   11.50
  -1 -17   1   55.44   12.07
  -1 -17   1   60.26   13.25
   1  17  -1   60.32   17.30
  -1 -17   0   29.84    8.27
  -1 -17   0   26.14    8.33
   1  17   0   27.90    7.58
  -1 -17  -1   95.70   28.56
  -1 -17  -1   86.93   15.96
   1  17   1   95.35   25.98
   0 -16   5  130.65   26.04
   0 -16   5  142.28   32.72
   0 -16   4   17.16    5.10
   0 -16   4   25.76   13.69
   0 -16   4   11.59    5.73
   0 -16   3  318.21   16.19
   0 -16   3  327.05   35.84
   0 -16   3  297.58   19.58
   0 -16   2   23.29    7.49
   0 -16   2   28.09    8.00
   0 -16   1  414.48   21.11
   0 -16   1  412.81   23.39
   0  16  -1  413.87   44.55
   0 -16   0   46.80    9.43
   0 -16   0   32.92    8.15
   0  16   0   19.25    8.14
   0 -16  -1  443.42   22.12
   0 -16  -1  428.03   22.42
   0  16   1  447.61   17.45
   0 -16  -2   27.38    7.38
   0 -16  -2    5.53    4.63
   0  16   2   24.71    6.56
   0 -16  -3  324.05   33.17
   0 -16  -3  282.07   43.36
   0  16   3  351.98   15.07
   0 -16  -4   13.38    5.81
   0 -16  -4   19.19    8.88
   0  16   4    5.59    3.59
   0 -16  -5  162.57   27.55
   0 -16  -5  105.71   27.34
   0  16   5  116.67   35.53
   1 -15   6    5.31    5.66
   1 -15   6    0.42    4.40
   1 -15   5  108.48   19.47
   1 -15   5  115.21   28.73
   1 -15   4    6.21    2.72
   1 -15   4   -1.81    7.61
   1 -15   4    1.24    3.81
   1 -15   3  215.62   41.00
   1 -15   3  226.99   33.96
   1 -15   3  248.59   24.74
   1 -15   2    3.76    9.12
   1 -15   2    9.96    5.44
   1 -15   2    4.78    5.33
   1 -15   1  226.52   14.52
   1 -15   1  236.50   33.27
   1 -15   1  201.29   39.28
   1 -15   0   11.32    5.24
   1 -15   0    0.74    4.61
  -1  15   0    4.08    4.21
   1 -15  -1  190.02   44.81
   1 -15  -1  171.00   32.42
  -1  15   1  167.58   32.03
   1 -15  -2    4.06    4.31
   1 -15  -2    3.59    5.35
  -1  15   2   12.07    8.71
   1 -15  -3  191.87   39.22
   1 -15  -3  190.90   29.64
  -1  15   3  194.67   17.80
   1 -15  -4   17.93    6.40
   1 -15  -4   11.39    8.80
  -1  15   4    6.38    4.51
   1 -15  -5   80.22   18.14
   1 -15  -5   84.62   16.70
  -1  15   5   83.51   19.17
   1 -15  -6    2.93    5.19
   1 -15  -6    4.60    3.41
  -1  15   6    1.29    4.73
   1 -15  -7   54.87   12.37
   1 -15  -7   41.24   12.33
  -1  15   7   28.59    8.56
   2 -14   7    9.21    6.07
   2 -14   7   10.53    4.98
   2 -14   6   23.23    7.89
   2 -14   6   15.87    5.93
   2 -14   5   11.96    4.59
   2 -14   5    8.96    7.57
   2 -14   4    5.58    4.75
   2 -14   4    9.43    6.23
   2 -14   4   14.57    8.65
   2 -14   3   16.56    7.14
   2 -14   3   15.74   12.50
   2 -14   3   25.36   11.94
   2 -14   2   -2.21    7.56
   2 -14   2   -2.21    8.03
   2 -14   2   12.67    4.85
   2 -14   1    7.68    3.73
   2 -14   1    3.55    5.06
   2 -14   1   17.41    5.82
   2 -14   0   13.42    5.08
   2 -14   0    4.71    4.22
   2 -14   0   17.91    6.36
   2 -14  -1    6.02    4.43
   2 -14  -1   -7.81    7.96
   2 -14  -2    9.50    7.11
   2 -14  -2   15.04    5.77
  -2  14   2   11.23    5.67
   2 -14  -3   26.34   11.43
   2 -14  -3   22.56    8.64
  -2  14   3   31.76    9.11
   2 -14  -4   27.94    9.24
   2 -14  -4   23.16    8.03
  -2  14   4   16.06    9.55
   2 -14  -5   64.43   12.29
   2 -14  -5   53.16   13.24
  -2  14   5   48.72   13.45
   2 -14  -6   35.81    8.78
   2 -14  -6   19.85    7.03
  -2  14   6   51.10   11.30
   2 -14  -7    7.40    9.54
   2 -14  -7    7.30    2.87
  -2  14   7    3.91    3.45
   2 -14  -8   -1.41    7.92
  -2  14   8    0.50    4.10
   2 -14  -9   -4.41    8.02
   3 -13   8  138.11   31.55
   3 -13   7    1.16    4.93
   3 -13   7   -4.17    7.61
   3 -13   6  162.76   37.45
   3 -13   6  149.70   22.08
   3 -13   5   10.55    5.27
   3 -13   5   20.99    8.20
   3 -13   4  230.79   14.75
   3 -13   4  233.69   41.70
   3 -13   4  235.71   34.18
   3 -13   3    8.80    4.35
   3 -13   3   13.64   10.58
   3 -13   3    3.42    4.47
   3 -13   2  306.84   16.40
   3 -13   2  296.32   19.12
   3 -13   2  297.91   25.89
   3 -13   1    0.83    3.89
   3 -13   1    1.35    6.43
   3 -13   1    2.43    4.84
   3 -13   0  444.53   21.30
   3 -13   0  463.08   20.93
   3 -13   0  456.69   21.08
   3 -13  -1   28.79    9.18
   3 -13  -1   35.51    7.74
   3 -13  -1   32.94    6.89
   3 -13  -2  536.35   24.98
   3 -13  -2  573.71   31.41
   3 -13  -3   29.94    8.28
   3 -13  -3   50.20    9.43
  -3  13   3   39.37    9.19
   3 -13  -4  693.20   30.78
   3 -13  -4  701.81   28.72
  -3  13   4  652.46   28.39
   3 -13  -5   10.43    5.40
   3 -13  -5   13.11    7.41
  -3  13   5   15.44    5.41
   3 -13  -6  691.32   35.09
   3 -13  -6  680.00   22.76
  -3  13   6  668.55   30.38
   3 -13  -7   16.93    8.77
   3 -13  -7   28.17    6.73
  -3  13   7   31.71    7.08
   3 -13  -8   45.01    9.59
   3 -13  -8   49.94   12.78
  -3  13   8   42.22   15.10
   3 -13  -9   43.70    8.43
   3 -13 -10   30.99    8.18
   4 -12   8  226.18   37.98
   4 -12   8  234.26   35.34
   4 -12   7    4.61    3.47
   4 -12   7   -5.61    7.98
   4 -12   6  344.50   26.16
   4 -12   6  369.30   36.35
   4 -12   5    7.37    5.10
   4 -12   5    5.48    5.98
   4 -12   4  661.33   22.99
   4 -12   4  681.98   29.59
   4 -12   4  670.44   31.59
   4 -12   3  115.48   24.13
   4 -12   3  122.11   25.55
   4 -12   3  126.62   22.45
   4 -12   2  607.84   27.69
   4 -12   2  611.95   30.80
   4 -12   2  621.70   29.92
   4 -12   1    8.22    4.16
   4 -12   1   -3.51    8.91
   4 -12   1   19.73    7.75
   4 -12   0  865.43   41.26
   4 -12   0  940.88   42.57
   4 -12   0  872.47   37.73
   4 -12  -1   30.36    9.43
   4 -12  -1   25.28    9.03
   4 -12  -1   40.59    7.32
   4 -12  -2 1054.33   49.34
   4 -12  -2 1139.67   49.31
   4 -12  -2 1091.67   47.96
   4 -12  -3   44.87   10.27
   4 -12  -3   43.80    7.97
   4 -12  -4  600.51   27.87
   4 -12  -4  591.06   31.68
  -4  12   4  553.54   27.17
   4 -12  -5   59.54   15.78
   4 -12  -5   63.59   13.12
  -4  12   5   50.39   15.19
   4 -12  -6   51.19   11.72
   4 -12  -6   43.20   13.25
  -4  12   6   39.10   12.03
   4 -12  -7   38.34    7.69
   4 -12  -7   28.73    9.55
  -4  12   7   22.85    7.72
   4 -12  -8  384.16   22.01
   4 -12  -8  355.82   12.17
  -4  12   8  349.54   14.23
   4 -12  -9    7.86    6.87
   4 -12 -10  129.20   21.50
   4 -12 -11    2.96    4.53
   5 -11   8   68.28   12.87
   5 -11   8   65.71   15.16
   5 -11   7   20.27    7.81
   5 -11   7   26.02    8.75
   5 -11   6  162.00   27.19
   5 -11   6  165.72   26.50
   5 -11   5  160.26   34.37
   5 -11   5  158.34   27.57
   5 -11   4  233.68   15.49
   5 -11   4  238.72   14.57
   5 -11   4  229.83   13.39
   5 -11   3   51.94   11.59
   5 -11   3   75.63   12.21
   5 -11   3   62.20   13.78
   5 -11   2  283.65   10.72
   5 -11   2  271.62   14.31
   5 -11   2  288.79   25.95
   5 -11   1   11.03    3.43
   5 -11   1   23.73    8.64
   5 -11   1   17.18    7.41
   5 -11   0  326.89   12.74
   5 -11   0  309.19   12.05
   5 -11   0  336.70   14.65
   5 -11  -1   80.61   17.49
   5 -11  -1   66.48   12.59
   5 -11  -1   75.10   12.43
   5 -11  -2  375.46   32.54
   5 -11  -2  378.07   18.19
   5 -11  -2  380.42   23.98
   5 -11  -3  232.66   35.08
   5 -11  -3  226.00   19.64
   5 -11  -3  201.76   10.61
   5 -11  -4  128.97   33.13
   5 -11  -4  142.74   24.30
  -5  11   4  147.68   11.37
   5 -11  -5  223.09   24.24
   5 -11  -5  200.39   12.83
  -5  11   5  197.61    8.27
   5 -11  -6  421.27   29.54
   5 -11  -6  411.99   22.03
  -5  11   6  397.32   18.24
   5 -11  -7   12.23    6.74
   5 -11  -7   13.45    4.13
  -5  11   7    4.00    4.96
   5 -11  -8   37.02    9.17
   5 -11  -8   31.37    4.34
  -5  11   8   22.35    5.09
   5 -11  -9  155.33   26.22
   5 -11 -10   10.44    5.00
   5 -11 -11   96.33   20.57
   5 -11 -12    1.90    3.86
   6 -10   8    4.80    4.94
   6 -10   8    8.15    6.35
   6 -10   7   -0.62    8.28
   6 -10   7    9.42    4.89
   6 -10   6    5.37    4.98
   6 -10   6   13.55    5.30
   6 -10   5   77.46   15.66
   6 -10   5   91.63   19.57
   6 -10   4   36.71    8.48
   6 -10   4   32.92   10.82
   6 -10   4   40.29    8.84
   6 -10   3  348.96   11.50
   6 -10   3  347.56   18.13
   6 -10   3  388.59   28.65
   6 -10   2   10.34    5.75
   6 -10   2   13.48    6.65
   6 -10   2   14.56    7.00
   6 -10   1   25.31    6.00
   6 -10   1   18.04    9.62
   6 -10   1   25.27    7.96
   6 -10   0   70.10   20.20
   6 -10   0   68.85   17.48
   6 -10   0   64.92   11.51
   6 -10  -1  126.90   23.93
   6 -10  -1  130.14   22.55
   6 -10  -1  127.06   23.99
   6 -10  -2   87.86   25.64
   6 -10  -2   97.47   20.25
   6 -10  -2   97.71   15.95
   6 -10  -3  249.78   10.97
   6 -10  -3  260.01   11.12
   6 -10  -3  256.79   16.95
   6 -10  -4   53.82   13.02
   6 -10  -4   52.71   12.24
   6 -10  -4   53.48   13.64
   6 -10  -5   95.36   21.28
   6 -10  -5   85.58   15.98
  -6  10   5   78.96   19.29
   6 -10  -6   73.62   20.34
   6 -10  -6   83.53   13.72
  -6  10   6   74.36    9.87
   6 -10  -7    0.64    4.84
   6 -10  -7    1.90    2.72
  -6  10   7    5.42    3.00
   6 -10  -8   28.94    7.96
   6 -10  -8   32.46    8.26
  -6  10   8   23.12    6.86
   6 -10  -9   -1.46    8.60
   6 -10  -9    0.72    1.93
   6 -10 -10  158.99   16.63
   6 -10 -11   41.43    9.81
   6 -10 -12  196.84   27.05
   6 -10 -13   -2.48    6.32
   7  -9   8    3.38    2.52
   7  -9   8    4.15    4.56
   7  -9   7  111.87   30.00
   7  -9   7   97.80   20.08
   7  -9   6    6.91    5.26
   7  -9   6   12.71    7.38
   7  -9   5  280.08   19.49
   7  -9   5  290.03   32.64
   7  -9   4  111.77    8.17
   7  -9   4  147.19   32.18
   7  -9   4  151.23   19.75
   7  -9   3  294.17   19.75
   7  -9   3  331.17   17.71
   7  -9   3  335.18   38.85
   7  -9   2  599.42   23.60
   7  -9   2  566.78   28.42
   7  -9   2  593.18   25.62
   7  -9   1 1265.40   26.67
   7  -9   1 1185.45   36.99
   7  -9   1 1328.25   31.97
   7  -9   0  133.78   31.58
   7  -9   0  123.73   12.64
   7  -9   0  131.15   22.52
   7  -9  -1 1306.00   37.52
   7  -9  -1 1280.69   42.72
   7  -9  -1 1315.88   40.43
   7  -9  -2  273.83   14.82
   7  -9  -2  259.58   14.62
   7  -9  -2  274.21   13.43
   7  -9  -3 1077.93   34.31
   7  -9  -3 1055.35   44.26
   7  -9  -3 1109.40   33.86
   7  -9  -4 1153.86   38.12
   7  -9  -4 1109.04   45.24
   7  -9  -4 1174.24   33.39
   7  -9  -5 1037.48   35.21
   7  -9  -5 1116.65   36.50
   7  -9  -5 1113.94   31.07
   7  -9  -6    8.59    5.13
   7  -9  -6    5.79    3.99
  -7   9   6    3.35    3.93
   7  -9  -7  597.87   23.48
   7  -9  -7  639.70   33.24
  -7   9   7  636.83   14.60
   7  -9  -8   85.76   19.53
   7  -9  -8   78.36   14.17
  -7   9   8   65.99   12.24
   7  -9  -9  142.24   25.91
   7  -9  -9  140.80   19.04
   7  -9 -10   31.42   10.82
   7  -9 -11  140.61   12.26
   7  -9 -12   34.88    6.99
   7  -9 -13   30.81    6.41
   8  -8   8   24.46    5.21
   8  -8   8   30.77    7.35
   8  -8   7  174.55   27.39
   8  -8   7  157.85   29.85
   8  -8   6   67.38   12.20
   8  -8   6   75.57   15.31
   8  -8   5  389.50   25.02
   8  -8   5  371.07   27.99
   8  -8   4  423.96   15.82
   8  -8   4  397.27   17.53
   8  -8   4  403.59   22.17
   8  -8   3  463.50   20.55
   8  -8   3  474.26   26.40
   8  -8   3  483.20   31.11
   8  -8   2  243.47   13.04
   8  -8   2  237.66   31.16
   8  -8   2  270.68   11.68
   8  -8   1  932.77   21.98
   8  -8   1 1036.98   25.92
   8  -8   1  987.46   26.52
   8  -8   0  857.15   24.86
   8  -8   0  775.55   28.50
   8  -8   0  817.39   25.88
   8  -8  -1 1138.46   34.56
   8  -8  -1 1156.21   35.02
   8  -8  -1 1163.21   34.08
   8  -8  -2 1175.39   39.10
   8  -8  -2 1208.74   37.57
   8  -8  -2 1147.37   33.18
   8  -8  -3 1460.29   43.68
   8  -8  -3 1420.39   48.59
   8  -8  -3 1418.70   45.52
   8  -8  -4  931.90   30.14
   8  -8  -4  881.37   15.80
   8  -8  -4  897.79   26.56
   8  -8  -5  951.09   35.73
   8  -8  -5 1022.43   33.61
   8  -8  -5 1060.04   31.45
   8  -8  -6  783.96   25.89
   8  -8  -6  721.19   23.62
   8  -8  -7 1244.78   37.42
   8  -8  -7 1167.25   34.99
  -8   8   7 1167.41   31.52
   8  -8  -8  340.55   19.60
   8  -8  -8  342.99    9.68
  -8   8   8  313.18    8.58
   8  -8  -9  357.67   20.52
   8  -8  -9  388.68   18.05
   8  -8 -10  275.07   18.93
   8  -8 -11   86.81   22.11
   8  -8 -12  100.47   20.91
   8  -8 -13   14.03    4.92
   9  -7   8    4.30    7.86
   9  -7   8   15.69    5.20
   9  -7   7   38.93    8.41
   9  -7   7   45.27   10.18
   9  -7   6   57.83   15.86
   9  -7   6   66.24   15.20
   9  -7   5   78.60   15.30
   9  -7   5   62.77   16.41
   9  -7   4  463.20   17.20
   9  -7   4  467.89   23.13
   9  -7   4  461.31   26.07
   9  -7   3   24.77    6.47
   9  -7   3   27.70   14.02
   9  -7   3   20.99    9.74
   9  -7   2  373.54   12.39
   9  -7   2  351.61   18.53
   9  -7   2  406.46   29.41
   9  -7   1  114.55   23.94
   9  -7   1  127.40   21.07
   9  -7   1  100.76   13.66
   9  -7   0  471.75   19.44
   9  -7   0  471.20   22.85
   9  -7   0  457.41   17.76
   9  -7  -1  164.91   25.97
   9  -7  -1  162.32   14.48
   9  -7  -1  157.22   24.60
   9  -7  -2 1756.23   54.36
   9  -7  -2 1853.53   53.22
   9  -7  -2 1817.12   54.05
   9  -7  -3  155.78   15.70
   9  -7  -3  185.00   35.26
   9  -7  -3  158.34   15.57
   9  -7  -4 1811.37   57.96
   9  -7  -4 1751.17   56.33
   9  -7  -4 1804.15   56.45
   9  -7  -5  118.53   12.99
   9  -7  -5  113.64   19.36
   9  -7  -5  109.64    8.01
   9  -7  -6  578.18   25.39
   9  -7  -6  593.08   24.76
   9  -7  -6  533.72   20.72
   9  -7  -7   54.46   11.18
   9  -7  -7   32.72   17.42
  -9   7   7   22.92    4.72
   9  -7  -8  280.14   14.88
   9  -7  -8  277.67    9.11
   9  -7  -9   23.01    9.04
   9  -7  -9   14.40    5.95
   9  -7 -10   70.26   10.64
   9  -7 -10   47.19   12.03
   9  -7 -11   29.54    7.39
   9  -7 -12   32.77   10.73
   9  -7 -13  187.98   23.57
   9  -7 -14    4.38    3.94
  10  -6   7   40.25   14.35
  10  -6   7   62.22   14.20
  10  -6   6   12.86    8.38
  10  -6   6   17.75    8.16
  10  -6   5   32.10   11.00
  10  -6   5   25.75    7.99
  10  -6   4   14.32    8.17
  10  -6   4   31.42    9.85
  10  -6   4   48.32   10.66
  10  -6   3   11.53    7.16
  10  -6   3   14.96    6.06
  10  -6   3   20.17    8.68
  10  -6   2   21.80    7.28
  10  -6   2   11.78    6.10
  10  -6   2   17.98    8.89
  10  -6   1    6.88    5.06
  10  -6   1   11.16    8.44
  10  -6   1   17.64    7.57
  10  -6   0   15.97    6.87
  10  -6   0    5.19    7.27
  10  -6   0   11.91    6.52
  10  -6  -1   45.75   13.66
  10  -6  -1   59.61   10.71
  10  -6  -1   36.45    5.83
  10  -6  -2   34.75   10.66
  10  -6  -2   29.07    7.56
  10  -6  -2   41.32    9.18
  10  -6  -3  888.02   33.68
  10  -6  -3  973.23   39.64
  10  -6  -3  860.01   29.78
  10  -6  -4  139.03   25.97
  10  -6  -4  147.62   30.25
  10  -6  -4  123.59   11.05
  10  -6  -5  161.26   29.48
  10  -6  -5  157.85   22.12
  10  -6  -5  115.57   13.24
  10  -6  -6   24.33   11.65
  10  -6  -6    7.06    7.06
  10  -6  -6    4.59    1.82
  10  -6  -7   81.45   17.19
 -10   6   7   53.18    3.34
  10  -6  -8   99.86   13.23
  10  -6  -8   89.52   16.51
 -10   6   8   83.10    1.64
  10  -6  -9  680.34   38.07
  10  -6  -9  641.39   18.59
  10  -6 -10   10.36    5.94
  10  -6 -10   14.12    3.33
  10  -6 -11  430.28   25.35
  10  -6 -12    8.53    7.10
  10  -6 -13  164.96   10.12
  10  -6 -14   60.14    9.04
  11  -5   7   82.47   21.73
  11  -5   7   94.48   24.70
  11  -5   6   55.09   18.31
  11  -5   6   74.78   12.73
  11  -5   5   37.71   11.34
  11  -5   5   36.38   11.67
  11  -5   4  196.87   30.38
  11  -5   4  221.11   28.72
  11  -5   3  227.10   12.08
  11  -5   3  241.18   17.40
  11  -5   3  238.21   36.88
  11  -5   2  304.24   13.58
  11  -5   2  309.41   15.31
  11  -5   2  303.80   17.55
  11  -5   1  292.98   10.72
  11  -5   1  303.06   14.29
  11  -5   1  320.91   20.70
  11  -5   0  530.65   20.94
  11  -5   0  551.74   24.38
  11  -5   0  529.29   20.45
  11  -5  -1  275.59   15.65
  11  -5  -1  260.92   18.19
  11  -5  -1  262.12   11.87
  11  -5  -2 2788.61   76.16
  11  -5  -2 2833.68   82.04
  11  -5  -2 2734.40   83.98
  11  -5  -3   90.46   14.37
  11  -5  -3   72.81   10.42
  11  -5  -3   85.56   12.17
  11  -5  -4  733.37   39.61
  11  -5  -4  745.58   27.46
  11  -5  -4  697.84   22.26
  11  -5  -5  198.50   20.08
  11  -5  -5  178.75   15.95
  11  -5  -5  171.60   15.11
  11  -5  -6  597.51   22.69
  11  -5  -6  581.24   21.03
  11  -5  -6  562.11   17.94
  11  -5  -7  148.07   32.67
  11  -5  -7  164.78   14.74
  11  -5  -7  123.38    6.74
 -11   5   7  111.42    4.03
  11  -5  -8  879.18   28.91
  11  -5  -8  855.80   30.81
  11  -5  -9   88.83   27.53
  11  -5  -9   74.35   11.74
  11  -5 -10  172.48   11.51
  11  -5 -10  162.59   15.52
  11  -5 -11   15.77    4.65
  11  -5 -12  463.85   40.38
  11  -5 -13   12.34    8.21
  11  -5 -14  115.36   25.98
  12  -4   6   66.32   19.16
  12  -4   6   98.25   18.26
  12  -4   5  286.63   16.61
  12  -4   5  270.04   22.73
  12  -4   4  305.43   31.86
  12  -4   4  362.54   50.57
  12  -4   3  639.95   23.71
  12  -4   3  737.45   26.43
  12  -4   3  737.11   31.09
  12  -4   2  184.05   12.60
  12  -4   2  182.84   37.58
  12  -4   2  164.96   28.85
  12  -4   1 1423.86   51.73
  12  -4   1 1415.32   59.05
  12  -4   1 1557.34   56.73
  12  -4   0  234.48   12.58
  12  -4   0  272.33   40.38
  12  -4   0  274.15   20.97
  12  -4  -1  864.29   31.90
  12  -4  -1  891.21   31.70
  12  -4  -1  965.69   32.99
  12  -4  -2  767.78   25.60
  12  -4  -2  724.43   27.71
  12  -4  -2  772.83   25.93
  12  -4  -3 2936.33   82.06
  12  -4  -3 2849.09   81.14
  12  -4  -3 2711.12   82.63
  12  -4  -4  102.00   21.53
  12  -4  -4   96.91   16.20
  12  -4  -4   88.59   13.85
  12  -4  -5 1165.94   37.37
  12  -4  -5 1162.32   36.25
  12  -4  -5 1099.45   31.23
  12  -4  -6  176.73   14.52
  12  -4  -6  197.55   15.16
  12  -4  -6  173.91    8.74
  12  -4  -7 1231.67   39.10
  12  -4  -7 1064.05   33.30
  12  -4  -7 1084.57   30.89
  12  -4  -8  121.38   12.96
  12  -4  -8  139.42   11.09
  12  -4  -9  400.70   25.30
  12  -4  -9  381.79   18.21
  12  -4 -10   13.80   10.38
  12  -4 -10    7.05    3.99
  12  -4 -11   82.36   17.69
  12  -4 -12   69.89   10.55
  12  -4 -13  167.97   14.41
  12  -4 -14   14.62    6.80
  13  -3   6   25.27   10.73
  13  -3   6   36.33    9.85
  13  -3   5  145.89   42.19
  13  -3   5  165.43   26.38
  13  -3   4    6.31    6.81
  13  -3   4   13.30    7.61
  13  -3   3  237.52   12.94
  13  -3   3  250.39   18.88
  13  -3   3  265.69   42.73
  13  -3   2   -1.01    4.27
  13  -3   2   -4.79    9.60
  13  -3   2   -1.12    9.80
  13  -3   1  548.28   25.59
  13  -3   1  584.60   27.93
  13  -3   1  547.17   36.26
  13  -3   0   12.66    7.18
  13  -3   0    7.22   10.64
  13  -3   0   19.05    8.76
  13  -3  -1 1467.52   40.84
  13  -3  -1 1505.37   33.81
  13  -3  -1 1546.37   31.07
  13  -3  -2  227.85   17.73
  13  -3  -2  276.57   47.42
  13  -3  -2  202.46   30.45
  13  -3  -3 1555.03   48.21
  13  -3  -3 1654.95   47.88
  13  -3  -3 1559.40   45.23
  13  -3  -4   29.23   10.61
  13  -3  -4   29.48   15.45
  13  -3  -4   28.27    6.07
  13  -3  -5  361.40   25.18
  13  -3  -5  416.60   23.96
  13  -3  -5  372.73   16.68
  13  -3  -6  165.03   28.45
  13  -3  -6  143.83   26.86
  13  -3  -6  121.44   13.82
  13  -3  -7  177.35   41.15
  13  -3  -7  195.15   18.01
  13  -3  -7  147.80    8.63
  13  -3  -8   20.63   13.32
  13  -3  -8    8.29    7.09
  13  -3  -9  112.50   10.01
  13  -3 -10   31.61   11.40
  13  -3 -10   29.65    8.60
  13  -3 -11    5.39    9.00
  13  -3 -11   35.96    6.81
  13  -3 -12  604.62   27.97
  13  -3 -13   28.25    8.00
  13  -3 -14  184.89    9.64
  14  -2   5   18.46   10.56
  14  -2   5   35.23   10.72
  14  -2   4    9.68    5.32
  14  -2   4    7.01    9.73
  14  -2   3   -1.49    5.98
  14  -2   3    4.69    5.43
  14  -2   3   12.39    9.10
  14  -2   2    6.03    5.69
  14  -2   2    7.36   10.01
  14  -2   2   18.82    9.98
  14  -2   1   26.99    9.06
  14  -2   1   43.62    9.16
  14  -2   1   43.18   10.40
  14  -2   0   -1.56    8.51
  14  -2   0   13.86   14.33
  14  -2   0    6.11    7.89
  14  -2  -1  459.73   16.97
  14  -2  -1  498.66   22.51
  14  -2  -1  450.50   18.79
  14  -2  -2   77.97   11.37
  14  -2  -2   83.91   13.87
  14  -2  -2   88.71   14.17
  14  -2  -3   58.71   12.68
  14  -2  -3   60.85   12.37
  14  -2  -3   53.38    9.86
  14  -2  -4   99.64   12.11
  14  -2  -4  108.56   21.07
  14  -2  -4   78.91   14.11
  14  -2  -5   59.25   12.97
  14  -2  -5   67.46   13.52
  14  -2  -5   55.31   11.68
  14  -2  -6  116.69   15.95
  14  -2  -6   95.99   21.10
  14  -2  -6   77.52   11.08
  14  -2  -7   20.08    8.52
  14  -2  -7   28.70    9.77
  14  -2  -7   14.28    2.89
  14  -2  -8  148.83   24.67
  14  -2  -8  133.36   17.96
  14  -2  -8  111.07    4.23
  14  -2  -9  111.62   21.88
  14  -2  -9   82.33    9.76
  14  -2 -10 1275.05   44.75
  14  -2 -10 1186.46   41.38
  14  -2 -11    3.95    9.37
  14  -2 -11    4.90    3.33
  14  -2 -12  557.32   28.08
  14  -2 -13  215.51   16.84
  14  -2 -14  176.53   21.75
  15  -1   4   51.58   17.88
  15  -1   4   84.63   11.93
  15  -1   3   22.37    6.07
  15  -1   3   40.45   14.11
  15  -1   3   35.01    7.71
  15  -1   2  135.02   30.52
  15  -1   2  150.91   14.02
  15  -1   2  164.19   21.73
  15  -1   1    9.75    6.61
  15  -1   1   12.66   11.33
  15  -1   1    5.88    6.47
  15  -1   0  638.84   33.30
  15  -1   0  758.91   28.55
  15  -1   0  688.13   25.61
  15  -1  -1   15.49    7.70
  15  -1  -1   35.86   11.93
  15  -1  -1   37.36    8.37
  15  -1  -2   36.94   10.17
  15  -1  -2   17.37   12.30
  15  -1  -2   44.69    9.01
  15  -1  -3  112.30   28.63
  15  -1  -3   88.43   11.32
  15  -1  -3  111.74   26.33
  15  -1  -4  307.28   17.25
  15  -1  -4  344.79   15.66
  15  -1  -4  350.26   19.77
  15  -1  -5  154.87   37.07
  15  -1  -5  146.37   26.60
  15  -1  -5  133.17    9.05
  15  -1  -6  554.73   23.79
  15  -1  -6  574.04   23.07
  15  -1  -6  486.21   14.63
  15  -1  -7   75.47   20.95
  15  -1  -7   81.57   17.72
  15  -1  -7   67.38    7.37
  15  -1  -8   93.99   18.65
  15  -1  -8   90.35   13.33
  15  -1  -8   49.03   10.10
  15  -1  -9  312.41   18.40
  15  -1  -9  307.60   14.57
  15  -1 -10   82.57   18.67
  15  -1 -10   69.79   14.08
  15  -1 -11 1047.43   45.44
  15  -1 -11 1038.46   40.79
  15  -1 -12   26.19   12.82
  15  -1 -13  173.92   15.49
  15  -1 -14   39.07   10.81
  16   0   3    3.61    4.25
  16   0   3    4.14    9.53
  16   0   3    6.38    8.04
  16   0   2  260.30   12.79
  16   0   2  328.77   23.17
  16   0   2  295.81   31.80
  16   0   1    0.32    5.62
  16   0   1   13.05   12.17
  16   0   1   -1.37    9.66
  16   0   0   16.83    9.69
  16   0   0   23.99   15.71
  16   0   0   11.70   12.95
  16   0  -1    9.61    6.92
  16   0  -1    3.48   13.10
  16   0  -1    5.83   10.03
  16   0  -2   32.57    7.83
  16   0  -2   45.98   14.80
  16   0  -2   36.30    9.21
  16   0  -3   -0.46    9.37
  16   0  -3   -8.90   11.87
  16   0  -3   -0.50    7.84
  16   0  -4  807.56   37.37
  16   0  -4  845.45   42.15
  16   0  -4  827.81   33.62
  16   0  -5   -8.91    8.87
  16   0  -5   -0.64    6.10
  16   0  -5   -8.99    7.34
  16   0  -6  701.27   27.44
  16   0  -6  670.61   32.10
  16   0  -6  670.67   26.88
  16   0  -7   -3.27    8.66
  16   0  -7    2.44    7.49
  16   0  -7   -0.31    4.73
  16   0  -8  238.33   13.39
  16   0  -8  216.96   41.70
  16   0  -8  224.27   13.34
  16   0  -9   -2.88    8.88
  16   0  -9   -1.31    8.16
  16   0 -10  287.97   17.88
  16   0 -10  267.85   24.37
  16   0 -11   -4.76    8.68
  16   0 -11    0.07    5.49
  16   0 -12  152.72   28.67
  16   0 -13    0.07    7.69
  16   0 -14   19.66   10.44
  17   1   2   75.33   21.96
  17   1   2   91.72   26.12
  17   1   2   81.13   19.99
  17   1   1   18.67   11.08
  17   1   1   14.60   14.77
  17   1   1   18.39    6.35
  17   1   0   10.81    4.58
  17   1   0   10.50   11.12
  17   1   0   21.58    9.68
  17   1  -1   10.66    5.09
  17   1  -1   16.25   12.10
  17   1  -1   10.43    9.53
  17   1  -2  241.81   21.88
  17   1  -2  222.43   45.08
  17   1  -2  278.96   18.58
  17   1  -3  152.00   36.05
  17   1  -3  156.08   38.48
  17   1  -3  137.29   16.54
  17   1  -4  118.24   12.82
  17   1  -4  153.32   36.28
  17   1  -4  119.44   20.42
  17   1  -5  184.56   17.93
  17   1  -5  221.71   39.15
  17   1  -5  199.54   13.45
  17   1  -6   83.21   18.46
  17   1  -6   65.58   12.40
  17   1  -6   60.15   17.10
  17   1  -7   92.49   24.48
  17   1  -7   76.72   17.96
  17   1  -7   76.24    7.72
  17   1  -8  260.18   29.97
  17   1  -8  255.31   18.41
  17   1  -8  234.54   12.05
  17   1  -9  131.37   17.79
  17   1  -9  126.90   28.16
  17   1 -10   11.47    9.03
  17   1 -10   30.48    6.99
  17   1 -11  553.87   38.91
  17   1 -11  504.73   18.18
  17   1 -12   35.33   10.99
  17   1 -12   28.75    6.36
  17   1 -13  385.87   21.26
  17   1 -14   16.00    8.37
  18   2   1   11.91    7.46
  18   2   1   -6.02    9.69
  18   2   1    6.40    3.93
  18   2   0    7.94    7.84
  18   2   0   -2.26   10.51
  18   2   0   12.00   12.76
  18   2  -1   36.93    8.99
  18   2  -1   18.13   10.54
  18   2  -1    7.50    9.18
  18   2  -2   13.43    6.66
  18   2  -2   15.07    7.95
  18   2  -2    5.95    9.80
  18   2  -3   31.46    9.78
  18   2  -3   19.12    9.82
  18   2  -3   20.41    8.46
  18   2  -4  125.22   15.06
  18   2  -4  135.23   20.04
  18   2  -4  124.13   22.06
  18   2  -5   41.79   14.37
  18   2  -5   26.58   12.22
  18   2  -5   37.61   10.06
  18   2  -6  111.92   23.78
  18   2  -6  135.11   24.95
  18   2  -6  105.78   23.77
  18   2  -7   -1.98    9.10
  18   2  -7    8.18   11.15
  18   2  -7    1.47    5.66
  18   2  -8  252.83   40.98
  18   2  -8  232.69   23.17
  18   2  -8  218.31   19.71
  18   2  -9  210.23   21.59
  18   2  -9  180.39   15.70
  18   2 -10  329.97   21.69
  18   2 -10  334.82   20.14
  18   2 -11  126.68   12.59
  18   2 -11   91.99   19.47
  18   2 -12  464.05   24.83
  18   2 -12  489.79   24.80
  18   2 -13   67.71   12.25
  18   2 -14  135.60   12.90
  19   3  -1  130.38   40.13
  19   3  -1  153.24   35.79
  19   3  -1  127.05   29.56
  19   3  -2   19.18    6.92
  19   3  -2   31.51   16.09
  19   3  -2    7.32    7.39
  19   3  -3   55.57   17.38
  19   3  -3   67.97   17.02
  19   3  -3   62.06   11.73
  19   3  -4   36.13   10.99
  19   3  -4   39.04   16.00
  19   3  -4   32.97   11.96
  19   3  -5   74.19   15.71
  19   3  -5   94.18   14.49
  19   3  -5   62.37   14.38
  19   3  -6   53.20   13.30
  19   3  -6   39.68   14.75
  19   3  -6   71.97   11.82
  19   3  -7  101.05   23.70
  19   3  -7  130.60   20.06
  19   3  -7   95.46   17.11
  19   3  -8   66.76   17.33
  19   3  -8   56.31   12.94
  19   3  -8   61.04    8.26
  19   3  -9   66.31   13.43
  19   3  -9   64.33   20.50
  19   3 -10  270.33   20.99
  19   3 -10  323.76   23.92
  19   3 -11   11.41    7.14
  19   3 -11    5.90    5.70
  19   3 -12  191.93   39.01
  19   3 -12  221.31   23.25
  19   3 -13   19.85   10.58
  19   3 -14  227.55   24.96
  20   4  -3  115.93   28.16
  20   4  -3  133.96   41.30
  20   4  -3  160.98   17.13
  20   4  -4   56.61   11.66
  20   4  -4   56.31   24.16
  20   4  -4   66.56   11.34
  20   4  -5  102.62   30.18
  20   4  -5  107.16   14.81
  20   4  -5  112.20   20.53
  20   4  -6  259.91   53.12
  20   4  -6  269.33   28.13
  20   4  -6  243.08   14.14
  20   4  -7   52.20   17.54
  20   4  -7   63.56   10.83
  20   4  -7   49.39    8.31
  20   4  -8   17.83    7.89
  20   4  -8   42.33   12.80
  20   4  -9   22.27    9.71
  20   4  -9    3.10    8.65
  20   4 -10   15.88    8.78
  20   4 -10   -2.51    8.57
  20   4 -11   57.27   12.77
  20   4 -11   45.46   12.93
  20   4 -12   17.23    7.29
  20   4 -12    6.55    6.49
  20   4 -13    8.03    3.69
  20   4 -14    6.63    6.69
  21   5  -5   17.93    8.07
  21   5  -5    5.31    6.73
  21   5  -6   50.01   12.47
  21   5  -6   51.09   15.83
  21   5  -6   40.48   15.41
  21   5  -7   59.13   12.11
  21   5  -7   63.08   13.37
  21   5  -7   49.48    9.89
  21   5  -8   62.81   15.24
  21   5  -8   72.01   16.58
  21   5  -9   24.47   13.68
  21   5  -9    9.72    7.20
  21   5 -10   49.88   13.36
  21   5 -10   52.14   14.50
  21   5 -11   48.47   11.27
  21   5 -12    6.83    6.62
  21   5 -12    7.05    7.70
   1 -17   1  104.83   22.08
   1 -17   1   94.08   15.64
  -1  17  -1   89.10   18.42
   1 -17   0   30.84    9.66
   1 -17   0   40.06   11.66
  -1  17   0   25.51    8.06
   1 -17  -1   85.95   17.66
   1 -17  -1   82.68   20.08
  -1  17   1   58.36   17.72
   1 -17  -2   37.24    6.98
   1 -17  -2   37.85   11.30
  -1  17   2   14.13    3.56
   2 -16   4   13.03   10.44
   2 -16   4   42.57    8.83
   2 -16   3  318.73   28.16
   2 -16   3  334.16   16.84
   2 -16   3  364.13   28.73
   2 -16   2   17.49    4.00
   2 -16   2   19.83    8.06
   2 -16   2    7.55    6.27
   2 -16   1  181.01   33.10
   2 -16   1  182.16   34.11
   2 -16   1  175.74   38.17
   2 -16   0   11.56    5.61
   2 -16   0   23.32    6.75
   2 -16  -1  291.93   41.34
   2 -16  -1  328.53   28.71
  -2  16   1  354.92   18.27
   2 -16  -2    7.18    8.04
   2 -16  -2   14.96    6.79
  -2  16   2    5.79    3.97
   2 -16  -3  352.72   20.13
   2 -16  -3  355.90   48.89
  -2  16   3  372.86   13.86
   2 -16  -4   -0.15    8.51
   2 -16  -4    3.22    4.28
  -2  16   4    2.27    3.29
   2 -16  -5  154.83   30.79
   2 -16  -5  168.66   37.16
  -2  16   5  173.88   16.03
   2 -16  -6   12.23    5.82
   3 -15   5   79.01   33.47
   3 -15   5  107.46   19.14
   3 -15   4    5.25    5.20
   3 -15   4   -0.14    8.04
   3 -15   3   66.97   13.13
   3 -15   3   52.82   12.51
   3 -15   3   69.06   13.92
   3 -15   2   22.78    7.09
   3 -15   2   26.02    9.14
   3 -15   2   26.44    7.31
   3 -15   1   43.23   10.56
   3 -15   1   98.12   16.55
   3 -15   1   59.33   13.13
   3 -15   0   15.79    7.43
   3 -15   0    5.42    5.01
   3 -15   0   15.99    6.21
   3 -15  -1  114.38   22.37
   3 -15  -1  129.09   20.22
   3 -15  -2   20.26    8.40
   3 -15  -2   20.90    6.79
  -3  15   2   14.69    6.20
   3 -15  -3  122.23   22.52
   3 -15  -3  143.49   19.38
  -3  15   3  108.00   30.86
   3 -15  -4   64.93   19.64
   3 -15  -4   64.23    8.76
  -3  15   4   57.62   15.94
   3 -15  -5   66.32   17.45
   3 -15  -5   50.00    6.66
  -3  15   5   45.13   12.85
   3 -15  -6    4.76   11.64
   3 -15  -6    7.71    4.77
  -3  15   6   -0.64    5.22
   3 -15  -7   36.47    6.50
   3 -15  -7   23.28    6.66
  -3  15   7   25.94    7.63
   3 -15  -8   -4.01    8.93
   4 -14   6    6.93    6.25
   4 -14   6   11.11    5.46
   4 -14   5    4.20    5.66
   4 -14   5   11.86    5.79
   4 -14   4   11.51    7.01
   4 -14   4   22.43    8.61
   4 -14   3    0.75    2.46
   4 -14   3   -3.90    8.05
   4 -14   3   13.61    7.08
   4 -14   2  133.41   23.91
   4 -14   2  158.33   28.65
   4 -14   2  163.80   24.38
   4 -14   1   17.02    6.67
   4 -14   1   16.03   10.62
   4 -14   1   21.81    8.17
   4 -14   0   64.15   14.87
   4 -14   0   56.92    9.96
   4 -14   0   58.67   11.92
   4 -14  -1   -1.71    8.20
   4 -14  -1   21.33   11.53
   4 -14  -1   19.34    6.91
   4 -14  -2   45.53    9.84
   4 -14  -2   43.09   11.47
   4 -14  -3    3.00    5.66
   4 -14  -3   -7.41    7.32
  -4  14   3    3.33    4.49
   4 -14  -4  249.02   22.74
   4 -14  -4  257.40   12.92
  -4  14   4  236.69   15.36
   4 -14  -5   18.26    8.36
   4 -14  -5   13.96    7.80
  -4  14   5   16.38    6.90
   4 -14  -6  160.00   34.15
   4 -14  -6  126.02   13.84
  -4  14   6  105.26   24.29
   4 -14  -7   -7.28    8.32
   4 -14  -7    5.40    3.97
  -4  14   7    3.19    3.13
   4 -14  -8    6.48    6.63
   4 -14  -8    5.04    2.78
   4 -14  -9   10.60    4.36
   5 -13   6   98.47   17.76
   5 -13   6  103.73   16.03
   5 -13   5    1.82    5.51
   5 -13   5   -0.72    3.96
   5 -13   4  190.01   45.14
   5 -13   4  170.93   23.47
   5 -13   3    6.03    2.98
   5 -13   3   -3.00    9.05
   5 -13   3   -0.56    5.21
   5 -13   2  548.00   23.13
   5 -13   2  616.79   25.22
   5 -13   2  557.97   29.01
   5 -13   1   13.71    8.95
   5 -13   1   -5.32    8.15
   5 -13   1    1.88    5.85
   5 -13   0  469.89   23.69
   5 -13   0  463.97   23.57
   5 -13   0  484.86   19.78
   5 -13  -1   33.43   10.15
   5 -13  -1   36.45    9.58
   5 -13  -1   32.03    5.33
   5 -13  -2  422.35   19.39
   5 -13  -2  460.88   29.83
   5 -13  -2  468.44   21.88
   5 -13  -3   40.13    9.87
   5 -13  -3   32.14    8.13
   5 -13  -3   27.87    8.89
   5 -13  -4  379.24   21.07
   5 -13  -4  384.38   17.84
  -5  13   4  401.77   15.47
   5 -13  -5   17.40    6.64
   5 -13  -5    3.57    4.79
  -5  13   5   10.08    5.87
   5 -13  -6  207.68   41.97
   5 -13  -6  195.50   28.70
  -5  13   6  147.10   25.08
   5 -13  -7   13.44    9.17
   5 -13  -7    2.77    6.06
  -5  13   7   12.61    6.12
   5 -13  -8  229.60   24.49
   5 -13  -8  187.85   21.32
   5 -13  -9   11.68    7.43
   5 -13 -10   52.50   10.02
   5 -13 -11    4.17    3.28
   6 -12   7   -4.60    7.03
   6 -12   7   -1.34    7.57
   6 -12   6  257.37   44.42
   6 -12   6  256.32   38.03
   6 -12   5   57.57   14.49
   6 -12   5   43.55    8.04
   6 -12   4  819.90   38.08
   6 -12   4  882.47   21.20
   6 -12   3   39.09    7.72
   6 -12   3   43.52   10.04
   6 -12   3   39.84    7.35
   6 -12   2  677.09   30.70
   6 -12   2  771.59   27.75
   6 -12   2  757.54   36.67
   6 -12   1  136.40   10.30
   6 -12   1  169.66   30.32
   6 -12   1  167.58   35.83
   6 -12   0  820.38   37.95
   6 -12   0  857.64   42.56
   6 -12   0  888.30   36.98
   6 -12  -1  110.28   20.15
   6 -12  -1  100.62   26.64
   6 -12  -1  111.25   24.07
   6 -12  -2  675.87   39.17
   6 -12  -2  767.38   34.39
   6 -12  -2  810.69   50.18
   6 -12  -3   59.15   14.74
   6 -12  -3   59.43   11.90
   6 -12  -3   54.59   10.28
   6 -12  -4  839.54   37.92
   6 -12  -4  907.41   58.11
   6 -12  -5  198.25   13.32
   6 -12  -5  236.51   34.97
  -6  12   5  192.91    9.84
   6 -12  -6  592.65   53.23
   6 -12  -6  603.89   24.00
  -6  12   6  597.03   19.64
   6 -12  -7   10.52    7.39
   6 -12  -7    5.59    4.72
  -6  12   7    5.17    2.59
   6 -12  -8  293.00   49.73
   6 -12  -8  292.09   16.12
   6 -12  -9   10.46    7.68
   6 -12 -10  142.44   27.87
   6 -12 -11   20.69    9.02
   6 -12 -12  110.98   22.18
   7 -11   7    8.95    6.80
   7 -11   7    8.59    4.96
   7 -11   6   62.71   13.28
   7 -11   6   67.74   13.43
   7 -11   5    2.11    4.08
   7 -11   5    5.25    5.41
   7 -11   4   31.02    7.60
   7 -11   4   19.29    4.36
   7 -11   3  223.93   12.12
   7 -11   3  210.25   22.74
   7 -11   3  207.48   17.31
   7 -11   2  114.37   27.15
   7 -11   2  128.38   25.46
   7 -11   2  124.82   25.61
   7 -11   1   82.44   10.45
   7 -11   1  104.90   19.43
   7 -11   1  120.11   17.06
   7 -11   0  266.34   10.93
   7 -11   0  301.57   37.54
   7 -11   0  288.22   16.91
   7 -11  -1  121.32   32.58
   7 -11  -1  144.21   22.84
   7 -11  -1  130.52   20.72
   7 -11  -2  169.35   32.37
   7 -11  -2  151.70   17.51
   7 -11  -2  154.40   24.07
   7 -11  -3  472.21   17.97
   7 -11  -3  446.01   15.83
   7 -11  -3  466.30   13.39
   7 -11  -4   94.71   14.84
   7 -11  -4   69.99   14.09
   7 -11  -4   69.23   11.18
   7 -11  -5  546.72   27.58
   7 -11  -5  529.11   32.20
   7 -11  -6   41.21   11.68
   7 -11  -6   46.44   11.78
  -7  11   6   26.36    8.48
   7 -11  -7  150.74   36.04
   7 -11  -7  124.84   17.50
  -7  11   7  126.10    7.58
   7 -11  -8   58.06   12.68
   7 -11  -8   52.88    6.90
   7 -11  -9   64.48   11.80
   7 -11  -9   61.69   10.53
   7 -11 -10    3.63    5.34
   7 -11 -11   98.17   16.07
   7 -11 -12   24.63    7.13
   7 -11 -13  115.90   17.28
   8 -10   7   23.48    6.55
   8 -10   7   22.81    7.39
   8 -10   6    4.86    4.15
   8 -10   6    6.37    4.67
   8 -10   5   45.52    9.46
   8 -10   5   20.13    7.03
   8 -10   4   99.18   18.17
   8 -10   4   81.69   12.89
   8 -10   3    7.64    5.25
   8 -10   3   26.35   11.19
   8 -10   3   12.03    8.20
   8 -10   2   15.14   10.42
   8 -10   2    9.30    7.66
   8 -10   2    5.41    4.13
   8 -10   1   48.27    8.14
   8 -10   1   44.82   10.57
   8 -10   1   46.67    9.80
   8 -10   0   10.64    4.03
   8 -10   0   16.43    6.73
   8 -10   0   18.81    9.36
   8 -10  -1   99.80   19.64
   8 -10  -1  102.17   22.43
   8 -10  -1  113.96   21.41
   8 -10  -2  190.96   22.46
   8 -10  -2  180.68   12.20
   8 -10  -2  182.49    9.46
   8 -10  -3    3.09    9.17
   8 -10  -3    5.06    4.47
   8 -10  -3    5.66    2.89
   8 -10  -4  115.85   11.62
   8 -10  -4  119.36   22.98
   8 -10  -4  116.70   18.77
   8 -10  -5   79.59   18.40
   8 -10  -5   74.24   16.72
   8 -10  -5   78.75   16.13
   8 -10  -6  102.29   27.55
   8 -10  -6  132.33   18.23
  -8  10   6  100.68    6.23
   8 -10  -7   12.92   13.44
   8 -10  -7    3.31    4.03
  -8  10   7   -0.10    2.92
   8 -10  -8  123.68   37.87
   8 -10  -8  114.84    9.27
   8 -10  -9    8.19    9.86
   8 -10  -9   15.28    3.06
   8 -10 -10  276.19   19.77
   8 -10 -11   10.73    7.15
   8 -10 -12  102.65   14.82
   8 -10 -13   -2.10    6.84
   9  -9   7  113.03   16.81
   9  -9   7   97.34   20.79
   9  -9   6    7.56    6.50
   9  -9   6   30.62    9.02
   9  -9   5  159.32   33.12
   9  -9   5  174.32   33.93
   9  -9   4    4.48    5.07
   9  -9   4   -1.20    8.70
   9  -9   3  359.36   15.30
   9  -9   3  360.80   26.33
   9  -9   3  393.26   45.39
   9  -9   2   10.94    5.21
   9  -9   2   13.88    7.98
   9  -9   2    8.20    4.52
   9  -9   1  756.49   31.38
   9  -9   1  757.57   38.96
   9  -9   1  778.27   34.50
   9  -9   0   16.31    9.52
   9  -9   0    2.48    5.65
   9  -9   0    9.43    5.01
   9  -9  -1  843.33   34.24
   9  -9  -1  852.56   31.64
   9  -9  -1  896.06   34.52
   9  -9  -2   26.38    9.54
   9  -9  -2   28.40   10.19
   9  -9  -2   14.67    4.87
   9  -9  -3  841.84   24.73
   9  -9  -3  913.42   25.05
   9  -9  -3  922.25   21.50
   9  -9  -4  326.71   23.32
   9  -9  -4  313.94   23.22
   9  -9  -4  341.99   11.95
   9  -9  -5 1177.30   41.28
   9  -9  -5 1198.17   27.59
   9  -9  -5 1185.10   31.78
   9  -9  -6   54.07   10.79
   9  -9  -6   39.77    7.17
   9  -9  -6   38.25    9.33
   9  -9  -7  608.19   27.87
   9  -9  -7  537.80   25.65
  -9   9   7  521.02   20.50
   9  -9  -8   10.69   10.06
   9  -9  -8    3.53    3.85
   9  -9  -9  185.20   33.99
   9  -9  -9  175.84    8.91
   9  -9 -10    3.18    9.81
   9  -9 -11  103.46   11.54
   9  -9 -12   88.03   20.18
   9  -9 -13   21.73    8.06
   9  -9 -14   35.71   10.77
  10  -8   6  150.08   36.08
  10  -8   6  154.75   18.44
  10  -8   5  259.18   23.55
  10  -8   5  227.72   25.10
  10  -8   4  104.18   21.08
  10  -8   4  106.42   19.76
  10  -8   3  629.48   23.07
  10  -8   3  574.51   25.48
  10  -8   3  593.01   25.94
  10  -8   2  248.93   12.40
  10  -8   2  279.69   18.82
  10  -8   2  227.92   13.89
  10  -8   1  488.09   23.17
  10  -8   1  450.17   24.50
  10  -8   1  475.00   24.55
  10  -8   0  344.71   21.95
  10  -8   0  366.96   22.04
  10  -8   0  364.12   17.30
  10  -8  -1  565.22   16.76
  10  -8  -1  602.02   23.08
  10  -8  -1  583.43   21.84
  10  -8  -2  285.59   16.34
  10  -8  -2  281.19   13.75
  10  -8  -2  319.15   26.32
  10  -8  -3 2687.13   75.78
  10  -8  -3 2506.91   81.28
  10  -8  -3 2690.35   73.99
  10  -8  -4 1342.93   39.34
  10  -8  -4 1303.04   48.47
  10  -8  -4 1304.89   42.87
  10  -8  -5 2020.76   67.76
  10  -8  -5 2080.44   66.26
  10  -8  -5 2135.40   58.42
  10  -8  -6  778.84   23.09
  10  -8  -6  722.44   26.62
  10  -8  -6  740.49   15.16
  10  -8  -7  643.85   23.63
  10  -8  -7  611.25   19.84
  10  -8  -8  621.51   35.54
  10  -8  -8  584.60   27.84
  10  -8  -9  438.47   27.13
  10  -8  -9  430.03   20.41
  10  -8 -10   66.18   10.42
  10  -8 -10   70.46   10.51
  10  -8 -11    9.65    9.93
  10  -8 -12    8.51    7.81
  10  -8 -13   35.36    8.35
  10  -8 -14    6.85    4.05
  11  -7   6   28.87    5.73
  11  -7   6   30.91    8.16
  11  -7   5   52.32   10.61
  11  -7   5   71.89   13.58
  11  -7   4  117.27   16.66
  11  -7   4  109.93   22.05
  11  -7   3  154.23    9.59
  11  -7   3  172.44   30.70
  11  -7   3  180.94   27.41
  11  -7   2  336.28   27.61
  11  -7   2  388.34   21.96
  11  -7   2  397.83   19.45
  11  -7   1   91.76   20.67
  11  -7   1   92.59    8.86
  11  -7   1  127.55   17.15
  11  -7   0  562.39   24.51
  11  -7   0  627.64   28.82
  11  -7   0  569.43   26.20
  11  -7  -1    8.24    7.56
  11  -7  -1   15.33   10.71
  11  -7  -1   24.74   11.27
  11  -7  -2  636.98   18.29
  11  -7  -2  714.71   26.10
  11  -7  -2  658.40   16.16
  11  -7  -3  717.72   26.12
  11  -7  -3  783.44   29.99
  11  -7  -3  672.80   25.95
  11  -7  -4 1933.32   61.40
  11  -7  -4 1912.60   63.59
  11  -7  -4 1896.71   51.74
  11  -7  -5   80.73   11.54
  11  -7  -5   71.73   12.01
  11  -7  -5   58.79   11.49
  11  -7  -6  340.46   16.11
  11  -7  -6  352.56   25.30
  11  -7  -6  312.87    7.21
  11  -7  -7   19.17   15.79
  11  -7  -7   25.90    8.97
  11  -7  -7   13.49    2.89
  11  -7  -8  101.56   30.08
  11  -7  -8   95.52   16.85
  11  -7  -9   14.27    9.06
  11  -7  -9    5.05    3.37
  11  -7 -10  296.84   15.35
  11  -7 -10  284.29    8.05
  11  -7 -11    5.17    5.87
  11  -7 -12   71.38    9.75
  11  -7 -13   63.45   15.41
  11  -7 -14   23.08    7.22
  12  -6   6   10.07    5.93
  12  -6   6   -1.42    7.25
  12  -6   5   21.78    8.09
  12  -6   5   25.01    7.40
  12  -6   4   19.07   11.05
  12  -6   4   10.41    7.73
  12  -6   3   20.45    8.47
  12  -6   3   33.72   11.33
  12  -6   3   26.27    7.25
  12  -6   2    6.22    3.40
  12  -6   2   10.52    5.25
  12  -6   2   10.69    7.64
  12  -6   1   23.73   11.05
  12  -6   1   13.77   11.87
  12  -6   1    3.95    4.32
  12  -6   0   50.18    7.41
  12  -6   0   78.50   12.97
  12  -6   0   63.43   15.51
  12  -6  -1   15.34    7.90
  12  -6  -1   11.21   16.31
  12  -6  -1   15.10    8.75
  12  -6  -2   12.16    9.36
  12  -6  -2   23.00   15.29
  12  -6  -2   21.69    4.32
  12  -6  -3   59.05   12.28
  12  -6  -3   91.69   18.50
  12  -6  -3   50.99   10.05
  12  -6  -4  451.45   20.89
  12  -6  -4  508.45   23.77
  12  -6  -4  468.82   22.17
  12  -6  -5  278.43   15.67
  12  -6  -5  311.67   46.84
  12  -6  -5  281.27   11.38
  12  -6  -6   18.42    6.69
  12  -6  -6   38.68   12.06
  12  -6  -6   28.14    6.67
  12  -6  -7  418.56   61.73
  12  -6  -7  396.82   22.66
  12  -6  -7  328.16    8.66
  12  -6  -8  226.76   14.00
  12  -6  -8  258.20   19.78
  12  -6  -9  266.28   19.46
  12  -6  -9  238.37   16.52
  12  -6 -10    1.86    9.25
  12  -6 -10    5.58    3.47
  12  -6 -11  317.24   33.54
  12  -6 -12    4.91    4.85
  12  -6 -13  271.61   20.45
  12  -6 -14   60.49   14.81
  13  -5   5   73.29   17.46
  13  -5   5   81.20   14.15
  13  -5   4   79.93   17.27
  13  -5   4   96.69   20.51
  13  -5   3   89.51    7.78
  13  -5   3  136.28   16.28
  13  -5   3  121.64   20.60
  13  -5   2  253.52   13.53
  13  -5   2  278.74   21.87
  13  -5   2  279.02   33.99
  13  -5   1  251.44   13.69
  13  -5   1  228.16   12.69
  13  -5   1  235.45   38.68
  13  -5   0  485.62   24.65
  13  -5   0  536.52   31.25
  13  -5   0  476.76   28.64
  13  -5  -1  357.29   15.82
  13  -5  -1  334.36   16.57
  13  -5  -1  338.25   16.57
  13  -5  -2  192.25   15.07
  13  -5  -2  207.31   34.28
  13  -5  -2  198.62   15.33
  13  -5  -3   14.72   10.41
  13  -5  -3   10.55    9.67
  13  -5  -3    7.39    5.92
  13  -5  -4   33.94   11.98
  13  -5  -4   40.35   11.87
  13  -5  -4   23.65    3.78
  13  -5  -5  104.56   16.42
  13  -5  -5  124.94   27.42
  13  -5  -5   94.70   14.45
  13  -5  -6  277.49   16.66
  13  -5  -6  310.43   15.26
  13  -5  -6  273.59    9.54
  13  -5  -7  202.67   20.91
  13  -5  -7  168.28   14.89
  13  -5  -7  132.34    8.96
  13  -5  -8   17.90    7.96
  13  -5  -8    2.27    8.29
  13  -5  -9  114.03   21.27
  13  -5  -9   92.16   17.53
  13  -5 -10   70.72   14.95
  13  -5 -10   72.64   15.85
  13  -5 -11   94.21   12.57
  13  -5 -12  355.75   21.13
  13  -5 -13   21.68   10.46
  13  -5 -14   99.37   25.52
  13  -5 -15   10.37    5.95
  14  -4   5  161.46   16.74
  14  -4   5  156.22   30.32
  14  -4   4   48.37    7.63
  14  -4   4   69.24   14.20
  14  -4   3  222.48   46.63
  14  -4   3  254.70   39.24
  14  -4   2   93.10   22.29
  14  -4   2  137.13   25.66
  14  -4   2  152.64   17.51
  14  -4   1  621.55   23.08
  14  -4   1  673.03   24.73
  14  -4   1  675.70   28.23
  14  -4   0  248.91   15.12
  14  -4   0  249.50   20.43
  14  -4   0  247.15   17.31
  14  -4  -1  698.88   35.41
  14  -4  -1  717.26   36.42
  14  -4  -1  733.55   32.94
  14  -4  -2   22.66    7.42
  14  -4  -2   17.57   11.17
  14  -4  -2   28.64    8.48
  14  -4  -3   39.89   10.93
  14  -4  -3   62.05   13.63
  14  -4  -3   44.53   10.07
  14  -4  -4   44.20   12.82
  14  -4  -4   39.49   11.45
  14  -4  -4   39.68    6.48
  14  -4  -5 1212.79   26.47
  14  -4  -5 1225.88   33.90
  14  -4  -5 1120.22   29.50
  14  -4  -6   32.04   11.64
  14  -4  -6   34.03    9.30
  14  -4  -6   26.57    5.29
  14  -4  -7  829.64   22.60
  14  -4  -7  795.42   17.92
  14  -4  -8  242.67   16.78
  14  -4  -8  252.35   13.85
  14  -4  -9  142.18   13.74
  14  -4  -9  119.33   26.85
  14  -4 -10  139.72   24.73
  14  -4 -10  139.31   10.24
  14  -4 -11   59.00   21.83
  14  -4 -11   35.59   12.23
  14  -4 -12   32.59    7.07
  14  -4 -13  120.18   29.55
  14  -4 -14    1.57    4.40
  14  -4 -15    7.81    2.47
  15  -3   4    0.89    8.83
  15  -3   4   15.16   11.52
  15  -3   3  115.55   20.85
  15  -3   3  120.90   32.86
  15  -3   2    4.94    3.86
  15  -3   2   17.54   14.75
  15  -3   2   16.75    7.23
  15  -3   1  256.41   15.42
  15  -3   1  221.92   33.29
  15  -3   1  270.10   31.32
  15  -3   0   47.28   11.37
  15  -3   0   40.38   15.73
  15  -3   0   55.83   13.40
  15  -3  -1  102.16   13.01
  15  -3  -1  145.84   16.70
  15  -3  -1  133.49   26.55
  15  -3  -2   70.49   11.64
  15  -3  -2   68.56   15.29
  15  -3  -2   59.92   10.61
  15  -3  -3   99.56   12.74
  15  -3  -3  129.15   28.18
  15  -3  -3  102.54   17.52
  15  -3  -4   81.15   18.46
  15  -3  -4   62.57   12.66
  15  -3  -4   54.24   10.65
  15  -3  -5  268.67   19.31
  15  -3  -5  253.57   17.31
  15  -3  -5  237.47   10.88
  15  -3  -6  164.58   29.86
  15  -3  -6  206.18   35.68
  15  -3  -6  160.21   17.53
  15  -3  -7  232.05   40.43
  15  -3  -7  218.89   39.19
  15  -3  -7  186.28    9.15
  15  -3  -8  199.81   37.75
  15  -3  -8  217.47   21.26
  15  -3  -9  317.87   21.27
  15  -3  -9  315.40   14.28
  15  -3 -10  323.33   17.68
  15  -3 -10  314.65   12.68
  15  -3 -11  262.41   18.36
  15  -3 -11  226.92   11.67
  15  -3 -12  674.85   24.92
  15  -3 -13   15.60    7.76
  15  -3 -14  286.87   22.86
  15  -3 -15   23.88    8.27
  16  -2   3    8.67    7.21
  16  -2   3    7.75    7.93
  16  -2   2   18.19    8.37
  16  -2   2   26.92   12.10
  16  -2   2   16.03    5.72
  16  -2   1    9.30    7.83
  16  -2   1   10.98   11.03
  16  -2   1    4.78    7.66
  16  -2   0  132.57   33.87
  16  -2   0  159.97   33.00
  16  -2   0  137.27   20.33
  16  -2  -1  237.44   35.78
  16  -2  -1  221.47   17.86
  16  -2  -1  258.49   37.27
  16  -2  -2   78.26   22.31
  16  -2  -2   78.65   16.71
  16  -2  -2   84.39   14.25
  16  -2  -3   11.46    8.34
  16  -2  -3   16.41   13.03
  16  -2  -3   17.12    6.76
  16  -2  -4  117.17   21.69
  16  -2  -4  123.12   15.24
  16  -2  -4  115.06   25.86
  16  -2  -5   34.91    9.41
  16  -2  -5   19.80   11.40
  16  -2  -5   40.67    8.79
  16  -2  -6   39.99   14.24
  16  -2  -6   41.44   15.15
  16  -2  -6   30.63    7.23
  16  -2  -7   77.60   14.45
  16  -2  -7   92.04   11.46
  16  -2  -7   73.53    8.44
  16  -2  -8   17.71    7.56
  16  -2  -8   29.59   11.74
  16  -2  -9   99.75   17.83
  16  -2  -9   69.03   10.37
  16  -2 -10  247.57   16.74
  16  -2 -10  252.22   16.34
  16  -2 -11  138.20   16.49
  16  -2 -11  128.04   14.65
  16  -2 -12  391.87   17.58
  16  -2 -13  206.53   19.59
  16  -2 -14  365.11   38.54
  16  -2 -15   86.72   10.49
  17  -1   2   72.85   17.06
  17  -1   2   94.99   21.83
  17  -1   2   91.09   20.48
  17  -1   1   12.41   10.37
  17  -1   1   32.62   15.03
  17  -1   1   32.24    8.04
  17  -1   0   12.49    4.44
  17  -1   0    7.80    8.74
  17  -1   0   16.34    9.62
  17  -1  -1    9.87    7.01
  17  -1  -1    0.02   11.61
  17  -1  -1    2.97    6.32
  17  -1  -2  252.00   45.62
  17  -1  -2  269.72   52.96
  17  -1  -2  263.33   23.63
  17  -1  -3  132.56   28.18
  17  -1  -3  146.37   17.12
  17  -1  -3  148.75   30.92
  17  -1  -4  125.96   11.85
  17  -1  -4  160.76   22.45
  17  -1  -4  131.97   12.84
  17  -1  -5  201.61   17.45
  17  -1  -5  204.48   18.13
  17  -1  -5  203.14   13.26
  17  -1  -6   58.05   13.34
  17  -1  -6   89.59   17.43
  17  -1  -6   56.80   11.72
  17  -1  -7   81.79   14.62
  17  -1  -7   78.22   21.88
  17  -1  -7   66.92    9.76
  17  -1  -8  264.60   48.43
  17  -1  -8  287.90   14.59
  17  -1  -9  144.83   13.94
  17  -1  -9  111.71    9.49
  17  -1 -10   34.06   15.44
  17  -1 -10   30.16   11.29
  17  -1 -11  549.06   25.35
  17  -1 -11  531.46   19.30
  17  -1 -12   21.71    8.96
  17  -1 -13  424.79   23.00
  17  -1 -14   19.20    7.31
  17  -1 -15  157.97   19.60
  18   0   1   -4.30    6.90
  18   0   1   10.94   10.30
  18   0   1    6.03    3.94
  18   0   0  303.88   16.89
  18   0   0  369.97   22.68
  18   0   0  313.84   17.44
  18   0  -1   -0.25    4.89
  18   0  -1    8.72   11.63
  18   0  -1   -3.75    9.23
  18   0  -2  363.19   19.95
  18   0  -2  360.56   17.76
  18   0  -2  360.95   16.59
  18   0  -3    9.79   10.36
  18   0  -3    8.05   12.31
  18   0  -3    7.17    5.79
  18   0  -4  400.43   29.13
  18   0  -4  375.75   60.71
  18   0  -4  376.83   16.50
  18   0  -5    8.50    6.90
  18   0  -5   10.15    7.31
  18   0  -5   -2.19    7.15
  18   0  -6  345.50   20.01
  18   0  -6  375.39   44.20
  18   0  -6  333.43   14.97
  18   0  -7    1.76    4.98
  18   0  -7    3.41    7.21
  18   0  -7   -2.68    4.95
  18   0  -8  450.21   23.98
  18   0  -8  437.10   27.09
  18   0  -9   17.36    7.83
  18   0  -9    4.33    5.65
  18   0 -10  128.08   22.11
  18   0 -10  116.85   26.04
  18   0 -11    8.13    5.83
  18   0 -11    6.90    5.24
  18   0 -12  112.64   17.67
  18   0 -12   97.04   11.30
  18   0 -13   12.52    9.10
  18   0 -14   -1.97    7.98
  18   0 -15    3.82    3.87
  19   1   0   64.58   24.48
  19   1   0   87.90   10.47
  19   1   0   85.72   16.87
  19   1  -1   75.21   19.42
  19   1  -1   85.59   21.93
  19   1  -1   85.51   20.17
  19   1  -2   35.30   12.04
  19   1  -2   33.31   16.55
  19   1  -2   38.31   11.64
  19   1  -3   84.98   25.08
  19   1  -3   90.45   24.80
  19   1  -3   75.98   11.27
  19   1  -4   11.90   13.45
  19   1  -4    6.64    9.90
  19   1  -4   13.78    8.06
  19   1  -5  160.72   38.12
  19   1  -5  145.79   42.94
  19   1  -5  177.15   14.45
  19   1  -6   42.36   14.33
  19   1  -6   19.66   12.37
  19   1  -6    2.65    6.93
  19   1  -7  585.42   24.26
  19   1  -7  615.58   37.35
  19   1  -7  579.47   16.85
  19   1  -8   10.22   11.73
  19   1  -8    4.58    5.41
  19   1  -9  483.89   26.52
  19   1  -9  460.63   17.80
  19   1 -10    6.99    7.77
  19   1 -10    7.22    5.65
  19   1 -11  176.40   13.98
  19   1 -11  179.38   15.24
  19   1 -12   -4.06    8.06
  19   1 -12    4.12    3.52
  19   1 -13   56.70   12.30
  19   1 -14    5.69    4.75
  19   1 -15    9.63    5.68
  20   2  -2   33.33   12.30
  20   2  -2   23.92   13.78
  20   2  -2   31.26   13.12
  20   2  -3   61.92   15.15
  20   2  -3   43.79   11.42
  20   2  -3   32.14    9.47
  20   2  -4   44.66   11.12
  20   2  -4   65.06   20.63
  20   2  -4   47.33   10.36
  20   2  -5   87.61   15.80
  20   2  -5   64.97   17.55
  20   2  -5   68.41   10.76
  20   2  -6  172.04   31.67
  20   2  -6  152.34   36.31
  20   2  -6  116.96   28.97
  20   2  -7  118.86   17.27
  20   2  -7  135.87   32.58
  20   2  -7  111.64    9.62
  20   2  -8  254.48   55.07
  20   2  -8  257.11   46.79
  20   2  -9   76.21   14.77
  20   2  -9   80.07   16.76
  20   2 -10  160.21   27.04
  20   2 -10  139.04   30.64
  20   2 -11  127.62   16.12
  20   2 -11   82.71   18.73
  20   2 -12  151.76   11.98
  20   2 -12  142.43   14.97
  20   2 -13   16.81    8.72
  20   2 -14  106.83   25.07
  20   2 -15   81.59   28.50
  21   3  -4   10.92   11.37
  21   3  -4    6.88    6.14
  21   3  -4   24.72   11.88
  21   3  -5   75.64   16.43
  21   3  -5   68.75   23.35
  21   3  -5   57.03   13.90
  21   3  -6   51.85   13.38
  21   3  -6   58.52   15.98
  21   3  -6   61.86    9.66
  21   3  -7   54.69   11.65
  21   3  -7   40.85   10.18
  21   3  -8  104.21   21.46
  21   3  -8  103.40   21.55
  21   3  -9    3.38    5.39
  21   3  -9   13.75   11.50
  21   3 -10  154.87   39.53
  21   3 -10  164.12   13.15
  21   3 -11    9.24    6.18
  21   3 -11   15.02   13.22
  21   3 -12   76.70   11.87
  21   3 -12   65.52   19.76
  21   3 -13   -3.92    7.85
  22   4  -8   10.54    9.72
  22   4  -8   11.55    7.77
  22   4  -9   13.74    9.07
  22   4  -9   16.78    6.43
  22   4 -10   17.67    8.03
  22   4 -10    6.02    8.86
   3 -17  -1  151.03   33.43
   3 -17  -1  129.69   27.35
  -3  17   1  120.61   33.16
   3 -17  -2   29.18    6.97
   3 -17  -2   72.99   17.13
  -3  17   2   46.41   14.82
   4 -16   3  172.84   37.72
   4 -16   2    7.13    5.54
   4 -16   2    5.23    6.81
   4 -16   2   11.72    5.35
   4 -16   1  361.54   14.42
   4 -16   1  353.41   49.55
   4 -16   1  389.73   16.51
   4 -16   0    1.97    4.10
   4 -16   0   12.29    7.24
   4 -16   0   -8.63    6.87
   4 -16  -1  273.87   41.26
   4 -16  -1  301.79   26.19
   4 -16  -2   -0.79    8.25
   4 -16  -2    4.43    6.27
  -4  16   2   -7.31    6.39
   4 -16  -3  238.18   50.32
   4 -16  -3  293.64   31.83
  -4  16   3  260.06   12.31
   4 -16  -4    3.92    4.29
   4 -16  -4   13.26    8.20
  -4  16   4    7.56    4.15
   4 -16  -5  357.04   21.39
   4 -16  -5  325.59   45.57
  -4  16   5  329.96   14.30
   4 -16  -6    6.70    5.56
   4 -16  -6    4.78    5.78
  -4  16   6   -0.88    5.05
   5 -15   4    5.40    6.61
   5 -15   4   10.53    6.18
   5 -15   3   62.45   15.61
   5 -15   3   67.85   15.72
   5 -15   3   70.59   11.18
   5 -15   2    3.50    1.91
   5 -15   2   -0.43    8.35
   5 -15   2   -6.09    7.61
   5 -15   1   57.92   12.72
   5 -15   1   87.75   14.97
   5 -15   1   57.13   10.57
   5 -15   0   39.97    9.13
   5 -15   0   55.92   14.65
   5 -15   0   57.11   12.95
   5 -15  -1   76.84   20.20
   5 -15  -1   91.63   12.31
   5 -15  -1   78.41   24.42
   5 -15  -2   22.32    7.72
   5 -15  -2   22.54    7.06
   5 -15  -2   39.49   10.28
   5 -15  -3   90.49   22.80
   5 -15  -3  115.72   16.85
  -5  15   3   85.20   21.79
   5 -15  -4   12.37    5.96
   5 -15  -4   23.70   11.72
  -5  15   4   10.53    7.48
   5 -15  -5   12.07    7.69
   5 -15  -5   19.02    5.66
  -5  15   5   30.41    7.49
   5 -15  -6  143.61   29.67
   5 -15  -6  127.11   18.65
  -5  15   6  103.26   27.49
   5 -15  -7   22.48    7.66
   5 -15  -7   26.58    8.14
   5 -15  -8   17.26    6.54
   5 -15  -8    1.68    2.24
   6 -14   4   26.81    5.90
   6 -14   4   27.47   10.15
   6 -14   3    6.75    5.10
   6 -14   3   19.02    4.33
   6 -14   3    8.60    3.67
   6 -14   2   19.88    8.47
   6 -14   2    6.93    4.52
   6 -14   2   18.02    7.86
   6 -14   1   10.53    5.90
   6 -14   1    9.83    7.15
   6 -14   1    7.48    3.32
   6 -14   0   31.11    8.17
   6 -14   0   20.07    7.25
   6 -14   0   28.03    5.27
   6 -14  -1   33.35    7.34
   6 -14  -1   37.96   12.43
   6 -14  -1   14.00    5.21
   6 -14  -2   21.40    7.68
   6 -14  -2   -0.76    8.30
   6 -14  -2   12.44    4.18
   6 -14  -3   15.11    8.38
   6 -14  -3   14.06    6.26
   6 -14  -3    0.80    3.96
   6 -14  -4   56.94   12.64
   6 -14  -4   55.33   10.34
  -6  14   4   38.12    7.20
   6 -14  -5    5.64    5.33
   6 -14  -5    3.92    3.67
  -6  14   5   -2.80    5.57
   6 -14  -6   -2.07   10.60
   6 -14  -6    3.25    3.46
  -6  14   6    5.94    3.25
   6 -14  -7  106.30   21.60
   6 -14  -7   98.01   19.47
   6 -14  -8    8.70    4.13
   6 -14  -8    2.42    2.48
   6 -14  -9    7.33    4.95
   6 -14 -10   15.93    7.99
   7 -13   5    2.38    3.70
   7 -13   5    1.29    4.37
   7 -13   4  408.38   29.39
   7 -13   4  424.20   25.07
   7 -13   3    2.75    2.25
   7 -13   3    7.76    3.95
   7 -13   3    7.31    6.31
   7 -13   2  204.11   17.59
   7 -13   2  251.22   36.17
   7 -13   2  248.46   33.28
   7 -13   1   53.73   14.35
   7 -13   1   60.86   10.01
   7 -13   1   62.25   13.67
   7 -13   0  491.92   22.91
   7 -13   0  482.81   14.48
   7 -13   0  481.66   20.59
   7 -13  -1   18.51    8.09
   7 -13  -1   25.22    6.57
   7 -13  -1   27.51    9.21
   7 -13  -2  452.64   30.53
   7 -13  -2  521.15   37.04
   7 -13  -2  447.30   23.10
   7 -13  -3   -2.78    9.00
   7 -13  -3   -2.33    8.15
   7 -13  -3   -5.19    5.55
   7 -13  -4  179.85   38.52
   7 -13  -4  233.21   34.66
   7 -13  -4  183.24   31.31
   7 -13  -5  521.81   21.05
   7 -13  -5  574.62   20.44
  -7  13   5  517.84   23.31
   7 -13  -6  362.18   22.32
   7 -13  -6  392.94   39.70
  -7  13   6  380.97   16.12
   7 -13  -7   82.15   16.29
   7 -13  -7   92.57   14.47
   7 -13  -8  188.75   33.07
   7 -13  -8  167.34   31.53
   7 -13  -9   16.98    6.00
   7 -13 -10   30.38    5.84
   7 -13 -11   49.77    8.01
   8 -12   5   14.68    4.76
   8 -12   5   12.14    9.05
   8 -12   4  132.74   28.25
   8 -12   4  178.56   26.27
   8 -12   3   93.53   13.93
   8 -12   3  101.30   19.74
   8 -12   2  796.72   33.64
   8 -12   2  697.86   40.49
   8 -12   2  768.48   34.35
   8 -12   1    6.82    4.11
   8 -12   1    0.02    3.72
   8 -12   1   10.90    7.47
   8 -12   0  662.68   24.56
   8 -12   0  677.04   28.74
   8 -12   0  646.25   30.68
   8 -12  -1   24.01    8.31
   8 -12  -1   41.81   12.52
   8 -12  -1   17.33    9.47
   8 -12  -2  313.18   22.99
   8 -12  -2  293.48   13.88
   8 -12  -2  279.07   14.49
   8 -12  -3   99.53   19.07
   8 -12  -3  112.24   18.85
   8 -12  -3   96.99   18.73
   8 -12  -4  742.18   29.96
   8 -12  -4  792.25   27.79
   8 -12  -4  685.19   26.47
   8 -12  -5    4.40    8.51
   8 -12  -5    5.06    6.27
   8 -12  -5   10.24    4.24
   8 -12  -6 1240.07   34.42
   8 -12  -6 1289.90   27.96
  -8  12   6 1202.91   34.73
   8 -12  -7    7.78    6.56
   8 -12  -7   11.27    5.18
  -8  12   7    4.27    2.77
   8 -12  -8  223.87   41.21
   8 -12  -8  211.88   30.17
   8 -12  -9   54.03   12.72
   8 -12  -9   45.40    9.92
   8 -12 -10  154.70   27.65
   8 -12 -11   15.52    5.66
   8 -12 -12   76.37   12.13
   9 -11   5   -0.27    8.06
   9 -11   5    4.45    5.44
   9 -11   4  221.29   41.00
   9 -11   4  191.19   43.05
   9 -11   3    5.72    3.69
   9 -11   3    5.83    6.41
   9 -11   3    3.77    9.38
   9 -11   2  225.19   15.74
   9 -11   2  235.10   43.45
   9 -11   2  262.77   22.60
   9 -11   1   98.17   25.18
   9 -11   1  115.36   21.19
   9 -11   1  122.94   17.77
   9 -11   0  245.24   11.16
   9 -11   0  238.40   31.90
   9 -11   0  259.92   19.21
   9 -11  -1   86.27   11.41
   9 -11  -1   76.20   13.84
   9 -11  -1   83.75   15.69
   9 -11  -2  204.38   14.75
   9 -11  -2  256.14   37.93
   9 -11  -2  236.72   11.34
   9 -11  -3    3.22    8.52
   9 -11  -3    4.44    4.42
   9 -11  -3   14.24    4.77
   9 -11  -4  745.08   35.37
   9 -11  -4  762.34   32.20
   9 -11  -4  730.41   32.74
   9 -11  -5  455.75   24.58
   9 -11  -5  484.14   27.33
   9 -11  -5  471.86   20.69
   9 -11  -6  306.08   22.55
   9 -11  -6  325.53   22.71
   9 -11  -7  174.33   39.25
   9 -11  -7  200.57   29.00
   9 -11  -8   34.10   11.24
   9 -11  -9   95.03   10.06
   9 -11  -9   91.55   12.29
   9 -11 -10    7.40    5.80
   9 -11 -11   79.89   21.34
   9 -11 -12    7.40    6.73
   9 -11 -13   40.69    9.63
  10 -10   5  -12.46    8.32
  10 -10   5    6.46    5.89
  10 -10   4   10.48    5.85
  10 -10   4   10.21    6.42
  10 -10   3    3.90    5.55
  10 -10   3    9.22    7.82
  10 -10   2    4.93    6.92
  10 -10   2    5.55    6.04
  10 -10   2   13.59    6.50
  10 -10   1   27.52    6.83
  10 -10   1   15.03   13.08
  10 -10   1   24.59    8.75
  10 -10   0    6.59    3.86
  10 -10   0    7.32    5.69
  10 -10   0   10.92    3.53
  10 -10  -1   15.34   11.42
  10 -10  -1   27.95   11.54
  10 -10  -1   30.86    7.72
  10 -10  -2   31.41    8.80
  10 -10  -2   32.10    8.83
  10 -10  -2   35.51    6.84
  10 -10  -3    0.47    6.28
  10 -10  -3   -0.99    8.57
  10 -10  -3    4.63    3.00
  10 -10  -4  145.33   34.34
  10 -10  -4  155.02   28.85
  10 -10  -4  141.89   17.85
  10 -10  -5  309.54   31.78
  10 -10  -5  277.85   11.54
  10 -10  -5  267.84    9.76
  10 -10  -6   61.37   13.16
  10 -10  -6   48.11   17.03
  10 -10  -6   36.29    8.19
  10 -10  -7    0.08   12.08
  10 -10  -7   14.47    8.00
  10 -10  -8  114.10   13.14
  10 -10  -8  113.31   23.09
  10 -10  -9   14.51    8.05
  10 -10  -9   21.98    4.11
  10 -10 -10   35.72    9.38
  10 -10 -11   10.00    9.02
  10 -10 -12  100.69   24.76
  10 -10 -13    7.29    4.48
  10 -10 -14  102.40   18.19
  11  -9   5  112.92   19.76
  11  -9   5   93.14   13.63
  11  -9   4    5.96    4.24
  11  -9   4    6.51    4.61
  11  -9   3  162.26   27.35
  11  -9   3  153.07   36.45
  11  -9   2   -5.25    6.41
  11  -9   2    1.51    6.07
  11  -9   2    9.52    5.15
  11  -9   1  313.54   15.38
  11  -9   1  363.96   44.83
  11  -9   1  353.22   20.29
  11  -9   0   -3.81    7.14
  11  -9   0    6.74    7.68
  11  -9   0    8.99    4.77
  11  -9  -1  608.20   38.20
  11  -9  -1  627.03   33.91
  11  -9  -1  638.51   31.62
  11  -9  -2    5.39    6.39
  11  -9  -2    8.02    5.96
  11  -9  -2   17.87    4.79
  11  -9  -3  260.40   13.11
  11  -9  -3  243.10   21.15
  11  -9  -3  256.00   20.98
  11  -9  -4    8.44   12.38
  11  -9  -4   16.90    8.69
  11  -9  -4    8.93    4.73
  11  -9  -5   50.35   11.89
  11  -9  -5   57.75   10.37
  11  -9  -5   42.84    8.91
  11  -9  -6   13.41    9.71
  11  -9  -6   17.54    6.41
  11  -9  -6   30.49    8.66
  11  -9  -7  364.31   17.67
  11  -9  -7  344.88   13.04
  11  -9  -8    5.60    8.22
  11  -9  -8    7.12    3.89
  11  -9  -9  151.53   37.09
  11  -9  -9  126.74   11.78
  11  -9 -10   43.64   13.41
  11  -9 -10   26.89    6.63
  11  -9 -11   14.77   10.94
  11  -9 -12   78.48   15.53
  11  -9 -13   37.88    8.82
  11  -9 -14   52.00   14.28
  12  -8   5   94.58   16.23
  12  -8   5   85.94   17.43
  12  -8   4  107.06   28.03
  12  -8   4  109.94   23.43
  12  -8   3  263.42   17.49
  12  -8   3  275.45   38.36
  12  -8   2  106.97   26.29
  12  -8   2  139.96   30.97
  12  -8   2  142.83   23.57
  12  -8   1  425.12   18.81
  12  -8   1  395.23   37.49
  12  -8   1  380.58   21.57
  12  -8   0  363.98   19.83
  12  -8   0  372.12   24.76
  12  -8   0  355.28   18.08
  12  -8  -1  791.32   35.71
  12  -8  -1  872.44   41.62
  12  -8  -1  800.15   34.29
  12  -8  -2  579.94   31.13
  12  -8  -2  610.15   34.22
  12  -8  -2  580.74   25.30
  12  -8  -3   59.95   18.04
  12  -8  -3   76.67   17.14
  12  -8  -3   61.96    9.41
  12  -8  -4   77.80   15.96
  12  -8  -4   74.15   12.91
  12  -8  -4   58.68   13.23
  12  -8  -5  334.30   32.17
  12  -8  -5  334.01   37.62
  12  -8  -5  326.50    9.73
  12  -8  -6  510.35   25.88
  12  -8  -6  498.39   24.57
  12  -8  -6  501.41   19.50
  12  -8  -7  343.59   44.38
  12  -8  -7  354.58   36.33
  12  -8  -8  621.37   35.22
  12  -8  -8  565.25   35.36
  12  -8  -9   91.24   22.40
  12  -8  -9   63.17    9.73
  12  -8 -10   85.30   18.63
  12  -8 -10   96.45   18.23
  12  -8 -11   67.69   13.43
  12  -8 -12    6.82    8.63
  12  -8 -13   13.00    4.74
  12  -8 -14   15.46   10.43
  12  -8 -15    6.31    3.25
  13  -7   4   82.43   25.24
  13  -7   4   94.16   22.63
  13  -7   3   95.88   19.86
  13  -7   3   84.84   13.52
  13  -7   2  176.67   12.82
  13  -7   2  156.05   13.92
  13  -7   2  189.60   25.02
  13  -7   1   66.32   14.78
  13  -7   1   66.43   16.40
  13  -7   1   66.00    8.60
  13  -7   0  109.24   22.48
  13  -7   0  127.49   35.58
  13  -7   0  133.27   18.07
  13  -7  -1   11.31    9.55
  13  -7  -1    4.50   11.69
  13  -7  -1    4.92    7.15
  13  -7  -2  217.32   36.93
  13  -7  -2  224.66   18.18
  13  -7  -2  222.17   19.39
  13  -7  -3    8.95    9.39
  13  -7  -3   27.78    9.09
  13  -7  -3   29.69    6.18
  13  -7  -4   27.80   11.09
  13  -7  -4   17.56    7.66
  13  -7  -4   30.51    6.41
  13  -7  -5   44.19   12.41
  13  -7  -5   39.65   12.04
  13  -7  -5   40.62    6.69
  13  -7  -6  278.90   28.65
  13  -7  -6  284.91   26.94
  13  -7  -6  236.65    7.04
  13  -7  -7  120.37   15.74
  13  -7  -7  130.96   21.19
  13  -7  -8  102.89   12.56
  13  -7  -8  127.01   21.49
  13  -7  -9   96.12   26.15
  13  -7  -9   87.47   15.33
  13  -7 -10   27.63   15.40
  13  -7 -10   19.52    4.88
  13  -7 -11   14.68   11.93
  13  -7 -12  143.44   27.74
  13  -7 -13   68.26   16.74
  13  -7 -14   34.46    8.87
  13  -7 -15   59.45   20.49
  14  -6   4    3.77    6.46
  14  -6   4    9.27    5.65
  14  -6   3   28.83    9.88
  14  -6   3   45.53   10.11
  14  -6   2   20.66    9.60
  14  -6   2   12.47    6.26
  14  -6   2   10.75    7.10
  14  -6   1   21.05   13.94
  14  -6   1    6.33   10.81
  14  -6   1    5.77    6.08
  14  -6   0    3.80    6.90
  14  -6   0   16.63   16.63
  14  -6   0    5.53    8.11
  14  -6  -1   32.68   14.93
  14  -6  -1   22.24   11.80
  14  -6  -1   21.32    8.12
  14  -6  -2   25.85   13.67
  14  -6  -2   24.66   14.82
  14  -6  -2    8.64    4.14
  14  -6  -3   41.48   10.04
  14  -6  -3   59.56   15.40
  14  -6  -3   58.70    9.36
  14  -6  -4   -0.48    9.03
  14  -6  -4   16.58    9.93
  14  -6  -4    9.41    4.87
  14  -6  -5  247.75   17.91
  14  -6  -5  230.14   18.83
  14  -6  -5  222.27   26.87
  14  -6  -6   74.47   16.72
  14  -6  -6   48.74   11.51
  14  -6  -6   43.37   12.49
  14  -6  -7  165.95   19.98
  14  -6  -7  137.00   24.69
  14  -6  -8    4.75    9.63
  14  -6  -8    9.36    5.64
  14  -6  -9   19.74   10.42
  14  -6  -9   15.93    9.64
  14  -6 -10   52.25   16.42
  14  -6 -10   49.63   11.38
  14  -6 -11  222.69   46.35
  14  -6 -12   17.88    7.88
  14  -6 -13  364.83   23.99
  14  -6 -14    4.42    5.96
  14  -6 -15  177.65   12.57
  15  -5   3   58.12   13.04
  15  -5   3   81.59   12.73
  15  -5   2  175.47   11.08
  15  -5   2  181.28   29.21
  15  -5   2  183.20   41.41
  15  -5   1  125.61   14.96
  15  -5   1  114.66   28.15
  15  -5   1  142.60   19.99
  15  -5   0  186.22   14.61
  15  -5   0  203.86   34.79
  15  -5   0  186.68   22.27
  15  -5  -1  101.59   26.34
  15  -5  -1  128.11   17.21
  15  -5  -1  121.40   21.99
  15  -5  -2  266.80   14.91
  15  -5  -2  261.86   15.89
  15  -5  -2  242.39   25.77
  15  -5  -3  266.52   28.46
  15  -5  -3  236.05   49.84
  15  -5  -3  244.93   19.65
  15  -5  -4  141.64   30.42
  15  -5  -4  158.25   25.95
  15  -5  -4  150.37   20.07
  15  -5  -5   84.67   14.77
  15  -5  -5   74.71   17.84
  15  -5  -5   64.47   12.34
  15  -5  -6  185.84   19.15
  15  -5  -6  171.16   15.13
  15  -5  -6  160.30    8.67
  15  -5  -7    4.42   10.50
  15  -5  -7    5.38   11.49
  15  -5  -8  283.80   15.66
  15  -5  -8  296.20   26.61
  15  -5  -9  253.42   54.09
  15  -5  -9  235.76   18.30
  15  -5 -10   14.45    8.80
  15  -5 -10   18.45    7.15
  15  -5 -11   39.16   17.31
  15  -5 -11   11.41    3.82
  15  -5 -12  263.00   44.79
  15  -5 -13   59.14   14.48
  15  -5 -14  188.33   44.26
  15  -5 -15  155.99   36.20
  16  -4   3  126.15   36.92
  16  -4   3  158.57   26.88
  16  -4   2   48.90   11.06
  16  -4   2   32.17   14.58
  16  -4   2   43.07   10.29
  16  -4   1  497.06   26.60
  16  -4   1  499.20   54.40
  16  -4   1  577.63  122.01
  16  -4   0   69.53   18.23
  16  -4   0   90.15   16.09
  16  -4   0   88.86   14.90
  16  -4  -1  428.66   17.76
  16  -4  -1  409.49   24.16
  16  -4  -1  396.35   17.36
  16  -4  -2   85.77   17.09
  16  -4  -2   67.77   15.16
  16  -4  -2   97.37   14.50
  16  -4  -3  607.19   24.13
  16  -4  -3  618.10   41.46
  16  -4  -3  654.05   23.43
  16  -4  -4   77.50   17.45
  16  -4  -4   58.80   11.74
  16  -4  -4   75.77   12.36
  16  -4  -5  696.26   32.20
  16  -4  -5  706.69   36.74
  16  -4  -5  698.37   36.29
  16  -4  -6   37.52   12.75
  16  -4  -6   29.80   11.34
  16  -4  -6   22.89    3.97
  16  -4  -7  322.63   48.40
  16  -4  -7  347.83   25.89
  16  -4  -8   16.75   12.22
  16  -4  -8    9.70   12.90
  16  -4  -9 1127.49   27.36
  16  -4 -10    9.38   11.79
  16  -4 -10    9.56    6.32
  16  -4 -11  119.70   18.58
  16  -4 -11   99.03    9.38
  16  -4 -12   -1.68    9.69
  16  -4 -13   61.65   15.03
  16  -4 -14   27.93    7.32
  16  -4 -15   16.83    9.32
  17  -3   2   24.03    9.40
  17  -3   2    3.32    7.30
  17  -3   1   25.29    7.51
  17  -3   1   32.97   16.12
  17  -3   1   32.42    7.51
  17  -3   0   22.71    9.67
  17  -3   0   29.11   12.83
  17  -3   0   25.07   10.64
  17  -3  -1   20.88    9.33
  17  -3  -1   25.53   11.18
  17  -3  -1   26.26    8.48
  17  -3  -2   42.22   11.78
  17  -3  -2   65.47   14.36
  17  -3  -2   34.78    6.28
  17  -3  -3  192.48   40.54
  17  -3  -3  201.99   41.69
  17  -3  -3  190.17   21.62
  17  -3  -4   58.46   16.11
  17  -3  -4   51.53   12.45
  17  -3  -4   59.07   14.47
  17  -3  -5  193.40   41.91
  17  -3  -5  262.31   16.90
  17  -3  -5  218.03   15.23
  17  -3  -6   79.65   19.76
  17  -3  -6   93.14   17.36
  17  -3  -6   74.99    9.95
  17  -3  -7  129.38   27.49
  17  -3  -7  162.28   19.48
  17  -3  -8  463.22   41.33
  17  -3  -8  439.28   26.50
  17  -3  -9  102.56   14.80
  17  -3  -9   99.05   23.62
  17  -3 -10  883.20   34.02
  17  -3 -10  805.84   51.62
  17  -3 -11  115.68   18.07
  17  -3 -11  106.03   13.49
  17  -3 -12  217.91   18.87
  17  -3 -13   22.28   10.39
  17  -3 -14  174.80   15.63
  17  -3 -15    8.95    6.40
  18  -2   1    2.98    7.22
  18  -2   1    9.58   12.06
  18  -2   1   13.86    6.49
  18  -2   0    9.43    4.32
  18  -2   0   21.18   11.13
  18  -2   0   11.36    6.35
  18  -2  -1   30.33    8.34
  18  -2  -1   16.38    7.03
  18  -2  -1   26.60   11.35
  18  -2  -2   18.87    9.31
  18  -2  -2   54.08   16.68
  18  -2  -2   19.35    9.20
  18  -2  -3   31.23    9.63
  18  -2  -3   28.95   13.42
  18  -2  -3   31.21    7.29
  18  -2  -4  123.98   27.30
  18  -2  -4  115.77   20.84
  18  -2  -4  104.82   23.10
  18  -2  -5   14.18   11.82
  18  -2  -5   23.48    8.37
  18  -2  -5   24.92    6.55
  18  -2  -6  112.22   26.82
  18  -2  -6  151.06   14.61
  18  -2  -6  100.67   15.68
  18  -2  -7   -2.28   11.03
  18  -2  -7    7.48   17.80
  18  -2  -8  269.80   45.61
  18  -2  -8  238.68   20.44
  18  -2  -9  204.65   40.99
  18  -2  -9  194.61   14.60
  18  -2 -10  349.54   22.51
  18  -2 -10  342.53   19.86
  18  -2 -11  122.29   14.05
  18  -2 -11  105.27   11.53
  18  -2 -12  495.37   27.45
  18  -2 -13   73.66   11.49
  18  -2 -14  137.90   27.81
  18  -2 -15   34.96   10.39
  19  -1   0   61.91   15.59
  19  -1   0   98.51   23.52
  19  -1   0   73.47   15.62
  19  -1  -1   80.09   24.93
  19  -1  -1  120.65   19.02
  19  -1  -1   89.66   20.51
  19  -1  -2   49.28   10.22
  19  -1  -2   44.67   15.16
  19  -1  -2   44.94   12.87
  19  -1  -3   80.99   12.25
  19  -1  -3   92.90   14.30
  19  -1  -3   96.61   24.05
  19  -1  -4   21.24   10.22
  19  -1  -4   18.85   12.51
  19  -1  -4   25.05    8.13
  19  -1  -5  157.72   39.40
  19  -1  -5  173.63   30.35
  19  -1  -5  142.52   10.52
  19  -1  -6   23.34   13.38
  19  -1  -6   36.59   16.18
  19  -1  -6   25.64    6.32
  19  -1  -7  591.91   20.36
  19  -1  -7  634.43   26.06
  19  -1  -8    8.11    7.00
  19  -1  -8    6.12   10.24
  19  -1  -9  448.74   23.08
  19  -1  -9  450.64   18.17
  19  -1 -10    7.60    9.54
  19  -1 -10   -3.18    7.79
  19  -1 -11  184.27   17.20
  19  -1 -11  171.13   17.38
  19  -1 -12    8.06    6.16
  19  -1 -12    8.12    8.66
  19  -1 -13   64.24   18.69
  19  -1 -14   -0.69    7.72
  19  -1 -15    3.91    7.68
  20   0  -2   92.11   30.34
  20   0  -2  163.13   15.66
  20   0  -2  110.47   13.98
  20   0  -3    5.97    5.00
  20   0  -3   18.66   12.74
  20   0  -3    7.14    3.81
  20   0  -4   54.46   21.22
  20   0  -4   64.78   11.36
  20   0  -4   48.14   10.12
  20   0  -5   -4.37    8.73
  20   0  -5    2.27    5.66
  20   0  -5    5.32    4.69
  20   0  -6   97.51   20.98
  20   0  -6  145.18   20.83
  20   0  -6   77.41   16.76
  20   0  -7  -10.23   10.20
  20   0  -7   -5.31   11.10
  20   0  -8  184.29   41.58
  20   0  -8  190.98   17.97
  20   0  -9    6.19    6.94
  20   0  -9   11.38    9.76
  20   0 -10   15.36    5.76
  20   0 -10   13.13    8.41
  20   0 -11  -10.96    9.13
  20   0 -11   -1.94    7.07
  20   0 -12   14.23    6.64
  20   0 -12   15.32    4.68
  20   0 -13   23.01   10.11
  20   0 -14   11.39    8.49
  20   0 -15    9.44    7.32
  21   1  -4    7.93    8.60
[truncated: 36,407 more chars]
