# Supplementary material for: Dielectric and ferroelectric sensing based on molecular recognition in Cu(1,10-phenlothroline)2SeO4·(diol) systems
Source: Nat Commun. 2017 Feb 20;8:14551. doi: 10.1038/ncomms14551 (PMC5321740; doi:10.1038/ncomms14551)
Supplement: Supplementary Data 10 — The cif file for compound 3 at 173 K. [file ncomms14551-s11.cif]

 
data_1,3-Propanediole-T173K
 
_audit_creation_method            'SHELXL-2014/7'
_shelx_SHELXL_version_number      '2014/7'
_chemical_name_systematic         ?
_chemical_name_common             ?
_chemical_melting_point           ?
_chemical_formula_moiety          ?
_chemical_formula_sum
 'C27 H24 Cu N4 O6 Se' 
_chemical_formula_weight          643.00

loop_
 _atom_type_symbol
 _atom_type_description
 _atom_type_scat_dispersion_real
 _atom_type_scat_dispersion_imag
 _atom_type_scat_source
 'C'  'C'   0.0033   0.0016
 'International Tables Vol C Tables 4.2.6.8 and 6.1.1.4'
 'H'  'H'   0.0000   0.0000
 'International Tables Vol C Tables 4.2.6.8 and 6.1.1.4'
 'N'  'N'   0.0061   0.0033
 'International Tables Vol C Tables 4.2.6.8 and 6.1.1.4'
 'O'  'O'   0.0106   0.0060
 'International Tables Vol C Tables 4.2.6.8 and 6.1.1.4'
 'Cu'  'Cu'   0.3201   1.2651
 'International Tables Vol C Tables 4.2.6.8 and 6.1.1.4'
 'Se'  'Se'  -0.0929   2.2259
 'International Tables Vol C Tables 4.2.6.8 and 6.1.1.4'
 
_space_group_crystal_system       monoclinic
_space_group_IT_number            9
_space_group_name_H-M_alt         'C c'
_space_group_name_Hall            'C -2yc'
 
_shelx_space_group_comment
;
The symmetry employed for this shelxl refinement is uniquely defined
by the following loop, which should always be used as a source of
symmetry information in preference to the above space-group names.
They are only intended as comments.
;
 
loop_
 _space_group_symop_operation_xyz
 'x, y, z'
 'x, -y, z+1/2'
 'x+1/2, y+1/2, z'
 'x+1/2, -y+1/2, z+1/2'
 
_cell_length_a                    17.723(9)
_cell_length_b                    12.711(6)
_cell_length_c                    13.471(7)
_cell_angle_alpha                 90
_cell_angle_beta                  123.186(8)
_cell_angle_gamma                 90
_cell_volume                      2540(2)
_cell_formula_units_Z             4
_cell_measurement_temperature     173(2)
_cell_measurement_reflns_used           3603
_cell_measurement_theta_min             3.2054
_cell_measurement_theta_max             27.4971
 
_exptl_crystal_description        BLOCK
_exptl_crystal_colour            BLUE
_exptl_crystal_density_meas       ?
_exptl_crystal_density_method     ?
_exptl_crystal_density_diffrn     1.682          
_exptl_crystal_F_000              1300
_exptl_transmission_factor_min    ?
_exptl_transmission_factor_max    ?
_exptl_crystal_size_max          0.35
_exptl_crystal_size_mid           0.28 
_exptl_crystal_size_min           0.22 
_exptl_absorpt_coefficient_mu     2.345
_shelx_estimated_absorpt_T_min    ?
_shelx_estimated_absorpt_T_max    ?
_exptl_absorpt_correction_type          'Multi-scan'
_exptl_absorpt_correction_T_max         1.0000
_exptl_absorpt_correction_T_min         0.8756 
_exptl_absorpt_process_details    ?
_exptl_absorpt_special_details    ?
_diffrn_ambient_temperature       173(2)
_diffrn_radiation_wavelength      0.71073
_diffrn_radiation_type            MoK\a
_diffrn_source                    ?
_diffrn_measurement_device_type   'Rigarku saturn 724'
_diffrn_measurement_method        ?
_diffrn_detector_area_resol_mean  ?
_diffrn_reflns_number             13612
_diffrn_reflns_av_unetI/netI      0.0535
_diffrn_reflns_av_R_equivalents   0.0444
_diffrn_reflns_limit_h_min        -20
_diffrn_reflns_limit_h_max        22
_diffrn_reflns_limit_k_min        -16
_diffrn_reflns_limit_k_max        16
_diffrn_reflns_limit_l_min        -13
_diffrn_reflns_limit_l_max        17
_diffrn_reflns_theta_min          3.205
_diffrn_reflns_theta_max          27.476
_diffrn_reflns_theta_full         25.242
_diffrn_measured_fraction_theta_max   0.961
_diffrn_measured_fraction_theta_full  0.978
_diffrn_reflns_Laue_measured_fraction_max    0.961
_diffrn_reflns_Laue_measured_fraction_full   0.978
_diffrn_reflns_point_group_measured_fraction_max   0.961
_diffrn_reflns_point_group_measured_fraction_full  0.978
_reflns_number_total              4543
_reflns_number_gt                 4284
_reflns_threshold_expression      'I > 2\s(I)'
_reflns_Friedel_coverage          0.997
_reflns_Friedel_fraction_max      0.961
_reflns_Friedel_fraction_full     0.978
 
_reflns_special_details
;
 Reflections were merged by SHELXL according to the crystal
 class for the calculation of statistics and refinement.
 
 _reflns_Friedel_fraction is defined as the number of unique
 Friedel pairs measured divided by the number that would be
 possible theoretically, ignoring centric projections and
 systematic absences.
;
 
_computing_data_collection        ?
_computing_cell_refinement        ?
_computing_data_reduction         ?
_computing_structure_solution     ?
_computing_structure_refinement 'SHELXL-2014/7 (Sheldrick, 2014)'
_computing_molecular_graphics     ?
_computing_publication_material   ?
_refine_special_details
;
 Refined as a 2-component inversion twin.
;
_refine_ls_structure_factor_coef  Fsqd
_refine_ls_matrix_type            full
_refine_ls_weighting_scheme       calc
_refine_ls_weighting_details
'w=1/[\s^2^(Fo^2^)+(0.0447P)^2^+4.6136P] where P=(Fo^2^+2Fc^2^)/3'
_atom_sites_solution_primary      ?
_atom_sites_solution_secondary    ?
_atom_sites_solution_hydrogens    geom
_refine_ls_hydrogen_treatment     constr
_refine_ls_extinction_method      none
_refine_ls_extinction_coef        .
_refine_ls_abs_structure_details
;
 Refined as an inversion twin.
;
_refine_ls_abs_structure_Flack    0.506(18)
_chemical_absolute_configuration  ?
_refine_ls_number_reflns          4543
_refine_ls_number_parameters      355
_refine_ls_number_restraints      2
_refine_ls_R_factor_all           0.0470
_refine_ls_R_factor_gt            0.0433
_refine_ls_wR_factor_ref          0.0936
_refine_ls_wR_factor_gt           0.0907
_refine_ls_goodness_of_fit_ref    1.051
_refine_ls_restrained_S_all       1.051
_refine_ls_shift/su_max           0.000
_refine_ls_shift/su_mean          0.000
 
loop_
 _atom_site_label
 _atom_site_type_symbol
 _atom_site_fract_x
 _atom_site_fract_y
 _atom_site_fract_z
 _atom_site_U_iso_or_equiv
 _atom_site_adp_type
 _atom_site_occupancy
 _atom_site_site_symmetry_order  
 _atom_site_calc_flag
 _atom_site_refinement_flags_posn
 _atom_site_refinement_flags_adp
 _atom_site_refinement_flags_occupancy
 _atom_site_disorder_assembly
 _atom_site_disorder_group
Se1 Se -0.01303(4) -0.04788(4) 0.25933(5) 0.01777(16) Uani 1 1 d . . . . .
Cu1 Cu 0.00000(5) 0.20630(5) 0.25000(6) 0.01854(19) Uani 1 1 d . . . . .
N2 N -0.0903(4) 0.2245(5) 0.2953(5) 0.0194(12) Uani 1 1 d . . . . .
N4 N 0.0954(4) 0.3007(4) 0.3867(5) 0.0165(11) Uani 1 1 d . . . . .
O1 O -0.0361(3) 0.0632(3) 0.1830(4) 0.0251(11) Uani 1 1 d . . . . .
N1 N -0.0996(4) 0.3029(4) 0.1032(5) 0.0202(12) Uani 1 1 d . . . . .
C1 C 0.1548(5) 0.2884(5) 0.2659(6) 0.0180(13) Uani 1 1 d . . . . .
N3 N 0.0876(4) 0.2177(4) 0.2013(5) 0.0186(12) Uani 1 1 d . . . . .
O3 O 0.0786(4) -0.1002(4) 0.2793(5) 0.0316(12) Uani 1 1 d . . . . .
O4 O -0.0991(3) -0.1265(4) 0.1796(4) 0.0226(10) Uani 1 1 d . . . . .
C2 C -0.1593(4) 0.2916(5) 0.2247(6) 0.0197(14) Uani 1 1 d . . . . .
C3 C 0.1411(5) 0.1985(6) 0.0735(6) 0.0219(15) Uani 1 1 d . . . . .
H3 H 0.1346 0.1660 0.0058 0.026 Uiso 1 1 calc R U . . .
C4 C -0.2961(5) 0.3900(6) 0.1683(7) 0.0274(17) Uani 1 1 d . . . . .
H4 H -0.3392 0.4117 0.1853 0.033 Uiso 1 1 calc R U . . .
O2 O -0.0004(3) -0.0228(4) 0.3867(4) 0.0269(11) Uani 1 1 d . . . . .
C5 C 0.2326(5) 0.4402(6) 0.5425(7) 0.0244(16) Uani 1 1 d . . . . .
H5 H 0.2779 0.4890 0.5944 0.029 Uiso 1 1 calc R U . . .
C6 C 0.2943(5) 0.4288(6) 0.4133(7) 0.0235(16) Uani 1 1 d . . . . .
H6 H 0.3420 0.4759 0.4634 0.028 Uiso 1 1 calc R U . . .
C7 C -0.2419(5) 0.4343(6) -0.0596(7) 0.0259(17) Uani 1 1 d . . . . .
H7 H -0.2895 0.4789 -0.1153 0.031 Uiso 1 1 calc R U . . .
C8 C 0.2887(5) 0.3893(6) 0.3173(7) 0.0221(14) Uani 1 1 d . . . . .
H8 H 0.3321 0.4094 0.3004 0.026 Uiso 1 1 calc R U . . .
C9 C -0.2159(5) 0.2782(6) 0.3506(7) 0.0228(15) Uani 1 1 d . . . . .
H9 H -0.2581 0.2962 0.3704 0.027 Uiso 1 1 calc R U . . .
C10 C -0.3031(5) 0.4256(5) 0.0685(7) 0.0265(17) Uani 1 1 d . . . . .
H10 H -0.3521 0.4698 0.0153 0.032 Uiso 1 1 calc R U . . .
C11 C -0.2384(5) 0.3976(5) 0.0432(6) 0.0212(14) Uani 1 1 d . . . . .
C12 C -0.1460(5) 0.2111(6) 0.4216(7) 0.0272(17) Uani 1 1 d . . . . .
H12 H -0.1390 0.1833 0.4916 0.033 Uiso 1 1 calc R U . . .
C13 C 0.2296(5) 0.4016(5) 0.4422(6) 0.0200(14) Uani 1 1 d . . . . .
C14 C 0.1597(4) 0.3314(5) 0.3681(6) 0.0176(13) Uani 1 1 d . . . . .
C15 C -0.1756(6) 0.4041(6) -0.0762(7) 0.0285(17) Uani 1 1 d . . . . .
H15 H -0.1769 0.4281 -0.1440 0.034 Uiso 1 1 calc R U . . .
C16 C 0.0823(5) 0.1733(6) 0.1066(6) 0.0236(15) Uani 1 1 d . . . . .
H16 H 0.0363 0.1229 0.0612 0.028 Uiso 1 1 calc R U . . .
C17 C 0.2089(5) 0.2702(6) 0.1374(7) 0.0236(15) Uani 1 1 d . . . . .
H17 H 0.2490 0.2881 0.1140 0.028 Uiso 1 1 calc R U . . .
C18 C -0.1059(5) 0.3382(5) 0.0055(6) 0.0240(15) Uani 1 1 d . . . . .
H18 H -0.0612 0.3178 -0.0090 0.029 Uiso 1 1 calc R U . . .
C19 C -0.1648(4) 0.3326(5) 0.1211(6) 0.0172(13) Uani 1 1 d . . . . .
C20 C 0.1693(5) 0.4067(6) 0.5644(7) 0.0271(17) Uani 1 1 d . . . . .
H20 H 0.1715 0.4298 0.6329 0.033 Uiso 1 1 calc R U . . .
C21 C 0.2182(4) 0.3168(5) 0.2390(6) 0.0201(14) Uani 1 1 d . . . . .
C22 C 0.1005(5) 0.3367(5) 0.4824(7) 0.0237(15) Uani 1 1 d . . . . .
H22 H 0.0562 0.3148 0.4970 0.028 Uiso 1 1 calc R U . . .
C23 C -0.2246(5) 0.3201(6) 0.2486(6) 0.0221(14) Uani 1 1 d . . . . .
C24 C -0.0846(5) 0.1835(6) 0.3905(7) 0.0258(16) Uani 1 1 d . . . . .
H24 H -0.0380 0.1345 0.4384 0.031 Uiso 1 1 calc R U . . .
O5 O -0.0731(4) 0.6824(4) 0.2985(6) 0.0365(14) Uani 1 1 d . . . . .
H5A H -0.0653 0.7442 0.2837 0.055 Uiso 1 1 calc R U . . .
O6 O 0.0607(5) 0.6998(4) 0.1802(6) 0.0404(15) Uani 1 1 d . . . . .
H6A H 0.0552 0.7630 0.1937 0.061 Uiso 1 1 calc R U . . .
C26 C 0.0072(7) 0.5596(5) 0.2500(10) 0.040(2) Uani 1 1 d . . . . .
H26A H -0.0020 0.5130 0.1853 0.048 Uiso 1 1 calc R U . . .
H26B H 0.0252 0.5150 0.3198 0.048 Uiso 1 1 calc R U . . .
C27 C -0.0798(7) 0.6134(8) 0.2115(10) 0.053(3) Uani 1 1 d . . . . .
H27A H -0.1000 0.6538 0.1381 0.063 Uiso 1 1 calc R U . . .
H27B H -0.1261 0.5595 0.1925 0.063 Uiso 1 1 calc R U . . .
C25 C 0.0827(7) 0.6362(9) 0.2815(10) 0.054(3) Uani 1 1 d . . . . .
H25A H 0.0928 0.6824 0.3470 0.065 Uiso 1 1 calc R U . . .
H25B H 0.1390 0.5968 0.3092 0.065 Uiso 1 1 calc R U . . .
 
loop_
 _atom_site_aniso_label
 _atom_site_aniso_U_11
 _atom_site_aniso_U_22
 _atom_site_aniso_U_33
 _atom_site_aniso_U_23
 _atom_site_aniso_U_13
 _atom_site_aniso_U_12
Se1 0.0151(3) 0.0173(3) 0.0199(3) -0.0004(3) 0.0089(2) -0.0010(3)
Cu1 0.0176(4) 0.0179(3) 0.0229(4) -0.0009(3) 0.0129(3) -0.0011(3)
N2 0.018(3) 0.024(3) 0.020(3) 0.000(2) 0.013(3) 0.001(2)
N4 0.017(3) 0.017(3) 0.017(3) 0.000(2) 0.011(2) -0.002(2)
O1 0.033(3) 0.022(2) 0.021(2) 0.0017(18) 0.016(2) -0.0053(19)
N1 0.019(3) 0.019(3) 0.022(3) 0.003(2) 0.011(2) 0.001(2)
C1 0.018(3) 0.014(3) 0.024(4) 0.001(2) 0.012(3) 0.001(2)
N3 0.019(3) 0.016(3) 0.020(3) -0.001(2) 0.010(3) -0.003(2)
O3 0.024(3) 0.030(3) 0.045(3) -0.003(2) 0.023(3) 0.004(2)
O4 0.019(2) 0.022(2) 0.024(3) -0.0033(19) 0.010(2) -0.0076(18)
C2 0.016(3) 0.020(3) 0.022(4) -0.004(3) 0.010(3) -0.002(2)
C3 0.024(4) 0.024(4) 0.021(4) -0.003(3) 0.014(3) -0.002(3)
C4 0.019(3) 0.027(4) 0.039(5) -0.003(4) 0.018(4) 0.002(3)
O2 0.029(3) 0.030(3) 0.020(2) -0.003(2) 0.012(2) 0.002(2)
C5 0.021(4) 0.029(4) 0.020(4) -0.004(3) 0.009(3) -0.002(3)
C6 0.019(3) 0.025(4) 0.022(4) 0.001(3) 0.009(3) -0.003(3)
C7 0.028(4) 0.021(3) 0.021(4) 0.000(3) 0.009(3) 0.001(3)
C8 0.019(3) 0.020(3) 0.028(4) 0.000(3) 0.013(3) -0.005(3)
C9 0.023(3) 0.021(3) 0.032(4) -0.003(3) 0.019(3) 0.002(3)
C10 0.017(3) 0.028(4) 0.026(4) 0.001(3) 0.006(3) 0.006(3)
C11 0.023(3) 0.016(3) 0.024(4) -0.001(3) 0.012(3) 0.001(3)
C12 0.037(4) 0.025(4) 0.033(4) 0.002(3) 0.027(4) 0.000(3)
C13 0.018(3) 0.015(3) 0.020(4) 0.005(3) 0.006(3) 0.000(2)
C14 0.018(3) 0.019(3) 0.016(3) 0.003(2) 0.009(3) 0.002(2)
C15 0.036(4) 0.027(4) 0.021(4) 0.006(3) 0.015(4) 0.004(3)
C16 0.024(3) 0.024(3) 0.021(3) -0.002(3) 0.011(3) -0.003(3)
C17 0.027(4) 0.028(4) 0.024(4) 0.000(3) 0.020(3) 0.000(3)
C18 0.026(4) 0.024(3) 0.023(4) 0.003(3) 0.015(3) 0.002(3)
C19 0.014(3) 0.017(3) 0.018(3) -0.002(2) 0.007(3) -0.001(2)
C20 0.029(4) 0.031(4) 0.022(4) -0.009(3) 0.014(3) -0.008(3)
C21 0.019(3) 0.015(3) 0.023(4) 0.001(3) 0.010(3) -0.001(3)
C22 0.025(3) 0.021(3) 0.029(4) -0.001(3) 0.017(3) -0.003(3)
C23 0.021(3) 0.021(3) 0.026(4) -0.004(3) 0.015(3) -0.004(3)
C24 0.023(3) 0.023(3) 0.033(4) 0.003(3) 0.017(3) 0.002(3)
O5 0.055(4) 0.025(3) 0.041(3) 0.002(3) 0.034(3) -0.003(3)
O6 0.068(4) 0.028(3) 0.045(4) 0.003(3) 0.043(4) 0.006(3)
C26 0.054(6) 0.014(3) 0.055(5) 0.002(4) 0.032(5) 0.001(4)
C27 0.052(6) 0.041(5) 0.058(6) -0.005(5) 0.025(5) -0.015(5)
C25 0.057(6) 0.058(7) 0.058(7) 0.009(5) 0.039(6) 0.012(5)
 
_geom_special_details
;
 All esds (except the esd in the dihedral angle between two l.s. planes)
 are estimated using the full covariance matrix.  The cell esds are taken
 into account individually in the estimation of esds in distances, angles
 and torsion angles; correlations between esds in cell parameters are only
 used when they are defined by crystal symmetry.  An approximate (isotropic)
 treatment of cell esds is used for estimating esds involving l.s. planes.
;
 
loop_
 _geom_bond_atom_site_label_1
 _geom_bond_atom_site_label_2
 _geom_bond_distance
 _geom_bond_site_symmetry_2
 _geom_bond_publ_flag
Se1 O3 1.635(5) . ?
Se1 O2 1.636(5) . ?
Se1 O4 1.639(4) . ?
Se1 O1 1.661(4) . ?
Cu1 O1 1.975(5) . ?
Cu1 N3 1.993(6) . ?
Cu1 N2 2.015(6) . ?
Cu1 N4 2.069(6) . ?
Cu1 N1 2.171(6) . ?
N2 C24 1.335(10) . ?
N2 C2 1.361(9) . ?
N4 C22 1.324(9) . ?
N4 C14 1.351(8) . ?
N1 C18 1.336(9) . ?
N1 C19 1.358(9) . ?
C1 N3 1.361(8) . ?
C1 C21 1.403(10) . ?
C1 C14 1.438(9) . ?
N3 C16 1.350(9) . ?
C2 C23 1.409(10) . ?
C2 C19 1.442(10) . ?
C3 C17 1.373(10) . ?
C3 C16 1.377(10) . ?
C4 C10 1.358(12) . ?
C4 C23 1.436(10) . ?
C5 C20 1.374(11) . ?
C5 C13 1.410(10) . ?
C6 C8 1.340(11) . ?
C6 C13 1.441(10) . ?
C7 C15 1.367(11) . ?
C7 C11 1.429(10) . ?
C8 C21 1.442(10) . ?
C9 C12 1.371(10) . ?
C9 C23 1.401(10) . ?
C10 C11 1.410(11) . ?
C11 C19 1.410(9) . ?
C12 C24 1.407(11) . ?
C13 C14 1.405(9) . ?
C15 C18 1.396(10) . ?
C17 C21 1.416(10) . ?
C20 C22 1.422(10) . ?
O5 C27 1.416(11) . ?
O6 C25 1.445(11) . ?
C26 C27 1.496(13) . ?
C26 C25 1.515(13) . ?
 
loop_
 _geom_angle_atom_site_label_1
 _geom_angle_atom_site_label_2
 _geom_angle_atom_site_label_3
 _geom_angle
 _geom_angle_site_symmetry_1
 _geom_angle_site_symmetry_3
 _geom_angle_publ_flag
O3 Se1 O2 110.7(3) . . ?
O3 Se1 O4 110.2(3) . . ?
O2 Se1 O4 110.5(2) . . ?
O3 Se1 O1 109.5(3) . . ?
O2 Se1 O1 109.3(2) . . ?
O4 Se1 O1 106.7(2) . . ?
O1 Cu1 N3 91.8(2) . . ?
O1 Cu1 N2 97.6(2) . . ?
N3 Cu1 N2 169.2(2) . . ?
O1 Cu1 N4 147.5(2) . . ?
N3 Cu1 N4 81.2(2) . . ?
N2 Cu1 N4 93.6(2) . . ?
O1 Cu1 N1 101.9(2) . . ?
N3 Cu1 N1 92.9(2) . . ?
N2 Cu1 N1 80.0(2) . . ?
N4 Cu1 N1 110.11(19) . . ?
C24 N2 C2 118.8(6) . . ?
C24 N2 Cu1 126.2(5) . . ?
C2 N2 Cu1 114.7(5) . . ?
C22 N4 C14 117.8(6) . . ?
C22 N4 Cu1 130.8(5) . . ?
C14 N4 Cu1 111.3(4) . . ?
Se1 O1 Cu1 126.3(3) . . ?
C18 N1 C19 117.5(6) . . ?
C18 N1 Cu1 132.5(5) . . ?
C19 N1 Cu1 110.0(4) . . ?
N3 C1 C21 123.3(6) . . ?
N3 C1 C14 115.8(6) . . ?
C21 C1 C14 120.8(6) . . ?
C16 N3 C1 117.6(6) . . ?
C16 N3 Cu1 128.1(5) . . ?
C1 N3 Cu1 113.9(5) . . ?
N2 C2 C23 122.5(7) . . ?
N2 C2 C19 117.6(6) . . ?
C23 C2 C19 119.9(6) . . ?
C17 C3 C16 120.7(7) . . ?
C10 C4 C23 121.1(7) . . ?
C20 C5 C13 119.3(7) . . ?
C8 C6 C13 121.4(7) . . ?
C15 C7 C11 118.8(7) . . ?
C6 C8 C21 121.6(7) . . ?
C12 C9 C23 119.6(7) . . ?
C4 C10 C11 120.6(7) . . ?
C19 C11 C10 120.7(7) . . ?
C19 C11 C7 116.4(6) . . ?
C10 C11 C7 122.8(7) . . ?
C9 C12 C24 119.9(7) . . ?
C14 C13 C5 117.3(6) . . ?
C14 C13 C6 118.9(6) . . ?
C5 C13 C6 123.8(7) . . ?
N4 C14 C13 123.8(6) . . ?
N4 C14 C1 116.9(6) . . ?
C13 C14 C1 119.3(6) . . ?
C7 C15 C18 120.5(7) . . ?
N3 C16 C3 122.3(7) . . ?
C3 C17 C21 118.8(7) . . ?
N1 C18 C15 122.6(7) . . ?
N1 C19 C11 124.2(6) . . ?
N1 C19 C2 117.3(6) . . ?
C11 C19 C2 118.5(6) . . ?
C5 C20 C22 118.8(7) . . ?
C1 C21 C17 117.1(6) . . ?
C1 C21 C8 118.1(6) . . ?
C17 C21 C8 124.8(6) . . ?
N4 C22 C20 123.0(6) . . ?
C9 C23 C2 117.5(7) . . ?
C9 C23 C4 123.5(7) . . ?
C2 C23 C4 118.9(6) . . ?
N2 C24 C12 121.6(7) . . ?
C27 C26 C25 112.8(6) . . ?
O5 C27 C26 113.1(8) . . ?
O6 C25 C26 110.8(9) . . ?
 
_refine_diff_density_max    0.883
_refine_diff_density_min   -0.642
_refine_diff_density_rms    0.107

_shelx_res_file
;

    1.res created by SHELXL-2014/7


TITL 1 in Cc
CELL 0.71073  17.7234  12.7113  13.4711  90.000 123.186  90.000
ZERR   4.00   0.0091   0.0055   0.0072   0.000   0.008   0.000
LATT -7
SYMM X, -Y, 0.5+Z
SFAC C  H  N  O  Cu Se
UNIT 108 96 16 24 4 4
L.S. 10
ACTA
BOND
twin
TEMP -100
FMAP 2
PLAN 20

WGHT    0.044700    4.613600
BASF   0.50583
FVAR       0.21906
MOLE 1
SE1   6   -0.013030   -0.047876    0.259327    11.00000    0.01507    0.01734 =
         0.01985   -0.00041    0.00889   -0.00098
CU1   5    0.000000    0.206300    0.250000    11.00000    0.01764    0.01786 =
         0.02293   -0.00094    0.01291   -0.00107
N2    3   -0.090330    0.224451    0.295318    11.00000    0.01844    0.02375 =
         0.01959    0.00027    0.01272    0.00134
N4    3    0.095440    0.300688    0.386697    11.00000    0.01738    0.01741 =
         0.01671   -0.00008    0.01058   -0.00154
O1    4   -0.036085    0.063182    0.182956    11.00000    0.03296    0.02167 =
         0.02149    0.00166    0.01550   -0.00529
N1    3   -0.099582    0.302882    0.103161    11.00000    0.01921    0.01895 =
         0.02226    0.00255    0.01129    0.00144
C1    1    0.154831    0.288408    0.265926    11.00000    0.01761    0.01387 =
         0.02370    0.00112    0.01202    0.00140
N3    3    0.087565    0.217686    0.201320    11.00000    0.01863    0.01587 =
         0.02037   -0.00090    0.01009   -0.00280
O3    4    0.078611   -0.100194    0.279293    11.00000    0.02437    0.03048 =
         0.04543   -0.00295    0.02264    0.00438
O4    4   -0.099150   -0.126498    0.179649    11.00000    0.01941    0.02179 =
         0.02433   -0.00333    0.01048   -0.00761
C2    1   -0.159256    0.291603    0.224728    11.00000    0.01598    0.01975 =
         0.02249   -0.00428    0.01006   -0.00223
C3    1    0.141056    0.198537    0.073529    11.00000    0.02422    0.02357 =
         0.02061   -0.00308    0.01407   -0.00172
AFIX  43
H3    2    0.134571    0.166024    0.005763    11.00000   -1.20000
AFIX   0
C4    1   -0.296074    0.389983    0.168326    11.00000    0.01919    0.02682 =
         0.03890   -0.00347    0.01755    0.00156
AFIX  43
H4    2   -0.339152    0.411651    0.185320    11.00000   -1.20000
AFIX   0
O2    4   -0.000360   -0.022791    0.386747    11.00000    0.02851    0.03044 =
         0.01985   -0.00306    0.01193    0.00245
C5    1    0.232585    0.440234    0.542472    11.00000    0.02144    0.02863 =
         0.01978   -0.00386    0.00910   -0.00245
AFIX  43
H5    2    0.277889    0.488964    0.594350    11.00000   -1.20000
AFIX   0
C6    1    0.294315    0.428847    0.413334    11.00000    0.01915    0.02523 =
         0.02239    0.00102    0.00902   -0.00285
AFIX  43
H6    2    0.342002    0.475859    0.463437    11.00000   -1.20000
AFIX   0
C7    1   -0.241919    0.434325   -0.059554    11.00000    0.02810    0.02132 =
         0.02119   -0.00022    0.00898    0.00121
AFIX  43
H7    2   -0.289500    0.478895   -0.115263    11.00000   -1.20000
AFIX   0
C8    1    0.288671    0.389280    0.317309    11.00000    0.01916    0.02019 =
         0.02756   -0.00047    0.01327   -0.00469
AFIX  43
H8    2    0.332135    0.409426    0.300426    11.00000   -1.20000
AFIX   0
C9    1   -0.215891    0.278215    0.350565    11.00000    0.02268    0.02117 =
         0.03152   -0.00323    0.01930    0.00246
AFIX  43
H9    2   -0.258109    0.296157    0.370419    11.00000   -1.20000
AFIX   0
C10   1   -0.303113    0.425596    0.068545    11.00000    0.01686    0.02823 =
         0.02580    0.00058    0.00613    0.00563
AFIX  43
H10   2   -0.352132    0.469775    0.015293    11.00000   -1.20000
AFIX   0
C11   1   -0.238388    0.397648    0.043200    11.00000    0.02279    0.01588 =
         0.02393   -0.00144    0.01220    0.00076
C12   1   -0.145977    0.211090    0.421565    11.00000    0.03669    0.02487 =
         0.03307    0.00230    0.02746   -0.00035
AFIX  43
H12   2   -0.138987    0.183288    0.491605    11.00000   -1.20000
AFIX   0
C13   1    0.229595    0.401617    0.442240    11.00000    0.01768    0.01504 =
         0.02033    0.00477    0.00594   -0.00001
C14   1    0.159718    0.331410    0.368072    11.00000    0.01803    0.01890 =
         0.01589    0.00322    0.00930    0.00246
C15   1   -0.175583    0.404112   -0.076238    11.00000    0.03624    0.02713 =
         0.02147    0.00591    0.01536    0.00401
AFIX  43
H15   2   -0.176927    0.428125   -0.143972    11.00000   -1.20000
AFIX   0
C16   1    0.082267    0.173314    0.106615    11.00000    0.02403    0.02430 =
         0.02091   -0.00152    0.01138   -0.00262
AFIX  43
H16   2    0.036336    0.122895    0.061199    11.00000   -1.20000
AFIX   0
C17   1    0.208944    0.270176    0.137445    11.00000    0.02685    0.02843 =
         0.02434   -0.00016    0.01956    0.00023
AFIX  43
H17   2    0.249017    0.288125    0.113962    11.00000   -1.20000
AFIX   0
C18   1   -0.105875    0.338248    0.005465    11.00000    0.02649    0.02438 =
         0.02296    0.00281    0.01473    0.00244
AFIX  43
H18   2   -0.061157    0.317772   -0.008975    11.00000   -1.20000
AFIX   0
C19   1   -0.164819    0.332616    0.121097    11.00000    0.01420    0.01716 =
         0.01795   -0.00231    0.00741   -0.00080
C20   1    0.169304    0.406668    0.564352    11.00000    0.02861    0.03070 =
         0.02228   -0.00863    0.01411   -0.00782
AFIX  43
H20   2    0.171474    0.429776    0.632938    11.00000   -1.20000
AFIX   0
C21   1    0.218188    0.316842    0.238979    11.00000    0.01948    0.01549 =
         0.02329    0.00061    0.01030   -0.00146
C22   1    0.100524    0.336711    0.482436    11.00000    0.02479    0.02116 =
         0.02858   -0.00077    0.01677   -0.00262
AFIX  43
H22   2    0.056203    0.314816    0.497048    11.00000   -1.20000
AFIX   0
C23   1   -0.224650    0.320146    0.248590    11.00000    0.02112    0.02115 =
         0.02636   -0.00377    0.01452   -0.00442
C24   1   -0.084639    0.183488    0.390484    11.00000    0.02316    0.02316 =
         0.03333    0.00284    0.01691    0.00176
AFIX  43
H24   2   -0.038034    0.134518    0.438354    11.00000   -1.20000
AFIX   0
O5    4   -0.073099    0.682394    0.298456    11.00000    0.05531    0.02550 =
         0.04120    0.00186    0.03444   -0.00260
AFIX 147
H5A   2   -0.065309    0.744182    0.283686    11.00000   -1.50000
AFIX   0
O6    4    0.060749    0.699838    0.180201    11.00000    0.06818    0.02821 =
         0.04463    0.00311    0.04346    0.00625
AFIX 147
H6A   2    0.055228    0.762954    0.193668    11.00000   -1.50000
AFIX   0
C26   1    0.007218    0.559603    0.249987    11.00000    0.05394    0.01385 =
         0.05533    0.00225    0.03166    0.00136
AFIX  23
H26A  2   -0.001970    0.513032    0.185341    11.00000   -1.20000
H26B  2    0.025210    0.514986    0.319829    11.00000   -1.20000
AFIX   0
C27   1   -0.079790    0.613394    0.211465    11.00000    0.05171    0.04127 =
         0.05784   -0.00510    0.02496   -0.01522
AFIX  23
H27A  2   -0.100026    0.653798    0.138147    11.00000   -1.20000
H27B  2   -0.126133    0.559453    0.192459    11.00000   -1.20000
AFIX   0
C25   1    0.082659    0.636231    0.281522    11.00000    0.05732    0.05805 =
         0.05833    0.00926    0.03896    0.01171
AFIX  23
H25A  2    0.092845    0.682389    0.346979    11.00000   -1.20000
H25B  2    0.139007    0.596785    0.309213    11.00000   -1.20000
AFIX   0
HKLF 4

REM  1 in Cc
REM R1 =  0.0433 for    4284 Fo > 4sig(Fo)  and  0.0470 for all    4543 data
REM    355 parameters refined using      2 restraints

END

WGHT      0.0445      4.7077

REM Highest difference peak  0.883,  deepest hole -0.642,  1-sigma level  0.107
Q1    1   0.0097  0.6285  0.3505  11.00000  0.05    0.88
Q2    1  -0.0121  0.6224  0.1436  11.00000  0.05    0.83
Q3    1  -0.0392  0.0509  0.2782  11.00000  0.05    0.47
Q4    1   0.0403  0.0427  0.3112  11.00000  0.05    0.44
Q5    1   0.0023  0.0483  0.2266  11.00000  0.05    0.42
Q6    1  -0.0174  0.3719  0.1696  11.00000  0.05    0.41
Q7    1   0.0305  0.1046  0.2397  11.00000  0.05    0.40
Q8    1   0.0090  0.1087  0.3020  11.00000  0.05    0.39
Q9    1   0.0688  0.4100  0.2109  11.00000  0.05    0.39
Q10   1  -0.0704  0.0026  0.2902  11.00000  0.05    0.38
Q11   1   0.0036  0.7829  0.3292  11.00000  0.05    0.38
Q12   1  -0.1432  0.3150  0.0903  11.00000  0.05    0.38
Q13   1   0.1009  0.4231  0.1586  11.00000  0.05    0.36
Q14   1   0.0579  0.0705  0.2219  11.00000  0.05    0.35
Q15   1  -0.1686  0.1038  0.4532  11.00000  0.05    0.35
Q16   1  -0.0996 -0.1488  0.1021  11.00000  0.05    0.35
Q17   1  -0.0460  0.1164  0.3864  11.00000  0.05    0.34
Q18   1   0.0415  0.2138  0.1914  11.00000  0.05    0.34
Q19   1  -0.0526  0.0877  0.3226  11.00000  0.05    0.34
Q20   1  -0.0613  0.7284  0.3273  11.00000  0.05    0.34
;
_shelx_res_checksum    7743

_shelx_hkl_file
;
   0   0   2 5910.75   87.09
   0   0  -2 5464.43   80.55
   0   0  -2 5666.37   83.32
   0   0   3    3.21    4.51
   0   0  -3    3.66    2.13
   0   0   3    9.24    3.31
   0   0  -3    2.05    1.87
   0   0  -3    4.19    1.78
   0   0   4 1404.70   23.33
   0   0  -4 1352.67   21.85
   0   0   4 1406.60   21.69
   0   0  -4 1389.45   21.32
   0   0   5    4.28    2.11
   0   0   5    2.70    3.15
   0   0   5    4.09    1.31
   0   0  -5    1.11    0.76
   0   0   6 2015.59   95.04
   0   0   6 1991.99   93.37
   0   0   6 1963.16   47.83
   0   0  -6 1880.36   45.25
   0   0   7    0.79    6.07
   0   0   7   -4.13    3.55
   0   0   7   -0.35    2.02
   0   0   8  693.39   21.38
   0   0   8  680.14   25.13
   0   0   8  694.20   24.37
   0   0   9   -1.01    6.27
   0   0   9    2.66    2.23
   0   0  -9    1.69    1.95
   0   0  10  377.73   23.61
   0   0  10  386.57   17.49
   0   0 -10  364.06   14.30
   0   0  11    5.31    7.16
   0   0  11    6.90    4.23
   0   0  12  237.63   42.32
   0   0  12  236.67   21.79
   0   0  13   15.50    7.14
   0   0  13    9.64    3.83
   0   0  14  143.31   13.39
   0   2   0 1243.62   19.72
   0  -2   0 1193.24   19.19
   0  -2   0 1185.33   18.22
   0  -2   0 1237.36   19.47
   0   2   0 1252.87   19.21
   0   2  -1  146.32    5.05
   0  -2   1  149.59    3.80
   0   2   1  152.80    4.11
   0  -2  -1  153.41    6.05
   0   2   1  162.68    4.59
   0  -2  -1  153.32    3.70
   0  -2   1  151.65    3.86
   0   2  -1  149.21    5.90
   0  -2   1  150.77    3.88
   0   2  -1  144.52    3.63
   0  -2  -1  153.42    5.85
   0   2   1  152.65    4.07
   0   2   2  445.68    9.47
   0  -2  -2  440.44    9.73
   0   2  -2  417.07    7.87
   0   2   2  438.81    8.38
   0  -2  -2  430.56    8.73
   0  -2   2  424.00    8.69
   0   2  -2  435.43   12.98
   0  -2   2  426.37   10.69
   0   2  -2  433.43    9.81
   0  -2  -2  436.27    9.53
   0   2   2  415.08   10.10
   0   2   3   31.03    6.65
   0  -2  -3   45.18    8.14
   0  -2   3   35.15    8.30
   0   2  -3   30.25    5.28
   0   2   3   26.77    5.08
   0  -2  -3   29.45    5.44
   0  -2   3   31.54    5.82
   0   2  -3   30.92    4.93
   0  -2  -3   35.68    5.76
   0  -2   3   34.17    5.80
   0   2  -3   25.59    2.25
   0  -2  -3   32.14    5.62
   0   2   4   11.77    4.96
   0  -2   4   10.22    3.86
   0  -2   4   13.78    3.42
   0  -2  -4    7.09    1.58
   0  -2   4    7.60    2.46
   0   2  -4   13.33    2.41
   0  -2  -4    7.96    1.74
   0   2   5   12.40    4.54
   0  -2   5   14.00    4.70
   0   2   5   13.43    2.82
   0  -2   5   21.86    3.60
   0  -2   5   14.94    2.74
   0   2  -5   13.65    1.75
   0  -2  -5   13.38    3.76
   0   2   6    4.31    3.25
   0  -2   6   10.85    4.86
   0   2   6    4.44    2.40
   0  -2   6    6.35    2.00
   0  -2   6    1.86    1.16
   0   2  -6    2.39    2.07
   0  -2  -6    8.22    4.17
   0   2   7   51.45   10.03
   0  -2   7   44.02    8.31
   0   2   7   35.63    7.80
   0  -2   7   33.71    5.96
   0  -2   7   44.13    3.95
   0   2  -7   30.34    4.55
   0  -2  -7   43.39    9.60
   0   2   8  178.07   13.48
   0  -2   8  165.08   18.13
   0   2   8  156.20    8.53
   0  -2   8  167.39   14.36
   0  -2   8  143.04    7.50
   0  -2  -8  179.42    8.51
   0   2   9   92.77   22.03
   0  -2   9   97.11   15.13
   0   2   9  112.53   18.20
   0  -2   9   89.73   15.48
   0  -2   9   85.05    8.60
   0  -2  -9  108.43   10.41
   0   2  10   66.97    8.98
   0  -2  10   69.30   11.17
   0   2  10   47.93    8.01
   0  -2  10   63.14   10.54
   0  -2 -10   37.32    9.74
   0   2  11   26.25    8.50
   0  -2  11   17.04    8.58
   0   2  11   21.52    7.21
   0  -2  11   21.04    4.64
   0  -2 -11   16.35    3.22
   0   2  12   11.88    9.04
   0  -2  12   13.44    6.95
   0   2  12   28.82    8.05
   0  -2  12   28.91    9.14
   0   2  13    0.68    5.88
   0  -2  13    7.79    6.11
   0   2  13   12.39    3.36
   0  -2  13   10.32    4.26
   0   2  14   14.44    9.68
   0  -2  14   12.04    6.40
   0  -2  14   29.95    6.58
   0   4   0    5.20    2.97
   0  -4   0    2.69    2.35
   0  -4   0   -0.05    2.11
   0  -4   0    1.20    2.49
   0   4   0    6.35    2.39
   0   4  -1 1257.97   22.28
   0   4   1 1256.19   23.01
   0   4   1 1217.04   19.71
   0  -4   1 1245.14   21.83
   0  -4   1 1203.05   19.98
   0   4  -1 1206.38   19.54
   0   4   2  538.84   11.21
   0  -4   2  540.35   12.01
   0  -4   2  522.32   10.51
   0   4  -2  513.06    9.60
   0  -4  -2  554.85   11.95
   0   4   3 1160.84   23.91
   0  -4   3 1213.89   26.25
   0  -4   3 1210.69   26.16
   0  -4   3 1201.82   24.45
   0   4  -3 1114.71   22.54
   0  -4  -3 1159.81   26.22
   0   4   4   56.01   12.17
   0  -4   4   66.18   11.66
   0   4   4   65.53    9.66
   0  -4   4   63.12   12.19
   0  -4   4   60.80    9.45
   0   4  -4   72.03    5.89
   0  -4  -4   81.40   13.03
   0   4   5  863.39   23.06
   0   4   5  889.00   23.44
   0  -4   5  914.55   23.78
   0   4  -5  893.23   22.36
   0  -4  -5  938.11   26.66
   0   4   6  238.20   14.18
   0  -4   6  218.86   12.98
   0   4   6  224.70   16.86
   0  -4   6  247.17   15.19
   0  -4   6  234.45   14.04
   0  -4  -6  238.24   14.33
   0   4   7  506.14   19.94
   0  -4   7  484.18   16.38
   0   4   7  511.15   19.53
   0  -4   7  503.75   18.11
   0  -4   7  488.85   16.43
   0  -4  -7  507.16   23.22
   0   4   8  250.61   16.88
   0  -4   8  303.38   20.42
   0   4   8  243.74   16.17
   0  -4   8  265.89   14.14
   0  -4   8  240.13    9.36
   0  -4  -8  285.31   16.43
   0   4   9  192.94   12.06
   0  -4   9  200.61   20.31
   0   4   9  176.58   11.64
   0  -4   9  206.45   12.86
   0  -4   9  172.38    8.03
   0  -4  -9  211.21   14.54
   0   4  10   35.14    9.91
   0  -4  10   56.80   11.99
   0   4  10   28.69    5.05
   0  -4  10   50.35   10.53
   0  -4 -10   36.42   10.37
   0   4  11  182.90   13.14
   0  -4  11  176.73   25.56
   0   4  11  173.46   17.23
   0  -4  11  171.74   31.27
   0  -4 -11  174.46   15.66
   0   4  12   29.22    9.16
   0  -4  12   20.01    7.93
   0   4  12   10.69    3.89
   0  -4  12   12.72    5.53
   0   4  13  109.31   16.35
   0  -4  13  129.25   14.25
   0   4  13   91.28   15.39
   0  -4  13  106.49   16.87
   0   4  14    7.37    4.63
   0  -4  14   11.23    8.20
   0  -4  14    9.73    4.19
   0   6   0   50.37    9.23
   0  -6   0   58.48   13.55
   0  -6   0   42.03    7.98
   0   6  -1   80.02    8.70
   0   6   1   84.30    5.17
   0  -6   1   74.89    6.97
   0  -6  -1   74.33    4.89
   0  -6   1   87.10    6.96
   0  -6  -1  101.56   12.29
   0   6  -2   31.15    7.29
   0   6   2   29.46    5.91
   0   6   2   24.91    5.66
   0  -6   2   28.17    5.02
   0  -6   2   34.62    6.34
   0  -6  -2   33.58    7.19
   0   6   3  108.24    9.32
   0  -6   3  121.55   17.62
   0  -6   3  126.87    9.42
   0  -6   3  108.96   11.18
   0  -6  -3  118.16   12.15
   0   6   4   45.79   11.32
   0  -6   4   37.75    8.44
   0   6   4   59.99   14.59
   0  -6   4   52.90    7.87
   0  -6   4   52.12    7.23
   0  -6  -4   43.70    5.86
   0   6   5   38.48    6.32
   0  -6   5   64.08   12.69
   0   6   5   60.78   10.64
   0  -6   5   73.51   11.50
   0  -6   5   48.48    8.54
   0  -6  -5   56.52    9.99
   0   6   6   26.46    6.78
   0  -6   6   25.60    6.69
   0   6   6   21.24    4.48
   0  -6   6   24.44    4.13
   0  -6   6   23.59    4.30
   0  -6  -6   31.57    4.98
   0   6   7  306.58   30.90
   0  -6   7  387.70   32.36
   0   6   7  336.10   20.93
   0  -6   7  323.90   26.20
   0  -6   7  353.61   13.62
   0  -6  -7  344.83   25.85
   0   6   8  216.68   17.21
   0  -6   8  209.98   20.07
   0   6   8  236.91   14.53
   0  -6   8  210.59   15.62
   0  -6   8  214.43   11.60
   0  -6  -8  242.34   14.98
   0   6   9   98.67   15.06
   0  -6   9   79.15    9.60
   0   6   9   74.20   11.81
   0  -6   9   88.15    8.69
   0  -6  -9   58.99   12.17
   0   6  10   64.13    9.23
   0  -6  10   78.76    9.07
   0  -6  10   57.11   11.97
   0  -6 -10   63.21    8.42
   0   6  11    5.77    4.34
   0  -6  11   12.87    5.65
   0   6  11    5.13    2.31
   0  -6  11   15.90    7.14
   0  -6 -11   12.31    7.17
   0   6  12    8.60    4.40
   0  -6  12   -0.63    7.67
   0   6  12    9.23    3.76
   0  -6  12    7.12    4.58
   0   6  13   18.75    7.26
   0  -6  13   18.43    8.76
   0  -6  13    7.00    2.99
   0   8   0 1980.05   64.62
   0  -8   0 2023.40   40.53
   0  -8   0 1980.60   59.66
   0   8  -1  500.84   24.69
   0   8   1  460.16   17.26
   0  -8   1  434.79   16.76
   0  -8  -1  467.59   16.54
   0  -8   1  473.61   28.62
   0  -8  -1  473.52   17.22
   0   8  -2  406.60   14.89
   0   8   2  357.43   13.02
   0  -8   2  384.76   23.62
   0  -8  -2  363.60   23.51
   0  -8   2  339.59   22.72
   0  -8  -2  354.79   18.43
   0   8   3  389.71   15.81
   0  -8   3  367.60   13.82
   0   8   3  353.27   12.23
   0  -8   3  382.20   23.23
   0  -8   3  394.10   27.12
   0  -8  -3  387.00   14.46
   0   8   4  367.34   13.46
   0  -8   4  399.33   21.24
   0   8   4  377.02   20.71
   0  -8   4  373.83   14.82
   0  -8   4  386.29   21.76
   0  -8  -4  361.12   20.96
   0   8   5  421.78   23.71
   0  -8   5  403.73   16.60
   0   8   5  419.67   27.53
   0  -8   5  403.62   17.53
   0  -8   5  409.41   22.21
   0  -8  -5  440.46   21.00
   0   8   6  695.43   39.02
   0  -8   6  692.13   30.71
   0   8   6  685.76   29.58
   0  -8   6  711.80   26.85
   0  -8   6  670.07   34.15
   0  -8  -6  694.45   31.01
   0   8   7  202.53   11.06
   0  -8   7  241.08   35.95
   0   8   7  228.40   26.82
   0  -8   7  236.30   13.64
   0  -8   7  232.67   16.27
   0  -8  -7  208.42   34.42
   0   8   8  288.38   24.51
   0  -8   8  248.00   33.58
   0   8   8  262.12   14.58
   0  -8   8  287.95   24.09
   0  -8   8  238.69   15.16
   0  -8  -8  276.93   17.27
   0   8   9  102.39   15.54
   0  -8   9  106.83   16.91
   0   8   9   88.50   17.88
   0  -8   9  116.69   11.14
   0  -8  -9  106.35   23.70
   0   8  10  111.58   15.47
   0  -8  10   88.81   12.52
   0   8  10   81.66   19.59
   0  -8  10  113.57    9.44
   0  -8 -10   82.32   21.26
   0   8  11   79.68   10.44
   0  -8  11   67.31   12.43
   0   8  11   62.76   14.21
   0  -8  11   59.68   12.81
   0  -8 -11   70.85    9.79
   0   8  12   79.62   12.86
   0  -8  12   99.01   13.36
   0   8  12   53.31   16.49
   0  -8  12   59.27   22.76
   0  -8 -12   42.55   18.64
   0  10   0  155.22   23.46
   0 -10   0  164.83    9.55
   0 -10   0  141.42   15.24
   0  10  -1    5.38    2.67
   0  10   1    4.13    2.90
   0 -10   1    6.70    3.20
   0 -10  -1    7.17    5.42
   0 -10   1   13.92    4.67
   0 -10  -1    8.59    7.11
   0  10  -2    5.65    4.35
   0  10   2   -4.47    4.65
   0 -10   2    9.10    9.10
   0 -10  -2    0.51    5.51
   0 -10   2    6.99    2.51
   0 -10  -2   16.37    7.37
   0  10   3   18.86    6.57
   0 -10   3   31.03    5.56
   0 -10   3   27.98    9.71
   0 -10  -3   20.43    4.89
   0 -10   3   21.73   11.97
   0 -10  -3    9.68    8.69
   0  10   4   41.31    7.45
   0 -10   4   38.25    7.40
   0 -10   4   26.90    6.00
   0 -10  -4   31.87    7.00
   0 -10   4   15.50    8.75
   0 -10  -4   33.91    8.38
   0  10   5   48.39    8.99
   0 -10   5   48.81   10.65
   0  10   5   52.17   11.88
   0 -10   5   39.25    8.11
   0 -10   5   50.56    9.47
   0 -10  -5   56.91   10.13
   0  10   6   39.77    6.22
   0 -10   6   39.83    6.93
   0  10   6   53.79    9.62
   0 -10   6   28.42    7.51
   0 -10   6   55.66    6.07
   0 -10  -6   53.23   10.95
   0 -10   7   25.47    6.37
   0  10   7   28.30    5.81
   0 -10   7   18.18    9.93
   0 -10   7   31.60    6.55
   0  10   8   39.28    5.66
   0 -10   8   41.25    7.31
   0  10   8   44.18    6.39
   0 -10   8   46.34   10.72
   0 -10  -8   56.70   10.07
   0  10   9   19.26    6.90
   0 -10   9   17.11    7.63
   0  10   9   17.71    7.06
   0 -10   9   19.31    9.04
   0 -10  -9    4.30    5.03
   0  10  10   17.98    7.42
   0 -10  10   14.02    7.46
   0  10  10   12.06    4.34
   0 -10  10   14.61    8.35
   0 -10 -10    8.17    6.21
   0  10  11    4.94    2.68
   0 -10  11   17.31    5.11
   0  10  11    2.92    3.00
   0 -10  11    5.64    7.08
   0 -10 -11    4.43    3.95
   0  12   0  510.07   29.93
   0 -12   0  528.19   33.16
   0 -12   0  469.12   30.90
   0  12  -1    6.73    2.79
   0  12   1    5.72    4.27
   0 -12   1    5.81    4.39
   0 -12  -1    9.32    3.73
   0 -12   1   -3.23    6.52
   0 -12  -1    1.51    3.99
   0  12  -2  766.95   27.25
   0  12   2  775.62   15.06
   0 -12   2  698.90   31.06
   0 -12  -2  769.34   18.15
   0 -12   2  789.99   42.06
   0 -12  -2  779.73   33.08
   0  12   3    9.60    4.22
   0 -12   3    9.43    5.46
   0 -12   3   11.32    7.04
   0 -12  -3   16.22    6.42
   0 -12   3   24.91    6.33
   0 -12  -3   17.03   10.04
   0  12   4  365.23   34.68
   0 -12   4  292.78   18.91
   0 -12   4  343.33   22.78
   0 -12  -4  354.09   23.95
   0 -12   4  326.15   27.30
   0 -12  -4  344.47   35.59
   0  12   5   15.80    3.25
   0 -12   5   19.02    6.89
   0 -12   5   12.33    7.01
   0 -12  -5    8.42    5.50
   0 -12   5    5.70    5.66
   0 -12  -5   16.67    7.45
   0  12   6  208.79   10.32
   0 -12   6  227.00   14.37
   0 -12   6  191.78   44.43
   0 -12  -6  210.14   19.14
   0 -12   6  183.92   21.33
   0 -12  -6  203.09   20.26
   0  12   7   47.73   10.49
   0 -12   7   28.73    9.46
   0 -12   7   26.68   10.43
   0 -12  -7   35.16    9.96
   0 -12   7   29.38   10.23
   0 -12  -7   37.99   10.21
   0  12   8  103.73   16.33
   0 -12   8   98.11   17.84
   0  12   8   80.57   19.82
   0 -12   8   64.16   20.41
   0 -12  -8   68.75   26.08
   0  12   9    4.37    6.68
   0 -12   9    0.70    3.54
   0  12   9    5.59    3.42
   0 -12   9   13.95    7.67
   0 -12  -9    5.59    5.26
   0  12  10  108.06   24.84
   0 -12  10  100.78   20.90
   0  12  10   74.17   25.52
   0 -12  10   63.06   20.82
   0 -12 -10   51.52   23.43
   0  14   0   -0.27    5.60
   0 -14   0    3.84    4.16
   0 -14   0    9.97    5.78
   0  14  -1    5.17    5.16
   0  14   1    5.24    4.03
   0 -14   1    0.67    3.26
   0 -14  -1   14.27    7.15
   0 -14   1    8.01    4.91
   0 -14  -1    4.30    4.42
   0  14  -2    9.44    5.37
   0  14   2    7.22    4.04
   0 -14   2   -0.48    6.57
   0 -14  -2    8.82    6.54
   0 -14   2    8.05    3.37
   0 -14  -2    2.91    5.23
   0  14   3   37.25   13.71
   0 -14   3   30.77   10.84
   0 -14   3   22.75    9.38
   0 -14  -3   33.99    6.69
   0 -14   3   24.58   10.94
   0 -14  -3   22.37   12.24
   0  14   4   14.29    7.48
   0 -14   4   21.64    7.49
   0 -14   4    0.18    7.90
   0 -14  -4   14.03    5.40
   0 -14   4    3.73    4.52
   0 -14  -4   18.72   10.65
   0  14   5   16.60    8.22
   0 -14   5   10.44    4.73
   0 -14   5   64.68   24.55
   0 -14  -5    8.27    4.36
   0 -14   5   14.58    7.36
   0 -14  -5    7.06    3.61
   0  14   6   11.99    4.02
   0 -14   6   13.52    4.55
   0 -14   6   15.29    7.88
   0 -14  -6   13.19    6.49
   0 -14   6    7.64    4.65
   0 -14  -6   10.77    7.04
   0  14   7   17.24    6.40
   0 -14   7   20.84    7.94
   0 -14   7   39.29   12.89
   0 -14  -7   16.96   12.98
   0  16   0   12.88    6.56
   0 -16   0    6.33    4.45
   0 -16   0   26.18    8.12
   0  16  -1  157.43   28.64
   0  16   1  169.77   50.97
   0 -16   1  162.92   48.47
   0 -16  -1  166.59   39.32
   0 -16   1  133.31   34.37
   0 -16  -1  164.70   49.18
   0  16   2   -4.49    5.83
   0 -16   2    6.09    4.96
   0 -16   2    7.15    5.21
   0 -16  -2   18.16    7.49
   0 -16   2   13.59    4.47
   0 -16  -2    0.83    7.21
   0  16   3  115.29   33.57
   0 -16   3  113.42   34.69
   0 -16   3  140.27   46.59
   0 -16  -3  117.76   36.78
   0 -16   3  123.94   41.28
   0 -16  -3  114.83   23.85
  -1   1  15   18.28    7.38
  -1  -1  15   13.13    6.32
  -1   1  14  141.53   15.85
  -1  -1  14   95.24   22.13
  -1   1  13   20.24    8.08
  -1  -1  13   36.54    8.85
  -1   1  13   33.40    5.87
  -1  -1  13   25.69    9.39
  -1   1  12  174.84   14.23
  -1  -1  12  136.25   26.98
  -1   1  12  162.14   17.23
  -1  -1  12  174.89   18.36
  -1   1  11   11.72    4.40
  -1  -1  11    7.38    7.31
  -1   1  11    9.12    3.24
  -1  -1  11    9.08    3.28
   1  -1 -11    5.41    2.18
  -1   1  10  179.89   12.84
  -1  -1  10  229.30   15.11
  -1   1  10  204.42   22.60
  -1  -1  10  198.04   15.83
   1  -1 -10  183.89   18.12
   1   1 -10  216.92   11.85
  -1   1   9  124.73   22.66
  -1  -1   9  112.35   11.24
  -1   1   9  114.56    9.44
  -1  -1   9  131.61   22.37
   1   1  -9   89.26    9.27
   1  -1  -9  110.83   11.17
  -1   1   8  259.13   17.26
  -1  -1   8  229.20   11.21
  -1   1   8  233.66    8.94
  -1  -1   8  236.80   11.45
  -1  -1   8  238.88    8.68
   1   1  -8  218.41    7.27
   1  -1  -8  228.31   14.18
  -1   1   7  520.38   22.24
  -1  -1   7  541.72   16.55
  -1   1   7  508.48   17.04
  -1  -1   7  518.02   16.68
  -1  -1   7  516.05   13.75
   1  -1  -7  496.28   12.85
   1   1  -7  534.10   14.55
   1  -1  -7  545.45   15.76
  -1   1   6  445.62   12.29
  -1  -1   6  434.31   15.23
  -1   1   6  428.65   13.58
  -1  -1   6  424.56   12.65
  -1  -1   6  444.82   11.09
   1  -1  -6  454.63    9.86
   1  -1  -6  443.90   10.84
  -1   1   5  195.78   10.43
  -1  -1   5  206.96    8.69
  -1   1   5  201.85   12.37
   1  -1  -5  196.77    6.38
  -1  -1   5  196.07    6.59
   1  -1  -5  195.68    6.00
  -1  -1   5  189.95    6.79
   1   1  -5  202.49    6.62
   1  -1  -5  195.30    6.19
  -1   1   4  296.41    7.29
  -1  -1   4  283.59    9.11
   1  -1  -4  292.41    7.55
   1   1  -4  278.14    7.35
   1  -1  -4  284.99    5.53
  -1  -1   4  294.67    6.74
   1   1  -4  275.37    5.38
   1  -1  -4  300.65    7.19
  -1   1   3  219.85    6.17
   1  -1  -3  229.27    8.16
   1   1  -3  204.38    6.11
  -1   1   3  212.58    6.67
   1  -1  -3  216.93    6.40
  -1  -1   3  213.81    8.17
   1   1  -3  217.16    5.16
  -1  -1   3  208.20    4.99
   1  -1  -3  230.00    5.98
  -1   1   2  495.02   10.77
   1  -1  -2  494.38    9.33
  -1  -1   2  513.00    9.10
   1   1  -2  496.79    8.29
  -1   1   2  501.29    8.13
   1  -1  -2  506.76    8.06
  -1  -1   2  503.13    8.62
   1   1  -2  493.10    8.30
  -1  -1   2  479.23    7.34
   1  -1  -2  517.49    9.46
  -1   1   2  508.67    8.61
   1   1   1   19.38    4.89
  -1  -1  -1   16.10    2.02
   1  -1   1   25.20    4.43
  -1   1  -1   20.19    3.39
   1   1   1   18.16    4.65
  -1  -1  -1   19.66    4.15
   1  -1   1   22.93    4.71
  -1   1  -1   23.44    4.92
   1   1   1   18.40    4.11
  -1  -1  -1   18.20    3.08
   1  -1   1   20.99    3.19
  -1   1  -1   21.10    3.48
   1   1   2 1737.89   27.09
  -1  -1  -2 1706.11   26.78
   1  -1   2 1698.75   26.75
  -1   1  -2 1669.31   26.52
   1   1   2 1704.82   28.10
  -1  -1  -2 1732.79   26.62
   1  -1   2 1666.21   26.10
  -1   1  -2 1650.50   26.16
   1   1   2 1718.93   26.43
  -1  -1  -2 1742.79   26.61
   1  -1   2 1677.39   25.64
   1   1   3    8.55    4.37
   1  -1   3   12.67    3.51
   1   1   3   14.79    3.09
  -1  -1  -3    8.25    2.77
   1  -1   3    8.91    2.07
  -1   1  -3   11.65    2.62
   1   1   3    8.98    1.89
  -1  -1  -3   11.28    2.53
   1  -1   3   12.96    2.09
  -1   1  -3   10.33    2.40
   1   1   4  241.31    8.52
   1  -1   4  249.66    8.96
   1   1   4  237.11   11.47
   1  -1   4  254.07    8.48
   1   1   4  254.18    9.28
  -1  -1  -4  244.44    7.88
   1  -1   4  248.25    9.19
  -1   1  -4  239.12    7.64
   1   1   5  164.98    8.70
   1  -1   5  166.33    8.17
   1   1   5  166.03    7.17
   1  -1   5  171.77    7.60
  -1   1  -5  161.14    5.21
   1   1   6  341.56   11.94
   1   1   6  322.80   11.26
   1  -1   6  322.70   16.47
   1   1   6  357.05   12.64
   1  -1   6  336.11   12.25
   1   1   7  276.68   13.44
   1  -1   7  246.39   14.79
   1   1   7  264.08   11.31
   1  -1   7  267.77   14.24
   1   1   7  279.48   12.05
   1  -1   7  270.51   11.03
   1   1   8  310.67   15.51
   1  -1   8  335.18   15.81
   1   1   8  311.88   20.02
   1  -1   8  299.54   20.97
   1  -1   8  304.27   14.16
   1   1   9   96.63   10.01
   1  -1   9   96.98    9.70
   1   1   9  112.04   17.46
   1  -1   9  115.78   10.99
   1  -1   9   88.23    9.14
  -1  -1  -9   90.57   14.25
   1   1  10  210.42   28.56
   1  -1  10  213.15   15.69
   1   1  10  217.07   17.01
   1  -1  10  194.60   18.97
  -1  -1 -10  183.40   11.43
   1   1  11   -5.32    6.39
   1  -1  11   12.52    6.86
   1   1  11    6.11    2.37
   1  -1  11    9.48    3.99
   1   1  12  104.26   23.66
   1  -1  12   81.38   17.60
   1   1  12   96.53   17.03
   1  -1  12   98.07   15.64
   1   1  13   23.90    8.63
   1  -1  13   22.46    9.48
   1   1  13   27.65    7.83
   1  -1  13   12.47    5.00
   1   1  14   79.63   17.66
   1  -1  14   84.31   25.32
   1  -1  14   58.53   17.28
  -1   3  14   14.25    5.20
  -1  -3  14   13.20    4.82
  -1   3  13   78.74   15.15
  -1  -3  13   72.68   20.31
  -1   3  13   68.16   12.06
  -1  -3  13   66.92   12.59
  -1   3  12   26.79    7.28
  -1  -3  12   38.24   10.39
  -1   3  12   22.27    5.94
  -1  -3  12   36.04    7.23
  -1   3  11  146.88   28.07
  -1  -3  11  175.66   20.40
  -1   3  11  135.25   11.19
  -1  -3  11  139.24   26.08
   1  -3 -11  136.92   13.72
  -1   3  10   23.90    8.51
  -1  -3  10   36.59    7.04
  -1   3  10   37.82    6.23
  -1  -3  10   36.42    6.21
   1  -3 -10   30.82    5.06
  -1   3   9  719.37   30.92
  -1  -3   9  687.33   26.11
  -1   3   9  668.22   30.31
  -1  -3   9  677.83   26.15
  -1  -3   9  664.87   22.61
   1  -3  -9  695.43   29.13
  -1   3   8   90.15   20.53
  -1  -3   8  125.46   18.54
  -1   3   8  109.43   12.16
  -1  -3   8  105.66   13.64
  -1  -3   8  110.49    5.25
   1   3  -8   91.89    6.03
   1  -3  -8  119.46   10.56
  -1   3   7  632.57   22.78
  -1  -3   7  650.07   26.92
  -1   3   7  591.59   22.81
  -1  -3   7  572.13   22.74
  -1  -3   7  612.14   18.70
   1   3  -7  603.34   18.93
   1  -3  -7  631.15   20.44
  -1   3   6   75.35   16.00
  -1  -3   6   72.21   12.71
  -1   3   6   68.24    7.79
  -1  -3   6   69.61   11.16
  -1  -3   6   59.83    4.84
   1   3  -6   67.31    7.10
   1  -3  -6   84.25   12.72
  -1   3   5 1851.76   37.35
  -1   3   5 1804.30   36.54
  -1  -3   5 1876.90   37.68
  -1  -3   5 1733.17   33.71
   1   3  -5 1744.78   33.85
   1  -3  -5 1841.24   37.17
  -1   3   4  138.66   11.96
  -1  -3   4  141.73   10.70
  -1   3   4  127.75    8.51
   1  -3  -4  128.47    5.14
  -1  -3   4  131.52    7.53
   1   3  -4  136.56    6.66
   1  -3  -4  146.71    9.65
  -1   3   3 1179.21   19.22
  -1  -3   3 1213.18   24.08
   1  -3  -3 1206.76   20.28
  -1  -3   3 1236.58   20.13
   1   3  -3 1181.49   19.40
  -1  -3   3 1223.83   20.43
   1   3  -3 1222.20   19.10
   1  -3  -3 1232.75   20.13
  -1   3   3 1187.46   19.21
  -1  -3   2  383.41    8.12
  -1   3   2  386.82    9.46
   1  -3  -2  399.02    7.69
  -1   3   2  406.85    9.51
   1  -3  -2  401.58    8.11
  -1  -3   2  399.60    8.17
   1   3  -2  393.37    7.64
  -1  -3   2  392.87    7.89
   1  -3  -2  409.40    8.55
   1   3  -2  382.12    8.57
  -1   3   2  376.83    7.57
   1   3  -1  914.80   15.36
  -1  -3   1  882.51   14.76
  -1   3   1  916.23   15.08
   1  -3  -1  890.50   14.57
   1  -3  -1  879.83   15.25
  -1  -3   1  902.38   14.93
   1  -3  -1  905.81   17.41
  -1   3   1  889.03   16.08
  -1  -3   1  877.98   14.98
   1   3  -1  869.86   15.01
  -1   3   0  516.52    9.43
   1  -3   0  508.90    9.17
  -1  -3   0  491.27    9.95
   1   3   0  503.53   10.40
  -1  -3   0  500.96    9.23
   1  -3   0  495.84    9.36
  -1   3   0  491.47   10.47
   1  -3   0  510.57   10.09
  -1   3   0  490.39    9.65
  -1  -3   0  499.63   10.65
   1   3   0  478.12    8.84
   1   3   1 6828.29  162.21
   1   3   2  397.33   13.69
   1  -3   2  418.24   14.26
   1   3   2  407.05    8.96
  -1  -3  -2  396.96    8.03
   1  -3   2  379.11    8.84
  -1   3  -2  395.74    7.85
  -1  -3  -2  392.45    8.41
   1   3   3  867.03   16.75
   1  -3   3  898.18   17.25
   1   3   3  841.92   15.27
   1  -3   3  895.96   17.27
  -1   3  -3  866.42   14.49
  -1  -3  -3  888.69   15.54
   1   3   4   23.51    9.08
   1  -3   4   33.75    7.14
   1  -3   4   17.95    4.20
   1  -3   4   29.61    6.38
  -1   3  -4   23.76    3.55
  -1  -3  -4   35.65    9.90
   1   3   5  658.58   22.74
   1  -3   5  658.66   18.95
   1   3   5  705.13   19.08
   1  -3   5  711.29   19.36
  -1  -3  -5  745.85   22.16
   1   3   6   10.49    5.51
   1  -3   6    6.71    2.69
   1   3   6    4.72    3.46
   1  -3   6    5.27    3.05
   1  -3   6    1.40    3.11
  -1  -3  -6    5.96    2.01
   1   3   7 1063.20   32.97
   1  -3   7 1053.06   32.81
   1   3   7 1075.24   30.92
   1  -3   7 1049.15   29.16
   1  -3   7 1069.72   27.59
  -1  -3  -7 1123.78   31.60
   1   3   8   26.81    7.17
   1  -3   8   25.59    8.98
   1   3   8   22.84    6.16
   1  -3   8   19.71    5.66
   1  -3   8   18.98    3.93
  -1  -3  -8   21.64    7.10
   1   3   9  163.83   11.55
   1  -3   9  168.27   13.98
   1   3   9  143.88   10.56
   1  -3   9  170.31   21.34
   1  -3   9  150.00   15.32
  -1  -3  -9  138.50   16.89
   1   3  10   81.70    9.27
   1  -3  10   82.57   18.25
   1   3  10   68.69    8.47
   1  -3  10   56.35   13.19
  -1  -3 -10   53.32    8.30
   1   3  11  161.79   13.90
   1  -3  11  119.64    9.84
   1   3  11  153.31   19.01
   1  -3  11  133.65   22.24
  -1  -3 -11  129.71   11.67
   1   3  12    6.93    6.37
   1  -3  12   11.22    6.07
   1   3  12    1.49    2.77
   1  -3  12   10.57    7.38
   1   3  13   40.69   14.38
   1  -3  13   71.12   15.02
   1   3  13   63.31   12.76
   1  -3  13   42.06   15.56
  -1   5  14   20.99    8.15
  -1  -5  14    0.31    6.75
  -1   5  13   57.41   13.56
  -1  -5  13   36.51    9.24
  -1  -5  13   46.69   11.03
  -1   5  12   24.81   10.39
  -1  -5  12   30.57   13.03
  -1   5  12   29.97    8.71
  -1  -5  12   48.65   11.10
  -1   5  11   85.33   13.52
  -1  -5  11   69.39    9.93
  -1   5  11   64.12   11.93
  -1  -5  11   61.86   14.04
   1  -5 -11   48.36   13.19
  -1   5  10   53.49   14.45
  -1  -5  10   63.40   10.01
  -1   5  10   65.59   11.83
  -1  -5  10   51.12   11.68
   1  -5 -10   49.33   14.10
  -1   5   9  341.23   21.86
  -1  -5   9  382.87   19.10
  -1   5   9  378.28   19.95
  -1  -5   9  348.32   19.50
  -1  -5   9  337.34   14.08
   1  -5  -9  355.12   18.40
  -1   5   8   14.92    3.85
  -1  -5   8   14.13    5.28
  -1   5   8   32.61    5.34
  -1  -5   8   20.04    4.03
  -1  -5   8   16.48    3.56
   1  -5  -8   16.48    5.19
  -1   5   7  225.73   21.21
  -1  -5   7  234.82   12.25
  -1   5   7  272.36   14.41
  -1  -5   7  277.83   11.59
  -1  -5   7  241.58    9.00
   1  -5  -7  238.71    9.77
  -1   5   6  589.76   21.95
  -1  -5   6  588.51   21.82
  -1   5   6  581.74   20.97
  -1  -5   6  576.39   21.40
  -1  -5   6  568.05   19.43
   1  -5  -6  564.18   21.38
  -1   5   5  465.20   16.04
  -1  -5   5  475.57   15.64
  -1   5   5  478.19   22.23
  -1  -5   5  472.09   20.18
   1  -5  -5  491.49   14.80
  -1   5   4  457.09   18.13
  -1  -5   4  486.80   16.71
  -1   5   4  472.29   11.38
  -1  -5   4  448.08   12.18
  -1  -5   4  490.49   17.96
   1  -5  -4  487.44   12.80
  -1   5   3  178.84    8.02
  -1  -5   3  188.67    8.06
  -1  -5   3  177.43    8.09
  -1  -5   3  174.82   10.28
   1  -5  -3  192.26    9.35
   1   5  -2   52.54    4.45
  -1   5   2   41.68    8.80
  -1  -5   2   55.74   11.75
   1  -5  -2   42.59    4.29
   1  -5  -2   71.55   16.04
   1   5  -1   91.58   14.31
  -1   5   1   88.97    8.27
  -1  -5   1   85.32    5.14
   1  -5  -1   95.76    5.37
   1  -5  -1  110.70   17.93
  -1  -5   1   91.76    6.26
  -1   5   0   95.96    5.63
   1   5   0   93.33    4.32
   1  -5   0   90.47    5.11
  -1  -5   0   87.05    4.91
   1  -5   0   81.57    5.03
  -1  -5   0   93.19    4.97
  -1   5  -1  269.18    9.55
   1   5   1  253.45    8.44
   1   5   1  263.91    7.44
   1  -5   1  254.16   11.30
   1  -5   1  286.43   14.91
  -1  -5  -1  249.16   12.57
   1   5   2  225.94    8.04
   1  -5   2  226.10    8.17
   1   5   2  212.98   11.31
   1  -5   2  226.65   12.93
   1  -5   2  230.66   10.30
  -1  -5  -2  210.23    8.38
   1   5   3   85.14    6.29
   1  -5   3   87.76   14.08
   1   5   3   81.56    5.99
   1  -5   3   71.21    5.98
   1  -5   3   89.74   14.29
  -1  -5  -3   73.54   12.23
   1   5   4   78.83    6.11
   1  -5   4   94.68   14.85
   1  -5   4   86.94   16.08
   1  -5   4   82.78   11.47
  -1  -5  -4   86.66   17.13
   1   5   5  292.24   12.27
   1  -5   5  308.76   15.14
   1   5   5  262.19   10.40
   1  -5   5  273.39   11.60
   1  -5   5  265.05    8.79
  -1  -5  -5  280.66   13.78
   1   5   6  389.80   19.60
   1  -5   6  412.87   16.48
   1   5   6  384.90   19.18
   1  -5   6  379.67   14.27
   1  -5   6  386.50   15.09
  -1  -5  -6  397.73   17.62
   1   5   7  748.46   34.22
   1  -5   7  791.19   43.30
   1   5   7  789.04   29.48
   1  -5   7  739.15   30.18
   1  -5   7  705.00   27.09
  -1  -5  -7  742.19   27.22
   1   5   8  296.74   33.06
   1   5   8  293.79   18.18
   1  -5   8  269.24   13.56
   1  -5   8  293.87   13.57
  -1  -5  -8  262.64   17.42
   1   5   9  137.37   27.73
   1  -5   9  111.30    9.89
   1   5   9  161.63   23.39
   1  -5   9  107.80   28.00
  -1  -5  -9  119.66   28.51
   1   5  10  133.00   22.83
   1  -5  10  133.07   13.20
   1   5  10  115.29   21.57
   1  -5  10  127.94   10.52
  -1  -5 -10   81.32   24.89
   1   5  11   45.16    7.23
   1  -5  11   29.81   10.33
   1   5  11   45.99    6.89
   1  -5  11   41.23   14.08
   1   5  12   20.28    6.90
   1  -5  12   12.17    7.58
   1   5  12   28.12    9.04
   1  -5  12   27.94   10.80
   1   5  13   53.61   14.97
   1  -5  13   66.21   20.44
   1   5  13   36.87    9.88
   1  -5  13   55.44   11.74
  -1   7  13    8.07    5.08
  -1  -7  13    6.34    7.46
  -1  -7  13    7.21    3.47
  -1   7  12  100.58   17.10
  -1  -7  12   91.36   12.45
  -1   7  12   76.27   15.43
  -1  -7  12   67.94   20.67
   1  -7 -12   84.59    8.43
  -1   7  11   20.32    7.09
  -1  -7  11   23.02    6.18
  -1   7  11   19.55    5.35
  -1  -7  11   12.06    5.55
   1  -7 -11   15.06    5.46
  -1   7  10  130.91   25.73
  -1  -7  10  143.07   27.29
  -1   7  10  126.69   18.25
  -1  -7  10  153.83   14.33
   1  -7 -10  127.11   11.38
  -1   7   9   60.19    9.03
  -1  -7   9   68.67   11.09
  -1   7   9   60.63    9.56
  -1  -7   9   64.56   13.84
  -1   7   8   56.71   10.72
  -1  -7   8   62.92   12.95
  -1   7   8   61.51    9.41
  -1  -7   8   63.72   10.37
  -1  -7   8   39.58    6.88
   1  -7  -8   54.69    9.96
  -1   7   7  111.95    7.75
  -1  -7   7  147.54   30.26
  -1   7   7  135.06   18.17
  -1  -7   7  135.13   13.14
  -1  -7   7  108.25    7.65
   1  -7  -7  139.06   20.53
  -1   7   6  209.11   12.18
  -1  -7   6  224.04   10.75
  -1   7   6  216.95   14.53
  -1  -7   6  245.11   13.66
  -1  -7   6  224.41   12.38
   1  -7  -6  234.61   14.58
  -1   7   5   54.39   11.58
  -1  -7   5   59.13   10.55
  -1   7   5   67.79   13.36
  -1  -7   5   65.41   12.92
  -1  -7   5   65.70   11.96
   1  -7  -5   67.32   11.03
  -1   7   4  786.29   30.17
  -1  -7   4  710.94   25.53
  -1   7   4  784.00   25.67
  -1  -7   4  802.96   27.52
  -1  -7   4  769.90   25.98
   1  -7  -4  754.05   30.62
  -1   7   3  160.59   10.30
  -1  -7   3  196.90   20.15
   1  -7  -3  146.27    9.42
  -1  -7   3  153.76   13.56
   1  -7  -3  183.61   20.92
   1   7  -2  545.50   15.72
  -1   7   2  558.71   18.57
  -1  -7   2  567.96   17.63
   1  -7  -2  484.29   18.82
  -1  -7   2  528.84   15.87
   1  -7  -2  525.54   18.62
   1   7  -1   63.25   13.50
  -1   7   1   52.35   10.63
  -1  -7   1   62.49   12.77
   1  -7  -1   55.24   10.66
   1  -7  -1   66.43   11.44
  -1  -7   1   64.49   13.37
  -1   7   0  584.79   16.26
   1   7   0  632.48   17.67
   1  -7   0  678.18   20.12
  -1  -7   0  652.10   18.61
   1  -7   0  583.78   19.44
  -1  -7   0  610.88   17.77
  -1   7  -1   25.25    4.43
   1   7   1   29.76    5.06
   1  -7   1   22.96    4.54
  -1  -7  -1   20.81    5.05
   1  -7   1   28.97    5.57
  -1  -7  -1   23.25    6.47
   1   7   2  577.49   17.26
   1   7   2  583.04   19.48
   1  -7   2  550.62   24.64
   1  -7   2  564.33   21.23
  -1  -7  -2  535.43   25.22
   1   7   3  386.83   15.38
   1  -7   3  360.35   13.62
   1   7   3  391.76   21.25
   1  -7   3  409.32   16.20
   1  -7   3  360.33   18.93
  -1  -7  -3  376.79   18.66
   1   7   4  568.65   24.81
   1  -7   4  564.74   17.74
   1   7   4  581.95   19.43
   1  -7   4  565.57   20.69
   1  -7   4  550.52   16.43
  -1  -7  -4  557.36   29.62
   1   7   5  121.33   19.34
   1  -7   5  130.16    7.60
   1   7   5  137.52   21.58
   1  -7   5  137.81   23.72
   1  -7   5  118.08    8.53
  -1  -7  -5  137.29   27.01
   1   7   6  311.92   19.80
   1  -7   6  306.64   14.54
   1   7   6  295.50   20.85
   1  -7   6  374.58   24.09
   1  -7   6  294.91   16.99
  -1  -7  -6  304.77   17.02
   1   7   7   19.89    5.61
   1  -7   7   34.99    8.11
   1   7   7   12.48    5.17
   1  -7   7   36.63    7.24
   1  -7   7   32.31    6.36
  -1  -7  -7   27.02    7.30
   1   7   8  330.86   21.37
   1  -7   8  308.51   21.70
   1   7   8  295.17   29.62
   1  -7   8  344.51   40.12
   1  -7   8  294.94   17.18
  -1  -7  -8  315.03   20.95
   1   7   9  140.15   17.33
   1  -7   9  141.00   29.29
   1   7   9  140.60   17.39
   1  -7   9  130.65   12.81
  -1  -7  -9   85.16   23.53
   1   7  10   58.16   10.15
   1  -7  10   52.62   11.06
   1   7  10   67.99   11.23
   1  -7  10   67.10   11.98
  -1  -7 -10   43.46   14.80
   1   7  11   42.30    7.46
   1  -7  11   39.43   11.03
   1   7  11   38.39    8.93
   1  -7  11   34.63    6.60
  -1  -7 -11   25.41   10.46
   1   7  12   82.01   10.43
   1  -7  12   48.43   12.33
   1   7  12   53.38    6.02
   1  -7  12   43.71   13.74
  -1   9  12   30.20    6.64
  -1  -9  12   15.23    5.12
  -1  -9  12   15.11    6.06
   1  -9 -12   18.58   11.15
  -1   9  11   52.82    9.03
  -1  -9  11   42.63   11.59
  -1   9  11   46.06    8.44
  -1  -9  11   49.71    8.79
  -1  -9  10   30.95   10.20
  -1   9  10   34.70    7.78
  -1  -9  10   41.83   10.01
   1  -9 -10   17.00    8.56
  -1   9   9   86.48   16.32
  -1  -9   9   89.25   14.95
  -1   9   9   86.13   12.73
  -1  -9   9   94.93   22.09
   1  -9  -9   52.39   15.82
  -1   9   8   24.98    8.07
  -1  -9   8   25.62    6.26
  -1   9   8   46.54    7.61
  -1  -9   8   34.65    8.73
  -1  -9   8   32.75    5.17
   1  -9  -8   18.97    7.91
  -1   9   7  453.64   21.46
  -1  -9   7  386.56   18.33
  -1   9   7  439.17   21.72
  -1  -9   7  493.61   35.45
  -1  -9   7  443.82   21.95
   1  -9  -7  450.37   21.50
  -1   9   6  311.29   22.36
  -1  -9   6  286.57   15.43
  -1   9   6  260.24   13.76
  -1  -9   6  300.89   17.27
  -1  -9   6  256.57   16.90
   1  -9  -6  328.12   19.90
  -1   9   5  157.88    7.23
  -1  -9   5  163.21   29.86
  -1   9   5  158.63   17.62
  -1  -9   5  156.26   20.87
   1  -9  -5  149.05   30.29
  -1   9   4   10.95    4.62
  -1  -9   4    4.14    4.02
  -1  -9   4    5.92    6.36
   1  -9  -4   13.38    5.40
  -1  -9   4    8.46    4.25
   1  -9  -4   -4.29    6.50
   1   9  -3  187.40   18.11
  -1   9   3  194.59   12.60
  -1  -9   3  209.68   12.75
   1  -9  -3  193.29   11.52
  -1  -9   3  209.39   12.84
   1  -9  -3  186.15   24.75
   1   9  -2   18.67    7.36
  -1   9   2    8.77    4.93
  -1  -9   2    8.82    5.68
   1  -9  -2    8.55    3.59
  -1  -9   2    7.83    4.61
   1  -9  -2   10.05    7.21
   1   9  -1  946.38   27.02
  -1   9   1  918.89   26.45
   1  -9  -1  892.65   30.32
   1  -9  -1  925.12   27.50
  -1  -9   1  920.15   26.87
  -1   9   0   12.70    4.80
   1   9   0    2.92    2.68
   1  -9   0   12.11    4.53
  -1  -9   0   -0.75    2.50
   1  -9   0   -3.04    6.89
  -1  -9   0    9.36    5.66
  -1   9  -1  217.73   11.63
   1   9   1  219.73   12.62
   1  -9   1  226.45   11.34
  -1  -9  -1  207.46   16.20
   1  -9   1  224.15   13.81
  -1  -9  -1  222.43   16.32
  -1   9  -2   49.71    9.94
   1   9   2   54.16    8.92
   1  -9   2   45.62    9.79
  -1  -9  -2   37.13    9.39
   1  -9   2   48.83    9.61
  -1  -9  -2   40.71   10.41
   1   9   3   97.39    8.28
   1  -9   3   92.43   17.43
   1   9   3  104.68   16.36
   1  -9   3  104.24   14.61
   1  -9   3  100.91   15.80
   1   9   4   -1.17    4.76
   1  -9   4    6.17    3.34
   1   9   4    3.62    3.99
   1  -9   4    2.52    6.77
   1  -9   4    7.64    3.76
  -1  -9  -4    6.82    2.80
   1   9   5  171.29   11.60
   1  -9   5  180.93   21.28
   1   9   5  175.08   12.65
   1  -9   5  186.92   12.58
   1  -9   5  144.37    9.32
  -1  -9  -5  165.30   28.72
   1   9   6   14.75    7.51
   1  -9   6   19.03    6.57
   1   9   6   15.55    7.83
   1  -9   6   23.80    5.86
   1  -9   6   10.79    4.56
  -1  -9  -6   21.02    4.12
   1   9   7  146.03   28.14
   1  -9   7  154.96   27.09
   1   9   7  173.53    9.49
   1  -9   7  171.59   32.11
   1  -9   7  144.38   21.22
  -1  -9  -7  160.68   30.32
   1   9   8   14.41    3.79
   1  -9   8   18.17    8.19
   1   9   8    9.91    4.56
   1  -9   8   12.06    4.89
   1  -9   8    8.03    2.98
  -1  -9  -8   16.05    7.22
   1   9   9  129.50   16.15
   1  -9   9  108.28    8.71
   1   9   9   95.78   19.72
   1  -9   9  107.94   28.34
  -1  -9  -9   67.63   21.11
   1   9  10   35.84    6.19
   1  -9  10   26.59    8.87
   1   9  10   23.37    7.00
  -1  -9 -10   19.04    7.14
   1   9  11   16.20    8.91
   1  -9  11   21.43    8.96
   1   9  11   22.46    5.55
   1  -9  11   28.91    9.27
  -1  -9 -11   21.32    6.95
  -1  11  11  101.75   21.90
  -1 -11  11   46.58   11.55
  -1  11  11   54.01   13.15
  -1 -11  11   25.73   11.17
   1 -11 -11   39.09   13.22
  -1  11  10   63.20   12.64
  -1 -11  10   36.36    9.08
  -1  11  10   38.74   10.51
  -1 -11  10   41.21    7.20
   1 -11 -10   71.69   13.39
  -1  11   9   71.01   11.26
  -1 -11   9   50.89   14.19
  -1  11   9   52.95   12.72
  -1 -11   9   69.06   16.30
   1 -11  -9   46.90   12.17
  -1  11   8   23.81    7.39
  -1 -11   8   27.74    6.66
  -1  11   8   24.78    7.11
  -1 -11   8   15.39    5.29
   1 -11  -8   19.35   11.71
  -1  11   7  191.34   23.09
  -1 -11   7  152.56   27.82
  -1 -11   7  169.94   15.17
  -1 -11   7  172.10   10.73
   1 -11  -7  113.59   27.37
  -1  11   6   41.24    9.07
  -1 -11   6   43.24    8.59
  -1 -11   6   25.52    9.75
   1 -11  -6   41.99    7.20
  -1 -11   6   29.19    8.49
   1 -11  -6   49.55    9.57
  -1  11   5  346.07   19.01
  -1 -11   5  325.84   15.08
  -1 -11   5  332.42   39.65
   1 -11  -5  349.16   34.35
  -1 -11   5  315.97   27.89
   1 -11  -5  264.14   29.86
  -1  11   4  100.35   15.14
  -1 -11   4   95.24   19.23
  -1 -11   4  107.22   20.85
   1 -11  -4  107.01   13.77
  -1 -11   4  116.87   18.49
   1 -11  -4   88.90   10.29
   1  11  -3  219.80   11.67
  -1  11   3  188.39   16.58
  -1 -11   3  193.84   28.92
   1 -11  -3  210.69   13.76
  -1 -11   3  215.81   16.66
   1 -11  -3  205.59   21.94
   1  11  -2  409.11   18.10
  -1  11   2  391.06   23.74
  -1 -11   2  387.99   17.96
   1 -11  -2  411.28   18.02
  -1 -11   2  330.14   26.81
   1 -11  -2  423.40   24.02
   1  11  -1   64.31   13.61
  -1  11   1   45.74    8.27
   1 -11  -1   60.62   12.52
  -1 -11   1   42.85    8.81
   1 -11  -1   55.68    9.10
  -1 -11   1   51.20   14.20
  -1  11   0  411.26   32.28
   1  11   0  357.85   20.18
   1 -11   0  329.25   16.81
  -1 -11   0  384.07   17.70
   1 -11   0  349.52   25.93
  -1 -11   0  424.20   45.31
  -1  11  -1  223.51   18.51
   1  11   1  240.23   19.28
   1 -11   1  216.24   33.32
  -1 -11  -1  217.60   12.95
   1 -11   1  244.18   36.35
  -1 -11  -1  200.98   37.31
  -1  11  -2   96.12   16.41
   1  11   2  108.42   19.06
   1 -11   2  132.90   24.75
  -1 -11  -2   96.18    8.15
   1 -11   2  105.42   13.55
  -1 -11  -2   89.59   10.73
   1  11   3  124.20   21.52
   1 -11   3  111.12   15.50
   1 -11   3  109.67   17.92
  -1 -11  -3  120.20   20.72
   1 -11   3   88.43   23.80
  -1 -11  -3   95.77   16.61
   1  11   4  256.58   15.07
   1 -11   4  249.39   16.97
   1 -11   4  223.40   38.72
  -1 -11  -4  229.54   14.09
   1 -11   4  221.59   17.00
  -1 -11  -4  246.98   24.04
   1  11   5  197.51   11.74
   1 -11   5  190.55   32.14
   1  11   5  209.12   17.74
   1 -11   5  244.51   18.65
   1 -11   5  195.72   16.39
  -1 -11  -5  194.60   19.67
   1  11   6  155.77   16.85
   1 -11   6  119.88   24.04
   1  11   6  144.34   17.79
   1 -11   6  145.59   23.75
   1 -11   6  147.22   12.89
  -1 -11  -6  128.86   27.06
   1  11   7  173.07   28.57
   1 -11   7  143.70   26.33
   1  11   7  189.53   31.52
   1 -11   7  143.70   34.33
   1 -11   7  188.58   14.39
  -1 -11  -7  140.88   36.28
   1  11   8  106.96   15.30
   1 -11   8  108.62   28.91
   1  11   8   92.05   19.49
   1 -11   8   93.44   17.16
  -1 -11  -8  138.45   13.69
   1  11   9   57.67   11.10
   1 -11   9   30.33    9.46
   1  11   9   24.93    7.34
   1 -11   9   24.57   10.76
   1  11  10   43.02   10.79
   1 -11  10   50.77   16.94
   1  11  10   20.69    8.76
   1 -11  10   33.56   10.68
  -1 -11 -10   35.07   11.75
  -1  13   9    6.97    3.44
  -1 -13   9    2.64    6.07
  -1 -13   9   15.52    5.06
   1 -13  -9    3.07    2.81
   1 -13  -9   -2.38    7.96
  -1  13   8  125.58   18.36
  -1 -13   8  110.54   24.64
  -1 -13   8   93.25   27.83
   1 -13  -8   94.10   19.08
   1 -13  -8   87.27   24.03
  -1  13   7   15.21    5.40
  -1 -13   7    9.62    5.10
  -1 -13   7    6.41    6.92
   1 -13  -7   14.63    7.93
  -1 -13   7   14.33    5.94
   1 -13  -7    5.93    4.60
  -1  13   6   93.65   15.90
  -1 -13   6   89.71   19.50
  -1 -13   6   99.52   19.77
   1 -13  -6   85.86   16.58
  -1 -13   6   60.88   16.43
   1 -13  -6   57.06   11.47
  -1 -13   5   15.46    5.13
  -1 -13   5   35.54   10.58
   1 -13  -5   25.51    6.79
  -1 -13   5    8.64    5.50
   1 -13  -5   23.56    7.76
  -1  13   4  138.37   22.67
  -1 -13   4  110.80   23.46
  -1 -13   4   99.49   33.19
   1 -13  -4  119.29    8.92
  -1 -13   4  134.85   21.11
   1 -13  -4  108.28   18.87
  -1  13   3    7.32    3.29
  -1 -13   3   11.42    5.59
   1 -13  -3    8.80    5.92
  -1 -13   3   28.69   10.00
   1 -13  -3   -7.99    6.72
   1  13  -2   46.03    9.82
  -1  13   2   34.44    7.90
  -1 -13   2   18.70    5.74
   1 -13  -2   37.34    8.48
  -1 -13   2   33.26    8.05
   1 -13  -2   28.51   10.53
   1  13  -1    7.93    3.26
  -1  13   1    8.95    5.09
  -1 -13   1   -1.28    6.65
   1 -13  -1    4.53    3.08
   1 -13  -1    7.18    7.38
  -1 -13   1    8.51    3.26
  -1  13   0   96.20   21.26
   1  13   0  105.32   18.93
   1 -13   0   87.86   15.53
  -1 -13   0  113.86   22.50
   1 -13   0  105.70   15.46
  -1 -13   0   91.13   16.35
  -1  13  -1   38.34    6.94
   1  13   1   45.20    8.27
   1 -13   1   34.53    9.26
  -1 -13  -1   50.03    9.81
   1 -13   1   52.68   11.12
  -1 -13  -1   35.08   11.55
   1  13   2  124.48   21.78
   1 -13   2   99.05   19.19
  -1 -13  -2  135.38   10.99
   1 -13   2  112.34   21.88
  -1 -13  -2   94.38   11.33
   1  13   3    6.56    3.76
   1 -13   3   -0.52    6.08
   1 -13   3    6.71    6.92
  -1 -13  -3   13.38    6.26
   1 -13   3   12.84    5.54
  -1 -13  -3    5.43    3.81
   1  13   4  115.67   18.08
   1 -13   4   75.66   13.92
   1 -13   4   84.43   18.21
  -1 -13  -4   79.38   17.90
   1 -13   4   78.71   17.38
  -1 -13  -4   74.62   12.20
   1  13   5    6.05    5.25
   1 -13   5    6.77    4.92
   1 -13   5   12.74    5.78
  -1 -13  -5   14.01    4.43
   1 -13   5   14.45    8.69
  -1 -13  -5   11.70    8.82
   1  13   6   52.22   10.53
   1 -13   6   52.26   13.36
   1 -13   6   52.38   13.29
  -1 -13  -6   53.00   11.59
   1 -13   6   40.98   13.23
  -1 -13  -6   53.34   14.47
   1  13   7   -3.56    5.55
   1 -13   7    6.32    5.35
   1 -13   7   13.08    7.23
  -1 -13  -7   10.00    4.26
  -1 -13  -7   17.21    6.99
   1  13   8   63.58   20.38
   1 -13   8   65.67   18.77
   1 -13   8   61.15   17.34
  -1 -13  -8   45.15   12.85
  -1  15   6   16.30    6.39
  -1 -15   6    6.59    5.11
  -1 -15   6    6.88    9.36
   1 -15  -6   19.18    9.75
  -1 -15   6   13.29    7.32
   1 -15  -6    7.74    8.21
  -1  15   5  119.93   18.26
  -1 -15   5   79.02   21.11
  -1 -15   5   80.34   20.52
   1 -15  -5  142.41   12.57
  -1 -15   5   64.92   18.20
   1 -15  -5  108.54   15.48
  -1  15   4   36.95    7.92
  -1 -15   4    9.67    3.46
  -1 -15   4   25.20   10.33
   1 -15  -4   11.51    5.88
  -1 -15   4   28.69    7.05
   1 -15  -4   16.97    5.00
  -1  15   3  193.02   34.82
  -1 -15   3  183.95   14.60
  -1 -15   3  221.99   20.19
   1 -15  -3  153.30   33.22
  -1 -15   3  149.84   25.86
   1 -15  -3  185.60   22.98
   1  15  -2    2.33    3.66
  -1  15   2    4.32    3.53
  -1 -15   2   -4.93    7.13
   1 -15  -2    6.84    4.96
  -1 -15   2    4.70    6.96
   1 -15  -2   19.82    8.10
   1  15  -1  218.39   15.94
  -1  15   1  203.78   10.73
   1 -15  -1  166.10   32.82
  -1 -15   1  156.84   37.59
   1 -15  -1  211.17   21.97
  -1 -15   1  160.88   34.24
  -1  15   0    8.43    4.44
   1  15   0    8.01    3.31
   1 -15   0    4.96    7.47
  -1 -15   0    9.90    6.28
   1 -15   0   17.42    7.59
  -1 -15   0    9.67    7.31
  -1  15  -1  223.96   11.77
   1  15   1  233.29   12.48
   1 -15   1  224.35   11.83
  -1 -15  -1  200.24   18.24
   1 -15   1  178.75   17.81
  -1 -15  -1  209.01   37.92
   1  15   2    5.55    3.03
   1 -15   2    6.74    6.47
   1 -15   2   14.45    5.40
  -1 -15  -2    3.28    2.79
   1 -15   2    9.17    8.47
  -1 -15  -2   22.39   10.65
   1  15   3  275.83   21.04
   1 -15   3  310.96   66.21
   1 -15   3  307.54   66.53
  -1 -15  -3  281.49   21.39
   1 -15   3  317.16   66.67
  -1 -15  -3  259.61   29.99
   1  15   4    9.25    7.13
   1 -15   4   18.98    8.89
   1 -15   4   19.58    9.60
  -1 -15  -4    7.30    4.44
   1 -15   4    6.94    5.06
  -1 -15  -4   10.89    5.36
   1  15   5  124.68   31.18
   1 -15   5  101.62   30.08
   1 -15   5   99.73   28.93
  -1 -15  -5  163.34   31.20
   1 -15   5  103.76   28.04
  -1 -15  -5  115.42   31.19
  -2   0  15    7.28    4.18
  -2   0  14  250.37   45.11
  -2   0  13    2.56    3.99
  -2   0  13   -1.55    3.25
  -2   0  12  258.73   20.58
  -2   0  12  258.53   13.21
  -2   0  11   10.96    6.50
  -2   0  11   -1.01    3.34
  -2   0  10  478.11   33.01
  -2   0  10  471.45   20.71
  -2   0   9    1.36    6.25
  -2   0   9   -0.33    3.37
   2   0  -9   -0.73    1.05
   2   0  -9    2.74    1.68
  -2   0   8  935.59   32.37
  -2   0   8  886.31   28.53
   2   0  -8  881.13   26.10
  -2   0   7   -0.42    4.94
  -2   0   7    1.63    1.31
   2   0  -7    0.54    0.80
  -2   0   6  295.45    9.16
  -2   0   6  301.46    8.45
   2   0  -6  288.22    9.64
   2   0  -6  302.00    7.16
  -2   0   5   -4.24    3.90
  -2   0   5   -0.16    2.12
   2   0  -5    4.60    2.78
   2   0  -5   -1.13    0.70
  -2   0   4 3294.04   49.88
   2   0  -4 3165.57   47.76
  -2   0   4 3200.16   47.58
   2   0  -4 3178.06   47.24
   2   0  -4 3195.46   46.97
  -2   0   3    1.97    3.15
   2   0  -3    3.22    1.75
   2   0  -3    3.69    1.65
   2   0   1    1.24    2.54
  -2   0  -1   -0.06    2.27
   2   0   1   -0.13    2.24
  -2   0  -1    2.92    1.45
   2   0   1    1.88    1.23
  -2   0  -1   -2.11    1.71
  -2   0  -2 6171.40  146.68
   2   0   2 6253.43  148.70
  -2   0  -2 5893.20   87.36
   2   0   2 6085.22   89.92
  -2   0  -2 6117.55   90.34
   2   0   3    6.12    3.96
   2   0   3    1.70    4.00
  -2   0  -3    0.76    1.15
   2   0   4  977.31   24.54
   2   0   4  967.75   20.73
   2   0   4 1016.83   22.78
   2   0   5    6.45    5.07
   2   0   5    0.48    1.16
   2   0   6  790.40   25.58
   2   0   6  806.48   30.95
   2   0   6  801.70   25.41
   2   0   7    7.12    4.45
   2   0   7    7.83    3.44
   2   0   7    2.73    1.84
   2   0   8  943.56   36.56
   2   0   8  965.07   36.63
   2   0   8  923.02   33.43
   2   0   9    1.25    4.23
   2   0   9    1.92    2.79
   2   0   9    5.94    3.16
   2   0  10  296.83   16.65
   2   0  10  274.84   33.70
   2   0  10  297.99   14.20
   2   0  11   14.47    7.50
   2   0  11    8.05    3.88
   2   0  12  198.18   31.90
   2   0  12  167.69   19.30
   2   0  13   12.65    9.00
   2   0  13   -2.01    4.62
  -2   2  15   36.36   12.48
  -2  -2  15   40.30   13.58
  -2   2  14   72.27   12.55
  -2  -2  14   39.45   10.50
  -2   2  13   32.19   10.99
  -2  -2  13   53.71    9.94
  -2   2  13   36.92    7.57
  -2  -2  13   38.14   13.05
  -2   2  12   19.95    5.99
  -2  -2  12   50.71    9.33
  -2   2  12   30.00    5.28
  -2  -2  12   44.52   11.41
  -2   2  11   53.50    8.59
  -2  -2  11   53.80    8.40
  -2   2  11   49.40    9.96
  -2  -2  11   42.33    5.87
   2  -2 -11   27.82    6.34
  -2   2  10  112.80   19.46
  -2  -2  10   75.41    9.28
  -2   2  10  107.27    8.39
  -2  -2  10   90.20   13.55
   2  -2 -10   60.49   17.64
   2   2 -10   81.49    4.32
  -2   2   9   76.07   14.46
  -2  -2   9   48.53    6.49
  -2   2   9   60.55    8.85
  -2  -2   9   68.66   14.82
   2   2  -9   40.78    5.43
   2  -2  -9   56.70    7.13
  -2   2   8  213.11   23.29
  -2  -2   8  187.37   12.15
  -2   2   8  188.39   14.10
  -2  -2   8  188.33   12.35
  -2  -2   8  198.10    9.72
   2   2  -8  180.10    9.40
   2  -2  -8  201.06   16.71
  -2   2   7   42.08    9.21
  -2  -2   7   46.87    8.82
  -2   2   7   48.09    7.81
  -2  -2   7   57.91   12.29
  -2  -2   7   31.74    2.29
   2   2  -7   33.12    4.19
   2  -2  -7   47.49    7.58
  -2   2   6   80.39   10.14
  -2  -2   6   93.64   18.49
  -2   2   6   81.86    7.32
  -2  -2   6   83.01    4.67
   2  -2  -6   78.13    6.57
  -2  -2   6   83.55    3.82
   2   2  -6   85.03    4.22
   2  -2  -6   94.13    6.37
  -2   2   5    6.86    2.85
  -2  -2   5    3.57    2.21
  -2   2   5   10.91    2.68
   2  -2  -5    7.49    1.53
  -2  -2   5    5.54    2.18
   2   2  -5   13.85    2.75
  -2  -2   5   11.17    1.79
   2   2  -5   12.55    1.60
   2  -2  -5   15.45    3.52
  -2   2   5   11.58    2.18
  -2   2   4  135.81    5.50
   2  -2  -4  128.02    4.05
  -2  -2   4  135.08    5.18
  -2   2   4  143.58    4.63
   2  -2  -4  138.56    4.78
   2   2  -4  140.19    3.94
  -2  -2   4  127.27    2.94
   2  -2  -4  139.88    4.47
   2   2  -4  137.56    3.59
  -2   2   4  135.34    5.61
  -2   2   3   55.90   10.35
   2  -2  -3   62.49    3.82
  -2  -2   3   56.45    3.28
   2   2  -3   54.49    2.53
   2  -2  -3   51.18    2.32
  -2  -2   3   54.40    3.22
   2   2  -3   51.86    2.86
  -2  -2   3   66.98    5.46
   2  -2  -3   62.96    4.67
  -2   2   3   51.74    3.12
   2   2  -3   52.84    2.65
   2   2  -2  774.85   15.12
  -2  -2   2  771.89   14.15
  -2   2   2  774.16   13.53
   2  -2  -2  777.94   13.30
   2  -2  -2  789.94   12.43
  -2  -2   2  781.70   12.84
   2  -2  -2  787.45   12.72
   2   2  -2  769.36   12.38
   2  -2  -2  785.88   16.72
  -2   2   2  760.55   12.75
  -2  -2   2  770.99   13.18
   2   2  -2  750.94   11.86
  -2   2   1   40.48    4.00
   2   2  -1   41.03    2.22
  -2  -2   1   41.39    2.93
   2  -2  -1   42.11    2.11
   2   2  -1   43.36    2.55
  -2  -2   1   41.16    3.79
   2  -2  -1   42.31    2.36
  -2   2   1   40.99    4.16
  -2  -2   1   44.83    2.25
   2  -2  -1   51.75    8.87
  -2   2   1   58.06    8.86
  -2  -2   1   44.27    2.58
   2  -2   0   17.95    3.41
   2   2   0   16.00    3.54
  -2  -2   0   16.49    4.34
   2  -2   0   14.52    2.66
   2   2   0   16.12    2.62
  -2  -2   0   14.54    3.04
   2  -2   0   13.80    2.68
   2   2   0   16.54    2.91
  -2  -2   0   15.70    3.17
   2  -2   0   13.50    2.62
  -2   2   0   15.58    3.19
   2   2   1 3522.18   52.82
  -2  -2  -1 3642.13   54.54
   2  -2   1 3555.09   53.24
  -2   2  -1 3466.41   51.74
   2   2   1 3574.80   53.84
   2   2   1 3579.08   53.77
  -2  -2  -1 3551.31   53.90
   2  -2   1 3550.87   53.30
  -2   2  -1 3485.30   52.22
   2   2   2  182.43    5.55
   2  -2   2  179.52    7.96
  -2   2  -2  171.93    8.55
   2   2   2  189.32   11.71
   2  -2   2  172.84    6.29
   2   2   2  202.15   11.13
  -2  -2  -2  169.23    4.82
   2  -2   2  174.77    6.43
  -2   2  -2  180.57    9.02
   2   2   3   98.13    8.06
   2  -2   3   98.84    9.27
   2   2   3   95.74    6.57
   2  -2   3   94.82    4.80
   2   2   3  101.13    5.93
   2  -2   3   91.70    4.46
  -2   2  -3   99.78    8.09
   2   2   4  110.72    6.72
   2  -2   4  105.96    9.05
   2   2   4  101.78   15.63
   2  -2   4  120.49    7.67
   2   2   4  118.70    8.32
   2  -2   4  110.62   10.53
   2   2   5   39.74    9.69
   2  -2   5   41.20   14.69
   2   2   5   40.03    9.87
   2  -2   5   36.65    7.72
   2   2   5   43.67    8.57
   2  -2   5   38.88    6.00
   2   2   6    8.76    5.17
   2  -2   6   17.25    6.45
   2   2   6   11.92    2.23
   2  -2   6   18.04    5.04
   2   2   6    6.83    3.47
   2  -2   6   21.80    4.60
   2   2   7   27.36    5.86
   2  -2   7   28.61    5.48
   2   2   7   23.24    4.23
   2  -2   7   15.83    6.83
   2   2   7   30.06    9.90
   2  -2   7   20.14    3.82
   2   2   8   91.79    8.23
   2  -2   8   92.87   18.97
   2   2   8   90.33   17.45
   2  -2   8   83.44   15.75
   2  -2   8   87.56    7.67
  -2  -2  -8   87.58   15.26
   2   2   9   46.52    8.23
   2  -2   9   44.64    6.78
   2   2   9   56.12    8.66
   2  -2   9   43.64    8.65
   2  -2   9   41.32    7.63
  -2  -2  -9   39.02    5.97
   2   2  10   52.12    9.72
   2  -2  10   60.00    9.99
   2   2  10   53.29   12.36
   2  -2  10   60.37   11.88
  -2  -2 -10   48.74    9.49
   2   2  11   13.64    8.24
   2  -2  11   17.79    8.49
   2   2  11   12.92    4.83
   2  -2  11   12.84    4.42
  -2  -2 -11    3.48    1.85
   2   2  12    9.72    7.04
   2  -2  12   12.80    6.69
   2   2  12   17.96    6.10
   2  -2  12    4.13    4.39
   2   2  13    9.70    5.56
   2  -2  13   17.62    6.29
   2   2  13    4.94    2.46
   2  -2  13    4.83    5.50
  -2   4  14   68.03    8.93
  -2  -4  14   50.59    7.40
  -2   4  13  159.75   22.14
  -2  -4  13  144.90   14.79
  -2  -4  13  131.87   23.46
  -2   4  12   44.25   10.09
  -2  -4  12   55.79   13.92
  -2   4  12   30.40    6.53
  -2  -4  12   36.62    7.38
  -2   4  11  344.61   44.18
  -2  -4  11  363.30   40.18
  -2   4  11  335.11   27.25
  -2  -4  11  369.45   22.94
   2  -4 -11  388.33   19.90
  -2   4  10   43.34   11.65
  -2  -4  10   42.78    8.84
  -2   4  10   50.60    7.93
  -2  -4  10   46.45    8.41
   2  -4 -10   45.20   10.11
  -2   4   9  379.05   29.16
  -2  -4   9  397.18   17.52
  -2   4   9  376.39   16.96
  -2  -4   9  379.40   17.28
  -2  -4   9  356.07   12.89
   2  -4  -9  358.23   22.02
  -2   4   8   76.94   13.05
  -2  -4   8   90.37   17.34
  -2   4   8   83.21   11.95
  -2  -4   8  114.28   18.75
  -2  -4   8   73.83    5.70
   2   4  -8   61.32    7.36
   2  -4  -8   88.72   18.10
  -2   4   7  897.23   31.90
  -2  -4   7  870.09   29.13
  -2   4   7  857.91   27.91
  -2  -4   7  841.03   31.29
  -2  -4   7  806.77   24.00
   2   4  -7  829.12   24.74
   2  -4  -7  908.71   28.63
  -2  -4   6   93.33    8.82
  -2   4   6   75.77    7.41
  -2  -4   6   87.01    6.62
  -2  -4   6   71.75    6.88
   2   4  -6   76.76    6.46
   2  -4  -6   96.26   16.38
  -2  -4   5 1053.42   25.34
  -2   4   5 1051.86   21.77
  -2  -4   5 1089.84   30.60
  -2  -4   5 1028.16   20.76
   2  -4  -5 1088.91   23.89
   2   4  -5 1008.01   20.29
  -2   4   4   16.57    2.71
  -2  -4   4   19.31    3.75
  -2   4   4   20.73    4.01
  -2  -4   4   17.05    2.50
   2  -4  -4   20.82    5.13
   2   4  -4   18.91    3.47
  -2   4   3  769.37   15.33
  -2  -4   3  787.36   17.46
   2  -4  -3  743.68   15.49
  -2  -4   3  798.70   20.08
  -2  -4   3  790.41   14.99
   2  -4  -3  777.58   14.82
   2   4  -2   57.50   11.01
  -2   4   2   46.50    3.99
   2  -4  -2   48.02    5.28
   2  -4  -2   49.25    6.53
  -2  -4   2   48.21    3.42
   2  -4  -2   59.68   10.34
   2  -4  -2   70.81   11.45
   2   4  -2   52.47    3.70
  -2   4   1  676.61   11.76
   2   4  -1  667.10   12.40
   2  -4  -1  645.15   11.21
   2  -4  -1  681.20   18.24
   2  -4  -1  650.03   14.19
  -2  -4   1  671.38   12.87
  -2   4   0  731.92   13.65
   2   4   0  725.68   12.67
   2  -4   0  713.00   13.69
   2  -4   0  724.35   17.07
  -2  -4   0  715.07   13.22
   2   4   2  422.84   12.30
   2  -4   2  431.89   11.69
   2   4   2  386.82    9.55
   2  -4   2  411.69   12.91
  -2  -4  -2  405.60   10.56
   2   4   3 2540.17   50.38
   2   4   3 2620.26   51.78
   2  -4   3 2657.10   55.46
   2  -4   3 2644.23   51.91
   2   4   4  405.22   19.61
   2  -4   4  476.49   14.21
   2  -4   4  476.92   16.39
   2  -4   4  454.88   16.67
  -2  -4  -4  474.25   21.30
   2   4   5 1042.25   32.44
   2  -4   5  976.12   30.73
   2   4   5 1038.00   34.24
   2  -4   5  997.46   31.59
   2  -4   5  906.50   29.14
  -2  -4  -5  928.50   32.43
   2   4   6  392.76   14.43
   2  -4   6  432.64   25.97
   2   4   6  406.50   17.60
   2  -4   6  370.42   13.83
   2  -4   6  379.24   14.97
  -2  -4  -6  392.29   14.34
   2   4   7  948.58   38.03
   2  -4   7  934.70   34.77
   2   4   7  923.88   35.89
   2  -4   7  917.57   40.57
   2  -4   7  898.29   31.97
  -2  -4  -7  950.04   32.70
   2   4   8   44.26   10.71
   2  -4   8   35.74    6.90
   2   4   8   36.38    8.05
   2  -4   8   46.66    8.41
   2  -4   8   31.33    5.37
  -2  -4  -8   34.27    8.03
   2   4   9  909.30   30.52
   2  -4   9  888.05   46.79
   2   4   9  845.69   48.64
   2  -4   9  967.79   46.42
   2  -4   9  870.00   40.95
  -2  -4  -9  921.75   14.05
   2   4  10   77.45   13.66
   2  -4  10   64.70   10.90
   2   4  10   78.35   12.34
   2  -4  10   60.62   12.75
  -2  -4 -10   63.10   11.71
   2   4  11  129.72   22.56
   2  -4  11  109.92   10.10
   2   4  11   87.32   14.97
   2  -4  11   95.02   22.19
  -2  -4 -11   62.96   16.84
   2   4  12    3.06    6.45
   2  -4  12   27.52    9.84
   2   4  12    5.16    3.93
   2  -4  12   13.50    5.43
   2   4  13   62.27   14.73
   2  -4  13   68.81   16.21
   2   4  13   40.55   11.93
   2  -4  13   52.67   14.00
  -2   6  14   10.85    5.60
  -2  -6  14    2.13    6.17
  -2   6  13   35.18    7.26
  -2  -6  13   15.17    7.54
  -2  -6  13   28.78    9.96
  -2   6  12   19.42    5.31
  -2  -6  12    3.24    5.61
  -2   6  12   17.58    4.58
  -2  -6  12   15.55    5.49
   2  -6 -12    4.59    4.50
  -2   6  11   52.75   10.24
  -2  -6  11   36.01    7.14
  -2   6  11   39.60    7.27
  -2  -6  11   27.00    9.44
   2  -6 -11   28.22    5.44
  -2   6  10    6.57    3.94
  -2  -6  10   22.91    8.24
  -2   6  10    5.87    3.75
  -2  -6  10    6.70    2.69
   2  -6 -10    7.25    5.86
  -2   6   9  104.13   19.01
  -2  -6   9  103.83   13.10
  -2   6   9   93.29    7.04
  -2  -6   9   90.56   16.26
   2  -6  -9   73.23   16.25
  -2   6   8   92.89   16.22
  -2  -6   8   95.38   18.11
  -2   6   8  107.94   13.11
  -2  -6   8  100.49   18.66
  -2  -6   8   81.61   10.42
   2  -6  -8   85.08   13.93
  -2   6   7  119.88    8.88
  -2  -6   7  121.10   25.94
  -2   6   7  128.93   18.59
  -2  -6   7  146.06   21.14
  -2  -6   7  123.43   10.02
   2  -6  -7  126.39   21.86
  -2   6   6   19.01    3.85
  -2  -6   6   25.64    5.48
  -2   6   6   23.32    4.76
  -2  -6   6   27.47    6.53
  -2  -6   6   24.02    4.79
   2  -6  -6   29.93    4.54
  -2   6   5  107.80    8.94
  -2  -6   5  112.63   11.80
  -2   6   5  111.10    7.45
  -2  -6   5  110.54    9.11
  -2  -6   5  127.10   13.70
   2  -6  -5  127.51   10.67
  -2  -6   4  299.50   10.50
  -2   6   4  296.39   11.05
  -2  -6   4  271.29   11.94
  -2  -6   4  298.67   15.49
   2  -6  -4  289.77   19.33
   2   6  -3  149.52    8.07
  -2  -6   3  145.02    7.22
   2  -6  -3  149.05    7.22
  -2  -6   3  151.48    7.09
   2  -6  -3  149.28   10.62
   2   6  -2  161.36   13.83
  -2   6   2  152.67    6.12
  -2  -6   2  150.99   11.85
   2  -6  -2  156.89    9.45
   2  -6  -2  157.24    9.79
  -2  -6   2  158.20    9.50
  -2   6   1   36.04    5.86
   2   6  -1   36.65    7.18
  -2  -6   1   31.72    6.79
   2  -6  -1   28.41    5.43
  -2  -6   1   34.89    6.60
  -2   6   0  134.35    9.27
   2   6   0  146.19    7.74
   2   6   0  138.89    6.29
   2  -6   0  157.90    9.66
   2  -6   0  141.26   15.52
  -2  -6   0  154.31    7.99
  -2   6  -1  281.67    7.99
   2   6   1  240.81    8.31
   2   6   1  250.63    8.64
   2  -6   1  267.71   10.77
   2  -6   1  260.72   14.39
  -2  -6  -1  270.01   11.40
   2   6   2  783.62   21.28
   2  -6   2  767.74   26.42
   2   6   2  707.46   19.40
   2  -6   2  767.21   23.72
   2  -6   2  758.81   31.30
  -2  -6  -2  749.21   20.59
   2   6   3  340.55   18.76
   2  -6   3  355.39   11.59
   2   6   3  349.01   13.06
   2  -6   3  333.69   11.80
   2  -6   3  362.50   11.69
  -2  -6  -3  359.74   12.71
   2   6   4   29.13    5.73
   2  -6   4   41.13    7.91
   2   6   4   41.77    7.20
   2  -6   4   43.10    7.36
   2  -6   4   46.02    6.39
  -2  -6  -4   38.39    6.33
   2   6   5   12.69    4.15
   2  -6   5   15.47    5.84
   2   6   5    9.47    2.79
   2  -6   5   10.07    6.19
   2  -6   5    9.29    3.39
  -2  -6  -5   16.25    3.35
   2   6   6   -0.79    5.30
   2  -6   6   -0.13    2.75
   2   6   6    5.76    4.28
   2  -6   6    4.01    4.31
   2  -6   6    0.00    3.36
  -2  -6  -6    3.84    4.22
   2   6   7   34.00    7.40
   2  -6   7   42.15    8.63
   2   6   7   38.89    6.21
   2  -6   7   44.10    8.97
   2  -6   7   31.60    6.42
  -2  -6  -7   41.41   10.65
   2   6   8   33.91    8.21
   2  -6   8   29.64    6.86
   2   6   8   27.47    7.21
   2  -6   8   13.80    6.91
   2  -6   8   28.46    5.44
  -2  -6  -8   28.07    7.33
   2   6   9   14.61    6.61
   2  -6   9   25.97    5.02
   2   6   9   28.62    4.43
   2  -6   9   34.07   10.34
  -2  -6  -9   25.71    5.16
   2   6  10   15.59    4.98
   2  -6  10    1.25    7.11
   2   6  10    7.06    3.90
   2  -6  10   12.61    5.65
  -2  -6 -10    1.62    2.82
   2   6  11    6.32    5.74
   2  -6  11   29.78   11.45
   2   6  11   -0.19    4.45
   2  -6  11    8.03    3.19
  -2  -6 -11    2.84    2.61
   2   6  12    4.85    4.60
   2  -6  12    3.26    7.43
   2   6  12    3.35    3.17
   2  -6  12   -2.92    5.18
  -2   8  13   41.25   10.59
  -2  -8  13   26.94   11.20
  -2   8  12  100.58   14.62
  -2  -8  12   79.73   21.26
  -2  -8  12   77.39   11.24
   2  -8 -12   44.44   13.91
  -2   8  11   80.62   10.18
  -2  -8  11  117.80   18.37
  -2   8  11   63.59   13.84
  -2  -8  11   73.28   14.65
   2  -8 -11   61.90   12.71
  -2   8  10  136.61   17.23
  -2  -8  10  126.07   26.90
  -2   8  10  136.39   10.35
  -2  -8  10  114.83   18.57
   2  -8 -10  134.71    9.71
  -2   8   9  235.93   30.69
  -2  -8   9  222.67   14.49
  -2   8   9  198.49   14.31
  -2  -8   9  247.50   25.74
   2  -8  -9  216.03   14.33
  -2   8   8  144.78   10.44
  -2  -8   8  160.98   10.69
  -2   8   8  163.90    9.67
  -2  -8   8  163.75   24.86
  -2  -8   8  119.78   16.24
   2  -8  -8  132.19   29.60
  -2   8   7   69.58   13.37
  -2  -8   7   69.76   13.55
  -2   8   7   60.02   14.35
  -2  -8   7   45.42    7.55
  -2  -8   7   43.11    7.41
   2  -8  -7   53.27   14.51
  -2   8   6   92.25   15.91
  -2  -8   6  116.17   19.02
  -2   8   6  112.26   18.29
  -2  -8   6   87.71   23.09
  -2  -8   6   93.33   15.02
   2  -8  -6   98.09   26.49
  -2   8   5  270.50   14.15
  -2  -8   5  267.94   13.01
  -2  -8   5  254.37   14.70
  -2  -8   5  266.45   22.35
   2  -8  -5  278.88   16.27
  -2   8   4  248.09   10.36
  -2  -8   4  224.36   13.76
  -2  -8   4  245.28   23.41
   2  -8  -4  232.68   10.03
  -2  -8   4  248.87   14.83
   2  -8  -4  246.99   14.37
   2   8  -3  285.90   13.47
  -2   8   3  265.11   11.59
  -2  -8   3  280.59   11.96
   2  -8  -3  313.93   13.63
  -2  -8   3  339.21   23.51
   2  -8  -3  337.72   23.01
  -2   8   2  459.23   16.66
  -2  -8   2  473.58   16.96
   2  -8  -2  482.17   17.24
   2  -8  -2  496.04   18.44
  -2  -8   2  452.73   22.93
  -2   8   1  844.64   27.48
   2   8  -1  878.40   27.66
   2  -8  -1  892.97   29.55
  -2  -8   1  849.05   27.28
   2  -8  -1  867.74   28.60
  -2  -8   1  872.87   28.47
  -2   8   0  431.83   18.22
   2   8   0  418.22   15.20
   2  -8   0  426.10   17.23
  -2  -8   0  454.48   26.91
   2  -8   0  443.85   20.93
  -2  -8   0  425.29   25.47
  -2   8  -1  962.90   31.13
   2   8   1  912.71   31.97
   2   8   1  873.34   27.87
   2  -8   1  937.58   30.84
   2  -8   1  961.77   32.39
  -2  -8  -1  975.39   39.83
   2   8   2  712.14   23.29
   2  -8   2  670.20   20.37
   2   8   2  712.08   24.91
   2  -8   2  709.92   26.38
  -2  -8  -2  649.83   20.45
   2   8   3  492.25   22.46
   2  -8   3  496.49   16.88
   2   8   3  495.31   24.26
   2  -8   3  563.59   33.69
   2  -8   3  507.88   23.66
  -2  -8  -3  524.29   18.20
   2   8   4  236.52   10.75
   2  -8   4  232.27   13.10
   2   8   4  239.93   15.05
   2  -8   4  241.44   13.91
   2  -8   4  214.18   11.27
  -2  -8  -4  228.34   16.51
   2   8   5  347.25   14.70
   2  -8   5  369.94   18.59
   2   8   5  345.00   19.34
   2  -8   5  374.84   18.96
   2  -8   5  336.28   19.58
  -2  -8  -5  350.52   40.59
   2   8   6  220.96   31.70
   2  -8   6  197.68   34.12
   2   8   6  210.71   16.04
   2  -8   6  223.98   12.22
   2  -8   6  214.16   16.48
  -2  -8  -6  199.39   33.70
   2   8   7  465.00   27.68
   2  -8   7  406.33   30.97
   2   8   7  433.34   26.05
   2  -8   7  485.12   28.23
   2  -8   7  467.64   28.05
  -2  -8  -7  446.14   31.00
   2   8   8  197.24   29.14
   2  -8   8  169.02   17.51
   2   8   8  186.80   26.06
   2  -8   8  182.69   35.19
   2  -8   8  139.73   14.07
  -2  -8  -8  146.50   28.57
   2   8   9  167.47   32.80
   2  -8   9  144.14   25.86
   2   8   9  141.37   21.87
   2  -8   9  169.18   31.19
  -2  -8  -9  117.28   30.16
   2   8  10   60.52    9.68
   2  -8  10   70.69   12.64
   2   8  10   42.42    9.59
   2  -8  10   36.33   11.08
  -2  -8 -10   28.25    9.44
   2   8  11   89.11   12.27
   2  -8  11   99.88   25.85
   2   8  11   81.36   17.11
   2  -8  11   78.60   11.01
  -2  10  12   31.27   10.63
  -2 -10  12   37.76   12.43
  -2 -10  12   27.96    8.51
   2 -10 -12   19.82    6.50
  -2  10  11    9.90    8.34
  -2 -10  11   14.34    7.74
  -2  10  11    1.38    2.02
  -2 -10  11   13.48    6.57
   2 -10 -11   14.03    7.43
  -2  10  10   36.79   10.65
  -2 -10  10   22.68   12.54
  -2  10  10   26.29    9.12
  -2 -10  10   44.61    7.78
   2 -10 -10   40.38   12.10
  -2  10   9   44.68    6.60
  -2 -10   9   39.09    9.54
  -2  10   9   48.33    8.65
  -2 -10   9   31.67    9.54
   2 -10  -9   24.17   10.80
  -2  10   8   55.54    9.37
  -2 -10   8   33.02    7.13
  -2  10   8   30.69    8.75
  -2 -10   8   40.67    8.54
  -2 -10   8   30.15    6.14
   2 -10  -8   26.90    7.60
  -2  10   7  105.99   14.20
  -2 -10   7  118.79   18.22
  -2 -10   7  118.43   10.56
   2 -10  -7  102.77    6.49
  -2 -10   7   94.13   14.33
   2 -10  -7   97.84   26.19
  -2  10   6   56.98    8.66
  -2 -10   6   50.26    9.49
  -2 -10   6   53.61    9.23
   2 -10  -6   42.28    7.40
  -2 -10   6   52.40   10.00
   2 -10  -6   43.10    9.83
  -2  10   5   12.86    6.93
  -2 -10   5   33.40    6.67
  -2 -10   5   17.98    6.20
   2 -10  -5   25.23    6.31
  -2 -10   5   13.62    6.19
   2 -10  -5   17.91    7.59
  -2  10   4   70.98   12.18
  -2 -10   4   61.96   13.46
  -2 -10   4   68.94   15.93
   2 -10  -4   74.66   14.61
  -2 -10   4   78.63   12.06
   2 -10  -4   78.45   12.07
   2  10  -3   -6.94    5.61
  -2  10   3   11.03    5.17
  -2 -10   3    0.24    3.09
   2 -10  -3   12.30    5.64
  -2 -10   3   13.17    6.22
   2 -10  -3   10.78    5.13
   2  10  -2   98.39   15.52
  -2  10   2   75.69   10.89
  -2 -10   2   87.03   19.32
   2 -10  -2   88.98   17.61
   2 -10  -2   85.22   15.68
  -2 -10   2   84.66   13.57
   2  10  -1   35.25    7.49
  -2  10   1   34.47    6.01
   2 -10  -1   41.78    8.28
  -2 -10   1   42.73    9.96
   2 -10  -1   37.93    6.82
  -2 -10   1   44.08   10.67
  -2  10   0   74.43   12.02
   2  10   0   96.78   15.26
   2 -10   0   80.88   13.16
  -2 -10   0   74.25   16.64
   2 -10   0   81.90   12.22
  -2 -10   0   93.43   12.28
  -2  10  -1   30.82    6.16
   2  10   1   29.71    6.02
  -2 -10  -1   22.15    5.78
   2 -10   1   30.13    6.23
  -2 -10  -1   15.46    7.81
   2  10   2   13.82    5.40
   2 -10   2   12.09    5.32
   2 -10   2   16.63    7.99
  -2 -10  -2    7.36    5.11
   2 -10   2   12.50    7.56
  -2 -10  -2   12.25    7.20
   2  10   3   16.25    6.24
   2 -10   3   20.16    5.89
   2  10   3   11.20    3.39
   2 -10   3   11.05    3.94
   2 -10   3   20.42    7.67
  -2 -10  -3   26.78    8.42
   2  10   4   48.62    9.36
   2 -10   4   40.00   12.24
   2  10   4   45.53    8.86
   2 -10   4   54.86   10.25
   2 -10   4   48.26    7.64
  -2 -10  -4   45.72    9.03
   2  10   5   24.29    8.74
   2 -10   5   30.18    6.34
   2  10   5   10.36    3.46
   2 -10   5   13.44    7.41
   2 -10   5   21.54    6.84
  -2 -10  -5   13.36    4.42
   2  10   6   21.76    7.18
   2 -10   6    8.06    4.34
   2  10   6   15.73    7.17
   2 -10   6   10.16    6.21
   2 -10   6   14.10    8.16
  -2 -10  -6   10.13    6.89
   2  10   7    8.42    4.44
   2 -10   7   15.94    8.55
   2  10   7    6.42    3.90
   2 -10   7   15.40    7.00
   2 -10   7   11.98    3.44
  -2 -10  -7   13.97    6.69
   2  10   8   16.18   10.14
   2 -10   8   22.47   10.53
   2  10   8   20.53    8.31
   2 -10   8   13.49    6.07
  -2 -10  -8    8.87    6.97
   2  10   9    5.90    2.81
   2 -10   9    3.38    7.08
   2  10   9   14.90    6.03
   2 -10   9   19.93    8.79
  -2 -10  -9    8.80    4.20
   2  10  10   77.29   11.97
   2 -10  10   64.15   20.32
   2  10  10   62.42   12.17
   2 -10  10   66.07   18.02
  -2 -10 -10   52.05   15.18
  -2  12  10  151.69   23.18
  -2 -12  10  127.41   31.00
  -2 -12  10   98.43   23.50
   2 -12 -10  134.00   10.31
   2 -12 -10   92.72   24.62
  -2  12   9   24.77    8.38
  -2 -12   9   16.35    8.83
  -2 -12   9   12.28    7.48
   2 -12  -9   25.44   10.85
   2 -12  -9   11.48    6.21
  -2  12   8  267.31   29.71
  -2 -12   8  246.56   20.66
  -2 -12   8  306.42   27.97
   2 -12  -8  230.31   17.72
   2 -12  -8  177.60   40.73
  -2  12   7   20.43    7.46
  -2 -12   7   19.76    7.86
  -2 -12   7    4.12    2.96
   2 -12  -7   17.66    6.04
  -2 -12   7   19.87    8.42
   2 -12  -7   20.93    6.64
  -2  12   6  312.72   19.36
  -2 -12   6  309.76   11.80
  -2 -12   6  342.74   17.01
   2 -12  -6  311.61   33.68
  -2 -12   6  310.23   22.53
   2 -12  -6  355.32   18.04
  -2  12   5  262.21   34.37
  -2 -12   5  196.34   31.43
  -2 -12   5  186.92   39.02
   2 -12  -5  207.61   20.10
  -2 -12   5  198.31   22.25
   2 -12  -5  168.72   36.36
  -2  12   4  306.60   16.18
  -2 -12   4  297.46   18.36
  -2 -12   4  326.81   18.29
   2 -12  -4  307.30   27.59
  -2 -12   4  298.23   23.88
   2 -12  -4  293.21   16.29
   2  12  -3   33.15   10.09
  -2  12   3   34.66    6.67
  -2 -12   3   27.88    9.41
   2 -12  -3   35.28    7.78
  -2 -12   3   31.08    6.29
   2 -12  -3   35.30    9.89
   2  12  -2  432.00   27.52
  -2  12   2  399.94   24.09
  -2 -12   2  405.89   26.86
   2 -12  -2  433.34   43.71
   2 -12  -2  453.58   24.85
  -2 -12   2  391.01   36.87
  -2  12   1    7.36    4.56
   2  12  -1   20.13    5.68
   2 -12  -1    6.36    3.35
  -2 -12   1    5.65    4.17
   2 -12  -1   10.00    7.59
  -2 -12   1    6.77    3.22
  -2  12   0  618.00   33.63
   2  12   0  621.16   30.52
   2 -12   0  620.76   47.36
  -2 -12   0  615.60   32.63
   2 -12   0  673.46   57.56
  -2 -12   0  539.15   30.61
  -2  12  -1  108.47   20.41
   2  12   1  116.21   15.46
   2 -12   1  124.34   22.57
  -2 -12  -1   87.72   25.47
   2 -12   1  111.50   21.12
  -2 -12  -1  111.33   25.25
   2  12   2  380.29   20.31
   2 -12   2  366.96   23.66
   2 -12   2  368.93   20.92
  -2 -12  -2  334.16   29.49
   2 -12   2  368.68   22.62
  -2 -12  -2  367.75   25.00
   2  12   3   71.03   17.50
   2 -12   3   75.56    8.89
   2 -12   3   66.16   12.16
  -2 -12  -3   64.16   16.57
   2 -12   3   72.92    8.18
  -2 -12  -3   76.54   13.04
   2  12   4  295.46   17.35
   2 -12   4  295.25   17.28
  -2 -12  -4  271.99   19.82
   2 -12   4  269.75   12.32
  -2 -12  -4  219.43   44.85
   2  12   5   35.13    9.92
   2 -12   5   14.12    7.03
   2 -12   5   36.88   13.86
   2 -12   5   16.84    7.58
  -2 -12  -5   15.18    8.04
   2  12   6  285.61   26.70
   2 -12   6  239.52   41.96
   2  12   6  246.60   23.25
   2 -12   6  291.87   27.51
   2 -12   6  242.87   25.50
  -2 -12  -6  198.80   47.46
   2  12   7   11.78    5.01
   2 -12   7   11.75    4.28
   2  12   7    6.35    4.73
   2 -12   7   11.18    4.76
   2 -12   7    3.08    2.64
  -2 -12  -7   12.30    7.83
   2  12   8   79.72   19.89
   2 -12   8   70.09   24.92
   2  12   8   62.45   21.58
   2 -12   8   92.27   19.02
  -2 -12  -8   68.61   11.99
   2  12   9   27.59   11.05
   2 -12   9   31.37   12.88
   2  12   9   24.94    5.71
   2 -12   9   24.06    8.14
  -2 -12  -9   22.87    8.09
  -2  14   8    9.41    6.52
  -2 -14   8   12.10    6.54
  -2 -14   8    5.03    4.46
   2 -14  -8   -0.32    3.70
   2 -14  -8    9.76    7.22
  -2  14   7   16.51    6.66
  -2 -14   7   19.26    7.42
  -2 -14   7   11.05    5.96
   2 -14  -7   14.10    6.56
   2 -14  -7    2.30    7.05
  -2  14   6    9.31    4.62
  -2 -14   6   10.01    4.69
  -2 -14   6   17.26    9.50
   2 -14  -6   10.51    7.05
  -2 -14   6    0.50    3.86
   2 -14  -6    6.82    4.09
  -2  14   5   17.23    6.88
  -2 -14   5   40.79    8.14
  -2 -14   5   22.69    8.88
   2 -14  -5   27.88    7.74
  -2 -14   5   36.80    8.05
   2 -14  -5   49.73    9.65
  -2  14   4   63.66   13.89
  -2 -14   4   49.85   16.31
  -2 -14   4   19.27   11.94
   2 -14  -4   42.25    8.41
  -2 -14   4   16.51    5.07
   2 -14  -4   27.58    8.15
   2  14  -3   15.80    6.76
  -2  14   3   35.52    9.50
  -2 -14   3   28.11   11.38
   2 -14  -3   14.27    6.42
  -2 -14   3   10.47    4.46
   2 -14  -3    5.19    5.55
   2  14  -2   55.41   11.57
  -2 -14   2   42.82    7.80
   2 -14  -2   35.71    6.84
   2 -14  -2   44.86    9.45
  -2 -14   2   42.96    9.25
  -2  14   1    9.42    3.93
   2  14  -1   10.34    6.32
  -2 -14   1    9.57    4.43
   2 -14  -1   17.17    9.41
  -2 -14   1   16.28    7.22
  -2  14   0   17.41    6.98
   2  14   0   -0.71    5.21
   2 -14   0   22.79    7.72
  -2 -14   0   11.78    9.43
   2 -14   0    3.56    5.22
  -2 -14   0    9.21    6.52
  -2  14  -1    1.62    8.19
   2  14   1   25.01   10.54
   2 -14   1   19.08    9.27
  -2 -14  -1    7.91    6.85
   2 -14   1   41.85   11.20
  -2 -14  -1   19.18    9.41
   2  14   2   30.14    8.50
   2 -14   2   20.33    8.83
   2 -14   2   26.30    9.30
  -2 -14  -2    6.27    4.10
   2 -14   2   12.81    9.13
  -2 -14  -2   42.58   12.68
   2  14   3   -4.01    5.44
   2 -14   3   10.53    8.90
   2 -14   3   12.02    5.45
  -2 -14  -3   13.34    6.94
   2 -14   3    9.80    6.11
  -2 -14  -3   -1.26    7.75
   2  14   4    2.69    4.12
   2 -14   4    6.99    4.71
   2 -14   4    3.23    5.31
  -2 -14  -4    6.28    7.29
   2 -14   4    6.98    6.11
  -2 -14  -4    5.97    6.81
   2  14   5   11.61    6.90
   2 -14   5   19.11   10.61
   2 -14   5   16.38   10.24
  -2 -14  -5   28.11    9.88
   2 -14   5   21.79    7.50
  -2 -14  -5   21.13    8.71
   2  14   6    4.97    5.87
   2 -14   6    4.46    3.20
   2 -14   6   10.26    5.96
  -2 -14  -6   -2.03    6.18
   2 -14   6    7.19    3.05
  -2 -14  -6    2.46    5.42
  -2  16   4   13.12    6.47
  -2 -16   4   -1.54    5.88
  -2 -16   4    2.17    5.55
   2 -16  -4    1.73    3.95
  -2 -16   4    6.87    5.23
   2 -16  -4   17.98    8.22
  -2  16   3  128.36   34.86
  -2 -16   3  105.28   33.84
  -2 -16   3  130.07   45.62
   2 -16  -3  122.93   36.56
  -2 -16   3  112.12   31.68
   2 -16  -3  181.55   34.88
   2  16  -2    7.44    3.40
  -2  16   2   11.77    6.15
   2 -16  -2   14.07    9.65
  -2 -16   2   10.31    7.17
   2 -16  -2    7.93    9.15
  -2 -16   2    6.79    3.12
  -2  16   1   83.14   16.13
   2  16  -1   90.37   17.68
   2 -16  -1   78.54   13.53
  -2 -16   1  105.09   20.57
   2 -16  -1  109.83   13.62
  -2 -16   1   82.60   17.87
  -2  16   0    5.10    3.87
   2  16   0    8.36    6.23
   2 -16   0    1.62    7.04
  -2 -16   0    6.14    4.50
   2 -16   0   10.76    5.87
  -2 -16   0   19.41    6.60
   2  16   1   95.38   21.09
   2 -16   1   52.91   22.61
   2 -16   1   62.33   20.42
  -2 -16  -1   62.67   18.74
   2 -16   1   49.90   23.66
  -2 -16  -1   73.01   15.77
   2  16   2    7.43    3.44
   2 -16   2   15.00    8.20
   2 -16   2    6.86    6.14
  -2 -16  -2   15.14    7.13
   2 -16   2    8.17    6.45
  -2 -16  -2   18.28    5.85
  -3  -1  15   50.64    9.53
  -3   1  14  117.45   13.21
  -3  -1  14  118.94   28.58
  -3   1  13   96.92   16.99
  -3  -1  13  100.23   15.14
  -3   1  13   69.47   10.44
  -3  -1  13   71.33    8.09
  -3   1  12  168.70   30.99
  -3  -1  12  151.86   12.03
  -3   1  12  134.79   10.87
  -3  -1  12  137.06   15.83
  -3   1  11   75.68   10.35
  -3  -1  11   62.80   11.91
  -3   1  11   60.43   12.90
  -3  -1  11   71.61   11.23
  -3   1  10  227.20   12.68
  -3  -1  10  222.24   15.90
  -3   1  10  213.29   20.99
  -3  -1  10  183.75   14.39
   3   1 -10  199.97    6.88
   3  -1 -10  212.42    8.64
  -3   1   9   49.35    6.94
  -3  -1   9   51.10    9.32
  -3   1   9   41.28    8.78
  -3  -1   9   49.50   11.70
   3  -1  -9   37.38    5.52
   3   1  -9   35.93    2.16
   3   1  -9   43.04    3.33
   3  -1  -9   50.92    5.47
  -3   1   8  388.06   14.55
  -3  -1   8  390.64   16.28
  -3   1   8  387.64   15.24
  -3  -1   8  382.06   15.49
   3  -1  -8  376.04   11.87
   3   1  -8  375.55   11.05
   3   1  -8  391.91   11.53
   3  -1  -8  382.29   12.35
  -3   1   7  258.66   11.54
  -3  -1   7  287.23   10.08
   3  -1  -7  271.43   11.42
   3  -1  -7  261.87    7.29
   3  -1  -7  272.41    7.82
  -3  -1   6  990.36   21.32
  -3   1   6  977.18   19.60
   3  -1  -6  943.25   18.93
  -3  -1   6  967.74   20.37
   3   1  -6  945.34   19.11
   3  -1  -6  978.19   19.29
   3  -1  -6  994.00   20.17
  -3  -1   5   72.76    4.89
  -3   1   5   75.24    4.97
   3  -1  -5   76.74    2.44
  -3  -1   5   75.62    3.56
   3   1  -5   75.35    3.29
   3  -1  -5   82.91    6.18
  -3   1   5   72.05    4.07
   3  -1  -4 1019.94   16.50
  -3  -1   4 1046.33   17.12
   3   1  -4 1035.82   16.74
  -3   1   4 1043.56   15.80
   3  -1  -4 1035.81   15.72
  -3  -1   4 1037.85   17.08
   3   1  -4 1028.38   15.87
   3  -1  -4 1053.76   16.58
  -3   1   4 1069.84   16.68
  -3   1   3  100.58    4.64
   3  -1  -3  100.21    5.66
  -3  -1   3  106.38    7.60
   3   1  -3  107.31    3.25
   3  -1  -3  103.24    2.31
   3   1  -3  102.57    4.35
   3  -1  -3  115.21    7.70
  -3   1   3  101.65    3.56
   3   1  -2  757.96   11.73
  -3  -1   2  781.43   12.45
  -3   1   2  755.48   11.56
   3  -1  -2  756.88   11.44
   3   1  -2  764.27   11.96
  -3  -1   2  765.11   11.78
  -3   1   2  750.17   11.86
   3   1  -2  755.64   12.01
  -3  -1   2  758.01   12.50
   3  -1  -2  750.33   12.20
  -3   1   2  751.50   12.10
   3  -1  -1  182.18    3.60
   3   1  -1  191.16    3.77
  -3  -1   1  184.04    3.51
   3   1  -1  188.18    4.25
  -3  -1   1  187.69    3.94
   3  -1  -1  178.51    3.96
  -3   1   1  178.89    5.44
   3   1  -1  195.36    4.42
  -3  -1   1  179.76    4.57
   3  -1  -1  183.35    4.57
  -3   1   1  179.66    4.41
   3  -1   0 1743.34   26.43
  -3   1   0 1697.51   25.59
  -3  -1   0 1737.64   26.80
   3  -1   0 1738.53   26.79
  -3   1   0 1693.35   26.11
   3  -1   0 1741.26   29.08
   3   1   1   18.87    4.82
  -3  -1  -1   15.41    2.41
   3  -1   1   21.71    3.89
  -3   1  -1   18.36    2.55
   3   1   1   15.06    3.75
  -3  -1  -1   10.83    2.64
   3  -1   1   12.10    5.54
  -3   1  -1   17.81    3.28
   3   1   1   19.96    3.69
  -3  -1  -1   10.71    2.65
   3  -1   1    8.31    3.34
  -3   1  -1   17.70    5.18
   3   1   2  522.30   13.75
   3  -1   2  498.67   14.80
   3   1   2  497.08   10.17
   3  -1   2  492.38   10.44
   3   1   2  521.89   13.06
   3  -1   2  492.08   16.02
  -3   1  -2  487.27    9.86
   3   1   3  158.83   10.31
   3  -1   3  168.72    9.63
   3   1   3  133.42    7.71
   3  -1   3  135.24    8.75
   3  -1   3  150.97    9.34
   3   1   4  111.99    7.07
   3  -1   4  124.98    7.00
   3   1   4  111.07   10.73
   3  -1   4  103.86   11.79
   3   1   4  115.61   13.20
   3  -1   4  112.52    5.16
   3   1   5   85.59    7.63
   3  -1   5  100.43    7.87
   3   1   5   81.06    6.39
   3  -1   5   92.81   20.62
   3   1   5   77.74   10.73
   3  -1   5   97.53    9.05
   3   1   6  292.24   13.00
   3  -1   6  310.05   14.16
   3   1   6  293.16   18.16
   3  -1   6  280.77   13.09
   3   1   6  298.46   12.80
   3  -1   6  305.27   18.25
   3   1   7  111.07   20.81
   3  -1   7  137.28   12.77
   3   1   7  105.48   19.90
   3  -1   7  101.20   21.25
   3   1   7  122.14   16.00
   3  -1   7  112.06   11.42
   3   1   8  410.11   31.06
   3  -1   8  379.99   20.10
   3   1   8  394.77   20.54
   3  -1   8  393.09   17.25
   3   1   8  432.44   19.21
   3  -1   8  401.22   17.50
   3   1   9   22.80    7.61
   3  -1   9   15.01    7.84
   3   1   9    9.67    4.67
   3  -1   9   17.41    6.33
   3   1   9   18.71    4.88
   3  -1   9   19.64    5.83
   3   1  10  244.88   45.20
   3  -1  10  285.12   23.11
   3   1  10  280.92   18.43
   3  -1  10  238.71   36.02
   3   1  11   39.18   10.06
   3  -1  11   43.82    9.66
   3   1  11   31.34    7.17
   3   1  12   53.94   10.18
   3  -1  12   50.24    9.86
   3   1  12   58.27   14.32
   3  -1  12   36.66   11.44
   3   1  13   15.18   10.23
   3  -1  13    6.24    5.14
   3   1  13    9.94    4.10
   3  -1  13    5.41    2.94
  -3   3  15   72.75   20.15
  -3  -3  15  100.32   19.12
  -3   3  14    5.44    4.84
  -3  -3  14    2.44    4.10
  -3   3  13  115.75   22.95
  -3  -3  13  139.78   14.61
  -3  -3  13  115.25   20.52
  -3   3  12   16.94    7.10
  -3  -3  12   18.22    4.28
  -3   3  12   24.97    5.48
  -3  -3  12   21.93    4.00
  -3   3  11  205.11   11.92
  -3  -3  11  207.29   12.98
  -3   3  11  183.18   15.22
  -3  -3  11  195.40   10.80
   3  -3 -11  204.73    9.49
  -3   3  10   43.13   10.87
  -3  -3  10   52.71    9.45
  -3   3  10   40.46    8.23
  -3  -3  10   34.34    5.27
   3  -3 -10   38.08   10.31
  -3   3   9  496.47   31.07
  -3  -3   9  478.03   33.07
  -3   3   9  422.76   20.96
  -3  -3   9  437.81   18.43
   3  -3  -9  477.22   17.39
  -3   3   8  166.74   10.66
  -3  -3   8  145.39   22.68
  -3   3   8  154.30   16.49
  -3  -3   8  141.32    9.38
   3  -3  -8  139.27   12.02
  -3   3   7 1069.15   27.66
  -3  -3   7 1097.50   28.87
  -3   3   7 1109.37   28.16
  -3  -3   7 1084.02   29.89
  -3  -3   7 1035.79   24.64
   3  -3  -7 1083.65   31.07
   3   3  -7 1036.84   24.67
  -3   3   6  430.51   15.16
  -3  -3   6  426.10   16.48
  -3   3   6  430.90    9.92
   3  -3  -6  418.07   13.24
  -3  -3   6  413.35   10.48
   3  -3  -6  433.97   11.00
   3   3  -6  405.55    8.32
  -3  -3   5  628.36   17.50
  -3   3   5  663.00   14.23
   3  -3  -5  627.43   13.77
  -3  -3   5  642.92   18.38
  -3  -3   5  635.40   14.36
   3  -3  -5  649.22   16.30
   3   3  -5  638.69   13.18
   3  -3  -4  371.63    8.87
  -3  -3   4  383.08   11.28
  -3   3   4  388.48    9.06
   3  -3  -4  361.17    7.94
  -3  -3   4  361.10    9.38
   3  -3  -4  366.48    9.22
  -3   3   4  357.45    7.51
   3   3  -4  363.93    8.22
   3  -3  -3 2647.16   39.90
   3  -3  -3 2703.88   40.48
  -3  -3   3 2670.38   40.45
   3  -3  -3 2742.45   42.87
  -3   3   3 2670.12   41.11
  -3  -3   3 2694.02   40.44
   3   3  -2  116.13    4.98
  -3  -3   2  114.68    3.47
   3  -3  -2  109.88    3.18
   3   3  -2  118.26    7.10
  -3  -3   2  117.74    5.29
   3  -3  -2  115.18    3.85
   3  -3  -2  128.97    7.87
  -3   3   2  115.37    6.15
  -3  -3   2  117.12    4.65
   3  -3  -1 1141.22   18.32
  -3  -3   1 1183.82   19.30
   3   3  -1 1176.40   18.83
  -3  -3   1 1149.44   18.35
  -3   3   1 1130.32   18.05
  -3  -3   1 1167.07   18.93
  -3  -3   1 1180.40   20.49
   3  -3   0  106.82    6.15
   3   3   0  107.80    4.29
  -3  -3   0   98.32    4.42
   3  -3   0  106.05    3.50
   3   3   0  117.90    8.30
  -3  -3   0  105.21    3.82
   3  -3   0  106.99    4.91
  -3   3   0   94.81    5.74
  -3  -3   0  108.16    7.28
   3  -3   0  105.28    5.79
  -3   3   0  104.35    7.58
   3   3   1  267.18    6.23
   3  -3   1  289.20   11.99
   3   3   1  276.83   12.37
   3  -3   1  281.44    9.78
   3   3   1  285.56   13.54
   3  -3   1  288.20    7.58
   3   3   2  232.32    8.11
   3  -3   2  235.84   11.09
   3   3   2  249.93    8.61
   3  -3   2  229.59    9.24
   3   3   2  225.50    8.28
   3   3   3  995.18   24.94
   3  -3   3  965.89   21.86
   3   3   3  938.75   20.57
   3  -3   3  921.59   24.22
   3   3   3  961.21   20.83
   3  -3   3  924.45   21.39
   3   3   4   32.10    8.86
   3  -3   4   29.61    5.54
   3   3   4   27.64    8.04
   3  -3   4   24.62    8.35
   3   3   4   30.31    4.87
   3  -3   4   29.63    8.04
   3   3   5  488.10   19.21
   3  -3   5  501.03   18.60
   3   3   5  483.80   18.84
   3  -3   5  494.17   17.24
   3   3   5  496.69   19.14
   3  -3   5  482.62   19.32
   3   3   6   34.60    6.53
   3  -3   6   26.55    6.83
   3   3   6   25.71    5.98
   3  -3   6   31.96    8.79
   3  -3   6   20.53    4.29
   3   3   7  346.13   15.54
   3  -3   7  402.28   22.29
   3   3   7  369.15   17.75
   3  -3   7  388.54   17.88
   3  -3   7  323.63   14.26
  -3  -3  -7  359.62   21.49
   3   3   8  175.68   14.76
   3  -3   8  144.61   11.11
   3   3   8  154.56   21.44
   3  -3   8  142.18   26.95
   3  -3   8  156.74    9.41
  -3  -3  -8  152.96   28.03
   3   3   9  457.86   24.59
   3  -3   9  508.51   26.88
   3   3   9  489.73   37.29
   3  -3   9  493.77   34.87
   3  -3   9  469.29   26.82
  -3  -3  -9  469.72   28.15
   3   3  10   78.11   14.04
   3  -3  10   67.28   11.11
   3   3  10   79.40   14.54
   3  -3  10   87.02   15.26
  -3  -3 -10   54.24   14.40
   3   3  11   55.11   11.85
   3  -3  11   43.70    8.34
   3   3  11   47.18    7.34
   3  -3  11   38.10    8.03
   3   3  12   -4.18    6.92
   3  -3  12   19.48    8.01
   3   3  12   10.59    4.87
   3  -3  12   15.41    4.75
   3   3  13   70.59   15.73
   3  -3  13   11.03    6.84
   3   3  13   40.26   13.79
   3  -3  13   43.35   16.20
  -3   5  15   39.76    9.82
  -3  -5  15   21.29   11.59
  -3   5  14   85.40   13.15
  -3  -5  14   65.10   10.08
  -3   5  13   70.58   13.93
  -3  -5  13   44.02   18.63
  -3  -5  13   39.97    8.73
  -3   5  12   97.53   14.06
  -3  -5  12  103.68   10.75
  -3   5  12   77.89   11.79
  -3  -5  12   68.53   14.20
   3  -5 -12   56.34   13.56
  -3   5  11  114.99   18.07
  -3  -5  11  110.97   20.09
  -3   5  11  110.72   15.22
  -3  -5  11  109.57   24.20
   3  -5 -11   97.91   11.95
  -3   5  10   79.48   14.82
  -3  -5  10   92.78   10.22
  -3   5  10   80.15   12.73
  -3  -5  10   81.31    8.99
   3  -5 -10   58.40   16.59
  -3   5   9  266.96   15.10
  -3  -5   9  280.10   17.18
  -3   5   9  260.80   18.71
  -3  -5   9  257.74   21.27
  -3  -5   9  239.12    8.36
   3  -5  -9  286.97   17.78
  -3   5   8  413.63   25.85
  -3  -5   8  428.22   25.76
  -3   5   8  439.26   17.48
  -3  -5   8  441.82   23.60
  -3  -5   8  410.62   13.86
   3  -5  -8  409.66   16.55
   3   5  -8  388.41   13.39
  -3   5   7  485.20   20.05
  -3  -5   7  483.30   18.01
  -3   5   7  457.42   14.81
  -3  -5   7  462.26   16.25
  -3  -5   7  488.01   15.25
   3  -5  -7  496.65   17.36
   3   5  -7  431.52   13.93
  -3   5   6  241.61   19.55
  -3  -5   6  255.53   16.27
  -3   5   6  291.30   11.51
  -3  -5   6  270.38   10.96
  -3  -5   6  269.35   15.84
   3  -5  -6  272.34   11.62
   3   5  -6  246.38   12.25
  -3   5   5  387.15   15.17
  -3  -5   5  367.26   19.49
  -3   5   5  404.04   15.34
  -3  -5   5  384.52   12.59
  -3  -5   5  350.70   10.21
   3  -5  -5  397.77   19.52
  -3   5   4  367.35   11.80
  -3  -5   4  380.06   15.52
   3  -5  -4  363.38    9.78
   3  -5  -4  381.20   11.66
  -3  -5   4  373.14    9.47
   3   5  -3  165.83    6.63
  -3   5   3  158.62    7.92
  -3  -5   3  156.69    6.51
   3  -5  -3  165.53    6.43
   3  -5  -3  162.42   12.81
  -3  -5   3  145.16    6.12
   3   5  -2  123.55    5.56
  -3   5   2  117.65    6.79
   3  -5  -2  118.26    7.04
  -3  -5   2  125.44    8.16
   3  -5  -2  123.50   11.54
   3   5  -1  463.32   11.45
   3   5  -1  497.61   19.99
   3  -5  -1  469.77   14.50
   3  -5  -1  486.05   12.17
  -3  -5   1  472.71   13.96
   3   5   0  780.36   17.64
   3   5   0  782.73   17.41
   3  -5   0  809.21   18.14
   3  -5   0  838.50   19.09
  -3  -5   0  786.67   17.27
   3   5   1  202.27    8.92
   3  -5   1  216.20   11.13
   3   5   1  203.89    9.10
   3  -5   1  220.18   12.23
   3  -5   1  220.27   16.07
  -3  -5  -1  204.09    8.33
   3   5   2 2819.12  135.77
   3  -5   2 2855.62  137.02
   3   5   2 2760.34   54.68
   3  -5   2 2721.79   54.04
  -3  -5  -2 2776.44  133.23
   3   5   3 1009.14   31.10
   3  -5   3  912.28   25.23
   3   5   3  993.50   26.31
   3  -5   3 1056.42   39.60
   3  -5   3  977.02   27.40
  -3  -5  -3  961.45   26.64
   3   5   4  151.94   11.58
   3  -5   4  158.30   16.76
   3   5   4  130.98   14.79
   3  -5   4  141.49   13.46
   3  -5   4  167.74   15.23
  -3  -5  -4  155.29   10.78
   3   5   5  128.01    8.10
   3  -5   5  125.15    7.70
   3   5   5  124.70    7.99
   3  -5   5  129.17   23.68
   3  -5   5  136.02   15.77
  -3  -5  -5  127.40    9.86
   3   5   6  114.27   18.49
   3  -5   6  129.91   25.93
   3   5   6  134.24    9.60
   3  -5   6  135.23   15.45
   3  -5   6  121.92   11.00
  -3  -5  -6  143.39   26.85
   3   5   7  111.98   17.54
   3  -5   7  108.08   21.59
   3   5   7  116.50   19.24
   3  -5   7  104.96   18.83
   3  -5   7   93.03   18.58
  -3  -5  -7  109.51   25.13
   3   5   8  409.84   31.61
   3  -5   8  474.27   32.27
   3   5   8  449.47   26.28
   3  -5   8  430.20   23.80
   3  -5   8  443.02   22.69
  -3  -5  -8  414.60   21.30
   3   5   9   89.07   15.63
   3  -5   9   73.68   10.09
   3   5   9   93.10   11.82
   3  -5   9   83.07   18.84
  -3  -5  -9   59.73    5.47
   3   5  10   77.82   12.82
   3  -5  10   77.39   19.71
   3   5  10   93.21   14.48
   3  -5  10   65.01   13.87
  -3  -5 -10   50.15   11.91
   3   5  11   44.64   10.16
   3  -5  11   26.76   12.70
   3   5  11   51.76    8.88
   3  -5  11   36.55   10.61
  -3  -5 -11   22.42    7.20
   3   5  12    3.69    5.42
   3  -5  12   11.01    8.24
   3   5  12   -0.41    4.40
   3  -5  12   15.42    8.03
  -3   7  14   91.44   24.73
  -3  -7  14   55.95   25.34
  -3   7  13   19.50    7.16
  -3  -7  13   23.61    9.16
  -3  -7  13   11.48    7.10
  -3   7  12  110.02   18.82
  -3  -7  12   86.12   22.06
  -3  -7  12  100.21   14.51
   3  -7 -12   66.07   15.94
  -3   7  11   45.03    8.12
  -3  -7  11   35.36    7.48
  -3   7  11   40.68    7.69
  -3  -7  11   53.88    9.03
  -3   7  10  225.38   31.71
  -3  -7  10  211.32   16.05
  -3   7  10  198.39   14.25
  -3  -7  10  192.91   14.53
   3  -7 -10  160.27   33.60
  -3   7   9   94.92   17.41
  -3  -7   9  107.72   21.43
  -3   7   9  102.76    6.90
  -3  -7   9   84.29   19.81
   3  -7  -9   74.52   11.34
  -3   7   8  195.82   25.32
  -3  -7   8  160.13    9.42
  -3   7   8  194.41   14.99
  -3  -7   8  200.37   32.75
  -3  -7   8  163.69   10.13
   3  -7  -8  184.87   18.47
  -3   7   7   71.89    8.12
  -3  -7   7   76.78   14.25
  -3   7   7   84.21   12.30
  -3  -7   7   96.65    8.21
  -3  -7   7   61.50   10.23
   3  -7  -7   71.75    7.79
  -3   7   6  273.37   12.01
  -3  -7   6  294.64   19.70
  -3   7   6  274.11   17.82
  -3  -7   6  275.05   13.71
  -3  -7   6  274.04   16.59
   3  -7  -6  294.63   16.12
  -3   7   5  162.65   10.11
  -3  -7   5  142.14   10.13
  -3  -7   5  174.12   25.45
  -3  -7   5  143.09   11.02
   3  -7  -5  155.40   21.49
  -3   7   4  615.54   21.41
  -3  -7   4  612.50   23.34
   3  -7  -4  613.46   20.84
   3  -7  -4  620.81   32.56
  -3  -7   4  595.24   19.62
   3   7  -3  121.15   14.75
  -3   7   3  113.86    8.06
  -3  -7   3  113.63    8.08
   3  -7  -3  118.56   13.20
   3  -7  -3  134.05   18.33
  -3  -7   3  119.81   11.37
   3   7  -2  581.34   16.36
  -3   7   2  574.82   19.53
   3  -7  -2  533.80   15.27
  -3  -7   2  592.00   16.93
  -3  -7   2  590.10   19.97
  -3   7   1  227.54   12.98
   3   7  -1  218.44   14.56
   3  -7  -1  220.34   12.70
  -3  -7   1  246.16   14.61
   3  -7  -1  268.66   14.22
  -3  -7   1  243.94   17.95
  -3   7   0  640.87   19.61
   3   7   0  645.60   17.81
   3   7   0  676.63   21.27
   3  -7   0  651.80   18.68
   3  -7   0  628.43   19.46
  -3  -7   0  663.57   19.15
   3   7   1  984.65   26.11
   3  -7   1  984.23   26.82
   3   7   1 1007.68   31.64
   3  -7   1 1005.44   28.26
   3  -7   1 1041.08   36.38
  -3  -7  -1 1051.88   31.56
   3   7   2 1243.75   39.35
   3  -7   2 1211.03   39.64
   3   7   2 1265.80   38.80
   3  -7   2 1274.81   41.12
   3  -7   2 1228.73   38.11
  -3  -7  -2 1194.57   40.50
   3   7   3  132.85    6.95
   3  -7   3  135.67    7.54
   3   7   3  120.75    9.33
   3  -7   3  130.35   24.59
   3  -7   3  115.62    7.08
  -3  -7  -3  129.40    9.67
   3   7   4  447.94   18.76
   3  -7   4  530.41   22.59
   3   7   4  522.75   24.54
   3  -7   4  506.77   20.03
   3  -7   4  504.25   25.84
  -3  -7  -4  517.56   20.42
   3   7   5  364.54   16.60
   3  -7   5  379.56   16.48
   3   7   5  390.41   19.89
   3  -7   5  355.45   16.50
   3  -7   5  378.36   19.57
  -3  -7  -5  382.58   19.54
   3   7   6  146.74   23.79
   3  -7   6  167.28   30.11
   3   7   6  172.82   11.48
   3  -7   6  176.58   33.34
   3  -7   6  166.80   15.69
  -3  -7  -6  169.34   26.48
   3   7   7  197.78   13.80
   3  -7   7  191.25   27.72
   3   7   7  201.76   29.22
   3  -7   7  232.47   17.71
   3  -7   7  203.25   13.47
  -3  -7  -7  205.90   17.45
   3   7   8  182.96   27.68
   3  -7   8  181.14   37.71
   3   7   8  241.65   25.36
   3  -7   8  226.17   15.85
   3  -7   8  173.76   18.49
  -3  -7  -8  196.04   17.47
   3   7   9   48.30    8.44
   3  -7   9   30.96   12.46
   3   7   9   38.01    8.20
   3  -7   9   37.40   10.00
  -3  -7  -9   29.19    9.05
   3   7  10  159.11   23.45
   3  -7  10  145.17   21.65
   3   7  10  135.81   25.56
   3  -7  10  161.64   18.55
  -3  -7 -10  104.30   22.10
   3   7  11   35.57   11.60
   3  -7  11   20.14    7.45
   3   7  11   16.16    4.88
   3  -7  11   21.87    8.41
  -3  -7 -11   15.32    6.55
  -3   9  13   18.04    4.87
  -3  -9  13   19.85    6.26
  -3  -9  13   30.01    9.13
  -3   9  12   59.27   10.90
  -3  -9  12   56.27   15.92
  -3  -9  12   47.66   17.13
  -3   9  11   35.18    6.11
  -3  -9  11   63.55   11.53
  -3   9  11   24.79    9.95
  -3  -9  11   18.07   10.37
  -3   9  10   64.66    9.21
  -3  -9  10   65.52   13.84
  -3   9  10   67.65   10.89
  -3  -9  10   49.80   13.01
   3  -9 -10   52.11    9.53
  -3   9   9  124.62   24.16
  -3  -9   9  144.51   29.91
  -3   9   9  114.93   18.14
  -3  -9   9  102.98   24.16
   3  -9  -9  140.79   13.13
  -3   9   8   85.47   13.59
  -3  -9   8   87.13   13.64
  -3   9   8   74.58   12.13
  -3  -9   8   70.24    6.85
  -3  -9   8   58.81    4.89
   3  -9  -8   50.10   14.07
  -3   9   7  130.91    9.25
  -3  -9   7  134.58    9.63
  -3  -9   7  127.85   11.28
   3  -9  -7  124.54    6.47
  -3  -9   7  117.40    9.95
   3  -9  -7  122.33   17.49
  -3   9   6   99.08   16.91
  -3  -9   6   98.64   19.48
  -3  -9   6  103.58   20.33
   3  -9  -6  101.92   17.41
  -3  -9   6   89.40   13.87
   3  -9  -6  107.97   14.13
  -3   9   5  251.50   18.92
  -3  -9   5  292.77   39.66
  -3  -9   5  249.07   13.89
   3  -9  -5  257.89   12.23
  -3  -9   5  246.53   16.55
   3  -9  -5  262.41   22.81
   3   9  -4   97.33    9.07
  -3   9   4   92.31   17.92
  -3  -9   4  117.55   19.09
   3  -9  -4   96.58   19.84
   3  -9  -4   91.60    9.38
  -3  -9   4  100.50   10.67
   3   9  -3  349.03   17.13
  -3   9   3  353.00   16.96
  -3  -9   3  331.53   25.26
   3  -9  -3  373.01   17.01
   3  -9  -3  328.60   17.24
  -3  -9   3  344.15   24.02
   3   9  -2   51.02   13.07
  -3   9   2   33.85    6.49
   3  -9  -2   48.04    6.47
  -3  -9   2   42.95   10.42
   3  -9  -2   65.05   10.22
  -3  -9   2   53.22   13.99
  -3   9   1  188.02   11.86
   3   9  -1  212.95   13.09
   3  -9  -1  208.25   16.36
  -3  -9   1  201.95   12.53
   3  -9  -1  205.55   14.53
  -3  -9   1  200.55   17.20
  -3   9   0   78.84   14.02
   3   9   0   75.37    6.15
   3  -9   0   80.02   12.24
  -3  -9   0   68.32    9.85
   3  -9   0   91.54   17.84
  -3  -9   0  105.06   19.67
   3   9   1  218.84   13.72
   3   9   1  260.53   17.96
   3  -9   1  234.20   19.54
   3  -9   1  299.48   21.70
  -3  -9  -1  324.04   24.90
   3   9   2   91.93   19.91
   3  -9   2   87.11   14.31
   3   9   2   86.55   14.30
   3  -9   2   87.09   19.57
   3  -9   2   83.46   15.21
  -3  -9  -2   91.11   23.32
   3   9   3   16.47    4.71
   3  -9   3   14.92    6.48
   3   9   3   24.76    7.48
   3  -9   3   19.07    7.00
   3  -9   3   13.18    6.04
  -3  -9  -3   11.94    7.26
   3   9   4   12.90    5.19
   3  -9   4   17.50    6.19
   3   9   4   16.25    4.73
   3  -9   4   30.69    7.95
   3  -9   4   29.38    7.68
  -3  -9  -4   10.94    7.16
   3   9   5   69.96   12.02
   3  -9   5   45.24   13.15
   3   9   5   67.25   11.48
   3  -9   5   69.55   13.55
   3  -9   5   56.26    9.06
  -3  -9  -5   58.94   11.85
   3   9   6    7.36    2.96
   3  -9   6   -0.94    5.89
   3   9   6    6.97    4.13
   3  -9   6    1.64    4.83
   3  -9   6    3.54    3.48
  -3  -9  -6    5.48    3.23
   3   9   7  112.12   18.54
   3  -9   7  116.28   23.42
   3   9   7  115.70   24.70
   3  -9   7  114.59   28.37
   3  -9   7  106.23   18.88
  -3  -9  -7  111.62   22.05
   3   9   8    7.82    5.39
   3  -9   8    8.93    5.37
   3   9   8    5.56    3.89
   3  -9   8    8.18    5.39
  -3  -9  -8    2.09    3.18
   3   9   9   61.10   11.15
   3  -9   9   57.51    9.35
   3   9   9   30.81   10.22
   3  -9   9   45.84   11.41
  -3  -9  -9   28.86   13.50
   3   9  10   10.60    4.47
   3  -9  10    9.24    9.52
   3   9  10   11.02    4.97
   3  -9  10   14.40    5.93
  -3  -9 -10   16.42    8.25
  -3  11  11   43.27   10.90
  -3 -11  11   36.03    7.29
  -3 -11  11   33.97    8.19
   3 -11 -11   27.40    6.87
  -3  11  10   58.99   12.03
  -3 -11  10   62.00   12.94
  -3 -11  10   35.71   12.05
   3 -11 -10   37.16    8.25
   3 -11 -10   55.20   13.58
  -3  11   9  140.51   29.39
  -3 -11   9  141.38   27.56
  -3 -11   9  143.44   19.53
   3 -11  -9  122.54   23.74
   3 -11  -9  167.64   17.63
  -3  11   8   88.93   12.58
  -3 -11   8   57.50   14.61
  -3 -11   8   86.13   18.64
   3 -11  -8  104.27    9.99
   3 -11  -8   78.47   18.25
  -3  11   7  102.55   15.73
  -3 -11   7   93.65   21.95
  -3 -11   7   65.06   14.16
   3 -11  -7   89.90    8.40
  -3 -11   7   89.78   18.31
   3 -11  -7   86.91   18.50
  -3  11   6   53.87    9.27
  -3 -11   6   46.69    8.45
  -3 -11   6   54.98   15.77
   3 -11  -6   48.43   11.28
  -3 -11   6   53.54   10.88
   3 -11  -6   59.22   10.82
  -3  11   5   34.01    6.36
  -3 -11   5   50.95   10.83
  -3 -11   5   36.30   11.35
   3 -11  -5   22.36    5.14
  -3 -11   5   38.81    9.07
   3 -11  -5   27.14    6.92
   3  11  -4  122.11    8.99
  -3  11   4  142.97    9.99
  -3 -11   4  118.65   18.21
   3 -11  -4  147.23   15.44
   3 -11  -4  134.34   28.38
  -3 -11   4  138.12   19.24
   3  11  -3  192.89   14.22
  -3  11   3  211.29   28.23
  -3 -11   3  210.89   16.71
   3 -11  -3  215.69   16.76
   3 -11  -3  179.56   36.63
  -3 -11   3  174.97   17.20
   3  11  -2  200.87   14.85
  -3  11   2  210.74   14.01
   3 -11  -2  241.60   16.21
  -3 -11   2  243.81   24.66
   3 -11  -2  202.55   32.76
  -3 -11   2  185.34   22.26
  -3  11   1   97.67   16.00
   3  11  -1   84.78   14.29
   3 -11  -1   69.26    9.77
  -3 -11   1  102.46   16.78
   3 -11  -1   85.86   16.73
  -3 -11   1   96.96   18.55
  -3  11   0  208.63   24.56
   3  11   0  174.18    9.63
   3 -11   0  207.66   35.13
  -3 -11   0  182.53   20.01
   3 -11   0  207.09   15.48
  -3 -11   0  141.61   16.20
   3  11   1  102.99   14.20
   3 -11   1   92.94   14.36
  -3 -11  -1   77.52   16.35
   3 -11   1   77.00   15.10
  -3 -11  -1   90.29   21.00
   3  11   2  277.48   15.68
   3 -11   2  259.05   15.17
   3 -11   2  290.90   20.34
  -3 -11  -2  311.41   19.71
   3 -11   2  294.48   24.88
  -3 -11  -2  306.84   23.26
   3  11   3  198.87   26.33
   3 -11   3  209.83   12.84
   3  11   3  174.28   13.42
   3 -11   3  209.90   14.11
   3 -11   3  202.03   15.89
  -3 -11  -3  195.99   28.64
   3  11   4  233.92   17.34
   3 -11   4  204.20   25.76
   3  11   4  218.13   16.66
   3 -11   4  230.26   35.65
   3 -11   4  182.35   14.57
  -3 -11  -4  217.24   45.38
   3  11   5  166.11   21.20
   3 -11   5  161.14   29.06
   3  11   5  187.18   24.45
   3 -11   5  134.95   39.49
   3 -11   5  140.65   21.27
  -3 -11  -5  144.64   25.36
   3  11   6  199.09   23.35
   3 -11   6  186.61   29.60
   3  11   6  184.83   16.64
   3 -11   6  208.98   38.76
   3 -11   6  192.21   15.71
  -3 -11  -6  161.60   32.99
   3  11   7   49.25    8.39
   3 -11   7   46.92   15.14
   3  11   7   53.25    9.81
   3 -11   7   54.95   11.48
   3 -11   7   38.11   13.59
  -3 -11  -7   37.08    7.98
   3  11   8   63.88   13.61
   3 -11   8   69.17   10.75
   3  11   8   82.78   15.00
   3 -11   8   48.90    7.80
  -3 -11  -8   46.09   24.11
   3  11   9   97.84   15.24
   3 -11   9   43.65   11.59
   3  11   9   63.03   13.85
   3 -11   9   87.39   11.58
  -3 -11  -9   39.15    9.41
  -3  13  10   24.17    7.07
  -3 -13  10   22.25    8.02
  -3 -13  10   17.83    6.39
   3 -13 -10   25.77    6.94
   3 -13 -10   14.51    7.74
  -3  13   9   22.96    5.72
  -3 -13   9   25.73    8.85
  -3 -13   9   23.86    8.14
   3 -13  -9   17.09    8.30
  -3  13   8   78.46   10.77
  -3 -13   8   48.27    6.97
  -3 -13   8   34.79    9.27
   3 -13  -8   56.08    9.59
   3 -13  -8   38.09   12.46
  -3  13   7   14.94    4.23
  -3 -13   7   10.81    8.76
  -3 -13   7   12.64    8.12
   3 -13  -7    5.98    4.28
  -3 -13   7    8.73    4.43
   3 -13  -7   10.39    7.59
  -3  13   6  300.99   34.29
  -3 -13   6  292.17   25.84
  -3 -13   6  286.36   25.63
   3 -13  -6  275.47   26.63
  -3 -13   6  264.88   25.75
   3 -13  -6  312.48   28.89
  -3  13   5   59.79    8.66
  -3 -13   5   55.60    9.99
  -3 -13   5   51.89    9.10
   3 -13  -5   44.07   10.93
  -3 -13   5   45.22    7.92
   3 -13  -5   55.61   10.72
  -3  13   4  274.65   26.85
   3 -13  -4  251.10   30.62
   3 -13  -4  290.25   18.30
  -3 -13   4  276.02   19.23
   3  13  -3   13.05    5.20
  -3  13   3   13.71    4.71
  -3 -13   3    8.34    3.97
   3 -13  -3   18.09    5.64
   3 -13  -3   13.87    4.73
  -3 -13   3   23.63    7.64
   3  13  -2  148.61    9.39
  -3  13   2  142.76    8.08
   3 -13  -2  122.54   30.48
  -3 -13   2  158.37   10.81
   3 -13  -2  114.34   10.33
  -3 -13   2  148.92   13.04
  -3  13   1    4.50    2.33
   3  13  -1    7.96    6.12
   3 -13  -1   17.58    4.74
  -3 -13   1   -2.07    4.39
   3 -13  -1   15.43    5.58
  -3 -13   1    1.95    6.09
  -3  13   0   61.20   17.31
   3  13   0   88.47   12.99
   3 -13   0   71.37    9.80
  -3 -13   0   74.83   14.99
   3 -13   0   67.68   12.18
  -3 -13   0   83.09   10.82
   3  13   1   11.83    5.70
   3 -13   1   -0.12    3.43
   3 -13   1    9.80    3.89
  -3 -13  -1    8.37    5.78
   3 -13   1   -1.79    6.67
  -3 -13  -1    1.56    3.48
   3  13   2  105.16   15.78
   3 -13   2   77.72   13.81
   3 -13   2   67.66   19.61
  -3 -13  -2   98.51   30.73
   3 -13   2   77.54   14.88
  -3 -13  -2   78.10   21.21
   3  13   3    9.88    4.19
   3 -13   3   13.97    5.99
   3 -13   3   17.06   10.33
  -3 -13  -3   24.26   10.85
   3 -13   3   10.04    9.79
  -3 -13  -3   19.41    7.10
   3  13   4   64.34   14.42
   3 -13   4   63.41   17.71
   3 -13   4   66.29   17.01
  -3 -13  -4   49.67   10.75
   3 -13   4   50.91    8.59
  -3 -13  -4   34.57   11.98
   3  13   5   17.32    7.34
   3 -13   5    6.52    4.44
   3 -13   5    9.50    7.82
   3 -13   5    5.38    4.45
  -3 -13  -5   14.72    8.35
   3  13   6   70.75   18.50
   3 -13   6   61.92   16.15
   3  13   6   61.87   22.03
   3 -13   6   46.18    9.33
   3 -13   6   51.87    8.33
  -3 -13  -6   40.97   12.97
   3  13   7   -0.33    5.45
   3 -13   7    0.32    4.20
   3  13   7   11.37    4.21
   3 -13   7    4.19    6.78
  -3 -13  -7    3.06    6.30
  -3  15   7   47.77   15.75
  -3 -15   7   42.80   10.32
  -3 -15   7   46.99   11.95
   3 -15  -7   32.56   13.26
   3 -15  -7   53.92   14.30
  -3  15   6   -0.49    3.57
  -3 -15   6    7.41    6.74
  -3 -15   6   10.66    6.51
   3 -15  -6   -4.45    5.64
  -3 -15   6   -3.23    4.79
   3 -15  -6   10.24    6.81
  -3  15   5  130.42   21.55
  -3 -15   5  123.15   19.59
  -3 -15   5  103.42   28.94
   3 -15  -5  155.27   13.72
  -3 -15   5  128.60   14.71
   3 -15  -5  137.90   23.59
  -3  15   4   93.83   13.19
  -3 -15   4   93.85   23.86
  -3 -15   4  101.25   19.75
   3 -15  -4   90.35   13.49
  -3 -15   4   90.07   10.55
   3 -15  -4   89.07   16.95
   3  15  -3  102.25   23.59
  -3  15   3  127.93   25.86
  -3 -15   3   95.42   21.65
   3 -15  -3  111.93   27.19
   3 -15  -3  127.71   18.73
  -3 -15   3  100.71   14.26
   3  15  -2   34.78   11.66
  -3  15   2   39.64    7.11
   3 -15  -2   33.68   10.14
  -3 -15   2   48.52    8.95
   3 -15  -2   24.52    9.72
  -3 -15   2   20.41   10.84
  -3  15   1   99.98   18.33
   3  15  -1  136.91   17.10
   3 -15  -1  138.46   30.42
  -3 -15   1  120.28   22.88
   3 -15  -1   97.90   19.79
  -3 -15   1  104.53   24.03
  -3  15   0    8.56    5.03
   3  15   0    3.42    3.62
   3 -15   0   10.72    5.57
  -3 -15   0    7.49    5.56
   3 -15   0   10.85    6.38
  -3 -15   0   21.79    8.72
   3  15   1  103.96   24.19
   3 -15   1  106.16   14.73
   3 -15   1   98.95   12.77
  -3 -15  -1   95.22   11.99
   3 -15   1   66.31   19.21
  -3 -15  -1   70.40   17.99
   3  15   2   53.44    9.55
   3 -15   2   36.62   10.18
   3 -15   2   56.28    9.68
  -3 -15  -2   42.00   11.70
   3 -15   2   40.90   12.39
  -3 -15  -2   23.46    7.81
   3  15   3  117.81   28.19
   3 -15   3   87.11   22.28
   3 -15   3  134.47   21.01
  -3 -15  -3  107.54   24.83
   3 -15   3  128.26   14.80
  -3 -15  -3   98.97   30.67
   3  15   4    2.53    5.78
   3 -15   4   12.36    5.10
   3 -15   4   -6.83    7.64
  -3 -15  -4   -1.19    6.13
   3 -15   4    7.76    4.93
  -3 -15  -4   18.69    8.01
  -4   0  16  101.72   31.00
  -4   0  15    7.40    3.07
  -4   0  14  388.94   70.71
  -4   0  13   14.08    7.48
  -4   0  12  368.78   25.21
  -4   0  12  364.21   18.01
  -4   0  11   15.05    6.76
  -4   0  11    2.25    2.29
  -4   0  10  817.31   33.41
  -4   0  10  819.05   30.10
   4   0 -10  775.29   24.81
   4   0 -10  796.12   25.56
  -4   0   9    6.68    2.44
  -4   0   9    2.18    2.18
   4   0  -9    0.24    0.43
   4   0  -9    3.44    0.92
  -4   0   8  531.86   15.83
  -4   0   8  547.68   15.52
   4   0  -8  522.31   12.67
   4   0  -8  543.16   13.30
  -4   0   7    6.16    3.46
  -4   0   7    1.05    1.05
   4   0  -7    0.38    1.15
   4   0  -7    0.96    0.64
   4   0  -7    4.84    1.75
  -4   0   6 1601.12   32.33
  -4   0   6 1562.94   30.46
   4   0  -6 1584.07   30.92
  -4   0   5    1.34    1.70
   4   0  -5    0.15    1.37
  -4   0   5    0.64    1.20
   4   0  -5    1.04    0.91
  -4   0   5   -0.20    0.90
   4   0  -4  970.71   15.41
  -4   0   4 1001.92   14.77
  -4   0   4  969.41   14.33
   4   0  -4 1003.71   15.48
  -4   0   4  992.60   15.38
   4   0  -3    1.85    0.82
  -4   0   3    2.04    1.09
   4   0  -3    4.58    1.91
   4   0  -2 4445.90   65.41
   4   0  -2 4279.34   63.44
  -4   0   2 4337.14   64.39
   4   0  -1    1.25    2.13
  -4   0   1    6.32    2.20
   4   0  -1    5.75    2.71
  -4   0   1    3.07    2.85
   4   0   0 1331.60   21.28
   4   0   0 1342.80   21.44
  -4   0   0 1318.65   21.20
   4   0   0 1372.19   23.49
  -4   0   0 1358.54   22.46
   4   0   1    3.64    2.97
   4   0   1   -3.35    3.65
   4   0   1    3.19    2.22
   4   0   2  586.98   12.37
   4   0   2  585.44   11.64
   4   0   2  581.96   11.16
   4   0   3    5.56    2.26
   4   0   3    2.43    4.38
   4   0   4 1635.56   40.99
   4   0   4 1613.75   39.87
   4   0   5    7.87    5.33
   4   0   5   -2.29    4.81
   4   0   5   -0.93    2.86
   4   0   6  681.51   21.28
   4   0   6  726.12   25.12
   4   0   6  724.12   22.04
   4   0   7   -1.42    6.43
   4   0   7    9.15    4.71
   4   0   7    2.97    3.24
   4   0   8  514.54   22.85
   4   0   8  525.21   23.06
   4   0   8  541.29   22.11
   4   0   9   11.93    9.09
   4   0   9    2.09    2.40
   4   0   9   -0.65    3.32
   4   0  10 1047.34  152.91
   4   0  10  959.82   28.46
   4   0  11    4.75    3.97
   4   0  11    2.70    4.15
   4   0  12  104.98   25.08
   4   0  12  114.22   17.39
  -4   2  15   13.29    5.74
  -4  -2  15   25.98    8.33
  -4   2  14   91.83   14.64
  -4  -2  14   72.89   11.35
  -4   2  13   42.35    9.12
  -4  -2  13   69.94    9.65
  -4  -2  13   38.83   11.07
  -4   2  12  109.39    8.57
  -4  -2  12  115.83   11.41
  -4   2  12   94.47   17.31
  -4  -2  12   94.38   18.41
  -4   2  11   70.99   13.09
  -4  -2  11   56.70    8.74
  -4   2  11   54.43    9.87
  -4  -2  11   58.67    9.06
   4  -2 -11   47.43    7.38
  -4   2  10  289.29   16.55
  -4  -2  10  268.30   36.17
  -4   2  10  269.20   11.00
  -4  -2  10  284.18   13.89
   4  -2 -10  248.25   14.33
  -4   2   9   49.21    7.22
  -4  -2   9   49.94    8.72
  -4   2   9   45.81    6.83
  -4  -2   9   45.35    9.68
   4  -2  -9   54.96    4.12
  -4   2   8  118.78   19.62
  -4  -2   8   91.27   19.24
  -4   2   8   93.18    7.33
  -4  -2   8   89.64    9.76
   4  -2  -8   83.50    8.52
   4  -2  -8   90.24    7.88
  -4   2   7   51.85    8.85
  -4   2   7   43.34    6.63
   4  -2  -7   49.70    4.78
  -4  -2   7   45.08    9.29
   4  -2  -7   41.04    3.68
  -4   2   7   48.52    7.16
  -4   2   6  548.24   12.91
  -4   2   6  588.13   12.67
   4  -2  -6  562.58   12.45
  -4  -2   6  564.63   14.69
   4   2  -6  553.89   11.78
   4  -2  -6  584.26   13.01
  -4   2   6  570.86   12.18
  -4   2   5  303.41    9.87
   4  -2  -5  287.50    8.43
  -4   2   5  304.28    7.12
   4  -2  -5  302.63    7.24
  -4  -2   5  302.53    8.80
   4   2  -5  289.56    6.82
  -4  -2   5  296.79    6.41
   4  -2  -5  331.78   10.84
  -4   2   5  299.88   10.22
  -4   2   4  109.76    3.81
   4  -2  -4  105.81    3.22
  -4  -2   4  117.09    3.43
   4  -2  -4  113.24    4.29
  -4  -2   4  115.27    3.70
  -4  -2   4  115.56    3.46
   4  -2  -4  112.80    4.53
  -4   2   4  110.33    7.62
  -4  -2   4  113.83    4.00
   4   2  -3  163.14    4.39
  -4   2   3  162.62    5.33
   4  -2  -3  156.13    3.53
   4   2  -3  162.41    3.87
  -4  -2   3  163.36    3.80
   4  -2  -3  167.19    4.56
  -4   2   3  157.08    3.44
   4   2  -3  170.45    5.00
  -4  -2   3  162.92    4.16
   4  -2  -3  153.87    5.18
  -4   2   3  158.89    4.65
  -4   2   2  286.85    5.44
   4   2  -2  279.54    5.67
   4  -2  -2  280.17    5.35
   4   2  -2  274.77    5.46
  -4  -2   2  270.64    5.74
   4  -2  -2  279.84    6.65
   4   2  -2  275.56    5.91
  -4  -2   2  284.78    5.89
   4  -2  -2  287.99    8.70
  -4   2   2  281.40    7.29
   4  -2  -1  141.12    4.88
   4   2  -1  135.84    3.67
  -4  -2   1  135.37    5.37
   4  -2  -1  142.44    4.59
   4   2  -1  141.41    6.71
  -4  -2   1  140.64    3.87
   4  -2  -1  133.97    5.14
  -4   2   1  150.20    5.67
   4   2  -1  138.19    4.62
  -4  -2   1  143.31    4.39
   4  -2  -1  136.09    5.15
  -4   2   1  150.00    5.67
   4   2   0 1629.23   26.05
  -4  -2   0 1620.12   25.07
   4  -2   0 1608.44   24.77
  -4   2   0 1570.38   24.58
   4   2   0 1650.72   26.65
   4  -2   0 1646.80   27.18
   4   2   0 1594.60   25.27
   4  -2   0 1631.89   28.23
   4   2   1   21.49    4.93
   4  -2   1   31.30    5.57
  -4   2  -1   25.69    3.79
   4   2   1   23.41    3.88
   4  -2   1   28.36    6.48
   4   2   1   34.35    5.28
   4  -2   1   21.44    5.34
   4   2   2  177.64    7.62
   4  -2   2  172.17    7.63
   4   2   2  172.22    6.71
   4  -2   2  170.70    7.32
   4   2   2  177.35   10.61
   4  -2   3  146.60    7.28
   4   2   3  147.89   16.62
   4  -2   3  158.56    8.31
   4  -2   3  141.91    8.91
   4   2   4  109.86   16.33
   4  -2   4   92.12    7.04
   4   2   4   88.05   16.51
   4  -2   4   89.70    7.70
   4   2   4  102.95   16.38
   4  -2   4   92.29    6.31
   4   2   5    8.68    5.25
   4  -2   5   14.39    5.73
   4   2   5    6.81    5.10
   4  -2   5   26.55    8.10
   4   2   5   15.62    4.23
   4  -2   5   16.97    2.96
   4   2   6    1.96    3.15
   4  -2   6    5.08    6.44
   4   2   6    3.25    5.37
   4  -2   6   11.10    4.37
   4   2   6   11.20    3.29
   4  -2   6    4.17    2.68
   4   2   7   33.35    8.27
   4  -2   7   17.07    5.94
   4   2   7   20.53    6.76
   4   2   7   15.09    5.42
   4  -2   7   24.49    4.31
   4   2   8   40.04    7.97
   4  -2   8   41.55   10.23
   4   2   8   42.01    7.24
   4  -2   8   51.25   10.31
   4   2   8   37.98    6.85
   4  -2   8   46.62    8.11
   4   2   9    1.45    6.67
   4  -2   9    7.51    5.92
   4   2   9    8.45    6.21
   4  -2   9   14.85    7.46
   4  -2   9    8.01    4.71
   4   2  10   20.44    8.83
   4  -2  10   13.15   10.90
   4   2  10   22.89    7.21
   4  -2  10   29.66    8.48
  -4  -2 -10    7.05    4.35
   4   2  11   45.49   14.27
   4  -2  11   63.66   12.81
   4   2  11   63.11   11.81
   4  -2  11   91.24   18.70
   4   2  12   13.85    6.20
   4  -2  12   -6.45    7.28
   4   2  12    7.80    3.46
   4  -2  12    7.22    3.26
  -4   4  15   82.13   11.93
  -4  -4  15  110.64   13.63
  -4   4  14   12.59    4.46
  -4  -4  14   17.31    6.08
  -4   4  13  296.01   32.61
  -4  -4  13  332.44   14.38
  -4  -4  13  267.74   12.46
  -4   4  12   43.67   10.19
  -4  -4  12   43.08   12.70
  -4   4  12   28.18    5.99
  -4  -4  12   37.43    6.53
  -4   4  11  302.54   19.03
  -4  -4  11  273.47   13.65
  -4   4  11  277.72   23.31
  -4  -4  11  238.56   18.93
   4  -4 -11  237.30   23.08
  -4   4  10   99.47   19.48
  -4  -4  10   96.97   13.45
  -4   4  10  101.08   14.44
  -4  -4  10   85.99   18.71
   4  -4 -10  119.17   10.71
  -4   4   9  595.94   25.94
  -4  -4   9  581.49   22.64
  -4   4   9  602.15   24.95
  -4  -4   9  590.71   21.11
   4  -4  -9  630.31   22.82
  -4   4   8  196.88   15.75
  -4  -4   8  193.03    9.26
  -4   4   8  194.76    6.56
  -4  -4   8  210.32   22.48
  -4  -4   8  187.15    3.80
  -4  -4   8  183.50    3.78
   4  -4  -8  197.52   10.78
  -4   4   7 1005.89   33.16
  -4  -4   7 1021.60   31.87
  -4   4   7 1011.61   30.90
  -4  -4   7  968.91   33.10
  -4  -4   7  969.83   28.38
  -4  -4   7  947.37   27.78
   4  -4  -7  991.46   30.97
  -4   4   6  140.68   12.15
  -4  -4   6  159.57    9.97
  -4   4   6  155.05    9.56
  -4  -4   6  159.21   10.62
  -4  -4   6  149.62    8.97
  -4  -4   6  153.93    9.33
   4  -4  -6  152.27   12.46
  -4   4   5  410.81   17.05
  -4  -4   5  400.44   14.93
   4  -4  -5  385.93    9.35
  -4  -4   5  405.48   10.87
   4  -4  -5  424.24   10.84
  -4  -4   5  407.82    9.16
   4  -4  -5  404.50   11.54
  -4  -4   5  409.32   10.87
  -4   4   4   74.89    7.84
  -4  -4   4   74.29    4.17
   4  -4  -4   72.96    4.12
  -4  -4   4   82.40    4.83
   4  -4  -4   82.77    4.29
  -4  -4   4   71.94    6.46
   4  -4  -4   74.75    5.80
  -4  -4   4   91.15    7.44
   4   4  -3  336.52   11.72
  -4   4   3  329.62    9.39
   4  -4  -3  304.94    7.84
   4  -4  -3  317.90    8.20
  -4  -4   3  291.88    7.05
   4  -4  -3  310.22    8.94
  -4  -4   3  314.14    8.17
  -4   4   2  101.49    3.65
   4   4  -2  108.67    4.20
   4  -4  -2  104.53    8.18
   4   4  -2   96.44    9.78
   4  -4  -2  105.03    4.07
   4  -4  -2  132.37   18.49
  -4  -4   2   98.31    6.74
  -4   4   1  248.34    6.06
   4  -4  -1  231.86    8.39
   4   4  -1  251.60    8.55
   4   4  -1  248.91    6.85
   4  -4  -1  252.29    7.22
   4  -4  -1  261.31   12.61
  -4  -4   1  236.30    6.73
   4   4   0  400.56   10.11
   4  -4   0  411.18   10.19
   4   4   0  386.51   14.41
   4  -4   0  386.15   10.87
   4  -4   0  415.18   18.85
  -4  -4   0  395.29   10.29
   4   4   1 1533.17   33.06
   4  -4   1 1579.22   32.14
   4   4   1 1529.10   31.82
   4  -4   1 1563.14   33.94
   4  -4   1 1533.47   31.49
   4   4   2  486.66   12.32
   4  -4   2  499.31   14.30
   4   4   2  485.46   12.04
   4  -4   2  483.71   13.33
   4   4   3  858.61   27.20
   4  -4   3  892.95   23.93
   4   4   3  869.35   25.59
   4  -4   3  876.70   24.67
   4  -4   3  873.70   27.10
   4   4   4  347.20   14.87
   4  -4   4  351.57   13.57
   4   4   4  365.06   17.74
   4  -4   4  371.47   16.31
   4  -4   4  356.93   14.32
   4   4   5  724.10   23.44
   4  -4   5  766.69   23.64
   4   4   5  747.36   24.07
   4  -4   5  701.38   21.74
   4  -4   5  706.63   24.87
  -4  -4  -5  730.95   24.09
   4   4   6  305.14   15.58
   4  -4   6  320.25   15.26
   4   4   6  316.26   14.94
   4  -4   6  340.38   15.49
   4  -4   6  332.33   15.99
  -4  -4  -6  326.35   20.28
   4   4   7  578.08   33.04
   4  -4   7  546.75   23.58
   4   4   7  579.16   28.76
   4  -4   7  592.00   30.35
   4  -4   7  565.59   22.56
  -4  -4  -7  589.90   23.82
   4   4   8  225.63   20.96
   4  -4   8  245.08   36.14
   4   4   8  242.38   17.67
   4  -4   8  275.52   19.08
   4  -4   8  267.03   19.91
  -4  -4  -8  232.97   13.97
   4   4   9  347.85   22.77
   4  -4   9  349.24   22.09
   4   4   9  349.75   35.86
   4  -4   9  377.98   26.99
  -4  -4  -9  312.67   23.78
   4   4  10   22.14    5.59
   4  -4  10   15.77    8.34
   4   4  10   32.15    9.38
   4  -4  10   34.87    8.20
  -4  -4 -10    8.45    5.84
   4   4  11   77.80   19.19
   4  -4  11   37.20    9.27
   4   4  11   59.04    8.14
   4  -4  11   56.17    8.79
   4   4  12   17.95    6.52
   4  -4  12   27.83   12.91
   4   4  12   16.18    5.06
   4  -4  12   17.82    6.99
  -4   6  15   97.85   22.13
  -4  -6  15  119.31   24.13
  -4   6  14   17.07    5.26
  -4  -6  14   17.30    8.51
  -4   6  13   50.58    7.56
  -4  -6  13   40.27    8.95
  -4  -6  13   46.52    8.57
  -4   6  12    8.48    3.71
  -4  -6  12   14.08    9.20
  -4  -6  12   11.81    5.82
   4  -6 -12    6.63    4.56
  -4   6  11   89.07   13.20
  -4  -6  11   80.57   27.17
  -4   6  11   79.08   12.66
  -4  -6  11   79.24   15.99
   4  -6 -11   70.26   17.95
  -4   6  10    7.42    3.39
  -4  -6  10   15.01    5.71
  -4   6  10   15.13    3.17
  -4  -6  10   10.17    4.08
   4  -6 -10   12.70    4.15
  -4   6   9  161.47   25.42
  -4  -6   9  138.22   30.31
  -4   6   9  170.74   13.26
  -4  -6   9  183.66   17.22
   4  -6  -9  162.05   14.31
  -4   6   8   24.57    4.71
  -4  -6   8   20.86    6.58
  -4   6   8   21.30    5.76
  -4  -6   8   26.37    7.35
  -4  -6   8   15.14    2.93
   4  -6  -8   15.21    6.36
   4   6  -8   11.28    2.24
  -4   6   7  119.89   18.41
  -4  -6   7  113.18    7.53
  -4   6   7  104.77    7.82
  -4  -6   7  119.78    8.39
  -4  -6   7  116.59   10.28
   4  -6  -7  114.26    7.22
  -4   6   6   25.68    6.58
  -4  -6   6   20.82    3.87
  -4  -6   6   23.10    6.86
   4  -6  -6   11.23    5.42
  -4  -6   6   13.42    2.83
   4  -6  -6   28.86    6.66
  -4   6   5  260.36   14.27
  -4  -6   5  225.62   12.78
  -4  -6   5  242.77   13.87
   4  -6  -5  243.75   12.81
   4  -6  -5  235.71   13.96
  -4  -6   5  236.70   12.65
   4   6  -4    3.03    2.79
  -4   6   4    4.25    2.57
  -4  -6   4    3.14    2.25
   4  -6  -4    3.24    3.24
   4  -6  -4    5.11    4.52
  -4  -6   4    1.61    3.04
   4   6  -3  126.29   10.53
  -4   6   3  148.96   11.17
   4  -6  -3  139.12    9.26
  -4  -6   3  129.52    8.33
   4  -6  -3  175.83   24.38
  -4  -6   3  150.90   13.61
  -4   6   2  101.77    9.79
   4   6  -2   89.21    9.36
   4  -6  -2  120.75   16.62
  -4  -6   2  120.42   19.23
   4  -6  -2  102.53    9.18
  -4   6   1  160.48   12.03
   4   6  -1  157.83   13.99
   4   6  -1  154.20   15.85
   4  -6  -1  170.75   24.19
   4  -6  -1  168.33   12.06
  -4  -6   1  160.96   12.46
   4   6   0  308.23    9.93
   4  -6   0  301.87    9.58
   4   6   0  328.64   18.15
   4  -6   0  328.34   19.52
   4  -6   0  307.83   14.10
  -4  -6   0  274.74   14.84
   4   6   1   11.79    3.84
   4  -6   1    5.62    2.28
   4   6   1   10.81    4.27
   4  -6   1   10.90    4.38
   4  -6   1   13.92    5.03
  -4  -6  -1   14.66    5.03
   4   6   2  475.72   19.89
   4  -6   2  476.76   20.94
   4   6   2  482.21   18.17
   4  -6   2  491.48   19.08
   4  -6   2  497.78   19.31
  -4  -6  -2  525.16   27.49
   4   6   3   20.20    5.68
   4  -6   3   27.56    4.60
   4   6   3   26.39    5.43
   4  -6   3   22.00    6.98
   4  -6   3   31.40    7.22
  -4  -6  -3   23.14    6.87
   4   6   4    6.00    3.74
   4  -6   4    2.69    4.60
   4   6   4    3.67    4.50
   4  -6   4  -13.40    6.46
   4  -6   4   -3.56    4.20
  -4  -6  -4    1.71    5.98
   4   6   5   11.51    4.57
   4  -6   5   13.37    6.13
   4   6   5   10.22    4.85
   4  -6   5    6.06    4.81
   4  -6   5    7.54    4.19
  -4  -6  -5   14.15    4.18
   4   6   6   18.69    7.80
   4  -6   6   -0.29    6.64
   4   6   6   13.45    6.96
   4  -6   6   11.81    9.46
   4  -6   6    6.03    3.73
  -4  -6  -6    8.08    5.91
   4   6   7    5.43    5.73
   4  -6   7   -0.04    7.41
   4   6   7   -1.25    4.63
   4  -6   7   13.03    7.41
   4  -6   7    3.36    3.54
  -4  -6  -7    5.85    7.28
   4   6   8    6.84    4.39
   4  -6   8    6.82    6.40
   4   6   8   -0.77    4.78
   4  -6   8    7.40    8.76
   4  -6   8    1.91    1.40
  -4  -6  -8   17.73    5.91
   4   6   9    5.93    3.55
   4  -6   9   13.57    7.23
   4   6   9   14.78    6.04
   4  -6   9    8.83    7.25
  -4  -6  -9    9.11    6.41
   4   6  10   10.83    4.82
   4  -6  10    6.13    5.77
   4   6  10    5.33    2.80
   4  -6  10    9.55    5.40
  -4  -6 -10   17.81    7.60
   4   6  11   11.59    5.94
   4  -6  11   15.97    7.79
   4   6  11   10.47    4.63
   4  -6  11    9.73    6.95
  -4  -6 -11    8.14    4.83
  -4   8  14   97.30   20.00
  -4  -8  14   80.10   18.55
  -4   8  13  170.89   26.64
  -4  -8  13  132.58   33.24
  -4  -8  13  167.20   11.88
  -4   8  12  138.82   21.51
  -4  -8  12  142.12   22.13
  -4  -8  12  150.26   22.43
   4  -8 -12   67.55   29.41
  -4   8  11   97.34   13.32
  -4  -8  11   97.84   20.27
  -4   8  11   75.39   15.17
  -4  -8  11   71.15   18.10
   4  -8 -11   65.78   13.85
  -4   8  10  172.70   24.31
  -4  -8  10  190.84   20.26
  -4   8  10  149.92   21.20
  -4  -8  10  192.42   12.06
   4  -8 -10  134.43   24.52
  -4   8   9  246.59   23.16
  -4  -8   9  287.28   22.55
  -4   8   9  228.87   16.66
  -4  -8   9  239.06   16.37
   4  -8  -9  242.57   20.78
  -4   8   8  132.63   10.45
  -4  -8   8  123.44   23.14
  -4  -8   8  128.05   12.59
  -4  -8   8  102.74   10.58
   4  -8  -8  121.07   23.99
  -4   8   7  855.01   43.91
  -4  -8   7  785.61   36.95
  -4  -8   7  840.01   33.41
   4  -8  -7  782.27   36.04
  -4  -8   7  816.71   28.31
   4  -8  -7  844.30   32.12
  -4   8   6  279.53   12.88
  -4  -8   6  304.37   14.72
  -4  -8   6  305.01   16.23
   4  -8  -6  295.87   12.81
  -4  -8   6  295.42   26.96
   4  -8  -6  271.05   14.63
  -4   8   5  276.72   10.81
  -4  -8   5  295.97   14.69
  -4  -8   5  289.27   13.97
   4  -8  -5  236.90   18.43
   4  -8  -5  278.07   22.89
  -4  -8   5  292.99   23.36
   4   8  -4  261.51   14.08
  -4   8   4  277.89   11.06
  -4  -8   4  275.34   12.73
   4  -8  -4  271.19   10.27
   4  -8  -4  270.46   14.93
  -4  -8   4  285.59   14.52
   4   8  -3  328.32   13.90
  -4   8   3  301.47   13.19
   4  -8  -3  328.89   13.69
  -4  -8   3  296.40   12.71
   4  -8  -3  340.95   16.00
  -4  -8   3  326.04   19.80
  -4   8   2  521.58   17.82
   4   8  -2  524.77   17.75
   4  -8  -2  496.60   17.55
  -4  -8   2  545.16   19.55
   4  -8  -2  512.56   19.34
  -4  -8   2  521.43   18.30
  -4   8   1  462.02   18.27
   4   8  -1  444.68   15.89
   4  -8  -1  477.21   22.45
  -4  -8   1  460.53   28.24
   4  -8  -1  422.18   28.45
  -4  -8   1  474.12   17.56
  -4   8   0  372.53   12.84
   4   8   0  363.02   12.73
   4   8   0  326.87   20.13
   4  -8   0  355.40   13.45
   4  -8   0  394.31   20.57
  -4  -8   0  346.30   13.30
   4   8   1  384.70   13.81
   4  -8   1  396.90   13.34
   4   8   1  408.42   20.61
   4  -8   1  386.47   15.19
   4  -8   1  384.19   16.93
  -4  -8  -1  399.76   26.15
   4   8   2  765.52   27.95
   4  -8   2  743.40   28.13
   4   8   2  815.57   30.90
   4  -8   2  745.76   28.54
   4  -8   2  758.39   33.78
  -4  -8  -2  773.31   33.62
   4   8   3 1256.09   21.29
   4  -8   3 1286.79   44.86
   4   8   3 1206.92   43.29
   4  -8   3 1186.69   45.66
   4  -8   3 1243.36   55.21
  -4  -8  -3 1213.52   55.18
   4   8   4 1113.85   43.81
   4  -8   4 1070.01   48.16
   4   8   4 1149.34   43.43
   4  -8   4 1183.31   47.89
   4  -8   4 1146.54   53.02
  -4  -8  -4 1102.21   42.50
   4   8   5  286.08   14.40
   4  -8   5  336.17   30.68
   4   8   5  282.71   19.75
   4  -8   5  311.42   17.46
   4  -8   5  328.97   26.40
  -4  -8  -5  303.43   21.05
   4   8   6  198.32   30.48
   4  -8   6  207.70   24.98
   4   8   6  193.06   12.79
   4  -8   6  202.40   28.81
   4  -8   6  215.30   15.97
  -4  -8  -6  163.48   30.50
   4   8   7  303.17   21.19
   4  -8   7  297.17   22.39
   4   8   7  303.52   22.28
   4  -8   7  366.51   22.86
   4  -8   7  330.76   19.76
  -4  -8  -7  318.15   25.71
   4   8   8   77.96   15.69
   4  -8   8   86.19   11.00
   4   8   8   83.76    9.46
   4  -8   8   81.16   10.61
  -4  -8  -8   70.96   19.46
   4   8   9  136.61   24.04
   4  -8   9  127.23   25.92
   4   8   9  130.74   20.35
   4  -8   9  144.63   30.00
  -4  -8  -9  105.81   31.76
   4   8  10  179.97   29.09
   4  -8  10  110.66   25.75
   4   8  10  158.95   26.72
   4  -8  10  113.24   38.20
  -4  -8 -10  105.62   27.18
  -4  10  13   53.55   13.19
  -4 -10  13   53.09   15.39
  -4 -10  13   42.13    9.79
  -4  10  12   58.28   10.12
  -4 -10  12   50.00    9.28
  -4 -10  12   34.23    9.64
   4 -10 -12   26.00    6.16
  -4  10  11   16.58    5.58
  -4 -10  11   20.94   12.14
  -4 -10  11    6.94    5.18
   4 -10 -11   10.89    6.34
  -4  10  10   70.96   13.84
  -4 -10  10   58.83   11.81
  -4 -10  10   61.86    8.45
   4 -10 -10   52.59    6.07
   4 -10 -10   38.59   12.62
  -4  10   9   54.20    8.92
  -4 -10   9   48.35   10.26
  -4 -10   9   36.89   10.06
   4 -10  -9   42.56    8.07
   4 -10  -9   46.24   12.08
  -4  10   8   74.98   12.96
  -4 -10   8   68.57   13.00
  -4 -10   8   60.37   13.28
   4 -10  -8   55.75   12.25
  -4 -10   8   66.98    7.20
   4 -10  -8   50.41    7.96
  -4  10   7   96.55   17.07
  -4 -10   7   79.19   13.20
  -4 -10   7   72.50   11.88
   4 -10  -7   56.15   12.31
  -4 -10   7   68.95    8.08
   4 -10  -7   71.24    6.95
  -4  10   6  128.76   21.54
  -4 -10   6  114.27   18.18
  -4 -10   6  105.75   17.40
   4 -10  -6  104.98   17.91
  -4 -10   6  109.04   17.13
   4 -10  -6  104.14   15.65
  -4  10   5    3.90    4.40
  -4 -10   5    9.59    3.73
  -4 -10   5   11.11    6.08
   4 -10  -5   14.06    5.40
   4 -10  -5   10.28    7.30
  -4 -10   5    4.99    3.44
   4  10  -4   46.66    8.07
  -4  10   4   53.75   11.09
  -4 -10   4   56.84   13.65
   4 -10  -4   54.28   11.12
   4 -10  -4   71.34   14.41
  -4 -10   4   37.01    7.40
   4  10  -3    8.97    2.57
  -4  10   3   11.57    2.66
   4 -10  -3    4.26    3.76
  -4 -10   3    9.50    6.27
   4 -10  -3   22.14   11.59
  -4 -10   3   15.23    4.09
  -4  10   2   74.04   10.02
   4  10  -2   72.43   14.43
   4 -10  -2   69.58    7.78
  -4 -10   2   56.52    8.96
   4 -10  -2   77.01   14.29
  -4 -10   2   74.82   10.58
  -4  10   1   37.28    5.98
   4  10  -1   45.82    8.53
   4 -10  -1   36.33    6.60
  -4 -10   1   42.87   11.28
   4 -10  -1   24.99    9.85
  -4 -10   1   37.15    7.72
  -4  10   0  106.65    6.72
   4  10   0  128.94    8.86
   4 -10   0  120.95   16.11
  -4 -10   0  114.75   23.81
   4 -10   0  105.22   10.43
  -4 -10   0   99.19   10.11
   4  10   1    2.28    4.98
   4 -10   1    1.64    2.29
   4  10   1   10.96    5.55
   4 -10   1   -7.15    7.17
   4 -10   1   -5.78    7.06
  -4 -10  -1   -0.40    6.87
   4  10   2   94.39   19.61
   4 -10   2   83.89   11.68
   4  10   2   99.95    7.26
   4 -10   2   89.61   14.45
   4 -10   2   98.63   10.46
  -4 -10  -2   89.41    9.79
   4  10   3  106.38   15.72
   4 -10   3  109.11   11.71
   4  10   3  118.96   17.14
   4 -10   3  108.22   17.02
   4 -10   3   97.45   18.85
  -4 -10  -3  100.34   24.57
   4  10   4    8.19    4.53
   4 -10   4   11.18    4.69
   4  10   4    9.38    3.55
   4 -10   4    1.95    6.80
   4 -10   4    4.84    5.31
  -4 -10  -4    5.75    3.82
   4  10   5   34.44    8.33
   4 -10   5   48.74    9.16
   4  10   5   37.38    7.97
   4 -10   5   39.54    9.36
   4 -10   5   31.80    5.60
  -4 -10  -5   31.25    6.08
   4  10   6   21.48    3.80
   4 -10   6   14.24    5.89
   4  10   6   25.37    8.03
   4 -10   6   11.24    7.01
   4 -10   6   18.16    4.22
  -4 -10  -6   15.65    9.60
   4  10   7    8.23    5.36
   4 -10   7    6.56    4.26
   4  10   7    3.60    5.10
   4 -10   7   -3.19    7.52
   4 -10   7    6.45    4.67
  -4 -10  -7    9.32    6.15
   4  10   8   26.82    8.01
   4 -10   8   17.27    8.60
   4  10   8   21.65    7.67
   4 -10   8   15.92   10.23
  -4 -10  -8   12.02    5.98
   4  10   9   15.90    6.67
   4 -10   9   19.15    8.42
   4  10   9    5.81    5.41
   4 -10   9   -3.93    6.34
  -4 -10  -9    9.33    6.52
  -4  12  11   14.48    6.04
  -4 -12  11    4.67    7.62
  -4 -12  11    0.19    3.64
   4 -12 -11   11.08    4.42
  -4  12  10  153.21   20.49
  -4 -12  10  113.94   25.98
  -4 -12  10   94.86   29.38
   4 -12 -10  113.40   20.48
   4 -12 -10   83.46   28.94
  -4  12   9   12.86    4.46
  -4 -12   9    9.77    6.11
  -4 -12   9   14.03    6.82
   4 -12  -9   10.61    4.14
   4 -12  -9    9.36    4.77
  -4  12   8  327.53   29.74
  -4 -12   8  267.93   23.74
  -4 -12   8  238.07   37.97
   4 -12  -8  232.47   29.75
   4 -12  -8  316.13   26.26
  -4  12   7   71.33   10.59
  -4 -12   7   64.19   19.11
  -4 -12   7   55.08    9.47
   4 -12  -7   51.46   11.97
  -4 -12   7   50.84    8.90
   4 -12  -7   46.38    9.38
  -4  12   6  101.50   14.45
  -4 -12   6  100.54   17.97
  -4 -12   6   78.01   15.23
   4 -12  -6  114.63   13.43
  -4 -12   6  104.10   17.02
   4 -12  -6   94.53   14.86
  -4  12   5   81.18   12.79
  -4 -12   5   64.59   12.73
  -4 -12   5   65.37   18.29
   4 -12  -5   71.69   11.29
   4 -12  -5   72.88   12.51
  -4 -12   5   85.38   10.43
   4  12  -4  334.95   19.30
  -4  12   4  328.24   15.80
  -4 -12   4  349.98   16.21
   4 -12  -4  345.78   19.41
   4 -12  -4  304.94   26.64
  -4 -12   4  301.66   26.49
   4  12  -3   19.02    6.91
  -4  12   3   38.73    8.98
   4 -12  -3   26.44    8.24
  -4 -12   3   18.28    7.64
   4 -12  -3   41.95   10.63
  -4 -12   3   17.49    6.35
  -4  12   2  368.47   21.15
   4  12  -2  416.26   32.13
   4 -12  -2  372.77   18.52
  -4 -12   2  354.87   21.55
   4 -12  -2  370.03   23.72
  -4 -12   2  340.62   28.44
  -4  12   1   20.07    6.93
   4  12  -1   32.29    9.39
   4 -12  -1   15.61    6.22
  -4 -12   1   24.72    8.66
   4 -12  -1   26.69    9.89
  -4 -12   1   32.74   12.10
  -4  12   0  272.72   14.64
   4  12   0  295.29   18.02
   4 -12   0  257.59   14.61
  -4 -12   0  259.60   15.47
   4 -12   0  276.76   22.34
  -4 -12   0  253.21   26.46
   4  12   1   12.94    6.73
   4 -12   1   11.59    5.75
   4 -12   1   14.84    5.72
  -4 -12  -1    3.65    5.61
   4 -12   1    9.27    6.01
  -4 -12  -1   -1.07    8.20
   4  12   2  164.73   27.30
   4 -12   2  157.18   14.13
   4 -12   2  159.19   22.68
  -4 -12  -2  154.28   13.12
   4 -12   2  158.00   28.49
  -4 -12  -2  127.12   27.40
   4  12   3  111.94   14.15
   4 -12   3  114.29    8.70
   4  12   3  119.42   21.05
   4 -12   3  121.75   15.38
   4 -12   3  100.54   10.62
  -4 -12  -3   85.34   14.79
   4  12   4  219.52    9.61
   4 -12   4  215.49   32.12
   4  12   4  204.22   16.22
   4 -12   4  179.60   39.05
   4 -12   4  214.62   18.70
  -4 -12  -4  183.36   37.58
   4  12   5   21.65    8.03
   4 -12   5   10.99    4.42
   4  12   5    6.85    5.35
   4 -12   5    1.13    7.05
   4 -12   5    7.36    3.81
  -4 -12  -5   24.00   11.66
   4  12   6  228.19   24.95
   4 -12   6  174.38   29.27
   4  12   6  195.74   11.55
   4 -12   6  203.90   31.51
   4 -12   6  224.24   16.07
  -4 -12  -6  140.78   32.44
   4 -12   7   12.38   10.40
   4  12   7   11.11    5.58
   4 -12   7   15.72    8.11
  -4 -12  -7   13.57    7.04
   4  12   8  199.61   46.52
   4 -12   8  240.74   47.58
   4  12   8  173.60   44.40
   4 -12   8  238.78   44.40
  -4 -12  -8  117.22   42.93
  -4  14   8   14.49    6.32
  -4 -14   8   12.32    6.76
  -4 -14   8    9.35    5.44
   4 -14  -8   26.53    7.29
   4 -14  -8   18.01    9.46
  -4  14   7   12.16    5.01
  -4 -14   7   20.71    7.76
  -4 -14   7   14.07    9.44
   4 -14  -7    8.97    3.65
  -4  14   6   19.89    8.38
  -4 -14   6   21.59   10.72
  -4 -14   6   10.07    4.73
   4 -14  -6   17.43    9.26
  -4 -14   6    9.81    5.93
   4 -14  -6   10.79    7.85
  -4  14   5   58.61    8.18
  -4 -14   5   37.60   11.57
  -4 -14   5   44.09    8.51
   4 -14  -5   26.63    8.95
   4 -14  -5   33.42    7.47
  -4 -14   5   54.69   10.32
   4  14  -4   40.17   10.26
  -4  14   4   33.71    6.02
  -4 -14   4   17.27    7.14
   4 -14  -4   30.94    8.45
   4 -14  -4   47.91   13.42
  -4 -14   4   22.62    7.47
   4  14  -3   60.89   10.89
  -4  14   3   61.17    9.17
   4 -14  -3   59.06   14.10
  -4 -14   3   64.76   12.50
   4 -14  -3   58.29   11.87
  -4 -14   3   67.03   13.99
  -4  14   2    9.48    6.34
   4  14  -2   20.88   10.37
   4 -14  -2   28.65    9.95
  -4 -14   2   16.40    6.38
   4 -14  -2   -2.42    8.84
  -4 -14   2   24.38    7.37
  -4  14   1    7.86    5.19
   4  14  -1    9.29    6.09
   4 -14  -1   20.55    9.65
  -4 -14   1   25.05    9.01
   4 -14  -1   20.50   13.16
  -4 -14   1   23.52   10.63
   4  14   0   21.04   10.12
   4 -14   0    5.06    6.67
  -4 -14   0    2.73    8.46
   4 -14   0   10.01    5.28
  -4 -14   0    6.40    5.32
   4  14   1    9.13    3.26
   4 -14   1    1.34    2.69
   4 -14   1   11.09    6.78
  -4 -14  -1    8.14    6.32
   4 -14   1   16.22    8.03
  -4 -14  -1   -3.46    7.42
   4  14   2   14.70    6.27
   4 -14   2    5.77    5.00
   4 -14   2   23.22    9.40
  -4 -14  -2    9.66    5.93
   4 -14   2   12.05    7.18
  -4 -14  -2   19.98    8.81
   4  14   3   30.33    8.10
   4 -14   3   13.38    6.00
   4 -14   3    9.85    7.93
  -4 -14  -3   26.29   10.85
   4 -14   3    4.86    5.17
  -4 -14  -3   20.21   11.02
   4  14   4    9.34    4.59
   4 -14   4    3.68    2.85
   4 -14   4    4.94    5.34
  -4 -14  -4    3.79    5.97
   4 -14   4    7.65    4.26
  -4 -14  -4   -2.44    8.39
   4  14   5   38.58    9.79
   4 -14   5   16.93    6.60
   4 -14   5   29.79   10.71
  -4 -14  -5   29.18    8.89
   4 -14   5   12.58    9.44
  -4 -14  -5   31.38   11.59
  -4  16   4   15.27    5.17
  -4 -16   4   13.85    4.25
  -4 -16   4    6.19    9.13
   4 -16  -4    4.13    6.40
   4 -16  -4   23.37   10.48
  -4 -16   4   30.08   10.05
   4  16  -3  179.59   36.92
  -4  16   3  204.50   40.74
   4 -16  -3  178.66   35.88
  -4 -16   3  142.99   45.67
   4 -16  -3  207.32   39.26
  -4 -16   3  149.65   32.49
  -4  16   2    9.00    4.01
   4  16  -2    9.70    7.11
   4 -16  -2   11.87    5.89
  -4 -16   2   12.34    6.54
   4 -16  -2   -4.97    8.08
  -4 -16   2   -2.82    5.50
  -4  16   1  182.49   34.17
   4  16  -1  174.48   34.04
   4 -16  -1  122.10   40.62
  -4 -16   1  163.35   33.24
   4 -16  -1  159.47   47.73
  -4 -16   1  145.96   43.36
   4  16   0    6.00    4.62
   4 -16   0   20.02    7.08
   4 -16   0    7.98    6.85
  -4 -16   0    6.37    3.42
   4 -16   0   11.38    7.41
  -4 -16   0   22.65    8.08
  -5   1  16   83.25   23.39
  -5  -1  16   78.12   20.67
  -5   1  15   34.51    8.53
  -5  -1  15   23.51    9.79
  -5   1  14  107.05   16.50
  -5  -1  14  120.65   11.37
  -5   1  13    6.93    4.15
  -5  -1  13    4.91    7.05
  -5   1  12  128.04   21.26
  -5  -1  12  122.88   22.90
  -5   1  12  104.38   10.76
  -5  -1  12  116.63    9.54
  -5   1  11   52.83   10.83
  -5  -1  11   57.30    7.61
  -5   1  11   48.88    8.36
  -5  -1  11   48.19   10.13
   5  -1 -11   44.62    6.05
  -5  -1  10  220.08   14.02
  -5   1  10  180.35   12.80
  -5  -1  10  173.44   12.76
   5  -1 -10  163.92    7.33
  -5   1   9   50.17   13.72
  -5  -1   9   55.69   13.05
  -5   1   9   43.62    7.61
  -5  -1   9   43.53    8.24
   5  -1  -9   36.76    6.46
   5  -1  -9   31.05    5.04
  -5   1   8  355.82   14.69
  -5  -1   8  347.23   11.49
  -5   1   8  337.95   10.74
  -5  -1   8  328.92   12.84
   5  -1  -8  343.06    9.77
   5   1  -8  316.74   11.53
  -5   1   7  143.37    8.79
  -5  -1   7  145.69    8.97
  -5   1   7  137.69    7.54
  -5  -1   7  144.76    7.96
   5  -1  -7  147.07    7.65
   5   1  -7  142.00    7.44
   5  -1  -7  150.40    8.03
  -5   1   7  138.12    7.56
  -5   1   6  316.79   10.64
  -5  -1   6  306.72   10.22
  -5   1   6  306.16    6.20
  -5  -1   6  298.43    7.47
   5  -1  -6  312.27    6.98
   5   1  -6  307.45    7.29
   5   1  -6  305.67    6.24
   5  -1  -6  319.66    7.99
  -5  -1   6  293.33    6.02
  -5   1   6  312.82    7.47
  -5   1   5  274.66   10.13
   5  -1  -5  264.24    6.13
  -5  -1   5  274.23   10.60
   5   1  -5  272.63    6.38
  -5  -1   5  271.70    5.28
  -5  -1   5  279.09    5.44
  -5  -1   5  271.13    5.53
   5  -1  -5  276.19    5.89
  -5   1   5  276.97    5.93
  -5   1   4  621.20   10.66
   5  -1  -4  605.96    9.83
  -5  -1   4  640.31   11.07
  -5  -1   4  632.17    9.98
   5  -1  -4  604.84    9.16
  -5  -1   4  642.76   10.24
   5   1  -4  648.67   10.71
  -5  -1   4  621.10   10.11
   5  -1  -4  652.98   11.19
  -5   1   4  637.63   12.44
  -5  -1   3  815.83   13.00
  -5   1   3  801.41   11.99
   5  -1  -3  784.68   11.78
   5   1  -3  807.98   12.90
  -5  -1   3  786.91   12.40
  -5   1   3  788.60   12.36
   5   1  -3  793.70   13.09
   5  -1  -3  789.11   14.44
  -5   1   3  788.33   13.65
   5  -1  -2  964.66   14.25
   5   1  -2 1002.30   15.39
  -5  -1   2  988.21   15.40
   5   1  -2 1009.54   16.13
   5  -1  -2  955.91   16.06
   5   1  -2  988.28   16.18
  -5  -1   2  975.94   15.78
   5  -1  -2  987.50   16.31
  -5   1   2  972.05   15.96
   5   1  -1  376.72    6.86
  -5  -1   1  353.34    6.55
   5  -1  -1  370.92    7.87
  -5   1   1  353.00    7.51
   5   1  -1  355.15    7.22
  -5  -1   1  341.63    7.00
   5  -1  -1  360.23    8.10
  -5   1   1  352.89    7.62
   5   1  -1  362.70   11.90
  -5  -1   1  365.64    8.79
   5  -1  -1  372.69    8.31
   5   1   0  923.77   15.44
  -5  -1   0  895.64   14.70
   5  -1   0  891.35   14.60
  -5   1   0  886.55   14.39
   5   1   0  895.56   15.50
   5  -1   0  919.83   16.47
   5   1   0  898.80   15.71
   5  -1   0  895.72   15.48
   5   1   1  170.66    6.41
   5  -1   1  164.49    6.66
  -5   1  -1  152.61    5.17
   5   1   1  168.84    7.85
   5  -1   1  160.70    6.80
   5   1   1  170.13   10.94
   5  -1   1  178.62    9.55
   5   1   2  273.76   10.09
   5  -1   2  250.08    8.84
   5   1   2  276.57   12.59
   5   1   2  250.06   12.34
   5  -1   2  248.36   12.25
   5   1   3 1070.53   30.14
   5  -1   3 1037.33   26.99
   5   1   3 1026.33   27.10
   5  -1   3 1012.78   27.93
   5  -1   3 1061.20   27.71
   5   1   4  115.60    7.63
   5  -1   4  114.09    8.81
   5   1   4   86.97   17.65
   5  -1   4  100.51   10.06
   5   1   4  114.91    9.13
   5  -1   4   99.93   12.85
   5   1   5   38.82    6.92
   5  -1   5   44.35    9.84
   5   1   5   31.78    9.53
   5  -1   5   26.58    9.75
   5   1   5   38.52    7.17
   5  -1   5   44.46    8.50
   5   1   6  198.10   12.82
   5  -1   6  199.84   22.61
   5   1   6  200.45   12.56
   5  -1   6  190.67   12.40
   5   1   6  198.61   12.13
   5  -1   6  188.26   13.24
   5   1   7   18.19    4.82
   5  -1   7   11.64    6.95
   5   1   7   12.36    5.12
   5  -1   7   14.74    6.20
   5   1   7    9.65    3.53
   5  -1   7   15.71    5.00
   5   1   8  203.69   33.98
   5  -1   8  212.01   36.22
   5   1   8  230.06   25.77
   5  -1   8  233.70   29.40
   5   1   8  210.46   14.65
   5  -1   8  171.15   16.84
   5   1   9  220.47   16.07
   5  -1   9  225.22   16.35
   5   1   9  244.09   37.20
   5  -1   9  264.89   39.34
   5   1   9  237.85   18.31
   5  -1   9  221.92   19.23
   5   1  10   46.92   10.11
   5  -1  10   63.31    9.51
   5   1  10   47.34   10.58
   5  -1  10   71.77    8.89
   5   1  10   62.78   12.20
   5   1  11   62.18    9.89
   5  -1  11   84.99   18.07
   5   1  11   89.17   21.84
   5  -1  11  100.76   15.35
   5   1  12   71.40   19.05
   5  -1  12   64.98   18.53
   5   1  12   47.62   17.13
   5  -1  12   69.06   17.86
  -5   3  16    3.12    2.83
  -5  -3  16    4.79    7.52
  -5   3  15   62.39   13.78
  -5  -3  15   43.74   14.60
  -5   3  14   12.77    6.13
  -5  -3  14   38.58   11.01
  -5   3  13  187.41   10.89
  -5  -3  13  206.89   11.78
  -5   3  12   65.10   10.91
  -5  -3  12   77.23   10.77
  -5  -3  12   64.57   12.55
  -5   3  11  315.86   16.57
  -5  -3  11  267.20   21.96
  -5   3  11  272.29   15.26
  -5  -3  11  299.21   13.22
   5  -3 -11  275.29   16.24
  -5   3  10   71.54    9.85
  -5  -3  10   81.99   14.87
  -5   3  10   64.50    8.48
  -5  -3  10   65.31   14.36
   5  -3 -10   63.22   10.27
  -5   3   9  642.05   21.51
  -5  -3   9  634.22   22.81
  -5   3   9  621.00   17.28
  -5  -3   9  646.61   20.40
   5  -3  -9  618.89   24.92
  -5   3   8  101.83    9.27
  -5  -3   8  115.95   20.90
  -5   3   8  101.12    7.19
   5  -3  -8   90.73    7.86
  -5  -3   8  118.89   11.29
   5  -3  -8  113.13   13.85
  -5   3   7  674.03   18.02
  -5  -3   7  718.32   19.48
  -5   3   7  739.17   18.33
   5  -3  -7  692.72   17.48
  -5  -3   7  728.52   21.19
   5  -3  -7  741.17   19.76
  -5   3   6   50.51    9.95
  -5  -3   6   49.66    9.18
   5  -3  -6   37.57    4.83
  -5  -3   6   45.20    3.83
   5   3  -6   41.35    5.82
  -5  -3   6   43.92    3.66
   5  -3  -6   48.10    8.77
  -5  -3   6   43.15    4.40
  -5   3   5  516.06   11.60
   5  -3  -5  481.45   11.03
  -5  -3   5  494.69   11.54
  -5  -3   5  479.26   10.35
   5  -3  -5  509.01   10.45
  -5  -3   5  511.59   11.28
   5  -3  -5  512.99   11.41
  -5  -3   5  512.62   10.88
   5  -3  -5  518.77   13.37
  -5  -3   5  513.90   10.71
  -5   3   4  494.02   11.24
   5  -3  -4  474.88   10.46
   5  -3  -4  479.52    9.99
  -5  -3   4  472.80   10.49
   5  -3  -4  478.19   11.36
  -5  -3   4  475.26   10.59
  -5  -3   4  472.83   10.25
   5  -3  -4  500.34   11.87
  -5  -3   4  481.27   11.07
   5   3  -3  371.55    7.58
  -5   3   3  377.02    6.93
  -5  -3   3  375.01    7.47
   5  -3  -3  362.40    6.59
   5   3  -3  384.06    7.39
  -5  -3   3  363.95    7.17
   5  -3  -3  373.37    8.77
  -5   3   3  362.13    6.85
   5   3  -3  374.34    7.66
  -5  -3   3  380.67    8.61
   5  -3  -3  386.69    8.67
  -5   3   2  124.89    3.29
   5   3  -2  120.06    4.54
   5  -3  -2  118.17    4.87
  -5  -3   2  110.93    3.52
   5   3  -2  119.83    6.06
   5  -3  -2  121.03    4.26
  -5   3   2  113.54    9.88
   5   3  -2  109.68    5.31
   5  -3  -2  125.03    5.55
   5  -3  -1  718.02   12.54
   5   3  -1  751.08   12.70
   5  -3  -1  749.02   13.30
   5   3  -1  759.71   13.93
   5  -3  -1  739.40   17.83
   5   3  -1  760.48   13.40
   5  -3  -1  753.21   14.16
   5   3   0  118.74    9.83
   5  -3   0  110.90    4.66
  -5   3   0  102.08    3.68
   5   3   0  112.93    5.94
   5  -3   0  117.42    5.58
   5   3   0  109.52    5.83
   5  -3   0  116.81    7.08
   5   3   1 1026.62   25.35
   5  -3   1 1042.77   22.83
   5   3   1 1069.81   22.78
   5  -3   1 1022.07   24.15
   5   3   1  996.04   21.34
   5  -3   1 1064.63   24.42
   5   3   2  171.28    7.31
   5  -3   2  166.86   10.35
   5   3   2  167.24    8.04
   5  -3   2  160.79    7.74
   5   3   2  149.75    9.36
   5   3   3  311.76   20.58
   5  -3   3  329.03   13.87
   5   3   3  353.34   15.30
   5  -3   3  367.42   13.11
   5   3   3  380.37   22.24
   5  -3   3  321.88   11.61
   5   3   4   55.41   11.03
   5  -3   4   54.64   11.39
   5   3   4   41.87    9.04
   5  -3   4   67.57   11.42
   5   3   4   61.07   11.33
   5  -3   4   56.22   10.26
   5   3   5  608.47   27.07
   5  -3   5  588.59   18.56
   5   3   5  585.65   27.95
   5  -3   5  594.75   25.72
   5   3   5  602.87   26.10
   5  -3   5  619.47   21.34
   5   3   6   47.93    8.30
   5  -3   6   41.63    6.44
   5   3   6   35.45    5.76
   5  -3   6   45.55    7.50
   5   3   6   44.37    7.89
   5  -3   6   39.17    5.82
   5   3   7  307.16   20.52
   5  -3   7  294.88   38.17
   5   3   7  287.33   15.44
   5  -3   7  337.70   19.09
   5   3   7  326.99   14.01
   5  -3   7  289.12   13.31
   5   3   8   10.51    7.01
   5  -3   8    6.39    7.02
   5   3   8   10.14    2.48
   5  -3   8   21.25    7.68
   5  -3   8   23.86    5.29
   5   3   9  185.22   22.17
   5  -3   9  180.96   11.98
   5   3   9  216.50   28.69
   5  -3   9  210.91   14.47
   5  -3   9  195.24   20.42
  -5  -3  -9  206.46   12.45
   5   3  10   20.57    6.91
   5  -3  10   24.79    9.76
   5   3  10   12.84    6.34
   5  -3  10   13.01    6.11
  -5  -3 -10   15.17    5.41
   5   3  11  284.73   42.68
   5  -3  11  294.62   64.01
   5   3  11  259.31   41.69
   5  -3  11  269.47   26.16
  -5   5  15   27.52   10.14
  -5   5  14   86.57   11.84
  -5  -5  14   79.50   10.90
  -5   5  13   79.83   11.24
  -5  -5  13   61.17    6.48
  -5   5  12  152.21   22.26
  -5  -5  12  167.49   30.19
  -5  -5  12  108.98   20.55
   5  -5 -12  154.69   10.90
  -5   5  11  140.63   30.10
  -5  -5  11  163.22   13.02
  -5   5  11  130.18   10.91
  -5  -5  11  183.38   12.47
   5  -5 -11  154.45   10.56
  -5   5  10   80.65   16.13
  -5  -5  10   85.50   16.27
  -5   5  10   70.46    9.84
  -5  -5  10   70.86   16.06
   5  -5 -10   76.26    6.69
  -5   5   9  289.08   14.63
  -5  -5   9  322.92   17.99
  -5   5   9  311.73   14.75
  -5  -5   9  295.56   17.37
  -5  -5   9  266.56    8.68
   5  -5  -9  281.75   20.93
  -5   5   8  291.63   18.60
  -5  -5   8  290.95   15.56
  -5   5   8  281.67   10.51
  -5  -5   8  297.66   11.28
  -5  -5   8  259.44    7.95
  -5  -5   8  265.83    7.56
   5  -5  -8  277.72   10.92
  -5   5   7  346.98   17.53
  -5  -5   7  366.21   13.82
  -5  -5   7  358.83   12.71
  -5  -5   7  330.67   15.51
  -5  -5   7  359.90   14.95
   5  -5  -7  353.51   13.94
  -5   5   6  592.85   20.82
  -5  -5   6  628.78   17.00
   5  -5  -6  616.54   17.20
   5  -5  -6  615.39   28.31
  -5  -5   6  633.38   16.56
  -5   5   5  717.88   18.57
  -5  -5   5  720.83   19.06
   5  -5  -5  720.32   21.75
   5  -5  -5  726.44   20.77
  -5  -5   5  756.28   19.64
   5   5  -4  120.25    5.81
  -5   5   4  109.90    4.63
   5  -5  -4  113.37    5.04
  -5  -5   4  115.25    6.33
   5  -5  -4  146.98   19.28
  -5  -5   4  129.94    8.11
   5   5  -3  358.06    9.86
  -5   5   3  346.64    8.95
   5  -5  -3  366.26   13.64
   5  -5  -3  370.13   13.13
  -5  -5   3  344.62   10.28
  -5   5   2  525.25   13.34
   5   5  -2  503.75   16.46
   5   5  -2  502.00   12.54
   5  -5  -2  500.92   13.80
   5  -5  -2  537.03   15.90
   5   5  -1  373.50    9.91
   5   5  -1  398.98   12.47
   5  -5  -1  413.10   12.54
   5  -5  -1  378.80   11.06
  -5  -5   1  385.41   15.02
   5   5   0  322.77    8.98
   5  -5   0  335.24    9.14
   5   5   0  329.63   15.61
   5  -5   0  318.72   10.78
   5  -5   0  314.59   10.08
  -5  -5   0  308.33   15.81
   5   5   1  944.98   25.09
   5  -5   1  964.37   26.32
   5  -5   1  952.77   26.57
   5  -5   1  920.62   29.57
  -5  -5  -1  895.75   24.01
   5   5   2   27.44    6.93
   5  -5   2   42.91    7.45
   5   5   2   41.02    7.72
   5  -5   2   31.47    5.80
   5  -5   2   40.55    7.77
  -5  -5  -2   46.56    6.83
   5   5   3  324.41   18.56
   5  -5   3  319.09   14.83
   5   5   3  306.54   19.78
   5  -5   3  349.57   21.81
   5  -5   3  336.80   17.72
  -5  -5  -3  301.37   17.08
   5   5   4  211.45   12.96
   5  -5   4  223.87   13.14
   5   5   4  210.42   12.20
   5  -5   4  221.59   12.40
   5  -5   4  203.63   10.88
  -5  -5  -4  214.79   15.14
   5   5   5  212.46   28.99
   5  -5   5  252.21   24.30
   5   5   5  279.31   26.83
   5  -5   5  275.29   32.20
   5  -5   5  246.19   11.97
  -5  -5  -5  216.67   15.66
   5   5   6   75.95   15.10
   5  -5   6   80.89   12.88
   5   5   6   66.90   11.07
   5  -5   6   85.89   21.10
   5  -5   6   80.87   12.56
  -5  -5  -6   79.04   13.66
   5   5   7  131.59   20.44
   5  -5   7  129.91   11.51
   5   5   7  158.19   24.78
   5  -5   7  150.50   12.25
   5  -5   7  126.02   25.52
  -5  -5  -7  126.79   18.70
   5   5   8   78.09   16.07
   5  -5   8   57.65    9.01
   5   5   8   77.14   13.36
   5  -5   8   84.33   21.69
   5  -5   8   67.14   11.19
  -5  -5  -8   57.80   21.67
   5   5   9   38.31   11.09
   5  -5   9   49.83    8.42
   5   5   9   45.25    6.59
   5  -5   9   34.46    8.86
  -5  -5  -9   42.16   12.56
   5   5  10   47.96    9.25
   5  -5  10   18.99    7.94
   5   5  10   40.92    9.43
   5  -5  10   48.17   11.36
  -5  -5 -10   35.11    9.31
   5   5  11   58.55   13.18
   5  -5  11   45.55    8.33
   5   5  11   31.87    7.23
   5  -5  11   42.62   13.75
  -5   7  14  172.70   22.21
  -5  -7  14  161.62   22.30
  -5   7  13   65.85   12.41
  -5  -7  13   50.26   10.00
  -5  -7  13   40.64    6.08
  -5   7  12  200.71   26.47
  -5  -7  12  212.46   36.63
  -5  -7  12  204.99   26.39
   5  -7 -12  216.11   10.04
  -5   7  11   56.01   10.27
  -5  -7  11   69.02   11.33
  -5   7  11   57.16   10.99
  -5  -7  11   67.17    8.30
   5  -7 -11   76.88    8.55
  -5   7  10  102.02   16.78
  -5  -7  10  111.68   14.37
  -5   7  10  100.88   10.60
  -5  -7  10   83.93   17.51
   5  -7 -10   96.45    8.39
  -5   7   9  156.25   24.22
  -5  -7   9  182.32   16.51
  -5   7   9  152.50   12.50
  -5  -7   9  182.09   15.59
   5  -7  -9  146.13   18.51
  -5   7   8  218.87   16.90
  -5  -7   8  202.54   32.60
  -5  -7   8  224.26   12.47
   5  -7  -8  191.63   12.65
  -5  -7   8  197.32    9.75
   5  -7  -8  211.96   13.63
  -5   7   7  112.34   19.19
  -5  -7   7  123.49   25.76
  -5  -7   7  117.65    8.75
   5  -7  -7  118.21   10.08
  -5  -7   7  129.29   15.01
   5  -7  -7  108.67    8.89
  -5   7   6  683.14   26.55
  -5  -7   6  706.15   24.61
  -5  -7   6  680.28   22.17
   5  -7  -6  687.97   23.18
   5  -7  -6  689.04   21.89
  -5  -7   6  711.03   20.88
  -5   7   5   47.91   11.54
  -5  -7   5   38.79   11.69
  -5  -7   5   63.77   13.62
   5  -7  -5   63.01    8.05
   5  -7  -5   54.78   10.72
  -5  -7   5   68.80   13.18
   5   7  -4  219.39   13.14
  -5   7   4  209.53   16.65
   5  -7  -4  237.01   13.47
  -5  -7   4  237.68   13.01
   5  -7  -4  257.91   14.23
  -5  -7   4  225.61   18.60
   5   7  -3  109.90    7.35
  -5   7   3  111.78   11.80
   5  -7  -3  120.88    9.09
  -5  -7   3  135.15   11.83
   5  -7  -3  141.57   17.67
  -5  -7   3  138.93   21.91
  -5   7   2  657.09   21.32
   5   7  -2  671.03   21.68
   5   7  -2  661.37   21.27
   5  -7  -2  630.86   22.59
   5  -7  -2  689.32   23.27
  -5  -7   2  649.55   21.38
  -5   7   1  161.74   15.32
   5   7  -1  130.24    9.02
   5   7  -1  143.09   10.03
   5  -7  -1  133.94    9.21
   5  -7  -1  125.41   12.14
  -5  -7   1  132.84    9.61
   5   7   0  255.53   14.34
   5  -7   0  243.53   12.96
   5   7   0  265.94   16.85
   5  -7   0  258.55   15.37
   5  -7   0  227.40   15.27
  -5  -7   0  284.86   22.98
   5   7   1  110.86    6.89
   5  -7   1  118.97   15.26
   5   7   1  114.71   11.78
   5  -7   1  145.01   22.46
   5  -7   1  124.82   17.65
  -5  -7  -1  125.31    8.23
   5   7   2  211.39   14.05
   5  -7   2  218.10   12.15
   5   7   2  229.94   19.09
   5  -7   2  233.84   22.97
   5  -7   2  232.87   18.87
  -5  -7  -2  230.25   28.25
   5   7   3   35.27    7.05
   5  -7   3   21.20    5.43
   5   7   3   25.62    5.95
   5  -7   3   26.16    6.53
   5  -7   3   18.09    6.72
  -5  -7  -3   35.27    5.94
   5   7   4  107.99   18.99
   5  -7   4   83.61   16.28
   5   7   4   90.42   20.31
   5  -7   4   91.79   13.92
   5  -7   4   81.67   15.64
  -5  -7  -4   90.81   19.28
   5   7   5  130.60    9.10
   5  -7   5  149.17   21.48
   5   7   5  136.93   19.78
   5  -7   5  130.40   10.40
   5  -7   5  149.16   26.34
  -5  -7  -5  136.12   23.81
   5   7   6  127.75   16.50
   5  -7   6  112.63   13.60
   5   7   6  127.31   19.62
   5  -7   6  104.18   23.85
   5  -7   6  127.87   21.41
  -5  -7  -6  124.93   22.52
   5   7   7  187.04   32.51
   5  -7   7  149.11   23.45
   5   7   7  189.83   25.29
   5  -7   7  159.63   30.99
   5  -7   7  148.39   20.88
  -5  -7  -7  161.51   17.56
   5   7   8   80.12   13.45
   5  -7   8  110.07    9.36
   5   7   8  104.63   13.64
   5  -7   8  108.97   11.01
   5  -7   8   62.97   14.80
  -5  -7  -8   69.83   15.90
   5   7   9   32.69    6.61
   5  -7   9   23.75    8.26
   5   7   9   21.82    6.07
   5  -7   9   45.85    9.48
  -5  -7  -9   22.22    6.64
   5   7  10   70.35   10.72
   5  -7  10   93.30   14.42
   5   7  10   71.44   11.38
   5  -7  10   84.62   16.38
  -5  -7 -10   33.65   16.46
  -5   9  13   28.88    7.52
  -5  -9  13   16.99   11.63
  -5   9  12   69.32   10.57
  -5  -9  12   86.25   10.94
  -5  -9  12   53.42   13.50
   5  -9 -12   56.92   13.45
  -5   9  11   58.01    7.86
  -5  -9  11   52.82   18.77
  -5  -9  11   35.60    8.70
   5  -9 -11   32.01    7.67
   5  -9 -11   37.25   10.05
  -5   9  10  103.55   13.90
  -5  -9  10  104.43   19.04
  -5  -9  10  104.54   20.54
   5  -9 -10   92.63   16.38
   5  -9 -10   91.28   16.45
  -5   9   9  121.72   18.19
  -5  -9   9  120.28   10.60
  -5  -9   9  110.63   23.99
   5  -9  -9   90.76   17.12
   5  -9  -9   86.37   16.46
  -5   9   8  173.05   25.44
  -5  -9   8  184.96   19.21
  -5  -9   8  139.73   28.55
   5  -9  -8  146.04    9.13
  -5  -9   8  133.15   14.61
   5  -9  -8  164.37   26.28
  -5   9   7  120.87   21.33
  -5  -9   7  132.62   20.20
  -5  -9   7  140.60   22.37
   5  -9  -7  127.22   20.07
  -5  -9   7  142.93   19.45
   5  -9  -7  115.66   16.05
  -5   9   6  104.00    6.22
  -5  -9   6  107.15   16.39
  -5  -9   6  114.54    8.01
   5  -9  -6  108.28    6.92
   5  -9  -6  120.29   17.50
  -5  -9   6  113.39   11.10
   5   9  -5  261.95   17.51
  -5   9   5  266.05   14.95
  -5  -9   5  255.90   13.73
   5  -9  -5  275.48   24.91
   5  -9  -5  270.48   17.97
  -5  -9   5  288.06   18.63
   5   9  -4   98.83    7.88
  -5   9   4   93.59   19.39
   5  -9  -4  105.75   21.50
  -5  -9   4  119.51    9.42
   5  -9  -4  123.68   15.25
  -5  -9   4  125.46   13.19
   5   9  -3  593.29   22.67
  -5   9   3  652.58   22.80
   5  -9  -3  625.78   26.39
  -5  -9   3  669.69   34.82
   5  -9  -3  614.41   23.66
  -5  -9   3  660.04   28.59
  -5   9   2  121.40    7.80
   5   9  -2  120.91    8.53
   5  -9  -2  117.99    9.68
  -5  -9   2  121.07   17.86
   5  -9  -2  140.16   24.86
  -5  -9   2  122.84   25.22
  -5   9   1  337.65   14.08
   5   9  -1  370.21   15.15
   5  -9  -1  357.96   28.83
   5  -9  -1  336.19   42.65
  -5  -9   1  343.52   18.53
   5   9   0  178.35   11.11
   5  -9   0  156.20    9.91
   5   9   0  151.23   10.87
   5  -9   0  169.42   11.07
   5  -9   0  189.74   28.95
  -5  -9   0  179.29   16.96
   5   9   1   84.35   16.26
   5  -9   1   90.76   20.64
   5   9   1   82.68   14.38
   5  -9   1   85.93   14.14
   5  -9   1   97.99    8.61
  -5  -9  -1   97.25   13.29
   5   9   2    9.85    2.97
   5  -9   2   12.86    5.77
   5   9   2   13.47    3.96
   5  -9   2   -0.78    6.59
   5  -9   2    5.70    5.75
  -5  -9  -2   15.78    5.24
   5   9   3  459.40   33.20
   5  -9   3  449.18   27.19
   5   9   3  441.40   22.66
   5  -9   3  460.88   48.23
   5  -9   3  410.08   21.62
  -5  -9  -3  436.15   31.85
   5   9   4   96.06   18.20
   5  -9   4   72.60    9.95
   5   9   4   79.17   12.21
   5  -9   4  100.99   16.06
   5  -9   4   90.71   15.71
  -5  -9  -4   77.09   14.19
   5   9   5  119.38   24.00
   5  -9   5  119.93   28.71
   5   9   5  123.51   21.75
   5  -9   5  136.88   23.98
   5  -9   5  116.42   17.67
  -5  -9  -5  144.97   15.49
   5   9   6    4.55    4.01
   5  -9   6    9.88    3.44
   5   9   6   13.22    5.75
   5  -9   6    6.08    8.18
   5  -9   6   -1.76    4.21
  -5  -9  -6   -9.35    6.94
   5   9   7   61.16   10.34
   5  -9   7   60.53   15.72
   5   9   7   57.78   11.82
   5  -9   7   78.51   10.50
   5  -9   7   56.87   10.07
  -5  -9  -7   47.92   14.53
   5   9   8   14.11    7.20
   5  -9   8   11.39    7.53
   5   9   8   13.13    5.41
   5  -9   8   30.52    9.60
  -5  -9  -8    3.74    2.77
   5   9   9  161.96   38.44
   5  -9   9  128.40   33.82
   5   9   9  147.71   29.50
   5  -9   9  185.97   42.77
  -5  -9  -9  131.92   29.50
  -5  11  12   63.45   11.23
  -5 -11  12   31.35   17.06
  -5 -11  12   43.67   13.36
   5 -11 -12   39.80    8.11
  -5  11  11   65.03    8.64
  -5 -11  11   64.62   17.47
  -5 -11  11   40.48   11.40
   5 -11 -11   26.10   10.34
  -5  11  10   98.26   13.58
  -5 -11  10   68.15   15.68
  -5 -11  10   77.94   25.71
   5 -11 -10   54.08   12.80
   5 -11 -10   68.25   14.15
  -5  11   9   73.31   11.48
  -5 -11   9   83.62   16.86
  -5 -11   9   55.99   15.05
   5 -11  -9   65.52    8.73
   5 -11  -9   65.61   14.76
  -5  11   8  157.57   20.93
  -5 -11   8  107.00   17.10
  -5 -11   8  115.65   12.35
   5 -11  -8  105.57   21.95
   5 -11  -8  107.13   17.83
  -5  11   7   23.18    6.11
  -5 -11   7   27.50    7.57
  -5 -11   7   24.20    6.28
   5 -11  -7   24.95    5.40
  -5 -11   7   10.28    5.25
   5 -11  -7   22.48    5.77
  -5  11   6  296.68   23.59
  -5 -11   6  289.66   38.69
  -5 -11   6  307.17   16.11
   5 -11  -6  259.86   12.90
   5 -11  -6  251.86   41.02
  -5 -11   6  241.09   20.17
  -5  11   5  174.86   24.73
  -5 -11   5  170.80   26.60
   5 -11  -5  204.83   17.59
   5 -11  -5  182.82   27.68
  -5 -11   5  162.77   19.30
   5  11  -4  140.47   23.34
  -5  11   4  131.32    8.37
   5 -11  -4  122.94   26.98
  -5 -11   4  155.61   16.98
   5 -11  -4  120.01   19.28
  -5 -11   4  129.85   22.55
   5  11  -3  182.47   12.15
  -5  11   3  174.36   11.23
   5 -11  -3  209.41   11.52
  -5 -11   3  206.79   16.63
   5 -11  -3  207.86   30.06
  -5 -11   3  179.88   17.46
  -5  11   2  232.91   13.32
   5  11  -2  214.39   21.33
   5 -11  -2  218.64   13.59
  -5 -11   2  242.41   13.49
   5 -11  -2  249.48   38.30
  -5 -11   2  201.27   28.61
  -5  11   1  176.12   25.98
   5  11  -1  162.65   10.04
   5 -11  -1  180.65   11.32
  -5 -11   1  147.91   22.45
   5 -11  -1  172.49   14.26
  -5 -11   1  155.49   23.19
   5  11   0  149.58   11.07
   5 -11   0  154.71   21.49
   5 -11   0  149.41   22.89
  -5 -11   0  137.98   11.50
   5 -11   0  131.91   16.40
  -5 -11   0  161.83   23.94
   5  11   1   85.08   16.28
   5 -11   1   77.90   12.19
   5  11   1   89.81   17.65
   5 -11   1   96.06    8.21
   5 -11   1   80.34   12.04
  -5 -11  -1  104.45   19.10
   5  11   2  107.55   21.43
   5 -11   2  109.82   22.67
   5  11   2  104.36   22.82
   5 -11   2   97.13   16.23
   5 -11   2   88.21   19.07
  -5 -11  -2   79.65   15.01
   5  11   3  172.48   23.28
   5 -11   3  153.54   26.78
   5  11   3  169.30   13.93
   5 -11   3  157.68   31.73
   5 -11   3  142.79   12.81
  -5 -11  -3  112.47   35.52
   5  11   4  285.34   41.96
   5 -11   4  275.78   38.56
   5  11   4  280.83   16.57
   5 -11   4  306.33   15.87
   5 -11   4  277.47   13.98
  -5 -11  -4  272.77   35.67
   5  11   5  313.49   41.94
   5 -11   5  249.85   38.37
   5  11   5  314.56   27.02
   5 -11   5  342.35   29.37
   5 -11   5  291.93   26.82
  -5 -11  -5  265.22   27.24
   5  11   6  186.02   30.89
   5 -11   6  137.46   37.05
   5  11   6  173.90   28.00
   5 -11   6  222.09   19.96
   5 -11   6  162.41   21.85
  -5 -11  -6  121.06   36.66
   5  11   7   58.71   16.24
   5 -11   7   60.69    8.82
   5  11   7   51.15   12.30
   5 -11   7   48.46    7.92
  -5 -11  -7   28.61   11.79
   5  11   8   96.07   23.64
   5 -11   8  100.27   22.48
   5  11   8   94.25   26.47
   5 -11   8  119.47   26.85
  -5 -11  -8  101.63   21.49
  -5  13  10   24.79    9.86
  -5 -13  10   36.62   10.63
  -5 -13  10   36.84   11.99
   5 -13 -10   24.92   10.20
  -5  13   9   12.23    4.90
  -5 -13   9   10.74    5.58
  -5 -13   9   14.23    7.24
   5 -13  -9    9.19    4.76
   5 -13  -9   17.29    7.86
  -5  13   8   67.55   11.49
  -5 -13   8   84.71   19.93
  -5 -13   8   54.21   12.46
   5 -13  -8   55.59   12.78
   5 -13  -8   62.27   14.48
  -5  13   7   45.53    6.69
  -5 -13   7   36.83    8.89
  -5 -13   7   40.02   14.98
   5 -13  -7   43.17    8.76
  -5 -13   7   23.29    7.53
   5 -13  -7   56.82   15.50
  -5  13   6   95.92   17.80
  -5 -13   6  135.59   14.43
  -5 -13   6   84.99   24.41
   5 -13  -6  115.67   33.27
   5 -13  -6  145.76   17.41
  -5 -13   6   91.69   18.63
  -5  13   5   89.57   18.28
  -5 -13   5   72.73   11.72
  -5 -13   5   73.82   15.31
   5 -13  -5   82.60   16.52
   5 -13  -5   58.31   13.87
  -5 -13   5   82.51   11.09
   5  13  -4   80.36   13.98
  -5  13   4   85.25   14.14
   5 -13  -4   73.58   14.75
  -5 -13   4   72.49    9.88
   5 -13  -4   70.14   13.93
  -5 -13   4   77.03    9.06
   5  13  -3   16.23    9.42
  -5  13   3   18.25    6.00
   5 -13  -3   16.16    4.07
  -5 -13   3   14.19    4.36
   5 -13  -3   29.98    7.05
  -5 -13   3   13.40    6.28
  -5  13   2  122.76   29.69
   5  13  -2  156.71   22.76
   5 -13  -2  135.75   34.68
  -5 -13   2  155.60   28.74
   5 -13  -2  162.44   38.19
  -5 -13   2  160.92   28.30
  -5  13   1   14.29    4.28
   5  13  -1   19.34    6.98
   5 -13  -1    7.63    3.36
  -5 -13   1    9.80   10.19
   5 -13  -1   21.48    8.77
  -5 -13   1   10.12    5.48
   5  13   0  168.91   30.90
   5 -13   0  161.81   14.88
   5 -13   0  150.11   36.08
  -5 -13   0  161.56   31.42
   5 -13   0  133.96   26.90
  -5 -13   0  154.59   14.62
   5  13   1   18.81    6.72
   5 -13   1   14.27    8.08
   5 -13   1   12.68    8.66
  -5 -13  -1   21.20    6.96
   5 -13   1   13.46    6.99
  -5 -13  -1    4.82    7.60
   5  13   2  185.15   16.36
   5 -13   2  145.56   26.11
   5 -13   2  181.27   24.50
  -5 -13  -2  193.93   19.45
   5 -13   2  166.85   18.93
  -5 -13  -2  199.70   23.04
   5  13   3    8.03    3.73
   5 -13   3   -5.33    5.31
   5 -13   3    1.13    5.83
   5 -13   3    8.92    3.59
  -5 -13  -3    7.37    6.68
   5  13   4   34.37    9.73
   5 -13   4   12.60    6.39
   5  13   4   15.45    6.08
   5 -13   4   11.05    6.22
   5 -13   4   20.42    7.38
  -5 -13  -4   10.77    7.52
   5  13   5    6.49    4.95
   5 -13   5    5.52    3.96
   5  13   5    6.85    3.80
   5 -13   5    4.13    4.58
   5 -13   5   11.15    4.95
  -5 -13  -5    1.20    5.35
   5  13   6   26.01    9.06
   5 -13   6   13.62    6.50
   5  13   6   25.05    6.02
   5 -13   6   19.34    8.50
   5 -13   6   18.99    4.45
  -5 -13  -6   19.38   10.35
  -5  15   7   84.44   21.21
  -5 -15   7   59.67   19.67
  -5 -15   7   74.22   23.85
   5 -15  -7   55.49   19.98
   5 -15  -7   30.79   10.75
  -5  15   6  145.50   20.75
  -5 -15   6  123.89   28.81
  -5 -15   6  102.78   24.27
   5 -15  -6  105.62   27.14
   5 -15  -6   99.59   18.84
  -5 -15   6  147.33   14.34
  -5  15   5   50.41    9.44
  -5 -15   5   44.42   15.43
  -5 -15   5   33.36   11.54
   5 -15  -5   53.04   13.21
   5 -15  -5   57.85   12.12
  -5 -15   5   18.75   10.99
   5  15  -4    9.26    4.95
  -5  15   4    9.60    3.35
   5 -15  -4    2.06    4.90
  -5 -15   4    1.08    4.49
   5 -15  -4   15.72    7.79
  -5 -15   4    4.88    4.22
   5  15  -3   98.52   14.83
  -5  15   3   94.01   19.26
   5 -15  -3  114.20   13.66
  -5 -15   3   92.16   10.31
   5 -15  -3   99.09   26.99
  -5 -15   3   86.81   20.81
  -5  15   2   37.50   13.20
   5  15  -2   29.14    7.56
   5 -15  -2   33.29    9.49
  -5 -15   2   37.96    8.06
   5 -15  -2   26.43   11.43
  -5 -15   2   20.24    4.73
   5  15  -1   68.83   12.88
   5 -15  -1   91.50   14.33
  -5 -15   1  104.70   10.68
   5 -15  -1   92.37   11.63
  -5 -15   1   60.72   13.32
   5  15   0   49.48   11.36
   5 -15   0   54.36   12.76
   5 -15   0   47.80    9.83
  -5 -15   0   47.62   17.24
   5 -15   0   40.25   16.87
  -5 -15   0   60.95   15.89
   5  15   1   91.82   23.52
   5 -15   1   94.78   22.88
   5 -15   1  113.37   22.07
  -5 -15  -1   83.37   16.30
   5 -15   1  111.23   12.75
  -5 -15  -1   72.88   19.76
   5  15   2    5.78    3.30
   5 -15   2    5.89    4.32
   5 -15   2    3.64    5.29
  -5 -15  -2    3.65    6.51
   5 -15   2   -1.57    4.03
  -5 -15  -2   20.34   12.00
   5  15   3  100.55   26.43
   5 -15   3   83.77   20.08
   5 -15   3   59.30   25.20
  -5 -15  -3   66.71   21.08
   5 -15   3   51.13   25.02
  -5 -15  -3   36.36   14.28
  -6   0  16  112.30   28.43
  -6   0  15   11.20    6.21
  -6   0  14  134.08   18.13
  -6   0  13    4.35    2.45
  -6   0  12  501.26   22.66
  -6   0  11    7.64    5.81
  -6   0  11    1.10    1.14
  -6   0  10  913.29   32.79
  -6   0  10  831.16   29.07
  -6   0   9    5.52    4.55
  -6   0   9    0.63    1.31
   6   0  -9   -1.93    1.18
  -6   0   8 1346.44   33.77
  -6   0   8 1346.04   32.32
   6   0  -8 1333.92   31.91
   6   0  -8 1350.60   32.13
  -6   0   8 1375.48   32.75
  -6   0   7    2.66    3.41
  -6   0   7    0.39    0.36
   6   0  -7    1.47    0.80
  -6   0   7    0.81    1.23
  -6   0   6 2069.05   40.61
   6   0  -6 1958.51   38.13
   6   0  -6 1974.43   38.07
  -6   0   5   -0.20    1.93
   6   0  -5    1.51    0.90
   6   0  -5   -0.63    1.75
  -6   0   5    3.43    1.65
  -6   0   4  409.47    6.68
  -6   0   4  411.15    6.99
  -6   0   4  404.79    6.80
   6   0  -4  420.25    8.00
  -6   0   4  403.53    7.74
  -6   0   3    0.15    0.36
  -6   0   3    0.88    0.43
   6   0  -3   -0.06    1.73
  -6   0   3   -1.64    1.65
   6   0  -3    1.65    1.92
  -6   0   2  357.80    6.20
   6   0  -2  372.55    7.19
  -6   0   2  363.35    8.37
   6   0  -2  361.71   11.15
   6   0  -1    2.23    1.72
  -6   0   1    4.60    2.04
   6   0  -1    0.81    2.03
   6   0  -1    2.41    1.48
   6   0   0  238.16    7.27
  -6   0   0  242.61    8.69
   6   0   0  253.36   12.81
   6   0   0  246.56    8.02
   6   0   1    2.34    3.18
   6   0   1    3.67    4.01
   6   0   1    3.53    3.84
   6   0   2 1860.99   45.82
   6   0   2 1902.81   48.45
   6   0   2 1861.99   45.89
   6   0   3    4.88    2.38
   6   0   3   -1.20    4.32
   6   0   3   -0.64    3.83
   6   0   4  706.32   23.77
   6   0   4  711.94   26.18
   6   0   4  691.76   27.99
   6   0   5    6.99    4.62
   6   0   5   -3.10    5.27
   6   0   5   -2.46    3.97
   6   0   6  817.27   29.70
   6   0   6  838.75   32.42
   6   0   6  839.14   31.30
   6   0   7    9.79    6.75
   6   0   7    3.11    2.05
   6   0   7   -1.79    3.68
   6   0   8  480.54   28.67
   6   0   8  545.03   24.21
   6   0   8  528.03   36.35
   6   0   9    4.16    2.61
   6   0   9    8.59    4.25
   6   0   9    4.74    2.95
   6   0  10  310.51   46.99
   6   0  10  385.66   25.99
   6   0  11   14.38    8.65
   6   0  11    4.18    2.97
  -6   2  16   17.65    7.55
  -6  -2  16   29.18    9.20
  -6   2  15   14.54    8.65
  -6  -2  15   23.82    8.09
  -6   2  14   42.59   18.55
  -6  -2  14   75.28   15.18
  -6   2  13   96.48   10.83
  -6  -2  13  108.10   24.77
  -6   2  12  123.27    9.15
  -6  -2  12  135.79   22.16
  -6  -2  12  100.66   11.46
  -6   2  11   52.67   13.06
  -6  -2  11   50.24    8.48
  -6   2  11   33.44    6.23
  -6  -2  11   33.66    8.55
  -6   2  10  267.71   23.93
  -6  -2  10  250.28   17.93
  -6   2  10  234.19   11.29
  -6  -2  10  249.94   13.38
   6  -2 -10  232.88    9.48
   6  -2 -10  263.48   10.53
  -6   2   9  112.40   14.11
  -6  -2   9  145.95   23.80
  -6   2   9  105.37    6.51
  -6  -2   9  100.10   10.07
   6  -2  -9  118.53    3.93
   6  -2  -9  102.69   10.55
  -6   2   9   99.08    9.42
  -6   2   8  137.09    8.40
  -6  -2   8  156.97    9.68
  -6   2   8  144.45    7.70
   6  -2  -8  145.11    7.37
  -6  -2   8  141.29    8.16
   6   2  -8  137.12   11.01
   6  -2  -8  147.57   13.21
  -6   2   8  124.62    7.96
  -6   2   7  118.32   10.42
  -6  -2   7  112.31    7.12
   6  -2  -7  117.47    6.07
  -6  -2   7  125.96   10.07
   6   2  -7  112.09    5.95
   6  -2  -7  126.36   10.18
  -6  -2   7  107.32    5.28
  -6   2   7  112.64    9.55
  -6  -2   7  114.09    5.81
  -6   2   6  140.16    6.02
   6  -2  -6  142.67    7.24
  -6  -2   6  148.74   10.69
  -6  -2   6  156.02    9.29
   6  -2  -6  141.03    3.94
   6  -2  -6  151.12    4.74
  -6  -2   6  147.13    6.08
  -6  -2   6  134.65    5.24
   6  -2  -6  154.69    6.19
  -6   2   6  130.72    4.84
  -6  -2   5  302.43    7.80
  -6   2   5  311.51    7.50
   6  -2  -5  305.00    7.02
  -6  -2   5  316.26   10.00
   6  -2  -5  296.85    6.04
  -6  -2   5  314.66    7.31
  -6  -2   5  308.34    7.01
   6   2  -5  307.57    7.26
  -6  -2   5  310.75    7.94
   6  -2  -5  315.90    8.49
  -6  -2   4   60.92    4.21
  -6   2   4   70.08    2.46
   6  -2  -4   75.19    3.95
  -6  -2   4   73.24    4.06
   6   2  -4   75.37    2.88
  -6  -2   4   68.37    5.34
   6  -2  -4   66.57    3.04
  -6   2   4   69.80    4.66
   6   2  -4   74.71    4.40
  -6  -2   4   74.39    5.38
   6  -2  -4   72.10    3.93
  -6   2   3  116.73    2.81
   6   2  -3  123.18    6.64
  -6  -2   3  117.21    3.22
   6  -2  -3  123.07    2.85
   6   2  -3  118.95    4.09
  -6  -2   3  114.57    3.76
   6  -2  -3  123.24    4.63
  -6   2   3  115.83    3.34
   6   2  -3  119.73    4.13
  -6  -2   3  111.99    4.46
   6  -2  -3  123.17    4.80
   6  -2  -2  471.81    7.68
   6   2  -2  491.51    9.83
  -6  -2   2  483.77    8.49
   6   2  -2  484.79    9.00
   6  -2  -2  493.70   10.70
  -6   2   2  458.14   10.59
   6   2  -2  482.48    9.40
   6  -2  -2  488.29   11.79
   6   2  -1   60.79    7.76
  -6  -2   1   55.35    3.71
   6  -2  -1   61.20    6.96
  -6   2   1   53.42    4.58
   6   2  -1   60.08    4.61
   6  -2  -1   58.46    3.98
   6   2  -1   64.34    4.55
   6  -2  -1   42.60   10.54
   6   2   0  524.95   14.48
   6  -2   0  515.79   12.92
  -6   2   0  528.55   11.44
   6   2   0  528.20   14.98
   6  -2   0  530.89   14.34
   6  -2   0  496.97   19.26
   6   2   1  146.43    8.97
   6  -2   1  140.01    5.95
   6   2   1  139.55   11.59
   6  -2   1  154.40    8.33
   6   2   1  143.25    7.07
   6  -2   1  164.81    7.18
   6   2   2   25.48    7.06
   6  -2   2   18.87    4.48
   6   2   2   26.34    4.76
   6  -2   2   35.63    7.88
   6   2   2   24.75    4.17
   6   2   3  183.02   14.69
   6  -2   3  140.36    9.36
   6   2   3  150.77   15.01
   6  -2   3  163.64   10.24
   6   2   3  165.91   14.99
   6  -2   3  148.37   13.68
   6   2   4  103.11   20.42
   6  -2   4  100.49   18.98
   6   2   4  100.14    7.55
   6  -2   4  121.60   20.32
   6   2   4  106.39   17.27
   6  -2   4  101.09   10.06
   6   2   5    2.17    2.70
   6  -2   5   -4.79    6.33
   6   2   5    3.22    2.41
   6  -2   5    2.51    3.00
   6   2   5    5.14    2.13
   6  -2   5    2.98    2.54
   6   2   6   16.65    4.79
   6  -2   6   11.43    5.14
   6   2   6   17.93    4.97
   6  -2   6   17.34    6.94
   6   2   6   11.71    2.64
   6  -2   6   25.98    5.26
   6   2   7   18.67    6.60
   6  -2   7   23.14    9.04
   6   2   7   20.16    5.85
   6  -2   7   12.56    5.25
   6   2   7   31.07    7.87
   6   2   8   42.38    9.78
   6  -2   8   21.01    7.79
   6   2   8   30.62    5.81
   6  -2   8   32.62    6.99
   6   2   8   32.44    5.98
   6  -2   8   29.16    5.28
   6   2   9   13.25    6.62
   6  -2   9   23.78   11.07
   6   2   9   13.69    4.52
   6  -2   9    9.65    3.89
   6   2   9    1.90    1.98
   6  -2   9   17.68    4.09
   6   2  10   88.30   10.44
   6  -2  10   67.43    8.97
   6   2  10   56.52   11.33
   6  -2  10   60.10   18.16
   6   2  11   24.06   10.19
   6  -2  11    9.72    7.06
   6   2  11   28.66   10.36
   6  -2  11   27.21    6.48
  -6   4  16   10.63    4.91
  -6  -4  16   -4.30    6.12
  -6   4  15   93.26   10.89
  -6  -4  15   67.67   10.03
  -6   4  14   62.90   13.61
  -6  -4  14   35.57    6.66
  -6   4  13  285.27   15.75
  -6  -4  13  290.98   26.50
  -6   4  12   45.74    8.53
  -6  -4  12   43.66    9.63
  -6  -4  12   36.64    9.39
   6  -4 -12   40.71    8.58
  -6   4  11  590.94   27.89
  -6  -4  11  602.67   13.75
  -6   4  11  564.06   22.54
  -6  -4  11  583.37   24.30
   6  -4 -11  620.59   11.03
  -6   4  10   79.13   11.27
  -6  -4  10   81.40   15.62
  -6   4  10   70.41    6.08
  -6  -4  10   78.33    9.10
   6  -4 -10   62.28   11.82
  -6   4   9  846.54   32.06
  -6  -4   9  827.87   29.24
  -6   4   9  851.87   28.04
  -6  -4   9  820.95   32.54
   6  -4  -9  891.66   33.72
  -6   4   8  221.08   16.58
  -6  -4   8  261.66   16.05
   6  -4  -8  218.32   11.21
  -6  -4   8  232.65   13.13
  -6  -4   8  225.51   10.97
  -6  -4   8  216.83   10.41
   6  -4  -8  243.57   16.30
  -6   4   7  736.14   23.70
  -6  -4   7  718.08   27.18
   6  -4  -7  734.86   21.94
  -6  -4   7  776.60   30.35
   6  -4  -7  758.75   23.39
  -6  -4   7  762.95   22.63
   6  -4  -7  767.97   25.28
  -6  -4   7  772.83   23.06
  -6   4   6  352.68   12.07
  -6  -4   6  323.11   17.76
   6  -4  -6  316.91    9.04
  -6  -4   6  327.23    9.56
   6  -4  -6  325.50    9.26
  -6  -4   6  331.01   10.16
   6  -4  -6  328.44   11.82
  -6  -4   6  330.91    9.69
  -6   4   5  791.04   16.59
  -6  -4   5  791.47   17.61
   6  -4  -5  807.05   16.76
   6  -4  -5  788.85   16.30
  -6  -4   5  827.72   19.61
  -6  -4   5  783.76   16.90
   6  -4  -5  831.61   18.97
  -6  -4   5  788.91   16.63
   6   4  -4  653.85   14.44
  -6   4   4  636.47   14.12
   6  -4  -4  616.66   13.06
   6  -4  -4  612.28   15.04
  -6   4   4  628.57   13.24
   6  -4  -4  660.13   20.70
  -6  -4   4  656.62   14.61
  -6   4   3  188.67    7.57
   6   4  -3  210.80    8.29
   6  -4  -3  188.61    5.65
   6   4  -3  199.09    6.90
   6  -4  -3  194.66    6.72
   6   4  -3  197.88    6.88
   6  -4  -3  186.37    9.13
   6  -4  -2  435.36    9.50
   6   4  -2  467.53   10.99
   6  -4  -2  436.44   11.64
   6   4  -2  462.22   12.60
   6  -4  -2  491.05   11.82
   6   4  -2  462.08   11.78
   6  -4  -2  481.76   14.26
   6   4  -1  615.33   16.80
   6  -4  -1  616.04   13.73
   6  -4  -1  623.04   17.83
   6   4  -1  622.06   14.68
   6  -4  -1  634.42   15.31
   6   4   0  522.72   13.70
   6  -4   0  542.76   13.74
   6   4   0  528.80   13.80
   6  -4   0  559.48   15.66
   6   4   0  552.27   13.75
   6  -4   0  518.83   20.45
   6   4   1  118.46    8.39
   6  -4   1  136.51   13.81
   6   4   1  126.26   12.55
   6  -4   1  125.30    9.26
   6   4   1  139.78    9.76
   6  -4   1  127.32    9.40
   6   4   2  133.11    8.38
   6  -4   2  152.93   12.74
   6   4   2  153.23   10.38
   6  -4   2  116.19    8.55
   6   4   2  144.55   12.28
   6  -4   2  153.38   10.55
   6   4   3  551.66   25.68
   6  -4   3  568.63   19.76
   6   4   3  583.36   26.93
   6   4   3  589.71   21.15
   6  -4   3  628.90   32.29
   6   4   4  225.16   15.58
   6  -4   4  234.20   12.14
   6   4   4  225.47   10.54
   6  -4   4  271.08   15.10
   6   4   4  265.99   19.18
   6  -4   4  238.96   16.75
   6   4   5  728.58   26.49
   6  -4   5  717.69   28.36
   6   4   5  770.21   30.90
   6  -4   5  750.53   28.38
   6   4   5  783.48   32.57
   6  -4   5  781.79   30.30
   6   4   6   68.93   11.11
   6  -4   6   63.98    6.17
   6   4   6   55.21    8.01
   6  -4   6   61.98   14.38
   6   4   6   70.84   12.97
   6  -4   6   70.27   12.14
   6   4   7  400.76   22.01
   6  -4   7  398.35   20.98
   6   4   7  415.21   26.50
   6  -4   7  436.07   18.51
   6  -4   7  391.43   15.26
   6   4   8   73.06   14.31
   6  -4   8   78.10   10.64
   6   4   8   58.33    9.61
   6  -4   8   58.38   10.69
   6  -4   8   63.16   13.01
  -6  -4  -8   59.34   11.49
   6   4   9  170.89   25.97
   6  -4   9  196.59   20.45
   6   4   9  189.30   25.25
   6  -4   9  149.39   26.14
  -6  -4  -9  120.93   32.78
   6   4  10   64.17   12.30
   6  -4  10   80.91   10.44
   6   4  10   62.15    8.69
   6  -4  10   70.72   13.37
  -6  -4 -10   41.48   13.66
   6   4  11   80.58   17.93
   6  -4  11   68.10   18.39
   6   4  11   93.64   24.62
   6  -4  11   66.25   18.73
  -6   6  15   38.58    7.21
  -6  -6  15   26.43    9.65
  -6   6  14   21.85    7.57
  -6  -6  14   26.33   12.28
  -6   6  13  205.13   23.95
  -6  -6  13  168.49   33.75
  -6   6  12   12.98    5.35
  -6  -6  12   21.21    6.79
  -6  -6  12   12.74    4.25
   6  -6 -12   13.33    2.77
  -6   6  11  218.89   20.33
  -6  -6  11  215.25   32.13
  -6   6  11  207.53   12.72
  -6  -6  11  208.53   27.92
   6  -6 -11  207.76   27.33
  -6   6  10   -0.59    4.99
  -6  -6  10    1.76    4.13
  -6   6  10   -0.02    2.17
  -6  -6  10    2.44    2.56
   6  -6 -10   -4.57    5.11
  -6   6   9  361.02   22.77
  -6  -6   9  377.16   17.38
  -6  -6   9  400.35   29.93
   6  -6  -9  358.44   14.31
  -6  -6   9  348.52   12.08
   6  -6  -9  381.63   18.89
  -6   6   8    8.34    6.10
  -6  -6   8    6.36    3.27
  -6  -6   8   13.93    6.22
   6  -6  -8    5.11    3.27
  -6  -6   8    6.94    1.62
  -6  -6   8    4.58    1.77
   6  -6  -8   -5.36    5.18
  -6   6   7  462.19   19.23
  -6  -6   7  501.07   22.23
  -6  -6   7  501.11   19.36
   6  -6  -7  497.87   18.91
   6  -6  -7  476.10   15.50
  -6  -6   7  475.20   13.76
  -6   6   6   63.05    6.05
  -6  -6   6   73.73   16.87
  -6  -6   6   63.27   10.84
   6  -6  -6   80.18   12.14
   6  -6  -6   68.47   10.68
  -6  -6   6   67.41    9.62
   6   6  -5  142.42    9.86
  -6   6   5  129.61    8.72
   6  -6  -5  138.37   15.45
  -6  -6   5  133.37    8.16
   6  -6  -5  130.78    9.42
  -6  -6   5  160.82   18.14
   6   6  -4   76.06   15.00
  -6   6   4   72.88   10.07
   6  -6  -4   70.72    6.55
  -6  -6   4   66.20    5.13
   6  -6  -4   86.68   11.75
  -6  -6   4   83.43    8.09
  -6   6   3  125.58    7.41
   6   6  -3  137.17    8.49
   6   6  -3  124.97    9.22
   6  -6  -3  121.11    7.85
   6  -6  -3  155.97   18.70
  -6  -6   3  139.01    9.53
  -6   6   2    1.07    1.70
   6   6  -2    2.44    1.88
   6   6  -2    9.35    4.07
   6  -6  -2    5.86    3.44
   6  -6  -2    5.08    3.16
   6   6  -1  172.85   12.78
   6  -6  -1  157.55   16.66
   6   6  -1  146.55    8.89
   6  -6  -1  164.14   10.55
   6  -6  -1  163.69   10.80
  -6  -6   1  161.99   17.10
   6   6   0   20.60    5.16
   6  -6   0   38.66    8.45
   6   6   0   35.11    7.28
   6  -6   0   30.60    5.84
   6  -6   0   25.12    4.08
  -6  -6   0   39.92    6.34
   6   6   1  302.72   11.70
   6  -6   1  298.94   13.78
   6   6   1  283.97   18.81
   6  -6   1  316.14   13.69
   6  -6   1  314.81   14.55
  -6  -6  -1  305.12   15.27
   6   6   2   47.56   12.04
   6  -6   2   47.79   10.60
   6   6   2   54.94   12.32
   6  -6   2   59.84    9.28
   6  -6   2   38.14    9.58
  -6  -6  -2   62.81   14.91
   6   6   3   28.54    8.27
   6  -6   3   33.75    5.99
   6   6   3   37.79    8.60
   6  -6   3   37.52    8.00
   6  -6   3   35.74    7.87
  -6  -6  -3   25.62    6.40
   6   6   4    1.22    3.15
   6  -6   4    9.85    7.12
   6   6   4   -0.72    4.83
   6  -6   4    1.58    6.83
   6  -6   4    8.97    2.89
  -6  -6  -4   11.97    4.75
   6   6   5   29.17    6.27
   6  -6   5    9.73    6.65
   6   6   5   19.29    2.74
   6  -6   5   18.73    7.03
   6  -6   5   14.57    4.19
  -6  -6  -5    9.27    5.32
   6   6   6    6.78    2.95
   6  -6   6   13.02    6.37
   6   6   6    4.09    3.93
   6  -6   6    6.16    7.54
   6  -6   6    0.20    5.79
  -6  -6  -6   13.15    5.38
   6   6   7   15.87    6.72
   6  -6   7   13.84    5.42
   6   6   7    2.05    3.67
   6  -6   7    1.26    4.54
   6  -6   7    2.84    2.86
  -6  -6  -7   12.25    6.88
   6   6   8   13.18    5.00
   6  -6   8    6.01    6.75
   6   6   8   16.73    7.77
   6  -6   8    9.64    9.85
   6  -6   8    2.85    2.59
  -6  -6  -8    4.29    3.84
   6   6   9   12.65    6.94
   6  -6   9   15.64    8.17
   6   6   9   11.52    7.76
   6  -6   9   10.06    5.73
  -6  -6  -9   -0.79    4.48
   6   6  10   11.63    8.29
   6  -6  10    9.60    8.95
   6   6  10    9.96    5.06
   6  -6  10   22.05    7.42
  -6  -6 -10   13.90    5.57
  -6   8  14   48.56   13.11
  -6   8  13   51.59    7.82
  -6  -8  13   54.37   14.11
  -6   8  12  113.00   18.13
  -6  -8  12   95.70   10.68
  -6  -8  12  104.02   14.03
   6  -8 -12   82.88   18.84
  -6   8  11  147.13   17.08
  -6  -8  11  148.61   32.13
  -6  -8  11  159.32   12.53
   6  -8 -11  112.51   20.47
   6  -8 -11  100.62   21.82
  -6   8  10  136.17   21.12
  -6  -8  10  120.85   28.98
  -6  -8  10  106.80   20.22
   6  -8 -10  113.69    7.81
   6  -8 -10  103.91   23.17
  -6   8   9  277.14   26.72
  -6  -8   9  248.64   37.06
  -6  -8   9  228.62   18.77
   6  -8  -9  271.78   11.71
   6  -8  -9  291.76   14.04
  -6   8   8   73.94    9.56
  -6  -8   8   78.76   12.83
  -6  -8   8   80.22   13.23
   6  -8  -8   86.31   18.41
  -6  -8   8   78.26   10.16
   6  -8  -8   73.84   16.02
  -6   8   7  630.76   27.72
  -6  -8   7  648.98   31.86
  -6  -8   7  708.85   32.44
   6  -8  -7  656.04   25.61
   6  -8  -7  639.57   28.71
  -6  -8   7  659.89   32.65
  -6   8   6  214.55    9.94
  -6  -8   6  213.09   13.33
  -6  -8   6  197.80   13.99
   6  -8  -6  179.77   15.31
   6  -8  -6  207.35   14.30
  -6  -8   6  172.29   20.05
   6   8  -5  316.84   20.40
  -6   8   5  318.93   14.95
   6  -8  -5  320.44   20.39
  -6  -8   5  345.17   15.79
   6  -8  -5  342.92   21.48
  -6  -8   5  339.43   14.01
   6   8  -4  804.92   23.56
  -6   8   4  779.77   22.91
   6  -8  -4  812.66   23.60
  -6  -8   4  796.86   29.53
   6  -8  -4  758.09   30.01
  -6  -8   4  837.92   24.01
  -6   8   3  229.76    8.27
   6   8  -3  230.94    9.15
   6  -8  -3  244.40   15.91
  -6  -8   3  243.03   15.75
   6  -8  -3  268.82   16.60
  -6  -8   3  260.73   10.88
  -6   8   2  609.84   23.09
   6   8  -2  548.35   16.60
   6   8  -2  547.09   16.77
   6  -8  -2  581.56   31.82
   6  -8  -2  571.48   25.68
  -6  -8   2  536.91   29.13
   6   8  -1  633.61   19.76
   6  -8  -1  607.56   18.06
   6   8  -1  574.93   24.03
   6  -8  -1  641.57   23.93
   6  -8  -1  598.58   28.15
  -6  -8   1  597.45   19.01
   6   8   0  310.38   14.13
   6  -8   0  334.30   13.49
   6   8   0  320.89   20.84
   6  -8   0  316.50   15.58
   6  -8   0  362.40   27.99
  -6  -8   0  318.52   26.28
   6   8   1  364.57   26.42
   6  -8   1  378.01   15.26
   6   8   1  346.83   21.66
   6  -8   1  403.55   25.28
   6  -8   1  365.94   17.72
  -6  -8  -1  383.72   23.11
   6   8   2  581.63   22.72
   6  -8   2  558.84   23.59
   6   8   2  531.67   31.39
   6  -8   2  582.63   23.48
   6  -8   2  602.96   31.02
  -6  -8  -2  546.00   35.40
   6   8   3    8.18    3.26
   6  -8   3    8.65    5.59
   6   8   3    5.10    3.03
   6  -8   3   19.71    8.80
   6  -8   3   15.25    4.78
   6   8   4  171.77   25.13
   6  -8   4  159.57   29.51
   6   8   4  184.69   28.50
   6  -8   4  195.99   28.13
   6  -8   4  174.64   24.47
  -6  -8  -4  180.43   15.22
   6   8   5  223.58   11.68
   6  -8   5  241.90   15.90
   6   8   5  237.35   14.48
   6  -8   5  245.36   30.59
   6  -8   5  236.29   31.33
  -6  -8  -5  232.16   17.52
   6   8   6  141.83   23.23
   6  -8   6  119.70   23.38
   6   8   6  170.21   22.39
   6  -8   6  138.33   23.57
   6  -8   6  128.87   19.51
  -6  -8  -6  128.59   28.89
   6   8   7  216.79   31.21
   6  -8   7  214.64   11.58
   6   8   7  205.53   12.27
   6  -8   7  245.81   16.38
   6  -8   7  200.05   25.47
  -6  -8  -7  172.67   35.60
   6   8   8  118.08   19.67
   6  -8   8   90.44    8.97
   6   8   8  109.84   18.11
   6  -8   8  123.96   11.28
  -6  -8  -8   80.66   21.77
   6   8   9  109.59   17.39
   6  -8   9   98.73   19.38
   6   8   9   95.70   12.82
   6  -8   9  132.88   14.73
  -6  10  13   -1.81    4.35
  -6 -10  13   16.87    7.05
  -6 -10  13    5.12    4.23
  -6  10  12  163.28   16.46
  -6 -10  12  179.99   11.75
  -6 -10  12  159.20   16.18
   6 -10 -12  121.84   26.95
  -6  10  11   20.80    5.81
  -6 -10  11   33.55    9.83
  -6 -10  11   24.96    8.80
   6 -10 -11   17.13    6.76
  -6  10  10  107.06   11.73
  -6 -10  10  118.07   23.25
  -6 -10  10  127.81    8.46
   6 -10 -10  101.02   24.47
   6 -10 -10   93.44   26.20
  -6  10   9    1.74    2.99
  -6 -10   9    8.22    5.76
  -6 -10   9   -0.93    5.52
   6 -10  -9    9.06    3.98
   6 -10  -9    7.69    5.58
  -6  10   8   64.31    9.85
  -6 -10   8   52.79   12.72
  -6 -10   8   65.05   19.30
   6 -10  -8   66.02    5.84
   6 -10  -8   52.77    6.90
  -6 -10   8   59.06    8.67
  -6  10   7   -0.18    3.90
  -6 -10   7    4.05    5.40
  -6 -10   7   -0.24    2.69
   6 -10  -7   12.09    5.73
   6 -10  -7    5.58    6.46
  -6 -10   7    3.33    4.26
  -6  10   6   66.18   14.15
  -6 -10   6   72.98    5.75
  -6 -10   6   78.85   12.07
   6 -10  -6   75.24    7.24
   6 -10  -6   54.09   11.16
  -6 -10   6   78.21    5.96
   6  10  -5    5.25    4.36
  -6  10   5   -0.02    3.71
   6 -10  -5    4.25    3.02
  -6 -10   5    7.23    3.59
   6 -10  -5   12.27    9.81
  -6 -10   5    6.46    3.64
   6  10  -4   91.87   20.56
  -6  10   4   66.96   15.68
   6 -10  -4   75.54   10.51
  -6 -10   4   80.69   15.39
   6 -10  -4   94.81   13.18
  -6 -10   4   81.01   15.01
  -6  10   3    7.04    3.24
   6  10  -3    8.41    5.26
   6 -10  -3    2.17    4.15
  -6 -10   3    6.17    4.82
   6 -10  -3    4.88    6.77
  -6 -10   3    9.69    3.23
  -6  10   2  153.91   22.82
   6  10  -2  127.18   13.07
   6 -10  -2  113.04   22.47
  -6 -10   2  123.97   22.11
   6 -10  -2  153.04   11.49
  -6 -10   2  132.76   13.77
   6  10  -1   11.39    5.79
   6 -10  -1   15.39    6.28
   6 -10  -1   12.84    6.82
  -6 -10   1   13.32   10.34
   6  10   0   88.69   18.91
   6 -10   0   83.32   16.03
   6  10   0   79.71   15.70
   6 -10   0   70.10   14.84
   6 -10   0   82.58   10.70
  -6 -10   0   72.71    9.69
   6  10   1    7.69    3.72
   6 -10   1   -2.64    5.11
   6  10   1    1.42    2.10
   6 -10   1    4.83    4.42
   6 -10   1    9.80    6.73
  -6 -10  -1    3.03    6.14
   6  10   2   37.32    5.55
   6 -10   2   46.42    8.96
   6  10   2   49.72    9.00
   6 -10   2   28.92    7.49
   6 -10   2   51.77   10.95
  -6 -10  -2   49.05    8.47
   6  10   3   64.08   16.13
   6 -10   3   48.95    9.90
   6  10   3   80.75   20.92
   6 -10   3   69.33   17.46
   6 -10   3   68.90    9.50
  -6 -10  -3   68.13   18.04
   6  10   4   28.05    6.66
   6 -10   4   24.05    5.01
   6  10   4   36.70    5.91
   6 -10   4   41.26    7.89
   6 -10   4   21.93    5.70
  -6 -10  -4   17.35    8.36
   6  10   5   16.69    5.98
   6 -10   5   11.74    5.26
   6  10   5   15.32    5.58
   6 -10   5    8.61   10.57
   6 -10   5   14.18    6.87
  -6 -10  -5   19.97    6.63
   6  10   6   15.30    5.20
   6 -10   6   18.94    8.67
   6  10   6   17.84    5.06
   6 -10   6    3.59    7.65
   6 -10   6   13.51    4.55
  -6 -10  -6   10.13    6.30
   6  10   7    8.98    7.54
   6 -10   7   11.21    8.50
   6  10   7    6.85    4.26
   6 -10   7   11.76    4.94
   6 -10   7   -1.49    2.65
  -6 -10  -7    5.82    9.13
   6  10   8    6.53    6.19
   6 -10   8   18.64    8.36
   6  10   8   13.65    3.91
   6 -10   8    6.36    6.77
  -6 -10  -8    6.54    4.04
  -6  12  11   14.66    4.96
  -6 -12  11   16.17    7.66
  -6 -12  11   23.53    8.29
   6 -12 -11    9.44    7.55
  -6  12  10  137.73   22.20
  -6 -12  10  132.85   31.98
  -6 -12  10  116.87   23.74
   6 -12 -10   91.96   28.57
  -6  12   9   13.15    4.61
  -6 -12   9    9.77    7.82
  -6 -12   9   14.22    5.39
   6 -12  -9   18.21    5.56
   6 -12  -9   28.15   11.56
  -6  12   8  329.43   32.49
  -6 -12   8  315.53   25.34
  -6 -12   8  318.08   27.73
   6 -12  -8  281.62   25.89
   6 -12  -8  302.27   27.52
  -6  12   7   46.83    6.44
  -6 -12   7   64.43   13.02
  -6 -12   7   53.56    9.69
   6 -12  -7   51.40    9.65
   6 -12  -7   52.96   14.44
  -6 -12   7   51.82    7.42
  -6  12   6  385.57   17.55
  -6 -12   6  395.26   25.10
  -6 -12   6  372.47   18.32
   6 -12  -6  369.28   12.53
   6 -12  -6  389.21   30.92
  -6 -12   6  389.52   14.83
   6  12  -5  171.86   13.23
  -6  12   5  189.94   17.79
   6 -12  -5  176.95   32.49
  -6 -12   5  180.76   33.72
   6 -12  -5  170.67   17.75
  -6 -12   5  174.61   13.94
   6  12  -4  371.48   22.98
  -6  12   4  390.90   22.10
   6 -12  -4  398.82   27.56
  -6 -12   4  383.74   25.68
   6 -12  -4  361.35   31.10
  -6 -12   4  359.01   27.96
  -6  12   3   19.53    7.11
   6  12  -3   30.15    6.96
   6 -12  -3   23.51    8.79
  -6 -12   3   17.67    6.33
   6 -12  -3   17.71    6.91
  -6 -12   3   23.30    5.13
  -6  12   2  310.44   29.11
   6  12  -2  294.06   24.70
   6 -12  -2  290.58   18.67
  -6 -12   2  263.72   26.74
   6 -12  -2  306.80   20.38
  -6 -12   2  291.17   28.11
   6  12  -1   29.14    6.49
   6 -12  -1   28.14    6.62
   6 -12  -1   32.64    6.71
  -6 -12   1   36.31    9.12
   6 -12  -1   34.21    8.09
  -6 -12   1   26.09    8.92
   6  12   0  305.63   19.23
   6 -12   0  231.12   16.72
   6 -12   0  261.41   22.97
  -6 -12   0  267.96   17.29
   6 -12   0  257.47   20.43
  -6 -12   0  296.22   21.59
   6  12   1   93.42   19.13
   6 -12   1  105.17    9.19
   6 -12   1  106.17   18.76
   6 -12   1   96.03    9.52
  -6 -12  -1   81.83   19.60
   6  12   2  216.07   15.18
   6 -12   2  283.23   11.81
   6  12   2  251.07   18.16
   6 -12   2  266.79   42.93
   6 -12   2  263.01   14.87
  -6 -12  -2  229.45   37.56
   6  12   3   29.96    9.85
   6 -12   3    0.83    7.63
   6  12   3   20.51    8.38
   6 -12   3   22.75    8.79
   6 -12   3    4.81    7.38
  -6 -12  -3   26.61   12.19
   6  12   4  505.45  119.62
   6 -12   4  454.86   30.98
   6  12   4  506.22  118.15
   6 -12   4  461.73   36.44
   6 -12   4  468.81   31.42
  -6 -12  -4  513.93  120.08
   6  12   5   86.88   15.61
   6 -12   5   71.78   18.70
   6  12   5   88.78   13.05
   6 -12   5   92.11   11.87
   6 -12   5   89.09   14.04
  -6 -12  -5   67.17   10.16
   6  12   6  167.35   47.94
   6 -12   6  175.58   40.32
   6  12   6  122.49   29.15
   6 -12   6  169.39   51.76
   6 -12   6  120.60   24.92
  -6 -12  -6  180.39   41.24
  -6  14   9   36.19    9.22
  -6 -14   9   47.09   11.02
  -6 -14   9   20.40    7.52
   6 -14  -9   19.45    5.84
   6 -14  -9   17.79   11.36
  -6  14   8   27.78    6.59
  -6 -14   8   15.21    7.87
  -6 -14   8   13.23    8.24
   6 -14  -8   10.75    4.37
   6 -14  -8   15.59    6.98
  -6  14   7   83.64   16.01
  -6 -14   7   99.25   10.59
  -6 -14   7   76.21   13.00
   6 -14  -7   77.79   21.32
   6 -14  -7   86.31   11.33
  -6  14   6   45.14    8.51
  -6 -14   6   40.98    7.53
  -6 -14   6   44.10   11.55
   6 -14  -6   40.23    9.08
   6 -14  -6   38.81    9.92
  -6 -14   6   36.85    6.76
  -6  14   5   57.06   11.54
   6 -14  -5   56.03   12.33
  -6 -14   5   63.58    7.99
   6 -14  -5   62.97   12.85
  -6 -14   5   57.63   13.12
   6  14  -4   92.67   21.47
  -6  14   4   76.25   15.06
   6 -14  -4   71.39    8.39
  -6 -14   4   55.94   14.95
   6 -14  -4   50.16   23.50
  -6 -14   4   82.81   11.87
  -6  14   3   19.29    8.33
   6  14  -3   22.22    6.23
   6 -14  -3   26.12    7.86
  -6 -14   3   27.89   11.26
   6 -14  -3   30.55   17.25
  -6 -14   3   29.92    9.97
  -6  14   2   25.03    6.54
   6  14  -2   25.59    7.53
   6 -14  -2   15.14    6.66
  -6 -14   2   12.60    7.61
   6 -14  -2   11.74    8.19
  -6 -14   2   14.37    8.60
   6  14  -1   14.55    4.49
   6 -14  -1   16.89    7.18
   6 -14  -1   13.34    7.02
  -6 -14   1   26.92    8.80
   6 -14  -1   31.58    9.81
  -6 -14   1    8.95    5.42
   6  14   0   13.17    6.61
   6 -14   0    5.41    3.81
   6 -14   0    6.25    3.83
  -6 -14   0   13.29   11.12
   6 -14   0   20.23    8.72
  -6 -14   0   11.41   11.35
   6  14   1    1.79    2.61
   6 -14   1   -8.38    5.04
   6 -14   1    6.95    5.34
  -6 -14  -1   13.73    8.22
   6 -14   1   14.07    7.57
  -6 -14  -1   10.19    4.80
   6  14   2   14.21    7.22
   6 -14   2    9.27    4.69
   6 -14   2   10.51    6.50
  -6 -14  -2   10.83    6.58
   6 -14   2    9.30    5.56
  -6 -14  -2   11.77    8.05
   6  14   3   22.40    7.90
   6 -14   3   26.55    8.77
   6 -14   3   30.67   10.61
  -6 -14  -3   15.66    6.34
   6 -14   3   15.19    7.01
  -6 -14  -3   12.89    9.11
   6  14   4    6.34    3.77
   6 -14   4    1.55    6.33
   6 -14   4    4.15    4.92
   6 -14   4   17.15    4.98
  -6 -14  -4   13.72    5.68
  -7   1  16   76.26    8.47
  -7  -1  16   77.23   23.82
  -7   1  15   10.50    5.58
  -7  -1  15   12.71    4.78
  -7   1  14   77.93   11.65
  -7  -1  14   62.76   18.10
  -7   1  13   42.16   10.42
  -7  -1  13   45.04    9.02
  -7   1  12  104.02   14.80
  -7  -1  12  107.61    7.65
  -7   1  11  146.08   23.28
  -7  -1  11  129.30    8.60
  -7   1  11  103.68    4.75
  -7  -1  11  117.88    4.89
  -7   1  10  244.68   17.01
  -7  -1  10  240.72   11.63
  -7   1  10  229.95    8.53
  -7  -1  10  242.18    9.46
   7  -1 -10  224.42    8.42
   7   1 -10  237.72    8.55
   7  -1 -10  222.69    3.00
  -7   1   9    3.87    2.35
  -7  -1   9    8.53    3.19
  -7   1   9    4.03    1.52
  -7  -1   9    8.08    1.85
   7  -1  -9    5.47    0.97
   7   1  -9    3.03    1.09
  -7   1   9    5.36    1.79
  -7   1   8  399.72   11.77
  -7  -1   8  395.82   14.62
  -7  -1   8  381.67    9.94
  -7  -1   8  382.22    9.70
   7   1  -8  388.26    9.43
   7  -1  -8  395.45   12.60
  -7  -1   8  396.32    9.76
  -7   1   8  390.82   11.74
  -7   1   7  180.59   10.68
  -7  -1   7  176.74   10.19
  -7  -1   7  175.93    8.82
  -7  -1   7  172.82    9.05
   7  -1  -7  181.67   10.75
  -7  -1   7  188.19    9.54
  -7   1   7  177.29   10.13
  -7   1   6  390.64    9.32
  -7  -1   6  389.99   10.12
   7  -1  -6  373.89    9.54
   7   1  -6  371.25    8.23
  -7  -1   6  391.88    8.49
  -7  -1   6  395.99    8.28
   7   1  -6  384.79    8.42
   7  -1  -6  360.41   12.90
  -7  -1   6  384.50    8.70
  -7   1   6  397.65   12.68
  -7  -1   5  782.26   15.63
  -7   1   5  790.13   15.57
  -7  -1   5  803.26   16.19
   7  -1  -5  756.09   14.85
  -7  -1   5  775.42   15.47
  -7   1   5  778.29   15.12
   7   1  -5  768.26   15.91
  -7  -1   5  738.50   15.87
   7  -1  -5  772.56   16.25
  -7  -1   4  681.65   13.97
  -7  -1   4  678.91   13.54
   7   1  -4  694.02   14.05
  -7  -1   4  673.40   13.65
   7  -1  -4  681.66   13.98
  -7   1   4  652.70   13.35
   7   1  -4  676.23   14.50
   7  -1  -4  660.25   14.26
  -7  -1   3 1793.17   34.49
   7   1  -3 1786.33   34.89
  -7  -1   3 1812.41   35.53
   7  -1  -3 1867.20   36.72
  -7   1   3 1742.68   34.01
   7   1  -3 1783.50   35.60
   7   1  -2  621.47   12.58
  -7  -1   2  596.77   12.44
  -7   1   2  583.31   11.61
   7   1  -2  645.53   14.44
   7  -1  -2  626.90   13.61
   7   1  -2  595.69   16.92
   7  -1  -2  634.01   14.43
   7   1  -1  345.03    9.61
  -7  -1   1  329.85    8.79
   7  -1  -1  347.80    9.28
  -7   1   1  336.90    7.83
   7   1  -1  349.59   10.30
   7  -1  -1  347.90   10.71
   7   1  -1  344.15   11.25
   7  -1  -1  352.01    9.47
   7   1   0  609.64   15.15
   7  -1   0  562.62   12.63
  -7   1   0  554.56   12.00
   7   1   0  593.88   15.21
   7  -1   0  589.11   14.83
   7   1   1  201.07   13.35
   7  -1   1  191.63   14.34
   7   1   1  202.84   11.73
   7  -1   1  215.31   21.66
   7   1   1  183.66   10.82
   7  -1   1  194.34   17.49
   7   1   2  210.08   12.55
   7  -1   2  208.59   11.93
   7   1   2  196.14   11.64
   7  -1   2  201.85   14.42
   7   1   2  217.57   13.87
   7  -1   2  206.85   15.05
   7   1   3    8.73    4.55
   7  -1   3    7.01    1.94
   7   1   3    3.51    6.02
   7  -1   3   11.94    5.63
   7   1   3   10.85    4.11
   7  -1   3    9.72    3.68
   7   1   4  492.12   16.35
   7  -1   4  501.22   17.28
   7   1   4  491.01   20.60
   7  -1   4  459.06   19.49
   7   1   4  503.38   19.25
   7  -1   4  502.32   18.81
   7   1   5   35.84    6.25
   7  -1   5   28.07    8.98
   7   1   5   32.29    7.15
   7  -1   5   49.06    9.82
   7   1   5   41.02    7.50
   7  -1   5   35.91    7.56
   7   1   6  219.89   19.03
   7  -1   6  229.78   13.59
   7   1   6  237.12   14.25
   7  -1   6  231.55   19.83
   7   1   6  227.04   13.47
   7  -1   6  235.99   14.58
   7   1   7   32.09    7.89
   7  -1   7   21.91    7.95
   7   1   7   23.12   10.18
   7  -1   7   16.58    8.84
   7   1   7   12.45    4.30
   7  -1   7   21.93    4.78
   7   1   8  149.08   13.33
   7  -1   8  134.81    9.71
   7   1   8  151.85   19.05
   7  -1   8  129.61   14.23
   7   1   8  151.33   20.21
   7  -1   8  149.94   12.09
   7   1   9   12.91    7.04
   7  -1   9    6.01    5.07
   7   1   9   15.24    7.56
   7  -1   9   12.81    6.53
   7   1   9   12.64    5.95
   7  -1   9   15.20    5.65
   7   1  10   92.10   17.04
   7  -1  10  101.55   19.10
   7   1  10  109.02   22.22
   7  -1  10  117.36   12.44
   7   1  11   17.51    7.97
   7  -1  11    3.93    7.84
   7   1  11   16.52    5.31
  -7   3  16   42.60    9.59
  -7  -3  16   52.61   10.31
  -7   3  15   34.45    7.30
  -7  -3  15   70.29   11.35
  -7   3  14   61.48   11.14
  -7  -3  14   48.16    8.63
  -7   3  13  113.45   26.69
  -7  -3  13  108.49   20.84
  -7   3  12   70.14   21.35
  -7  -3  12  119.52   19.36
  -7  -3  12   74.73   15.75
  -7   3  11  487.73   26.24
  -7  -3  11  457.86   21.26
  -7  -3  11  459.10   18.75
   7  -3 -11  475.18   24.03
  -7   3  10  166.75   11.61
  -7  -3  10  183.69   16.25
  -7   3  10  151.10    8.95
   7  -3 -10  155.80    9.39
  -7  -3  10  160.89    8.64
   7  -3 -10  165.45   10.59
  -7   3   9  446.83   21.50
  -7  -3   9  443.38   18.38
   7  -3  -9  422.39   11.24
  -7  -3   9  451.34   16.09
   7  -3  -9  478.01   14.21
  -7   3   8   75.13    8.89
  -7  -3   8   95.70   15.97
  -7  -3   8   58.34    3.98
   7  -3  -8   87.41   14.15
  -7  -3   8   64.83    4.40
  -7   3   7  648.75   16.82
  -7  -3   7  656.87   17.59
  -7  -3   7  636.64   16.20
   7  -3  -7  653.29   15.86
  -7  -3   7  662.04   17.80
  -7  -3   7  622.60   16.14
   7  -3  -7  641.15   17.44
  -7  -3   7  654.66   16.31
  -7   3   6  126.28    8.31
   7  -3  -6  132.64    7.20
  -7  -3   6  126.11    7.57
   7  -3  -6  123.42    6.71
  -7  -3   6  131.73    7.54
  -7  -3   6  151.74   12.68
   7   3  -6  133.66    7.12
  -7  -3   6  130.18    7.03
   7  -3  -6  139.05    9.11
  -7   3   5 1323.40   26.11
   7  -3  -5 1268.35   24.84
  -7  -3   5 1297.90   26.38
   7  -3  -5 1307.92   25.80
  -7   3   5 1255.45   24.61
  -7  -3   5 1263.20   25.27
   7   3  -5 1262.42   26.35
   7  -3  -5 1286.98   26.72
   7   3  -4   69.08    5.60
  -7   3   4   61.36    3.19
   7  -3  -4   68.45    5.00
   7   3  -4   69.30    6.72
   7  -3  -4   74.80    3.79
  -7   3   4   70.09    5.67
   7   3  -4   73.48    6.51
   7  -3  -4   82.12   12.86
   7   3  -3  249.33    7.32
   7  -3  -3  227.05    6.12
   7   3  -3  240.89    7.30
   7  -3  -3  237.75    7.83
   7   3  -3  221.61    8.56
   7  -3  -3  235.58    8.98
   7   3  -2  280.14    7.28
   7  -3  -2  260.12    7.48
   7   3  -2  273.39    7.66
   7  -3  -2  255.22    8.39
   7   3  -2  266.06   11.84
   7  -3  -2  257.53   12.47
   7   3  -1  176.89    8.77
   7  -3  -1  177.11    6.46
   7   3  -1  190.65    8.22
   7  -3  -1  188.01    8.71
   7   3  -1  187.23    7.46
   7  -3  -1  170.83    9.85
   7   3   0   98.29    9.94
   7  -3   0   94.88    8.11
   7   3   0   90.11    7.97
   7  -3   0  109.92    9.57
   7   3   0   99.99   16.74
   7  -3   0  100.60   10.69
   7   3   1  330.20   10.52
   7  -3   1  309.44   12.31
   7   3   1  322.96   12.16
   7  -3   1  332.86   11.34
   7   3   1  310.47   10.31
   7  -3   1  329.60   12.65
   7   3   2   28.66    8.67
   7  -3   2   40.21    7.05
   7   3   2   32.53    5.76
   7  -3   2   35.44    6.71
   7   3   2   35.10    6.53
   7  -3   2   40.27    7.24
   7   3   3  670.93   22.36
   7  -3   3  720.91   20.89
   7   3   3  703.65   23.42
   7  -3   3  663.05   30.12
   7   3   3  742.89   21.70
   7  -3   3  724.35   23.53
   7   3   4  120.02   21.21
   7  -3   4  129.49   10.11
   7   3   4  138.57   20.25
   7  -3   4  132.70   12.06
   7   3   4  157.60   12.16
   7  -3   4  114.50   16.05
   7   3   5  349.85   25.10
   7  -3   5  363.97   19.85
   7   3   5  336.76   15.86
   7  -3   5  338.88   26.62
   7   3   5  366.33   23.48
   7  -3   5  401.13   31.15
   7   3   6    3.35    5.19
   7  -3   6   14.32    8.39
   7   3   6   13.85    7.73
   7  -3   6    5.76    4.23
   7   3   6    4.45    3.38
   7  -3   6    6.97    4.09
   7   3   7  272.37   38.07
   7  -3   7  243.31   15.91
   7   3   7  246.07   16.24
   7  -3   7  279.64   36.91
   7   3   7  252.30   16.19
   7  -3   7  273.89   19.50
   7   3   8   14.03    6.08
   7  -3   8    4.40    5.87
   7   3   8    8.29    3.22
   7  -3   8   19.57    6.96
   7   3   8   20.10    5.38
   7  -3   8   13.35    5.57
   7   3   9  167.75   30.52
   7  -3   9  166.23   33.17
   7   3   9  150.85   29.82
   7  -3   9  155.20   16.63
   7   3  10   18.85    5.22
   7  -3  10    3.78    3.70
   7   3  10   -5.44    5.31
   7  -3  10    9.42    5.03
  -7  -3 -10    4.10    2.98
  -7   5  16   64.89   15.81
  -7  -5  16   65.78   15.27
  -7   5  15   57.29    9.34
  -7  -5  15   55.12   10.94
  -7   5  14   60.92    8.52
  -7  -5  14   53.77    8.00
  -7   5  13  103.91   18.91
  -7  -5  13  110.83    9.67
  -7   5  12   95.36   20.50
  -7  -5  12   80.45   15.43
  -7  -5  12   86.53   10.31
   7  -5 -12   58.76   13.11
  -7   5  11  159.23   23.02
  -7  -5  11  166.38   31.17
  -7  -5  11  123.68   21.97
   7  -5 -11  133.07   12.51
  -7   5  10  150.20   18.62
  -7  -5  10  151.75   11.90
  -7  -5  10  138.05   12.94
   7  -5 -10  136.80    7.07
   7  -5 -10  141.43   11.58
  -7   5   9  291.06   21.38
  -7  -5   9  314.11   29.43
  -7  -5   9  291.49   19.59
   7  -5  -9  291.83   14.61
  -7  -5   9  255.39    8.79
   7  -5  -9  271.78   14.93
  -7   5   8  185.40   13.99
  -7  -5   8  205.63   12.47
  -7  -5   8  194.68   12.85
   7  -5  -8  203.74    9.61
  -7  -5   8  181.05    7.47
   7  -5  -8  205.87   23.17
  -7  -5   8  205.59   13.86
  -7   5   7  233.00   15.86
  -7  -5   7  250.34   17.22
  -7  -5   7  232.40   13.78
   7  -5  -7  228.59   11.61
   7  -5  -7  215.92   15.42
  -7  -5   7  231.37   11.94
  -7   5   6  137.19   14.21
  -7  -5   6  138.60   11.63
   7  -5  -6  124.31    7.71
  -7  -5   6  127.64    8.18
   7  -5  -6  127.88   10.30
  -7  -5   6  129.53    8.49
   7   5  -5  258.74    8.29
  -7   5   5  274.28   10.64
   7  -5  -5  268.59    9.43
  -7  -5   5  263.79   10.77
   7  -5  -5  238.64   13.69
  -7  -5   5  248.13   12.94
   7   5  -4  316.94    9.46
  -7   5   4  304.47   11.39
   7   5  -4  296.11    9.02
   7  -5  -4  298.68   11.31
   7  -5  -4  302.39   10.43
  -7  -5   4  313.57   19.02
  -7   5   3  532.52   14.31
   7   5  -3  522.59   14.17
   7   5  -3  521.73   16.64
   7  -5  -3  519.48   15.79
   7  -5  -3  532.94   17.30
  -7  -5   3  521.85   14.88
   7   5  -2  715.34   18.97
   7  -5  -2  733.46   19.38
   7   5  -2  706.40   18.66
   7  -5  -2  701.48   23.74
   7   5  -2  691.18   19.96
   7  -5  -2  709.37   20.30
   7   5  -1  469.14   16.52
   7  -5  -1  472.46   13.79
   7   5  -1  438.19   15.93
   7  -5  -1  478.52   21.77
   7   5  -1  466.12   14.24
   7  -5  -1  471.87   15.00
   7   5   0  925.34   30.11
   7  -5   0  929.70   28.93
   7   5   0  897.00   30.47
   7  -5   0  907.84   37.10
   7   5   0  920.26   28.91
   7  -5   0  921.78   38.25
   7   5   1  383.39   13.97
   7  -5   1  383.04   20.96
   7   5   1  408.52   14.43
   7  -5   1  386.82   14.95
   7   5   1  426.67   24.32
   7  -5   1  400.49   25.40
   7   5   2  150.40    7.76
   7  -5   2  142.43    6.77
   7   5   2  156.81   12.28
   7  -5   2  154.49    8.21
   7   5   2  145.99   11.99
   7  -5   2  160.46   26.56
   7   5   3  164.23   10.49
   7  -5   3  147.94    9.21
   7   5   3  163.18   10.72
   7  -5   3  178.79   25.48
   7   5   3  162.86   12.47
   7  -5   3  167.51   14.31
   7   5   4   55.18    9.39
   7  -5   4   53.00    7.77
   7   5   4   45.46   10.06
   7  -5   4   60.99   11.04
   7   5   4   55.02   10.37
   7  -5   4   45.25   13.80
   7   5   5   77.80   11.25
   7  -5   5   62.33   13.80
   7   5   5   85.70   13.71
   7  -5   5   83.03   13.20
   7  -5   5   66.32   13.27
   7   5   6   87.51   18.73
   7  -5   6  117.32   25.12
   7   5   6  117.67   22.90
   7  -5   6  128.55   24.41
   7  -5   6  105.03   16.91
  -7  -5  -6  111.58   22.18
   7   5   7   71.12   12.09
   7  -5   7   68.18    7.99
   7   5   7   74.44   12.31
   7  -5   7   72.82   15.71
   7  -5   7   49.77    9.37
  -7  -5  -7   57.45   17.26
   7   5   8   19.63    6.33
   7  -5   8   16.82    7.49
   7   5   8   29.00    8.27
   7  -5   8   35.26   12.04
   7  -5   8   40.65    7.77
  -7  -5  -8   22.07    8.71
   7   5   9   64.71   11.71
   7  -5   9   43.17    8.66
   7   5   9   54.31   12.77
   7  -5   9   63.06    9.67
   7   5  10   37.90   10.92
   7  -5  10   38.37   10.71
   7   5  10   49.20   10.87
   7  -5  10   27.29   11.11
  -7  -5 -10   15.63    9.48
  -7   7  15   56.13   15.05
  -7  -7  15   33.11   11.07
  -7   7  14   51.42    9.60
  -7  -7  14   42.26    7.77
  -7   7  13   87.09   20.89
  -7  -7  13  101.62   12.03
  -7   7  12   75.23   14.45
  -7  -7  12   92.62   23.34
  -7  -7  12   73.34   18.52
   7  -7 -12   75.51   17.41
  -7   7  11  150.14   18.68
  -7  -7  11  139.93   33.28
  -7  -7  11  135.22   11.52
   7  -7 -11  149.12   11.36
  -7   7  10  164.25   11.81
  -7  -7  10  126.61   23.69
  -7  -7  10  139.08   20.53
   7  -7 -10  141.28    8.07
   7  -7 -10  110.29   22.48
  -7   7   9  126.68   11.03
  -7  -7   9  122.46   27.44
  -7  -7   9  116.77   23.91
   7  -7  -9  130.75    7.80
   7  -7  -9  102.13   20.54
  -7  -7   9  114.80   12.32
  -7   7   8  161.93   14.88
  -7  -7   8  161.98   23.99
  -7  -7   8  173.59   11.52
   7  -7  -8  148.78   13.04
   7  -7  -8  143.71   12.16
  -7  -7   8  135.82   13.42
  -7   7   7  289.37   12.94
  -7  -7   7  295.24   21.84
  -7  -7   7  291.93   12.55
   7  -7  -7  288.79   13.12
   7  -7  -7  303.05   15.77
  -7  -7   7  295.50   21.19
  -7   7   6   91.67    6.68
  -7  -7   6  103.07   17.53
   7  -7  -6   91.30    9.72
  -7  -7   6  104.04   18.93
   7  -7  -6  116.57   21.56
  -7  -7   6  103.15   10.84
   7   7  -5  121.48    6.82
  -7   7   5  143.70   12.82
   7  -7  -5  133.74    9.71
  -7  -7   5  119.29   20.37
   7  -7  -5  114.74    9.72
  -7  -7   5  129.47    6.17
   7   7  -4  318.19   10.42
  -7   7   4  281.44   11.49
   7  -7  -4  277.01    9.89
  -7  -7   4  292.57   10.63
   7  -7  -4  313.77   15.07
  -7  -7   4  318.61   11.41
  -7   7   3  195.28    7.46
   7   7  -3  177.57    7.23
   7   7  -3  179.29    6.99
   7  -7  -3  212.03   23.76
   7  -7  -3  190.93   18.92
  -7  -7   3  216.21   22.06
   7   7  -2  475.20   18.70
   7   7  -2  487.65   15.20
   7  -7  -2  474.60   15.50
   7  -7  -2  518.79   17.42
  -7  -7   2  504.21   16.02
   7   7  -1  284.03   18.24
   7  -7  -1  312.88   11.25
   7   7  -1  307.23   14.98
   7  -7  -1  327.91   14.34
   7  -7  -1  316.07   13.04
  -7  -7   1  318.54   19.87
   7   7   0  450.78   14.91
   7  -7   0  438.21   14.63
   7   7   0  448.84   14.34
   7  -7   0  462.76   15.83
   7  -7   0  457.21   18.20
  -7  -7   0  487.87   26.98
   7   7   1  113.14    8.44
   7  -7   1  118.20   17.15
   7   7   1  102.04   14.92
   7  -7   1  135.42   23.41
   7  -7   1  102.18   16.13
  -7  -7  -1  109.75   27.36
   7   7   2  117.00    6.45
   7  -7   2  125.60   21.21
   7   7   2  127.57   18.48
   7  -7   2  143.60   23.81
   7  -7   2  130.65   19.87
  -7  -7  -2  140.92   18.86
   7   7   3  165.60   28.43
   7  -7   3  158.22   13.12
   7   7   3  153.46   10.22
   7  -7   3  176.93   12.62
   7  -7   3  118.07   19.74
  -7  -7  -3  191.70   15.13
   7   7   4   37.85    9.62
   7  -7   4   50.02    9.09
   7   7   4   46.57    8.39
   7  -7   4   28.85    6.33
   7  -7   4   31.38    4.34
  -7  -7  -4   41.08   11.12
   7   7   5   42.97    6.56
   7  -7   5   44.90    6.08
   7   7   5   43.73    5.94
   7  -7   5   36.21   12.97
   7  -7   5   42.73    9.52
  -7  -7  -5   39.77    7.63
   7   7   6  124.85   17.35
   7  -7   6  141.12   23.11
   7   7   6  150.29   21.26
   7  -7   6  122.89   21.08
   7  -7   6  124.26   19.74
  -7  -7  -6   94.42   24.06
   7   7   7   62.17   10.08
   7  -7   7   89.53   11.57
   7   7   7   61.59    9.18
   7  -7   7   67.60   15.02
   7  -7   7   63.73   12.61
  -7  -7  -7   41.41    7.91
   7   7   8   87.17   13.27
   7  -7   8  103.69   10.53
   7   7   8   79.89   11.03
   7  -7   8   71.57   20.01
  -7  -7  -8   62.40   12.90
   7   7   9   11.63    6.57
   7  -7   9   26.67    9.75
   7   7   9   34.74    8.82
   7  -7   9   20.75    8.14
  -7  -7  -9   16.36    6.10
  -7   9  14   27.88    7.14
  -7  -9  14   30.32    8.45
  -7   9  13   42.66    7.31
  -7  -9  13   47.51    9.29
  -7   9  12  117.45   18.43
  -7  -9  12   93.31   18.70
  -7  -9  12   65.45   17.97
   7  -9 -12   74.75   21.54
  -7   9  11   79.99   13.99
  -7  -9  11   60.03    8.09
  -7  -9  11   56.90    9.56
   7  -9 -11   33.49    8.48
  -7   9  10  100.18   15.26
  -7  -9  10  110.83   17.70
  -7  -9  10   93.14   10.29
   7  -9 -10   91.55   14.10
   7  -9 -10   88.28   17.75
  -7   9   9   96.55   13.88
  -7  -9   9   55.20   10.09
  -7  -9   9   71.93   15.79
   7  -9  -9   78.49   13.33
   7  -9  -9   76.26   15.62
  -7   9   8  122.20   19.84
  -7  -9   8  114.48   24.00
  -7  -9   8  145.41   27.74
   7  -9  -8  146.60   11.85
   7  -9  -8  109.95   24.67
  -7  -9   8  128.85   11.21
  -7   9   7  139.82   20.02
  -7  -9   7  141.19   23.47
  -7  -9   7  137.22   17.57
   7  -9  -7  149.95   18.96
   7  -9  -7  141.27   22.72
  -7  -9   7  119.50   11.47
  -7   9   6  133.46   17.14
  -7  -9   6  142.27   10.50
   7  -9  -6  139.25   20.94
  -7  -9   6  126.78   22.72
   7  -9  -6  141.72   20.60
  -7  -9   6  125.18   11.63
   7   9  -5  218.86   10.29
  -7   9   5  205.75   15.00
   7  -9  -5  213.11   11.30
  -7  -9   5  213.88   10.66
   7  -9  -5  223.83   15.73
  -7  -9   5  233.06   19.21
   7   9  -4  458.84   18.06
  -7   9   4  475.51   18.31
   7  -9  -4  442.25   17.33
  -7  -9   4  460.22   19.84
   7  -9  -4  476.54   32.06
  -7  -9   4  444.74   32.84
  -7   9   3  156.67    8.00
   7   9  -3  149.78    6.42
   7  -9  -3  167.32   25.55
  -7  -9   3  166.83   10.86
   7  -9  -3  166.36   26.06
  -7  -9   3  167.37   16.70
  -7   9   2  166.82   21.75
   7   9  -2  151.86   13.49
   7   9  -2  162.56   11.46
   7  -9  -2  185.58   13.67
   7  -9  -2  167.81   30.84
  -7  -9   2  155.62   12.66
   7   9  -1  282.54   19.94
   7  -9  -1  284.59   23.14
   7   9  -1  296.76   13.08
   7  -9  -1  300.78   14.61
   7  -9  -1  285.04   14.81
  -7  -9   1  294.51   24.28
   7   9   0   81.71   18.73
   7  -9   0  109.24    8.82
   7   9   0  117.24   16.19
   7  -9   0   98.33   12.82
   7  -9   0  100.28   12.16
  -7  -9   0  109.96   17.79
   7   9   1  241.80   14.37
   7  -9   1  247.76   24.97
   7   9   1  200.97   12.13
   7  -9   1  220.51   42.20
   7  -9   1  219.83   15.24
  -7  -9  -1  236.02   34.09
   7   9   2  209.78   22.86
   7  -9   2  193.39   15.65
   7   9   2  205.85   11.41
   7  -9   2  209.68   12.34
   7  -9   2  209.92   12.12
  -7  -9  -2  195.20   35.72
   7   9   3   85.77   13.23
   7  -9   3   92.88   13.46
   7   9   3   85.77   13.77
   7  -9   3   83.27   15.38
   7  -9   3   96.34   16.53
  -7  -9  -3  100.49   17.77
   7   9   4   62.41   13.44
   7  -9   4   42.41    6.81
   7   9   4   46.66    6.69
   7  -9   4   57.91   13.55
   7  -9   4   58.23   10.48
  -7  -9  -4   49.03   11.62
   7   9   5   74.96   13.88
   7  -9   5   69.08   14.83
   7   9   5   65.47   12.26
   7  -9   5   96.35   12.54
   7  -9   5   71.69   14.10
  -7  -9  -5   80.15   14.56
   7   9   6   16.55    7.29
   7   9   6    3.08    3.77
   7  -9   6   14.92    8.65
   7  -9   6    3.50    2.19
  -7  -9  -6   15.03    6.10
   7   9   7   39.10   11.70
   7  -9   7   32.62    8.10
   7   9   7   48.17    7.21
   7  -9   7   48.22   11.32
   7  -9   7   46.59    9.30
  -7  -9  -7   32.34    9.49
   7   9   8   28.53    7.34
   7  -9   8   18.77   10.31
   7   9   8   11.22    6.87
   7  -9   8    5.58    7.35
  -7  -9  -8   11.61    5.96
  -7  11  12   86.65   12.60
  -7 -11  12   66.86   21.71
  -7 -11  12   50.60   18.74
   7 -11 -12   37.37   13.51
  -7  11  11  109.56   17.03
  -7 -11  11   70.01   16.06
  -7 -11  11   61.57   14.52
   7 -11 -11   61.86   12.64
  -7  11  10  105.60   17.35
  -7 -11  10   96.22   18.91
  -7 -11  10   78.32   20.73
   7 -11 -10   82.88   30.88
  -7  11   9   40.27   10.35
  -7 -11   9   48.98    9.57
  -7 -11   9   39.24   13.12
   7 -11  -9   22.13    6.11
   7 -11  -9   16.57    6.19
  -7  11   8  196.93   11.45
  -7 -11   8  171.10   13.81
  -7 -11   8  182.69   13.25
   7 -11  -8  166.31   16.82
   7 -11  -8  168.97   16.68
  -7 -11   8  165.58   15.42
  -7  11   7   85.14   11.43
  -7 -11   7   53.87   16.00
  -7 -11   7   90.16   21.81
   7 -11  -7   72.02    9.42
   7 -11  -7   79.95   13.34
  -7 -11   7   62.66   10.90
  -7  11   6  137.33    8.87
  -7 -11   6  146.25   28.69
   7 -11  -6  132.36   20.46
  -7 -11   6  127.78    9.62
   7 -11  -6  139.06   21.21
  -7 -11   6  124.05   20.79
   7  11  -5  380.91   15.57
  -7  11   5  385.84   16.08
   7 -11  -5  375.06   16.00
  -7 -11   5  397.56   17.68
   7 -11  -5  385.22   23.73
  -7 -11   5  342.96   28.65
   7  11  -4  117.22    9.84
  -7  11   4  125.56   15.42
   7 -11  -4  113.25   10.35
  -7 -11   4  109.45   21.47
   7 -11  -4  126.88   31.92
  -7 -11   4  132.51   15.07
  -7  11   3  268.42   18.85
   7  11  -3  286.67   16.45
   7 -11  -3  264.90   33.13
  -7 -11   3  247.52   15.44
   7 -11  -3  259.26   19.15
  -7 -11   3  277.81   25.52
  -7  11   2   55.77   14.91
   7  11  -2   68.59   10.68
   7 -11  -2   61.95    6.95
  -7 -11   2   64.63   15.79
   7 -11  -2   79.29   11.01
  -7 -11   2   70.91    8.64
   7  11  -1  190.00   24.29
   7 -11  -1  186.91   16.52
   7 -11  -1  169.15   29.44
   7 -11  -1  234.73   18.32
  -7 -11   1  185.13   16.30
   7  11   0  118.55    9.28
   7 -11   0  119.20   22.52
   7  11   0  128.12   26.21
   7 -11   0  134.55   26.20
   7 -11   0  130.50   26.52
  -7 -11   0  119.60   16.24
   7  11   1  193.51   19.39
   7 -11   1  161.62   25.98
   7  11   1  198.07   14.07
   7 -11   1  161.40   26.51
   7 -11   1  187.59   19.67
  -7 -11  -1  162.59   29.41
   7  11   2   81.20   12.43
   7 -11   2   89.99   16.13
   7  11   2   93.47   18.72
   7 -11   2  123.20   11.83
   7 -11   2   90.85   22.34
  -7 -11  -2   71.43   18.41
   7  11   3  306.63   11.86
   7 -11   3  268.42   18.87
   7  11   3  323.24   14.00
   7 -11   3  276.23   37.32
   7 -11   3  322.15   42.06
  -7 -11  -3  273.67   14.95
   7  11   4   16.15    7.04
   7 -11   4    2.57    3.38
   7  11   4   10.30    7.14
   7 -11   4    5.17    3.52
   7 -11   4   -0.51    4.86
  -7 -11  -4    5.66    7.21
   7  11   5   32.13    7.58
   7 -11   5   41.74    8.48
   7  11   5   19.62    6.40
   7 -11   5   18.09    8.04
   7 -11   5   29.28    9.58
  -7 -11  -5   17.26    7.90
   7  11   6   60.62   13.12
   7 -11   6   49.87   12.45
   7  11   6   45.67    9.41
   7 -11   6   83.84   11.64
   7 -11   6   45.12   18.72
  -7 -11  -6   48.10   15.00
   7  11   7   14.05    7.87
   7 -11   7   12.80    9.62
   7  11   7   16.82    6.69
   7 -11   7   13.72    7.85
  -7 -11  -7   14.80    8.16
  -7  13  10   36.16    7.00
  -7 -13  10   19.38    9.42
  -7 -13  10   17.46    7.31
   7 -13 -10   50.41   12.30
  -7  13   9   39.29    9.23
  -7 -13   9   28.22    7.73
  -7 -13   9   26.46    7.25
   7 -13  -9   32.32    7.19
   7 -13  -9   36.65    9.15
  -7  13   8   66.96   13.26
  -7 -13   8   59.70   12.77
  -7 -13   8   54.23   11.05
   7 -13  -8   52.42   14.97
   7 -13  -8   46.21   14.23
  -7  13   7   70.21   12.20
  -7 -13   7   53.43   12.73
  -7 -13   7   58.05   11.09
   7 -13  -7   64.38   14.44
   7 -13  -7   65.64   11.31
  -7 -13   7   45.03    9.54
  -7  13   6   97.26   15.11
  -7 -13   6   84.90   23.04
   7 -13  -6   72.97   11.41
  -7 -13   6   80.89    9.06
   7 -13  -6   64.78   15.86
  -7 -13   6   87.17   17.53
   7  13  -5  280.63   24.28
  -7  13   5  289.45   25.89
   7 -13  -5  293.80   31.66
  -7 -13   5  274.35   50.22
   7 -13  -5  231.04   42.39
  -7 -13   5  247.83   33.48
   7  13  -4   62.45   13.77
  -7  13   4   61.88   14.51
   7 -13  -4   63.91   12.80
  -7 -13   4   50.11   10.42
   7 -13  -4   79.83   16.65
  -7 -13   4   57.12   13.37
  -7  13   3   19.17    7.12
   7  13  -3   22.16    7.26
   7 -13  -3   28.28    9.07
  -7 -13   3   15.32   12.43
   7 -13  -3   21.74    6.77
  -7 -13   3   24.28    7.88
   7  13  -2  128.69   26.25
   7 -13  -2  131.59   18.62
  -7 -13   2  118.37   21.71
   7 -13  -2  115.96   26.90
  -7 -13   2   91.58   27.00
   7  13  -1    2.75    3.90
   7 -13  -1    4.63    5.02
   7 -13  -1   16.77    6.75
  -7 -13   1    6.60    6.32
   7 -13  -1    5.70    7.57
  -7 -13   1    5.08    5.16
   7  13   0  169.27   15.05
   7 -13   0  114.33   23.63
   7 -13   0  132.13   32.53
  -7 -13   0  142.90   27.99
   7 -13   0  155.83   32.71
  -7 -13   0  131.18   33.23
   7  13   1    5.75    4.02
   7 -13   1    8.81    5.35
   7 -13   1   16.77    9.57
   7 -13   1   10.39    4.11
  -7 -13  -1   -3.59    7.98
   7  13   2   43.93    8.20
   7 -13   2   51.22   11.36
   7  13   2   55.53   12.45
   7 -13   2   60.67   25.08
   7 -13   2   64.90   17.92
  -7 -13  -2   44.60   21.11
   7  13   3   12.61    6.71
   7 -13   3    2.23    3.24
   7  13   3    7.46    5.42
   7 -13   3    5.86    3.85
   7 -13   3   11.33    5.28
  -7 -13  -3    7.48    8.92
   7  13   4  134.27   26.55
   7 -13   4  184.89   41.59
   7  13   4  128.11   28.33
   7 -13   4  174.99   39.64
   7 -13   4  133.55   20.44
  -7 -13  -4  131.27   39.28
  -7  15   7  212.28   44.23
  -7 -15   7  319.18   57.95
  -7 -15   7  238.05   47.03
   7 -15  -7  154.19   44.29
   7 -15  -7  153.17   51.53
  -7  15   6   -3.65    4.26
  -7 -15   6    3.92    5.13
   7 -15  -6    9.62    6.08
  -7 -15   6   11.93    6.40
   7 -15  -6    7.17    7.53
  -7 -15   6    3.10    5.32
   7  15  -5  161.60   38.77
  -7  15   5  135.45   32.50
   7 -15  -5  107.77   27.07
  -7 -15   5  135.87   34.21
   7 -15  -5  124.29   41.23
  -7 -15   5  123.62   28.19
   7  15  -4   20.37   11.19
  -7  15   4   23.99    4.73
   7 -15  -4   27.41    8.54
  -7 -15   4   28.02    8.00
   7 -15  -4   24.82    8.25
  -7 -15   4   17.07    7.61
  -7  15   3   70.50   20.91
   7  15  -3   90.60   17.20
   7 -15  -3   72.06   20.85
  -7 -15   3   98.19   24.07
   7 -15  -3   75.95   18.27
  -7 -15   3   63.86   15.25
   7  15  -2   17.21    9.18
   7 -15  -2   25.37    6.74
   7 -15  -2   13.99   10.09
  -7 -15   2   16.01   10.51
   7 -15  -2    7.63    4.67
  -7 -15   2   16.42    8.61
   7  15  -1   99.77   21.78
   7 -15  -1   59.36   17.01
   7 -15  -1   84.91   19.20
  -7 -15   1  106.86   31.99
   7 -15  -1   95.62   12.93
  -7 -15   1   68.44   13.01
   7  15   0   13.91    7.63
   7 -15   0    8.55    3.90
   7 -15   0   13.34    5.72
  -7 -15   0   14.41    6.56
   7 -15   0   20.50   10.08
  -7 -15   0   17.15    7.97
   7  15   1   55.82   19.06
   7 -15   1   55.24   17.90
   7 -15   1   67.71   27.65
  -7 -15  -1   52.83   24.86
   7 -15   1   47.94   18.98
  -8   0  17   -0.02    5.17
  -8   0  16  106.59   24.74
  -8   0  15    3.41    4.85
  -8   0  14  145.09    8.30
  -8   0  13    6.43    4.77
  -8   0  12  256.64   19.23
  -8   0  11   -4.38    4.70
  -8   0  10  961.80   32.79
  -8   0  10  918.63   29.20
   8   0 -10  890.87   28.34
  -8   0   9    1.42    3.73
  -8   0   9    0.38    0.85
  -8   0   8 1170.83   35.23
  -8   0   8 1183.74   34.89
  -8   0   7   -0.93    2.47
   8   0  -7    2.56    1.73
   8   0  -7    0.82    1.02
  -8   0   7    0.03    1.24
  -8   0   6 1080.77   21.87
   8   0  -6 1027.01   20.13
  -8   0   6 1051.88   20.29
   8   0  -6 1059.82   22.47
  -8   0   5    0.59    0.56
  -8   0   5    0.84    0.49
   8   0  -5    1.64    1.24
  -8   0   5   -0.01    1.08
   8   0  -5    0.38    1.89
  -8   0   3   -0.28    0.74
   8   0  -3    3.15    1.94
  -8   0   3    2.54    2.35
   8   0  -3    1.70    1.24
   8   0  -2  960.89   18.94
  -8   0   2  910.27   18.30
   8   0  -2  945.31   21.03
   8   0  -2  995.81   21.40
   8   0  -1    3.06    2.06
  -8   0   1    1.09    1.54
   8   0  -1    3.05    3.01
   8   0  -1    1.65    2.01
   8   0   0  763.98   19.67
   8   0   0  790.00   21.09
   8   0   0  692.62   18.88
   8   0   1   -2.69    3.47
   8   0   1    3.62    3.02
   8   0   1    5.94    3.13
   8   0   2  159.61   10.75
   8   0   2  164.71   11.62
   8   0   2  193.70   13.41
   8   0   3   -6.01    4.69
   8   0   3   -3.48    5.30
   8   0   3    3.94    3.25
   8   0   4  311.70   16.29
   8   0   4  331.24   14.55
   8   0   4  322.12   17.60
   8   0   5   -2.55    6.18
   8   0   5    2.65    3.08
   8   0   5    2.81    3.15
   8   0   6  550.86   27.33
   8   0   6  599.72   35.65
   8   0   6  566.35   29.76
   8   0   7   -3.57    5.80
   8   0   7    9.12    3.42
   8   0   7    1.70    3.74
   8   0   8  295.57   12.24
   8   0   8  302.45   37.78
   8   0   8  301.01   19.83
   8   0   9    4.62    3.25
   8   0   9    5.19    5.25
   8   0   9    5.93    2.53
   8   0  10  162.26   36.39
   8   0  10  149.92   24.64
  -8  -2  16   51.45   11.59
  -8   2  15   27.65    7.11
  -8  -2  15   10.68    6.07
  -8   2  14   56.13    7.75
  -8  -2  14   64.19    7.67
  -8   2  13   19.61    4.47
  -8  -2  13   14.92    8.66
  -8   2  12  399.70   32.79
  -8  -2  12  391.92   20.02
  -8   2  11   80.43    7.08
  -8  -2  11   84.86   16.90
  -8  -2  11   63.50    4.76
   8  -2 -11   70.34    5.63
  -8   2  10  418.67   17.22
  -8  -2  10  426.09   16.90
  -8  -2  10  427.58   16.35
   8  -2 -10  444.47   17.94
  -8   2   9  211.92   17.79
  -8  -2   9  221.61    8.78
  -8  -2   9  199.33    9.22
  -8  -2   9  215.95    8.17
   8  -2  -9  221.09   11.24
  -8   2   8  221.59   12.57
  -8  -2   8  233.20   12.51
  -8  -2   8  220.69   12.90
  -8  -2   8  231.00   11.78
   8  -2  -8  240.16   14.83
  -8  -2   8  224.31   10.92
  -8   2   7  187.02   10.83
   8  -2  -7  176.65   10.95
  -8  -2   7  182.87   11.99
  -8  -2   7  181.02    9.99
  -8  -2   7  177.14    9.45
   8   2  -7  176.50    9.01
  -8  -2   7  152.71   10.88
   8  -2  -7  183.04   13.51
  -8   2   6  252.06   12.19
   8  -2  -6  245.63   12.50
  -8  -2   6  260.58    8.47
  -8  -2   6  246.13   12.17
   8  -2  -6  251.47   11.97
  -8  -2   6  251.20   12.84
   8   2  -6  249.85   12.43
  -8  -2   6  236.72   12.39
   8  -2  -6  264.31    8.97
  -8  -2   5  256.38    7.24
  -8   2   5  244.58    6.42
   8  -2  -5  242.25    6.30
  -8  -2   5  250.30    7.43
   8   2  -5  257.96    7.12
  -8  -2   5  249.86    8.14
   8  -2  -5  245.91    7.13
  -8   2   5  245.34    7.01
   8   2  -5  239.09    7.28
   8  -2  -5  244.47   10.56
   8   2  -4  524.04   10.96
  -8  -2   4  526.01   11.17
   8   2  -4  525.39   12.16
   8  -2  -4  536.54   12.68
  -8   2   4  514.99   11.10
   8   2  -4  523.05   12.09
   8  -2  -4  540.76   13.34
   8   2  -3   63.60    6.27
   8  -2  -3   59.51    2.70
  -8  -2   3   60.24    6.78
   8  -2  -3   58.99    2.83
   8   2  -3   57.47    3.84
   8  -2  -3   74.15   11.60
   8   2  -3   53.12    4.58
   8   2  -2  281.09    9.56
  -8  -2   2  264.84    7.50
  -8   2   2  271.70    6.57
   8   2  -2  282.55   11.68
   8  -2  -2  273.42    7.78
   8  -2  -2  297.39    9.51
   8   2  -1   35.10    8.61
   8  -2  -1   33.53    5.58
  -8   2   1   28.31    4.26
   8   2  -1   29.09    8.93
   8  -2  -1   30.23    6.43
   8   2  -1   38.05    8.12
   8  -2  -1   31.21    7.44
   8   2   0  195.66   11.51
   8  -2   0  172.87   12.75
   8   2   0  179.90   11.05
   8  -2   0  185.04   11.55
   8   2   0  202.26   11.49
   8  -2   0  173.66   15.82
   8   2   1   53.36    7.50
   8  -2   1   52.51    6.75
   8   2   1   51.05    9.81
   8  -2   1   53.85   13.27
   8   2   1   65.58    9.94
   8  -2   1   58.31   13.99
   8   2   2   90.26   18.32
   8  -2   2   86.87    7.65
   8   2   2   70.70   12.42
   8  -2   2   78.31   20.89
   8   2   2   97.12   15.20
   8  -2   2   70.73    5.88
   8   2   3   30.12    6.73
   8  -2   3    9.59    3.29
   8   2   3   25.84    5.16
   8  -2   3   14.84    6.84
   8   2   3   21.77    7.83
   8  -2   3   26.68    7.41
   8   2   4  110.21   20.50
   8  -2   4  107.55    8.29
   8   2   4   99.39   16.51
   8  -2   4   98.91   20.82
   8   2   4  105.41   14.58
   8  -2   4  117.87   20.09
   8   2   5   82.51   14.93
   8  -2   5   94.09   17.91
   8   2   5   89.92   13.77
   8  -2   5  100.14   11.86
   8   2   5  116.65   19.95
   8  -2   5   94.75   14.09
   8   2   6   16.17    4.38
   8  -2   6   10.98    4.57
   8   2   6   11.07    4.62
   8  -2   6   20.80    8.49
   8   2   6   17.36    4.47
   8  -2   6   10.51    3.46
   8   2   7   13.70    5.12
   8  -2   7   18.43    8.54
   8   2   7   11.15    6.03
   8  -2   7   22.21    7.68
   8   2   7   14.52    6.45
   8  -2   7   15.59    4.67
   8   2   8   14.66    7.71
   8  -2   8   20.81   10.72
   8   2   8   11.42    5.09
   8  -2   8   16.85   10.43
   8   2   8   20.03    6.18
   8  -2   8   10.79    4.27
   8   2   9    8.61    5.09
   8  -2   9   15.75    9.64
   8   2   9   14.51    7.51
   8  -2   9    7.23    5.56
   8   2   9    8.58    3.38
   8   2  10   28.61    8.46
   8  -2  10   23.75    7.16
   8   2  10   29.65    8.71
   8  -2  10   30.98    9.24
  -8   4  16   28.54    6.95
  -8  -4  16   34.96    9.34
  -8   4  15   87.28   11.69
  -8  -4  15   96.86   10.48
  -8   4  14   41.94   10.80
  -8  -4  14   22.42   10.16
  -8   4  13   79.99   11.94
  -8  -4  13   68.43    8.01
  -8   4  12  110.85   16.15
  -8  -4  12  100.48   18.39
   8  -4 -12   75.60    7.00
  -8   4  11  211.24   14.23
  -8  -4  11  232.84   12.68
  -8  -4  11  210.30   10.17
   8  -4 -11  215.46   17.42
  -8   4  10   85.64   14.13
  -8  -4  10   84.31    6.82
  -8  -4  10   83.33    8.25
   8  -4 -10   72.41   16.65
  -8   4   9  828.02   30.53
  -8  -4   9  864.65   30.25
   8  -4  -9  838.25   27.12
  -8  -4   9  850.69   29.20
  -8  -4   9  745.54   23.92
  -8   4   8  121.56    8.05
  -8  -4   8  150.13    8.23
   8  -4  -8  120.25    6.67
  -8  -4   8  140.69    7.18
  -8  -4   8  123.12    5.77
   8  -4  -8  130.33    8.66
  -8  -4   8  124.99   10.19
  -8   4   7  734.01   22.40
  -8  -4   7  715.87   27.80
   8  -4  -7  697.10   20.77
  -8  -4   7  732.32   22.63
  -8  -4   7  687.97   22.65
   8  -4  -7  731.78   23.56
  -8  -4   7  723.16   22.26
  -8   4   6 1025.64   25.53
   8  -4  -6  953.60   23.92
  -8  -4   6 1029.58   28.17
   8  -4  -6 1022.27   24.94
   8  -4  -6 1001.70   25.64
  -8  -4   6 1007.89   25.91
   8  -4  -6 1050.99   28.13
  -8  -4   6 1051.52   26.21
   8   4  -5  424.93   12.41
  -8   4   5  419.26   11.24
   8  -4  -5  403.45   10.77
   8   4  -5  433.40   12.77
   8  -4  -5  405.47   11.25
   8   4  -5  427.77   12.48
   8  -4  -5  413.80   12.82
  -8   4   4  257.98    7.34
   8   4  -4  260.61    8.20
   8  -4  -4  250.20   12.11
   8   4  -4  265.86    9.41
   8  -4  -4  248.29   14.56
   8   4  -4  247.80   12.91
   8  -4  -4  270.68   10.40
   8   4  -3  574.54   15.80
   8  -4  -3  557.19   13.89
   8  -4  -3  582.74   14.83
   8   4  -3  602.72   16.74
   8  -4  -3  572.90   16.29
   8   4  -3  584.13   16.85
   8  -4  -3  536.73   18.26
   8  -4  -2  438.18   12.52
   8   4  -2  474.17   13.97
   8  -4  -2  476.07   12.88
   8   4  -2  489.70   14.45
   8  -4  -2  489.85   15.81
   8   4  -2  454.38   20.70
   8  -4  -2  461.98   15.42
   8   4  -1  561.32   19.90
   8  -4  -1  566.60   19.14
   8   4  -1  557.61   15.48
   8  -4  -1  576.74   16.79
   8   4  -1  563.09   16.21
   8  -4  -1  600.79   17.87
   8   4   0  303.29   13.42
   8  -4   0  319.76   12.42
   8   4   0  294.72   13.71
   8  -4   0  341.46   13.33
   8   4   0  311.46   11.78
   8  -4   0  313.77   14.34
   8   4   1  353.84   13.07
   8  -4   1  363.10   14.11
   8   4   1  351.86   14.91
   8  -4   1  330.95   13.56
   8   4   1  361.29   20.99
   8  -4   1  337.35   14.46
   8   4   2   64.98   11.41
   8  -4   2   77.18    6.04
   8   4   2   77.58   15.48
   8  -4   2   88.04   14.20
   8   4   2   93.51   12.86
   8  -4   2   80.30   15.91
   8   4   3  472.84   25.12
   8  -4   3  497.46   28.69
   8   4   3  529.10   31.25
   8  -4   3  535.01   21.17
   8   4   3  533.82   27.57
   8  -4   3  505.78   24.11
   8   4   4   -2.91    5.41
   8  -4   4   13.28    4.28
   8   4   4    6.91    3.62
   8  -4   4   10.85    5.32
   8   4   4    8.87    5.11
   8  -4   4   15.39    7.04
   8   4   5  443.27   21.64
   8  -4   5  457.14   35.02
   8   4   5  459.27   24.49
   8  -4   5  467.48   20.23
   8   4   5  459.27   25.14
   8  -4   5  448.03   19.65
   8   4   6   21.29    5.02
   8  -4   6   21.05    6.44
   8   4   6   14.87    5.14
   8  -4   6   20.16    7.26
   8   4   6   12.71    3.74
   8  -4   6   23.53    4.20
   8   4   7  273.22   25.12
   8  -4   7  310.42   17.80
   8   4   7  274.64   34.13
   8  -4   7  325.41   34.05
   8   4   7  313.23   35.30
   8  -4   7  308.99   21.62
   8   4   8   18.91    6.57
   8  -4   8   42.19    8.38
   8   4   8   38.29    9.49
   8  -4   8   41.92   10.08
   8  -4   8   31.33    9.23
   8   4   9  112.18   21.40
   8  -4   9  103.17   23.49
   8   4   9  106.79   19.18
   8  -4   9  135.84   16.63
  -8  -4  -9   68.97   16.82
  -8   6  15   88.38   16.96
  -8  -6  15   85.18   10.45
  -8   6  14   16.08    6.24
  -8  -6  14   17.48    7.01
  -8   6  13   72.10   17.51
  -8  -6  13   67.35   14.65
  -8   6  12   76.07   12.04
  -8  -6  12   74.95   16.34
  -8  -6  12   68.79   12.74
   8  -6 -12   60.34   13.77
  -8   6  11  175.52   16.48
  -8  -6  11  187.58   14.21
  -8  -6  11  165.45   14.40
   8  -6 -11  194.81   17.37
  -8   6  10    8.91    4.09
  -8  -6  10    7.99    3.99
  -8  -6  10    4.13    2.30
   8  -6 -10    2.25    2.56
   8  -6 -10   10.80    6.51
  -8   6   9  356.52   19.22
  -8  -6   9  362.43   15.39
  -8  -6   9  375.06   20.00
   8  -6  -9  350.51   14.07
   8  -6  -9  347.69   17.18
  -8  -6   9  333.02   14.73
  -8   6   8   26.75    4.81
  -8  -6   8   13.48    4.20
  -8  -6   8   12.35    3.99
   8  -6  -8   16.21    3.25
   8  -6  -8   18.00    4.26
  -8  -6   8   13.96    2.46
  -8   6   7  270.16   12.54
  -8  -6   7  261.73   11.79
   8  -6  -7  260.75   15.48
  -8  -6   7  269.36   11.31
   8  -6  -7  251.02   10.53
  -8  -6   7  267.64    9.02
  -8   6   6   33.00    5.53
  -8  -6   6   35.04    5.42
   8  -6  -6   40.96    6.87
  -8  -6   6   30.47    3.67
   8  -6  -6   36.89    5.53
  -8  -6   6   41.04    8.01
   8   6  -5  363.27   12.57
  -8   6   5  394.67   14.89
   8  -6  -5  381.00   18.00
  -8  -6   5  375.38   13.40
   8  -6  -5  345.14   13.58
  -8  -6   5  380.75   13.38
  -8   6   4   42.78    7.76
   8   6  -4   55.48   10.37
   8   6  -4   53.62   11.47
   8  -6  -4   49.75    9.39
   8  -6  -4   41.01    6.92
  -8  -6   4   54.52    8.04
   8   6  -3  186.56   14.21
   8   6  -3  194.40   12.05
   8  -6  -3  193.32   14.62
   8  -6  -3  199.70   12.60
  -8  -6   3  208.61   15.11
   8   6  -2   23.17    5.60
   8  -6  -2   32.84    4.78
   8   6  -2   22.95    6.36
   8  -6  -2   32.33    6.89
   8  -6  -2   28.58   10.80
  -8  -6   2   31.16    5.92
   8  -6  -1  162.78    7.26
   8   6  -1  175.30    7.69
   8  -6  -1  171.26    8.27
   8  -6  -1  145.61   29.07
  -8  -6   1  185.13   15.24
   8   6   0   25.49    5.65
   8  -6   0   28.81    4.85
   8   6   0   14.32    4.50
   8  -6   0   35.90    6.82
   8  -6   0   26.70    5.95
   8   6   1   61.84   13.48
   8  -6   1   71.70    9.89
   8   6   1   77.70   15.05
   8  -6   1   83.10   18.34
   8  -6   1   62.93   11.57
   8   6   2    4.66    4.26
   8  -6   2   16.73    5.86
   8   6   2    2.15    4.44
   8  -6   2    1.66    6.53
   8  -6   2    4.54    3.29
   8   6   3   60.39   12.44
   8  -6   3   79.97    7.13
   8   6   3   82.32   12.06
   8  -6   3   91.71   12.76
   8  -6   3   68.46   13.76
  -8  -6  -3   90.66   20.80
   8   6   4    1.76    2.31
   8  -6   4   -1.62    5.81
   8   6   4    3.98    2.64
   8  -6   4    9.98    4.17
   8  -6   4    1.71    2.56
  -8  -6  -4    8.92    6.00
   8   6   5   17.85    5.64
   8  -6   5   15.20    4.91
   8   6   5   16.06    7.13
   8  -6   5   26.56    8.88
   8  -6   5   16.22    4.65
  -8  -6  -5   40.08    7.86
   8   6   6   13.70    4.48
   8  -6   6   15.47    6.45
   8   6   6    6.76    2.66
   8  -6   6    3.47    5.16
   8  -6   6   -0.95    2.88
  -8  -6  -6    9.55    5.69
   8   6   7    9.82    4.86
   8  -6   7   26.16    8.65
   8   6   7   18.40    8.95
   8  -6   7   35.43   10.08
   8  -6   7   12.45    4.67
  -8  -6  -7   17.56    7.54
   8   6   8    4.56    4.16
   8  -6   8   10.61    4.14
   8   6   8   11.52    6.44
   8  -6   8   13.02    4.97
  -8  -6  -8    4.68    3.79
   8   6   9   19.83    7.86
   8  -6   9   11.61    6.87
   8   6   9   10.85    5.38
   8  -6   9   11.70    4.58
  -8  -6  -9    2.53    3.51
  -8   8  15   22.28    7.94
  -8  -8  15   40.83   12.84
  -8   8  14   73.76   10.92
  -8  -8  14   46.18    9.28
  -8   8  13   35.54    6.51
  -8  -8  13   39.57    9.84
  -8   8  12   92.47   13.85
  -8  -8  12   84.53   18.61
  -8  -8  12   66.92   20.96
   8  -8 -12   65.94   14.65
  -8   8  11  128.35   20.28
  -8  -8  11  147.74   18.44
  -8  -8  11  107.96   22.65
   8  -8 -11  100.80   33.31
  -8   8  10  172.08   25.40
  -8  -8  10  188.70   14.87
  -8  -8  10  147.04   20.58
   8  -8 -10  166.96   12.30
   8  -8 -10  174.02   10.60
  -8   8   9  265.85   18.43
  -8  -8   9  308.26   19.77
  -8  -8   9  286.19   18.84
   8  -8  -9  272.13   14.87
   8  -8  -9  268.29   16.13
  -8   8   8  205.83   16.67
  -8  -8   8  219.67   12.43
  -8  -8   8  206.61   17.03
   8  -8  -8  200.06    9.58
   8  -8  -8  215.53   13.40
  -8  -8   8  191.68   20.54
  -8   8   7  447.98   20.91
  -8  -8   7  445.67   22.58
   8  -8  -7  436.16   19.15
  -8  -8   7  429.49   19.43
   8  -8  -7  447.70   20.28
  -8  -8   7  462.86   30.52
   8   8  -6  501.60   18.77
  -8   8   6  538.36   20.43
   8  -8  -6  492.88   20.89
  -8  -8   6  503.59   19.24
   8  -8  -6  530.83   21.19
  -8  -8   6  483.53   20.44
   8   8  -5  301.15   16.25
  -8   8   5  306.18   13.05
   8  -8  -5  290.57   24.64
  -8  -8   5  316.37   22.61
   8  -8  -5  301.40   16.94
  -8  -8   5  272.88   19.22
  -8   8   4  572.74   20.85
   8   8  -4  536.97   19.69
   8  -8  -4  523.83   20.41
  -8  -8   4  559.95   21.98
   8  -8  -4  549.85   21.14
  -8  -8   4  604.51   23.04
  -8   8   3  445.69   16.83
   8   8  -3  467.37   18.84
   8   8  -3  474.86   17.77
   8  -8  -3  432.16   20.96
   8  -8  -3  483.62   21.99
  -8  -8   3  476.31   18.96
   8   8  -2  477.15   19.78
   8  -8  -2  442.32   25.61
   8   8  -2  461.83   24.29
   8  -8  -2  475.83   22.35
   8  -8  -2  496.11   27.01
  -8  -8   2  489.21   19.35
   8   8  -1  289.48   18.28
   8  -8  -1  274.92   19.94
   8   8  -1  282.88   12.51
   8  -8  -1  299.66   15.81
   8  -8  -1  280.50   15.36
  -8  -8   1  313.93   22.85
   8   8   0  273.07   12.77
   8  -8   0  283.58   20.98
   8   8   0  299.07   13.04
   8  -8   0  329.60   17.45
   8  -8   0  289.77   15.62
  -8  -8   0  289.47   25.26
   8   8   1  404.85   18.17
   8  -8   1  398.09   21.88
   8   8   1  402.15   17.94
   8  -8   1  423.03   45.80
   8  -8   1  401.47   31.51
  -8  -8  -1  392.40   19.00
   8   8   2  124.18   24.04
   8  -8   2  150.49   14.43
   8   8   2  154.61   23.75
   8  -8   2  126.18   10.71
   8  -8   2  135.65   23.89
  -8  -8  -2  129.39   14.92
   8   8   3  184.63   14.63
   8  -8   3  187.62   26.26
   8   8   3  165.27   28.49
   8  -8   3  166.46   28.12
   8  -8   3  194.28   28.12
  -8  -8  -3  135.85   28.70
   8   8   4  183.75   15.40
   8  -8   4  161.38   26.87
   8   8   4  203.34   26.39
   8  -8   4  194.61   35.57
   8  -8   4  184.53   25.11
  -8  -8  -4  188.22   18.29
   8   8   5  143.97   17.62
   8  -8   5  145.26   24.18
   8   8   5  139.32   18.38
   8  -8   5  129.94   29.34
   8  -8   5  161.45   24.04
  -8  -8  -5  114.10   28.60
   8   8   6   73.98   14.21
   8  -8   6   67.98   12.92
   8   8   6   91.95   17.39
   8  -8   6   56.00   12.35
   8  -8   6   60.89   10.20
  -8  -8  -6   78.08   14.69
   8   8   7  138.16   20.28
   8  -8   7  142.98   10.06
   8   8   7  118.03   19.73
   8  -8   7  117.01   25.37
   8  -8   7  107.87   21.82
  -8  -8  -7  103.96   23.21
   8   8   8   52.08   14.65
   8  -8   8   72.62   16.48
   8   8   8   61.34   14.35
   8  -8   8   42.22   13.24
  -8  -8  -8   40.33   12.05
  -8  10  13    1.70    3.62
  -8 -10  13   10.25    6.40
   8 -10 -13    5.73    4.53
  -8  10  12   71.01   10.13
  -8 -10  12   54.21   13.75
  -8 -10  12   42.28   13.55
   8 -10 -12   35.64   13.32
  -8  10  11   12.19    4.95
  -8 -10  11   15.04    9.02
  -8 -10  11    6.55    4.06
   8 -10 -11    8.26    4.13
  -8  10  10  148.34   10.23
  -8 -10  10  130.62   20.65
  -8 -10  10  108.28   23.65
   8 -10 -10  136.62   27.76
  -8  10   9   22.08    4.76
  -8 -10   9   14.23    5.39
  -8 -10   9   12.31    3.91
   8 -10  -9   11.10    2.99
   8 -10  -9   21.12    9.86
  -8  10   8  109.51   18.85
  -8 -10   8  112.69   20.17
  -8 -10   8   93.12   17.06
   8 -10  -8  114.01   11.16
   8 -10  -8   92.31   18.29
  -8 -10   8   98.00   14.85
  -8  10   7    9.17    5.80
  -8 -10   7   11.53    4.92
   8 -10  -7    9.92    4.68
  -8 -10   7   -2.69    4.92
   8 -10  -7   15.35   10.95
  -8 -10   7    9.03    2.51
   8  10  -6  132.14   10.18
  -8  10   6  120.00   15.43
   8 -10  -6  123.13   11.20
  -8 -10   6  104.80   32.11
   8 -10  -6   97.98   24.62
  -8 -10   6  120.13   13.49
   8  10  -5    4.15    2.80
  -8  10   5    6.95    2.52
   8 -10  -5    8.73    3.77
  -8 -10   5    9.41    4.39
   8 -10  -5   18.42    8.83
  -8 -10   5    9.62    4.57
  -8  10   4   93.37    6.65
   8  10  -4   87.63   14.64
   8 -10  -4   85.16   12.86
  -8 -10   4   96.40   13.77
   8 -10  -4   80.46   21.11
  -8 -10   4   97.39   15.47
  -8  10   3   26.52    4.93
   8  10  -3   25.27    4.68
   8 -10  -3   18.44    5.46
  -8 -10   3   29.19    9.18
   8 -10  -3   32.09    9.44
  -8 -10   3   31.95    8.48
   8  10  -2  131.51    9.06
   8 -10  -2  129.15   19.54
   8  10  -2  145.90   28.43
   8 -10  -2  132.94   23.44
   8 -10  -2  131.64   11.23
  -8 -10   2  163.13   31.36
   8  10  -1    4.38    5.82
   8 -10  -1    1.82    2.08
   8  10  -1    6.32    1.65
   8 -10  -1   -7.44    6.09
   8 -10  -1   -7.36    6.77
  -8 -10   1   11.74    6.12
   8  10   0   90.71   16.35
   8 -10   0   80.71   13.03
   8  10   0   84.59   13.54
   8 -10   0   80.64   17.16
   8 -10   0   91.71   14.64
  -8 -10   0  104.21   17.96
   8  10   1   11.31    5.35
   8 -10   1    3.50    2.07
   8  10   1   10.97    3.37
   8 -10   1   12.84    4.14
   8 -10   1    6.37    3.86
  -8 -10  -1   25.74    7.63
   8  10   2   22.72    6.51
   8 -10   2   15.03    5.26
   8  10   2   11.16    3.10
   8 -10   2   16.67    7.57
   8 -10   2   24.13    9.43
   8  10   3    7.10    4.19
   8 -10   3    7.31    2.93
   8  10   3   13.11    3.65
   8 -10   3    3.05    3.19
   8 -10   3   12.15    3.80
  -8 -10  -3   13.31    5.35
   8  10   4  101.60   19.45
   8 -10   4   87.78   25.82
   8  10   4  101.93   18.04
   8 -10   4  113.15   12.78
   8 -10   4  102.97   18.64
  -8 -10  -4  102.67   16.70
   8  10   5   -4.71    5.69
   8 -10   5   -1.71    5.66
   8  10   5   -1.32    5.74
   8 -10   5   11.89    6.84
   8 -10   5    7.85    5.78
  -8 -10  -5    4.07    2.87
   8  10   6    5.49    4.15
   8 -10   6   15.86    6.78
   8  10   6   16.99    5.68
   8 -10   6   20.74    9.99
   8 -10   6    9.44    3.51
  -8 -10  -6   15.19    5.04
   8  10   7   13.37    6.45
   8 -10   7    3.33    3.49
   8  10   7    0.57    3.51
   8 -10   7    9.94    4.88
  -8 -10  -7   17.81    5.47
  -8  12  11   39.31    8.36
  -8 -12  11   39.81   12.48
  -8 -12  11   40.90   18.75
   8 -12 -11   30.68   10.25
  -8  12  10  108.58   20.71
  -8 -12  10  106.62   28.67
  -8 -12  10  109.69   22.95
   8 -12 -10   98.05   23.25
  -8  12   9   57.68    8.47
  -8 -12   9   46.24   10.88
  -8 -12   9   49.65   12.06
   8 -12  -9   41.51   10.92
   8 -12  -9   36.01    7.83
  -8  12   8  135.66   14.47
  -8 -12   8  132.97   32.35
  -8 -12   8  141.12   29.12
   8 -12  -8  133.47   27.48
   8 -12  -8  116.33   25.94
  -8  12   7   25.55    6.29
  -8 -12   7    3.54    3.36
   8 -12  -7   10.80    7.04
  -8 -12   7   13.34    5.66
   8 -12  -7   22.96    7.15
  -8 -12   7   11.33    5.04
   8  12  -6  553.96   14.93
  -8  12   6  620.82  136.91
   8 -12  -6  613.44  135.01
  -8 -12   6  588.61   24.96
   8 -12  -6  577.59   36.90
  -8 -12   6  597.36  133.32
   8  12  -5   55.99   10.59
  -8  12   5   45.41   10.72
   8 -12  -5   49.10   13.01
  -8 -12   5   73.23    8.90
   8 -12  -5   46.29    8.04
  -8 -12   5   64.98    7.55
  -8  12   4  273.34   27.91
   8  12  -4  281.64   11.75
   8 -12  -4  279.23   21.71
  -8 -12   4  278.63   15.39
   8 -12  -4  262.39   23.52
  -8 -12   4  244.65   23.37
  -8  12   3   80.36   13.25
   8  12  -3  100.75   17.29
   8 -12  -3   78.43   17.48
  -8 -12   3   72.62   20.13
   8 -12  -3   83.93   22.94
  -8 -12   3   89.53   23.40
   8  12  -2  122.43   24.91
   8 -12  -2  120.74   22.92
   8 -12  -2  103.45   21.41
  -8 -12   2  131.32   22.94
   8 -12  -2  165.82   11.87
  -8 -12   2  144.91   25.37
   8  12  -1   10.04    4.22
   8 -12  -1   14.58    5.54
   8 -12  -1   10.50    4.56
  -8 -12   1    8.46    6.81
   8 -12  -1   10.62    4.95
  -8 -12   1    7.18    6.73
   8  12   0  280.76   22.27
   8 -12   0  254.66   19.02
   8  12   0  282.39   24.86
   8 -12   0  273.62   23.08
   8 -12   0  282.26   16.52
  -8 -12   0  256.33   49.97
   8  12   1    5.03    3.48
   8 -12   1    7.29    5.24
   8  12   1    7.15    6.22
   8 -12   1   10.71    4.71
   8 -12   1    7.77    5.48
  -8 -12  -1    1.92    6.52
   8  12   2  279.57   19.95
   8 -12   2  259.47   25.64
   8  12   2  271.15   20.31
   8 -12   2  275.01   20.33
   8 -12   2  300.08   24.84
  -8 -12  -2  252.91   46.01
   8  12   3  102.76   13.83
   8 -12   3   98.45    9.63
   8  12   3   73.55   16.61
   8 -12   3  102.38   10.27
   8 -12   3   73.93   13.52
  -8 -12  -3   81.20   20.12
   8  12   4   83.20   18.32
   8 -12   4   65.08   18.86
   8  12   4   75.17   13.89
   8 -12   4   76.13   16.27
   8 -12   4   86.92   15.82
  -8 -12  -4   49.88   17.92
   8  12   5   31.55    9.09
   8 -12   5   18.18    7.58
   8  12   5   38.56   10.87
   8 -12   5   37.16   10.49
   8 -12   5   29.73    9.26
  -8 -12  -5   31.65    9.78
  -8  14   9   43.22    9.75
  -8 -14   9   37.55   16.49
  -8 -14   9   25.99   10.24
   8 -14  -9   43.80   15.66
  -8  14   8   34.59    6.57
  -8 -14   8   31.10    7.49
  -8 -14   8   43.37    8.30
   8 -14  -8   20.98    8.39
   8 -14  -8   24.98   10.04
  -8  14   7   62.66   11.42
  -8 -14   7   70.98   16.86
   8 -14  -7   70.27   18.83
  -8 -14   7   84.29    9.93
   8 -14  -7   51.97   19.33
  -8  14   6   62.06   10.95
  -8 -14   6   59.92   19.88
   8 -14  -6   44.34   13.99
  -8 -14   6   69.61   18.53
   8 -14  -6   63.92   12.05
  -8 -14   6   47.82   12.71
   8  14  -5   25.39   11.21
  -8  14   5   40.81    9.85
   8 -14  -5   49.06    8.97
  -8 -14   5   35.38    7.77
   8 -14  -5   22.66   14.57
  -8 -14   5   31.97    8.00
  -8  14   4   13.08    7.56
   8  14  -4   12.35    5.67
   8 -14  -4   23.59    9.93
  -8 -14   4    7.65    6.76
   8 -14  -4    6.04    9.75
  -8 -14   4    6.56    4.94
   8  14  -3   12.48    6.24
   8 -14  -3    8.94    4.75
  -8 -14   3   16.17    6.90
   8 -14  -3   13.32    8.64
  -8 -14   3   16.19    9.86
   8  14  -2   11.15    4.52
   8 -14  -2   22.58    8.19
   8 -14  -2    8.10    4.91
  -8 -14   2   19.52    7.50
   8 -14  -2   33.66   10.00
  -8 -14   2   -1.34    7.25
   8  14  -1    9.86    4.50
   8 -14  -1    8.47    2.54
   8 -14  -1   13.39    9.14
  -8 -14   1    6.81    4.18
   8 -14  -1    9.17    7.40
  -8 -14   1   14.18    5.14
   8  14   0   24.64    6.87
   8 -14   0    6.09    3.30
   8 -14   0    4.78    7.05
  -8 -14   0   11.45    5.04
   8 -14   0   10.42    3.35
  -8 -14   0   12.31    4.49
   8  14   1   27.76    6.79
   8 -14   1   12.02    5.41
   8 -14   1   12.24    5.05
  -8 -14  -1   13.20    8.50
   8 -14   1   22.24    8.32
  -8 -14  -1   10.70    5.97
   8  14   2    2.06    4.72
   8 -14   2    5.46    5.40
   8 -14   2   -4.77    7.37
   8 -14   2   -5.42    5.44
  -8 -14  -2    5.97    7.94
  -9   1  17   30.17    8.20
  -9  -1  17   19.21    6.27
  -9   1  16   63.04    8.63
  -9  -1  16   45.22   17.14
  -9   1  15   36.54   10.55
  -9  -1  15   50.63    7.09
  -9   1  14   78.81   17.27
  -9  -1  14   96.11   13.95
  -9   1  13   49.12    8.48
  -9  -1  13   40.34    9.65
  -9   1  12   70.60    7.06
  -9  -1  12   94.29    8.22
  -9   1  11  296.28   14.13
  -9  -1  11  340.51   15.58
  -9   1  10  247.26   18.26
  -9  -1  10  256.01   10.89
  -9  -1  10  240.52    7.78
  -9   1   9  297.05   12.25
  -9  -1   9  332.30   12.58
   9  -1  -9  309.67    9.17
  -9  -1   9  296.04    9.61
  -9   1   8  322.76   11.81
  -9  -1   8  326.78   15.91
  -9  -1   8  317.01    9.38
  -9  -1   8  325.75    9.74
   9   1  -8  331.43   11.16
   9  -1  -8  322.58   11.46
  -9  -1   8  309.95   12.74
  -9  -1   7  216.76   12.24
  -9   1   7  229.61   12.91
  -9  -1   7  237.26   13.20
   9  -1  -7  222.88   12.17
  -9  -1   7  245.14   12.11
  -9  -1   7  242.74   11.65
   9   1  -7  237.78   12.37
   9  -1  -7  244.30   12.56
  -9  -1   6  274.40    7.52
  -9   1   6  270.10    6.93
  -9  -1   6  284.97    9.70
   9   1  -6  270.00    7.85
  -9  -1   6  263.98    9.24
  -9   1   6  264.68    7.44
   9   1  -6  279.79    9.37
   9  -1  -6  273.69    8.68
  -9  -1   5  819.03   19.94
  -9  -1   5  809.22   20.05
   9   1  -5  810.76   19.97
   9  -1  -5  805.81   19.82
  -9  -1   5  793.20   19.78
  -9   1   5  783.71   19.41
   9   1  -5  820.68   21.07
   9  -1  -5  803.36   20.81
  -9  -1   4  254.96    7.19
   9   1  -4  259.49    7.97
   9  -1  -4  265.76    6.81
  -9   1   4  254.08    8.15
   9   1  -4  263.69    8.68
   9  -1  -4  263.76   12.01
   9   1  -3  474.35    9.89
   9  -1  -3  458.60    9.11
  -9  -1   3  469.19    9.93
  -9   1   3  466.65    9.24
   9   1  -3  486.08   11.24
   9  -1  -3  471.10   11.11
   9   1  -3  459.67   11.44
   9  -1  -3  464.56   12.73
   9   1  -2 1147.53   27.97
   9  -1  -2 1126.23   27.44
  -9  -1   2 1111.45   27.13
  -9   1   2 1097.64   26.59
   9   1  -2 1131.29   29.37
   9  -1  -2 1128.12   31.78
   9   1  -2 1161.65   34.81
   9  -1  -2 1126.19   31.76
   9   1  -1  221.92   11.79
   9  -1  -1  202.91   10.94
  -9   1   1  177.98   13.84
   9   1  -1  197.14   13.92
   9  -1  -1  209.07   20.18
   9   1  -1  181.73   13.03
   9  -1  -1  180.18   11.03
   9   1   0  609.58   20.02
   9  -1   0  599.42   19.23
   9   1   0  572.23   19.39
   9  -1   0  613.22   20.25
   9   1   0  619.70   27.63
   9  -1   0  593.42   19.80
   9   1   1  184.67   11.43
   9  -1   1  191.33   13.76
   9   1   1  190.46   12.83
   9  -1   1  194.70   14.39
   9   1   1  192.51   13.37
   9  -1   1  185.51   13.11
   9   1   2  314.33   10.88
   9  -1   2  309.80   11.28
   9   1   2  280.44   19.15
   9  -1   2  279.48   13.68
   9   1   2  312.33   11.92
   9  -1   2  298.12   14.35
   9   1   3    5.76    3.97
   9  -1   3    9.17    2.30
   9   1   3   14.58    8.87
   9  -1   3    7.86    6.78
   9   1   3   11.98    2.39
   9  -1   3   10.76    6.62
   9   1   4  119.90   18.15
   9  -1   4  132.53   20.27
   9   1   4  152.60   10.63
   9  -1   4  121.23   28.08
   9   1   4  129.95    9.90
   9  -1   4  113.06    9.33
   9   1   5   18.89    4.74
   9  -1   5   20.39    6.00
   9   1   5   25.67    5.09
   9  -1   5   22.23    8.28
   9   1   5   18.39    8.79
   9  -1   5   15.40    5.65
   9   1   6  151.44   23.19
   9  -1   6  189.37   25.67
   9   1   6  162.57   26.75
   9  -1   6  173.81   29.07
   9   1   6  187.79   26.84
   9  -1   6  159.34   21.46
   9   1   7   14.65    6.95
   9  -1   7   24.77    7.81
   9   1   7    1.98    4.12
   9  -1   7   13.19    6.16
   9   1   7   10.94    4.81
   9  -1   7   21.03    5.45
   9   1   8   73.19   18.99
   9  -1   8   61.44   14.74
   9   1   8   76.58   12.12
   9  -1   8   70.55   15.59
   9   1   8   69.01   10.87
   9  -1   8   83.76   13.33
   9   1   9    7.78    6.70
   9  -1   9   13.43    6.88
   9   1   9   -1.43    2.91
   9  -1   9   11.68    5.40
   9   1   9    6.13    3.36
   9  -1   9   -1.92    3.77
  -9   3  16   81.06   17.96
  -9  -3  16   95.96   13.02
  -9   3  15   46.25   10.37
  -9  -3  15   55.37    8.47
  -9   3  14   64.86   19.67
  -9  -3  14   76.12    9.75
  -9   3  13  178.88   14.12
  -9  -3  13  130.70   23.92
  -9   3  12   22.51    4.73
  -9  -3  12   23.30    6.33
   9  -3 -12    8.91    3.43
  -9   3  11  191.04   18.09
  -9  -3  11  201.36   14.95
  -9  -3  11  188.94    8.67
   9  -3 -11  177.95   15.12
  -9   3  10  209.67   18.34
  -9  -3  10  258.14   17.89
  -9  -3  10  202.08   11.37
   9  -3 -10  207.24   13.92
  -9   3   9  419.80   18.89
  -9  -3   9  431.19   13.67
  -9  -3   9  417.00   12.50
  -9  -3   9  444.73   12.84
  -9  -3   9  397.52   10.56
   9  -3  -9  450.60   20.45
  -9  -3   9  430.81   11.27
  -9   3   8   57.06    6.32
  -9  -3   8   61.87    6.16
  -9  -3   8   48.59    3.67
  -9  -3   8   56.92    4.15
   9   3  -8   62.05    5.65
  -9  -3   8   45.26    7.89
   9  -3  -8   52.44   10.19
  -9   3   7  326.49   10.40
   9  -3  -7  306.50   10.75
  -9  -3   7  316.49   16.70
   9  -3  -7  319.07    9.60
  -9  -3   7  345.69   16.31
   9   3  -7  326.56   10.64
   9  -3  -7  323.66   11.92
  -9   3   6  116.68    6.47
   9  -3  -6  114.61    6.19
  -9  -3   6  115.79    6.90
   9   3  -6  125.14    7.73
  -9   3   6  105.74    6.56
   9   3  -6  118.28    7.12
   9  -3  -6  117.74    9.46
   9   3  -5  150.68    8.62
   9  -3  -5  151.62    7.52
   9   3  -5  158.56    8.73
   9  -3  -5  153.65    8.59
  -9   3   5  145.88    8.69
   9   3  -5  163.35    9.13
   9  -3  -5  166.33   11.54
   9   3  -4  147.94    8.67
   9  -3  -4  151.09    7.60
   9  -3  -4  146.49    7.81
   9   3  -4  163.99    8.99
   9  -3  -4  166.50    9.52
   9   3  -4  162.59   12.13
   9  -3  -4  156.71    9.48
   9  -3  -3  681.98   16.62
   9   3  -3  661.19   17.58
   9   3  -3  697.97   18.31
   9  -3  -3  691.37   18.75
   9   3  -3  656.54   20.77
   9  -3  -3  680.64   19.17
   9  -3  -2  317.01    8.62
   9   3  -2  334.49   14.18
   9  -3  -2  334.43   10.22
   9   3  -2  338.39   10.75
   9  -3  -2  328.65   11.84
   9   3  -2  333.04   18.41
   9  -3  -2  324.23   14.18
   9   3  -1  811.93   25.20
   9  -3  -1  807.43   24.95
   9   3  -1  791.41   29.35
   9  -3  -1  791.42   32.31
   9   3  -1  810.83   25.95
   9  -3  -1  840.30   28.12
   9   3   0   72.77   15.24
   9  -3   0   89.05   14.19
   9   3   0   74.17   16.82
   9  -3   0   77.46    7.17
   9   3   0   70.37   12.06
   9  -3   0   75.58   17.96
   9   3   1  846.04   23.20
   9  -3   1  877.21   24.31
   9   3   1  859.66   25.06
   9  -3   1  866.47   25.78
   9   3   1  896.28   25.10
   9  -3   1  878.98   28.48
   9   3   2   42.78    9.06
   9  -3   2   25.80    5.40
   9   3   2   37.67    6.55
   9  -3   2   46.34    7.84
   9   3   2   37.18    5.89
   9  -3   2   37.33    7.70
   9   3   3  282.18   15.20
   9  -3   3  304.56   13.56
   9   3   3  275.04   28.42
   9  -3   3  263.40   14.99
   9   3   3  261.06   12.10
   9  -3   3  287.81   13.94
   9   3   4   17.20    7.23
   9  -3   4   36.64    7.01
   9   3   4   27.82    5.85
   9  -3   4   26.35    8.05
   9   3   4   20.86    7.00
   9  -3   4   16.18    5.31
   9   3   5  126.80   25.95
   9  -3   5  152.60   11.43
   9   3   5  151.14   11.98
   9  -3   5  135.27   19.20
   9   3   5  161.09   23.22
   9  -3   5  159.32   15.00
   9   3   6   17.21    8.32
   9  -3   6    7.99    3.23
   9   3   6    4.24    3.19
   9  -3   6    7.49    7.65
   9   3   6    9.06    4.51
   9  -3   6   22.43    8.38
   9   3   7  175.23   26.93
   9  -3   7  171.08   19.27
   9   3   7  174.32   29.69
   9  -3   7  168.05   17.55
   9   3   7  168.64   29.95
   9  -3   7  145.52   22.63
   9   3   8   26.64   11.65
   9  -3   8   30.82    8.32
   9   3   8   34.08    7.75
   9  -3   8   24.98   10.08
   9   3   8   22.10    8.41
   9  -3   8   15.08    7.23
   9   3   9   53.37   11.33
   9  -3   9   61.66   13.75
   9   3   9   64.13    8.91
   9  -3   9   66.12   15.56
   9   3   9   49.62   16.33
  -9   5  16   41.72    9.10
  -9  -5  16   59.03    9.97
  -9   5  15   72.78    9.48
  -9  -5  15   70.54   16.01
  -9   5  14   31.04    7.97
  -9  -5  14   24.97    9.86
  -9   5  13   96.83   14.08
  -9  -5  13   66.42   19.71
  -9   5  12   13.36    4.09
  -9  -5  12   14.54    4.82
   9  -5 -12    9.55    3.15
  -9   5  11  110.45   13.64
  -9  -5  11  120.55    8.29
  -9  -5  11   91.84    8.29
   9  -5 -11  108.22    7.53
  -9   5  10  269.07   17.72
  -9  -5  10  266.18   21.19
  -9  -5  10  264.85   14.04
   9  -5 -10  233.63   27.40
  -9   5   9  221.31   10.88
  -9  -5   9  225.30   11.91
  -9  -5   9  204.95   13.05
   9  -5  -9  235.58   11.37
  -9  -5   9  225.65   12.04
  -9   5   8  202.40   12.97
  -9  -5   8  220.25    8.99
   9  -5  -8  201.53   10.23
  -9  -5   8  204.58   10.67
   9  -5  -8  223.39   10.86
  -9  -5   8  229.94    9.93
  -9   5   7  238.19    9.36
  -9  -5   7  264.01   15.77
   9  -5  -7  239.88   11.62
  -9  -5   7  251.33   11.43
   9  -5  -7  246.71   20.28
  -9  -5   7  245.86   12.19
  -9   5   6   83.49    6.56
   9  -5  -6   87.97    8.95
  -9  -5   6   82.55    5.89
   9  -5  -6   67.04   13.13
  -9  -5   6  100.74   10.00
   9   5  -5  246.40   12.89
  -9   5   5  238.83   12.35
   9  -5  -5  208.08   14.26
   9   5  -5  229.71   11.94
   9  -5  -5  243.43   14.87
   9  -5  -5  231.47   18.40
   9   5  -4  304.41   10.77
   9  -5  -4  297.69    9.73
   9  -5  -4  285.12   11.15
   9   5  -4  268.98   12.83
   9  -5  -4  311.12   12.32
   9   5  -4  299.92   13.90
   9  -5  -4  292.83   13.98
   9   5  -3  345.89   13.62
   9  -5  -3  329.24   11.08
   9   5  -3  343.86   17.08
   9  -5  -3  325.27   12.06
   9   5  -3  333.27   12.92
   9  -5  -3  346.53   13.30
   9   5  -2  327.75   11.47
   9  -5  -2  308.73   11.42
   9   5  -2  299.98   12.04
   9  -5  -2  302.67   11.84
   9   5  -2  321.97   12.14
   9  -5  -2  287.60   17.60
   9   5  -1  215.82   11.90
   9  -5  -1  220.23    8.33
   9   5  -1  219.10   14.89
   9  -5  -1  221.01   11.12
   9   5  -1  209.55   14.14
   9  -5  -1  262.34   21.25
   9   5   0  171.59    7.09
   9  -5   0  179.69    7.94
   9   5   0  155.63   16.09
   9  -5   0  192.29   26.01
   9   5   0  166.12   10.15
   9  -5   0  172.71   27.98
   9   5   1  170.31    9.44
   9  -5   1  187.35   17.34
   9   5   1  177.30   11.68
   9  -5   1  198.25   13.88
   9   5   1  185.75   14.36
   9  -5   1  184.68   13.33
   9   5   2  156.81   29.11
   9  -5   2  151.29   18.93
   9   5   2  176.23   12.46
   9  -5   2  180.13   23.26
   9   5   2  167.51   12.28
   9  -5   2  182.75   11.06
   9   5   3  129.20   23.06
   9  -5   3  126.16    8.33
   9   5   3  160.31   22.78
   9  -5   3  128.86   22.16
   9   5   3  163.67   26.18
   9  -5   3  132.75   25.22
   9   5   4  137.76   10.54
   9  -5   4  136.78   20.81
   9   5   4  148.50   22.54
   9  -5   4  149.01   23.58
   9   5   4  176.47   13.76
   9  -5   4  157.55   15.05
   9   5   5  388.63   22.18
   9  -5   5  364.73   21.41
   9   5   5  386.67   24.00
   9   5   5  444.27   26.25
   9  -5   5  408.22   24.09
   9   5   6   76.28   12.18
   9  -5   6   88.17    9.55
   9   5   6   82.48   14.37
   9  -5   6   66.24   13.92
   9  -5   6   75.23   11.42
   9   5   7   60.05   14.14
   9  -5   7   71.94   10.27
   9   5   7   54.55   12.89
   9  -5   7   51.96   10.69
   9  -5   7   47.39   10.38
  -9  -5  -7   34.61   11.84
   9   5   8    6.58    4.17
   9  -5   8   15.31    6.18
   9   5   8   21.91    6.50
   9  -5   8   14.63    5.20
   9  -5   8   19.82    5.30
  -9  -5  -8   17.05    5.37
  -9   7  15   63.47   12.34
  -9  -7  15   67.55   13.74
  -9   7  14   43.52    7.74
  -9  -7  14   52.25   10.38
  -9   7  13  161.90   21.89
  -9  -7  13  181.24   18.91
  -9   7  12   47.18    7.41
  -9  -7  12   57.84   10.85
  -9  -7  12   43.21   13.96
   9  -7 -12   47.53   12.08
  -9   7  11   82.66   12.54
  -9  -7  11   86.25   18.25
  -9  -7  11   78.62    8.73
   9  -7 -11   67.92   13.12
  -9   7  10   61.21   12.06
  -9  -7  10   57.95   11.46
  -9  -7  10   63.46   13.11
   9  -7 -10   65.69    9.78
   9  -7 -10   72.30    6.73
  -9   7   9  138.99   17.36
  -9  -7   9  137.53   18.80
   9  -7  -9  113.79   10.09
  -9  -7   9  132.66    8.37
   9  -7  -9  154.60    9.41
  -9  -7   9  105.63    9.31
  -9   7   8  166.71   14.77
  -9  -7   8  169.47   14.86
   9  -7  -8  144.89   11.66
  -9  -7   8  162.36   11.99
   9  -7  -8  142.19   12.08
  -9  -7   8  127.97   18.72
  -9   7   7  148.59    7.58
  -9  -7   7  193.55   12.98
   9  -7  -7  155.92   10.36
  -9  -7   7  182.76    9.28
   9  -7  -7  171.95   13.12
  -9  -7   7  155.87    7.50
   9   7  -6  297.55   11.70
  -9   7   6  293.57   16.02
   9  -7  -6  295.59   12.05
  -9  -7   6  295.62   14.09
   9  -7  -6  274.80   16.00
  -9  -7   6  256.81   19.07
   9   7  -5  162.42    8.75
  -9   7   5  166.37   12.17
   9  -7  -5  164.47   10.88
  -9  -7   5  172.88   16.89
   9  -7  -5  163.69   11.21
  -9  -7   5  230.19   29.75
  -9   7   4  699.02   24.80
   9   7  -4  722.42   25.18
   9   7  -4  711.69   34.79
   9  -7  -4  703.96   25.85
   9  -7  -4  662.64   24.42
  -9  -7   4  740.42   26.73
   9   7  -3  119.83    9.39
   9  -7  -3  110.28   14.67
   9   7  -3  109.18    8.22
   9  -7  -3  118.45   20.35
   9  -7  -3  113.64   23.32
  -9  -7   3  125.63   20.80
   9   7  -2  558.19   20.19
   9  -7  -2  559.39   21.65
   9   7  -2  567.19   21.34
   9  -7  -2  575.76   31.56
   9  -7  -2  598.28   23.26
  -9  -7   2  596.26   23.25
   9   7  -1  112.44    6.37
   9  -7  -1  118.19   15.66
   9   7  -1  109.09   16.34
   9  -7  -1  131.63   20.60
   9  -7  -1  114.55   25.09
  -9  -7   1  106.78   20.43
   9   7   0  235.03   11.57
   9  -7   0  230.31   13.96
   9   7   0  232.38   11.25
   9  -7   0  236.54   13.36
   9  -7   0  286.77   17.68
  -9  -7   0  240.28   15.42
   9   7   1   27.96    5.88
   9  -7   1   35.00    5.90
   9   7   1   32.85    5.95
   9  -7   1   32.62    4.99
   9  -7   1   40.64    9.65
  -9  -7  -1   21.25    7.30
   9   7   2  176.15   11.42
   9  -7   2  179.80   23.96
   9   7   2  180.11   12.94
   9  -7   2  199.59   29.22
   9  -7   2  183.59   12.34
  -9  -7  -2  200.98   19.78
   9   7   3    4.65    4.53
   9  -7   3    5.62    3.27
   9   7   3    7.58    4.61
   9  -7   3    6.59    4.33
   9  -7   3   -1.85    4.86
  -9  -7  -3    4.28    3.85
   9   7   4  326.47   23.59
   9  -7   4  340.62   20.54
   9   7   4  332.26   28.56
   9  -7   4  330.25   21.73
   9  -7   4  341.07   24.64
  -9  -7  -4  316.34   31.47
   9   7   5   17.35    5.43
   9  -7   5   32.82    9.04
   9   7   5   32.47    9.17
   9  -7   5   13.92    5.70
   9  -7   5   28.96    6.83
  -9  -7  -5   23.57    9.36
   9   7   6  109.67   21.99
   9  -7   6   93.31   25.64
   9   7   6  128.70   17.31
   9  -7   6   87.31   20.30
   9  -7   6   95.82   17.98
  -9  -7  -6   76.33   27.18
   9   7   7   26.90    8.11
   9  -7   7   16.50    6.06
   9   7   7   18.49    8.00
   9  -7   7   13.15    4.49
   9  -7   7   19.92    3.75
  -9  -7  -7   17.10    6.07
   9   7   8   50.99   14.39
   9  -7   8   60.56   14.31
   9   7   8   46.25    9.89
   9  -7   8   51.43   13.99
  -9  -7  -8   20.20    9.02
  -9   9  14   92.42   15.29
  -9  -9  14   78.81   27.64
  -9   9  13   33.56    6.90
  -9  -9  13   11.46    6.99
   9  -9 -13   31.61    8.17
  -9   9  12   84.52   16.61
  -9  -9  12   92.25   20.32
  -9  -9  12   91.76   13.73
   9  -9 -12   66.89   21.70
  -9   9  11   79.98   12.76
  -9  -9  11   70.05   17.25
  -9  -9  11   68.51   15.14
   9  -9 -11   64.41   20.44
  -9   9  10   64.91    9.56
  -9  -9  10   71.88   12.97
  -9  -9  10   53.07   10.83
   9  -9 -10   54.94   17.01
  -9   9   9   83.07   13.40
  -9  -9   9   82.64   14.30
  -9  -9   9   88.93   12.39
   9  -9  -9   79.34   11.03
   9  -9  -9   91.12   21.63
  -9   9   8   83.21    8.80
  -9  -9   8   72.39   13.26
   9  -9  -8   92.80    5.56
  -9  -9   8   86.00   12.18
   9  -9  -8  105.58    8.82
  -9  -9   8   65.81   10.30
  -9   9   7   86.64   12.81
  -9  -9   7   99.30    8.55
   9  -9  -7   84.32   15.16
  -9  -9   7  101.92   11.98
   9  -9  -7   96.38   18.13
  -9  -9   7   86.50   16.02
   9   9  -6   73.92   17.88
  -9   9   6   83.34    8.46
   9  -9  -6   89.13   14.85
  -9  -9   6   86.77   15.56
   9  -9  -6   96.19   10.90
  -9  -9   6   91.79   19.91
   9   9  -5  184.48    9.53
  -9   9   5  184.51    9.05
   9  -9  -5  185.66   16.11
  -9  -9   5  172.30   11.47
   9  -9  -5  209.48   33.56
  -9  -9   5  197.62   28.76
  -9   9   4  364.05   15.96
   9   9  -4  384.47   16.21
   9  -9  -4  362.88   20.91
  -9  -9   4  350.77   21.33
   9  -9  -4  404.08   19.58
  -9  -9   4  373.99   33.68
   9   9  -3   98.24   18.20
   9  -9  -3   92.93   10.42
   9   9  -3   87.68   18.19
   9  -9  -3   93.65   16.59
   9  -9  -3   77.63   15.91
  -9  -9   3  116.15   15.38
   9   9  -2  127.58    9.55
   9  -9  -2  134.40   14.74
   9   9  -2  136.26   10.51
   9  -9  -2   99.40   11.16
   9  -9  -2  152.91   10.85
  -9  -9   2  158.19   23.99
   9   9  -1  183.41   14.02
   9  -9  -1  193.14   23.15
   9   9  -1  218.95   13.67
   9  -9  -1  214.09   31.67
   9  -9  -1  199.20   14.65
  -9  -9   1  211.27   12.22
   9   9   0   69.48   13.17
   9  -9   0   59.22    9.65
   9   9   0   84.34   15.60
   9  -9   0   67.32   13.17
   9  -9   0   80.48   12.96
  -9  -9   0   71.25   12.39
   9   9   1  315.51   13.96
   9  -9   1  307.99   21.96
   9   9   1  309.97   17.34
   9  -9   1  277.79   48.64
   9  -9   1  295.50   15.58
  -9  -9  -1  282.45   18.61
   9   9   2   31.41    8.37
   9  -9   2   31.18    4.45
   9   9   2   42.14    7.68
   9  -9   2   15.32    6.53
   9  -9   2   33.43    8.03
  -9  -9  -2   19.22    7.38
   9   9   3   94.93   19.41
   9  -9   3   97.80   17.52
   9   9   3  124.02   20.19
   9  -9   3  124.20   11.15
   9  -9   3  104.52   14.11
  -9  -9  -3  126.09   26.86
   9   9   4    9.65    4.95
   9  -9   4    6.80    4.62
   9   9   4    6.13    2.35
   9  -9   4    1.51    6.89
   9  -9   4    5.62    3.96
  -9  -9  -4   13.04    6.13
   9   9   5   48.12   13.16
   9  -9   5   54.14    8.84
   9   9   5   46.75   13.12
   9  -9   5   61.13   15.92
   9  -9   5   57.82   10.89
  -9  -9  -5   57.62   10.16
   9   9   6    8.63    7.11
   9  -9   6   16.11    7.96
   9   9   6    8.92    3.42
   9  -9   6   10.94    4.64
   9  -9   6    3.17    3.91
  -9  -9  -6    5.90    6.58
   9   9   7   67.67   18.68
   9  -9   7   74.75   17.77
   9   9   7   81.58   22.71
   9  -9   7   79.98   16.31
  -9  -9  -7   60.64   18.13
   9 -11 -13   26.46   12.25
  -9  11  12   85.79   15.02
  -9 -11  12   72.62   18.97
  -9 -11  12   45.26   14.33
   9 -11 -12   42.86   17.45
  -9  11  11   71.35   13.94
  -9 -11  11   92.59    9.02
  -9 -11  11   63.99   17.46
   9 -11 -11   56.14   23.11
  -9  11  10  106.12   13.67
  -9 -11  10  102.78   28.26
  -9 -11  10   87.64   23.60
   9 -11 -10  129.16   15.63
  -9  11   9  105.53   17.78
  -9 -11   9   98.31   24.75
   9 -11  -9   80.55   10.79
  -9 -11   9   98.29   23.19
   9 -11  -9   82.25   20.91
  -9  11   8  116.89   18.38
  -9 -11   8  129.95   25.22
   9 -11  -8  120.94   16.57
  -9 -11   8  140.97   23.63
   9 -11  -8  120.49   27.66
  -9 -11   8  112.86   22.24
  -9  11   7  133.65   13.06
  -9 -11   7  115.79   23.95
   9 -11  -7  143.10   11.90
  -9 -11   7  112.09   16.88
   9 -11  -7  126.61   19.04
  -9 -11   7  108.51   14.55
   9  11  -6  339.77   19.39
  -9  11   6  347.05   28.36
   9 -11  -6  332.86   22.15
  -9 -11   6  361.60   21.09
   9 -11  -6  352.98   23.87
  -9 -11   6  281.95   32.79
   9  11  -5  206.03   17.42
  -9  11   5  203.25   20.17
   9 -11  -5  191.25   14.39
  -9 -11   5  237.45   19.20
   9 -11  -5  194.72   37.21
  -9 -11   5  173.75   31.21
  -9  11   4  268.83   16.40
   9  11  -4  280.95   18.35
   9 -11  -4  261.28   23.40
  -9 -11   4  260.25   43.22
   9 -11  -4  310.58   21.27
  -9 -11   4  268.26   26.10
   9  11  -3   19.94    5.17
   9 -11  -3   21.49    4.25
   9 -11  -3   12.28    8.96
  -9 -11   3   13.18    6.86
   9 -11  -3   32.96    7.61
  -9 -11   3   13.20    6.82
   9  11  -2  133.21   10.19
   9 -11  -2  107.85   10.33
   9  11  -2  124.50   27.34
   9 -11  -2  126.06   24.87
   9 -11  -2  111.71   11.01
  -9 -11   2  126.35   15.81
   9  11  -1   89.64   15.98
   9 -11  -1   58.42   14.51
   9  11  -1  110.57   21.01
   9 -11  -1   97.14   17.65
   9 -11  -1   82.58   18.74
  -9 -11   1   85.95   14.09
   9  11   0  106.93   15.69
   9 -11   0   77.42   15.60
   9  11   0   96.69   19.41
   9 -11   0  105.59   19.24
   9 -11   0   94.15   15.60
  -9 -11   0   94.87   13.30
   9  11   1  139.65   19.88
   9 -11   1  106.31   14.98
   9  11   1  137.37   24.23
   9 -11   1  152.56   28.03
   9 -11   1  107.91   27.45
  -9 -11  -1  121.84   31.64
   9  11   2  139.85   29.42
   9 -11   2  124.15   16.47
   9  11   2  146.16   26.07
   9 -11   2  145.57   30.59
   9 -11   2  151.10   26.39
  -9 -11  -2   89.93   24.91
   9  11   3   35.10    7.41
   9 -11   3   38.81   11.26
   9  11   3   66.81   15.36
   9 -11   3   29.98   13.38
   9 -11   3   34.58    7.83
  -9 -11  -3   34.83    8.73
   9  11   4  114.52   12.87
   9 -11   4  132.01   12.28
   9  11   4  127.59   23.81
   9 -11   4   98.68   11.76
   9 -11   4   85.93   18.71
  -9 -11  -4   99.51   30.41
   9  11   5   24.13    6.79
   9 -11   5   21.94    7.22
   9  11   5   12.02    6.60
   9 -11   5   16.00    8.11
   9 -11   5   11.79    6.03
  -9 -11  -5    6.54    6.94
  -9 -13  10   40.29    9.84
  -9 -13  10   34.84   13.50
   9 -13 -10   37.28   10.26
  -9  13   9   32.01    7.34
  -9 -13   9   34.28    7.77
  -9 -13   9   40.47    9.54
   9 -13  -9   16.15   10.74
  -9  13   8   44.75    7.32
  -9 -13   8   42.72   10.97
   9 -13  -8   35.89   10.69
  -9 -13   8   38.77   16.22
   9 -13  -8   59.67   11.62
  -9  13   7   97.55   12.33
  -9 -13   7   70.99   13.86
   9 -13  -7   58.58   21.27
  -9 -13   7   85.89   18.15
   9 -13  -7   54.95   18.33
  -9 -13   7   61.15   17.77
   9  13  -6   44.06   14.07
  -9  13   6   38.85    8.24
   9 -13  -6   46.45   12.49
  -9 -13   6   48.37   11.47
   9 -13  -6   42.26   11.28
  -9 -13   6   28.23   10.16
   9  13  -5   36.49    7.42
  -9  13   5   16.80    8.56
   9 -13  -5   28.34    8.33
  -9 -13   5   52.98   10.80
   9 -13  -5   20.81   10.06
  -9 -13   5   44.07    7.33
  -9  13   4   78.60   14.51
   9  13  -4   90.00   18.50
   9 -13  -4   61.95   15.84
  -9 -13   4   73.05   29.51
   9 -13  -4   80.48   11.56
  -9 -13   4   99.22   14.99
   9  13  -3   13.94    6.80
   9 -13  -3   14.06    6.29
   9 -13  -3   17.68    8.38
  -9 -13   3   15.41    7.43
   9 -13  -3   17.71   12.63
  -9 -13   3    4.99    4.09
   9  13  -2   75.37   15.51
   9 -13  -2   70.98    9.74
   9 -13  -2   57.23   16.14
  -9 -13   2   62.80   13.04
   9 -13  -2   78.22   10.43
  -9 -13   2   67.12   21.49
   9  13  -1   10.65    7.33
   9 -13  -1   12.79    4.57
   9 -13  -1   15.09    6.44
  -9 -13   1   11.75    7.43
   9 -13  -1   11.89    8.28
  -9 -13   1    7.09    7.45
   9  13   0   77.15   16.73
   9 -13   0   57.84   15.04
   9  13   0   60.12   10.62
   9 -13   0   60.79   18.35
   9 -13   0   77.35   19.70
  -9 -13   0   78.41   12.04
   9  13   1   18.44    7.94
   9 -13   1    5.04    3.22
   9  13   1    9.26    3.27
   9 -13   1   11.62    5.85
   9 -13   1   14.10    4.65
  -9 -13  -1   -0.45    3.61
   9  13   2   71.23   13.80
   9 -13   2   55.65   13.98
   9  13   2   75.76   19.18
   9 -13   2   72.48   25.41
   9 -13   2  109.18   16.27
  -9 -13  -2   62.89   13.71
   9  13   3   10.84    7.95
   9 -13   3   17.76    8.71
   9  13   3   11.43    4.57
   9 -13   3   10.96    9.38
   9 -13   3   18.52    7.78
  -9 -13  -3   11.73    5.37
  -9  15   5   59.22   19.67
   9  15  -5   69.76   21.08
   9 -15  -5   62.31   23.43
  -9 -15   5   76.10   25.08
   9 -15  -5   71.80   26.24
  -9 -15   5   52.75   16.46
   9  15  -4   30.29    9.55
   9 -15  -4   19.82    8.47
   9 -15  -4   36.48   10.92
  -9 -15   4   40.87   11.36
   9 -15  -4   13.90    8.14
  -9 -15   4   31.08   12.19
   9  15  -3   78.14   22.47
   9 -15  -3   51.00   15.08
   9 -15  -3   65.79   14.83
  -9 -15   3   66.07   19.03
   9 -15  -3   91.40   21.14
  -9 -15   3   39.95   14.46
   9  15  -2   36.95    9.95
   9 -15  -2   24.38   11.71
   9 -15  -2   30.66   14.74
  -9 -15   2   23.84    8.58
   9 -15  -2   28.45    8.63
  -9 -15   2   28.99    8.98
 -10   0  17    4.02    5.38
 -10   0  16   74.09   18.03
 -10   0  15    6.43    4.50
 -10   0  14  150.98   18.37
 -10   0  13   16.67    7.04
 -10   0  12  115.51   17.18
 -10   0  11    6.60    4.45
  10   0 -11    0.67    0.53
 -10   0  10  331.09   13.91
 -10   0   9    3.83    2.76
  10   0  -9    1.66    1.00
 -10   0   9    4.73    2.50
 -10   0   8 1042.05   31.37
  10   0  -8 1020.27   30.75
  10   0  -8 1106.15   33.43
 -10   0   7   -1.20    0.91
  10   0  -7    1.70    0.85
 -10   0   7    0.94    0.76
  10   0  -7   -2.39    2.74
 -10   0   6  795.44   18.99
 -10   0   6  787.49   18.88
  10   0  -6  794.58   19.40
 -10   0   6  749.37   18.51
  10   0  -6  825.46   21.59
  10   0  -5    3.39    1.52
 -10   0   5    2.41    1.98
  10   0  -5    0.38    1.55
  10   0  -4  505.05   12.12
 -10   0   4  497.99   12.00
  10   0  -4  506.72   13.83
  10   0  -4  506.17   16.40
 -10   0   3    2.15    1.64
  10   0  -3    3.42    3.72
  10   0  -3    1.10    2.60
  10   0  -2 1593.47   38.83
 -10   0   2 1518.58   36.75
  10   0  -2 1562.46   41.17
  10   0  -2 1547.90   44.16
  10   0  -1    3.46    2.56
  10   0  -1   -1.43    3.08
  10   0  -1   -1.25    4.17
  10   0   0 1785.97   53.29
  10   0   0 1678.81   51.50
  10   0   0 1697.12   53.74
  10   0   1    1.26    4.12
  10   0   1    2.88    3.98
  10   0   1    2.72    2.68
  10   0   2  767.00   28.39
  10   0   2  749.84   29.60
  10   0   2  829.74   31.06
  10   0   3    4.25    1.39
  10   0   3    0.78    3.54
  10   0   3    3.68    4.48
  10   0   4  389.94   16.79
  10   0   4  361.69   25.77
  10   0   4  379.44   15.60
  10   0   5    4.78    5.24
  10   0   5    7.54    5.02
  10   0   5    8.69    2.91
  10   0   6  141.78   20.04
  10   0   6  192.75   12.64
  10   0   6  202.55   26.27
  10   0   7   -3.29    5.62
  10   0   7    7.42    3.30
  10   0   7    3.10    2.87
  10   0   8  195.93   26.49
  10   0   8  198.07   32.98
  10   0   8  173.47   32.14
  10   0   9    5.07    2.96
  10   0   9    3.90    3.94
 -10   2  17   17.48    7.18
 -10  -2  17    8.62    5.67
 -10   2  16   71.95   20.94
 -10  -2  16   80.93   22.71
 -10   2  15   26.95    9.33
 -10  -2  15   13.43    7.27
 -10   2  14   75.50    9.55
 -10  -2  14   83.73   15.20
 -10   2  13   23.77    4.95
 -10  -2  13   32.39    6.03
 -10   2  12   56.78    6.64
 -10  -2  12   45.06    8.99
 -10   2  11   73.50   13.84
 -10  -2  11   69.66   15.50
  10  -2 -11   58.67    3.94
 -10   2  10  170.94    9.19
 -10  -2  10  171.23   10.71
 -10  -2  10  151.22    7.69
  10  -2 -10  147.05   10.12
 -10   2   9  453.80   15.85
 -10  -2   9  488.31   16.03
 -10  -2   9  469.85   13.00
 -10  -2   9  475.58   12.61
  10   2  -9  467.80   12.46
  10  -2  -9  419.57   17.86
 -10  -2   9  462.66   12.50
 -10   2   8  324.31    9.03
 -10  -2   8  309.99    9.90
  10  -2  -8  313.42    8.74
 -10  -2   8  299.89    8.37
 -10  -2   8  323.98   10.17
  10   2  -8  313.09    8.88
  10  -2  -8  342.72   14.65
 -10   2   7  333.83   10.14
 -10  -2   7  324.04   12.57
  10  -2  -7  320.93    9.75
  10  -2  -7  325.89    9.70
 -10  -2   7  319.70   10.44
 -10   2   7  309.82    9.30
 -10  -2   7  329.27   10.48
  10   2  -7  320.70   10.81
  10  -2  -7  329.00   12.18
 -10  -2   6  152.52    8.16
 -10  -2   6  151.83    8.05
  10   2  -6  149.35    7.87
 -10   2   6  136.92    9.18
  10   2  -6  154.97    8.79
  10  -2  -6  156.52   11.99
  10   2  -5  117.08    6.23
 -10  -2   5  106.00    5.77
  10   2  -5  119.49    6.84
  10  -2  -5  117.87    6.97
 -10   2   5   87.87    9.95
  10   2  -5  111.53    6.85
  10  -2  -5  112.59    7.34
  10   2  -4  254.16   12.60
 -10  -2   4  237.10   12.71
  10   2  -4  234.25   12.72
  10  -2  -4  248.92   15.20
  10   2  -4  226.14   13.33
  10  -2  -4  242.51   13.85
  10  -2  -3  684.71   16.55
  10   2  -3  721.35   18.83
 -10  -2   3  702.92   17.69
  10   2  -3  729.32   19.16
  10  -2  -3  672.35   19.07
  10   2  -3  695.77   18.84
  10  -2  -3  715.87   19.87
  10   2  -2  293.21   10.53
  10  -2  -2  283.22   10.98
 -10   2   2  262.57    7.10
  10   2  -2  270.49   13.64
  10  -2  -2  285.25   11.53
  10   2  -2  284.58   11.04
  10  -2  -2  257.87    9.49
  10   2  -1   89.68    7.45
  10  -2  -1   91.45   13.14
  10   2  -1   90.46   12.98
  10  -2  -1   84.82   16.33
  10   2  -1  100.78   16.10
  10  -2  -1   84.36    7.56
  10   2   0  129.38   12.83
  10  -2   0  153.63   14.08
  10   2   0  143.66   15.08
  10  -2   0  149.14   11.39
  10   2   0  166.60   11.70
  10  -2   0  139.09   26.27
  10   2   1  153.88   12.63
  10  -2   1  157.89    9.15
  10   2   1  151.80   11.77
  10  -2   1  164.77   26.75
  10   2   1  157.93   11.61
  10  -2   1  149.81   10.64
  10   2   2   37.66    7.91
  10  -2   2   38.34    8.37
  10   2   2   34.55    8.02
  10  -2   2   44.32    7.00
  10   2   2   49.31   10.22
  10  -2   2   47.81    8.71
  10   2   3   92.39   13.13
  10  -2   3   96.97   13.59
  10   2   3   78.18   14.95
  10  -2   3   80.30   16.08
  10   2   3  110.91   19.75
  10  -2   3   95.02   19.68
  10   2   4   40.24    8.36
  10  -2   4   42.69    9.69
  10   2   4   38.73    6.44
  10  -2   4   30.76    7.42
  10   2   4   41.15    8.04
  10  -2   4   49.23    8.08
  10   2   5   47.26    7.67
  10  -2   5   40.59    9.57
  10   2   5   45.03    9.45
  10  -2   5   31.44    8.87
  10   2   5   36.04    6.75
  10  -2   5   37.73    6.67
  10   2   6   73.14   10.12
  10  -2   6   59.34   13.99
  10   2   6   78.55   14.42
  10  -2   6   65.37   12.66
  10   2   6   71.60   15.11
  10  -2   6   84.99   12.30
  10   2   7    3.06    3.12
  10  -2   7   11.75    6.35
  10   2   7    6.07    4.34
  10  -2   7    7.60    2.79
  10   2   7    2.94    3.38
  10  -2   7    9.33    4.46
  10   2   8    8.94    3.16
  10  -2   8   11.50    4.98
  10   2   8   10.14    6.00
  10  -2   8   18.76    6.82
  10   2   8    6.65    3.67
  10  -2   8   10.65    2.77
 -10   4  16   27.08    6.76
 -10  -4  16   24.74    6.19
 -10   4  15   93.38   11.80
 -10  -4  15   79.26   21.29
 -10   4  14    6.26    4.17
 -10  -4  14   13.18    6.97
 -10   4  13  155.12   16.91
 -10  -4  13  132.55   10.94
 -10   4  12   55.69    9.34
 -10  -4  12   53.06   10.70
  10  -4 -12   46.83    9.37
 -10   4  11  282.63   15.20
 -10  -4  11  292.18   25.76
 -10  -4  11  296.75   11.79
  10  -4 -11  259.14   16.39
 -10   4  10   92.85    8.04
 -10  -4  10  112.92   18.94
 -10  -4  10   99.35    8.79
  10  -4 -10   91.50    7.84
 -10   4   9  523.71   18.78
 -10  -4   9  553.01   19.75
  10  -4  -9  512.10   16.39
  10  -4  -9  496.59   15.92
 -10  -4   9  527.94   19.24
  10  -4  -9  552.38   29.40
 -10  -4   9  536.64   18.02
 -10   4   8  275.36    8.95
 -10  -4   8  295.58   21.12
  10  -4  -8  255.34    6.88
 -10  -4   8  289.84    9.81
  10  -4  -8  274.92   10.22
 -10  -4   8  273.31   12.49
 -10   4   7  608.20   15.72
  10  -4  -7  560.42   15.57
 -10  -4   7  600.74   21.01
  10  -4  -7  560.97   14.54
 -10  -4   7  605.46   16.58
  10   4  -7  593.60   16.43
  10  -4  -7  596.63   17.60
 -10   4   6  274.27    8.76
  10  -4  -6  268.16    8.71
  10   4  -6  286.88   10.84
  10  -4  -6  288.16    9.89
  10   4  -6  278.33   12.32
  10  -4  -6  289.26   19.46
  10   4  -5  669.28   20.77
  10  -4  -5  649.43   19.28
  10   4  -5  654.32   20.28
  10  -4  -5  649.68   21.34
  10   4  -5  638.64   20.39
  10  -4  -5  684.17   22.42
  10   4  -4  238.99   12.62
  10  -4  -4  236.06   11.71
  10   4  -4  236.86   14.55
  10  -4  -4  237.00   12.95
  10   4  -4  222.50   15.20
  10  -4  -4  219.77   12.83
  10  -4  -3 1031.01   30.35
  10   4  -3 1080.70   32.52
  10  -4  -3 1053.42   31.52
  10   4  -3 1082.39   33.00
  10  -4  -3 1066.46   33.18
  10   4  -3 1064.52   32.88
  10  -4  -3 1077.48   36.23
  10   4  -2  101.70    8.82
  10  -4  -2   99.23    6.47
  10   4  -2  112.87    8.35
  10  -4  -2  120.82   18.73
  10   4  -2   82.20    6.64
  10  -4  -2   97.36   18.20
  10   4  -1 1190.01   31.34
  10  -4  -1 1183.39   32.67
  10   4  -1 1208.99   32.21
  10  -4  -1 1175.69   34.49
  10   4  -1 1200.52   32.85
  10  -4  -1 1193.64   35.87
  10   4   0   50.97    8.33
  10  -4   0   61.97    6.54
  10   4   0   51.39   10.58
  10  -4   0   61.01    9.25
  10   4   0   58.46   10.62
  10  -4   0   58.89   11.87
  10   4   1  522.87   19.71
  10  -4   1  465.09   23.58
  10   4   1  507.55   19.15
  10  -4   1  478.87   20.51
  10   4   1  506.66   20.90
  10  -4   1  520.56   20.84
  10   4   2   41.90    8.06
  10  -4   2   54.04    5.85
  10   4   2   48.04   12.36
  10   4   2   64.52   12.13
  10  -4   2   53.46   10.72
  10   4   3  302.24   19.04
  10  -4   3  341.88   14.59
  10  -4   3  302.34   38.66
  10   4   3  346.89   21.55
  10  -4   3  308.75   21.52
  10   4   4    5.80    3.40
  10  -4   4    7.94    4.74
  10   4   4    0.04    2.59
  10  -4   4    7.16    4.92
  10   4   4    8.30    6.03
  10  -4   4    3.13    3.21
  10   4   5  320.48   14.36
  10  -4   5  284.32   13.69
  10   4   5  338.06   38.30
  10  -4   5  356.68   17.92
  10   4   5  315.79   18.86
  10  -4   5  305.57   17.97
  10   4   6   51.26    8.48
  10  -4   6   49.57    8.62
  10   4   6   58.56   13.96
  10  -4   6   54.06   13.67
  10   4   6   51.90    8.26
  10  -4   6   53.37    8.07
  10   4   7  149.23   22.34
  10  -4   7  130.32   26.72
  10   4   7  171.41   11.50
  10  -4   7  162.16   30.91
  10   4   7  142.20   27.71
  10  -4   7  151.42   24.02
  10   4   8   30.84    6.97
  10  -4   8   20.33    8.54
  10   4   8   19.88    7.95
  10  -4   8   23.01    9.99
  10  -4   8   24.72    7.65
 -10  -6  16    4.77    3.78
 -10   6  15  102.44   16.23
 -10  -6  15  102.97   24.10
 -10   6  14   33.48    5.97
 -10  -6  14   38.48    9.60
 -10   6  13  127.49   17.48
 -10  -6  13  155.89   11.61
 -10   6  12    1.77    1.25
 -10  -6  12    2.63    4.07
  10  -6 -12    1.92    3.77
 -10   6  11  196.35   13.58
 -10  -6  11  198.81   15.52
 -10  -6  11  190.73   13.57
  10  -6 -11  191.73   12.21
 -10   6  10    1.53    2.13
 -10  -6  10    1.14    2.96
 -10  -6  10    2.21    2.91
  10  -6 -10    9.11    4.17
 -10   6   9  455.07   19.33
 -10  -6   9  424.84   27.95
  10  -6  -9  378.66   17.39
 -10  -6   9  425.11   22.60
  10  -6  -9  389.59   17.80
 -10  -6   9  412.99   22.85
 -10   6   8    5.39    1.73
 -10  -6   8    9.94    4.67
  10  -6  -8   16.38    3.66
 -10  -6   8    5.75    5.23
  10  -6  -8   11.79    4.57
 -10  -6   8   15.03    2.85
 -10   6   7  255.78   12.78
 -10  -6   7  237.08   10.90
  10  -6  -7  244.91   14.10
 -10  -6   7  283.36   11.99
  10  -6  -7  273.96   13.09
 -10  -6   7  263.84   15.31
  10   6  -6   29.31    6.47
 -10   6   6   20.65    4.03
  10  -6  -6   17.48    3.56
 -10  -6   6   14.56    3.17
  10  -6  -6   25.72    8.61
 -10  -6   6   25.89    4.63
 -10   6   5  294.29   11.24
  10   6  -5  325.17   12.73
  10   6  -5  305.85   15.33
  10  -6  -5  320.14   16.86
  10  -6  -5  334.53   28.82
 -10  -6   5  330.18   21.42
  10   6  -4   70.89   11.35
  10  -6  -4   64.37    8.66
  10   6  -4   80.71   15.49
  10  -6  -4   57.14   15.25
  10  -6  -4   57.94   13.28
  10   6  -3  744.53   30.56
  10  -6  -3  754.65   25.86
  10   6  -3  729.74   29.06
  10  -6  -3  775.02   27.40
  10   6  -3  742.18   33.00
  10  -6  -3  755.54   27.11
  10   6  -2   66.98    5.19
  10  -6  -2   66.40   10.64
  10   6  -2   89.14   19.85
  10  -6  -2   65.33    7.34
  10   6  -2   80.18   20.61
  10  -6  -2   73.54   20.58
  10   6  -1  162.69    8.55
  10  -6  -1  160.10   19.66
  10   6  -1  164.40   25.00
  10  -6  -1  158.16    9.96
  10   6  -1  139.03   12.21
  10  -6  -1  181.73   12.26
  10   6   0   18.96    7.29
  10  -6   0   14.22    6.62
  10   6   0   24.67    4.52
  10  -6   0   29.19    5.55
  10   6   0   25.29    7.19
  10  -6   0   24.01    5.40
  10   6   1   43.68    8.99
  10  -6   1   43.54    6.14
  10   6   1   43.33   11.83
  10  -6   1   55.81    8.73
  10   6   1   69.41   12.77
  10  -6   1   48.60   10.66
  10   6   2   35.72    9.38
  10  -6   2   33.34    7.31
  10   6   2   43.20    7.81
  10  -6   2   47.64   10.48
  10   6   2   50.28    9.76
  10  -6   2   40.17    5.45
  10   6   3   18.73    4.38
  10  -6   3   26.32    6.14
  10   6   3   26.46    9.63
  10   6   3   21.81    5.80
  10  -6   3   32.35    6.12
  10   6   4    6.28    3.24
  10  -6   4    7.15    4.74
  10   6   4    4.26    4.97
  10  -6   4   14.70    7.74
  10  -6   4    7.69    4.82
  10   6   5   51.49    9.38
  10  -6   5   38.00    9.72
  10   6   5   43.67   10.42
  10  -6   5   51.67   12.77
  10  -6   5   55.34    9.93
 -10  -6  -5   43.28   10.23
  10   6   6    9.56    3.52
  10  -6   6    8.23    6.59
  10   6   6   -0.68    5.64
  10  -6   6   13.22    8.04
  10  -6   6    9.22    5.82
 -10  -6  -6   12.18    6.73
  10   6   7   48.14    8.93
  10  -6   7   33.13    9.35
  10   6   7   29.32    6.45
  10  -6   7   44.71   10.01
  10  -6   7   35.56    8.75
 -10  -6  -7   22.89    6.19
 -10  -8  15   41.09   10.33
 -10  -8  14   51.56    7.48
 -10   8  13   75.63   13.53
 -10  -8  13   88.92   18.09
  10  -8 -13   47.05   17.65
 -10   8  12   39.10    9.74
 -10  -8  12   40.21   10.65
  10  -8 -12   35.50    9.94
 -10   8  11   81.50   15.07
 -10  -8  11   52.83   11.47
 -10  -8  11   44.93   11.50
  10  -8 -11   58.67   14.18
 -10   8  10   51.75    9.90
 -10  -8  10   47.81   11.32
 -10  -8  10   38.91   10.15
  10  -8 -10   48.33    6.78
 -10   8   9  187.43   17.14
  10  -8  -9  186.39   15.93
 -10  -8   9  218.20   18.37
  10  -8  -9  220.26   16.96
 -10  -8   9  168.48   13.44
 -10   8   8  299.16   21.38
 -10  -8   8  327.77   15.87
  10  -8  -8  301.64   13.26
 -10  -8   8  311.66   19.72
  10  -8  -8  323.22   15.53
 -10  -8   8  333.97   13.74
 -10   8   7  193.04   17.04
 -10  -8   7  194.89   10.26
  10  -8  -7  154.97   13.35
 -10  -8   7  166.24   12.01
  10  -8  -7  186.42   12.92
 -10  -8   7  204.62   23.44
  10   8  -6  429.05   19.39
 -10   8   6  418.63   17.35
  10  -8  -6  417.05   29.83
 -10  -8   6  438.00   22.43
  10  -8  -6  426.64   20.77
 -10  -8   6  425.66   25.80
 -10   8   5  585.74   23.82
  10   8  -5  602.26   23.43
  10  -8  -5  602.64   24.73
  10  -8  -5  612.04   26.14
 -10  -8   5  609.81   25.03
  10   8  -4  503.31   20.01
  10  -8  -4  513.74   22.89
  10   8  -4  507.34   20.56
  10  -8  -4  503.97   23.43
  10  -8  -4  527.14   26.81
 -10  -8   4  463.82   34.61
  10   8  -3  634.44   24.53
  10  -8  -3  671.29   25.89
  10   8  -3  612.08   27.21
  10  -8  -3  602.44   34.39
  10  -8  -3  686.78   36.17
 -10  -8   3  658.64   38.78
  10   8  -2  203.85   11.07
  10  -8  -2  183.74   22.87
  10   8  -2  183.02   10.11
  10  -8  -2  214.57   19.33
  10  -8  -2  229.18   30.72
 -10  -8   2  204.62   17.86
  10   8  -1  203.17   14.87
  10  -8  -1  194.05    9.13
  10   8  -1  202.90   28.76
  10  -8  -1  197.75   28.25
  10  -8  -1  230.31   14.16
 -10  -8   1  233.46   24.28
  10   8   0  100.95   21.03
  10  -8   0  104.80   16.95
  10   8   0  120.33   19.21
  10  -8   0   99.15   14.57
  10  -8   0  119.51   18.12
 -10  -8   0   99.39   19.84
  10   8   1  157.39   10.43
  10  -8   1  148.88   20.96
  10   8   1  150.60   10.82
  10  -8   1  146.62   12.00
  10  -8   1  162.10   23.81
 -10  -8  -1  149.67   23.73
  10   8   2   56.71    8.69
  10  -8   2   50.93    9.03
  10   8   2   73.88   15.08
  10  -8   2   58.29   10.15
  10  -8   2   69.80   11.87
 -10  -8  -2   64.64   17.24
  10   8   3  223.07   12.01
  10  -8   3  209.72   26.39
  10   8   3  243.27   31.04
  10  -8   3  204.85   16.61
  10  -8   3  250.78   28.88
 -10  -8  -3  176.51   46.60
  10   8   4   48.95    7.93
  10  -8   4   41.10    7.88
  10   8   4   49.16    9.87
  10  -8   4   39.00    8.82
  10  -8   4   57.81    9.35
 -10  -8  -4   21.68    9.92
  10   8   5  158.88   24.54
  10  -8   5  117.42    9.54
  10   8   5  117.11   15.21
  10  -8   5   96.88   21.01
  10  -8   5  114.96   19.62
 -10  -8  -5   99.05   17.74
  10   8   6  125.28   26.88
  10  -8   6  100.90   25.43
  10   8   6  122.33   26.88
  10  -8   6  106.70   32.10
  10  -8   6  125.01   16.61
 -10  -8  -6  108.65   33.68
 -10 -10  13   12.06   10.24
  10 -10 -13    4.80    4.78
 -10 -10  12   71.42   14.46
  10 -10 -12   66.21   15.50
 -10  10  11    9.47    4.24
 -10 -10  11    8.89    4.23
 -10 -10  11    7.63    4.49
  10 -10 -11    9.88    7.40
 -10  10  10   54.55    7.76
 -10 -10  10   76.08    8.45
 -10 -10  10   76.41   10.85
  10 -10 -10   44.77   11.80
 -10  10   9    5.15    3.70
 -10 -10   9    7.70    2.75
  10 -10  -9    5.43    2.12
 -10 -10   9    9.11    6.46
  10 -10  -9   16.11    7.42
 -10  10   8  108.35   15.84
 -10 -10   8  110.33   19.73
  10 -10  -8  109.79   12.15
 -10 -10   8   93.65   19.96
  10 -10  -8  106.13   11.25
 -10 -10   8   99.28   17.83
 -10  10   7    3.42    1.91
 -10 -10   7    3.75    1.90
  10 -10  -7    9.30    2.98
 -10 -10   7   13.31    7.14
  10 -10  -7   12.97    6.00
 -10 -10   7   -4.88    4.74
  10  10  -6  161.19   10.17
 -10  10   6  146.19   13.61
  10 -10  -6  160.14   22.05
 -10 -10   6  153.11    9.74
  10 -10  -6  130.56   26.81
 -10 -10   6  136.98   15.19
 -10  10   5  176.54   14.71
  10  10  -5  199.09   10.10
  10 -10  -5  190.65   11.34
 -10 -10   5  180.78   11.83
  10 -10  -5  190.00   13.06
 -10 -10   5  193.93   22.92
  10  10  -4  150.04    9.78
  10 -10  -4  128.94   19.63
  10 -10  -4  133.82    9.38
 -10 -10   4  166.92   11.44
  10 -10  -4  161.06   11.92
 -10 -10   4  154.22   29.78
  10  10  -3   20.13    6.13
  10 -10  -3   16.44    6.01
  10  10  -3   11.05    3.79
  10 -10  -3   15.32    6.22
  10 -10  -3   13.21    4.20
 -10 -10   3   24.62    7.24
  10  10  -2   92.00   18.93
  10 -10  -2   86.07   14.37
  10  10  -2   85.31   16.42
  10 -10  -2   66.09    7.25
  10 -10  -2   70.52   18.80
 -10 -10   2   74.02   14.65
  10  10  -1    9.36    4.41
  10 -10  -1   11.12    3.72
  10  10  -1   13.11    2.94
  10 -10  -1   17.33    7.85
  10 -10  -1   10.96    5.68
 -10 -10   1    6.93    4.45
  10  10   0   50.59   12.05
  10 -10   0   55.51   14.96
  10  10   0   78.78   13.20
  10 -10   0   68.04   16.59
  10 -10   0   74.12   14.26
 -10 -10   0   62.97   13.92
  10  10   1   18.54    6.94
  10 -10   1   13.98    4.87
  10  10   1   15.20    5.42
  10 -10   1   11.58    5.07
  10 -10   1   10.10    4.46
 -10 -10  -1    6.45    3.91
  10  10   2   45.29   10.27
  10 -10   2   46.63    7.05
  10  10   2   38.11    9.90
  10 -10   2   21.61    7.55
  10 -10   2   47.33   11.26
 -10 -10  -2   58.72    8.59
  10  10   3   19.42    8.01
  10 -10   3   18.23    6.31
  10  10   3   22.02   10.47
  10 -10   3   15.74    8.76
  10 -10   3   26.28    9.94
 -10 -10  -3   11.00    6.91
  10  10   4   17.34    4.08
  10 -10   4   19.75    7.25
  10  10   4   22.08    7.07
  10 -10   4   32.63   11.37
  10 -10   4   14.93    4.95
 -10 -10  -4   12.67    5.33
  10  10   5   19.62    7.55
  10 -10   5   25.83    7.04
  10  10   5   32.26    9.50
  10 -10   5   16.52    6.89
  10 -10   5    9.23    3.70
 -10 -10  -5   15.91    5.58
 -10 -12  11   16.15    7.39
 -10 -12  11    9.80    6.87
  10 -12 -11   20.66   10.76
 -10 -12  10   93.03   21.76
 -10 -12  10   72.28   21.39
  10 -12 -10   85.79   21.44
 -10 -12   9   53.96   16.01
 -10 -12   9   45.24   12.47
  10 -12  -9   28.04   17.07
 -10  12   8   95.33   15.46
 -10 -12   8   88.58   17.13
  10 -12  -8   64.67   14.44
 -10 -12   8   73.50   22.80
  10 -12  -8   60.06   12.61
 -10  12   7   22.64    6.73
 -10 -12   7   23.14    8.99
  10 -12  -7   22.41    9.05
 -10 -12   7   30.42    8.64
  10 -12  -7   23.24   14.61
 -10 -12   7   26.75    9.81
  10  12  -6   75.17   14.50
 -10  12   6   58.13   13.80
  10 -12  -6   57.73   11.46
 -10 -12   6   63.38   10.26
  10 -12  -6   58.17    9.85
 -10 -12   6   56.91   10.03
 -10  12   5   15.43    5.03
  10  12  -5   14.75    3.83
  10 -12  -5   17.07    6.35
 -10 -12   5   17.35    9.86
  10 -12  -5   10.18    7.21
 -10 -12   5   18.17    6.44
  10  12  -4  131.68   10.30
  10 -12  -4   99.94   27.71
  10 -12  -4  114.26   20.09
 -10 -12   4  120.74   28.77
  10 -12  -4  106.17   26.34
 -10 -12   4  132.68   12.44
  10  12  -3    4.82    3.10
  10 -12  -3   -1.65    3.85
  10 -12  -3    3.36    4.28
 -10 -12   3    3.18    5.12
  10 -12  -3    5.52    7.15
 -10 -12   3   10.84    6.13
  10  12  -2  220.57   19.82
  10 -12  -2  231.81   23.51
  10 -12  -2  246.60   25.03
  10 -12  -2  253.56   26.37
 -10 -12   2  197.18   37.78
  10  12  -1   11.24    5.33
  10 -12  -1    4.31    3.19
  10  12  -1    5.34    3.99
  10 -12  -1   13.11    9.10
  10 -12  -1    8.01    9.65
 -10 -12   1    9.04    7.89
  10  12   0  211.79   17.98
  10 -12   0  175.06   14.69
  10  12   0  168.94   36.36
  10 -12   0  169.29   36.18
  10 -12   0  242.84   29.88
 -10 -12   0  148.17   35.81
  10  12   1    8.97    6.90
  10 -12   1   12.67    4.72
  10  12   1   -2.41    5.83
  10 -12   1   -2.56    8.38
  10 -12   1   10.24    4.19
 -10 -12  -1    2.74    3.24
  10  12   2  245.58   17.66
  10 -12   2  251.12   22.96
  10  12   2  245.24   39.04
  10 -12   2  257.80   18.36
  10 -12   2  201.45   38.01
 -10 -12  -2  160.43   44.71
  10  12   3    9.96    4.45
  10 -12   3   -0.52    4.72
  10  12   3   14.71    4.91
  10 -12   3   16.98   11.88
  10 -12   3    5.35    5.05
 -10 -12  -3   18.60    7.71
 -10 -14   8   23.17   11.17
 -10 -14   8   33.95   12.29
  10 -14  -8   37.41   11.45
 -10 -14   7   36.09   13.46
  10 -14  -7   49.74    9.24
 -10 -14   7   61.15   12.11
  10 -14  -7   33.19   11.74
 -10 -14   7   48.64   12.08
  10  14  -6   28.28    7.60
  10 -14  -6   22.85    6.05
  10 -14  -6   29.62    8.51
 -10 -14   6   17.71   10.03
  10  14  -5   39.04   13.93
  10 -14  -5   30.41   13.12
 -10 -14   5   70.71   10.18
  10 -14  -5   56.98   13.99
 -10 -14   5   36.28   10.84
  10  14  -4   42.64   10.44
  10 -14  -4   26.32   10.20
  10 -14  -4   37.04    8.30
 -10 -14   4   38.16   11.93
  10 -14  -4   21.63   12.61
 -10 -14   4   35.26    7.76
  10  14  -3   11.59    4.37
  10 -14  -3   11.28    4.59
  10 -14  -3    2.46    5.04
 -10 -14   3   15.28    9.42
  10 -14  -3    0.98    6.75
 -10 -14   3    7.50    3.83
  10  14  -2    6.09    5.49
  10 -14  -2   10.83    4.56
  10 -14  -2    9.76    7.27
 -10 -14   2    8.73    6.13
  10 -14  -2    1.63    6.04
 -10 -14   2    8.58    7.21
  10  14  -1   15.68    9.35
  10 -14  -1   26.57    9.08
  10 -14  -1   12.50    8.14
 -10 -14   1   36.80   11.06
  10 -14  -1   16.62    6.95
 -10 -14   1   41.12   12.97
  10  14   0    8.82    3.28
  10 -14   0    8.32    6.66
  10 -14   0   -4.87    6.35
 -10 -14   0    6.26    4.30
  10 -14   0   12.64    4.73
 -10 -14   0    3.81    5.29
 -11  -1  17    6.17    3.15
 -11   1  16   34.78   14.54
 -11  -1  16   53.65   12.87
 -11   1  15  128.68   12.37
 -11  -1  15  115.24   11.65
 -11   1  14   81.44   16.67
 -11  -1  14   77.20   21.02
 -11   1  13  114.38   17.18
 -11  -1  13  123.45   21.53
 -11   1  12  136.11   22.70
 -11  -1  12  132.55   22.74
 -11   1  11  115.07    9.85
 -11  -1  11  128.46    8.52
  11  -1 -11  103.59    6.87
 -11   1  10  263.16   16.44
 -11  -1  10  280.57   11.36
  11   1 -10  281.59   10.42
  11  -1 -10  256.80   10.63
 -11   1   9  191.08    9.57
 -11  -1   9  186.35   12.98
  11  -1  -9  170.28    9.08
  11   1  -9  184.17    9.15
  11  -1  -9  190.03    9.62
 -11  -1   8  281.48    7.89
 -11   1   8  287.78    8.69
 -11  -1   8  280.53    8.28
 -11  -1   8  285.75    8.79
 -11  -1   8  307.34    8.72
  11   1  -8  291.76   13.30
  11  -1  -8  302.24   10.82
 -11  -1   7  262.46    5.87
 -11  -1   7  259.05    6.91
  11   1  -7  254.03   12.26
 -11  -1   7  234.06   11.87
 -11   1   7  251.16   12.25
  11   1  -7  274.50   10.06
  11  -1  -7  259.15    7.79
 -11  -1   6  249.78   12.15
 -11  -1   6  248.59   12.72
  11   1  -6  259.67    8.86
  11  -1  -6  243.18   12.14
 -11   1   6  237.49   11.99
  11   1  -6  269.96   12.42
  11  -1  -6  257.69   14.85
 -11  -1   5   18.88    3.07
  11   1  -5   25.80    6.00
  11  -1  -5   24.41    4.87
  11   1  -5   24.19    5.71
  11  -1  -5   21.90    5.21
 -11  -1   4  544.32   16.94
  11   1  -4  565.65   18.25
  11  -1  -4  589.64   19.30
  11   1  -4  549.78   21.04
  11  -1  -4  554.56   18.32
  11   1  -3   30.87    3.46
 -11  -1   3   20.49    3.43
 -11   1   3   23.08    2.81
  11   1  -3   20.18    4.73
  11  -1  -3   23.42    5.82
  11   1  -3   36.01    9.13
  11  -1  -3   32.95    9.36
  11   1  -2  489.64   15.52
  11  -1  -2  489.85   15.67
 -11   1   2  453.86   14.77
  11   1  -2  466.74   15.88
  11  -1  -2  476.08   16.08
  11   1  -2  466.51   16.62
  11  -1  -2  446.03   16.73
  11   1  -1   80.93    6.37
  11  -1  -1   73.00    9.58
  11   1  -1   72.47   15.24
  11  -1  -1   76.26   17.82
  11   1  -1   91.62   21.36
  11  -1  -1   68.59   13.94
  11   1   0  538.49   19.54
  11  -1   0  505.69   18.16
  11   1   0  507.52   19.40
  11  -1   0  490.88   19.84
  11   1   0  528.30   20.00
  11  -1   0  526.95   21.07
  11   1   1   49.83    8.61
  11  -1   1   51.61   10.05
  11   1   1   59.60   12.57
  11  -1   1   57.73   10.71
  11   1   1   52.01    8.97
  11  -1   1   59.20    9.86
  11   1   2  299.46   14.44
  11  -1   2  291.53   13.62
  11   1   2  299.66   15.72
  11  -1   2  281.51   18.01
  11   1   2  297.92   17.08
  11  -1   2  315.64   15.18
  11   1   3   39.98   17.49
  11  -1   3   53.69    8.44
  11   1   3   35.23    7.54
  11  -1   3   62.62   10.78
  11   1   3   56.72    9.98
  11  -1   3   66.46   10.62
  11   1   4  130.18   23.46
  11  -1   4  149.10   22.79
  11   1   4  133.81   21.03
  11  -1   4  118.70   22.60
  11   1   4  145.29   22.32
  11  -1   4  163.32   18.97
  11   1   5   21.29    4.82
  11  -1   5   22.23    9.01
  11   1   5   16.98    7.36
  11  -1   5   14.45    4.83
  11   1   5    7.99    3.56
  11  -1   5   11.36    5.69
  11   1   6  168.01   26.29
  11  -1   6  190.15   19.64
  11   1   6  173.62   30.06
  11  -1   6  202.96   29.86
  11   1   6  228.04   26.66
  11  -1   6  183.22   25.12
  11   1   7   20.97    7.74
  11  -1   7    5.12    5.17
  11   1   7    7.87    5.11
  11  -1   7   15.26    7.22
  11   1   7    0.31    4.65
  11  -1   7   16.57    5.20
  11   1   8   48.52   16.17
  11  -1   8   64.32   14.08
  11   1   8   65.79   15.42
  11  -1   8   46.21   14.31
  11   1   8   48.76   11.86
  11  -1   8   46.72   12.61
 -11  -3  17   26.89    9.38
 -11  -3  16   96.09    9.33
 -11   3  15   55.41    8.53
 -11  -3  15   40.00    7.38
 -11   3  14  116.93   18.73
 -11  -3  14  148.30    9.26
 -11   3  13   75.93   19.38
 -11  -3  13   73.77   18.83
 -11   3  12  272.67   15.64
 -11  -3  12  280.00   20.37
  11  -3 -12  275.41   16.82
 -11   3  11  142.34   15.17
 -11  -3  11  182.66   15.34
  11  -3 -11  158.17   14.40
 -11   3  10  376.30   13.49
 -11  -3  10  364.91   18.70
 -11  -3  10  361.17   13.50
  11  -3 -10  390.84   23.95
 -11   3   9  292.71   11.26
 -11  -3   9  295.55   11.51
 -11  -3   9  287.61   11.31
  11   3  -9  303.24   10.93
  11  -3  -9  295.81   13.01
 -11   3   8  187.78    4.57
  11  -3  -8  182.80    4.99
 -11  -3   8  183.72    8.82
  11  -3  -8  181.32    3.81
  11  -3  -8  185.64    4.39
 -11  -3   8  206.05   11.34
  11   3  -8  177.34    5.90
 -11   3   7  313.22    7.89
  11  -3  -7  318.07    8.00
 -11  -3   7  327.19    9.82
  11   3  -7  335.19   11.03
 -11   3   7  290.20    8.17
  11   3  -7  311.27    9.86
  11  -3  -7  296.93   12.98
 -11  -3   6   93.73    6.25
  11   3  -6   95.27    8.72
  11  -3  -6  105.91    4.23
  11   3  -6   85.75    5.03
  11  -3  -6   84.27   16.99
  11   3  -5  180.57    9.51
  11   3  -5  175.38   10.28
  11  -3  -5  178.37   10.27
  11   3  -5  183.03   10.16
  11  -3  -5  179.92   14.44
  11   3  -4  205.60   10.95
  11  -3  -4  205.09    9.68
  11   3  -4  217.60   13.40
  11  -3  -4  199.58   11.95
  11   3  -4  204.48   11.60
  11  -3  -4  212.23   18.36
  11  -3  -3  108.79    4.20
  11   3  -3  127.64    4.85
  11   3  -3  122.79   13.45
  11  -3  -3  126.13   10.31
  11   3  -3  137.26    7.17
  11  -3  -3  118.81    7.56
  11   3  -2  432.38   13.62
  11  -3  -2  404.55   12.06
  11   3  -2  433.30   18.40
  11  -3  -2  449.35   15.57
  11   3  -2  391.43   23.40
  11  -3  -2  399.14   19.98
  11   3  -1  761.63   26.00
  11  -3  -1  712.15   21.36
  11   3  -1  709.51   25.88
  11  -3  -1  747.45   31.25
  11   3  -1  702.19   26.96
  11  -3  -1  769.43   23.99
  11   3   0   54.20    7.93
  11  -3   0   54.30   11.40
  11   3   0   40.57    8.04
  11  -3   0   53.07    9.45
  11   3   0   48.30    7.91
  11  -3   0   47.97    8.83
  11   3   1  635.17   22.76
  11  -3   1  628.97   23.20
  11   3   1  606.00   22.72
  11  -3   1  614.74   26.35
  11   3   1  609.86   23.95
  11  -3   1  643.51   41.21
  11   3   2   31.53    4.85
  11  -3   2   28.63    5.65
  11   3   2   25.06    5.17
  11  -3   2   19.82    4.30
  11   3   2   43.13    6.20
  11  -3   2   52.57    8.99
  11   3   3  453.61   23.45
  11  -3   3  434.30   23.55
  11   3   3  450.42   26.92
  11  -3   3  466.04   29.38
  11   3   3  426.46   27.20
  11  -3   3  471.61   23.98
  11   3   4   24.15    5.01
  11  -3   4    9.92    4.42
  11  -3   4   19.63    9.60
  11   3   4   16.75    5.76
  11  -3   4   18.95    4.80
  11   3   5  247.43   31.77
  11  -3   5  253.59   38.70
  11   3   5  323.94   19.17
  11  -3   5  320.78   17.02
  11   3   5  264.04   31.42
  11  -3   5  306.62   14.34
  11   3   6   14.65    6.10
  11  -3   6    8.93    6.80
  11   3   6    9.29    4.70
  11  -3   6    7.40    3.68
  11   3   6   14.02    5.09
  11  -3   6    5.13    3.89
  11   3   7   51.87   12.97
  11  -3   7   82.36    9.93
  11   3   7   81.93   11.13
  11  -3   7   61.40   10.32
  11   3   7   79.22   17.71
  11  -3   7   82.65   13.93
  11   3   8   16.67    6.99
  11  -3   8    5.99    3.06
  11   3   8    7.08    6.67
 -11  -5  16   19.42   10.38
 -11  -5  15   58.19   10.39
 -11   5  14   99.40   13.73
 -11  -5  14   95.79   10.70
 -11   5  13   81.53   16.67
 -11  -5  13   69.47   14.09
 -11   5  12  272.29   22.67
 -11  -5  12  282.11   14.96
  11  -5 -12  253.98   17.05
 -11   5  11  119.05   17.60
 -11  -5  11  116.73   25.90
  11  -5 -11  126.09   14.23
 -11   5  10  104.65   10.99
 -11  -5  10  116.20    8.02
 -11  -5  10  105.21    7.51
  11  -5 -10  104.07    9.31
 -11   5   9  166.75   14.36
 -11  -5   9  210.31   14.52
 -11  -5   9  192.31   12.45
  11  -5  -9  193.72   13.04
 -11  -5   9  199.79   14.00
 -11   5   8  309.04   11.64
 -11  -5   8  309.63   18.04
  11  -5  -8  312.55   12.77
 -11  -5   8  319.22   12.55
  11  -5  -8  287.13   16.58
 -11  -5   8  333.06   15.92
 -11   5   7  210.21    4.19
  11  -5  -7  208.92    5.42
 -11  -5   7  219.42    9.27
  11  -5  -7  236.17    9.54
 -11  -5   7  223.01    9.92
  11   5  -7  220.99    6.62
  11  -5  -7  241.46   12.38
  11   5  -6  122.27    7.93
  11  -5  -6  107.72    5.34
  11   5  -6  122.62    6.93
  11  -5  -6  117.32    7.91
  11   5  -6  129.68    9.58
  11  -5  -6  108.86    8.64
  11   5  -5  162.24   10.23
  11  -5  -5  144.71    5.25
  11   5  -5  166.71    5.94
  11  -5  -5  166.05    7.68
  11   5  -5  164.48   11.59
  11  -5  -5  175.61   10.95
  11   5  -4  153.84    8.15
  11  -5  -4  131.78    7.71
  11  -5  -4  138.04    7.63
  11   5  -4  156.21    8.51
  11  -5  -4  135.66   13.17
  11   5  -4  142.75   20.62
  11  -5  -4  130.34   12.79
  11   5  -3  147.48    8.53
  11  -5  -3  136.42   11.50
  11   5  -3  145.05    9.60
  11  -5  -3  163.04   13.23
  11   5  -3  148.09    9.45
  11   5  -2  753.14   25.61
  11  -5  -2  714.76   26.27
  11   5  -2  764.49   26.61
  11  -5  -2  782.91   27.77
  11   5  -2  770.69   27.45
  11  -5  -2  790.53   33.53
  11   5  -1  162.27   17.04
  11  -5  -1  176.90   18.42
  11   5  -1  186.36   10.73
  11  -5  -1  168.72   26.47
  11   5  -1  163.65   32.44
  11  -5  -1  176.17   30.95
  11   5   0  152.88   14.19
  11  -5   0  155.29   23.83
  11   5   0  172.72   13.75
  11  -5   0  176.84   12.29
  11   5   0  177.88   29.01
  11  -5   0  174.10   10.57
  11   5   1   74.61   15.45
  11  -5   1   78.80    9.15
  11   5   1   89.69   13.36
  11  -5   1  103.54   11.60
  11   5   1  102.42   18.82
  11  -5   1   81.18   12.75
  11   5   2  126.29   27.65
  11  -5   2  115.27   18.36
  11   5   2  101.99   22.43
  11  -5   2  129.63   22.97
  11   5   2  149.60   27.09
  11  -5   2  127.63   19.04
  11   5   3   64.83    8.71
  11  -5   3   68.30   12.23
  11   5   3   63.38   13.93
  11  -5   3   67.80    9.93
  11   5   3   73.33   11.36
  11  -5   3   66.03   13.45
  11   5   4  104.98   12.55
  11  -5   4   75.84   15.26
  11   5   4   88.98   12.61
  11  -5   4  103.21   17.42
  11   5   4   79.77   18.57
  11  -5   4   91.97   16.12
  11   5   5   23.52    7.70
  11  -5   5   21.19    7.99
  11   5   5   12.82    8.56
  11  -5   5   23.29    9.11
  11   5   5   27.56   10.62
  11  -5   5   23.10    9.07
  11   5   6   38.42    9.20
  11  -5   6   36.42    7.29
  11   5   6   45.51    9.71
  11  -5   6   50.07   11.87
  11   5   6   31.33   11.27
  11  -5   6   37.43    6.88
  11   5   7   85.63   16.69
  11  -5   7   60.89   19.02
  11   5   7   86.92   23.06
  11  -5   7   71.14   19.90
  11  -5   7   65.47   16.99
 -11  -7  15   35.60    8.58
 -11  -7  14   40.90    9.24
 -11  -7  13   43.89    6.51
  11  -7 -13   24.30    6.50
 -11   7  12   54.21    7.97
 -11  -7  12   47.59   12.88
  11  -7 -12   45.13    6.78
 -11   7  11   67.74   14.41
 -11  -7  11   80.42   13.90
 -11  -7  11   63.13   12.56
  11  -7 -11   75.99    6.50
 -11   7  10  173.88   10.28
 -11  -7  10  192.88   13.10
 -11  -7  10  194.86   12.48
  11  -7 -10  223.43   12.43
 -11   7   9  129.23   13.87
 -11  -7   9  136.75   23.96
  11  -7  -9  109.78   11.41
 -11  -7   9  158.94   21.95
  11  -7  -9  122.49   25.93
 -11  -7   9  130.53   18.66
 -11   7   8  125.36   13.53
 -11  -7   8  141.29   19.73
  11  -7  -8  136.10    8.68
 -11  -7   8  135.01    7.55
  11  -7  -8  146.19   10.69
 -11  -7   8  127.15   18.60
 -11   7   7  129.91    9.57
  11  -7  -7  140.30   14.83
 -11  -7   7  139.70    9.92
  11  -7  -7  137.01   18.05
 -11  -7   7  136.66   14.52
 -11   7   6  206.72    9.15
  11   7  -6  208.33   11.70
  11  -7  -6  201.53   16.14
  11  -7  -6  223.23   15.99
 -11  -7   6  216.93   15.49
  11   7  -5  165.57    9.29
  11  -7  -5  170.07   13.56
  11   7  -5  148.33    6.54
  11  -7  -5  167.63   21.65
  11  -7  -5  170.51   14.30
 -11  -7   5  163.83   11.03
  11   7  -4  803.08   28.35
  11  -7  -4  750.63   26.59
  11   7  -4  731.95   26.51
  11  -7  -4  739.61   27.68
  11  -7  -4  728.89   32.08
 -11  -7   4  755.16   29.89
  11   7  -3  394.59   20.26
  11  -7  -3  397.56   17.28
  11   7  -3  394.98   21.10
  11  -7  -3  420.90   18.38
  11  -7  -3  410.89   22.67
 -11  -7   3  434.39   35.26
  11   7  -2  213.93   12.73
  11  -7  -2  239.26   11.38
  11   7  -2  235.76   14.52
  11  -7  -2  208.25   12.52
  11  -7  -2  259.13   16.20
 -11  -7   2  246.85   18.76
  11   7  -1   79.94   16.73
  11  -7  -1   55.98    7.89
  11   7  -1   75.23   14.50
  11  -7  -1   63.38    8.34
  11  -7  -1   56.67   13.73
  11   7   0  257.92   15.81
  11  -7   0  253.37   20.06
  11   7   0  266.15   14.99
  11  -7   0  286.96   17.13
  11  -7   0  292.47   16.42
  11   7   1   32.97    8.64
  11  -7   1   40.43    9.80
  11   7   1   38.16    6.37
  11  -7   1   40.25   11.96
  11  -7   1   42.31    7.44
  11   7   2  218.68   33.04
  11  -7   2  237.15   24.63
  11   7   2  225.63   37.64
  11  -7   2  261.17   19.11
  11  -7   2  285.78   35.80
 -11  -7  -2  221.30   34.13
  11   7   3   52.31    7.87
  11  -7   3   56.57    6.60
  11   7   3   65.82   11.87
  11  -7   3   45.55   10.06
  11  -7   3   85.81   11.50
 -11  -7  -3   57.99   16.29
  11   7   4  123.38   24.33
  11  -7   4   77.43   12.33
  11   7   4  128.85   24.02
  11  -7   4  107.03   25.32
  11  -7   4  117.47   19.27
 -11  -7  -4  113.55   16.17
  11   7   5   10.55    5.60
  11  -7   5   20.04    9.44
  11   7   5   22.77    7.70
  11  -7   5   26.78   11.41
  11  -7   5   10.58    6.16
 -11  -7  -5   17.95   12.36
  11   7   6   36.74   11.53
  11  -7   6   34.17    7.64
  11   7   6   40.84    9.51
  11  -7   6   41.55   12.10
  11  -7   6   37.01    8.78
 -11  -7  -6   47.13   11.48
 -11  -9  14   61.28   15.36
 -11  -9  13   44.69    9.15
  11  -9 -13   13.61    7.91
 -11  -9  12   69.20   21.78
  11  -9 -12   66.86   22.93
 -11  -9  11   27.03   10.99
 -11  -9  11   33.53   10.34
  11  -9 -11    8.42    6.10
 -11  -9  10   58.25    6.62
 -11  -9  10   36.83   10.07
  11  -9 -10   38.56   12.44
 -11   9   9   83.06   13.38
 -11  -9   9   76.83   17.73
 -11  -9   9   90.86   13.57
  11  -9  -9  101.03   26.47
 -11   9   8   80.89    9.41
 -11  -9   8   74.91    8.98
  11  -9  -8   61.92   11.09
 -11  -9   8   78.09   17.00
  11  -9  -8   66.33    7.67
 -11  -9   8   58.85   14.45
 -11   9   7   79.67   12.26
  11  -9  -7   69.43   10.78
 -11  -9   7  116.31   10.79
  11  -9  -7  102.20   17.97
 -11  -9   7   84.19   17.75
 -11   9   6   86.22   12.73
  11   9  -6  108.14    7.94
  11  -9  -6  105.10   18.41
 -11  -9   6   90.13   18.11
  11  -9  -6  100.99   29.69
 -11  -9   6   81.98   15.69
  11   9  -5   11.19    4.55
  11  -9  -5    6.22    2.09
  11  -9  -5   19.92    6.53
  11  -9  -5    6.87    5.35
 -11  -9   5    9.85    3.99
  11   9  -4   90.59   20.53
  11  -9  -4   97.16   10.70
  11   9  -4   91.02   17.32
  11  -9  -4   80.72   15.24
  11  -9  -4   84.02   14.12
 -11  -9   4   97.55    8.68
  11   9  -3   79.07   14.55
  11  -9  -3   70.21   10.34
  11   9  -3   82.13   16.34
  11  -9  -3  112.52   15.13
  11  -9  -3   92.55   14.80
 -11  -9   3   81.68    9.30
  11   9  -2   86.37   18.57
  11  -9  -2   84.75   13.51
  11   9  -2  101.14   18.66
  11  -9  -2  118.30   13.48
  11  -9  -2   90.77   12.15
 -11  -9   2   87.72   19.43
  11   9  -1  135.86   25.99
  11  -9  -1  130.39   18.55
  11   9  -1  156.15   23.58
  11  -9  -1  181.99   15.31
  11  -9  -1  164.05   13.98
 -11  -9   1  158.28   17.85
  11   9   0   68.44   15.95
  11  -9   0   48.82    8.89
  11   9   0   74.91   12.22
  11  -9   0   71.37   10.32
  11  -9   0   91.03   15.62
 -11  -9   0   69.92   14.96
  11   9   1   86.46   15.54
  11  -9   1   58.29    6.78
  11   9   1   77.03   11.73
  11  -9   1   87.49   10.23
  11  -9   1   90.79   13.15
 -11  -9  -1   93.22   16.40
  11   9   2   25.91    8.98
  11  -9   2   39.22    7.80
  11   9   2   22.75    8.27
  11  -9   2   43.99    8.57
  11  -9   2   32.20    8.43
 -11  -9  -2   27.24   11.16
  11   9   3   55.43    9.48
  11  -9   3   55.05    7.88
  11   9   3   49.71    9.51
  11  -9   3   55.88   14.21
  11  -9   3   38.27    7.96
 -11  -9  -3   30.45   11.27
  11   9   4   10.41    3.90
  11  -9   4    4.91    4.76
  11   9   4    7.00    3.59
  11  -9   4   18.56    9.38
  11  -9   4   12.22    5.56
 -11  -9  -4    7.33    4.61
  11   9   5   37.64   10.77
  11  -9   5   36.79    8.97
  11   9   5   47.44   12.94
  11  -9   5   39.77   11.36
  11  -9   5   36.50    9.52
 -11  -9  -5   21.10    7.19
 -11 -11  12   50.06   16.20
  11 -11 -12   49.18   15.57
 -11 -11  11   34.98   12.62
 -11 -11  11   33.00   11.64
  11 -11 -11   35.69   12.22
 -11 -11  10   71.72   19.94
 -11 -11  10   84.52   20.04
  11 -11 -10   64.77   10.82
 -11 -11   9   36.36    9.63
 -11 -11   9   38.24   13.23
  11 -11  -9   45.91    9.52
 -11 -11   8   56.83   13.43
  11 -11  -8   66.60   13.08
 -11 -11   8   67.39   15.89
  11 -11  -8   70.98   14.61
 -11 -11   8   60.13   14.70
  11 -11  -7   42.46   16.88
 -11 -11   7   87.91    8.88
  11 -11  -7   79.69    9.91
 -11 -11   7   50.79   13.18
 -11  11   6   59.28   13.76
  11  11  -6   59.54   13.72
  11 -11  -6   68.26   14.61
 -11 -11   6   66.41   13.55
  11 -11  -6   55.05   15.27
 -11 -11   6   63.46   11.63
  11  11  -5   12.19    5.59
  11 -11  -5    7.60    3.49
  11 -11  -5   10.87    5.72
 -11 -11   5   15.37    6.21
  11 -11  -5    4.07    7.79
 -11 -11   5   19.77    7.43
  11  11  -4   98.13   22.09
  11 -11  -4   88.67   16.66
  11 -11  -4   66.21   18.53
 -11 -11   4   96.56   19.53
  11 -11  -4   92.72   18.68
 -11 -11   4   98.61   26.01
  11  11  -3  243.29   21.81
  11 -11  -3  208.41   12.84
  11  11  -3  238.17   10.37
  11 -11  -3  223.50   20.95
  11 -11  -3  214.15   11.90
 -11 -11   3  247.71   22.25
  11  11  -2  101.62   28.63
  11 -11  -2   95.51   14.88
  11  11  -2   99.73   30.73
  11 -11  -2   95.82    9.86
  11 -11  -2  128.34   20.10
 -11 -11   2  100.86   26.82
  11  11  -1   74.63   21.54
  11 -11  -1   62.35   13.35
  11  11  -1   98.29   20.84
  11 -11  -1   68.78   11.91
  11 -11  -1   72.14   11.71
 -11 -11   1   66.17   11.20
  11  11   0  102.29   16.22
  11 -11   0   83.56   19.33
  11  11   0   76.80   14.43
  11 -11   0   97.23   17.12
  11 -11   0  102.06   15.52
 -11 -11   0   85.70   20.53
  11  11   1   55.72   10.55
  11 -11   1   46.13    9.27
  11  11   1   50.95   12.47
  11 -11   1   62.04    9.02
  11 -11   1   38.54   16.99
 -11 -11  -1   55.87   10.94
  11  11   2   59.37    9.01
  11 -11   2   61.04    7.43
  11  11   2   61.02   12.06
  11 -11   2   65.36    9.95
  11 -11   2   77.26   22.90
 -11 -11  -2   52.07    9.34
  11  11   3   65.27   13.27
  11 -11   3   38.76   11.95
  11 -11   3   62.73   12.23
  11 -11   3   60.55   12.69
 -11 -11  -3   43.21   18.01
 -11 -13  10   36.53   12.77
 -11 -13  10   49.56   10.77
  11 -13 -10   10.68    9.52
 -11 -13   9   23.99    9.15
 -11 -13   9   13.17    5.34
  11 -13  -9   20.99    8.90
 -11 -13   8   66.17   17.55
 -11 -13   8   59.47   15.13
  11 -13  -8   52.34   10.67
  11 -13  -7   35.77    7.93
 -11 -13   7   39.35   12.27
  11 -13  -7   47.93    7.23
 -11 -13   7   44.26   10.15
  11  13  -6   61.73   13.14
  11 -13  -6   30.14    8.10
 -11 -13   6   34.28    7.82
  11 -13  -6   61.63    9.71
 -11 -13   6   49.89    8.57
  11  13  -5   35.25   11.72
  11 -13  -5   29.91    6.83
 -11 -13   5   29.23    5.81
  11 -13  -5   51.68   10.56
 -11 -13   5   29.75   11.93
  11  13  -4   35.50    9.90
  11 -13  -4   17.69    7.17
 -11 -13   4   33.78    9.38
  11 -13  -4   37.39   10.23
 -11 -13   4   25.17   12.48
  11  13  -3   17.67    5.05
  11 -13  -3   11.55    6.12
 -11 -13   3    5.40    4.26
  11 -13  -3    1.48    4.51
 -11 -13   3   16.15    7.02
  11  13  -2   46.97   12.97
  11 -13  -2   51.02    7.18
  11 -13  -2   31.30   11.19
 -11 -13   2   56.24    8.82
  11 -13  -2   41.38    8.23
 -11 -13   2   33.81   11.91
  11  13  -1   16.86    7.85
  11  13  -1   28.65   10.19
  11 -13  -1   22.71   10.14
  11 -13  -1   23.75    7.10
 -11 -13   1   26.60    7.45
  11  13   0   53.98   10.14
  11 -13   0   25.63    7.60
  11  13   0   28.82   11.53
  11 -13   0   36.12   10.34
  11 -13   0   51.61   15.42
 -11 -13   0   46.87   12.09
  11  13   1   16.74    7.89
  11 -13   1   15.82    4.70
  11  13   1    9.39    7.74
  11 -13   1    6.72    6.97
  11 -13   1   10.15    4.37
 -11 -13  -1   15.87    5.71
 -12   0  15    0.23    2.88
 -12   0  14  147.70   21.95
 -12   0  13    2.83    2.74
 -12   0  12  361.77   16.35
 -12   0  11    2.97    2.21
  12   0 -11    1.13    1.23
 -12   0  10  206.21   10.37
  12   0 -10  230.37    9.45
 -12   0   9    1.93    1.67
  12   0  -9    0.42    1.81
 -12   0   8  497.07   12.59
 -12   0   8  513.90   13.93
  12   0  -8  525.09   13.26
 -12   0   8  502.55   13.77
  12   0  -8  514.19   16.97
  12   0  -7    2.93    1.68
 -12   0   7    0.64    1.48
  12   0  -7   -2.20    3.30
  12   0  -6  998.63   26.47
  12   0  -6 1026.69   27.18
  12   0  -5    1.86    1.40
  12   0  -5   -0.19    4.32
  12   0  -4  847.44   21.04
 -12   0   4  795.72   19.89
  12   0  -4  845.48   22.86
  12   0  -4  837.25   23.64
  12   0  -3    0.37    1.00
 -12   0   3   -0.02    1.28
  12   0  -3    1.91    3.24
  12   0  -3   -1.28    5.03
  12   0  -2 1337.35   56.62
  12   0  -2 1363.68   58.34
  12   0  -2 1306.14   35.08
  12   0  -1    2.57    1.96
  12   0  -1    4.31    4.37
  12   0  -1    9.31    4.07
  12   0   0 1296.98   44.59
  12   0   0 1398.84   17.11
  12   0   0 1417.18   22.34
  12   0   1   -0.18    4.34
  12   0   1    9.38    3.08
  12   0   1    3.47    5.65
  12   0   2  349.81   14.13
  12   0   2  342.69   15.56
  12   0   2  303.17   17.12
  12   0   3    5.24    3.83
  12   0   3    1.49    4.62
  12   0   3    7.15    3.61
  12   0   4  248.49   22.96
  12   0   4  277.65   16.28
  12   0   4  283.96   32.75
  12   0   5   -1.47    5.75
  12   0   5    1.78    4.72
  12   0   5    7.49    3.59
  12   0   6  341.17   20.83
  12   0   6  380.78   19.06
  12   0   6  309.88   29.08
  12   0   7   -6.42    4.89
  12   0   7   -1.06    5.35
  12   0   7   10.42    5.73
 -12  -2  16   56.29   17.82
 -12  -2  15   17.75    6.46
 -12  -2  14  200.41    8.96
 -12   2  13   74.20   14.00
 -12  -2  13   73.61   16.78
 -12   2  12   60.53   10.57
 -12  -2  12   64.41   14.08
 -12   2  11  349.71   16.04
 -12  -2  11  347.32   16.11
  12  -2 -11  352.04   15.60
 -12   2  10  105.23    7.87
 -12  -2  10  117.37    7.38
  12   2 -10  102.31    8.29
  12  -2 -10  117.01    6.80
 -12   2   9   98.39    6.05
 -12  -2   9   93.64    7.69
 -12  -2   9   95.80    8.21
  12   2  -9  105.28   11.44
  12  -2  -9  109.57    7.53
 -12  -2   8  228.16   10.58
  12  -2  -8  222.21    2.27
 -12  -2   8  228.80    8.53
  12   2  -8  245.06   10.28
  12  -2  -8  212.65    9.86
 -12  -2   7  189.00    5.33
 -12  -2   7  205.49   11.26
  12   2  -7  199.73    9.87
  12   2  -7  193.26    6.63
  12  -2  -7  182.41    7.03
 -12  -2   6  182.81    6.84
  12   2  -6  173.46   10.88
  12  -2  -6  183.67    6.48
  12   2  -6  180.41   12.20
  12  -2  -6  188.07    7.84
  12   2  -5  111.15    5.70
 -12  -2   5   95.25    7.78
  12   2  -5  108.43    8.66
  12  -2  -5   90.02   15.02
  12   2  -5  102.45    6.19
  12  -2  -5   99.96   20.89
  12   2  -4  182.84    6.21
 -12  -2   4  166.78    5.52
  12   2  -4  180.50    6.35
  12  -2  -4  187.97    8.69
  12   2  -4  184.47    9.76
  12  -2  -4  164.85   14.15
  12   2  -3   95.24    9.16
  12   2  -3   90.66    4.84
  12  -2  -3   82.78   16.04
  12   2  -3   96.47   19.45
  12  -2  -3  107.39    8.79
  12   2  -2  400.50   14.80
  12  -2  -2  367.41   13.00
  12   2  -2  371.52   14.95
  12  -2  -2  360.16   22.29
  12   2  -2  360.07   17.04
  12  -2  -2  350.07   20.13
  12   2  -1  134.27    8.03
  12  -2  -1  119.93    7.10
  12   2  -1  112.94    8.98
  12  -2  -1  121.58    9.62
  12   2  -1  124.22    9.05
  12  -2  -1  118.26   23.52
  12   2   0  141.26    7.67
  12  -2   0  146.05    8.07
  12   2   0  154.16    7.66
  12  -2   0  132.77   20.18
  12   2   0  167.93   23.86
  12  -2   0  143.94   26.22
  12   2   1   61.02   10.65
  12  -2   1   70.60    8.92
  12   2   1   64.78   13.67
  12  -2   1   66.53   11.55
  12   2   1   64.29   11.41
  12  -2   1   74.27   13.25
  12   2   2   48.38    7.07
  12  -2   2   38.95    7.41
  12   2   2   51.39    8.35
  12  -2   2   45.76    7.13
  12   2   2   53.42    8.72
  12  -2   2   52.76    8.74
  12   2   3   29.62    6.08
  12  -2   3   42.67    7.65
  12   2   3   41.66   11.68
  12  -2   3   53.51   16.85
  12   2   3   62.74   11.13
  12  -2   3   61.25    8.61
  12   2   4   36.60    7.87
  12  -2   4   28.69    4.81
  12   2   4   41.88    7.46
  12  -2   4   40.99    8.00
  12   2   4   30.25    5.36
  12  -2   4   44.98    9.17
  12   2   5   19.92   10.61
  12  -2   5   15.25    7.13
  12   2   5   10.89    6.86
  12  -2   5   19.51    6.41
  12   2   5    8.09    3.80
  12  -2   5   15.93    8.05
  12   2   6   20.90    7.49
  12  -2   6    6.36    5.66
  12   2   6   20.52    8.33
  12  -2   6   19.90    8.58
  12   2   6   11.10    6.73
  12  -2   6    2.55    2.90
  12   2   7   24.86    8.55
  12  -2   7   42.81   11.10
  12   2   7   40.18    7.97
  12  -2   7   22.69    6.87
  12   2   7   27.66    8.00
  12  -2   7   24.84    9.22
 -12  -4  16    9.20    2.52
 -12  -4  15   63.76   17.75
 -12  -4  14   35.30    8.00
 -12  -4  13  189.90   15.85
 -12  -4  12   89.42    9.63
  12  -4 -12   62.53    8.62
 -12   4  11  216.06    9.16
 -12  -4  11  241.69   24.46
  12  -4 -11  232.68   14.31
 -12   4  10   21.48    4.06
 -12  -4  10   30.44    6.64
 -12  -4  10   25.76    3.81
  12  -4 -10   25.42    7.04
 -12  -4  10   30.28    4.01
 -12   4   9  357.75   12.52
 -12  -4   9  350.67   18.07
 -12  -4   9  361.37   13.65
  12   4  -9  355.66   15.10
  12  -4  -9  380.69   21.65
 -12   4   8   41.12    3.46
 -12  -4   8   48.77    9.89
 -12  -4   8   51.38    8.46
  12   4  -8   57.78   12.77
  12  -4  -8   49.23    8.80
 -12  -4   7  473.66   16.47
  12   4  -7  462.03   16.81
  12  -4  -7  466.82   16.14
  12   4  -7  427.90   22.51
  12  -4  -7  482.29   22.00
  12   4  -6   37.76    7.62
  12   4  -6   41.23   10.90
  12  -4  -6   38.40    6.39
  12   4  -6   36.16    5.93
  12  -4  -6   40.87    8.45
  12   4  -5  387.11   15.07
  12   4  -5  380.30   13.86
  12  -4  -5  382.41   14.74
  12   4  -5  366.62   16.02
  12  -4  -5  358.86   14.96
  12   4  -4   32.12    9.22
  12  -4  -4   26.11    3.74
  12  -4  -4   27.56    4.06
  12   4  -4   29.69    6.81
  12  -4  -4   33.80    6.29
  12   4  -4   36.56    6.24
  12  -4  -4   37.81    9.41
  12  -4  -3  985.50   31.79
  12   4  -3 1085.17   36.41
  12   4  -3  987.14   33.75
  12  -4  -3 1024.27   34.50
  12   4  -3  999.67   35.08
  12  -4  -3  963.50   38.97
  12   4  -2  199.83    8.88
  12  -4  -2  182.89   13.61
  12   4  -2  178.40   20.88
  12  -4  -2  202.40   28.41
  12   4  -2  180.47   12.72
  12  -4  -2  180.91   11.98
  12   4  -1  329.78   13.30
  12  -4  -1  309.60   16.34
  12   4  -1  348.57   14.28
  12  -4  -1  337.19   17.52
  12   4  -1  328.45   21.67
  12  -4  -1  350.51   18.11
  12   4   0   31.15    6.71
  12  -4   0   52.64   10.03
  12   4   0   44.56    8.42
  12  -4   0   43.35    9.25
  12   4   0   41.92    7.17
  12  -4   0   39.98   10.92
  12   4   1  595.58   14.92
  12  -4   1  541.75   26.46
  12   4   1  590.62   22.59
  12  -4   1  623.39   29.50
  12   4   1  546.91   26.51
  12  -4   1  636.68   16.25
  12   4   2   37.29    7.04
  12  -4   2   47.82    6.91
  12   4   2   38.57    7.60
  12  -4   2   48.41   13.01
  12   4   2   47.27    9.39
  12  -4   2   44.20    7.08
  12   4   3  357.13   31.52
  12  -4   3  302.06   27.79
  12   4   3  366.28   29.76
  12  -4   3  300.81   23.43
  12   4   3  385.25   27.08
  12  -4   3  343.57   27.08
  12   4   4  144.89   24.77
  12  -4   4  127.13   20.86
  12   4   4  113.94   21.87
  12  -4   4  117.94   19.25
  12   4   4  115.40   17.97
  12  -4   4  123.42   18.64
  12   4   5  115.33   15.12
  12  -4   5   94.19   23.83
  12   4   5  139.04   19.93
  12  -4   5  130.74   24.92
  12   4   5  123.98   23.53
  12  -4   5  118.43   21.17
  12   4   6   38.46    6.92
  12  -4   6   31.18    8.48
  12   4   6   41.03    7.40
  12  -4   6   36.91   11.73
  12   4   6   25.18    8.04
  12  -4   6   20.88    7.95
 -12  -6  16   11.70    7.15
 -12  -6  15   90.87    8.64
 -12  -6  14   35.14   12.64
 -12  -6  13  108.94   25.37
 -12  -6  12    7.19    4.53
  12  -6 -12    9.38    6.46
 -12  -6  11  187.40   14.10
  12  -6 -11  183.63   16.43
 -12  -6  10   15.36    3.86
 -12  -6  10    6.84    3.71
  12  -6 -10    7.90    5.14
 -12  -6   9  287.84   14.64
 -12  -6   9  274.35   23.59
  12  -6  -9  263.43   15.36
 -12  -6   9  251.25   20.73
 -12   6   8   42.18    6.89
 -12  -6   8   44.46    8.52
  12  -6  -8   42.10    7.30
 -12  -6   8   42.81   11.98
  12  -6  -8   58.79   13.42
 -12  -6   8   51.01    9.94
 -12   6   7  348.05   14.96
  12  -6  -7  375.14   16.06
  12  -6  -7  394.24   20.45
 -12  -6   7  393.29   19.53
  12   6  -6   22.50    4.57
  12   6  -6   11.36    3.84
  12  -6  -6   15.30    6.49
  12  -6  -6   10.47    4.33
  12   6  -5  391.96   15.54
  12  -6  -5  352.13   12.92
  12   6  -5  365.05   14.09
  12  -6  -5  333.02   15.00
  12   6  -5  377.84   15.38
  12  -6  -5  393.05   17.33
  12   6  -4  238.40   14.01
  12  -6  -4  222.06    9.27
  12   6  -4  229.85   12.93
  12  -6  -4  253.32   17.71
  12   6  -4  224.37   12.18
  12  -6  -4  245.49   13.64
  12   6  -3  185.95   10.48
  12  -6  -3  164.76   11.83
  12   6  -3  187.31   27.25
  12  -6  -3  200.03   13.66
  12   6  -3  186.21   11.48
  12  -6  -3  175.31   13.14
  12   6  -2   16.56    4.71
  12  -6  -2   13.79    4.67
  12   6  -2   26.83    6.14
  12  -6  -2   11.41    6.78
  12   6  -2   21.67   10.58
  12  -6  -2   21.16    5.70
  12   6  -1  104.90   13.79
  12  -6  -1  113.47   14.71
  12   6  -1  111.06   16.91
  12  -6  -1  114.56   20.60
  12   6  -1  126.06   15.75
  12  -6  -1  113.96   16.87
  12   6   0   21.54    6.70
  12   6   0   16.21    5.34
  12  -6   0   15.49    4.43
  12   6   0   21.86    3.75
  12  -6   0   16.49    7.33
  12   6   1   50.51   10.42
  12  -6   1   46.97    7.91
  12   6   1   53.99    8.55
  12  -6   1   66.71    9.40
  12   6   1   50.80    9.15
  12  -6   1   51.07   14.35
  12   6   2   15.12    4.92
  12  -6   2   19.30    4.30
  12   6   2   16.55    7.00
  12  -6   2   18.50    6.26
  12   6   2   16.52    4.54
  12   6   3   53.45   15.59
  12  -6   3   54.48    9.77
  12   6   3   52.27    8.98
  12   6   3   61.20    9.01
  12  -6   3   62.40    7.39
  12   6   4   50.76    9.58
  12  -6   4   39.13   12.33
  12   6   4   43.52    9.25
  12  -6   4   50.02   13.23
  12   6   4   55.21   10.99
  12  -6   4   43.54    9.73
  12   6   5   43.10   10.60
  12  -6   5   42.87    7.49
  12   6   5   57.36   10.64
  12  -6   5   42.54    9.57
  12  -6   5   38.64    9.36
  12   6   6   21.47    6.36
  12  -6   6   19.19    6.88
  12   6   6   29.23    9.44
  12  -6   6   17.57    5.87
  12  -6   6   23.34    9.67
 -12  -6  -6   13.12    6.37
 -12  -8  15   30.18    9.17
 -12  -8  14   33.55   11.18
 -12  -8  13   35.77   10.18
  12  -8 -13   29.47   10.09
 -12  -8  12   40.00   11.11
  12  -8 -12   28.93   13.43
 -12  -8  11   57.30    7.57
 -12  -8  11   40.50   12.40
  12  -8 -11   35.30   13.92
 -12  -8  10   58.03    5.34
 -12  -8  10   50.61   12.31
  12  -8 -10   79.86    8.23
 -12  -8   9   81.81    6.25
 -12  -8   9   68.74   11.74
  12  -8  -9   72.65   13.26
 -12  -8   9   55.36   11.44
 -12  -8   8  209.81   13.17
  12  -8  -8  196.45    9.92
 -12  -8   8  204.27   17.33
  12  -8  -8  181.53   15.99
 -12  -8   8  191.75   18.76
  12   8  -7   78.38   15.18
  12  -8  -7   85.64   14.26
 -12  -8   7   88.20   12.65
  12  -8  -7  108.76   16.19
 -12  -8   7   99.98    7.86
  12   8  -6  241.45   13.16
  12  -8  -6  227.48   12.88
  12  -8  -6  215.23   13.61
  12  -8  -6  214.37   14.54
 -12  -8   6  241.38   30.53
  12   8  -5   70.69   14.43
  12  -8  -5   58.13    9.09
  12   8  -5   71.39   13.47
  12  -8  -5   54.73   10.03
  12  -8  -5   75.99   14.52
 -12  -8   5   74.74   10.82
  12   8  -4   93.03    9.08
  12  -8  -4   79.18   13.85
  12   8  -4   82.01   19.34
  12  -8  -4   73.92   11.27
  12  -8  -4   87.65   16.93
 -12  -8   4   95.78   15.26
  12   8  -3   50.16   10.95
  12  -8  -3   39.18    7.02
  12   8  -3   38.70    8.78
  12  -8  -3   40.30    6.24
  12  -8  -3   36.10    6.25
 -12  -8   3   42.11    6.69
  12   8  -2  195.29    9.77
  12  -8  -2  179.26   14.72
  12   8  -2  196.26   22.40
  12  -8  -2  186.12   10.91
  12  -8  -2  202.30   29.85
 -12  -8   2  209.95   14.57
  12   8  -1  380.68   17.24
  12  -8  -1  388.42   14.34
  12   8  -1  377.45   15.12
  12  -8  -1  365.05   18.90
  12  -8  -1  450.97   22.68
 -12  -8   1  397.66   32.94
  12   8   0  157.35   29.64
  12  -8   0  132.74   17.12
  12   8   0  159.54   11.32
  12  -8   0  172.60   17.67
  12  -8   0  195.25   15.40
 -12  -8   0  169.16   33.90
  12   8   1  156.94   21.71
  12  -8   1  113.17   11.61
  12   8   1  145.61   11.22
  12  -8   1  155.35   10.49
  12  -8   1  172.75   23.48
 -12  -8  -1  142.84   31.33
  12   8   2   40.05    8.99
  12  -8   2   32.05    6.65
  12   8   2   61.39    8.20
  12  -8   2   45.87    9.77
  12  -8   2   37.47   12.54
 -12  -8  -2   57.52    9.98
  12   8   3  113.43   19.96
  12  -8   3  101.20    9.26
  12   8   3   97.41   14.87
  12  -8   3  140.15   13.10
  12  -8   3  106.99   24.11
 -12  -8  -3  152.95   16.04
  12   8   4   71.31   14.08
  12  -8   4   61.07   10.49
  12   8   4   68.63   11.00
  12  -8   4   50.57   12.40
  12  -8   4   60.96   16.74
 -12  -8  -4   46.57   15.86
  12   8   5   36.08    9.99
  12  -8   5   18.06    6.71
  12   8   5   29.04   10.36
  12  -8   5   21.12    8.89
  12  -8   5   31.10    9.80
 -12  -8  -5   16.16    9.87
 -12 -10  13    1.51    2.79
  12 -10 -13    4.75    5.02
 -12 -10  12   44.51   13.31
  12 -10 -12   63.65    9.46
 -12 -10  11   -1.62    5.05
 -12 -10  11    1.76    2.55
  12 -10 -11   20.65    9.41
 -12 -10  10   65.90   15.00
 -12 -10  10   49.81   13.12
  12 -10 -10   36.28    6.93
 -12 -10   9   32.40    9.15
 -12 -10   9   40.91    8.99
  12 -10  -9   41.08   13.32
 -12 -10   8  123.00   23.68
  12 -10  -8  100.91   26.62
 -12 -10   8  143.52    8.41
  12 -10  -8  140.92   10.62
 -12 -10   8  124.10   15.98
  12  10  -7    4.12    4.06
  12 -10  -7    8.00    4.41
 -12 -10   7   11.36    6.44
  12 -10  -7   15.04    7.03
 -12 -10   7   15.96    6.57
  12  10  -6  117.88    8.27
  12 -10  -6   98.24   16.57
 -12 -10   6  102.01   21.04
  12 -10  -6  116.48   17.64
 -12 -10   6  115.37   10.89
  12  10  -5   16.19    8.64
  12 -10  -5   16.55    2.68
 -12 -10   5   14.82    5.59
  12 -10  -5   11.45    8.43
 -12 -10   5   10.48    4.48
  12  10  -4  134.70   24.08
  12 -10  -4  122.96   11.27
  12  10  -4  141.41   23.24
  12 -10  -4  124.18   27.01
  12 -10  -4  122.31   24.39
 -12 -10   4  149.81   24.90
  12  10  -3   19.15    5.28
  12 -10  -3   13.28    3.66
  12  10  -3   13.75    3.77
  12 -10  -3   14.36    7.61
  12 -10  -3   12.80    3.66
 -12 -10   3   17.24    6.00
  12  10  -2   86.43   17.57
  12 -10  -2   66.20   12.29
  12  10  -2   90.52   18.15
  12 -10  -2   83.61   18.81
  12 -10  -2   82.23   18.05
 -12 -10   2   70.80   12.35
  12  10  -1   15.32    6.43
  12 -10  -1    8.22    3.35
  12  10  -1   17.81    4.89
  12 -10  -1   26.01    9.79
  12 -10  -1    9.88    5.06
 -12 -10   1   20.44    8.04
  12  10   0   62.31   12.33
  12 -10   0   59.32   10.14
  12  10   0   77.66   14.49
  12 -10   0   74.61    9.02
  12 -10   0   71.64   15.32
 -12 -10   0   55.82   11.06
  12  10   1   26.66    8.60
  12  10   1   29.91    9.00
  12 -10   1   19.00   10.43
  12 -10   1   19.31    5.74
 -12 -10  -1   30.26   11.26
  12  10   2   35.79    9.60
  12 -10   2   32.82    6.70
  12  10   2   44.77   10.64
  12 -10   2   34.15   10.63
  12 -10   2   51.65   11.68
 -12 -10  -2   54.05   14.24
  12  10   3   37.03   10.20
  12 -10   3   27.59    7.50
  12  10   3   28.64    8.04
  12 -10   3   43.89   13.90
  12 -10   3   28.12    9.24
 -12 -10  -3   28.45    6.77
 -12 -12  11   14.35    6.76
 -12 -12  11   14.37    6.11
  12 -12 -11   13.25    6.94
 -12 -12  10   34.57   10.23
 -12 -12  10   29.76    8.05
  12 -12 -10   42.51    8.84
 -12 -12   9   12.92    5.29
 -12 -12   9   10.51    5.28
  12 -12  -9    4.15    7.00
 -12 -12   8   88.19   17.51
 -12 -12   8   54.26   18.97
  12 -12  -8   65.08   19.45
  12  12  -7    5.03    5.09
  12 -12  -7   15.45    6.48
 -12 -12   7   19.48    6.93
  12 -12  -7   31.59    9.50
 -12 -12   7    6.04    4.94
  12  12  -6   86.88   15.85
  12 -12  -6   56.48   12.14
 -12 -12   6   77.78   21.02
  12 -12  -6   68.88   21.12
 -12 -12   6   96.92   12.65
  12  12  -5   19.84    6.60
  12 -12  -5   16.64    7.87
 -12 -12   5   15.68    8.69
  12 -12  -5   17.80    5.98
 -12 -12   5   17.93    6.15
  12  12  -4  150.79   11.17
  12 -12  -4  136.46   26.82
 -12 -12   4  201.05   19.52
  12 -12  -4  137.57   39.32
 -12 -12   4  126.69   30.16
  12  12  -3   29.88    7.41
  12 -12  -3   22.67    7.94
  12 -12  -3   29.04   12.91
 -12 -12   3   21.15    8.65
  12  12  -2  330.53   24.05
  12  12  -2  322.30   18.84
  12 -12  -2  341.80   20.68
  12 -12  -2  335.10   38.94
 -12 -12   2  360.84   19.43
  12  12  -1   12.99    6.61
  12  12  -1    6.03    4.50
  12 -12  -1   13.42    9.34
  12 -12  -1   10.74    4.36
 -12 -12   1   12.54    7.11
  12  12   0  109.37   24.27
  12  12   0  118.36   31.41
  12 -12   0  133.55   14.05
  12 -12   0  144.44   21.77
 -12 -12   0  122.77   24.33
  12  12   1   10.80    5.63
  12  12   1   21.76    8.27
  12 -12   1   28.62   10.58
  12 -12   1    9.64    3.97
 -12 -12  -1    9.11    7.65
  12  14  -6   16.30    7.99
  12 -14  -6   27.68    7.54
 -12 -14   6   14.43    6.25
  12 -14  -6   12.63    7.76
 -12 -14   6    7.39    6.32
  12  14  -5   42.43   16.09
  12 -14  -5   29.79   16.63
 -12 -14   5   50.16   16.40
  12 -14  -5   53.34   15.68
 -12 -14   5   38.19   11.65
  12  14  -4   21.06   10.20
  12 -14  -4   32.34   11.21
 -12 -14   4   27.30    8.05
  12 -14  -4   21.12   13.70
 -12 -14   4   17.63    5.40
 -13  -1  13  235.61   21.67
 -13  -1  12   84.34   13.18
 -13  -1  11  427.66   18.02
  13   1 -11  412.24   14.68
  13  -1 -11  434.80   18.49
 -13  -1  10  409.17   15.82
  13   1 -10  421.71   16.72
  13  -1 -10  405.18   18.74
 -13  -1   9  321.39   11.32
 -13  -1   9  306.96   11.07
  13   1  -9  349.25   15.45
  13  -1  -9  341.50   13.84
 -13  -1   8  326.42   11.23
  13   1  -8  322.30   10.98
  13   1  -8  330.95   12.87
  13  -1  -8  330.27   12.70
 -13  -1   7  183.07    8.34
 -13  -1   7  188.63    8.29
  13   1  -7  208.45    4.54
  13  -1  -7  200.78   11.20
  13   1  -7  189.39   16.00
  13  -1  -7  185.39   10.22
 -13  -1   6  289.64    9.54
 -13  -1   6  293.08    9.82
  13   1  -6  317.79   11.93
  13  -1  -6  299.98   11.88
  13   1  -6  298.88   11.88
  13  -1  -6  294.20   15.85
  13   1  -5   20.22    3.00
 -13  -1   5   21.42    4.10
  13   1  -5   30.28    6.94
  13  -1  -5   31.60    7.09
  13   1  -5   30.90   10.27
  13  -1  -5   28.37    6.85
  13  -1  -4  287.94    9.37
 -13  -1   4  268.59   10.27
  13   1  -4  298.51   11.63
  13  -1  -4  285.91   16.43
  13   1  -4  269.56   11.67
  13  -1  -4  294.56   21.72
  13   1  -3   46.51    4.90
  13   1  -3   30.67    5.59
  13  -1  -3   34.32    8.37
  13   1  -3   51.36   13.07
  13  -1  -3   38.34    7.03
  13   1  -2  484.43   18.20
  13  -1  -2  461.25   18.46
  13   1  -2  453.29   19.81
  13  -1  -2  443.01   27.58
  13   1  -2  476.76   19.85
  13  -1  -2  469.89   18.60
  13   1  -1  410.76   17.05
  13  -1  -1  402.32   17.28
  13   1  -1  395.52   17.39
  13  -1  -1  398.12   18.44
  13   1  -1  409.48   31.81
  13  -1  -1  406.62   20.64
  13   1   0  131.31   16.03
  13  -1   0  111.46   17.34
  13   1   0   98.29   17.32
  13  -1   0  109.76   18.89
  13   1   0  120.83   18.46
  13  -1   0  119.80   18.85
  13   1   1   63.37   10.80
  13  -1   1   65.51   10.28
  13   1   1   58.19    9.45
  13  -1   1   78.30   12.77
  13   1   1   71.72   17.19
  13  -1   1   73.24   10.29
  13   1   2  111.54   18.49
  13  -1   2   93.95    9.77
  13   1   2   78.97   15.11
  13  -1   2   95.84   25.36
  13   1   2   97.52   13.24
  13  -1   2  125.10   21.49
  13   1   3   52.69    7.04
  13  -1   3   46.98    6.15
  13   1   3   54.15   12.06
  13  -1   3   49.52    9.86
  13   1   3   48.75    7.91
  13  -1   3   49.87    7.41
  13   1   4  103.62   15.36
  13  -1   4   72.10   10.11
  13   1   4  104.90   15.80
  13  -1   4   87.80   23.65
  13   1   4  114.60   18.69
  13  -1   4   97.23   15.39
  13   1   5   96.74   14.56
  13  -1   5   67.04   16.43
  13   1   5   84.40   16.69
  13  -1   5  102.18   13.46
  13   1   5   85.71   13.85
  13  -1   5  116.37   15.81
  13   1   6   14.58    5.27
  13  -1   6   23.51    6.71
  13   1   6   18.60    8.70
  13  -1   6   37.70   10.48
  13   1   6   41.28    9.58
  13  -1   6   25.40    6.32
 -13  -3  15   41.55    5.82
 -13  -3  14   70.47   16.21
 -13  -3  13  117.84   12.07
 -13  -3  12  213.73   10.86
  13  -3 -12  233.08   11.95
 -13  -3  11  139.80   18.42
  13  -3 -11  150.52   17.85
 -13  -3  10   74.89   10.04
  13   3 -10   64.80    8.06
  13  -3 -10   85.99   15.01
 -13  -3   9  243.66   10.07
 -13  -3   9  244.58   10.97
  13   3  -9  231.66   10.83
  13  -3  -9  245.28   11.16
 -13  -3   8  117.30   12.25
  13   3  -8  129.54    5.60
  13   3  -8  120.49   11.31
  13  -3  -8  117.82    5.74
 -13  -3   7  222.34    5.22
  13   3  -7  204.36   10.60
  13  -3  -7  199.19   10.26
  13   3  -7  196.19   11.94
  13  -3  -7  202.93   18.25
  13   3  -6  165.48    9.09
  13   3  -6  162.01   12.52
  13  -3  -6  173.14    9.20
  13   3  -6  154.11    9.05
  13  -3  -6  182.67   11.54
  13   3  -5  231.59    9.28
  13   3  -5  225.21    9.40
  13  -3  -5  222.10    6.50
  13   3  -5  212.38   11.16
  13  -3  -5  215.51    8.29
  13   3  -4  117.11    6.58
  13  -3  -4  113.13    4.96
  13  -3  -4  111.93    4.94
  13   3  -4  135.71   10.70
  13  -3  -4  115.43   11.35
  13   3  -4  129.36   21.80
  13  -3  -4  127.93   23.29
  13   3  -3  702.11   23.84
  13   3  -3  669.13   26.74
  13  -3  -3  661.94   32.81
  13   3  -3  656.94   24.20
  13  -3  -3  669.20   28.68
  13   3  -2  191.97   12.51
  13  -3  -2  183.53   10.61
  13   3  -2  193.02   12.76
  13  -3  -2  178.01   31.44
  13   3  -2  188.21   12.47
  13  -3  -2  212.58   18.65
  13   3  -1  536.36   24.52
  13  -3  -1  525.35   22.92
  13   3  -1  558.27   22.37
  13  -3  -1  570.91   31.93
  13   3  -1  557.71   33.16
  13  -3  -1  554.89   26.53
  13   3   0   44.68   10.47
  13  -3   0   51.75    9.50
  13   3   0   45.19    8.45
  13  -3   0   46.89   10.85
  13   3   0   56.59    8.18
  13  -3   0   54.69   10.43
  13   3   1  281.50   16.58
  13  -3   1  316.45   24.17
  13   3   1  336.51   22.40
  13  -3   1  338.16   23.83
  13   3   1  322.51   20.92
  13  -3   1  342.18   20.25
  13   3   2   24.40    5.07
  13  -3   2   21.09    2.91
  13   3   2   24.43    7.87
  13  -3   2   32.47    8.09
  13   3   2   26.07    5.61
  13  -3   2   34.98    8.39
  13   3   3  156.21   18.98
  13  -3   3  175.72   11.28
  13   3   3  145.16   23.70
  13  -3   3  157.92   32.87
  13   3   3  156.15   18.15
  13  -3   3  177.56   27.95
  13  -3   4   15.71    6.95
  13   3   4   37.68   10.20
  13  -3   4   44.47   10.25
  13   3   4   31.14    8.12
  13  -3   4   38.96    8.45
  13   3   5  148.94   20.17
  13  -3   5  135.11   20.70
  13   3   5  148.72   23.92
  13  -3   5  130.86   22.81
  13   3   5  130.36   28.67
  13  -3   5  135.18   24.32
  13   3   6   19.73    7.64
  13  -3   6   21.37    5.91
  13   3   6   47.97   13.27
  13  -3   6   22.30    8.66
  13   3   6   17.45    6.94
  13  -3   6   20.47    6.88
 -13  -5  15   16.10    6.29
 -13  -5  14   76.96   15.62
 -13  -5  13   64.25   19.09
 -13  -5  12  141.42   12.34
  13  -5 -12  134.08   17.40
 -13  -5  11  166.46   15.71
  13  -5 -11  183.69   18.17
 -13  -5  10   52.33   10.97
 -13  -5  10   67.25   10.14
  13  -5 -10   59.47   10.32
 -13  -5  10   63.11   10.81
 -13  -5   9  240.05   15.71
 -13  -5   9  207.41   17.27
  13  -5  -9  220.06   14.34
 -13  -5   8    9.11    2.94
  13  -5  -8   10.99    2.32
 -13  -5   8    8.63    3.26
  13   5  -8    6.46    2.53
  13  -5  -8    9.23    2.77
  13   5  -7  174.72    9.04
  13  -5  -7  179.73   10.27
  13   5  -7  145.86    7.70
  13  -5  -7  159.79   10.66
  13   5  -6  130.05    9.47
  13   5  -6  141.85   10.94
  13  -5  -6  143.11    7.05
  13   5  -6  129.70    7.22
  13  -5  -6  138.94    8.75
  13   5  -5  135.70   10.83
  13  -5  -5  127.33    3.34
  13   5  -5  134.51    8.09
  13  -5  -5  140.32   23.15
  13   5  -5  134.40   27.76
  13  -5  -5  123.38   29.37
  13   5  -4   12.69    4.15
  13   5  -4   11.65    4.75
  13  -5  -4   12.62    3.95
  13   5  -4   13.20    3.68
  13  -5  -4   10.09    5.79
  13   5  -3  129.25    6.87
  13  -5  -3  104.06   11.07
  13   5  -3  127.21   22.20
  13  -5  -3  107.62    7.00
  13   5  -3  128.38   24.13
  13  -5  -3  112.67   22.24
  13   5  -2   96.42   16.69
  13  -5  -2   72.80   11.53
  13   5  -2   95.09   15.27
  13  -5  -2   90.71   13.18
  13   5  -2  126.04   22.91
  13  -5  -2  106.97   17.74
  13   5  -1  127.50    8.46
  13  -5  -1  101.97   14.59
  13   5  -1  127.69   22.08
  13  -5  -1  119.01   26.78
  13   5  -1  115.53   20.67
  13  -5  -1  122.73   24.04
  13   5   0  181.42   11.76
  13  -5   0  183.32   12.60
  13   5   0  189.27   17.24
  13  -5   0  194.97   30.44
  13   5   0  190.93   17.90
  13  -5   0  232.21   15.66
  13   5   1  119.22    9.24
  13  -5   1  119.32    9.32
  13   5   1  116.38   18.48
  13  -5   1   84.70   13.87
  13   5   1  152.96   26.07
  13  -5   1  120.91   21.97
  13   5   2  125.97   18.31
  13  -5   2   83.70   12.54
  13   5   2  117.79   16.06
  13  -5   2  104.20   14.26
  13   5   2  116.93   16.82
  13  -5   2  123.24   17.77
  13   5   3   83.53   17.20
  13  -5   3   84.58    9.05
  13   5   3   95.54   14.56
  13  -5   3   71.61   12.80
  13   5   3  112.44   20.99
  13  -5   3  104.22   19.66
  13   5   4   32.18    6.21
  13  -5   4   34.58    7.25
  13   5   4   36.82    9.02
  13  -5   4   49.86   10.89
  13   5   4   36.68    8.21
  13  -5   4   42.47    8.24
  13   5   5   68.73   13.81
  13  -5   5   51.87   14.19
  13   5   5   45.44   13.16
  13  -5   5   51.79   11.84
  13   5   5   58.19   16.07
  13  -5   5   53.59   15.28
 -13  -7  15   28.28    9.64
 -13  -7  14   17.44    7.33
 -13  -7  13   33.72    9.68
  13  -7 -13   28.63    9.95
 -13  -7  12   50.81   12.23
  13  -7 -12   59.56   17.64
 -13  -7  11   64.71   15.20
  13  -7 -11   56.40    9.62
 -13  -7  10   43.55   12.22
 -13  -7  10   53.96    8.63
  13  -7 -10   36.36   11.06
 -13  -7   9  225.93   10.15
 -13  -7   9  229.08   11.77
  13  -7  -9  259.63   20.46
 -13  -7   9  217.96   15.63
 -13  -7   8  177.99   11.36
  13  -7  -8  159.59   11.25
 -13  -7   8  160.47   12.26
  13  -7  -8  153.33   24.86
 -13  -7   8  195.30   26.11
  13   7  -7  216.85   11.96
  13  -7  -7  182.40   12.36
  13  -7  -7  196.66   18.15
 -13  -7   7  205.80   15.58
  13   7  -6  220.83   10.24
  13   7  -6  201.03   10.90
  13  -7  -6  203.09   10.28
  13  -7  -6  212.12   23.24
 -13  -7   6  209.34   21.70
  13   7  -5  106.17   18.43
  13   7  -5  101.18   21.67
  13  -7  -5  107.52    8.59
  13  -7  -5   94.97   20.83
 -13  -7   5  100.32   15.79
  13   7  -4   48.49    8.83
  13  -7  -4   33.65    6.17
  13   7  -4   51.19    9.55
  13  -7  -4   45.47    9.56
  13  -7  -4   48.71   10.99
  13   7  -3  122.01   10.32
  13  -7  -3  113.92   10.58
  13   7  -3  120.12   10.43
  13  -7  -3  141.02   18.56
  13   7  -3  130.73   19.85
  13  -7  -3  123.18   26.48
  13   7  -2  169.17   11.60
  13  -7  -2  152.31    9.66
  13   7  -2  158.47   12.41
  13  -7  -2  153.96   24.21
  13   7  -2  164.95   16.38
  13  -7  -2  158.87   30.33
  13   7  -1   67.58   12.31
  13  -7  -1   62.19   10.03
  13   7  -1   76.34   17.31
  13  -7  -1   59.73   22.14
  13   7  -1   99.23   16.02
  13  -7  -1   80.75   15.30
  13   7   0   51.82    6.40
  13  -7   0   41.36    8.78
  13   7   0   56.23   14.50
  13  -7   0   42.76   11.49
  13   7   0   52.00   13.28
  13  -7   0   71.92   12.30
  13   7   1   59.77    9.76
  13  -7   1   53.18    7.93
  13   7   1   60.51   10.52
  13  -7   1   49.88    7.75
  13   7   1   40.34   10.10
  13  -7   1   56.61   10.35
  13   7   2  137.24   28.27
  13  -7   2  103.31   20.90
  13   7   2  153.04   27.19
  13  -7   2  102.47   22.65
  13  -7   2  141.76   28.93
  13   7   3   45.10    9.24
  13  -7   3   40.31   11.13
  13   7   3   57.67   11.12
  13  -7   3   33.01    6.58
  13  -7   3   53.50    9.50
 -13  -7  -3   41.18    7.92
  13   7   4  149.73   25.03
  13  -7   4   97.18   26.93
  13   7   4  134.92   21.89
  13  -7   4  125.73   35.53
  13  -7   4  108.96   27.74
 -13  -7  -4   96.74   20.16
 -13  -9  14   58.73   20.63
 -13  -9  13   30.61    8.00
  13  -9 -13   19.52    8.05
 -13  -9  12   50.54   10.40
  13  -9 -12   40.91    9.15
 -13  -9  11   53.86   12.96
  13  -9 -11   51.56   13.93
 -13  -9  10   66.77   17.85
 -13  -9  10   67.27   16.81
  13  -9 -10   59.80   15.80
 -13  -9   9   74.23    9.66
 -13  -9   9   59.06   14.68
  13  -9  -9   49.75   17.04
 -13  -9   9   63.98   10.26
 -13  -9   8   55.40    5.07
  13  -9  -8   50.19    8.54
 -13  -9   8   59.40    6.66
  13  -9  -8   50.62   12.22
 -13  -9   8   46.42   12.27
  13   9  -7  230.97   15.93
  13  -9  -7  199.55   23.86
 -13  -9   7  236.40   16.84
  13  -9  -7  204.35   14.71
 -13  -9   7  232.28   17.48
  13   9  -6  100.91   13.52
  13  -9  -6   99.41   10.62
  13  -9  -6  109.07   23.77
 -13  -9   6  122.12   16.08
  13   9  -5   73.53   15.67
  13   9  -5   74.69   19.33
  13  -9  -5   68.81   12.50
  13  -9  -5   89.89   19.81
 -13  -9   5   83.45   17.45
  13   9  -4   95.37   20.14
  13   9  -4   94.74   19.65
  13  -9  -4   97.70   14.03
  13  -9  -4   90.44   18.55
 -13  -9   4   96.53   27.40
  13   9  -3   71.30   13.51
  13   9  -3   66.48   10.33
  13  -9  -3   53.61    9.34
  13  -9  -3   69.74   11.28
 -13  -9   3   47.87    8.64
  13   9  -2   60.16   11.84
  13   9  -2   64.02    9.70
  13  -9  -2   83.24   10.69
  13  -9  -2   73.98   12.61
 -13  -9   2   57.07   12.95
  13   9  -1  202.08   26.47
  13   9  -1  211.09   21.68
  13  -9  -1  183.07   10.35
  13  -9  -1  230.99   13.21
 -13  -9   1  174.86   37.29
  13   9   0   63.72   12.78
  13  -9   0   55.45    7.35
  13   9   0   69.92   12.88
  13  -9   0   62.80   16.73
  13  -9   0   65.99   15.43
 -13  -9   0   48.14   11.71
  13   9   1   67.56   12.42
  13  -9   1   52.76    6.62
  13   9   1   45.35    9.74
  13  -9   1   55.26   14.51
  13  -9   1   51.05   10.15
 -13  -9  -1   35.89   15.11
  13   9   2   49.56    7.51
  13  -9   2   29.70    7.13
  13   9   2   47.11    9.96
  13  -9   2   32.75    7.67
  13  -9   2   47.59    9.97
 -13  -9  -2   24.38   14.25
  13   9   3   19.53    6.94
  13  -9   3    8.69    3.01
  13   9   3   20.78    9.21
  13  -9   3   13.55    7.92
  13  -9   3   13.98    5.13
 -13  -9  -3   19.33   10.91
 -13 -11  12   62.80   19.80
  13 -11 -12   29.69   16.33
 -13 -11  11   78.30   19.01
  13 -11 -11   59.37   20.38
 -13 -11  10   35.62    9.03
 -13 -11  10   32.37    7.91
  13 -11 -10   22.09   11.65
 -13 -11   9   62.13   16.44
 -13 -11   9   67.29   15.59
  13 -11  -9   68.31   18.58
 -13 -11   8   46.40   10.78
 -13 -11   8   58.58    7.65
  13 -11  -8   55.52   11.33
 -13 -11   8   59.66    8.27
  13  11  -7   51.94   10.71
  13 -11  -7   43.69    8.15
 -13 -11   7   41.04   11.32
  13 -11  -7   37.83    9.52
 -13 -11   7   44.90    6.65
  13  11  -6   70.33   15.17
  13 -11  -6   56.39   11.19
  13 -11  -6   84.45   16.41
 -13 -11   6   60.24   13.77
  13  11  -5   25.20    8.11
  13 -11  -5   21.26    9.21
 -13 -11   5   19.53    7.60
  13 -11  -5   33.38    7.89
 -13 -11   5   23.76    8.18
  13  11  -4   79.64   20.05
  13  11  -4   95.06   18.39
  13 -11  -4   77.55   16.19
  13 -11  -4  106.13   21.98
 -13 -11   4   51.50   13.76
  13  11  -3   59.36   13.75
  13  11  -3   73.82   15.67
  13 -11  -3   56.24   10.33
  13 -11  -3   87.52   16.42
 -13 -11   3   74.28   18.83
  13  11  -2  101.92   23.70
  13  11  -2  105.79   23.14
  13 -11  -2  113.71    9.51
  13 -11  -2  103.53   20.27
 -13 -11   2   88.52   15.92
  13  11  -1   51.20   13.90
  13  11  -1   80.85   17.35
  13 -11  -1   74.44   13.55
 -13 -11   1   81.73   14.02
  13  11   0   90.96   19.59
  13  11   0  102.89   27.08
  13 -11   0  102.54   20.47
  13 -11   0  102.80   19.07
 -13 -11   0  106.44   11.81
  13  11   1   42.50   11.06
  13  11   1   49.98   15.55
  13 -11   1   68.19   18.34
  13 -11   1   57.48   14.77
 -13 -11  -1   43.60   10.47
 -13 -13   9   12.21    6.38
 -13 -13   9   17.35    5.94
 -13 -13   8   11.84    6.04
 -13 -13   8   23.25    7.75
  13 -13  -8   32.74   10.26
  13  13  -7   26.86    8.50
 -13 -13   7   41.93   14.40
  13 -13  -7   34.32    9.96
 -13 -13   7   14.89    6.62
  13  13  -6   66.42   14.32
  13 -13  -6   50.97   12.05
 -13 -13   6   45.87   14.56
  13 -13  -6   65.81   20.20
 -13 -13   6   56.37   12.79
  13  13  -5   16.84    7.26
  13 -13  -5   14.91    6.87
 -13 -13   5    8.05    5.40
  13 -13  -5   16.93    8.53
 -13 -13   5    9.73    5.64
  13  13  -4   23.92    6.14
  13 -13  -4   24.06    7.76
 -13 -13   4   36.38    9.41
  13 -13  -4   28.55    7.74
 -13 -13   4   29.70   12.33
  13  13  -3   29.97   12.79
  13 -13  -3   56.58   18.25
 -13 -13   3   36.88   13.60
  13 -13  -3   40.35   10.89
  13  13  -2   20.36    7.75
  13  13  -2   20.14   10.16
  13 -13  -2   24.45    8.49
  13 -13  -2   26.14    9.17
 -13 -13   2   28.07    8.33
  14   0 -11    0.17    1.97
  14   0 -10  301.30   20.47
  14   0  -9   -0.26    0.58
  14   0  -9    5.61    4.13
  14   0  -8  371.75   12.95
  14   0  -8  383.56   14.96
  14   0  -7    0.28    1.41
  14   0  -7    0.75    1.96
  14   0  -6  536.73   19.22
  14   0  -6  495.20   19.22
  14   0  -5   -0.23    3.53
  14   0  -5   -0.92    4.93
  14   0  -4  554.92   20.63
  14   0  -4  568.71   21.43
  14   0  -3    1.15    1.19
  14   0  -3    3.92    2.56
  14   0  -3   10.97    3.85
  14   0  -2 1395.58   12.15
  14   0  -2 1377.07   52.15
  14   0  -2 1366.21   51.46
  14   0  -1   -0.47    2.44
  14   0  -1    1.94    2.52
  14   0  -1    7.52    5.95
  14   0   0  600.65   28.96
  14   0   0  571.14   32.47
  14   0   0  629.80   31.99
  14   0   1    1.60    2.49
  14   0   1    1.02    3.49
  14   0   1    4.23    4.95
  14   0   2  274.69   23.95
  14   0   2  278.06   14.38
  14   0   2  308.99   20.52
  14   0   3    5.73    4.84
  14   0   3   13.43    4.07
  14   0   3    4.73    3.58
  14   0   4  123.56   20.04
  14   0   4  152.53   19.80
  14   0   4  156.75   22.85
  14   0   5    5.34    3.17
  14   0   5   12.29    4.68
  14   0   5    4.77    4.13
  14  -2 -12  253.12   10.94
  14   2 -11   37.32    7.05
  14  -2 -11   36.22    7.52
  14   2 -10  496.85   17.60
  14  -2 -10  469.96   18.16
 -14  -2   9  107.02    7.35
  14   2  -9   96.69    6.71
  14  -2  -9  114.21    7.99
 -14  -2   8  174.09    7.49
  14   2  -8  159.87    3.98
  14   2  -8  169.47    9.72
  14  -2  -8  179.22    8.52
 -14  -2   7   74.55    3.27
  14   2  -7   68.82   10.89
  14  -2  -7   74.86    3.62
  14   2  -7   74.97   15.17
  14  -2  -7   75.92   15.12
  14   2  -6  150.35    5.58
  14  -2  -6  151.74    9.75
  14   2  -6  144.91    6.22
  14  -2  -6  150.19    8.73
  14   2  -5  101.33    3.04
  14   2  -5  111.94   11.67
  14  -2  -5   99.26   15.77
  14   2  -5   97.55   21.02
  14  -2  -5   92.91   18.94
  14   2  -4  225.12    8.77
  14   2  -4  198.29    9.72
  14  -2  -4  195.09    9.53
  14   2  -4  194.68   11.74
  14  -2  -4  222.00   14.93
  14   2  -3   84.34    8.11
  14   2  -3   77.81   17.46
  14  -2  -3   77.98   17.08
  14   2  -3   78.09   14.38
  14  -2  -3   86.33   16.21
  14   2  -2  233.45   19.87
  14  -2  -2  228.73   11.00
  14   2  -2  194.83   22.43
  14  -2  -2  224.42   33.59
  14   2  -2  248.36   13.77
  14  -2  -2  228.96   19.55
  14   2  -1  221.25   10.40
  14  -2  -1  181.19   22.60
  14   2  -1  220.17   14.89
  14  -2  -1  232.83   14.79
  14   2  -1  232.27   27.97
  14  -2  -1  244.20   12.90
  14   2   0  103.11   10.42
  14  -2   0  103.06    5.67
  14   2   0  116.75   26.08
  14  -2   0  111.37   16.38
  14   2   0  127.25   16.88
  14  -2   0  124.86   28.56
  14   2   1   92.25   15.53
  14  -2   1   88.12    5.97
  14   2   1   87.11   17.41
  14  -2   1   92.15   17.10
  14   2   1   98.91   17.25
  14  -2   1   73.74   11.74
  14   2   2   37.34    6.19
  14  -2   2   22.66    5.20
  14   2   2   38.45   12.47
  14  -2   2   49.94   11.20
  14   2   2   34.53    9.78
  14  -2   2   48.25    6.80
  14   2   3   13.17    5.90
  14  -2   3    9.51    4.59
  14   2   3   19.13    7.80
  14  -2   3   16.15    7.48
  14   2   3   18.16    6.80
  14  -2   3    9.13    4.15
  14   2   4   42.77    9.91
  14  -2   4   31.07    5.78
  14   2   4   26.72   11.59
  14  -2   4   31.44    7.53
  14   2   4   22.15    7.71
  14  -2   4   28.96   10.10
  14   2   5   17.37    6.96
  14  -2   5   25.09    5.12
  14   2   5   16.59    7.84
  14  -2   5   16.00    6.57
  14   2   5   19.91    5.27
  14  -2   5   32.02   10.32
 -14  -4  12   28.69    7.07
  14  -4 -12   27.00    6.73
 -14  -4  11  207.95    8.90
  14  -4 -11  208.62   14.31
 -14  -4  10   45.68    7.90
  14   4 -10   46.23   10.73
  14  -4 -10   40.50    8.34
 -14  -4   9  463.28   17.37
 -14  -4   9  427.55   15.56
  14   4  -9  442.61   16.07
  14  -4  -9  444.27   17.30
 -14  -4   8   67.10   10.45
  14   4  -8   77.61   12.27
  14  -4  -8   74.89    4.86
  14   4  -8   83.18   16.87
  14  -4  -8   85.26   17.86
 -14  -4   7  346.44   14.27
  14   4  -7  315.02   12.86
  14  -4  -7  343.29   13.88
  14   4  -7  306.93   13.14
  14  -4  -7  341.59   17.62
  14   4  -6   15.05    4.26
  14   4  -6   11.49    4.66
  14  -4  -6    8.82    6.18
  14   4  -6   10.81    4.24
  14  -4  -6    8.13    4.17
  14   4  -5  354.96   14.05
  14   4  -5  307.74   13.43
  14  -4  -5  336.81   14.78
  14   4  -5  309.54   14.38
  14  -4  -5  318.41   19.39
  14   4  -4    2.53    4.19
  14   4  -4    6.22    3.41
  14  -4  -4    7.66    2.15
  14   4  -4    4.52    3.89
  14  -4  -4   11.09    4.52
  14   4  -3   96.89   14.66
  14   4  -3   97.18   16.75
  14  -4  -3   92.27   15.67
  14   4  -3  112.56   20.29
  14  -4  -3  104.26   22.39
  14   4  -2   16.23    3.72
  14  -4  -2   13.36    4.05
  14   4  -2   12.66    4.35
  14  -4  -2   10.30    5.78
  14   4  -2   17.38    3.65
  14  -4  -2   15.47    5.64
  14   4  -1  415.68   20.67
  14  -4  -1  379.82   20.32
  14   4  -1  428.29   23.89
  14  -4  -1  438.72   30.22
  14   4  -1  432.50   22.54
  14  -4  -1  447.33   27.95
  14   4   0   91.52   20.21
  14  -4   0   92.73   11.92
  14   4   0   86.75   17.06
  14  -4   0  103.63   19.06
  14   4   0  117.74   20.19
  14  -4   0  122.43   17.15
  14   4   1  320.98   15.09
  14  -4   1  303.73   10.32
  14   4   1  310.09   29.92
  14  -4   1  353.45   14.20
  14   4   1  330.41   15.64
  14  -4   1  362.57   18.22
  14   4   2   38.14    9.69
  14  -4   2   38.32    8.99
  14   4   2   43.53    8.83
  14  -4   2   40.12   10.17
  14   4   2   52.28    7.39
  14  -4   2   59.13    9.25
  14   4   3  120.00   16.54
  14  -4   3  114.64   17.74
  14   4   3  124.25   20.49
  14  -4   3  109.87   13.38
  14   4   3  128.83   15.87
  14  -4   3  118.29   26.46
  14   4   4   34.52   10.65
  14  -4   4   48.21    6.94
  14   4   4   33.53    6.80
  14  -4   4   53.95   15.75
  14   4   4   47.33   11.32
  14  -4   4   33.27    6.29
  14   4   5   94.58   23.12
  14  -4   5   70.29   18.63
  14   4   5   94.81   25.90
  14  -4   5  111.64   28.61
  14   4   5  108.11   32.13
  14  -4   5  126.26   35.02
 -14  -6  13  170.43   30.69
 -14  -6  12    5.84    2.44
  14  -6 -12    9.78    4.40
 -14  -6  11  154.25   15.17
  14  -6 -11  162.15   15.32
 -14  -6  10    9.62    3.96
 -14  -6  10   15.50    4.32
  14  -6 -10    9.35    4.34
 -14  -6   9  176.17   10.93
 -14  -6   9  164.53   10.47
  14  -6  -9  192.77   13.41
 -14  -6   9  170.99   16.20
 -14  -6   8   23.15    5.35
  14  -6  -8   23.55    5.04
 -14  -6   8   28.21    6.71
  14  -6  -8   19.90    6.62
  14   6  -7  191.11   10.51
  14   6  -7  178.88   12.74
  14  -6  -7  175.09    9.96
  14   6  -7  188.17   13.65
  14  -6  -7  194.01   15.59
  14   6  -6   30.39    7.49
  14   6  -6   27.01    4.72
  14  -6  -6   27.52    4.97
  14   6  -6   36.84    7.40
  14  -6  -6   31.24    8.71
  14   6  -5  234.32   15.87
  14   6  -5  250.28   13.30
  14  -6  -5  232.81   19.98
  14   6  -5  261.09   24.36
  14  -6  -5  248.44   18.23
  14   6  -4    6.04    3.59
  14   6  -4    6.46    3.26
  14  -6  -4   -0.97    4.35
  14   6  -4    6.65    2.86
  14  -6  -4    9.95    4.83
  14   6  -3  128.90    8.27
  14   6  -3  142.17   23.93
  14  -6  -3  130.97    9.80
  14   6  -3  118.83    8.40
  14  -6  -3  122.92   22.65
  14   6  -2    6.20    4.08
  14   6  -2    9.14    5.35
  14  -6  -2   14.51    3.98
  14   6  -2   10.29    3.87
  14  -6  -2    7.88    5.27
  14   6  -1   91.39   18.26
  14   6  -1   85.65   17.26
  14  -6  -1  101.86   15.41
  14   6  -1   71.57   15.06
  14  -6  -1  115.18   17.75
  14   6   0    2.16    2.99
  14  -6   0    3.01    4.31
  14   6   0   10.08    4.26
  14  -6   0    2.06    2.58
  14   6   0   11.02    5.67
  14  -6   0    0.89    3.15
  14   6   1   78.11   14.28
  14  -6   1   68.35    6.77
  14   6   1   93.30   13.90
  14  -6   1   79.40   20.84
  14   6   1   81.50   16.23
  14  -6   1   97.63   26.54
  14   6   2    7.06    3.16
  14  -6   2    7.29    4.60
  14   6   2    9.48    4.86
  14  -6   2   22.24    8.86
  14   6   2    0.95    4.64
  14  -6   2    5.39    5.89
  14   6   3   84.34   10.87
  14  -6   3   78.02    9.20
  14   6   3   70.16   11.39
  14  -6   3   88.03   18.43
  14   6   3   81.19   15.93
  14  -6   3   63.56   15.06
  14   6   4    5.12    3.30
  14  -6   4    0.36    2.71
  14   6   4    4.85    2.59
  14  -6   4   15.69    5.49
  14   6   4    4.51    3.97
  14  -6   4    4.37    3.19
 -14  -8  14   15.62    6.25
 -14  -8  13   25.10    9.07
  14  -8 -13   25.06    9.16
 -14  -8  12   40.05   13.17
  14  -8 -12   53.75    8.26
 -14  -8  11   23.26    9.16
  14  -8 -11   37.39    9.17
 -14  -8  10   52.87   11.83
 -14  -8  10   57.70   10.64
  14  -8 -10   82.35   12.49
 -14  -8   9   62.44    7.50
 -14  -8   9   45.32   11.59
  14  -8  -9   88.01   14.69
 -14  -8   9   54.10   11.57
 -14  -8   8  106.53   17.25
 -14  -8   8  100.80   19.69
  14  -8  -8   93.10   23.51
 -14  -8   8  101.37   12.36
  14   8  -7   56.43   12.18
  14  -8  -7   37.23    8.66
  14  -8  -7   47.55    9.73
 -14  -8   7   44.76    8.38
  14   8  -6  151.74   13.78
  14  -8  -6  134.96   23.69
 -14  -8   6  135.54   24.35
  14   8  -5   59.07   13.33
  14   8  -5   63.16   13.75
  14  -8  -5   68.49   10.80
  14  -8  -5   75.76   17.43
 -14  -8   5   74.49   10.07
  14   8  -4  149.29   18.69
  14   8  -4  145.01   12.80
  14  -8  -4  125.21   10.43
  14  -8  -4  156.71   21.86
 -14  -8   4  161.32   22.88
  14   8  -3   88.68   19.63
  14   8  -3   82.28   21.70
  14  -8  -3   83.62   19.54
  14  -8  -3  103.97   19.69
 -14  -8   3   84.28   18.46
  14   8  -2  110.78   10.55
  14   8  -2  114.37   21.55
  14  -8  -2  100.88    8.61
  14  -8  -2  126.21   17.70
 -14  -8   2  112.31   22.90
  14   8  -1   95.53   14.23
  14   8  -1   74.96   12.52
  14  -8  -1   78.10   13.22
  14  -8  -1   89.37   21.05
 -14  -8   1   65.99   14.43
  14   8   0   99.17   17.97
  14   8   0  110.84   20.51
  14  -8   0   60.06   12.30
  14  -8   0   97.80   19.20
 -14  -8   0   63.54   14.35
  14   8   1  115.80   14.39
  14   8   1  138.95   20.32
  14  -8   1   87.54   19.46
  14  -8   1  122.52   17.17
 -14  -8  -1   84.93   18.19
  14   8   2   83.10   16.28
  14   8   2  125.15   26.22
  14  -8   2   77.86   23.80
  14  -8   2   76.80   19.10
 -14  -8  -2   64.94   22.12
  14   8   3   75.56   19.83
  14   8   3   93.92   23.86
  14  -8   3   76.88   25.03
  14  -8   3   71.90   19.96
 -14  -8  -3   90.27   22.62
 -14 -10  13    8.23    5.02
  14 -10 -13    8.22    4.76
 -14 -10  12  142.73   12.86
  14 -10 -12   73.20   30.47
 -14 -10  11   33.47    9.80
  14 -10 -11   48.21   12.33
 -14 -10  10   69.75   20.83
 -14 -10  10   80.51   20.71
  14 -10 -10   73.90   14.86
 -14 -10   9    8.51    5.26
 -14 -10   9    0.70    4.24
  14 -10  -9    2.49    5.15
 -14 -10   8   94.38   17.59
 -14 -10   8   88.92   17.89
  14 -10  -8  104.60   20.92
 -14 -10   8   83.83   16.76
  14  10  -7    1.77    3.71
  14 -10  -7    2.03    4.94
 -14 -10   7   -3.37    4.85
  14 -10  -7   -2.78    6.80
 -14 -10   7   -1.09    5.20
  14  10  -6  123.40   24.25
  14 -10  -6   92.84   19.84
 -14 -10   6  134.20   24.24
  14 -10  -6  113.27   25.40
 -14 -10   6  117.19   23.11
  14  10  -5    9.70    4.58
  14  10  -5    1.69    5.75
  14 -10  -5    9.36    6.66
  14 -10  -5   12.41    4.93
 -14 -10   5   10.16    5.71
  14  10  -4  131.22   12.61
  14  10  -4  154.89   15.65
  14 -10  -4  151.20   29.22
  14 -10  -4  138.23   28.58
 -14 -10   4  119.00   25.23
  14  10  -3   21.86    6.45
  14  10  -3   16.37    6.26
  14 -10  -3   24.75   10.02
  14 -10  -3   18.52    7.95
 -14 -10   3   20.75    7.84
  14  10  -2  104.14   22.35
  14  10  -2  128.37   28.23
  14 -10  -2  113.84   20.94
  14 -10  -2  159.90   22.15
 -14 -10   2  118.04   22.98
  14  10  -1   18.83    5.99
  14  10  -1   34.95    6.48
  14 -10  -1   34.83   10.55
  14 -10  -1   33.33    7.58
 -14 -10   1   32.72    9.22
  14  10   0   64.01   10.96
  14  10   0   68.35   14.08
  14 -10   0   63.97    9.79
  14 -10   0   78.07   13.29
 -14 -10   0   55.70   16.17
  14  10   1    0.49    3.25
  14  10   1    7.03    4.76
  14 -10   1    0.84    6.14
  14 -10   1   16.09    7.83
 -14 -10  -1    8.98    7.28
 -14 -12  10   34.15   11.50
 -14 -12  10   58.31   12.35
  14 -12 -10   30.59   16.88
 -14 -12   9   18.89    6.34
 -14 -12   9    8.43    4.25
  14 -12  -9   24.37    9.26
 -14 -12   8   56.71   17.00
 -14 -12   8   51.72   18.67
  14 -12  -8   69.06   17.47
  14  12  -7    7.47    4.33
 -14 -12   7    4.22    3.16
  14 -12  -7   11.50    7.57
 -14 -12   7   11.61    5.72
  14  12  -6   64.59   13.47
  14 -12  -6   82.88    9.78
 -14 -12   6   62.37   17.99
  14 -12  -6   79.57   14.77
 -14 -12   6   72.57   11.66
  14  12  -5   12.26    4.46
  14 -12  -5    9.68    4.46
 -14 -12   5   15.81    5.92
  14 -12  -5   13.99    6.77
 -14 -12   5   11.63    6.66
  14  12  -4  153.64   11.91
  14 -12  -4  115.43   22.95
  14 -12  -4  167.39   38.11
 -14 -12   4  106.54   23.96
  14  12  -3    4.98    3.79
  14  12  -3   13.71    7.52
  14 -12  -3   19.22    7.47
  14 -12  -3   14.99    7.31
 -14 -12   3    7.28    6.25
  14  12  -2   72.97   18.35
  14  12  -2   91.62   22.85
  14 -12  -2   90.15   19.88
  14 -12  -2   91.87   19.88
 -14 -12   2   84.95   22.58
  15   1 -11  319.33   15.49
  15  -1 -11  338.89   17.03
  15   1 -10  174.97   16.67
  15  -1 -10  163.63    8.54
  15   1  -9  120.77   20.07
  15  -1  -9  110.72   16.19
  15   1  -8  201.84    8.59
  15  -1  -8  193.05    8.85
  15   1  -8  198.97   13.62
  15  -1  -8  213.40   15.32
  15   1  -7   49.08    8.42
  15  -1  -7   49.48    8.50
  15   1  -7   54.74   11.77
  15  -1  -7   61.03   11.83
  15   1  -6  272.89   11.89
  15  -1  -6  272.79   11.78
  15   1  -6  296.15   22.31
  15  -1  -6  289.64   15.11
  15   1  -5   85.76   17.28
  15  -1  -5   89.77   15.00
  15   1  -5   93.32   17.99
  15  -1  -5   97.22   20.71
  15   1  -4  249.05   11.82
  15  -1  -4  227.81   16.90
  15   1  -4  239.00   18.08
  15  -1  -4  240.80   18.96
  15   1  -3   41.42    7.63
  15   1  -3   49.90   11.69
  15  -1  -3   57.28    9.91
  15   1  -3   70.36   12.37
  15  -1  -3   54.82   10.63
  15   1  -2  172.63   10.30
  15  -1  -2  154.94   11.11
  15   1  -2  155.22   26.99
  15  -1  -2  154.30   29.53
  15   1  -2  182.73   29.94
  15  -1  -2  174.71   17.67
  15   1  -1   42.65    6.18
  15  -1  -1   37.91    5.71
  15   1  -1   49.33    9.30
  15  -1  -1   48.85    8.01
  15   1  -1   44.33    6.84
  15  -1  -1   39.98    6.99
  15   1   0  380.09   20.51
  15  -1   0  335.85   18.73
  15   1   0  390.57   23.66
  15  -1   0  386.47   26.37
  15   1   0  362.14   29.70
  15  -1   0  345.99   23.13
  15   1   1   22.34    4.22
  15  -1   1   20.48    3.65
  15   1   1   37.91    6.98
  15  -1   1   29.24    9.32
  15   1   1   36.36    6.51
  15  -1   1   16.81    4.08
  15   1   2   42.80    9.80
  15  -1   2   39.80    8.71
  15   1   2   51.98   10.29
  15  -1   2   56.32    8.76
  15   1   2   44.84   12.87
  15  -1   2   28.04   11.14
  15  -1   3   23.13    9.28
  15   1   3   20.46    8.26
  15  -1   3   34.58    8.03
  15   1   3   39.59    7.42
  15  -1   3   35.57    4.50
  15   1   4   35.86    8.12
  15  -1   4   33.35   10.61
  15   1   4   31.26   11.55
  15  -1   4   36.46   10.75
  15   1   4   37.89    7.55
  15  -1   4   39.55   10.65
  15  -3 -12  184.64   13.48
  15   3 -11  164.60    7.08
  15  -3 -11  172.23    9.11
  15   3 -10  149.79   13.70
  15  -3 -10  156.38   20.93
  15   3  -9  181.16    9.37
  15   3  -9  175.55    8.64
  15  -3  -9  176.15   10.46
  15   3  -8  221.57    9.04
  15  -3  -8  211.47    9.23
  15   3  -8  193.34   13.34
  15  -3  -8  212.73   12.69
  15   3  -7  189.47    8.50
  15  -3  -7  204.82    9.07
  15   3  -7  182.28    9.60
  15  -3  -7  191.90   10.86
  15   3  -6  191.41    7.27
  15   3  -6  186.61   14.25
  15  -3  -6  186.16   12.63
  15   3  -6  163.97   14.96
  15  -3  -6  176.59   18.64
  15   3  -5  143.78    6.65
  15   3  -5  151.04   14.49
  15  -3  -5  154.59   15.35
  15   3  -5  160.44   21.55
  15  -3  -5  147.87    9.09
  15   3  -4  114.31   11.10
  15   3  -4   97.63   16.97
  15  -3  -4   98.00   16.10
  15   3  -4  123.22   23.93
  15  -3  -4  115.75   21.30
  15   3  -3   62.76   11.11
  15   3  -3   78.20   11.80
  15  -3  -3   71.43   12.19
  15   3  -3   79.21   16.90
  15  -3  -3   76.31   14.61
  15   3  -2  112.21   11.18
  15   3  -2   94.47   21.04
  15  -3  -2   99.83   14.63
  15   3  -2   78.99   22.71
  15  -3  -2   82.80   16.10
  15   3  -1  151.63   13.69
  15   3  -1  133.26   13.84
  15  -3  -1  147.83   18.35
  15   3  -1  138.10   24.75
  15  -3  -1  143.16   28.89
  15   3   0   94.18   10.30
  15   3   0   82.40   12.07
  15  -3   0  104.16   25.18
  15   3   0  107.01   16.82
  15  -3   0  119.38   15.79
  15   3   1  110.76   14.94
  15  -3   1  114.81    6.62
  15   3   1  119.79   16.52
  15  -3   1  147.97   21.02
  15   3   1  117.81   20.17
  15  -3   1  158.03   22.04
  15   3   2   37.03    7.33
  15  -3   2   43.22    6.20
  15   3   2   31.05    9.72
  15  -3   2   44.60    7.60
  15   3   2   40.81    8.84
  15  -3   2   58.16   10.47
  15   3   3   85.57   15.69
  15  -3   3   92.09   12.35
  15   3   3   73.84   15.96
  15  -3   3   86.15   13.42
  15   3   3   77.52   15.28
  15  -3   3   60.00   10.97
  15   3   4    7.12    3.08
  15  -3   4   13.86    6.77
  15   3   4   33.22   10.14
  15  -3   4    4.72    5.95
  15   3   4   32.28    7.73
  15  -3   4   15.24    6.03
  15  -5 -12   89.55   17.60
  15  -5 -11  161.51   15.36
  15   5 -10   16.69    3.25
  15  -5 -10    3.80    3.69
 -15  -5   9  422.10   16.13
 -15  -5   9  393.38   14.06
  15   5  -9  370.40   21.22
  15  -5  -9  443.78   17.54
 -15  -5   8  173.37   18.13
  15   5  -8  172.25    9.72
  15  -5  -8  163.47   15.18
  15   5  -8  186.88   12.38
  15  -5  -8  192.86   13.26
  15   5  -7  114.46   11.19
  15   5  -7  129.88    8.34
  15  -5  -7  133.15   10.74
  15   5  -7  130.06   20.68
  15  -5  -7  126.50   12.98
  15   5  -6  128.51   11.08
  15   5  -6  137.18   15.13
  15  -5  -6  126.35   10.20
  15   5  -6  127.00   16.35
  15  -5  -6  122.05   22.05
  15   5  -5   82.55   13.48
  15   5  -5   76.98   12.76
  15  -5  -5   83.88   11.29
  15   5  -5  104.96   17.15
  15  -5  -5   73.82   14.82
  15   5  -4   61.68    9.95
  15   5  -4   64.67   15.26
  15  -5  -4   79.46    9.68
  15   5  -4   81.03   11.50
  15  -5  -4   80.06   11.72
  15   5  -3  131.07    6.35
  15   5  -3  137.24   15.88
  15  -5  -3  133.58   24.01
  15   5  -3  149.98   27.54
  15  -5  -3  138.76   26.54
  15   5  -2   80.11   12.45
  15   5  -2  105.15   16.77
  15  -5  -2   74.95   15.92
  15   5  -2  101.37   16.77
  15  -5  -2   76.75   12.16
  15   5  -1   83.84   14.36
  15   5  -1  114.75    9.20
  15  -5  -1  102.51   16.18
  15   5  -1  111.89   18.07
  15  -5  -1  106.09   22.35
  15   5   0   64.95   11.20
  15   5   0   68.62    9.07
  15  -5   0   48.74    9.85
  15   5   0   67.81   11.00
  15  -5   0   70.23   10.34
  15   5   1   77.95   11.94
  15   5   1   71.21    9.60
  15  -5   1   60.54   12.24
  15   5   1   66.33   10.73
  15  -5   1   62.43   11.22
  15   5   2   71.06   16.38
  15   5   2   91.26   14.90
  15  -5   2   89.29   16.65
  15   5   2  105.79   20.87
  15  -5   2   79.90   11.67
  15   5   3   59.37   13.99
  15   5   3   74.03   14.23
  15  -5   3   87.52   13.19
  15   5   3   66.85   13.71
  15  -5   3   59.42   11.85
  15  -7 -13   30.99    5.54
  15  -7 -12   75.28   10.71
 -15  -7  11  238.09   10.94
  15  -7 -11  254.48   30.20
 -15  -7  10  157.76   10.24
  15  -7 -10  166.32   11.27
 -15  -7   9  115.87   10.21
 -15  -7   9   86.13   19.62
  15  -7  -9  131.17   20.95
 -15  -7   9   83.04   15.51
 -15  -7   8   45.90    8.45
  15  -7  -8   46.02    8.32
 -15  -7   8   30.49    6.99
  15   7  -7   96.69    9.36
  15   7  -7   87.81   15.75
  15  -7  -7   74.92   12.72
  15  -7  -7   81.99   14.44
 -15  -7   7   85.04   14.76
  15   7  -6  232.25   13.48
  15   7  -6  220.90   15.54
  15  -7  -6  197.60   12.13
  15   7  -6  203.46   16.41
  15  -7  -6  232.40   31.07
  15   7  -5  100.21    7.87
  15   7  -5  105.83   22.46
  15  -7  -5   93.25   20.11
  15   7  -5   95.98   26.64
  15  -7  -5  105.83   21.81
  15   7  -4  104.10   19.15
  15   7  -4   99.37   17.27
  15  -7  -4  106.25   21.58
  15   7  -4  119.52   22.31
  15  -7  -4  121.05   30.36
  15   7  -3   80.49   15.54
  15   7  -3   93.09   16.75
  15  -7  -3   77.62    8.46
  15   7  -3   72.99   12.68
  15  -7  -3   92.41   17.23
  15   7  -2   23.01    5.22
  15   7  -2   29.55    7.99
  15  -7  -2   26.33    8.14
  15   7  -2   29.35    8.70
  15  -7  -2   22.24    6.34
  15   7  -1   90.35   16.75
  15   7  -1  102.24   20.06
  15  -7  -1   88.81   22.50
  15   7  -1  105.93   21.43
  15  -7  -1  109.17   22.00
  15   7   0  139.63   24.49
  15   7   0  132.90   24.67
  15  -7   0  146.46   20.54
  15   7   0  143.04   32.43
  15  -7   0  150.29   29.71
  15   7   1   71.21   12.48
  15   7   1   55.20    9.71
  15  -7   1   72.80   15.18
  15   7   1   74.44   13.59
  15  -7   1   74.48   14.17
  15   7   2   49.03   12.57
  15   7   2   48.56   10.43
  15  -7   2   45.02   11.06
  15   7   2   53.13   16.47
  15  -7   2   39.65    7.90
  15  -9 -13   12.63    3.82
  15  -9 -12   88.70   23.71
 -15  -9  11   32.72   10.75
  15  -9 -11   49.14   13.24
 -15  -9  10  159.97   16.13
  15  -9 -10  135.18   23.10
 -15  -9   9   67.90   17.22
 -15  -9   9   49.49   10.59
  15  -9  -9   69.39   11.36
 -15  -9   9   63.20   12.46
 -15  -9   8   56.11   12.73
  15  -9  -8   86.20   20.60
 -15  -9   8   92.33   11.16
  15   9  -7   34.67    8.05
  15  -9  -7   39.65    4.89
  15  -9  -7   52.76    9.12
 -15  -9   7   25.69    9.71
  15   9  -6   67.26   14.06
  15   9  -6   60.12   16.25
  15  -9  -6   67.22   11.33
  15  -9  -6   69.17   13.78
 -15  -9   6   77.27   22.20
  15   9  -5   74.12   18.78
  15   9  -5   78.10   20.38
  15  -9  -5   93.74   10.63
  15  -9  -5   89.00   17.57
 -15  -9   5   70.91   13.66
  15   9  -4   76.85   21.22
  15   9  -4  103.90   14.08
  15  -9  -4   75.85   12.57
  15  -9  -4   90.06   24.36
 -15  -9   4   75.61   12.49
  15   9  -3   71.49   12.82
  15   9  -3   69.11   16.06
  15  -9  -3   73.17   20.59
  15  -9  -3   65.49   18.96
 -15  -9   3   75.06   12.36
  15   9  -2   75.23   15.34
  15   9  -2   68.27   18.96
  15  -9  -2   61.44   15.18
  15  -9  -2   76.43   17.54
 -15  -9   2  100.59   13.41
  15   9  -1    7.85    4.79
  15   9  -1   11.88    4.61
  15  -9  -1   10.59    7.75
  15  -9  -1   12.73    8.37
 -15  -9   1   23.95    8.82
  15   9   0   54.62   11.03
  15   9   0   60.23   12.35
  15  -9   0   74.03   10.74
  15  -9   0   54.52   11.91
 -15  -9   0   79.28   13.44
  15   9   1   16.13    6.74
  15   9   1   15.69    7.19
  15  -9   1   25.00    8.82
  15  -9   1   13.53    6.79
 -15  -9  -1   21.56   10.19
 -15 -11  11   43.70   12.17
  15 -11 -11   52.69   15.16
 -15 -11  10   29.98   11.03
  15 -11 -10   40.54    8.26
 -15 -11   9   45.05    8.02
 -15 -11   9   38.69    7.61
  15 -11  -9   38.54    9.37
 -15 -11   8   44.46   15.11
  15 -11  -8   72.98   14.47
 -15 -11   8   52.62   10.15
  15  11  -7   23.79    5.07
 -15 -11   7   19.43    9.18
 -15 -11   7   16.06    5.70
  15  11  -6   92.66   23.44
  15 -11  -6  119.45   10.88
 -15 -11   6   93.96   17.46
  15 -11  -6  139.67   22.66
 -15 -11   6  110.57   21.72
  15  11  -5   46.69   13.54
  15  11  -5   43.56    7.21
  15 -11  -5   43.86    6.19
  15 -11  -5   65.13   17.63
 -15 -11   5   38.23   11.97
  15  11  -4   66.49   16.84
  15  11  -4   83.29   18.73
  15 -11  -4  108.53   13.28
  15 -11  -4  112.41   23.56
 -15 -11   4   89.70   12.74
  15  11  -3   43.91    9.60
  15  11  -3   45.06    9.66
  15 -11  -3   28.15    7.15
  15 -11  -3   23.49    7.86
 -15 -11   3   23.52    6.99
  15  11  -2  108.60   32.38
  15  11  -2  130.92   32.64
  15 -11  -2  109.61   28.81
  15 -11  -2  145.55   35.41
 -15 -11   2  174.72   35.39
  15  11  -1   10.78    5.41
  15  11  -1   23.20    7.30
  15 -11  -1   13.50    6.36
  15 -11  -1    9.29    6.74
 -15 -11   1    8.57    6.34
  16   0 -11    7.62    3.10
  16   0 -10  195.48   10.89
  16   0  -9    3.60    2.57
  16   0  -8  194.31    7.78
  16   0  -8  168.21    8.61
  16   0  -7    4.30    3.23
  16   0  -7    2.42    2.47
  16   0  -6  294.76   12.21
  16   0  -6  292.22   24.30
  16   0  -5    9.85    4.46
  16   0  -5    3.35    2.33
  16   0  -4  291.56   15.17
  16   0  -4  283.14   39.68
  16   0  -3    5.16    4.69
  16   0  -3    3.05    3.92
  16   0  -2   93.66   17.36
  16   0  -2  112.79   20.83
  16   0  -1   -0.78    4.82
  16   0  -1    7.10    2.44
  16   0   0   45.42   11.34
  16   0   0   48.19    6.81
  16   0   1   -1.50    5.44
  16   0   1   10.55    6.93
  16   0   2  169.75   19.20
  16   0   2  151.78   28.99
  16   0   3    3.07    5.03
  16   0   3   11.73    5.22
  16  -2 -12  220.69   12.64
  16   2 -11  110.63   12.01
  16  -2 -11  123.37   15.00
  16   2 -10  176.29   17.30
  16  -2 -10  173.81   21.91
  16   2  -9   90.20    9.57
  16  -2  -9   82.48   13.95
  16   2  -8  115.45   11.09
  16  -2  -8  115.55   11.18
  16   2  -8  117.02   19.92
  16  -2  -8  127.37   10.65
  16   2  -7   93.85   14.13
  16  -2  -7  104.11    8.18
  16   2  -7  104.14   24.35
  16  -2  -7  105.34   17.50
  16   2  -6  103.53    8.29
  16  -2  -6  121.39   11.78
  16   2  -6  118.22    9.60
[truncated: 29,003 more chars]
