# Supplementary material for: Dielectric and ferroelectric sensing based on molecular recognition in Cu(1,10-phenlothroline)2SeO4·(diol) systems
Source: Nat Commun. 2017 Feb 20;8:14551. doi: 10.1038/ncomms14551 (PMC5321740; doi:10.1038/ncomms14551)
Supplement: Supplementary Data 11 — The cif file for compound 3 at 293 K. [file ncomms14551-s12.cif]

 
data_1,3-propanediol-T293K
 
_audit_creation_method            'SHELXL-2014/7'
_shelx_SHELXL_version_number      '2014/7'
_chemical_name_systematic         ?
_chemical_name_common             ?
_chemical_melting_point           ?
_chemical_formula_moiety          ?
_chemical_formula_sum
 'C27 H24 Cu N4 O6 Se' 
_chemical_formula_weight          643.00

loop_
 _atom_type_symbol
 _atom_type_description
 _atom_type_scat_dispersion_real
 _atom_type_scat_dispersion_imag
 _atom_type_scat_source
 'C'  'C'   0.0033   0.0016
 'International Tables Vol C Tables 4.2.6.8 and 6.1.1.4'
 'H'  'H'   0.0000   0.0000
 'International Tables Vol C Tables 4.2.6.8 and 6.1.1.4'
 'N'  'N'   0.0061   0.0033
 'International Tables Vol C Tables 4.2.6.8 and 6.1.1.4'
 'O'  'O'   0.0106   0.0060
 'International Tables Vol C Tables 4.2.6.8 and 6.1.1.4'
 'Cu'  'Cu'   0.3201   1.2651
 'International Tables Vol C Tables 4.2.6.8 and 6.1.1.4'
 'Se'  'Se'  -0.0929   2.2259
 'International Tables Vol C Tables 4.2.6.8 and 6.1.1.4'
 
_space_group_crystal_system       monoclinic
_space_group_IT_number            15
_space_group_name_H-M_alt         'C 2/c'
_space_group_name_Hall            '-C 2yc'
 
_shelx_space_group_comment
;
The symmetry employed for this shelxl refinement is uniquely defined
by the following loop, which should always be used as a source of
symmetry information in preference to the above space-group names.
They are only intended as comments.
;
 
loop_
 _space_group_symop_operation_xyz
 'x, y, z'
 '-x, y, -z+1/2'
 'x+1/2, y+1/2, z'
 '-x+1/2, y+1/2, -z+1/2'
 '-x, -y, -z'
 'x, -y, z-1/2'
 '-x+1/2, -y+1/2, -z'
 'x+1/2, -y+1/2, z-1/2'
 
_cell_length_a                    17.794(8)
_cell_length_b                    12.662(8)
_cell_length_c                    13.644(11)
_cell_angle_alpha                 90
_cell_angle_beta                  123.19(2)
_cell_angle_gamma                 90
_cell_volume                      2573(3)
_cell_formula_units_Z             4
_cell_measurement_temperature     293(2)
_cell_measurement_reflns_used           452
_cell_measurement_theta_min             2.7341
_cell_measurement_theta_max             27.4855
 
_exptl_crystal_description        block
_exptl_crystal_colour            blue 
_exptl_crystal_density_meas       ?
_exptl_crystal_density_method     ?
_exptl_crystal_density_diffrn     1.660          
_exptl_crystal_F_000              1300
_exptl_transmission_factor_min    ?
_exptl_transmission_factor_max    ?
_exptl_crystal_size_max           0.32 
_exptl_crystal_size_mid           0.28 
_exptl_crystal_size_min           0.22
_exptl_absorpt_coefficient_mu     2.315
_shelx_estimated_absorpt_T_min    ?
_shelx_estimated_absorpt_T_max    ?
_exptl_absorpt_correction_type          'Multi-scan'
_exptl_absorpt_correction_T_max         1.0000
_exptl_absorpt_correction_T_min         0.8216 
_exptl_absorpt_process_details    ?
_exptl_absorpt_special_details    ?
_diffrn_ambient_temperature       293(2)
_diffrn_radiation_wavelength      0.71073
_diffrn_radiation_type            MoK\a
_diffrn_source                    ?
_diffrn_measurement_device_type   'Rigark saturn 724'
_diffrn_measurement_method        ?
_diffrn_detector_area_resol_mean  ?
_diffrn_reflns_number             13836
_diffrn_reflns_av_unetI/netI      0.0302
_diffrn_reflns_av_R_equivalents   0.0395
_diffrn_reflns_limit_h_min        -23
_diffrn_reflns_limit_h_max        23
_diffrn_reflns_limit_k_min        -14
_diffrn_reflns_limit_k_max        16
_diffrn_reflns_limit_l_min        -17
_diffrn_reflns_limit_l_max        17
_diffrn_reflns_theta_min          3.212
_diffrn_reflns_theta_max          27.482
_diffrn_reflns_theta_full         25.242
_diffrn_measured_fraction_theta_max   0.996
_diffrn_measured_fraction_theta_full  0.996
_diffrn_reflns_Laue_measured_fraction_max    0.996
_diffrn_reflns_Laue_measured_fraction_full   0.996
_diffrn_reflns_point_group_measured_fraction_max   0.996
_diffrn_reflns_point_group_measured_fraction_full  0.996
_reflns_number_total              2944
_reflns_number_gt                 2651
_reflns_threshold_expression      'I > 2\s(I)'
_reflns_Friedel_coverage          0.000
_reflns_Friedel_fraction_max      .
_reflns_Friedel_fraction_full     .
 
_reflns_special_details
;
 Reflections were merged by SHELXL according to the crystal
 class for the calculation of statistics and refinement.
 
 _reflns_Friedel_fraction is defined as the number of unique
 Friedel pairs measured divided by the number that would be
 possible theoretically, ignoring centric projections and
 systematic absences.
;
 
_computing_data_collection        ?
_computing_cell_refinement        ?
_computing_data_reduction         ?
_computing_structure_solution     ?
_computing_structure_refinement 'SHELXL-2014/7 (Sheldrick, 2014)'
_computing_molecular_graphics     ?
_computing_publication_material   ?
_refine_special_details           ?
_refine_ls_structure_factor_coef  Fsqd
_refine_ls_matrix_type            full
_refine_ls_weighting_scheme       calc
_refine_ls_weighting_details
'w=1/[\s^2^(Fo^2^)+(0.0463P)^2^+1.7815P] where P=(Fo^2^+2Fc^2^)/3'
_atom_sites_solution_primary      ?
_atom_sites_solution_secondary    ?
_atom_sites_solution_hydrogens    mixed
_refine_ls_hydrogen_treatment     constr
_refine_ls_extinction_method      'SHELXL-2014/7 (Sheldrick 2014'
_refine_ls_extinction_coef        0.0076(6)
_refine_ls_extinction_expression
 'Fc^*^=kFc[1+0.001xFc^2^\l^3^/sin(2\q)]^-1/4^'
_refine_ls_number_reflns          2944
_refine_ls_number_parameters      201
_refine_ls_number_restraints      0
_refine_ls_R_factor_all           0.0472
_refine_ls_R_factor_gt            0.0411
_refine_ls_wR_factor_ref          0.0969
_refine_ls_wR_factor_gt           0.0939
_refine_ls_goodness_of_fit_ref    1.115
_refine_ls_restrained_S_all       1.115
_refine_ls_shift/su_max           0.000
_refine_ls_shift/su_mean          0.000
 
loop_
 _atom_site_label
 _atom_site_type_symbol
 _atom_site_fract_x
 _atom_site_fract_y
 _atom_site_fract_z
 _atom_site_U_iso_or_equiv
 _atom_site_adp_type
 _atom_site_occupancy
 _atom_site_site_symmetry_order  
 _atom_site_calc_flag
 _atom_site_refinement_flags_posn
 _atom_site_refinement_flags_adp
 _atom_site_refinement_flags_occupancy
 _atom_site_disorder_assembly
 _atom_site_disorder_group
O3 O 0.9937(3) -0.0272(4) 0.1116(3) 0.0561(11) Uani 0.5 1 d . . P . .
Cu1 Cu 1.0000 0.20430(3) 0.2500 0.03353(16) Uani 1 2 d S T P . .
Se1 Se 0.99303(7) -0.05082(4) 0.26345(9) 0.0312(2) Uani 0.5 1 d . . P . .
N2 N 0.90264(14) 0.30094(16) 0.11029(18) 0.0337(4) Uani 1 1 d . . . . .
C7 C 0.76672(17) 0.3982(2) 0.0535(2) 0.0374(5) Uani 1 1 d . . . . .
C6 C 0.70210(19) 0.4253(2) 0.0810(3) 0.0456(7) Uani 1 1 d . . . . .
H6A H 0.6550 0.4703 0.0315 0.055 Uiso 1 1 calc R U . . .
C5 C 0.70837(18) 0.3866(2) 0.1777(3) 0.0466(7) Uani 1 1 d . . . . .
H5A H 0.6660 0.4061 0.1941 0.056 Uiso 1 1 calc R U . . .
C8 C 0.7635(2) 0.4352(2) -0.0458(3) 0.0465(7) Uani 1 1 d . . . . .
H8A H 0.7180 0.4808 -0.0981 0.056 Uiso 1 1 calc R U . . .
C11 C 0.83785(15) 0.33044(18) 0.1287(2) 0.0307(5) Uani 1 1 d . . . . .
O1 O 0.9676(3) 0.0615(3) 0.1872(4) 0.0467(9) Uani 0.5 1 d . . P . .
C10 C 0.89667(19) 0.3372(2) 0.0151(2) 0.0425(6) Uani 1 1 d . . . . .
H10A H 0.9403 0.3175 0.0011 0.051 Uiso 1 1 calc R U . . .
C9 C 0.8278(2) 0.4037(2) -0.0647(3) 0.0485(7) Uani 1 1 d . . . . .
H9A H 0.8256 0.4266 -0.1310 0.058 Uiso 1 1 calc R U . . .
O2 O 0.91090(16) -0.1176(2) 0.1992(3) 0.0812(8) Uani 1 1 d . . . . .
N1 N 0.91138(14) 0.21892(16) 0.29693(19) 0.0351(5) Uani 1 1 d . . . . .
C12 C 0.84345(15) 0.28803(18) 0.2299(2) 0.0319(5) Uani 1 1 d . . . . .
C3 C 0.78853(19) 0.2707(2) 0.3550(3) 0.0450(7) Uani 1 1 d . . . . .
H3A H 0.7481 0.2879 0.3756 0.054 Uiso 1 1 calc R U . . .
C2 C 0.8564(2) 0.2018(2) 0.4215(3) 0.0458(7) Uani 1 1 d . . . . .
H2A H 0.8626 0.1717 0.4877 0.055 Uiso 1 1 calc R U . . .
C4 C 0.77934(17) 0.3161(2) 0.2549(2) 0.0378(6) Uani 1 1 d . . . . .
C1 C 0.91723(19) 0.1762(2) 0.3898(2) 0.0419(6) Uani 1 1 d . . . . .
H1A H 0.9629 0.1280 0.4352 0.050 Uiso 1 1 calc R U . . .
O4 O 0.9342(2) -0.3119(2) 0.3136(3) 0.0839(9) Uani 1 1 d . . . . .
H4B H 0.9403 -0.2465 0.3055 0.101 Uiso 1 1 d R U . A .
C14 C 1.0000 -0.4394(4) 0.2500 0.0784(17) Uani 1 2 d S T P . .
H14A H 0.9851 -0.4841 0.1847 0.094 Uiso 0.5 1 d R U P A .
H14C H 0.9481 -0.4839 0.2213 0.094 Uiso 0.5 1 d R U P . .
C13' C 0.9186(5) -0.3742(6) 0.2190(6) 0.0632(17) Uani 0.5 1 d . . P A 1
H13A H 0.9029 -0.3288 0.1532 0.076 Uiso 0.5 1 calc R U P A 1
H13B H 0.8682 -0.4209 0.1954 0.076 Uiso 0.5 1 calc R U P A 1
C13 C 1.0101(7) -0.3732(7) 0.3466(8) 0.091(3) Uani 0.5 1 d . . P A 2
H13C H 1.0225 -0.4189 0.4109 0.109 Uiso 0.5 1 calc R U P A 2
H13D H 1.0613 -0.3268 0.3747 0.109 Uiso 0.5 1 calc R U P A 2
 
loop_
 _atom_site_aniso_label
 _atom_site_aniso_U_11
 _atom_site_aniso_U_22
 _atom_site_aniso_U_33
 _atom_site_aniso_U_23
 _atom_site_aniso_U_13
 _atom_site_aniso_U_12
O3 0.066(3) 0.061(3) 0.033(2) -0.0030(19) 0.022(2) -0.011(2)
Cu1 0.0336(2) 0.0327(2) 0.0430(3) 0.000 0.0265(2) 0.000
Se1 0.0296(4) 0.0310(2) 0.0371(5) -0.0027(2) 0.0208(2) -0.0020(2)
N2 0.0367(11) 0.0318(10) 0.0365(11) 0.0004(9) 0.0225(9) 0.0007(8)
C7 0.0339(12) 0.0334(12) 0.0381(14) -0.0044(11) 0.0154(11) -0.0009(10)
C6 0.0356(14) 0.0435(15) 0.0510(17) -0.0012(12) 0.0194(13) 0.0084(11)
C5 0.0360(13) 0.0490(16) 0.0583(18) -0.0060(14) 0.0282(14) 0.0053(12)
C8 0.0461(16) 0.0421(15) 0.0409(16) 0.0050(12) 0.0172(14) 0.0064(12)
C11 0.0294(11) 0.0281(11) 0.0341(12) -0.0041(9) 0.0170(10) -0.0021(9)
O1 0.066(3) 0.0334(19) 0.047(2) -0.0021(16) 0.035(2) -0.0093(17)
C10 0.0497(15) 0.0433(15) 0.0422(15) 0.0023(12) 0.0300(13) 0.0019(12)
C9 0.0561(17) 0.0512(17) 0.0399(16) 0.0076(13) 0.0274(15) 0.0041(14)
O2 0.0540(14) 0.0849(18) 0.116(2) 0.0345(17) 0.0536(16) 0.0010(13)
N1 0.0361(11) 0.0337(11) 0.0412(12) 0.0031(9) 0.0249(10) 0.0015(9)
C12 0.0291(11) 0.0304(12) 0.0376(13) -0.0035(10) 0.0191(11) -0.0017(9)
C3 0.0454(15) 0.0503(16) 0.0548(17) -0.0066(13) 0.0373(14) -0.0036(13)
C2 0.0544(17) 0.0493(16) 0.0485(16) 0.0023(13) 0.0376(15) -0.0013(13)
C4 0.0342(12) 0.0385(13) 0.0448(15) -0.0063(11) 0.0243(12) -0.0016(10)
C1 0.0463(14) 0.0429(15) 0.0452(15) 0.0098(12) 0.0307(13) 0.0054(12)
O4 0.117(2) 0.0656(16) 0.116(2) 0.0178(16) 0.094(2) 0.0116(16)
C14 0.119(5) 0.044(3) 0.083(4) 0.000 0.062(4) 0.000
C13' 0.065(4) 0.062(4) 0.060(4) -0.008(3) 0.032(4) -0.020(3)
C13 0.130(8) 0.071(6) 0.087(6) 0.011(5) 0.069(6) 0.008(6)
 
_geom_special_details
;
 All esds (except the esd in the dihedral angle between two l.s. planes)
 are estimated using the full covariance matrix.  The cell esds are taken
 into account individually in the estimation of esds in distances, angles
 and torsion angles; correlations between esds in cell parameters are only
 used when they are defined by crystal symmetry.  An approximate (isotropic)
 treatment of cell esds is used for estimating esds involving l.s. planes.
;
 
loop_
 _geom_bond_atom_site_label_1
 _geom_bond_atom_site_label_2
 _geom_bond_distance
 _geom_bond_site_symmetry_2
 _geom_bond_publ_flag
O3 Se1 1.616(4) 2_755 ?
O3 O1 1.751(6) . ?
O3 Se1 2.100(4) . ?
Cu1 O1 1.948(4) . ?
Cu1 O1 1.948(4) 2_755 ?
Cu1 N1 2.009(2) 2_755 ?
Cu1 N1 2.009(2) . ?
Cu1 N2 2.125(2) 2_755 ?
Cu1 N2 2.125(2) . ?
Se1 Se1 0.5439(9) 2_755 ?
Se1 O2 1.489(3) . ?
Se1 O1 1.566(4) 2_755 ?
Se1 O3 1.616(4) 2_755 ?
Se1 O1 1.672(4) . ?
Se1 O2 1.716(3) 2_755 ?
N2 C10 1.327(3) . ?
N2 C11 1.359(3) . ?
C7 C11 1.403(4) . ?
C7 C8 1.405(4) . ?
C7 C6 1.433(4) . ?
C6 C5 1.354(4) . ?
C5 C4 1.430(4) . ?
C8 C9 1.364(4) . ?
C11 C12 1.433(3) . ?
O1 O1 1.451(9) 2_755 ?
O1 Se1 1.566(4) 2_755 ?
C10 C9 1.390(4) . ?
O2 Se1 1.716(3) 2_755 ?
N1 C1 1.329(3) . ?
N1 C12 1.361(3) . ?
C12 C4 1.404(3) . ?
C3 C2 1.357(4) . ?
C3 C4 1.407(4) . ?
C2 C1 1.406(4) . ?
O4 C13 1.401(10) . ?
O4 C13' 1.404(7) . ?
C14 C13 1.487(9) 2_755 ?
C14 C13 1.487(9) . ?
C14 C13' 1.512(8) 2_755 ?
C14 C13' 1.512(8) . ?
 
loop_
 _geom_angle_atom_site_label_1
 _geom_angle_atom_site_label_2
 _geom_angle_atom_site_label_3
 _geom_angle
 _geom_angle_site_symmetry_1
 _geom_angle_site_symmetry_3
 _geom_angle_publ_flag
Se1 O3 O1 55.25(19) 2_755 . ?
Se1 O3 Se1 7.73(7) 2_755 . ?
O1 O3 Se1 50.48(17) . . ?
O1 Cu1 O1 43.7(3) . 2_755 ?
O1 Cu1 N1 92.30(14) . 2_755 ?
O1 Cu1 N1 97.52(14) 2_755 2_755 ?
O1 Cu1 N1 97.52(14) . . ?
O1 Cu1 N1 92.30(14) 2_755 . ?
N1 Cu1 N1 169.43(12) 2_755 . ?
O1 Cu1 N2 145.96(15) . 2_755 ?
O1 Cu1 N2 103.88(14) 2_755 2_755 ?
N1 Cu1 N2 80.57(9) 2_755 2_755 ?
N1 Cu1 N2 93.31(9) . 2_755 ?
O1 Cu1 N2 103.89(14) . . ?
O1 Cu1 N2 145.96(15) 2_755 . ?
N1 Cu1 N2 93.31(9) 2_755 . ?
N1 Cu1 N2 80.57(9) . . ?
N2 Cu1 N2 109.70(12) 2_755 . ?
Se1 Se1 O2 105.4(2) 2_755 . ?
Se1 Se1 O1 91.63(18) 2_755 2_755 ?
O2 Se1 O1 146.4(2) . 2_755 ?
Se1 Se1 O3 148.7(3) 2_755 2_755 ?
O2 Se1 O3 104.8(2) . 2_755 ?
O1 Se1 O3 66.8(2) 2_755 2_755 ?
Se1 Se1 O1 69.39(18) 2_755 . ?
O2 Se1 O1 105.8(2) . . ?
O1 Se1 O1 53.1(3) 2_755 . ?
O3 Se1 O1 109.4(2) 2_755 . ?
Se1 Se1 O2 56.8(2) 2_755 2_755 ?
O2 Se1 O2 113.1(2) . 2_755 ?
O1 Se1 O2 100.47(19) 2_755 2_755 ?
O3 Se1 O2 103.4(2) 2_755 2_755 ?
O1 Se1 O2 119.39(19) . 2_755 ?
Se1 Se1 O3 23.5(2) 2_755 . ?
O2 Se1 O3 91.92(17) . . ?
O1 Se1 O3 92.99(19) 2_755 . ?
O3 Se1 O3 159.7(3) 2_755 . ?
O1 Se1 O3 53.87(19) . . ?
O2 Se1 O3 79.67(17) 2_755 . ?
C10 N2 C11 117.7(2) . . ?
C10 N2 Cu1 131.83(18) . . ?
C11 N2 Cu1 110.49(16) . . ?
C11 C7 C8 117.0(2) . . ?
C11 C7 C6 119.2(2) . . ?
C8 C7 C6 123.9(3) . . ?
C5 C6 C7 121.2(3) . . ?
C6 C5 C4 120.8(2) . . ?
C9 C8 C7 119.3(3) . . ?
N2 C11 C7 123.4(2) . . ?
N2 C11 C12 117.1(2) . . ?
C7 C11 C12 119.5(2) . . ?
O1 O1 Se1 67.20(17) 2_755 2_755 ?
O1 O1 Se1 59.68(15) 2_755 . ?
Se1 O1 Se1 18.97(5) 2_755 . ?
O1 O1 O3 113.6(4) 2_755 . ?
Se1 O1 O3 58.00(19) 2_755 . ?
Se1 O1 O3 75.6(2) . . ?
O1 O1 Cu1 68.14(13) 2_755 . ?
Se1 O1 Cu1 134.3(3) 2_755 . ?
Se1 O1 Cu1 127.0(2) . . ?
O3 O1 Cu1 138.1(3) . . ?
N2 C10 C9 122.7(3) . . ?
C8 C9 C10 120.0(3) . . ?
Se1 O2 Se1 17.80(5) . 2_755 ?
C1 N1 C12 118.7(2) . . ?
C1 N1 Cu1 126.96(18) . . ?
C12 N1 Cu1 114.09(16) . . ?
N1 C12 C4 122.7(2) . . ?
N1 C12 C11 117.1(2) . . ?
C4 C12 C11 120.1(2) . . ?
C2 C3 C4 120.0(2) . . ?
C3 C2 C1 119.7(3) . . ?
C12 C4 C3 117.0(2) . . ?
C12 C4 C5 119.1(2) . . ?
C3 C4 C5 123.8(2) . . ?
N1 C1 C2 121.9(3) . . ?
C13 C14 C13 111.5(8) 2_755 . ?
C13' C14 C13' 113.9(6) 2_755 . ?
O4 C13' C14 111.8(5) . . ?
O4 C13 C14 113.6(7) . . ?
 
_refine_diff_density_max    0.505
_refine_diff_density_min   -0.389
_refine_diff_density_rms    0.064

_shelx_res_file
;

    1.res created by SHELXL-2014/7

TITL 1 in C2/c
CELL 0.71073  17.7936  12.6616  13.6442  90.000 123.188  90.000
ZERR   4.00   0.0080   0.0080   0.0105   0.000   0.021   0.000
LATT 7
SYMM -X, Y, 0.5-Z
SFAC C  H  N  O  Cu Se
UNIT 108 96 16 24 4 4
L.S. 40
ACTA
BOND
FMAP 2
PLAN 20
TEMP 20

WGHT    0.046300    1.781500
EXTI    0.007591
FVAR       0.41384
O3    4    0.993689   -0.027189    0.111580    10.50000    0.06638    0.06132 =
         0.03255   -0.00296    0.02195   -0.01131
CU1   5    1.000000    0.204302    0.250000    10.50000    0.03357    0.03266 =
         0.04302    0.00000    0.02650    0.00000
SE1   6    0.993032   -0.050821    0.263451    10.50000    0.02960    0.03102 =
         0.03708   -0.00267    0.02084   -0.00202
N2    3    0.902640    0.300935    0.110293    11.00000    0.03675    0.03177 =
         0.03648    0.00039    0.02248    0.00065
C7    1    0.766720    0.398179    0.053519    11.00000    0.03388    0.03344 =
         0.03813   -0.00442    0.01541   -0.00089
C6    1    0.702101    0.425276    0.080996    11.00000    0.03564    0.04346 =
         0.05104   -0.00124    0.01937    0.00836
AFIX  43
H6A   2    0.654956    0.470310    0.031467    11.00000   -1.20000
AFIX   0
C5    1    0.708374    0.386565    0.177695    11.00000    0.03603    0.04903 =
         0.05835   -0.00600    0.02818    0.00534
AFIX  43
H5A   2    0.665989    0.406052    0.194118    11.00000   -1.20000
AFIX   0
C8    1    0.763479    0.435223   -0.045824    11.00000    0.04611    0.04214 =
         0.04087    0.00502    0.01715    0.00639
AFIX  43
H8A   2    0.717959    0.480765   -0.098109    11.00000   -1.20000
AFIX   0
C11   1    0.837848    0.330444    0.128673    11.00000    0.02935    0.02814 =
         0.03412   -0.00411    0.01699   -0.00212
O1    4    0.967592    0.061528    0.187173    10.50000    0.06628    0.03342 =
         0.04721   -0.00210    0.03534   -0.00930
C10   1    0.896670    0.337240    0.015055    11.00000    0.04972    0.04327 =
         0.04220    0.00230    0.03001    0.00190
AFIX  43
H10A  2    0.940330    0.317453    0.001076    11.00000   -1.20000
AFIX   0
C9    1    0.827813    0.403656   -0.064713    11.00000    0.05612    0.05123 =
         0.03989    0.00758    0.02737    0.00406
AFIX  43
H9A   2    0.825628    0.426567   -0.130989    11.00000   -1.20000
AFIX   0
O2    4    0.910904   -0.117630    0.199177    11.00000    0.05397    0.08492 =
         0.11574    0.03448    0.05357    0.00098
N1    3    0.911378    0.218921    0.296933    11.00000    0.03614    0.03367 =
         0.04118    0.00314    0.02489    0.00152
C12   1    0.843452    0.288034    0.229894    11.00000    0.02909    0.03041 =
         0.03765   -0.00352    0.01913   -0.00173
C3    1    0.788527    0.270687    0.355008    11.00000    0.04544    0.05032 =
         0.05479   -0.00660    0.03730   -0.00358
AFIX  43
H3A   2    0.748116    0.287861    0.375626    11.00000   -1.20000
AFIX   0
C2    1    0.856350    0.201824    0.421497    11.00000    0.05439    0.04926 =
         0.04853    0.00228    0.03763   -0.00135
AFIX  43
H2A   2    0.862550    0.171694    0.487716    11.00000   -1.20000
AFIX   0
C4    1    0.779336    0.316099    0.254897    11.00000    0.03417    0.03855 =
         0.04479   -0.00633    0.02431   -0.00164
C1    1    0.917232    0.176215    0.389823    11.00000    0.04635    0.04287 =
         0.04522    0.00984    0.03071    0.00541
AFIX  43
H1A   2    0.962883    0.128020    0.435189    11.00000   -1.20000
AFIX   0
O4    4    0.934203   -0.311915    0.313582    11.00000    0.11652    0.06555 =
         0.11642    0.01783    0.09369    0.01162
AFIX   3
H4B   2    0.940294   -0.246526    0.305472    11.00000   -1.20000
AFIX   0
C14   1    1.000000   -0.439351    0.250000    10.50000    0.11882    0.04368 =
         0.08340    0.00000    0.06227    0.00000
AFIX   3
H14A  2    0.985105   -0.484082    0.184652    10.50000   -1.20000

H14C  2    0.948075   -0.483863    0.221342    10.50000   -1.20000
AFIX   0
PART   1
C13'  1    0.918612   -0.374190    0.219001    10.50000    0.06495    0.06166 =
         0.05960   -0.00786    0.03191   -0.01954
AFIX  23
H13A  2    0.902862   -0.328753    0.153161    10.50000   -1.20000
H13B  2    0.868232   -0.420900    0.195363    10.50000   -1.20000
AFIX   0
PART   2
C13   1    1.010073   -0.373230    0.346568    10.50000    0.12957    0.07073 =
         0.08745    0.01139    0.06892    0.00767
AFIX  23
H13C  2    1.022474   -0.418909    0.410865    10.50000   -1.20000
H13D  2    1.061315   -0.326814    0.374706    10.50000   -1.20000
PART   0

AFIX   0
HKLF 4

REM  1 in C2/c
REM R1 =  0.0411 for    2651 Fo > 4sig(Fo)  and  0.0472 for all    2944 data
REM    201 parameters refined using      0 restraints

END

WGHT      0.0460      1.7924

REM Highest difference peak  0.505,  deepest hole -0.389,  1-sigma level  0.064
Q1    1   0.9412 -0.1010  0.2813  11.00000  0.05    0.51
Q2    1   0.8373  0.3099  0.1776  11.00000  0.05    0.34
Q3    1   1.0000 -0.3001  0.2500  10.50000  0.05    0.32
Q4    1   0.9031 -0.0418  0.1720  11.00000  0.05    0.29
Q5    1   0.9310  0.2657  0.1661  11.00000  0.05    0.26
Q6    1   0.9594  0.0000  0.1402  11.00000  0.05    0.26
Q7    1   0.9539  0.2447  0.1420  11.00000  0.05    0.23
Q8    1   0.7893  0.3055  0.3129  11.00000  0.05    0.23
Q9    1   0.7696  0.4141  0.0177  11.00000  0.05    0.22
Q10   1   0.7208  0.4165  0.1559  11.00000  0.05    0.20
Q11   1   0.9102  0.2191  0.1581  11.00000  0.05    0.20
Q12   1   0.9462 -0.3999  0.1885  11.00000  0.05    0.20
Q13   1   0.7993  0.3668  0.0866  11.00000  0.05    0.20
Q14   1   0.9221 -0.5553  0.3198  11.00000  0.05    0.19
Q15   1   0.8101  0.2993  0.2497  11.00000  0.05    0.19
Q16   1   0.9796  0.1048  0.1941  11.00000  0.05    0.18
Q17   1   0.8894  0.1932  0.4156  11.00000  0.05    0.18
Q18   1   0.8680  0.3252  0.1242  11.00000  0.05    0.17
Q19   1   0.9335 -0.3624  0.2763  11.00000  0.05    0.17
Q20   1   0.8869  0.4160  0.3620  11.00000  0.05    0.17
;
_shelx_res_checksum   30728

_shelx_hkl_file
;
   0   0  -3    7.38    7.27
   0   0   3    0.04    3.16
   0   0   3    9.85    6.12
   0   0  -4 3455.49   40.25
   0   0   4 3412.90   39.18
   0   0  -5   -2.82    7.22
   0   0  -5    2.01    4.80
   0   0   5   -0.34    3.09
   0   0  -6 3912.48   49.75
   0   0  -7    1.11    5.03
   0   0  -7    0.60    3.74
   0   0  -8 1202.02   30.06
   0   0  -8 1193.38   25.21
   0   0  -9   -9.25   10.80
   0   0  -9   -0.45    3.22
   0   0 -10  508.81   24.19
   0   0 -10  496.26   24.61
   0   0 -11   -6.09   10.60
   0   0 -11   -2.43    4.75
   0   0 -12  129.48   35.93
   0   0 -13   -3.32   10.27
   0   0 -14   94.15   18.57
  -1  -1 -14   40.91   20.94
  -1  -1 -13   45.01   16.10
  -1  -1 -12   63.80   11.86
  -1  -1 -11    6.86    6.31
  -1  -1 -10   59.91   17.49
  -1  -1  -9  205.63   16.47
  -1  -1  -9  191.01    8.14
  -1  -1  -8  446.43   16.45
  -1  -1  -8  442.97   14.56
  -1  -1  -7  645.46   21.62
  -1  -1  -7  650.68   20.84
  -1  -1  -6  819.43   24.15
  -1  -1  -6  758.84   20.39
   1   1   6  749.23   19.97
  -1  -1  -5  581.85   11.43
  -1  -1  -5  574.59    8.37
   1   1   5  541.12   13.02
  -1  -1  -4  870.47   14.56
   1   1   4  875.81   11.02
  -1  -1  -3  103.52   11.09
   1   1   3   77.65    7.04
  -1  -1  -3   84.50    6.52
   1   1   3   83.61    3.60
  -1  -1  -3   81.68    3.01
   1   1   1   31.61    2.94
  -1  -1  -1   38.07    4.00
   1   1  -2 1574.45   18.64
  -1  -1   2 1564.36   18.83
   1   1  -2 1551.70   18.17
  -1  -1   2 1595.72   18.86
   1   1  -2 1592.64   18.00
  -1  -1   2 1510.62   17.63
   1   1  -3  459.04   16.27
  -1  -1   3  435.60   14.94
   1   1  -3  502.31   18.34
  -1  -1   3  472.16   19.37
  -1  -1   3  474.79   15.18
   1   1  -4 1187.78   17.60
   1   1  -4 1098.93   16.10
  -1  -1   4 1126.37   14.93
   1   1  -4 1176.17   14.05
  -1  -1   4 1142.29   13.76
   1   1  -5  800.40   21.51
   1   1  -5  773.12   20.18
   1   1  -5  790.94   18.64
  -1  -1   5  759.68   17.98
   1   1  -6 1589.24   26.35
   1   1  -6 1562.37   24.57
   1   1  -6 1629.96   19.89
  -1  -1   6 1599.52   19.10
   1   1  -7 1351.50   37.15
   1   1  -7 1256.26   33.34
   1   1  -7 1276.28   32.22
  -1  -1   7 1269.55   31.59
   1   1  -8  184.28   11.44
   1   1  -8  182.19   19.82
  -1  -1   8  168.03    3.20
  -1  -1   8  174.54    2.69
   1   1  -9  207.43   12.80
   1   1  -9  208.35   10.45
   1   1 -10   58.92   16.43
   1   1 -10   55.17   14.94
   1   1 -11   10.40   11.17
   1   1 -11   13.78    9.34
   1   1 -12   82.63   23.77
   1   1 -12   97.31   19.98
   1   1 -13   30.80   12.55
   1   1 -14   24.82   12.48
   1   1 -15   21.97    9.14
  -2  -2 -13    5.36    5.03
  -2  -2 -12    1.47    3.36
  -2  -2 -11   14.37    6.02
  -2  -2 -10   42.71    9.90
  -2  -2  -9   34.67   10.95
  -2  -2  -8  117.70   28.23
  -2  -2  -8  114.66    4.63
  -2  -2  -7    4.19    3.10
  -2  -2  -7    2.29    2.55
   2   2   7    1.30    1.66
  -2  -2  -6   24.03    7.48
  -2  -2  -6   17.32    5.32
   2   2   6   13.41    3.76
  -2  -2  -5   66.56   15.51
  -2  -2  -5   59.03    2.37
  -2  -2  -5   60.42    7.13
   2   2   5   59.60    3.73
  -2  -2  -5   64.37    4.61
  -2  -2  -4  272.24    9.15
  -2  -2  -4  252.64    6.36
  -2  -2  -4  259.85    7.80
  -2  -2  -4  264.21    6.73
  -2  -2  -3  157.55    6.57
   2   2   3  177.29   12.88
  -2  -2  -3  168.17    5.74
  -2  -2  -3  156.65    5.48
   2   2   3  175.21    7.09
  -2  -2  -3  164.15    6.02
  -2  -2  -2  702.41    9.56
   2   2   2  680.18    9.14
  -2  -2  -2  687.77    8.43
  -2  -2  -2  694.12    8.30
   2   2   2  689.80   11.59
  -2  -2  -2  674.13    9.19
  -2  -2   0    7.75    2.22
   2   2   0   43.07   10.04
  -2  -2   0    2.16    3.92
   2   2   0    7.38    4.21
  -2  -2   0    5.70    3.11
   2   2  -1   28.10    3.66
  -2  -2   1   28.56    2.67
   2   2  -1   52.32    9.65
  -2  -2   1   28.47    7.02
   2   2  -1   31.40    9.15
  -2  -2   1   32.84    7.89
   2   2  -2 2238.83   26.56
  -2  -2   2 2143.72   25.60
   2   2  -2 2191.73   26.20
  -2  -2   2 2115.82   25.33
   2   2  -2 2165.36   25.57
  -2  -2   2 2217.91   25.84
   2   2  -3    9.57    5.33
  -2  -2   3    6.22    4.26
   2   2  -3    9.83    5.02
  -2  -2   3    6.64    5.60
   2   2  -3    9.11    2.71
  -2  -2   3    5.90    2.45
   2   2  -4  414.02   15.01
   2   2  -4  419.93   15.38
   2   2  -4  442.27   14.89
  -2  -2   4  427.80   14.07
   2   2  -5   38.05   10.97
   2   2  -5   35.00    8.46
   2   2  -5   33.45    8.49
  -2  -2   5   28.59    7.14
   2   2  -6  196.58    8.52
   2   2  -6  223.84   24.43
   2   2  -6  180.10    6.01
  -2  -2   6  180.42    4.33
   2   2  -7   21.17    6.86
   2   2  -7   26.31    7.65
   2   2  -7   22.45    4.96
  -2  -2   7   20.67    5.84
   2   2  -8  291.96   15.48
   2   2  -8  326.16   22.30
   2   2  -8  306.75    5.40
  -2  -2   8  302.39    5.46
   2   2  -9   83.51   10.41
   2   2  -9   85.38   11.71
   2   2  -9   79.05    4.53
  -2  -2   9   71.05    3.69
   2   2 -10   76.93   23.10
   2   2 -10   51.91   21.22
   2   2 -11   27.85   11.10
   2   2 -11   34.45    7.81
   2   2 -12    9.94   10.06
   2   2 -12    7.41    4.90
   2   2 -13   32.63   18.05
   2   2 -13   41.23    7.26
   2   2 -14   27.90   12.85
   2   2 -15   35.94   15.34
  -3  -3 -12   10.42    8.47
  -3  -3 -11   17.68   11.06
  -3  -3 -10  117.27   37.61
  -3  -3  -9  828.08   18.48
  -3  -3  -8  277.20   11.30
  -3  -3  -7  810.21   21.29
  -3  -3  -7  744.86   16.81
  -3  -3  -6   13.03    7.03
  -3  -3  -6    7.52    3.03
   3   3   6    8.04    1.82
  -3  -3  -6    9.29    2.77
  -3  -3  -5 1262.19   27.78
  -3  -3  -5 1231.94   24.90
  -3  -3  -5 1248.37   24.79
  -3  -3  -5 1171.16   25.47
  -3  -3  -4    3.86    3.63
  -3  -3  -4    0.66    1.16
  -3  -3  -4    0.36    0.80
   3   3   4    1.42    1.70
  -3  -3  -4    2.51    2.72
  -3  -3  -3 2599.99   32.03
   3   3   3 2456.63   29.88
  -3  -3  -3 2578.00   29.58
   3   3   3 2587.72   32.57
  -3  -3  -3 2510.39   30.81
  -3  -3  -2  829.48   19.42
  -3  -3  -2  844.33   19.90
  -3  -3  -2  844.11   19.67
   3   3   2  818.61   20.19
  -3  -3  -2  817.36   19.97
  -3  -3  -1  621.15    3.86
  -3  -3  -1  623.62    3.79
   3   3   1  616.56    9.97
  -3  -3  -1  622.15    5.94
   3   3   1  598.42   19.76
  -3  -3  -1  592.37   21.44
  -3  -3   0  259.77    8.35
   3   3   0  272.48    9.93
  -3  -3   0  259.77    9.77
   3   3   0  276.53   10.77
  -3  -3   0  256.68    9.35
   3   3  -1 3790.68   42.27
  -3  -3   1 3680.95   40.05
  -3  -3   1 3588.68   40.53
   3   3  -1 3680.79   42.07
  -3  -3   1 3540.72   40.44
   3   3  -2  166.69    7.58
  -3  -3   2  181.62    7.35
   3   3  -2  181.19    8.47
  -3  -3   2  169.89    7.43
   3   3  -2  177.08    8.59
  -3  -3   2  187.91    8.24
   3   3  -3 6142.97   67.91
   3   3  -3 6204.91   70.64
   3   3  -4 1365.84   18.86
   3   3  -4 1389.15   21.69
   3   3  -4 1368.10   18.99
   3   3  -5 1184.71   13.34
   3   3  -5 1239.45   20.88
   3   3  -5 1225.64   17.53
   3   3  -6 1273.08   29.96
   3   3  -6 1356.07   23.54
   3   3  -6 1300.14   19.20
   3   3  -7 2157.26   49.31
   3   3  -7 2202.97   48.07
   3   3  -8  102.98   10.23
   3   3  -8   87.69    9.51
   3   3  -8  103.43   11.24
   3   3  -9  676.27   24.41
   3   3  -9  703.79   22.01
   3   3  -9  674.93   20.99
   3   3 -10   18.38    9.71
   3   3 -10   -4.58    9.64
   3   3 -10    4.33    2.07
   3   3 -11  262.08   16.56
   3   3 -11  259.63   22.57
   3   3 -12   38.26    8.66
   3   3 -13   78.84   19.17
   3   3 -13   89.77   12.66
   3   3 -14   -5.61   11.88
   3   3 -14    4.51    4.20
   3   3 -15   41.01   22.33
  -4  -4 -10    3.72    5.22
  -4  -4  -9  517.27   31.25
  -4  -4  -8  332.66   21.11
  -4  -4  -7 1309.78   43.68
  -4  -4  -6  572.48   17.43
  -4  -4  -5 1873.25   35.64
   4   4   5 1870.56   37.18
  -4  -4  -5 1829.72   33.76
  -4  -4  -4  671.18   20.09
  -4  -4  -4  648.00   17.99
  -4  -4  -4  664.78   18.52
   4   4   4  658.83   19.89
  -4  -4  -3 2098.57   44.80
  -4  -4  -3 2266.55   47.71
  -4  -4  -3 2193.27   45.49
   4   4   3 2166.47   49.57
  -4  -4  -2  919.60   21.43
  -4  -4  -2  941.06   21.98
   4   4   2  922.37   22.88
  -4  -4  -2  937.89   22.54
   4   4   2  892.93   23.36
  -4  -4  -1 4757.50   53.57
   4   4   1 4736.80   56.29
  -4  -4  -1 4737.75   54.86
   4   4   1 4866.49   59.66
  -4  -4   0  659.75   15.19
   4   4   0  680.57   17.42
  -4  -4   0  678.14   17.01
   4   4   0  662.52   18.75
  -4  -4   1  978.10   11.76
   4   4  -1 1015.32   14.77
  -4  -4   1  950.39   13.70
   4   4  -1  955.91   14.72
   4   4  -2  199.27    7.61
  -4  -4   2  209.92    7.59
   4   4  -2  204.06    9.83
   4   4  -2  210.07   11.80
   4   4  -3  867.84   21.66
  -4  -4   3  853.93   20.95
   4   4  -3  845.04   21.95
   4   4  -3  854.62   25.55
   4   4  -4   49.65    5.28
   4   4  -4   55.87   15.61
   4   4  -4   49.12   14.19
   4   4  -5  710.31   21.46
   4   4  -5  705.68   20.14
   4   4  -6  314.52   29.56
   4   4  -6  317.26   16.70
   4   4  -6  300.24   12.56
   4   4  -7 2343.83   55.59
   4   4  -7 2502.02   56.67
   4   4  -7 2450.17   56.18
   4   4  -8  302.71   19.57
   4   4  -8  309.42   15.48
   4   4  -8  306.36   14.47
   4   4  -9 1264.96   31.09
   4   4  -9 1244.27   36.29
   4   4  -9 1269.12   38.66
   4   4 -10  127.19   32.91
   4   4 -10  131.14   31.97
   4   4 -10  118.77   15.31
   4   4 -11  308.90   15.70
   4   4 -11  329.12   13.30
   4   4 -11  303.25   13.65
   4   4 -12   31.18   13.75
   4   4 -12   56.67   15.46
   4   4 -13  331.98   71.04
   4   4 -13  317.54   18.82
   4   4 -14    8.97   14.29
   4   4 -14   17.11    8.13
   4   4 -15   28.88   12.24
   4   4 -15   24.54    5.64
  -5  -5  -7  222.36    8.70
  -5  -5  -6  105.01    5.79
   5   5   6  121.33   13.37
  -5  -5  -5  611.70   19.31
   5   5   5  600.64   17.78
  -5  -5  -4  395.34   10.59
  -5  -5  -4  419.81   11.69
  -5  -5  -4  421.18   10.86
  -5  -5  -4  422.87   10.14
   5   5   4  442.93   13.57
  -5  -5  -3  849.61   23.90
  -5  -5  -3  870.45   24.65
  -5  -5  -3  849.27   24.05
   5   5   3  940.06   23.66
  -5  -5  -2  105.78    4.41
  -5  -5  -2  110.87    4.95
   5   5   2  110.11   10.32
  -5  -5  -2  104.39    4.97
   5   5   2  112.35   17.40
  -5  -5   0  713.60   16.28
   5   5   0  769.28   19.70
   5   5   0  722.64   22.67
  -5  -5   1 1021.53   23.65
   5   5  -1 1002.84   25.49
   5   5  -2 1360.96   18.03
  -5  -5   2 1306.83   17.24
   5   5  -2 1341.13   20.95
   5   5  -2 1330.11   23.49
   5   5  -3 1022.62   25.25
  -5  -5   3  988.51   23.90
   5   5  -3 1028.41   27.18
   5   5  -3 1041.68   27.28
   5   5  -4  292.72   10.48
   5   5  -4  303.09   13.73
   5   5  -4  282.69   13.04
   5   5  -5 1820.91   41.20
   5   5  -5 1761.21   41.98
   5   5  -5 1910.13   42.70
   5   5  -6 1203.42   34.06
   5   5  -6 1203.01   34.27
   5   5  -6 1227.62   33.82
   5   5  -7  563.56   21.99
   5   5  -7  583.45   23.59
   5   5  -7  557.28   20.05
   5   5  -8  534.68   32.40
   5   5  -8  564.39   22.10
   5   5  -8  555.88   17.16
   5   5  -9   17.68   10.15
   5   5  -9   28.44   10.61
   5   5  -9    5.58    6.06
   5   5 -10  136.11   11.86
   5   5 -10  154.60   37.13
   5   5 -10  154.08   10.64
   5   5 -11   41.77    9.92
   5   5 -11   23.41    7.75
   5   5 -11   29.36    8.03
   5   5 -12  281.58   17.35
   5   5 -12  323.23   24.47
   5   5 -13    5.35   12.51
   5   5 -13   11.77    7.09
   5   5 -14  116.72   35.46
   5   5 -14  111.75   35.73
   5   5 -15   28.14   13.06
   5   5 -15    3.23    5.62
   6   6   6   11.47    4.23
   6   6   5    3.49    3.49
  -6  -6  -4    9.68    4.17
   6   6   4   23.58    5.60
  -6  -6  -3   55.21   10.09
   6   6   3   64.81   12.21
  -6  -6  -2  120.75    3.12
  -6  -6  -2  118.03    1.92
   6   6   2  128.95    6.17
  -6  -6  -2  123.58    4.53
   6   6   2  113.81    9.02
   6   6   1  654.67   20.11
   6   6   1  632.98   21.11
   6   6   0  125.14    8.04
   6   6   0  125.12   12.58
   6   6  -1  112.40    4.67
  -6  -6   1  126.31    4.64
   6   6  -1  116.25    7.81
   6   6  -1  130.02   13.20
   6   6  -2    1.80    2.29
  -6  -6   2    1.28    2.11
   6   6  -2    4.59    3.14
   6   6  -2    4.34    8.63
   6   6  -3   24.01    8.56
  -6  -6   3   24.08    5.23
   6   6  -3   29.77    5.64
   6   6  -3   36.85    9.61
   6   6  -4  201.46   18.73
   6   6  -4  213.86   11.88
   6   6  -4  199.73   11.21
   6   6  -5  214.20    8.70
   6   6  -5  227.94   27.20
   6   6  -5  220.08    9.73
   6   6  -6  154.19    9.68
   6   6  -6  140.26   35.96
   6   6  -6  151.16    9.00
   6   6  -7  810.23   23.56
   6   6  -7  858.16   42.16
   6   6  -7  844.57   26.70
   6   6  -8    8.65   12.37
   6   6  -8    7.27   11.07
   6   6  -8   13.73    6.41
   6   6  -9  250.77   17.64
   6   6  -9  262.12   22.06
   6   6  -9  276.43   21.83
   6   6 -10    4.86   11.65
   6   6 -10   14.77    6.51
   6   6 -10    5.79    5.34
   6   6 -11  159.60   13.21
   6   6 -11  149.44   30.49
   6   6 -11  145.83   12.39
   6   6 -12    5.39    6.57
   6   6 -12   -3.43   11.72
   6   6 -12    2.20    4.65
   6   6 -13  180.34   52.46
   6   6 -13  251.23   33.24
   6   6 -14   -0.36   12.91
   6   6 -14    6.88    5.63
   6   6 -15    9.39    8.11
   6   6 -15   27.77    7.96
   7   7   5   44.41    7.38
   7   7   4  106.64   23.70
   7   7   3  290.84   10.57
   7   7   2  289.83   10.84
   7   7   2  312.58   20.97
   7   7   1  172.78    8.13
   7   7   1  149.18    7.76
   7   7   0 1291.67   32.20
   7   7   0 1274.26   31.34
   7   7  -1  353.74   10.30
   7   7  -1  358.77   14.41
  -7  -7   2 1384.26   26.05
   7   7  -2 1423.69   30.29
   7   7  -2 1486.20   32.89
   7   7  -3  207.30    6.94
  -7  -7   3  202.92    6.68
   7   7  -3  231.82   11.42
   7   7  -3  234.10   12.55
   7   7  -4  932.43   24.02
   7   7  -4 1003.86   17.84
   7   7  -4  985.14   17.50
   7   7  -5  210.57   19.28
   7   7  -5  227.22   12.21
   7   7  -5  219.77   19.10
   7   7  -6  325.59   13.73
   7   7  -6  286.38   38.86
   7   7  -6  300.22   27.88
   7   7  -7  433.85   15.98
   7   7  -7  475.31   39.72
   7   7  -7  461.96   26.01
   7   7  -8  563.18   21.44
   7   7  -8  464.61   24.41
   7   7  -8  628.84   43.64
   7   7  -9   34.71   12.97
   7   7  -9   37.39    9.72
   7   7  -9   27.05    6.18
   7   7 -10  295.46   17.03
   7   7 -10  277.40   13.60
   7   7 -10  295.56   14.75
   7   7 -11   62.06   10.94
   7   7 -11   74.70   15.34
   7   7 -11   70.50   12.41
   7   7 -12   49.35   11.61
   7   7 -12   38.48   16.33
   7   7 -12   53.21   11.08
   7   7 -13   47.43   19.15
   7   7 -13   53.51   12.57
   7   7 -14   20.88   11.98
   7   7 -14   -1.10   10.02
   7   7 -15   10.12   13.18
   7   7 -15   20.30    6.27
   8   8   4  513.28   23.48
   8   8   3  230.87   22.89
   8   8   2  417.85   16.48
   8   8   2  445.55   27.72
   8   8   1  648.92   23.81
   8   8   1  668.83   25.53
   8   8   0  918.09   28.29
   8   8   0  919.90   29.74
   8   8  -1  540.15   18.39
   8   8  -1  534.33   19.47
   8   8  -2 1201.92   31.65
   8   8  -2 1201.68   34.65
   8   8  -2 1207.27   36.29
   8   8  -3  807.04   17.97
   8   8  -3  826.95   23.10
   8   8  -3  804.26   22.73
   8   8  -4 1363.60   30.77
   8   8  -4 1467.67   36.13
   8   8  -4 1532.47   41.22
   8   8  -5  449.74   14.82
   8   8  -5  421.18   21.35
   8   8  -5  471.77   21.31
   8   8  -6 1461.49   41.77
   8   8  -6 1448.59   46.45
   8   8  -6 1483.25   45.69
   8   8  -7  757.55   29.08
   8   8  -7  793.95   31.96
   8   8  -7  769.71   31.61
   8   8  -8  651.67   26.91
   8   8  -8  604.59   35.04
   8   8  -8  611.79   30.27
   8   8  -9  370.52   13.39
   8   8  -9  343.94   27.21
   8   8  -9  396.66   19.15
   8   8 -10  290.18   22.65
   8   8 -10  316.96   33.81
   8   8 -10  294.73   19.77
   8   8 -11  118.40   12.49
   8   8 -11  143.91   41.91
   8   8 -11  125.85   23.03
   8   8 -12   82.35   11.65
   8   8 -12   94.61   22.65
   8   8 -12  112.73   26.32
   8   8 -13    0.89   12.34
   8   8 -13   28.03   11.20
   8   8 -13    5.58    5.17
   8   8 -14   14.18    7.85
   8   8 -14   10.25    8.25
   8   8 -15   11.01    7.48
   8   8 -15   11.17    4.13
   9   9   4   17.97    5.86
   9   9   3  135.32   27.27
   9   9   2    9.44    6.26
   9   9   1  426.90   16.59
   9   9   1  443.03   23.74
   9   9   0   21.40    7.95
   9   9   0   22.46    6.89
   9   9  -1  359.03   12.00
   9   9  -1  388.35   14.76
   9   9  -2   68.87   18.82
   9   9  -2   65.53   23.58
   9   9  -3  179.21    9.71
   9   9  -3  215.28   31.94
   9   9  -4  327.43    7.74
   9   9  -4  313.37   22.56
   9   9  -4  357.13   16.73
   9   9  -5  487.34   28.40
   9   9  -5  538.28   27.15
   9   9  -5  525.05   30.58
   9   9  -6   15.08    7.38
   9   9  -6   10.94   10.28
   9   9  -6    9.05    5.50
   9   9  -7  194.65   28.20
   9   9  -7  219.59   20.64
   9   9  -7  226.79   20.86
   9   9  -8    0.39    8.13
   9   9  -8   13.12    4.48
   9   9  -8    5.76    6.05
   9   9  -9  173.67   11.53
   9   9  -9  150.09   42.65
   9   9  -9  195.98   18.50
   9   9 -10   -5.70    9.56
   9   9 -10    7.71    7.13
   9   9 -10   -6.13    9.36
   9   9 -11  196.85   45.03
   9   9 -11  205.45   49.73
   9   9 -11  216.47   33.81
   9   9 -12   15.26   12.09
   9   9 -12   31.65   12.82
   9   9 -12   20.91    9.99
   9   9 -13   53.20   11.42
   9   9 -13   39.70   10.50
   9   9 -13   39.17   11.44
   9   9 -14   25.79   12.99
   9   9 -14   22.44   11.58
  10  10   3   21.15    8.84
  10  10   2   36.39   12.14
  10  10   1   43.61   13.64
  10  10   0    8.32    9.25
  10  10  -1    6.02    3.72
  10  10  -1   12.80    5.16
  10  10  -2   10.44    7.49
  10  10  -2   17.62    9.77
  10  10  -3   52.46   23.05
  10  10  -3   49.12   11.71
  10  10  -4  126.47   32.14
  10  10  -4  123.93   33.05
  10  10  -5  438.06   24.16
  10  10  -5  447.02   59.39
  10  10  -6   18.57    4.25
  10  10  -6   13.40   10.45
  10  10  -6   25.56   12.63
  10  10  -7   -3.88    5.99
  10  10  -7    9.18    9.44
  10  10  -7   16.03    9.94
  10  10  -8    9.86    7.05
  10  10  -8   27.66   13.59
  10  10  -8   22.17   10.63
  10  10  -9    8.62    6.22
  10  10  -9    7.43    9.40
  10  10  -9   12.55    5.91
  10  10 -10    8.71    8.82
  10  10 -10   -6.17   12.85
  10  10 -10   20.97   10.18
  10  10 -11   20.84   11.02
  10  10 -11   14.78    5.78
  10  10 -11   19.10   11.79
  10  10 -12   36.46    9.19
  10  10 -12   12.81    6.77
  10  10 -12   12.45    8.74
  10  10 -13   17.18   10.03
  10  10 -13   29.18   13.85
  10  10 -13   12.77   10.32
  10  10 -14   25.43   11.12
  10  10 -14   28.55   17.16
  11  11   2   52.55   18.22
  11  11   1  129.72   39.59
  11  11   0  128.54   35.33
  11  11  -1  174.17   14.19
  11  11  -2  109.52   25.14
  11  11  -2  109.17   34.80
  11  11  -3  496.42   27.06
  11  11  -3  483.37   28.89
  11  11  -4   65.14   17.47
  11  11  -4   57.85   13.90
  11  11  -5   42.31   13.84
  11  11  -5   43.25   13.95
  11  11  -6   26.85   10.24
  11  11  -6   43.68   11.90
  11  11  -7  152.82   41.71
  11  11  -7  157.59   44.56
  11  11  -8    3.28    7.29
  11  11  -8    8.28    3.69
  11  11  -9   73.55   17.05
  11  11  -9   83.39   19.03
  11  11 -10    6.91    7.53
  11  11 -10   13.94   10.86
  11  11 -10   10.97    9.49
  11  11 -11   55.47   10.76
  11  11 -11   50.02   18.16
  11  11 -11   63.84   16.23
  11  11 -12    3.62    7.27
  11  11 -12   22.40   12.53
  11  11 -12    0.91    9.96
  11  11 -13   12.50    5.06
  11  11 -13   16.40    6.47
  11  11 -13    2.52    3.94
  12  12   1   38.47    9.45
  12  12   0  195.74   12.66
  12  12  -1   53.03   12.86
  12  12  -2  525.70   21.53
  12  12  -3   84.50   27.45
  12  12  -3   83.34   16.54
  12  12  -4  224.15   49.27
  12  12  -4  280.86   18.01
  12  12  -5   60.46   15.49
  12  12  -5   66.02   21.52
  12  12  -6  130.82   30.82
  12  12  -6  150.47   32.95
  12  12  -7   25.63   10.95
  12  12  -7   22.94   10.88
  12  12  -8  127.93   30.27
  12  12  -8  123.76   27.79
  12  12  -9    5.14    8.02
  12  12  -9   -7.15    9.60
  12  12 -10   17.81    8.37
  12  12 -10   10.28    6.98
  12  12 -11   14.62    8.32
  12  12 -11    3.37    5.73
  13  13  -2   23.32   12.60
  13  13  -3   11.48    5.32
  13  13  -4   58.74   17.44
  13  13  -5    2.43    6.79
  13  13  -5    0.28    9.71
  13  13  -6   77.87   27.79
  13  13  -6  113.43   26.45
  13  13  -7    8.01    5.90
  13  13  -7    9.05   10.15
  13  13  -8   14.36    8.61
  13  13  -8   11.39    8.82
  13  13  -9   10.61    6.79
  14  12 -10   61.64   16.05
  14  12 -10   59.76   19.86
  14  12  -9   15.02   10.64
  14  12  -9   -3.23   10.76
  14  12  -8   76.72   29.50
  14  12  -8   87.81   26.99
  14  12  -7   21.78   12.09
  14  12  -7   31.93   11.72
  14  12  -6  112.88   38.88
  14  12  -6   97.58   27.18
  14  12  -5   33.41    8.74
  14  12  -5   36.84   10.32
  14  12  -4  168.66   50.88
  14  12  -4  237.70   36.25
  14  12  -3    7.59    6.88
  14  12  -2   86.33   21.13
  13  11 -12    9.46    7.02
  13  11 -12   29.71   10.75
  13  11 -12   27.41    9.71
  13  11 -11  108.80   27.05
  13  11 -11   97.19   19.96
  13  11 -10   23.83    9.57
  13  11 -10   11.68    9.10
  13  11  -9  128.63   34.87
  13  11  -9  150.99   33.55
  13  11  -8    6.07    6.65
  13  11  -8   11.40   11.33
  13  11  -7  119.36   37.29
  13  11  -7  118.03   31.24
  13  11  -6   22.65   12.55
  13  11  -6    7.93    5.90
  13  11  -5   98.08   23.69
  13  11  -5   91.75   27.25
  13  11  -4   39.22   23.76
  13  11  -4   50.09   11.59
  13  11  -3  143.64   34.83
  13  11  -3  147.91   36.04
  13  11  -2   59.84   22.62
  13  11  -1  158.96   46.12
  13  11   0   79.42   22.96
  13  11   1   86.10   27.54
  12  10 -13    8.83    5.93
  12  10 -13    5.91    6.49
  12  10 -13    3.97    4.57
  12  10 -12   17.98    9.64
  12  10 -12   12.28    7.96
  12  10 -12   12.13    9.84
  12  10 -11   11.22   11.25
  12  10 -11    9.70    8.49
  12  10 -11    5.08    5.66
  12  10 -10   12.55    6.12
  12  10 -10   16.39   12.79
  12  10 -10   12.33    7.71
  12  10  -9   37.03    8.73
  12  10  -9   41.96   15.13
  12  10  -9   30.37   10.71
  12  10  -8   56.78   12.77
  12  10  -8   66.28   15.38
  12  10  -8   63.60   15.14
  12  10  -7   12.17    8.27
  12  10  -7   38.07    9.44
  12  10  -6   -0.77    9.51
  12  10  -6   20.86    9.59
  12  10  -5   26.94    9.73
  12  10  -5   18.49   14.38
  12  10  -4   12.96    8.12
  12  10  -4   18.72   10.79
  12  10  -3    6.00    4.33
  12  10  -3    3.88    7.31
  12  10  -2    3.11    6.89
  12  10  -2    8.50    7.52
  12  10  -1    9.72    4.72
  12  10   0    6.49    6.22
  12  10   1   25.05    9.35
  12  10   2   12.15    5.47
  11   9 -14   43.40   12.42
  11   9 -14   37.59   16.06
  11   9 -14   18.77    6.92
  11   9 -13   50.94   14.07
  11   9 -13   73.85   17.63
  11   9 -13   57.25   23.19
  11   9 -12   20.46    8.78
  11   9 -12   37.22   11.35
  11   9 -12   35.64   14.51
  11   9 -11   10.18    9.72
  11   9 -11   -0.53   10.41
  11   9 -11    8.41    3.69
  11   9 -10    8.27    5.86
  11   9 -10   25.28   12.69
  11   9 -10   18.64   10.93
  11   9  -9  179.69   11.17
  11   9  -9  184.81   31.83
  11   9  -9  236.62   57.38
  11   9  -8    9.49    5.62
  11   9  -8   -5.01   10.47
  11   9  -8    7.81    7.18
  11   9  -7  187.05   11.31
  11   9  -7  194.56   45.48
  11   9  -7  194.53   19.47
  11   9  -6    1.68    3.42
  11   9  -6   18.74   13.93
  11   9  -6   16.63    6.50
  11   9  -5   12.72    5.57
  11   9  -5   15.21    6.68
  11   9  -5   13.89    6.76
  11   9  -4   11.85    8.38
  11   9  -4   10.87    6.11
  11   9  -3  186.67   14.38
  11   9  -3  190.86   14.77
  11   9  -2   12.62    5.34
  11   9  -2    9.86    6.52
  11   9  -1  274.44   13.15
  11   9  -1  283.93   21.31
  11   9   0   19.56    5.53
  11   9   0   23.39   14.45
  11   9   1  114.81   24.88
  11   9   2   16.06    6.45
  11   9   3   56.83   17.72
  10   8 -15   15.65    6.51
  10   8 -15   16.76    7.83
  10   8 -14   42.93   14.55
  10   8 -14   16.38    7.06
  10   8 -14   22.99    5.24
  10   8 -13  103.11   40.01
  10   8 -13  102.87   21.77
  10   8 -13   90.86   23.47
  10   8 -12    7.78    9.09
  10   8 -12    7.10    6.38
  10   8 -12   -9.23    8.30
  10   8 -11   34.47    9.90
  10   8 -11   38.54   11.40
  10   8 -11   35.38    7.63
  10   8 -10   63.50   18.31
  10   8 -10   61.32   25.27
  10   8 -10   82.07   16.33
  10   8  -9  304.32   13.33
  10   8  -9  286.67   18.61
  10   8  -9  290.64   16.57
  10   8  -8  826.31   34.68
  10   8  -8  790.47   37.97
  10   8  -8  891.00   36.69
  10   8  -7  282.39   11.37
  10   8  -7  309.46   27.36
  10   8  -7  306.20   31.15
  10   8  -6 1118.73   38.35
  10   8  -6 1261.12   44.61
  10   8  -6 1327.33   47.17
  10   8  -5 1300.98   42.53
  10   8  -5 1319.41   50.30
  10   8  -5 1294.53   50.87
  10   8  -4 1437.73   46.15
  10   8  -4 1429.51   49.38
  10   8  -4 1399.44   50.72
  10   8  -3 1349.40   47.34
  10   8  -3 1343.43   46.76
  10   8  -2  431.10   21.69
  10   8  -2  453.84   25.79
  10   8  -1  370.05   12.19
  10   8  -1  407.94   20.78
  10   8   0  357.56   10.38
  10   8   0  364.10   16.72
  10   8   1  291.58   10.61
  10   8   1  279.84   18.31
  10   8   2  248.44   13.96
  10   8   3  392.00   11.94
   9   7 -15    8.25    7.41
   9   7 -15   26.11   10.89
   9   7 -14    8.33    5.98
   9   7 -14    3.04    6.64
   9   7 -13  118.49   38.33
   9   7 -13  141.70   33.28
   9   7 -13  134.20   16.43
   9   7 -12   51.85   14.96
   9   7 -12   84.50   18.13
   9   7 -12   65.39   12.40
   9   7 -11   11.60    6.97
   9   7 -11   15.47    8.63
   9   7 -11   13.95    7.36
   9   7 -10  159.63   16.02
   9   7 -10  167.86   29.19
   9   7 -10  157.23   17.39
   9   7  -9   23.78   10.90
   9   7  -9   14.95    7.34
   9   7  -9   21.45    7.49
   9   7  -8  469.10   21.19
   9   7  -8  470.68   29.36
   9   7  -8  448.34   26.11
   9   7  -7   90.84   29.97
   9   7  -7  116.02   28.29
   9   7  -7  131.37   34.59
   9   7  -6  937.61   24.40
   9   7  -6  938.56   27.25
   9   7  -6  891.13   25.95
   9   7  -5  155.61    9.09
   9   7  -5  161.89   10.77
   9   7  -5  174.43   37.03
   9   7  -4 1871.51   38.89
   9   7  -4 1871.84   42.33
   9   7  -4 1798.25   40.99
   9   7  -3   55.94    9.01
   9   7  -3   53.78   16.95
   9   7  -3   58.45   18.14
   9   7  -2 1471.95   37.34
   9   7  -2 1551.44   36.72
   9   7  -1   91.44    2.68
   9   7  -1   88.97   14.67
   9   7  -1   90.19   24.92
   9   7   0  671.76   26.64
   9   7   0  684.40   23.02
   9   7   1   37.95   10.28
   9   7   1   48.35   13.17
   9   7   2  429.50   17.11
   9   7   2  439.91   19.84
   9   7   3    6.46    6.03
   9   7   4  589.31   27.61
   8   6 -16   18.42   14.45
   8   6 -16   33.41    7.98
   8   6 -15   47.77   20.42
   8   6 -15   16.55   10.01
   8   6 -14   70.99   14.88
   8   6 -14   45.48    9.68
   8   6 -13   39.32   13.49
   8   6 -13   51.34   14.22
   8   6 -13   33.50   14.12
   8   6 -12  113.33   35.43
   8   6 -12  109.35   17.83
   8   6 -12   93.54   13.53
   8   6 -11   92.83   30.91
   8   6 -11   69.69   15.91
   8   6 -11   86.36   13.74
   8   6 -10   15.50   11.19
   8   6 -10    5.32    6.00
   8   6 -10    6.53    4.09
   8   6  -9  215.68   16.75
   8   6  -9  193.86   16.84
   8   6  -9  207.25   17.00
   8   6  -8   13.39   11.14
   8   6  -8   18.73    9.74
   8   6  -7   71.70    7.79
   8   6  -7   75.13   16.86
   8   6  -7   72.07   20.53
   8   6  -6   43.07    6.60
   8   6  -6   44.42   18.46
   8   6  -6   62.99   16.69
   8   6  -5  558.08   20.25
   8   6  -5  467.48   17.67
   8   6  -5  528.55   20.32
   8   6  -4   83.70   17.57
   8   6  -4   79.24   30.72
   8   6  -4   84.04   23.90
   8   6  -3    4.42    3.53
  -8  -6   3    3.96    3.39
   8   6  -3    8.63    6.02
   8   6  -3   14.47    7.47
   8   6  -2   61.17    9.37
  -8  -6   2   49.13    6.46
   8   6  -2   72.89   18.70
   8   6  -2   55.49   11.80
  -8  -6   1   23.96    3.77
   8   6  -1   27.11    8.03
   8   6  -1   46.57   10.34
  -8  -6   0    8.19    2.42
  -8  -6   0    6.03    2.22
   8   6   0    7.21    5.22
   8   6   0   17.10    7.34
  -8  -6  -1   54.54    3.78
   8   6   1   75.04   15.81
   8   6   1   57.51   23.34
  -8  -6  -2   20.76    7.18
   8   6   2   33.76   11.34
   8   6   2   35.97    8.33
   8   6   3  100.14    4.69
   8   6   3   88.47   20.92
   8   6   4    1.80    3.29
   8   6   5    8.60    3.02
   7   5 -16   53.40   13.63
   7   5 -16   44.06   12.35
   7   5 -15   14.88    9.57
   7   5 -15    4.24    3.83
   7   5 -14  122.48   12.26
   7   5 -14  128.46   32.02
   7   5 -13   36.12   14.45
   7   5 -13   45.34   10.12
   7   5 -12  142.31   12.53
   7   5 -12  146.45   20.18
   7   5 -12  171.43    8.74
   7   5 -11   24.96   13.92
   7   5 -11    9.35    8.00
   7   5 -11   22.93    9.12
   7   5 -10  372.97   17.83
   7   5 -10  373.66   35.08
   7   5 -10  327.90   13.62
   7   5  -9   47.55   20.39
   7   5  -9   31.89    9.41
   7   5  -9   53.62   14.53
   7   5  -8  475.69   17.97
   7   5  -8  497.51   20.27
   7   5  -8  488.68   17.98
   7   5  -7   30.74    7.68
   7   5  -7   40.22   12.16
   7   5  -7   37.86    7.67
   7   5  -6  324.55   12.14
   7   5  -6  319.22   11.00
   7   5  -6  321.22   14.39
   7   5  -5   72.24   22.61
   7   5  -5   87.63   27.18
   7   5  -5   96.07   23.56
   7   5  -4  836.86   23.74
   7   5  -4  805.65   23.57
   7   5  -4  904.66   26.38
   7   5  -3 1236.93   32.77
  -7  -5   3 1211.71   31.12
   7   5  -3 1216.45   33.74
   7   5  -3 1189.17   36.62
   7   5  -2 2006.69   43.81
  -7  -5   2 1934.95   40.66
   7   5  -2 2027.69   45.50
   7   5  -2 2068.37   46.68
  -7  -5   1 1338.21   33.74
   7   5  -1 1318.93   34.79
   7   5  -1 1292.35   34.87
  -7  -5   0 1876.70   37.87
   7   5   0 2072.11   44.77
   7   5   0 1939.27   43.31
  -7  -5  -1 1101.24   23.04
  -7  -5  -1 1170.68   23.70
   7   5   1 1111.20   28.99
   7   5   1 1174.61   26.56
  -7  -5  -2  213.24    4.48
  -7  -5  -2  218.96    4.64
   7   5   2  237.62    6.56
   7   5   2  229.78    8.78
  -7  -5  -3  449.66   13.58
   7   5   3  458.26   14.92
  -7  -5  -4   42.56   11.45
  -7  -5  -4   31.72    7.49
   7   5   4   49.35   13.86
  -7  -5  -5  173.60    7.24
   7   5   5  172.79    6.79
   6   4 -16    9.81    7.63
   6   4 -16    7.94    6.36
   6   4 -15   34.75   13.31
   6   4 -15   45.71    7.78
   6   4 -14   75.19   14.07
   6   4 -14   77.68   17.32
   6   4 -13  418.99   25.91
   6   4 -13  410.46   40.15
   6   4 -12  -11.84   13.05
   6   4 -12   -0.10    7.82
   6   4 -12    5.89    3.74
   6   4 -11  992.74   42.39
   6   4 -11  988.10   42.90
   6   4 -11  964.54   36.04
   6   4 -10    0.00   13.07
   6   4 -10   15.39    9.48
   6   4 -10    8.37    4.38
   6   4  -9 1914.43   44.75
   6   4  -9 1933.65   41.50
   6   4  -9 1851.55   38.82
   6   4  -8  429.55   32.54
   6   4  -8  438.56   22.59
   6   4  -8  433.31   24.97
   6   4  -7 1800.96   41.33
   6   4  -7 1758.07   50.63
   6   4  -7 1891.90   42.34
   6   4  -6 1042.21   30.28
   6   4  -6 1023.62   29.66
   6   4  -5 2338.13   32.31
   6   4  -5 2479.39   35.80
   6   4  -5 2309.94   31.32
   6   4  -4 1641.71   23.50
   6   4  -4 1730.48   25.95
   6   4  -4 1623.59   24.93
   6   4  -3  451.07   12.58
  -6  -4   3  470.91   12.50
   6   4  -3  446.29   15.39
   6   4  -3  466.53   21.96
   6   4  -2 1031.46   24.82
  -6  -4   2 1024.84   24.51
   6   4  -2  981.03   25.53
   6   4  -2 1040.53   26.96
   6   4  -1 2209.25   26.91
  -6  -4   1 2172.06   26.38
   6   4  -1 2155.00   32.06
   6   4  -1 2152.23   30.58
   6   4   0 1098.03   26.45
  -6  -4   0 1119.95   26.23
   6   4   0 1188.89   11.64
   6   4   0 1145.17   29.02
  -6  -4  -1  525.88   14.15
  -6  -4  -1  552.48   14.65
   6   4   1  563.33   15.94
  -6  -4  -1  549.94   15.75
   6   4   1  579.72   18.04
  -6  -4  -2  299.19   11.02
  -6  -4  -2  296.86   10.41
   6   4   2  301.43   10.82
  -6  -4  -2  296.36   10.97
   6   4   2  312.33   12.82
  -6  -4  -3 1732.09   37.05
  -6  -4  -3 1620.16   35.44
  -6  -4  -3 1703.32   34.39
   6   4   3 1698.31   37.31
  -6  -4  -4  488.00   14.24
  -6  -4  -4  455.99   12.02
  -6  -4  -4  457.61   11.94
   6   4   4  463.47   21.72
  -6  -4  -5 1725.86   48.13
  -6  -4  -5 1626.29   41.96
   6   4   5 1671.94   45.07
  -6  -4  -6   94.20   19.72
  -6  -4  -7  717.69   14.51
  -6  -4  -8   35.58   11.52
   5   3 -16   -0.49   13.07
   5   3 -15    4.97   12.06
   5   3 -15    7.49    4.47
   5   3 -14   54.91   14.87
   5   3 -14   58.35   12.68
   5   3 -13  218.42   16.34
   5   3 -13  208.73   26.50
   5   3 -12  106.57   12.41
   5   3 -12  128.45   21.73
   5   3 -11  485.00   24.06
   5   3 -11  504.72   28.05
   5   3 -11  481.38   17.63
   5   3 -10   42.10   13.57
   5   3 -10   29.72   11.87
   5   3 -10   31.67    9.61
   5   3  -9 1305.75   31.06
   5   3  -9 1280.95   29.12
   5   3  -9 1340.88   29.39
   5   3  -8  108.30   16.95
   5   3  -8  106.55   26.62
   5   3  -8   89.19    6.74
   5   3  -7 1338.17   37.50
   5   3  -7 1244.89   35.28
   5   3  -7 1301.22   35.93
   5   3  -6   75.04    9.56
   5   3  -6   83.82   29.49
   5   3  -6   81.64   17.75
   5   3  -5 1026.81   27.17
   5   3  -5 1009.90   26.66
   5   3  -4 1419.56   20.61
   5   3  -4 1365.64   21.70
   5   3  -4 1414.81   20.21
   5   3  -3  956.00   13.76
  -5  -3   3  934.92   13.23
   5   3  -3  985.61   15.41
   5   3  -3  978.88   15.40
   5   3  -2    2.77    3.48
  -5  -3   2    3.40    2.92
   5   3  -2    1.73    4.40
   5   3  -2    5.12    2.18
   5   3  -1 2674.37   30.57
  -5  -3   1 2541.14   29.08
   5   3  -1 2651.73   31.61
  -5  -3   1 2531.31   30.01
   5   3  -1 2599.18   32.44
   5   3   0  210.54    4.37
  -5  -3   0  212.06    3.69
   5   3   0  225.41    5.74
  -5  -3   0  214.32    5.35
   5   3   0  230.76    8.61
  -5  -3  -1 3395.71   40.96
  -5  -3  -1 3470.60   40.55
   5   3   1 3386.92   42.92
  -5  -3  -1 3366.81   39.99
   5   3   1 3380.13   41.69
  -5  -3  -2  372.65    9.81
  -5  -3  -2  387.13   10.41
   5   3   2  393.41   11.74
  -5  -3  -2  389.40   10.56
   5   3   2  382.16   16.63
  -5  -3  -3 1002.53   26.60
  -5  -3  -3  959.89   24.51
  -5  -3  -3  981.51   25.12
   5   3   3  985.26   25.47
  -5  -3  -4    8.24    6.79
  -5  -3  -4    0.08    1.96
  -5  -3  -4    0.51    2.70
   5   3   4    2.11    2.28
  -5  -3  -4    1.40    1.98
  -5  -3  -5 1521.67   29.06
  -5  -3  -5 1542.57   29.00
   5   3   5 1464.55   27.69
  -5  -3  -5 1518.71   28.44
  -5  -3  -6   18.70    5.47
  -5  -3  -6   13.76    4.71
  -5  -3  -6   15.98    4.91
  -5  -3  -7  696.07   28.21
  -5  -3  -8    3.31    4.89
  -5  -3  -9  271.23   25.51
  -5  -3 -10   11.42    5.14
   4   2 -16    3.99    7.26
   4   2 -15   14.10   13.06
   4   2 -14   22.95   14.58
   4   2 -14   16.08    7.09
   4   2 -13   50.50   11.80
   4   2 -13   66.21   11.06
   4   2 -12  139.18   26.67
   4   2 -12  144.94   20.46
   4   2 -11   76.55   14.17
   4   2 -11   63.01   17.86
  -4  -2  11   57.66   13.36
   4   2 -10  329.28   17.78
   4   2 -10  314.49   19.55
   4   2 -10  294.81    7.23
   4   2  -9   15.75   13.75
   4   2  -9    8.25    6.09
   4   2  -9   17.70    4.49
   4   2  -8   18.13   12.25
   4   2  -8    4.66    5.77
   4   2  -8   14.87    5.64
   4   2  -7   17.09    5.14
   4   2  -7   12.53    7.73
   4   2  -7   13.52    2.82
   4   2  -6 1439.16   22.61
   4   2  -6 1423.77   21.44
   4   2  -6 1438.81   19.66
   4   2  -5 1023.06   16.96
   4   2  -5  956.58   16.55
   4   2  -5 1007.94   14.48
   4   2  -4  267.45   10.82
   4   2  -4  280.79   11.68
   4   2  -4  283.04   10.68
  -4  -2   4  264.73    9.75
   4   2  -3  479.07   17.31
  -4  -2   3  472.55   16.24
   4   2  -3  491.65   17.71
  -4  -2   3  467.05   16.34
   4   2  -3  472.81   16.67
  -4  -2   3  483.96   16.52
   4   2  -2  335.46   15.35
   4   2  -2  359.95   13.01
  -4  -2   2  345.92   12.47
   4   2  -2  329.41   12.40
  -4  -2   2  337.81   11.90
   4   2  -1  304.82   10.44
  -4  -2   1  298.82   10.27
   4   2  -1  313.94   11.62
  -4  -2   1  305.97   11.68
   4   2  -1  317.07   11.98
  -4  -2   1  286.80   13.59
   4   2   0 4321.90   47.48
  -4  -2   0 4328.67   47.40
   4   2   0 4289.41   47.61
  -4  -2   0 4463.10   49.55
   4   2   0 4380.20   49.42
  -4  -2  -1   61.80    5.97
  -4  -2  -1   59.90    3.26
   4   2   1   70.09    4.19
  -4  -2  -1   58.42    4.60
   4   2   1   70.13    4.32
  -4  -2  -1   64.38    4.69
  -4  -2  -2  456.28   11.38
  -4  -2  -2  468.16   12.59
  -4  -2  -2  451.64   11.02
   4   2   2  476.24   12.07
  -4  -2  -2  451.94   11.10
  -4  -2  -3  388.08   11.29
  -4  -2  -3  388.31   10.58
  -4  -2  -3  392.52   10.15
   4   2   3  378.60   11.61
  -4  -2  -3  371.07    9.60
  -4  -2  -4  180.48    9.23
  -4  -2  -4  180.77    7.30
  -4  -2  -4  172.17    6.81
   4   2   4  157.89    6.65
  -4  -2  -4  165.18    6.42
  -4  -2  -5    6.19    3.53
  -4  -2  -5    6.36    1.91
  -4  -2  -5   13.87    4.01
  -4  -2  -5    7.18    2.11
  -4  -2  -5    8.67    2.51
  -4  -2  -6   -3.94    6.93
  -4  -2  -6    2.02    2.44
  -4  -2  -6    1.73    2.46
  -4  -2  -7   57.05   18.16
  -4  -2  -7   43.37   13.58
  -4  -2  -8   26.99    6.44
  -4  -2  -9   39.94    6.95
  -4  -2 -10   17.80    9.98
  -4  -2 -11   97.54   23.46
  -4  -2 -12    9.46    9.66
   3   1 -15   87.58   13.62
   3   1 -14    8.95    8.76
   3   1 -13  112.05   12.20
   3   1 -13  147.18   12.45
   3   1 -12   17.02   17.40
   3   1 -12   10.54    9.82
   3   1 -11  149.23   14.22
   3   1 -11  140.95   23.48
   3   1 -10   37.19   11.63
   3   1 -10   48.69   10.91
   3   1  -9   61.05   10.45
   3   1  -9   59.37   13.21
  -3  -1   9   45.13    8.83
  -3  -1   9   51.01    6.13
   3   1  -8  987.17   26.58
   3   1  -8  949.28   23.09
   3   1  -8  910.71    8.95
  -3  -1   8  884.66   25.72
   3   1  -7  882.93   27.05
   3   1  -7  862.37   24.40
   3   1  -7  901.78   23.34
  -3  -1   7  853.74   22.67
   3   1  -6 2755.27   40.83
   3   1  -6 2809.97   35.49
   3   1  -6 2873.82   34.32
  -3  -1   6 2774.69   33.01
   3   1  -5  407.47   15.58
   3   1  -5  391.81   14.63
   3   1  -5  412.19   14.52
  -3  -1   5  424.77   14.31
  -3  -1   4 3707.62   42.17
   3   1  -3  460.64   19.09
  -3  -1   3  418.87   15.70
   3   1  -3  416.66   15.81
  -3  -1   3  408.83   16.07
   3   1  -3  392.59   13.52
  -3  -1   3  422.21   14.98
   3   1  -2 2125.42   24.95
  -3  -1   2 2039.77   23.66
   3   1  -2 2033.76   25.67
  -3  -1   2 2110.89   24.71
   3   1  -2 2180.79   25.22
  -3  -1   2 2091.00   24.16
   3   1  -1  928.44   13.05
  -3  -1   1  929.25   11.49
   3   1  -1  951.16   12.48
  -3  -1   1  943.89   12.19
   3   1  -1  926.89   12.31
  -3  -1   1  921.01   11.82
   3   1   0 4753.61   51.74
  -3  -1   0 4451.79   48.37
   3   1   0 4711.16   51.75
  -3  -1   0 4504.04   49.43
   3   1   0 4647.12   50.96
  -3  -1   0 4447.35   49.44
  -3  -1  -1  138.01    6.33
   3   1   1  142.02    5.78
   3   1   1  137.56    6.17
  -3  -1  -2 1360.29   17.03
  -3  -1  -2 1357.03   16.33
  -3  -1  -2 1413.21   16.95
   3   1   2 1423.39   17.22
  -3  -1  -2 1379.03   16.31
  -3  -1  -3  452.73   11.90
  -3  -1  -3  458.71   11.35
  -3  -1  -3  489.10   12.08
  -3  -1  -3  463.82   10.89
  -3  -1  -4  445.31   14.05
  -3  -1  -4  430.14   11.33
   3   1   4  400.74   10.30
  -3  -1  -4  418.43    9.92
  -3  -1  -4  432.58   10.04
  -3  -1  -5  381.25   19.95
  -3  -1  -5  360.73   12.72
   3   1   5  333.64   11.43
  -3  -1  -6  825.67   26.92
  -3  -1  -6  742.60   23.06
  -3  -1  -7  253.54   10.80
  -3  -1  -7  269.34    7.62
  -3  -1  -8  580.79   24.74
  -3  -1  -8  547.24   20.98
  -3  -1  -9   43.26   10.26
  -3  -1 -10  444.27   43.04
  -3  -1 -11   35.60   10.95
  -3  -1 -12    4.13    5.90
  -3  -1 -13    6.49    6.73
   2   0 -15    3.55   11.48
   2   0 -14  162.56   51.59
   2   0 -13    6.51   11.79
   2   0 -12  146.64   16.45
   2   0 -12  133.97   22.01
   2   0 -11    0.26   12.27
   2   0 -11    5.09    3.04
   2   0 -10  595.86   25.56
   2   0 -10  602.24   19.60
   2   0  -9   -3.05   11.89
   2   0  -9    3.32    1.93
  -2   0   9    0.24    0.61
  -2   0   9    1.63    0.78
   2   0  -8 2213.41   53.39
   2   0  -8 2133.63   44.71
  -2   0   8 2077.80   41.04
   2   0  -7    2.25    9.87
   2   0  -7    2.62    4.41
  -2   0   7    1.48    0.96
   2   0  -6  700.73   20.65
   2   0  -6  662.59   17.16
  -2   0   6  665.99   15.92
   2   0  -5    5.91    4.11
   2   0  -5    3.27    2.60
  -2   0   5    0.94    3.23
  -2   0   5   -2.23    1.61
  -2   0   5    1.90    1.97
  -2   0   4 6544.62   72.36
  -2   0   4 6552.67   71.34
   2   0  -3   13.57    6.87
  -2   0   3    4.41    4.87
   2   0  -3   12.24    5.62
  -2   0   3    6.86    4.49
   2   0  -3    3.70    3.11
  -2   0   3    5.23    3.17
  -2   0  -1    8.01    2.45
  -2   0  -1    0.24    1.89
  -2   0  -1    1.77    1.77
   2   0   1    0.45    2.22
  -2   0  -1    2.05    1.23
  -2   0  -1    1.08    0.79
  -2   0  -3    5.65    3.61
   2   0   3    2.40    1.70
  -2   0  -3    4.63    2.32
   2   0   3   -0.30    2.92
  -2   0  -3    1.13    1.45
  -2   0  -3    1.22    1.01
  -2   0  -4 2580.60   31.38
   2   0   4 2405.02   29.71
  -2   0  -4 2520.41   28.10
  -2   0  -4 2526.07   28.05
  -2   0  -5   -0.66    3.21
   2   0   5    1.55    3.43
  -2   0  -6 1953.17   44.95
  -2   0  -6 1873.78   41.88
  -2   0  -7    8.94    8.74
  -2   0  -7   -2.25    5.38
  -2   0  -8 2013.71   47.54
  -2   0  -8 1882.31   41.32
  -2   0  -9    8.50    7.61
  -2   0  -9   -0.33    5.98
  -2   0 -10   63.11   18.38
  -2   0 -10   38.07   14.16
  -2   0 -11   -7.35    9.99
  -2   0 -12  173.99   46.10
  -2   0 -13    2.41    6.49
   1  -1 -15   17.63    9.92
   1  -1 -14   13.36    6.65
   1  -1 -13   28.75   10.42
   1  -1 -12   92.69   29.35
   1  -1 -11    7.37   11.72
   1  -1 -11    7.37    2.74
   1  -1 -10   50.17   13.74
   1  -1 -10   52.91   15.57
   1  -1  -9  192.79   12.11
   1  -1  -9  202.90    8.10
   1  -1  -8  176.23   37.29
   1  -1  -8  166.39    5.96
   1  -1  -7 1280.94   35.10
   1  -1  -7 1263.74   32.91
  -1   1   7 1272.22   32.48
   1  -1  -6 1549.76   21.04
  -1   1   6 1604.92   18.84
   1  -1  -5  772.74   18.63
  -1   1   5  748.47   18.87
  -1   1   5  767.24   17.76
   1  -1  -4 1147.32   15.98
  -1   1   4 1132.71   15.56
   1  -1  -4 1174.31   14.33
  -1   1   4 1136.24   13.88
   1  -1  -4 1174.38   13.51
   1  -1  -3  486.51   17.48
  -1   1   3  460.35   15.88
  -1   1   3  485.24   15.89
  -1   1   3  514.96   17.85
   1  -1  -2 1599.59   18.89
  -1   1   2 1659.15   19.38
  -1   1   2 1613.62   18.83
   1  -1  -2 1570.19   17.69
  -1   1  -1   45.34    7.07
   1  -1   1   31.20    2.42
  -1   1  -1   41.10    3.11
   1  -1   1   30.25    2.01
  -1   1  -1   39.48    2.18
   1  -1   1   23.85    7.24
  -1   1  -2 5578.05   61.58
  -1   1  -2 5407.54   59.51
   1  -1   2 5565.73   61.40
  -1   1  -3   79.83    5.84
   1  -1   3   73.62    4.75
  -1   1  -3   78.67    5.55
   1  -1   3   85.03    5.47
  -1   1  -3   88.71    4.01
   1  -1   3   76.20    3.53
  -1   1  -4  893.08   13.97
  -1   1  -4  891.34   13.58
   1  -1   4  849.06   12.45
  -1   1  -4  901.80   10.66
   1  -1   4  899.22   10.95
  -1   1  -5  597.85   17.29
  -1   1  -5  576.94    9.45
  -1   1  -5  566.24    3.90
   1  -1   5  567.26    3.72
  -1   1  -6  813.33   24.94
  -1   1  -6  761.31   27.47
  -1   1  -6  767.72   18.79
   1  -1   6  760.07   18.60
  -1   1  -7  734.09   25.77
  -1   1  -7  675.17   22.05
  -1   1  -8  506.13   41.26
  -1   1  -8  446.49   15.67
  -1   1  -9  199.16   46.58
  -1   1  -9  208.29   15.37
  -1   1 -10   72.91   15.38
  -1   1 -10   60.01   14.41
  -1   1 -11   21.13   11.21
  -1   1 -11    2.56    6.64
  -1   1 -12   38.21    8.01
  -1   1 -13   42.52   11.73
  -1   1 -14   46.97   25.01
   0  -2 -14   -3.38    9.86
   0  -2 -13    1.53    7.37
   0  -2 -12    2.89    9.84
   0  -2 -11    3.09   10.21
   0  -2 -10    5.09    5.98
   0  -2  -9   92.61   12.94
   0  -2  -9   74.11    8.23
   0  -2  -8  254.05   15.36
   0  -2  -8  235.24   12.31
   0   2   8  215.54    4.69
   0  -2  -7   64.22   15.48
   0  -2  -7   67.24    4.17
   0   2   7   57.70    6.98
   0  -2  -6    9.70    4.28
   0  -2  -6   10.02    2.68
   0   2   6    9.62    2.62
   0   2   6    8.99    2.29
   0  -2  -6    6.99    1.91
   0  -2  -5    2.91    3.00
   0   2   5    1.95    2.02
   0  -2  -5    1.00    1.55
   0  -2  -4   68.08   17.70
   0   2   4   54.22   11.68
   0  -2  -4   61.62    4.08
   0   2   4   59.53    2.43
   0   2   4   58.04   10.08
   0  -2  -4   65.51    3.38
   0   2   3   59.28   12.24
   0   2   3   59.43    4.81
   0  -2  -3   51.91    7.55
   0  -2  -1  533.02   16.67
   0   2   1  522.21   16.31
   0   2   1  522.93   16.63
   0  -2  -1  515.93   16.09
   0   2   1  510.25   16.68
   0  -2  -1  497.43   16.16
   0  -2   0 3800.81   41.79
   0   2  -1  565.02   17.98
   0  -2   1  537.57   17.25
   0   2  -1  522.47   16.91
   0  -2   1  536.29   17.53
   0   2  -1  524.36   16.86
   0  -2   1  493.82   15.95
   0   2  -2 1370.91   17.49
   0  -2   2 1335.03   16.73
   0   2  -2 1372.82   18.45
   0  -2   2 1352.09   17.91
   0   2  -2 1406.32   17.56
   0  -2   2 1348.64   16.91
   0   2  -3   73.06   16.95
   0  -2   3   50.48   10.71
   0   2  -3   63.90   17.43
   0  -2   3   55.92   14.07
   0   2  -3   53.23    4.55
   0  -2   3   57.27   11.26
   0   2  -4   77.89   15.49
   0   2  -4   72.91    9.19
   0   2  -4   61.94    6.63
   0  -2   4   72.12    9.11
   0   2  -5    6.09    4.44
   0   2  -5    3.24    5.93
   0   2  -5    1.76    1.36
   0  -2   5    2.07    2.92
   0   2  -6    4.65    4.17
   0   2  -6   -3.12    7.42
   0   2  -6    7.09    2.07
   0  -2   6    6.65    2.03
   0   2  -7   66.03   13.78
   0   2  -7   60.70   14.97
   0   2  -7   56.41    3.63
   0  -2   7   57.21    4.15
   0   2  -8  220.72   11.96
   0   2  -8  226.11   10.42
   0   2  -8  232.60    5.34
   0  -2   8  222.16    4.02
   0   2  -9   85.63   22.84
   0   2  -9   72.82   20.65
   0   2 -10   12.99    8.15
   0   2 -10    6.45    8.17
   0   2 -11   11.49    9.30
   0   2 -11    6.21    6.20
   0   2 -12    7.12    5.47
   0   2 -12   -7.16    6.97
   0   2 -13   14.95   12.47
   0   2 -14    6.31    6.53
  -1  -3 -14    7.92    7.76
  -1  -3 -12    6.57    4.22
  -1  -3 -11  171.61   13.61
  -1  -3 -10   56.10   14.38
  -1  -3  -9   30.34    7.93
  -1  -3  -8   22.48    6.90
  -1  -3  -8    7.59    2.74
  -1  -3  -7 2542.36   52.42
  -1  -3  -7 2296.37   39.88
  -1  -3  -7 2555.84   45.14
   1   3   7 2417.84   42.46
  -1  -3  -7 2360.46   40.92
  -1  -3  -6   45.38    9.73
  -1  -3  -6   45.32    1.89
  -1  -3  -6   48.77    1.09
  -1  -3  -6   43.54    2.88
  -1  -3  -5 1867.84   41.09
   1   3   5 1800.65   39.47
  -1  -3  -5 1807.92   38.02
  -1  -3  -4    6.10    5.16
   1   3   4    8.95    2.29
   1   3   4   16.03    5.56
  -1  -3  -3 2196.92   25.71
   1   3   3 2148.02   24.55
   1   3   3 2242.45   26.85
  -1  -3  -3 2100.34   25.04
  -1  -3  -2 1618.64   18.41
   1   3   2 1594.61   18.06
  -1  -3  -2 1594.83   17.50
   1   3   2 1569.48   19.30
  -1  -3  -2 1535.81   18.85
   1   3   0 1264.88   14.11
   1   3   0 1304.11   17.18
  -1  -3   0 1283.76   16.87
  -1  -3   0 1236.12   16.38
   1   3  -1 2825.98   31.55
   1   3  -1 2733.95   32.65
  -1  -3   1 2670.26   31.23
   1   3  -1 2767.25   32.85
  -1  -3   1 2709.57   31.86
   1   3  -2  959.77   13.99
  -1  -3   2  928.27   12.48
   1   3  -2  907.59   14.93
  -1  -3   2  917.52   13.24
   1   3  -2  928.90   13.85
  -1  -3   2  933.47   13.64
   1   3  -3 3370.55   39.33
   1   3  -3 3311.08   39.51
  -1  -3   3 3236.07   36.99
   1   3  -4  618.96   11.22
   1   3  -4  606.57   11.32
   1   3  -4  608.25    7.73
  -1  -3   4  587.58   19.24
   1   3  -5 4436.91   55.22
   1   3  -5 4245.22   54.11
   1   3  -6  239.12   12.43
   1   3  -6  245.02    9.54
  -1  -3   6  225.59   10.60
   1   3  -7 1176.98   31.46
   1   3  -7 1135.53   27.86
   1   3  -7 1097.25   23.64
  -1  -3   7 1049.84   23.10
   1   3  -8  167.50   28.51
   1   3  -8  139.72   10.06
   1   3  -8  133.14    5.03
  -1  -3   8  126.84    4.13
   1   3  -9 1560.06   46.54
   1   3  -9 1464.18   42.33
   1   3  -9 1426.97   37.58
   1   3 -10    5.38    7.48
   1   3 -10   -0.54    9.05
   1   3 -11  120.55   31.33
   1   3 -11  123.64   30.11
   1   3 -12   36.07    9.77
   1   3 -12   32.55   15.26
   1   3 -13   51.56   12.54
   1   3 -13   47.60   11.92
   1   3 -14    7.72    5.88
  -2  -4 -12   -0.18    7.13
  -2  -4 -11  107.65   28.11
  -2  -4 -10   69.56    7.92
  -2  -4  -9 1980.39   26.20
  -2  -4  -8    7.19    8.12
  -2  -4  -7 1786.74   41.22
  -2  -4  -6  811.31   21.64
   2   4   6  732.16   18.43
  -2  -4  -6  726.42   18.31
  -2  -4  -5 2311.07   46.75
   2   4   5 2223.30   46.02
  -2  -4  -5 2265.03   44.87
  -2  -4  -4  995.60   25.68
   2   4   4  937.99   23.92
   2   4   4  993.52   26.96
  -2  -4  -4  974.77   25.46
   2   4   3 7133.90   80.36
   2   4   3 7035.46   84.97
  -2  -4  -2  555.29   13.14
   2   4   2  528.15   11.86
  -2  -4  -2  535.34   12.67
   2   4   2  536.29   14.30
   2   4  -1 2170.49   25.77
  -2  -4   1 2174.05   24.41
   2   4  -1 2164.69   26.68
   2   4  -1 2137.60   26.71
   2   4  -2   41.86   10.00
  -2  -4   2   34.01    8.19
   2   4  -2   37.27    8.96
   2   4  -2   42.85   14.22
   2   4  -3 1833.21   22.96
   2   4  -3 1916.96   25.90
   2   4  -3 1821.21   23.21
   2   4  -4   13.10    6.38
   2   4  -4    8.93    8.71
   2   4  -5 2820.98   40.41
   2   4  -5 2810.27   37.28
   2   4  -6  231.64   12.69
   2   4  -6  215.94   12.13
   2   4  -6  253.48   10.81
   2   4  -7 1827.87   41.20
   2   4  -7 1920.34   42.49
   2   4  -7 1909.81   40.26
   2   4  -8   54.86   12.96
   2   4  -8   59.27   13.56
   2   4  -8   62.93    7.90
   2   4  -9  513.44   19.82
   2   4  -9  565.24   22.42
   2   4  -9  538.40   15.54
   2   4 -10   24.48   16.45
   2   4 -10   19.36    7.69
   2   4 -10   23.59    4.58
   2   4 -11  550.75   20.75
   2   4 -11  497.36   14.43
   2   4 -12   57.70   18.86
   2   4 -12   33.07   13.79
   2   4 -13  152.19   24.24
   2   4 -13  117.99   21.57
   2   4 -14   46.57   14.04
   2   4 -15   32.58   13.03
  -3  -5  -9   84.92    7.22
  -3  -5  -8  968.04   15.80
  -3  -5  -7  268.70    9.81
   3   5   7  254.08    6.04
  -3  -5  -6  309.94   10.92
   3   5   6  304.22    8.01
  -3  -5  -5  349.99    7.77
   3   5   5  321.95   14.94
  -3  -5  -4  384.48    6.22
   3   5   4  362.45    5.22
   3   5   4  355.77    9.62
  -3  -5  -3 2805.85   57.79
  -3  -5  -3 2860.22   59.12
  -3  -5  -3 2850.46   58.65
   3   5   3 2896.52   63.94
  -3  -5  -2 6969.92   79.78
   3   5   2 6943.23   86.58
   3   5   1  458.04   14.95
  -3  -5  -1  432.32   11.21
   3   5   1  445.62   16.44
   3   5   0 2168.07   28.65
  -3  -5   0 2111.26   26.20
   3   5   0 2228.87   29.67
   3   5  -1 1437.43   17.95
  -3  -5   1 1434.79   17.32
   3   5  -1 1462.62   20.96
   3   5  -1 1507.60   22.15
   3   5  -2  259.80    8.12
  -3  -5   2  257.15    7.22
   3   5  -2  259.18   10.94
   3   5  -2  260.49   11.00
   3   5  -3  267.16    9.00
   3   5  -3  278.36   12.69
   3   5  -3  264.56   10.88
   3   5  -4  813.43   21.72
   3   5  -4  869.33   24.72
   3   5  -4  837.35   23.95
   3   5  -5  947.47   27.40
   3   5  -5  905.87   26.65
   3   5  -5  987.73   27.47
   3   5  -6  468.47   25.32
   3   5  -6  493.56   12.64
   3   5  -6  465.67   21.29
   3   5  -7  720.87   28.24
   3   5  -7  781.18   28.38
   3   5  -7  801.00   25.52
   3   5  -8  807.36   26.59
   3   5  -8  767.06   24.29
   3   5  -8  767.50   23.15
   3   5  -9  150.94   31.54
   3   5  -9  165.24   14.82
   3   5  -9  126.48    6.60
   3   5 -10  148.33   33.39
   3   5 -10  143.15   14.54
   3   5 -10  118.83   22.63
   3   5 -11   69.19   13.00
   3   5 -11   59.97   16.06
   3   5 -12  157.64   35.31
   3   5 -12  135.91   44.92
   3   5 -13   13.47   12.63
   3   5 -13   11.32    6.63
   3   5 -14   98.06   33.98
   3   5 -14   95.25   24.93
   3   5 -15  -10.56   12.94
   3   5 -15    6.07    4.87
  -4  -6  -7   13.70    5.29
  -4  -6  -6   24.96    5.35
   4   6   6   23.12    5.40
  -4  -6  -5   15.87    7.07
   4   6   5   22.71    8.38
  -4  -6  -4    2.41    1.68
  -4  -6  -4    3.33    4.40
   4   6   4    5.42    5.16
  -4  -6  -3    2.02    1.20
  -4  -6  -3    2.28    1.09
  -4  -6  -3    1.24    1.41
   4   6   3    2.31    3.12
   4   6   2  980.89   20.59
  -4  -6  -2  983.15   20.92
   4   6   2 1008.69   23.54
   4   6   1   13.78    3.36
  -4  -6  -1   13.77    3.58
   4   6   1   19.22    6.50
   4   6   0 1085.34   33.23
   4   6   0 1072.15   28.98
  -4  -6   1  225.34    3.02
   4   6  -1  227.80   10.66
   4   6  -1  233.81   13.17
   4   6  -2  270.69    8.23
  -4  -6   2  250.46    7.05
   4   6  -2  250.25   11.17
   4   6  -2  257.79   10.33
   4   6  -3   24.37    7.34
   4   6  -3   20.12    8.42
   4   6  -3   17.24    8.70
   4   6  -4    2.21    7.81
   4   6  -4    1.70    5.40
   4   6  -4    5.57    4.99
   4   6  -5  377.96   15.54
   4   6  -5  414.97   17.14
   4   6  -5  408.06   23.83
   4   6  -6   53.54   13.78
   4   6  -6   74.84   18.81
   4   6  -6   60.15   11.22
   4   6  -7    6.05    9.53
   4   6  -7    9.45    6.26
   4   6  -7    8.34    3.59
   4   6  -8   31.88   10.19
   4   6  -8   19.08   10.83
   4   6  -8   10.55    5.11
   4   6  -9   36.69   11.26
   4   6  -9   37.68   10.37
   4   6  -9   41.87    8.89
   4   6 -10   11.27   14.06
   4   6 -10   -3.41   11.73
   4   6 -10    6.84    5.18
   4   6 -11   40.10   10.59
   4   6 -11   18.28   10.24
   4   6 -11   15.61    5.58
   4   6 -12    7.79    7.51
   4   6 -12    7.72    7.99
   4   6 -13   10.08    6.67
   4   6 -13   13.98    6.70
   4   6 -14   13.36   19.99
   4   6 -14    2.93    5.06
   4   6 -15   85.85   15.22
   4   6 -15   73.85   23.82
   5   7   6  305.48   16.19
   5   7   5  160.93   13.90
   5   7   4  237.09   11.10
   5   7   3    6.64    4.84
   5   7   2  604.45   16.37
  -5  -7  -2  574.04   15.66
   5   7   2  575.54   19.25
   5   7   1  142.56    7.39
   5   7   1  145.26    9.64
   5   7   0  855.02   34.15
   5   7   0  814.74   27.07
   5   7  -1  159.02    2.36
   5   7  -1  158.59    3.28
   5   7  -1  143.36   10.26
   5   7  -1  154.43   22.08
  -5  -7   2 1706.78   33.99
   5   7  -2 1826.85   39.27
   5   7  -2 1786.47   39.35
   5   7  -3   75.75    6.85
   5   7  -3   80.56   22.66
   5   7  -3   76.49   19.41
   5   7  -4  542.47   18.24
   5   7  -4  538.35   20.37
   5   7  -4  516.12   20.82
   5   7  -5    7.78    4.42
   5   7  -5    9.59    6.97
   5   7  -5    3.78    4.71
   5   7  -6 1742.15   35.75
   5   7  -6 1817.41   39.57
   5   7  -6 1765.47   41.06
   5   7  -7   25.90    7.02
   5   7  -7   18.37   14.45
   5   7  -7   37.30    9.29
   5   7  -8  565.09   21.20
   5   7  -8  599.05   27.70
   5   7  -8  616.03   21.22
   5   7  -9  122.58   31.45
   5   7  -9  137.77   38.81
   5   7  -9   97.97   22.15
   5   7 -10  135.82   36.88
   5   7 -10  150.55   17.17
   5   7 -10  137.69   25.65
   5   7 -11   19.43   13.39
   5   7 -11    7.44    6.84
   5   7 -11   10.73    4.17
   5   7 -12  269.76   17.25
   5   7 -12  230.28   40.18
   5   7 -13   16.08    9.27
   5   7 -13   24.42    9.15
   5   7 -14  148.77   16.89
   5   7 -14  136.96   31.54
   5   7 -15   -2.88   12.53
   5   7 -15   11.96    8.36
   6   8   5  246.09   11.23
   6   8   4  390.93   18.04
   6   8   3    3.49    3.88
   6   8   2 1371.94   38.75
   6   8   2 1461.10   43.46
   6   8   1  700.57   18.53
   6   8   1  642.34   21.51
   6   8   0  917.14   22.48
   6   8   0  939.10   25.55
   6   8  -1 1170.16   25.87
   6   8  -1 1136.20   31.35
  -6  -8   2 1542.57   28.59
   6   8  -2 1535.80   39.99
   6   8  -2 1575.71   34.40
   6   8  -3  275.47    6.81
   6   8  -3  299.43   12.76
   6   8  -3  282.47   15.10
   6   8  -4 2180.46   42.61
   6   8  -4 2089.89   49.37
   6   8  -4 2216.87   46.15
   6   8  -5  416.97   15.89
   6   8  -5  402.07   35.23
   6   8  -5  422.34   34.73
   6   8  -6  742.29   21.16
   6   8  -6  739.70   23.35
   6   8  -6  720.11   23.67
   6   8  -7 1047.02   31.00
   6   8  -7 1045.93   35.33
   6   8  -7 1083.69   39.55
   6   8  -8  193.02   45.39
   6   8  -8  175.34   44.93
   6   8  -8  202.97   43.07
   6   8  -9  349.83   16.04
   6   8  -9  352.02   16.52
   6   8  -9  381.38   34.86
   6   8 -10  126.39   32.49
   6   8 -10  126.42   39.12
   6   8 -10  119.65   26.85
   6   8 -11  125.04   31.73
   6   8 -11  145.84   28.74
   6   8 -11  139.98   27.17
   6   8 -12   72.37   25.53
   6   8 -12   82.93   17.46
   6   8 -12   38.43   10.47
   6   8 -13   28.18   12.52
   6   8 -13   48.85   14.16
   6   8 -14   12.97    8.18
   6   8 -14    5.96    7.63
   7   9   5   91.46   25.01
   7   9   4  140.94   14.11
   7   9   3   94.12   22.49
   7   9   2  495.35   13.82
   7   9   1  338.65   10.31
   7   9   1  365.53   14.60
   7   9   0  146.49   14.87
   7   9   0  188.00   12.28
   7   9  -1  505.35   17.71
   7   9  -1  493.06   21.04
   7   9  -2  297.17    7.21
   7   9  -2  301.89   15.76
   7   9  -2  303.42   33.50
   7   9  -3  217.32    9.75
   7   9  -3  238.88   14.06
   7   9  -3  224.50   36.03
   7   9  -4  980.88   27.98
   7   9  -4 1019.00   32.79
   7   9  -4  987.61   35.81
   7   9  -5  402.29   18.09
   7   9  -5  407.27   20.75
   7   9  -5  376.41   25.81
   7   9  -6    3.22    5.23
   7   9  -6    7.86    7.53
   7   9  -6    6.32    5.80
   7   9  -7  271.49   12.34
   7   9  -7  258.52   30.20
   7   9  -7  293.76   17.59
   7   9  -8   18.79    7.29
   7   9  -8   21.13    8.61
   7   9  -8   40.04    8.93
   7   9  -9   97.96    9.35
   7   9  -9  106.57   28.80
   7   9  -9  103.18   18.77
   7   9 -10   13.06   11.18
   7   9 -10   16.17    7.43
   7   9 -10   22.72    8.80
   7   9 -11  145.57   12.79
   7   9 -11  159.76   34.07
   7   9 -11  153.27   32.61
   7   9 -12   20.76   10.10
   7   9 -12   34.80   12.94
   7   9 -12   41.23    7.06
   7   9 -13  108.19   13.62
   7   9 -13   92.77   15.97
   7   9 -14   12.22    7.32
   7   9 -14    9.37    5.28
   8  10   4  142.13   32.68
   8  10   3   11.17    5.77
   8  10   2   11.67    7.92
   8  10   1   33.21    8.52
   8  10   0   36.70   12.09
   8  10   0   39.06    9.96
   8  10  -1    8.35    6.68
   8  10  -1   14.70    4.32
   8  10  -2  187.76   13.04
   8  10  -2  196.98   60.44
   8  10  -3   85.94   27.29
   8  10  -3   98.79   25.89
   8  10  -4   37.76   11.69
   8  10  -4   42.81   11.35
   8  10  -4   55.96   14.88
   8  10  -5    2.45    3.15
   8  10  -5   -4.10   10.45
   8  10  -5    9.42    4.53
   8  10  -6   69.71    7.11
   8  10  -6   72.12   24.52
   8  10  -6   89.59   33.37
   8  10  -7   19.78    6.73
   8  10  -7   27.63   11.06
   8  10  -7    7.63    6.18
   8  10  -8   13.99    8.06
   8  10  -8   14.90    8.43
   8  10  -8   17.41    6.14
   8  10  -9    2.99    4.50
   8  10  -9    9.09    6.27
   8  10  -9   12.63    7.53
   8  10 -10   43.61    9.64
   8  10 -10   71.24   16.49
   8  10 -10   60.73   17.89
   8  10 -11    9.09   10.74
   8  10 -11   -9.31   11.61
   8  10 -11    4.04    6.61
   8  10 -12   29.91   14.91
   8  10 -12   10.55    6.53
   8  10 -12   15.23    6.46
   8  10 -13    5.01   10.44
   8  10 -13    8.21   10.69
   8  10 -13    4.40    5.63
   9  11   3   75.86   22.03
   9  11   2  174.07   27.65
   9  11   1  346.92   17.41
   9  11   0  168.44   43.61
   9  11  -1  235.18   17.65
   9  11  -1  240.04   18.11
   9  11  -2  183.43   10.06
   9  11  -2  196.17   32.13
   9  11  -3   82.38   26.67
   9  11  -3   83.59   16.83
   9  11  -4  472.05   40.16
   9  11  -4  425.82   28.30
   9  11  -5  614.99   35.42
   9  11  -5  510.79   37.33
   9  11  -6  517.12   29.88
   9  11  -6  551.23   31.97
   9  11  -7  364.15   11.58
   9  11  -7  466.78   21.20
   9  11  -7  424.78   18.54
   9  11  -8   78.73    9.57
   9  11  -8   67.60   21.67
   9  11  -8   83.85   11.10
   9  11  -9  164.66   10.35
   9  11  -9  158.62   41.27
   9  11  -9  210.97   36.89
   9  11 -10   14.19    8.69
   9  11 -10    1.27    7.61
   9  11 -10    6.54    6.06
   9  11 -11   91.85   37.49
   9  11 -11  148.09   41.66
   9  11 -11  131.11   30.03
   9  11 -12   10.06    9.65
   9  11 -12   13.21    8.32
   9  11 -12   18.46   10.92
   9  11 -13   29.30   10.48
   9  11 -13   39.91   11.84
   9  11 -13   43.73    9.52
  10  12   3   26.00   10.62
  10  12   2  302.52   19.23
  10  12   1   46.59   11.92
  10  12   0  351.99   16.65
  10  12  -1   48.14    8.61
  10  12  -2  401.42   14.35
  10  12  -2  387.53   44.76
  10  12  -3   10.60    7.81
  10  12  -3   23.20   10.53
  10  12  -4  195.77   23.76
  10  12  -4  223.76   51.11
  10  12  -5   47.37   14.40
  10  12  -5   50.38   16.33
  10  12  -6   98.05   26.84
  10  12  -6   79.35   20.44
  10  12  -7   19.00    7.20
  10  12  -7   22.90   11.73
  10  12  -8   80.93   19.37
  10  12  -8  121.79   26.88
  10  12  -9   60.89   20.98
  10  12  -9   90.00   15.08
  10  12 -10   76.23   19.19
  10  12 -10   78.08   14.64
  10  12 -11   16.21    8.53
  10  12 -11   10.55    8.09
  10  12 -11   -1.14    9.22
  10  12 -12    8.20    7.12
  10  12 -12    8.22    3.71
  11  13   1   11.80    9.36
  11  13   0   36.43   14.76
  11  13  -1   11.03    6.63
  11  13  -2   66.41   15.14
  11  13  -3    4.25    2.72
  11  13  -3   13.05    8.47
  11  13  -4   46.11    9.36
  11  13  -4   50.06   14.84
  11  13  -5   10.92    7.47
  11  13  -5   -2.61   10.89
  11  13  -6   89.99   23.28
  11  13  -6  106.21   29.92
  11  13  -7   12.94   10.18
  11  13  -7    9.89    8.00
  11  13  -8  101.39   31.92
  11  13  -8   84.63   16.38
  11  13  -9   -2.35   11.13
  11  13  -9    2.07    7.17
  11  13 -10   42.96    9.93
  11  13 -10   38.75   13.76
  12  14  -5    7.16    7.98
  12  14  -5   29.78   12.87
  12  14  -6    2.44    5.52
  15  11 -11   62.82   26.88
  15  11 -11   73.42   17.07
  15  11 -10    7.57    7.41
  15  11 -10    8.65    7.55
  15  11  -9   49.79   20.43
  15  11  -9   71.32   18.77
  15  11  -8    6.77    6.00
  15  11  -8   14.05    7.29
  15  11  -7   71.71   21.42
  15  11  -7   64.75   14.05
  15  11  -6   10.21    4.77
  15  11  -6   15.01    8.31
  15  11  -5   94.72   33.86
  15  11  -5  100.45   26.91
  15  11  -4   24.24    9.15
  15  11  -4   36.14   13.26
  15  11  -3   77.13   27.07
  15  11  -2   73.97   29.40
  14  10 -13   10.43    6.06
  14  10 -13   14.55    7.26
  14  10 -13    8.54    7.04
  14  10 -12  101.70   33.96
  14  10 -12  134.06   43.53
  14  10 -12  128.73   44.09
  14  10 -11   43.62   13.13
  14  10 -11   61.89   14.26
  14  10 -11   52.72   15.97
  14  10 -10   54.30   14.84
  14  10 -10   62.91   15.35
  14  10  -9   16.70    9.60
  14  10  -9    7.36    7.49
  14  10  -8   21.95    9.58
  14  10  -8   16.88    7.74
  14  10  -7   -0.06    5.10
  14  10  -7    3.82    4.78
  14  10  -6   26.03   12.91
  14  10  -6   34.55   11.31
  14  10  -5    0.64    4.19
  14  10  -5   -6.42    9.80
  14  10  -4   20.07   10.44
  14  10  -4   23.67    9.92
  14  10  -3   -0.62    6.66
  14  10  -3    3.79    7.33
  14  10  -2   35.65    9.34
  14  10  -1   30.82    8.35
  14  10   0    2.22    5.83
  14  10   1   -2.76    6.04
  13   9 -14   15.68   10.20
  13   9 -14   27.07   10.70
  13   9 -14   26.81    6.00
  13   9 -13   40.18   16.05
  13   9 -13   49.02   16.21
  13   9 -13   59.62   12.64
  13   9 -12   12.66    7.60
  13   9 -12    9.40    8.16
  13   9 -12   14.50    8.89
  13   9 -11  117.05   40.80
  13   9 -11  117.49   27.86
  13   9 -11  116.47   23.90
  13   9 -10    9.76    5.01
  13   9 -10    6.29   11.04
  13   9 -10   23.29   12.46
  13   9  -9  152.03   27.00
  13   9  -9  152.87   36.80
  13   9  -9  157.06   34.02
  13   9  -8    6.88    4.71
  13   9  -8    5.98   10.00
  13   9  -8   -6.91   10.00
  13   9  -7  443.30   26.63
  13   9  -7  464.29   29.03
  13   9  -6    5.19    3.21
  13   9  -6    8.69    9.05
  13   9  -5  198.11   15.40
  13   9  -5  209.45   39.36
  13   9  -4   19.48    5.60
  13   9  -4   23.68   16.55
  13   9  -3  131.08   26.14
  13   9  -3  125.02   31.04
  13   9  -2    4.23    5.05
  13   9  -2    8.17    5.46
  13   9  -1  340.13   33.89
  13   9   0   17.12    7.26
  13   9   1   86.25   25.06
  13   9   2   21.11    6.29
  12   8 -15   14.00    9.55
  12   8 -15   11.38    5.35
  12   8 -14   22.76   14.49
  12   8 -14   19.93   11.41
  12   8 -14   12.45    6.14
  12   8 -13   54.68   17.34
  12   8 -13   60.03   16.59
  12   8 -13   56.20   14.65
  12   8 -12   -4.54   12.56
  12   8 -12    9.30    7.65
  12   8 -12    5.24    7.89
  12   8 -11   75.40   27.32
  12   8 -11   94.46   25.07
  12   8 -11   99.67   18.25
  12   8 -10   83.16   26.10
  12   8 -10   93.13   25.97
  12   8 -10   94.12   19.58
  12   8  -9   88.15   25.76
  12   8  -9   87.64   27.21
  12   8  -9   98.69   22.13
  12   8  -8  464.64   19.12
  12   8  -8  479.25   21.93
  12   8  -8  500.17   23.66
  12   8  -7  146.47   20.54
  12   8  -7  160.43   33.47
  12   8  -7  170.53   22.80
  12   8  -6  387.38   13.90
  12   8  -6  418.42   36.50
  12   8  -6  397.55   14.12
  12   8  -5  136.57   14.98
  12   8  -5  151.02   12.77
  12   8  -5  152.18   34.74
  12   8  -4   71.72   29.59
  12   8  -4   80.85   24.15
  12   8  -3   35.77   10.10
  12   8  -3   32.51    9.57
  12   8  -2  579.08   22.17
  12   8  -2  572.54   33.56
  12   8  -1  576.34   23.60
  12   8  -1  625.66   25.88
  12   8   0  500.19   33.26
  12   8   0  432.84   23.46
  12   8   1  202.95   36.55
  12   8   2  138.22    9.39
  11   7 -16    4.11    7.39
  11   7 -16   -1.47    8.89
  11   7 -15   21.74   12.21
  11   7 -15   18.78    7.67
  11   7 -14   46.07   13.16
  11   7 -14   45.22    6.99
  11   7 -14   31.69    8.82
  11   7 -13    9.51    8.85
  11   7 -13   13.37    6.84
  11   7 -13   13.04    8.24
  11   7 -12   72.61   17.82
  11   7 -12   72.60   15.88
  11   7 -12   80.78   19.12
  11   7 -11    4.54    6.46
  11   7 -11   -0.87   11.65
  11   7 -11    5.37    5.31
  11   7 -10  415.53   15.67
  11   7 -10  349.68   29.34
  11   7 -10  429.06   17.20
  11   7  -9    9.64    9.14
  11   7  -9   -3.30   10.71
  11   7  -9    5.40    4.40
  11   7  -8  323.18   17.74
  11   7  -8  315.69   16.84
  11   7  -8  337.78   16.58
  11   7  -7   29.74   12.17
  11   7  -7   37.61    8.89
  11   7  -7   37.17   13.97
  11   7  -6  553.90   24.41
  11   7  -6  583.09   25.62
  11   7  -6  657.50   27.69
  11   7  -5   96.69   25.45
  11   7  -5   96.42   36.49
  11   7  -5  103.95   24.74
  11   7  -4 2036.73   54.25
  11   7  -4 2061.05   57.15
  11   7  -4 2050.01   58.01
  11   7  -3  649.61   21.92
  11   7  -3  600.08   26.47
  11   7  -3  599.74   26.17
  11   7  -2  679.06   25.91
  11   7  -2  649.10   28.73
  11   7  -1   -5.69    6.36
  11   7  -1    8.88    8.25
  11   7   0  707.13   23.89
  11   7   0  704.70   16.95
  11   7   1   39.73   13.16
  11   7   1   24.08   13.64
  11   7   2  529.31   24.83
  11   7   3   60.57   16.62
  10   6 -16   24.69   13.26
  10   6 -16   16.25   14.47
  10   6 -15   71.39   12.34
  10   6 -15   83.70   18.03
  10   6 -14  132.12   14.45
  10   6 -14  103.43   19.27
  10   6 -14   85.45   28.80
  10   6 -13   56.98   11.42
  10   6 -13   80.11   18.82
  10   6 -13   67.73   17.96
  10   6 -12   17.97   11.95
  10   6 -12   16.33    8.54
  10   6 -12   -0.46    7.31
  10   6 -11  111.86   27.12
  10   6 -11   89.03   30.03
  10   6 -11  140.40   35.96
  10   6 -10    6.17    8.95
  10   6 -10   10.48    5.22
  10   6 -10   21.00    9.61
  10   6  -9  229.54   39.61
  10   6  -9  227.96   24.45
  10   6  -9  231.78   42.54
  10   6  -8   16.70    6.40
  10   6  -8   -0.28   11.88
  10   6  -8   12.42    7.94
  10   6  -7   22.17    8.89
  10   6  -7   14.95    6.95
  10   6  -7   18.26    8.42
  10   6  -6   22.72    8.65
  10   6  -6   14.05    9.63
  10   6  -6   26.20    5.71
  10   6  -5  179.89   10.92
  10   6  -5  209.05   13.32
  10   6  -5  200.84   38.48
  10   6  -4   80.79    6.70
  10   6  -4   84.27   27.40
  10   6  -4   73.48   19.89
  10   6  -3  969.47   23.31
  10   6  -3  904.27   28.48
  10   6  -3 1044.90   27.92
  10   6  -2  155.72    5.65
  10   6  -2  149.48   10.44
  10   6  -2  156.11   29.10
  10   6  -1   26.06    8.89
  10   6  -1   36.23   13.07
  10   6  -1   35.80    5.45
 -10  -6   0   13.81    3.78
  10   6   0   11.53    4.95
  10   6   0   22.62    7.21
  10   6   1   -0.62    4.48
  10   6   1   -1.42    5.64
  10   6   2   60.86    8.63
  10   6   2   65.02   14.95
  10   6   3   21.25    6.96
  10   6   4    4.28    2.84
   9   5 -16   39.47   12.96
   9   5 -16   64.10   11.95
   9   5 -15   -1.04   12.96
   9   5 -15    6.75    5.47
   9   5 -14   27.47   13.98
   9   5 -14   34.25    8.81
   9   5 -13   46.18   11.20
   9   5 -13   53.50   13.87
   9   5 -13   38.31   12.77
   9   5 -12    1.50   13.10
   9   5 -12   -7.71   11.01
   9   5 -12   -1.84    6.59
   9   5 -11   11.81    9.99
   9   5 -11    3.51    6.97
   9   5 -11    2.07    4.13
   9   5 -10  658.41   27.76
   9   5 -10  681.34   27.92
   9   5 -10  728.85   32.29
   9   5  -9  144.69   55.39
   9   5  -9  176.73   38.57
   9   5  -9  165.64   27.11
   9   5  -8  483.24   18.80
   9   5  -8  495.34   21.70
   9   5  -8  478.72   17.84
   9   5  -7  244.81   32.38
   9   5  -7  275.03   33.05
   9   5  -7  236.90   11.33
   9   5  -6  201.30    9.07
   9   5  -6  226.37   14.27
   9   5  -6  208.26   12.08
   9   5  -5  405.67   16.21
   9   5  -5  400.43   12.14
   9   5  -5  402.31   24.40
   9   5  -4  836.84   25.50
   9   5  -4  772.54   25.75
   9   5  -4  798.24   26.51
   9   5  -3  529.22   17.68
   9   5  -3  506.66   18.66
   9   5  -3  534.71   19.78
   9   5  -2  865.93   25.27
   9   5  -2  865.91   28.85
   9   5  -2  870.67   27.83
   9   5  -1  406.91   11.03
  -9  -5   1  375.42    7.13
   9   5  -1  401.05   14.09
   9   5  -1  389.71   12.19
   9   5   0  324.51    5.90
  -9  -5   0  298.24    5.94
   9   5   0  330.82    9.74
   9   5   0  314.63   10.59
  -9  -5  -1  518.94   13.60
   9   5   1  522.55   21.61
   9   5   1  540.00   16.86
  -9  -5  -2  231.48    8.08
   9   5   2  211.98   15.10
   9   5   2  235.51   13.93
  -9  -5  -3  328.52    8.21
  -9  -5  -3  313.38   14.12
   9   5   3  315.83    9.78
   9   5   4  171.86    8.42
   8   4 -16    3.47   10.18
   8   4 -16    9.85    7.81
   8   4 -15   29.12   15.05
   8   4 -15   21.67    7.27
   8   4 -14   34.71   11.84
   8   4 -14   39.54    8.14
   8   4 -13    9.21    6.60
   8   4 -13   10.55    5.42
   8   4 -13    6.70    4.59
   8   4 -12  155.68   33.73
   8   4 -12  186.58   47.63
   8   4 -12  177.38   29.94
   8   4 -11  147.67   51.27
   8   4 -11  164.69   36.15
   8   4 -11  152.19   29.88
   8   4 -10   83.15   11.92
   8   4 -10   90.17   23.30
   8   4 -10   89.50   25.04
   8   4  -9 1881.21   45.01
   8   4  -9 1843.68   43.24
   8   4  -9 1788.29   39.45
   8   4  -8  203.92   14.14
   8   4  -8  243.22   15.50
   8   4  -8  233.34   10.75
   8   4  -7 1710.46   37.66
   8   4  -7 1851.86   45.60
   8   4  -7 1780.79   42.60
   8   4  -6 2605.62   61.39
   8   4  -6 2529.03   55.47
   8   4  -6 2693.40   58.92
   8   4  -5 1094.22   30.57
   8   4  -5 1147.12   34.80
   8   4  -5 1155.11   32.48
   8   4  -4  559.31   17.31
   8   4  -4  558.40   18.77
   8   4  -4  526.42   16.49
   8   4  -3 1817.98   40.09
   8   4  -3 1852.20   41.79
   8   4  -3 1701.94   38.61
   8   4  -2 1010.90   26.59
  -8  -4   2 1002.32   26.17
   8   4  -2  991.21   29.40
   8   4  -2  993.97   29.15
   8   4  -1 1989.23   42.63
  -8  -4   1 2025.41   43.39
   8   4  -1 1956.85   44.09
   8   4  -1 2056.94   45.78
   8   4   0  647.34   19.25
  -8  -4   0  622.99   18.43
   8   4   0  665.07   22.04
   8   4   0  670.26   21.94
  -8  -4  -1 1266.20   26.85
   8   4   1 1251.76   32.74
   8   4   1 1291.62   30.08
  -8  -4  -2  182.88   13.25
   8   4   2  166.42    6.08
   8   4   2  175.60    8.35
  -8  -4  -3 1348.73   44.77
  -8  -4  -3 1394.41   37.38
   8   4   3 1417.51   40.21
  -8  -4  -4   28.24    7.77
  -8  -4  -4   26.91    8.85
   8   4   4   34.72   10.08
  -8  -4  -5 1081.84   40.02
   8   4   5  985.18   38.65
  -8  -4  -6   10.66    4.42
   7   3 -16   13.31   13.16
   7   3 -16   30.90   11.77
   7   3 -15   53.21   19.76
   7   3 -15   47.24   10.84
   7   3 -14   34.01   12.77
   7   3 -14   48.41   16.66
   7   3 -13   62.22   15.14
   7   3 -13   90.87   17.61
   7   3 -12  131.11   12.82
   7   3 -12  133.75   20.65
   7   3 -12  136.58   18.84
   7   3 -11  918.81   38.33
   7   3 -11  979.67   62.21
   7   3 -11  943.88   32.06
   7   3 -10  288.99   17.66
   7   3 -10  292.91   15.25
   7   3 -10  308.48   25.90
   7   3  -9  830.98   29.85
   7   3  -9  812.27   26.41
   7   3  -9  757.81   22.39
   7   3  -8   17.32   13.18
   7   3  -8   25.79    7.45
   7   3  -8   34.51    8.53
   7   3  -7 1454.41   19.77
   7   3  -7 1610.20   38.11
   7   3  -7 1490.11   34.16
   7   3  -6  495.35   17.53
   7   3  -6  464.11   18.37
   7   3  -6  502.84   15.99
   7   3  -5 3901.94   51.92
   7   3  -5 3776.98   54.11
   7   3  -5 3639.21   48.60
   7   3  -4   42.60   14.49
   7   3  -4   39.94   10.68
   7   3  -4   49.58   12.64
   7   3  -3  740.74   19.07
   7   3  -3  741.90   29.14
   7   3  -3  790.12   21.69
   7   3  -2   83.13    9.20
  -7  -3   2   68.39    4.12
   7   3  -2   76.47    6.75
   7   3  -1  702.21   18.04
  -7  -3   1  696.65   17.45
   7   3  -1  713.29   18.93
   7   3  -1  735.20   20.58
   7   3   0   12.08    3.39
  -7  -3   0    9.63    3.09
   7   3   0   14.79    4.89
   7   3   0   14.03    5.19
  -7  -3  -1  976.88   25.44
   7   3   1  958.63   26.01
   7   3   1  930.78   26.91
  -7  -3  -2   30.59    7.37
   7   3   2   29.63    8.68
   7   3   2   31.11    7.58
  -7  -3  -3 1681.40   32.67
  -7  -3  -3 1622.41   32.92
   7   3   3 1645.49   33.06
  -7  -3  -4  267.69    8.98
  -7  -3  -4  244.50    6.65
   7   3   4  255.83    7.99
  -7  -3  -5  845.85   29.57
  -7  -3  -5  756.17   26.99
  -7  -3  -5  750.96   26.26
  -7  -3  -6    6.33    6.11
  -7  -3  -7  428.14   32.40
  -7  -3  -8    3.40    3.93
  -7  -3  -9  206.04   22.52
   6   2 -16   10.89   10.69
   6   2 -15   24.27   13.51
   6   2 -15    9.92    3.13
   6   2 -14    2.90   14.28
   6   2 -14   12.98    5.03
   6   2 -13   92.68   40.54
   6   2 -13  120.56   22.59
   6   2 -12  113.69   30.68
   6   2 -12  138.47   13.64
  -6  -2  12  122.47   14.06
   6   2 -11   33.21    9.94
   6   2 -11   38.19    8.90
   6   2 -11   35.99    8.35
   6   2 -10  268.97   15.38
   6   2 -10  228.34   10.73
   6   2 -10  241.52    9.49
   6   2  -9  123.92   31.72
   6   2  -9  101.89   24.48
   6   2  -9   91.25    6.86
   6   2  -8   95.75   10.20
   6   2  -8  122.44   24.55
   6   2  -8   96.23    7.39
   6   2  -7   56.89    7.95
   6   2  -7   61.71   16.50
   6   2  -7   60.52   19.78
   6   2  -6  345.72   12.13
   6   2  -6  358.45   11.53
   6   2  -5  593.06   20.40
   6   2  -5  648.77   19.12
   6   2  -5  601.89   17.66
   6   2  -4   64.94   21.48
   6   2  -4   77.83   22.60
   6   2  -4   78.42    6.97
   6   2  -3  131.89    6.78
  -6  -2   3  128.22    6.32
   6   2  -3  134.18    7.32
   6   2  -3  128.44   11.34
   6   2  -2  911.42   13.20
  -6  -2   2  880.31   14.04
   6   2  -2  907.47   14.98
   6   2  -2  909.60   15.07
   6   2  -1  228.15    8.75
  -6  -2   1  230.68    8.71
   6   2  -1  219.53    8.71
   6   2  -1  229.58    9.83
   6   2   0 1099.07   26.14
   6   2   0 1094.32   26.96
   6   2   1  319.29    9.35
  -6  -2  -1  315.93    8.94
   6   2   1  321.31   10.03
   6   2   1  342.02   10.47
  -6  -2  -2    3.11    3.20
  -6  -2  -2    0.98    4.04
   6   2   2   -1.49    4.34
  -6  -2  -3  485.16   17.42
  -6  -2  -3  470.30   16.16
   6   2   3  475.93   16.55
  -6  -2  -3  439.67   14.94
  -6  -2  -4  170.12    6.64
  -6  -2  -4  180.84    6.34
  -6  -2  -4  177.24    5.12
  -6  -2  -4  172.92    5.73
  -6  -2  -5    2.95    6.49
  -6  -2  -5    2.13    1.98
  -6  -2  -5    4.13    2.40
  -6  -2  -6   24.50   11.34
  -6  -2  -6   27.65    9.56
  -6  -2  -7   61.63   12.19
  -6  -2  -8   17.27    7.27
  -6  -2  -9   33.22    9.19
  -6  -2 -10   58.46   17.06
  -6  -2 -11   28.50   11.39
   5   1 -16   -8.27   11.95
   5   1 -15   36.54   11.64
   5   1 -14   18.62   13.98
   5   1 -14   31.14    6.62
   5   1 -13   14.23    7.71
   5   1 -13   14.05    4.55
   5   1 -12   51.26   12.37
   5   1 -12   78.48   14.86
   5   1 -11  201.43   18.71
   5   1 -11  209.92   27.46
  -5  -1  11  181.48    8.50
   5   1 -10   54.44   14.52
   5   1 -10   34.34    8.71
  -5  -1  10   38.58    8.11
   5   1  -9   85.67   11.10
   5   1  -9  103.21    9.44
   5   1  -9   90.42    7.72
   5   1  -8  669.00   22.18
   5   1  -8  687.58   21.81
   5   1  -8  681.87   18.87
   5   1  -7  483.10   18.30
   5   1  -7  450.94   15.25
   5   1  -7  447.66   12.36
   5   1  -6 1027.86   27.35
   5   1  -6  989.34   25.80
   5   1  -6 1012.05   25.07
   5   1  -5  734.39   14.76
   5   1  -5  777.29   13.86
   5   1  -4 2100.83   26.88
   5   1  -4 2125.82   26.14
   5   1  -3 2332.99   29.19
  -5  -1   3 2301.20   28.16
   5   1  -3 2202.38   27.56
   5   1  -2 2428.05   28.84
  -5  -1   2 2350.47   28.06
   5   1  -2 2492.45   30.01
  -5  -1   2 2356.52   28.26
   5   1  -2 2508.73   30.08
  -5  -1   2 2439.72   28.95
   5   1  -1  687.95   10.26
   5   1  -1  678.88   11.28
  -5  -1   1  659.26    9.98
   5   1  -1  689.45   10.72
  -5  -1   1  668.18   10.25
   5   1   0 2317.89   27.00
  -5  -1   0 2235.28   26.37
   5   1   0 2362.45   28.10
   5   1   0 2324.82   27.94
   5   1   1  285.41   10.08
  -5  -1  -1  282.77   10.25
   5   1   1  292.94   13.11
  -5  -1  -1  280.07   10.22
   5   1   1  285.41   10.41
  -5  -1  -1  293.54   10.28
  -5  -1  -2  840.62   20.87
  -5  -1  -2  862.26   21.16
  -5  -1  -2  843.45   20.94
   5   1   2  859.60   21.49
  -5  -1  -2  866.75   21.95
  -5  -1  -3 2893.38   65.43
  -5  -1  -3 2882.04   60.38
  -5  -1  -4  330.50   13.92
  -5  -1  -4  328.41   12.73
  -5  -1  -4  299.22   10.58
  -5  -1  -4  307.48   10.62
  -5  -1  -5  135.74   27.61
  -5  -1  -5  118.59    9.87
  -5  -1  -5  121.24    3.12
  -5  -1  -5  111.59    3.84
  -5  -1  -6  533.97   21.05
  -5  -1  -6  503.39   14.51
  -5  -1  -7   16.04    6.86
  -5  -1  -7   11.88    6.27
  -5  -1  -8  397.76   29.79
  -5  -1  -9  356.08   20.19
  -5  -1 -10    9.93    6.04
  -5  -1 -11  153.42   22.56
  -5  -1 -12   72.92   22.69
   4   0 -16   21.72    7.54
   4   0 -15    0.81   14.09
   4   0 -14  343.49   18.21
   4   0 -13    5.31    6.15
   4   0 -13    7.73    5.61
   4   0 -12  422.73   18.27
   4   0 -12  461.58   17.01
   4   0 -11    8.95   12.06
   4   0 -11    3.01    3.82
   4   0 -10 1758.93   43.51
   4   0 -10 1762.51   41.29
  -4   0  10 1564.14   31.15
   4   0  -9    6.24   12.30
   4   0  -9    2.97    4.20
  -4   0   9    2.78    2.00
  -4   0   9    0.05    1.96
   4   0  -8 1022.39   30.85
   4   0  -8 1027.88   28.45
  -4   0   8  966.62   25.15
  -4   0   8 1057.40   27.49
   4   0  -7    1.30    7.72
   4   0  -7    6.54    4.85
  -4   0   7    1.03    1.57
  -4   0   7    0.81    3.76
   4   0  -6 4398.09   53.29
  -4   0   6 4493.87   56.10
   4   0  -5    7.12    8.27
  -4   0   5    2.01    2.80
   4   0  -5    3.52    2.59
  -4   0   5   -0.41    2.15
   4   0  -4 2504.00   30.65
  -4   0   4 2656.70   31.28
  -4   0   4 2619.40   30.40
   4   0  -3    6.60    5.85
  -4   0   3   10.96    8.86
   4   0  -3    5.68    4.99
  -4   0   3    0.57    4.45
   4   0  -3    4.67    6.61
  -4   0   3    4.56    4.11
  -4   0   2 8698.59   95.26
   4   0  -1    3.45    4.83
  -4   0   1    2.14    2.89
   4   0  -1    2.95    5.48
  -4   0   1    2.21    3.24
   4   0  -1    5.97    3.34
  -4   0   1    3.89    2.37
   4   0   0 4725.71   52.23
  -4   0   0 4784.28   52.77
   4   0   0 4589.45   51.19
  -4   0   0 4678.25   52.41
  -4   0   0 4774.62   52.78
   4   0   1   -2.44    4.32
  -4   0  -1    1.99    2.32
  -4   0  -1    0.64    1.82
  -4   0  -1   -4.50    3.52
  -4   0  -2 1846.87   23.04
  -4   0  -2 1911.38   23.46
  -4   0  -2 1911.17   22.18
  -4   0  -2 1898.38   22.35
  -4   0  -3    0.88    5.18
   4   0   3    1.96    1.64
  -4   0  -3    0.41    1.37
  -4   0  -3    1.74    2.57
  -4   0  -4 4435.18   21.79
  -4   0  -5    4.12    4.50
  -4   0  -5    7.68    4.91
  -4   0  -5   -0.05    1.15
  -4   0  -5    0.88    1.64
  -4   0  -6 1593.89   41.57
  -4   0  -6 1574.33   32.28
  -4   0  -7    0.56   10.27
  -4   0  -7    0.75    4.50
  -4   0  -8  764.92   36.52
  -4   0  -8  726.62   28.00
  -4   0  -9    5.55    4.83
  -4   0  -9    3.11    3.63
  -4   0 -10 1365.87   31.19
  -4   0 -11  -11.13    8.91
  -4   0 -12  109.01   37.32
   3  -1 -15   53.33   19.75
   3  -1 -14    4.07   11.26
   3  -1 -13  117.93   30.76
   3  -1 -12   22.05   12.93
   3  -1 -11  115.26   14.92
   3  -1 -11  136.98    9.86
   3  -1 -10   34.16   11.08
   3  -1 -10   39.06   11.17
  -3   1  10   29.84    3.52
  -3   1  10   37.53    6.32
   3  -1  -9   82.32   22.39
   3  -1  -9   66.60    8.30
  -3   1   9   52.63    5.85
   3  -1  -8  915.70   15.50
   3  -1  -8  960.22   21.25
  -3   1   8  893.51    7.50
   3  -1  -7  891.39   24.30
  -3   1   7  849.22   21.61
  -3   1   7  896.11   23.07
   3  -1  -6 2809.88   36.89
   3  -1  -6 2815.64   34.97
  -3   1   6 2640.27   32.20
  -3   1   6 2649.52   31.40
   3  -1  -5  436.27   20.95
   3  -1  -5  424.73   14.51
  -3   1   5  386.25   13.03
  -3   1   5  398.43   13.19
  -3   1   5  412.89   14.07
   3  -1  -4 3874.24   44.37
  -3   1   4 4030.43   44.76
  -3   1   4 4077.30   45.34
   3  -1  -3  413.79   15.98
  -3   1   3  452.06   17.15
   3  -1  -3  428.68   14.83
  -3   1   3  398.24   13.83
  -3   1   3  427.89   15.68
   3  -1  -3  387.71   13.06
   3  -1  -2 2085.66   24.55
  -3   1   2 2058.65   24.11
  -3   1   2 2055.70   23.88
   3  -1  -2 2009.41   23.32
  -3   1   1  864.18   11.70
   3  -1  -1  916.52   12.12
  -3   1   1  896.97   11.75
   3  -1  -1  911.96   11.76
  -3   1   0 4469.81   49.30
  -3   1   0 4280.86   47.62
  -3   1   0 4271.10   47.37
   3  -1   0 4293.09   47.35
   3  -1   1  144.39    7.26
  -3   1  -1  129.19    5.74
  -3   1  -1  148.81   11.51
   3  -1   1  132.48    6.93
   3  -1   1  120.52    4.91
  -3   1  -2 1372.93   18.28
  -3   1  -2 1370.88   17.84
   3  -1   2 1362.44   17.57
  -3   1  -2 1390.80   18.32
   3  -1   2 1333.39   16.10
  -3   1  -3  501.96   14.83
  -3   1  -3  466.85   12.83
  -3   1  -3  468.95   11.71
   3  -1   3  475.09   11.32
  -3   1  -4  426.23   13.38
  -3   1  -4  452.02   13.52
  -3   1  -4  426.24   10.88
   3  -1   4  446.32   10.63
  -3   1  -5  346.53   13.18
  -3   1  -5  359.29   11.54
  -3   1  -5  355.23   11.52
  -3   1  -6  764.36   24.88
  -3   1  -6  749.43   23.29
  -3   1  -6  743.46   20.27
  -3   1  -6  756.55   20.68
  -3   1  -7  280.25   12.38
  -3   1  -7  264.17   10.12
  -3   1  -8  589.20   26.33
  -3   1  -8  575.89   22.09
  -3   1  -9   29.45    9.29
  -3   1  -9   32.90    8.41
  -3   1 -10  432.08   23.83
  -3   1 -10  489.90   23.26
  -3   1 -11   16.87    5.80
  -3   1 -12   12.58    5.61
  -3   1 -13    4.64    6.52
   2  -2 -15   24.91    8.84
   2  -2 -14   13.39   10.69
   2  -2 -13   40.03   11.11
   2  -2 -12    9.55    7.00
   2  -2 -11   23.29    8.94
   2  -2 -10   81.04   15.03
   2  -2 -10   54.39   15.59
   2  -2  -9   85.16    9.51
   2  -2  -9   81.81   10.66
  -2   2   9   72.12    2.67
  -2   2   9   73.12    2.52
   2  -2  -8  310.48   11.69
   2  -2  -8  313.93    7.03
  -2   2   8  296.35    8.13
  -2   2   8  289.38    3.74
   2  -2  -7   33.90    6.80
   2  -2  -7   28.51    8.55
  -2   2   7   20.05    5.80
  -2   2   7   20.78    5.28
  -2   2   7   14.44    4.07
   2  -2  -6  172.00    7.99
   2  -2  -6  194.31    4.88
  -2   2   6  175.63    4.05
  -2   2   6  179.99   10.46
   2  -2  -6  175.78    3.91
   2  -2  -5   35.90    2.80
  -2   2   5   34.62    3.61
  -2   2   5   35.43    5.07
   2  -2  -5   32.69    2.63
   2  -2  -4  437.55   15.91
  -2   2   4  406.21   14.20
   2  -2  -4  432.22   14.01
  -2   2   4  442.82   14.61
  -2   2   4  447.36   15.21
   2  -2  -4  423.11   14.10
   2  -2  -3    9.62    4.66
  -2   2   3    7.63    5.03
  -2   2   3    6.31    3.36
  -2   2   3   28.96    6.51
   2  -2  -2 2302.47   26.92
  -2   2   2 2293.18   27.63
   2  -2  -2 2351.47   26.99
  -2   2   2 2191.82   25.32
  -2   2   2 2275.41   27.25
   2  -2  -2 2255.52   26.70
   2  -2  -1   48.73    3.80
  -2   2   1   29.28    6.56
  -2   2   1   45.43   12.76
   2  -2  -1   34.75    7.33
  -2   2   1   27.47    7.74
   2  -2  -1   37.53    8.86
   2  -2   0   12.11    2.75
  -2   2   0   11.60    3.47
  -2   2   0    9.97    4.12
   2  -2   0    9.77    5.81
  -2   2   0    8.04    4.67
   2  -2   0   14.30    3.15
  -2   2  -1 9019.27   24.39
   2  -2   1 8921.37   98.73
  -2   2  -2  683.19   11.46
  -2   2  -2  667.13   11.75
   2  -2   2  642.90   10.48
  -2   2  -2  695.75   10.52
   2  -2   2  667.80   10.14
  -2   2  -3  173.07    9.21
  -2   2  -3  155.00    7.90
  -2   2  -3  154.12    6.49
   2  -2   3  167.33    6.66
  -2   2  -4  289.12   11.39
  -2   2  -4  282.40   17.39
  -2   2  -4  268.03    7.72
   2  -2   4  274.83    7.89
  -2   2  -5   72.27   18.52
  -2   2  -5   76.28   17.72
  -2   2  -5   58.30    8.21
   2  -2   5   71.55    8.46
  -2   2  -6   19.42   10.71
  -2   2  -6   17.02    8.04
  -2   2  -6   14.14    5.59
   2  -2   6   14.94    1.61
  -2   2  -7    5.86    6.61
  -2   2  -7    2.19    4.36
  -2   2  -7    1.49    1.53
   2  -2   7    0.90    1.50
  -2   2  -8  115.62   20.12
  -2   2  -8  128.51   32.94
  -2   2  -9   19.46    7.61
  -2   2  -9   28.64   12.04
  -2   2 -10   72.03   14.98
  -2   2 -10   48.77   14.24
  -2   2 -11   20.08    5.89
  -2   2 -11   21.61   11.36
  -2   2 -12    2.86   12.67
  -2   2 -13    2.37   10.21
   1  -3 -14    9.16    5.16
   1  -3 -13   40.61   15.29
   1  -3 -12   28.51   10.51
   1  -3 -11  132.44   30.93
   1  -3 -10    6.25    9.33
   1  -3  -9 1413.96   43.10
   1  -3  -9 1427.56   38.70
  -1   3   9 1321.67   32.74
   1  -3  -8  142.62   11.06
  -1   3   8  115.70    5.13
  -1   3   8  116.71    3.09
   1  -3  -7 1095.10   25.24
   1  -3  -7 1123.40   23.43
  -1   3   7 1063.94   21.80
   1  -3  -7 1068.81   21.95
   1  -3  -6  256.16   11.94
  -1   3   6  243.71    8.59
  -1   3   6  250.45    9.58
   1  -3  -6  227.82    8.35
   1  -3  -5 4152.36   47.13
  -1   3   5 4182.27   47.14
  -1   3   5 4272.20   50.97
   1  -3  -5 4108.08   48.97
   1  -3  -4  634.31   11.07
  -1   3   4  576.14   18.80
  -1   3   4  614.50    4.29
  -1   3   4  579.29   20.88
   1  -3  -4  586.76   19.57
   1  -3  -3 3243.52   36.64
  -1   3   3 3278.55   37.33
  -1   3   3 3308.18   37.86
  -1   3   2  893.07   11.55
  -1   3   2  921.06   11.76
   1  -3  -2  929.30   11.57
  -1   3   2  912.40   14.13
   1  -3  -2  898.46   12.93
  -1   3   1 2767.28   31.06
  -1   3   1 2823.16   32.32
   1  -3  -1 2832.60   32.52
  -1   3   1 2792.89   34.25
   1  -3  -1 2742.34   32.73
   1  -3   0 1316.74   16.46
  -1   3   0 1217.26   14.83
  -1   3   0 1226.29   16.74
   1  -3   0 1231.78   15.89
  -1   3   0 1312.02   19.42
   1  -3   0 1264.53   17.52
  -1   3  -2 1601.42   20.59
  -1   3  -2 1577.96   21.08
  -1   3  -2 1608.20   20.56
   1  -3   2 1507.73   19.01
  -1   3  -3 2243.32   29.00
  -1   3  -3 2181.94   27.72
  -1   3  -3 2189.31   26.81
   1  -3   3 2197.63   26.32
  -1   3  -4    9.81    5.66
  -1   3  -4    6.82    6.86
  -1   3  -4    8.44    2.51
   1  -3   4    9.00    4.87
  -1   3  -5 1827.09   41.45
  -1   3  -5 1883.55   40.36
   1  -3   5 1790.86   38.22
  -1   3  -6   47.49   10.05
  -1   3  -6   52.33   14.07
  -1   3  -6   46.03    9.58
   1  -3   6   38.76    6.06
  -1   3  -7 2568.12   65.56
  -1   3  -7 2491.57   52.60
  -1   3  -7 2466.73   45.83
  -1   3  -8   47.84    9.97
  -1   3  -8   18.73    8.44
  -1   3  -8   12.62    4.22
   1  -3   8   12.39    3.60
  -1   3  -9   29.09   12.56
  -1   3  -9   26.92    5.35
  -1   3 -10   67.80   17.07
  -1   3 -10   65.41   23.94
  -1   3 -11  170.27   41.84
  -1   3 -11  181.47    9.99
  -1   3 -12   17.63   12.48
  -1   3 -12  -10.07    7.09
  -1   3 -13   48.48   10.60
  -1   3 -14   11.01    8.88
   0  -4 -13   72.99    8.24
   0  -4 -12   11.28    3.96
   0  -4 -11  266.17   23.83
   0  -4 -10   20.35    8.90
   0  -4  -9   64.17    9.03
   0  -4  -8  591.76   19.34
   0  -4  -7 1108.54   23.92
   0   4   7 1076.74   21.00
   0  -4  -7 1005.67    8.65
   0  -4  -6  558.71   19.01
   0   4   6  506.40   15.69
   0  -4  -6  502.72   16.36
   0  -4  -5 1903.37   41.84
   0   4   5 1920.10   41.12
   0  -4  -5 1812.31   38.81
   0  -4  -4  186.75    5.73
   0   4   4  164.64    4.27
   0   4   4  175.13    9.16
   0  -4  -4  166.86    4.81
   0   4   3 2883.62   35.91
   0  -4  -2 1342.52   15.98
   0   4   2 1322.36   15.62
   0   4   2 1360.36   16.61
   0  -4  -2 1330.32   15.87
   0   4   2 1302.45   17.35
   0  -4  -1 3845.82   42.51
   0   4   1 3646.31   42.18
   0  -4  -1 3700.59   41.40
   0   4   1 3598.61   41.85
   0   4   0   67.71    5.68
   0   4   0   67.20    4.13
   0   4   0   76.06   21.75
   0  -4   0   67.83   16.38
   0   4   0   62.73    6.17
   0   4  -1 3821.84   43.09
   0   4  -1 3895.33   43.55
   0   4  -1 3666.16   42.97
   0   4  -1 3731.44   43.60
   0   4  -2 1344.06   17.96
   0   4  -2 1391.15   20.39
   0   4  -2 1297.01   17.75
   0   4  -3 2775.97   35.68
   0   4  -3 2935.35   41.37
   0   4  -4  187.52    9.19
   0   4  -4  181.87    7.67
   0   4  -5 1790.44   43.53
   0   4  -5 1975.64   45.02
   0   4  -5 1998.34   43.12
   0   4  -6  524.35   19.03
   0   4  -6  497.13   18.69
   0   4  -6  516.41   16.55
   0   4  -7 1104.40   27.38
   0   4  -7 1080.73   25.37
   0   4  -7 1061.83   21.49
   0   4  -8  628.64   23.45
   0   4  -8  572.41   29.57
   0   4  -8  559.17   15.74
   0   4  -9   52.51   24.61
   0   4  -9   66.03   21.13
   0   4  -9   55.47    9.61
   0   4 -10   31.46    7.29
   0   4 -10   32.21    8.53
   0   4 -11  276.48   56.27
   0   4 -11  227.12   47.21
   0   4 -12   43.88   19.70
   0   4 -12   14.45    9.37
   0   4 -13   77.36   12.74
   0   4 -13   75.85   23.32
   0   4 -14   14.63    8.72
  -1  -5 -11   17.87    7.58
  -1  -5 -10  231.16   28.82
  -1  -5  -9  243.19   10.22
  -1  -5  -8  370.11   11.79
  -1  -5  -7 1681.22   36.68
   1   5   7 1558.29   34.03
  -1  -5  -6  825.73   21.32
   1   5   6  810.55   21.22
  -1  -5  -5  761.34   22.84
   1   5   5  663.75   19.38
   1   5   5  709.12   25.78
  -1  -5  -4  271.24   10.05
   1   5   4  249.12    9.77
   1   5   4  255.50   11.12
  -1  -5  -3   21.55    6.16
   1   5   3   26.44    4.07
  -1  -5  -3   30.10    1.61
   1   5   3   20.91    5.73
  -1  -5  -2  508.40   12.11
   1   5   2  487.49   11.54
   1   5   2  507.40   12.81
  -1  -5  -2  493.51   12.38
   1   5   2  489.29   15.11
   1   5   1  696.54   16.43
   1   5   1  687.82   17.50
  -1  -5  -1  657.85   16.30
   1   5   1  651.02   24.02
   1   5   0  232.99    6.00
   1   5   0  236.72    6.54
   1   5   0  228.55    6.79
  -1  -5   0  228.41    9.00
   1   5   0  253.34   10.36
   1   5  -1  312.77    8.28
   1   5  -1  317.09    8.69
   1   5  -1  289.46    9.62
   1   5  -1  306.75   20.40
   1   5  -2   42.46    9.71
  -1  -5   2   27.45    6.63
   1   5  -2   45.50   11.51
   1   5  -2   41.29   13.73
   1   5  -3  344.07   11.96
   1   5  -3  323.07   13.18
   1   5  -3  312.89   10.58
   1   5  -4 1244.80   20.72
   1   5  -4 1172.03   30.46
   1   5  -4 1171.92   29.85
   1   5  -5 1246.20   35.70
   1   5  -5 1371.63   38.01
   1   5  -5 1262.24   33.87
   1   5  -6 1187.80   29.34
   1   5  -6 1186.42   34.38
   1   5  -6 1190.46   26.35
   1   5  -7  417.53   18.22
   1   5  -7  403.15   21.09
   1   5  -7  385.66    9.71
   1   5  -8   18.44    8.97
   1   5  -8   27.83    9.43
   1   5  -8   20.57    4.91
   1   5  -9  592.54   28.07
   1   5  -9  552.54   30.77
   1   5  -9  552.76   21.27
   1   5 -10   61.69   14.28
   1   5 -10   60.75   17.45
   1   5 -11   23.26    7.88
   1   5 -11   16.93    9.53
   1   5 -12   77.75   25.09
   1   5 -12   56.57   24.70
   1   5 -13   13.24   10.29
   1   5 -13   20.55    8.57
   1   5 -14   20.59    8.16
   1   5 -14   15.10    7.35
  -2  -6  -9   35.66    6.86
  -2  -6  -8   30.76    7.45
  -2  -6  -7   33.18   11.83
   2   6   7   43.32   11.58
  -2  -6  -6    1.84    5.70
   2   6   6    3.04    4.65
  -2  -6  -5   10.67    4.34
   2   6   5    8.17    3.12
   2   6   5   20.02    4.98
  -2  -6  -4   85.48    4.24
   2   6   4   81.95    2.43
   2   6   4   81.27    8.28
  -2  -6  -3 1018.69   25.25
   2   6   3 1005.15   24.68
  -2  -6  -3 1025.23   25.71
   2   6   3 1060.69   29.00
   2   6   2 1823.72   39.02
  -2  -6  -2 1852.03   39.29
   2   6   2 1869.38   41.62
   2   6   1  723.39   18.87
  -2  -6  -1  689.01   17.61
   2   6   1  716.71   20.37
   2   6   0  387.03    9.47
   2   6   0  404.85   16.08
   2   6   0  392.60   14.59
   2   6  -1    2.22    1.40
   2   6  -1    3.79    2.36
   2   6  -1    3.97    7.57
   2   6  -1    2.60    5.98
   2   6  -2  382.83   11.11
  -2  -6   2  357.48    9.53
   2   6  -2  370.46   17.52
   2   6  -2  366.97   14.83
   2   6  -3   73.98   17.65
   2   6  -3   73.41   23.06
   2   6  -3   61.62   19.74
   2   6  -4  774.40   24.72
   2   6  -4  801.72   25.06
   2   6  -5    2.90    3.86
   2   6  -5   11.86   10.29
   2   6  -5    6.03    4.00
   2   6  -6   51.51   14.07
   2   6  -6   50.55    9.74
   2   6  -6   59.46   19.62
   2   6  -7   31.85    7.20
   2   6  -7   30.53    8.39
   2   6  -7   29.77    8.98
   2   6  -8  213.16   12.85
   2   6  -8  223.86   15.25
   2   6  -8  239.96   36.90
   2   6  -9   70.95   18.46
   2   6  -9   60.68   19.55
   2   6  -9   64.33   13.96
   2   6 -10   -0.35    6.88
   2   6 -10   11.46    7.75
   2   6 -10    5.72    3.96
   2   6 -11   21.90   10.08
   2   6 -11   21.16   10.37
   2   6 -12   23.80   12.05
   2   6 -12  -10.37    9.76
   2   6 -13   40.61   12.22
   2   6 -13   11.93    7.46
   2   6 -14   16.27   13.29
   2   6 -14   -8.45    9.01
   3   7   7  264.55    8.88
   3   7   6  510.49   20.15
  -3  -7  -5  534.72   13.29
   3   7   5  545.30   16.99
  -3  -7  -4 1572.45   29.77
  -3  -7  -4 1613.73   30.62
  -3  -7  -4 1589.21   30.11
   3   7   4 1537.91   37.04
  -3  -7  -3  100.73    3.68
   3   7   3   92.71    9.04
   3   7   2 3413.53   70.56
  -3  -7  -2 3360.15   67.49
   3   7   2 3403.10   75.29
   3   7   1 1941.48   42.91
   3   7   1 1831.64   43.74
   3   7   0 2303.65   47.23
   3   7   0 2186.46   44.82
   3   7   0 2322.07   51.88
   3   7   0 2312.35   51.12
   3   7  -1  319.16   10.57
   3   7  -1  322.99   11.39
   3   7  -1  332.48   14.30
   3   7  -1  318.94   14.76
   3   7  -2 1598.97   34.59
  -3  -7   2 1637.48   35.39
   3   7  -2 1688.08   38.81
   3   7  -2 1710.67   41.45
   3   7  -3   39.29    6.14
   3   7  -3   51.10   15.05
   3   7  -3   42.44   15.51
   3   7  -4 1419.10   33.79
   3   7  -4 1537.51   35.38
   3   7  -4 1549.65   35.88
   3   7  -5  102.45   30.92
   3   7  -5  117.82   28.19
   3   7  -5   92.56   19.58
   3   7  -6  528.00   28.95
   3   7  -6  479.23   26.52
   3   7  -6  563.33   19.01
   3   7  -7   28.59   10.27
   3   7  -7   28.71   12.68
   3   7  -7   36.64    9.42
   3   7  -8  344.23   21.76
   3   7  -8  386.73   21.53
   3   7  -8  339.44   22.41
   3   7  -9   24.42    6.97
   3   7  -9   17.93    8.10
   3   7  -9   28.57    7.57
   3   7 -10  320.58   17.79
   3   7 -10  363.69   26.69
   3   7 -10  312.78   16.22
   3   7 -11    2.66   10.63
   3   7 -11   11.20   12.46
   3   7 -12   55.94   13.64
   3   7 -12   45.55   13.71
   3   7 -13    6.95    9.69
   3   7 -13    9.25    4.61
   3   7 -14   74.57   19.82
   3   7 -14  103.88   19.77
   4   8   6  394.90   19.02
   4   8   5  379.79   24.76
   4   8   4 2786.84   92.55
   4   8   3 2071.01   63.67
   4   8   2 2121.32   44.35
   4   8   2 2083.34   60.00
   4   8   1  738.58   20.50
   4   8   1  724.73   23.08
   4   8   0 1092.63   24.36
   4   8   0 1022.89   28.23
   4   8  -1  884.89   24.70
   4   8  -1  866.29   28.48
   4   8  -1  880.94   28.90
   4   8  -2 1535.56   31.89
   4   8  -2 1521.38   33.07
   4   8  -2 1586.80   37.13
   4   8  -2 1533.86   47.94
   4   8  -3  513.21   14.98
   4   8  -3  513.84   18.40
   4   8  -3  523.30   17.78
   4   8  -4 1067.59   23.82
   4   8  -4  999.35   17.88
   4   8  -4 1041.95   29.12
   4   8  -5  505.35   17.23
   4   8  -5  571.08   24.98
   4   8  -5  545.79   23.63
   4   8  -6  837.02   28.66
   4   8  -6  886.40   25.73
   4   8  -6  892.51   26.82
   4   8  -7 1603.69   46.31
   4   8  -7 1495.17   52.39
   4   8  -7 1631.87   46.57
   4   8  -8  311.51   22.67
   4   8  -8  342.64   38.86
   4   8  -8  335.82   16.48
   4   8  -9  241.12   12.70
   4   8  -9  298.86   32.21
   4   8  -9  298.86   24.66
   4   8 -10  277.18   37.67
   4   8 -10  275.34   62.17
   4   8 -10  282.09   22.83
   4   8 -11   98.73   28.70
   4   8 -11   99.97   20.52
   4   8 -11   88.61   24.28
   4   8 -12   86.01   26.79
   4   8 -12   77.15   26.64
   4   8 -13  133.04   41.40
   4   8 -13  143.80   34.76
   4   8 -14   32.94   12.85
   4   8 -14   68.41   15.07
   5   9   6    5.38    2.00
   5   9   5  215.70   10.05
   5   9   4  216.75   21.52
   5   9   3  731.53   29.19
   5   9   2   12.72    4.49
   5   9   2   10.68    5.17
   5   9   1  125.72   11.23
   5   9   1  134.33   40.20
   5   9   0  425.10   22.52
   5   9   0  472.16   18.10
   5   9  -1  683.74   15.63
   5   9  -1  669.95   15.70
   5   9  -1  659.36   20.55
   5   9  -1  656.97   21.52
   5   9  -2  349.98    9.35
   5   9  -2  348.34   15.95
   5   9  -2  327.60   14.07
   5   9  -3 1278.69   28.76
   5   9  -3 1376.20   34.50
   5   9  -3 1299.67   32.91
   5   9  -4  180.60    9.26
   5   9  -4  192.57   13.59
   5   9  -4  177.86   15.71
   5   9  -5  484.96   26.50
   5   9  -5  500.03   18.38
   5   9  -5  583.11   24.17
   5   9  -6   42.67    7.21
   5   9  -6   52.36   17.81
   5   9  -6   42.53    8.38
   5   9  -7  206.99   27.66
   5   9  -7  188.46   24.69
   5   9  -7  199.86   13.42
   5   9  -8  103.47   29.04
   5   9  -8  136.76   34.24
   5   9  -8  120.76   25.58
   5   9  -9  182.49   12.81
   5   9  -9  194.61   25.17
   5   9  -9  193.53   17.15
   5   9 -10   20.08    7.47
   5   9 -10   14.90   10.28
   5   9 -10    7.53    6.50
   5   9 -11   51.82   19.44
   5   9 -11   61.09   17.75
   5   9 -11   66.93   10.63
   5   9 -12   13.71    8.06
   5   9 -12   25.50    9.65
   5   9 -13   47.61   17.66
   5   9 -13   44.11   10.79
   5   9 -14  130.58   40.31
   5   9 -14  163.10   28.90
   6  10   5   18.35   10.07
   6  10   4   13.16    5.51
   6  10   3   83.10   20.08
   6  10   2   61.71   12.77
   6  10   1   29.01   12.75
   6  10   1   15.32    7.14
   6  10   0   75.62   21.98
   6  10   0   63.83   23.07
   6  10  -1    5.77    4.42
   6  10  -1   15.53    8.54
   6  10  -2  136.98   23.16
   6  10  -2  123.38   30.68
   6  10  -3    0.84    2.27
   6  10  -3   10.27    9.85
   6  10  -3    9.61   11.39
   6  10  -4   39.27    9.86
   6  10  -4   54.76   19.25
   6  10  -4   41.83   11.93
   6  10  -5    8.57    6.77
   6  10  -5    3.14    5.87
   6  10  -5    3.51    5.87
   6  10  -6   12.03    7.34
   6  10  -6   11.16    6.31
   6  10  -6    5.74    7.27
   6  10  -7   -3.00    7.91
   6  10  -7    6.56    7.24
   6  10  -7   -6.61    9.29
   6  10  -8    8.59    6.47
   6  10  -8  -11.72   11.80
   6  10  -8    8.82    5.98
   6  10  -9   -1.17    8.90
   6  10  -9    0.01    8.31
   6  10  -9    8.06    5.42
   6  10 -10   51.19   13.29
   6  10 -10   50.83   11.67
   6  10 -10   46.99    9.34
   6  10 -11   26.76   15.30
   6  10 -11   18.82    6.72
   6  10 -11   20.58   10.19
   6  10 -12   99.31   26.95
   6  10 -12   89.20   17.27
   6  10 -12   69.24   14.47
   6  10 -13   17.18   11.61
   6  10 -13  -10.03   11.23
   7  11   4    3.12    5.30
   7  11   3  530.68   24.20
   7  11   2   88.60   18.44
   7  11   1  409.74   39.90
   7  11   0  128.68   20.99
   7  11   0  158.20   35.40
   7  11  -1  424.02   23.13
   7  11  -1  448.33   22.88
   7  11  -2   28.52   10.39
   7  11  -3  544.17   20.50
   7  11  -3  562.19   20.94
   7  11  -4   82.92   22.55
   7  11  -4   83.49   19.10
   7  11  -5  789.37   26.59
   7  11  -5  812.71   39.80
   7  11  -5  845.93   35.81
   7  11  -6   39.82   15.02
   7  11  -6   67.18   16.93
   7  11  -6   60.03   14.01
   7  11  -7  242.85    9.97
   7  11  -7  228.86   15.30
   7  11  -7  278.15   20.01
   7  11  -8  162.39   12.52
   7  11  -8  142.01   37.78
   7  11  -8  150.51   26.85
   7  11  -9   91.50   35.99
   7  11  -9  115.25   24.65
   7  11  -9  108.73   21.60
   7  11 -10   24.41   13.45
   7  11 -10   33.76    9.27
   7  11 -10   42.42   16.06
   7  11 -11  140.83   15.16
   7  11 -11  133.47   39.82
   7  11 -11  143.22   33.60
   7  11 -12    0.67    9.73
   7  11 -12    6.03    6.03
   7  11 -12    8.51    5.32
   7  11 -13  104.85   11.98
   7  11 -13  101.17   32.43
   8  12   4   56.11   14.32
   8  12   3  187.91   45.53
   8  12   2  419.91   17.97
   8  12   1   49.62   10.73
   8  12   0  489.69   34.21
   8  12  -1   62.56   16.64
   8  12  -1   75.75   23.82
   8  12  -2  193.98   22.92
   8  12  -2  210.41   49.47
   8  12  -3  252.22   17.16
   8  12  -3  223.76   33.53
   8  12  -4  341.14   20.56
   8  12  -4  360.33   19.63
   8  12  -5    9.25    7.46
   8  12  -5   16.12    9.37
   8  12  -6 1113.33   32.77
   8  12  -6 1199.39   28.90
   8  12  -7   29.46    9.84
   8  12  -7   44.67   15.90
   8  12  -8  169.23   39.89
   8  12  -8  179.11   30.14
   8  12  -9   35.68   16.17
   8  12  -9   71.07   13.76
   8  12  -9   76.34   23.71
   8  12 -10   86.13   31.17
   8  12 -10  142.20   32.72
   8  12 -10  135.75   35.62
   8  12 -11   20.94   10.63
   8  12 -11   17.47    8.95
   8  12 -11   16.60    7.18
   8  12 -12   60.38    9.97
   8  12 -12   86.09   27.03
   8  12 -12   81.24   19.13
   9  13   3   23.52   12.34
   9  13   2   79.64   19.55
   9  13   1   15.92   10.35
   9  13   0   86.52   19.86
   9  13  -1   25.74    8.84
   9  13  -2   64.00   25.12
   9  13  -2  105.69   40.21
   9  13  -3    8.51    7.43
   9  13  -3    6.98    5.95
   9  13  -4  136.41   29.57
   9  13  -4  141.41   41.29
   9  13  -5    3.26    7.22
   9  13  -5    8.08    6.70
   9  13  -6   20.95    7.90
   9  13  -6   14.85   11.31
   9  13  -7   27.89   10.25
   9  13  -7   72.37   17.61
   9  13  -8   20.66   15.36
   9  13  -8   17.94    8.87
   9  13  -9   -6.35   10.19
   9  13  -9   -2.37    7.37
   9  13 -10   46.11   12.88
   9  13 -10   50.47   12.64
  10  14   0   10.31    3.90
  10  14  -1   25.50   13.03
  10  14  -2    9.10    5.86
  10  14  -3    5.40    6.32
  10  14  -5   14.19   11.20
  10  14  -5    7.28    8.35
  10  14  -6   13.39    8.82
  10  14  -6   11.64   10.40
  10  14  -7    3.15    7.81
  10  14  -7   -1.99   10.52
  10  14  -8    7.08    7.03
  10  14  -8    4.03    6.73
  17  11  -8   38.69   11.66
  17  11  -8   40.96   11.93
  17  11  -7   10.38    9.98
  17  11  -7   11.70    6.87
  17  11  -6   48.87    9.84
  17  11  -6   37.99   13.99
  16  10 -12   86.43   25.97
  16  10 -12   88.07   22.93
  16  10 -11   13.49    8.51
  16  10 -11   18.84   12.58
  16  10 -10  122.77   26.11
  16  10 -10  130.47   26.22
  16  10  -9   -7.30    9.81
  16  10  -9    9.67   10.86
  16  10  -8   21.36    7.16
  16  10  -8   21.62   12.68
  16  10  -7   -7.36    8.93
  16  10  -7    5.57    6.44
  16  10  -6    8.62    6.73
  16  10  -6    1.91    7.69
  16  10  -5   -2.31    7.01
  16  10  -5    2.06    6.98
  16  10  -4    4.90    6.18
  16  10  -4    6.48    6.44
  16  10  -3   15.32    8.78
  16  10  -2   17.14    6.85
  15   9 -14   35.49   14.76
  15   9 -14   62.48   23.43
  15   9 -14   42.69    8.48
  15   9 -13   22.68   10.04
  15   9 -13   17.59    8.20
  15   9 -13   19.80    7.48
  15   9 -12   48.91   14.27
  15   9 -12   61.79   23.29
  15   9 -12   55.45   12.46
  15   9 -11  113.11   28.57
  15   9 -11  107.83   44.80
  15   9 -11  112.10   25.46
  15   9 -10   61.85   19.71
  15   9 -10   57.56   13.37
  15   9 -10   59.06   14.61
  15   9  -9   95.04   27.08
  15   9  -9  117.56   32.92
  15   9  -8   34.88   10.27
  15   9  -7   25.17    5.96
  15   9  -7   26.34    9.82
  15   9  -6   38.19   12.84
  15   9  -6    8.15    6.54
  15   9  -5  110.49   36.02
  15   9  -5  148.84   39.76
  15   9  -4    5.03    7.67
  15   9  -4   15.53    5.39
  15   9  -3  106.69   28.87
  15   9  -3  127.60   45.11
  15   9  -2   -2.39    8.78
  15   9  -1    9.85    5.52
  15   9   0   28.39    9.33
  14   8 -15   46.27    8.42
  14   8 -15   27.06   10.32
  14   8 -15   38.34   12.91
  14   8 -14   15.67    6.52
  14   8 -14   19.40    8.42
  14   8 -14   13.73    5.81
  14   8 -13   28.67   12.25
  14   8 -13   39.26   12.55
  14   8 -13   29.86   11.50
  14   8 -12   90.35   23.97
  14   8 -12   91.14   27.11
  14   8 -12   81.57   20.43
  14   8 -11   14.82    7.29
  14   8 -11   25.87    8.77
  14   8 -11   16.80    6.69
  14   8 -10  108.72   34.02
  14   8 -10  128.21   31.49
  14   8 -10  111.47   25.30
  14   8  -9   46.44   12.30
  14   8  -9   49.15   10.36
  14   8  -9   55.20   14.20
  14   8  -8  189.03   10.36
  14   8  -8  219.61   50.45
  14   8  -8  215.38   34.36
  14   8  -7   25.10    6.62
  14   8  -7   28.00   10.65
  14   8  -7   36.42    9.65
  14   8  -6  322.86   42.54
  14   8  -6  291.50   24.50
  14   8  -5   82.56   28.38
  14   8  -5   93.28   20.69
  14   8  -4  301.48   17.28
  14   8  -4  306.96   30.03
  14   8  -3  156.40   28.17
  14   8  -3  155.94   42.01
  14   8  -2  288.19   13.14
  14   8  -2  242.87   14.69
  14   8  -1   52.34   17.20
  14   8  -1   64.29   16.82
  14   8   0  213.47   12.76
  14   8   1  114.61   30.11
  13   7 -15   12.80   13.61
  13   7 -15   25.15    7.72
  13   7 -15   16.25    5.22
  13   7 -14   16.97    8.44
  13   7 -14   31.48   13.43
  13   7 -14   24.50   13.64
  13   7 -13   15.36   11.50
  13   7 -13   -4.25   11.85
  13   7 -13   16.64    9.00
  13   7 -12  101.56   36.32
  13   7 -12  125.88   28.33
  13   7 -12  126.47   26.73
  13   7 -11    6.17    5.62
  13   7 -11   20.72   10.52
  13   7 -11    7.39    6.83
  13   7 -10   51.97   12.99
  13   7 -10   57.11   28.90
  13   7 -10   62.04   17.43
  13   7  -9  105.18   25.15
  13   7  -9  119.58   31.95
  13   7  -9  139.94   29.17
  13   7  -8  203.46   13.69
  13   7  -8  237.66   16.31
  13   7  -8  266.39   31.13
  13   7  -7  109.89   26.85
  13   7  -7  129.20   40.35
  13   7  -7  161.15   24.94
  13   7  -6  355.19   10.61
  13   7  -6  358.38   38.04
  13   7  -6  365.61   17.66
  13   7  -5   -1.10    3.03
  13   7  -5   12.11    8.63
  13   7  -5    4.29    5.73
  13   7  -4   29.11   11.33
  13   7  -4   39.39   10.95
  13   7  -4   30.62   11.06
  13   7  -3   18.57    6.51
  13   7  -3   15.62    9.34
  13   7  -2  350.49   27.78
  13   7  -2  380.16   21.38
  13   7  -1    5.43    5.87
  13   7  -1    9.30    4.99
  13   7   0  137.21   29.86
  13   7   0  170.21   30.42
  13   7   1   28.37   10.40
  13   7   2  303.40   11.64
  12   6 -16   -7.54   11.10
  12   6 -16   15.41    7.55
  12   6 -15   42.56   29.16
  12   6 -15   72.69   15.67
  12   6 -14   41.01   19.70
  12   6 -14   28.64    9.36
  12   6 -14   46.71   17.06
  12   6 -13  152.75   19.52
  12   6 -13  135.87   48.69
  12   6 -13  127.32   26.30
  12   6 -12   -1.54   11.43
  12   6 -12   13.45    8.43
  12   6 -12    7.76    5.49
  12   6 -11   59.69   20.67
  12   6 -11   46.35   20.09
  12   6 -11   67.15   19.73
  12   6 -10   23.94    9.28
  12   6 -10   22.48    9.88
  12   6 -10   17.01    5.56
  12   6  -9   45.36   11.60
  12   6  -9   47.06   16.88
  12   6  -9   36.34    8.85
  12   6  -8   73.57   24.08
  12   6  -8   86.54   21.17
  12   6  -8   78.26   17.07
  12   6  -7  139.99   30.87
  12   6  -7  151.44   42.43
  12   6  -7  169.33   34.56
  12   6  -6   10.24    7.38
  12   6  -6    3.19    6.17
  12   6  -6   -8.31   10.02
  12   6  -5  263.36   13.63
  12   6  -5  232.45   17.38
  12   6  -5  265.05   16.75
  12   6  -4  615.14   19.82
  12   6  -4  592.57   22.31
  12   6  -4  639.83   24.00
  12   6  -3   38.57    7.81
  12   6  -3   53.04   16.59
  12   6  -3   39.44   10.37
  12   6  -2    1.79    2.43
  12   6  -2    3.98    4.31
  12   6  -2    1.25    5.86
  12   6  -1    7.64    3.14
  12   6  -1    1.46    5.47
  12   6  -1    7.60    6.62
  12   6   0    2.28    3.59
  12   6   0    2.88    4.28
  12   6   1    3.98    2.64
  12   6   1   14.52    5.49
  12   6   2   43.45   12.99
  12   6   3    1.48    3.58
  11   5 -16   50.19   13.52
  11   5 -16   30.46   13.92
  11   5 -15   -3.45   13.06
  11   5 -15    9.10    5.80
  11   5 -14  147.24   15.29
  11   5 -14  198.43   37.29
  11   5 -14  142.37   37.71
  11   5 -13   10.26   10.11
  11   5 -13   13.82    8.25
  11   5 -13    5.93    3.72
  11   5 -12  496.43   23.34
  11   5 -12  590.44   26.84
  11   5 -12  540.50   22.79
  11   5 -11    2.68   11.15
  11   5 -11   11.42    8.31
  11   5 -11   12.60    6.89
  11   5 -10  378.66   18.70
  11   5 -10  377.96   22.49
  11   5 -10  396.96   17.46
  11   5  -9  140.45   39.18
  11   5  -9  116.21   37.01
  11   5  -9  138.56   35.45
  11   5  -8  739.58   25.74
  11   5  -8  773.72   27.01
  11   5  -8  722.69   24.57
  11   5  -7  150.60   11.24
  11   5  -7  155.79   35.61
  11   5  -7  151.99   36.22
  11   5  -6  281.04   11.68
  11   5  -6  256.76   12.18
  11   5  -6  283.21   32.56
  11   5  -5  130.97   16.76
  11   5  -5  127.01   20.15
  11   5  -5  158.47   38.70
  11   5  -4  513.00   24.02
  11   5  -4  447.64   18.22
  11   5  -4  501.94   18.69
  11   5  -3   20.36    4.00
  11   5  -3   22.66    9.27
  11   5  -3   30.91    8.03
  11   5  -2 1971.25   40.80
  11   5  -2 1883.64   42.56
  11   5  -2 1928.61   45.99
  11   5  -1  307.55    9.64
  11   5  -1  308.76   12.38
  11   5  -1  307.51   15.17
  11   5   0  264.90   16.25
  11   5   0  258.55   15.34
 -11  -5  -1  186.24    6.81
  11   5   1  176.23    7.45
  11   5   1  163.11   19.22
 -11  -5  -2  146.71    6.02
  11   5   2  163.57   12.72
  11   5   3  131.54   14.90
  10   4 -17  -11.56   11.68
  10   4 -17    4.69    6.60
  10   4 -16   15.79    7.29
  10   4 -16   17.92    4.47
  10   4 -15   55.61   19.57
  10   4 -15   97.86   18.88
  10   4 -14   17.32    7.86
  10   4 -14   -4.90    9.91
  10   4 -14   14.41    5.13
  10   4 -13   11.71    6.68
  10   4 -13    7.71    7.41
  10   4 -13    6.79    3.56
  10   4 -12   83.01   24.46
  10   4 -12   97.53   20.99
  10   4 -12   95.71   13.99
  10   4 -11  543.90   28.24
  10   4 -11  567.97   27.03
  10   4 -11  569.03   46.07
  10   4 -10  148.34   44.76
  10   4 -10  190.66   14.06
  10   4 -10  191.40   15.99
  10   4  -9  869.55   26.45
  10   4  -9  960.74   29.03
  10   4  -9  957.89   34.28
  10   4  -8  571.52   22.59
  10   4  -8  616.41   23.28
  10   4  -8  560.72   18.20
  10   4  -7 1227.36   28.91
  10   4  -7 1254.80   30.20
  10   4  -7 1210.51   29.50
  10   4  -6  559.67   20.09
  10   4  -6  621.61   23.68
  10   4  -6  576.87   20.97
  10   4  -5 1830.28   42.24
  10   4  -5 1908.77   42.22
  10   4  -4  534.63   21.77
  10   4  -4  537.89   22.16
  10   4  -4  543.56   20.36
  10   4  -3 3345.18   68.65
  10   4  -3 3312.80   69.15
  10   4  -3 3275.94   78.16
  10   4  -2  126.37    7.40
  10   4  -2  116.02    7.80
  10   4  -2  132.98    9.08
  10   4  -1 3278.91   66.84
  10   4  -1 3387.73   66.82
  10   4  -1 3367.98   71.06
  10   4   0  117.29    7.85
  10   4   0  121.68    7.72
  10   4   0  126.17   28.27
 -10  -4  -1 1390.22   38.50
  10   4   1 1462.36   40.13
  10   4   1 1454.82   42.53
 -10  -4  -2   97.21   11.05
 -10  -4  -2   91.41   19.95
  10   4   2   87.53   12.86
 -10  -4  -3  800.65   30.28
 -10  -4  -3  792.36   29.58
  10   4   3  770.34   29.50
 -10  -4  -4    1.91    5.45
   9   3 -17    7.43    5.36
   9   3 -17    6.01    3.07
   9   3 -16   95.22   18.52
   9   3 -16   77.96   16.74
   9   3 -15   21.34   13.12
   9   3 -15   31.81    9.25
   9   3 -14   19.80   11.87
   9   3 -14   33.69    8.77
   9   3 -13  353.58   21.59
   9   3 -13  373.88   18.52
   9   3 -13  370.97   15.05
   9   3 -12    9.44   13.05
   9   3 -12   -3.33    9.96
   9   3 -12   21.28    5.94
   9   3 -11  112.72   28.36
   9   3 -11  123.47   23.30
   9   3 -11   99.40   22.76
   9   3 -10  350.36   16.79
   9   3 -10  355.41   17.67
   9   3 -10  370.52   14.31
   9   3  -9  641.03   22.79
   9   3  -9  658.83   26.90
   9   3  -9  684.37   21.25
   9   3  -8   -6.59   11.34
   9   3  -8   -1.91    9.75
   9   3  -8    1.97    2.88
   9   3  -7  579.29   22.25
   9   3  -7  612.85   23.95
   9   3  -7  587.37   21.42
   9   3  -6  256.69   27.27
   9   3  -6  263.06   14.02
   9   3  -6  232.80   11.46
   9   3  -5  242.12   14.44
   9   3  -5  235.79   15.40
   9   3  -5  241.42   12.50
   9   3  -4   30.63    8.17
   9   3  -4   37.06   10.01
   9   3  -4   28.73    6.48
   9   3  -3 2352.46   51.04
   9   3  -3 2496.81   55.50
   9   3  -3 2319.98   52.19
   9   3  -2  229.64   10.94
   9   3  -2  227.62   12.05
   9   3  -2  226.51   10.75
   9   3  -1 2479.35   53.35
   9   3  -1 2584.91   57.08
   9   3  -1 2469.64   57.16
   9   3   0    1.38    2.99
   9   3   0    2.01    4.14
   9   3   0    9.17    4.38
  -9  -3  -1 2212.59   42.43
   9   3   1 2184.83   52.30
   9   3   1 2215.83   44.84
  -9  -3  -2   63.89    8.99
  -9  -3  -2   52.02    7.27
   9   3   2   68.97   23.16
  -9  -3  -3  555.13   12.30
  -9  -3  -3  543.31   20.13
   9   3   3  585.20   24.19
  -9  -3  -4   10.13    4.72
  -9  -3  -4   11.06    5.85
  -9  -3  -4    6.87    3.12
  -9  -3  -5  276.84   21.57
  -9  -3  -6    2.81    3.25
  -9  -3  -7  232.37   22.88
   8   2 -17   32.49   17.66
   8   2 -16   49.36   12.10
   8   2 -16   34.58    8.86
   8   2 -15   23.83   13.89
   8   2 -15   18.12    4.56
   8   2 -14   17.35   13.67
   8   2 -14   10.02    8.26
   8   2 -13   22.62   10.57
   8   2 -13   12.68    4.95
  -8  -2  13   13.46    3.30
   8   2 -12  656.93   29.63
   8   2 -12  647.96   29.72
  -8  -2  12  677.64   26.04
   8   2 -11   42.70   15.72
   8   2 -11   42.04   11.25
   8   2 -11   39.84    9.74
   8   2 -10  508.58   22.49
   8   2 -10  480.44   32.55
   8   2 -10  459.87   17.33
   8   2  -9  212.30   29.93
   8   2  -9  183.77   10.59
   8   2  -9  183.62    9.89
   8   2  -8  108.04    9.11
   8   2  -8  137.77   29.06
   8   2  -8  166.53   18.97
   8   2  -7   41.14    7.46
   8   2  -7   59.20   15.36
   8   2  -7   60.84   16.14
   8   2  -6  562.79   18.13
   8   2  -6  553.23   16.96
   8   2  -6  566.73   10.27
   8   2  -5  333.54   12.39
   8   2  -5  320.98   12.94
   8   2  -5  300.82   11.52
   8   2  -4  942.98   27.59
   8   2  -4  997.28   27.55
   8   2  -4  864.87   25.71
   8   2  -3    4.98    4.33
   8   2  -3    7.83   10.16
   8   2  -3    8.44    5.24
   8   2  -2   43.68   10.17
   8   2  -2   30.75   12.13
   8   2  -2   39.02    8.43
   8   2  -1   27.18    8.61
   8   2  -1   29.14    9.12
   8   2  -1   29.31    7.56
   8   2   0  164.02    7.45
   8   2   0  171.89   16.38
   8   2   0  158.53    8.29
   8   2   1   80.75    5.93
   8   2   1   93.76    6.57
   8   2   1   83.76    6.27
  -8  -2  -2  117.47   12.70
  -8  -2  -2  103.21    8.19
   8   2   2  108.46    6.27
  -8  -2  -3    2.69    3.21
  -8  -2  -3   -3.54    5.35
  -8  -2  -3   -4.59    5.01
  -8  -2  -4  170.25   10.06
  -8  -2  -4  173.88    9.66
  -8  -2  -4  158.42    5.80
  -8  -2  -5  124.32   23.09
  -8  -2  -5  115.46    6.83
  -8  -2  -6   14.39    4.03
  -8  -2  -7   11.60    5.68
  -8  -2  -8   17.60    5.99
  -8  -2  -9   18.16    6.65
   7   1 -17   46.31   12.57
   7   1 -16   16.61   12.71
   7   1 -15    5.60   14.50
   7   1 -15   -0.81    6.60
   7   1 -14   10.58   12.99
   7   1 -14   22.06    6.67
   7   1 -13  134.07   28.45
   7   1 -13  169.93   28.78
   7   1 -12   16.71   15.51
   7   1 -12    3.33    3.66
  -7  -1  12    4.78    2.61
   7   1 -11  332.42   17.97
   7   1 -11  313.58   13.14
  -7  -1  11  340.49   12.24
   7   1 -10  296.06   15.33
   7   1 -10  299.72   42.69
  -7  -1  10  299.54    9.11
   7   1  -9    5.58    9.09
   7   1  -9    4.28    5.06
   7   1  -9    1.83    3.73
   7   1  -8  679.19   22.62
   7   1  -8  665.64   21.08
   7   1  -8  735.69   22.81
   7   1  -7  467.90   20.15
   7   1  -7  501.67   12.23
   7   1  -7  466.05   17.16
   7   1  -6 1210.01   17.02
   7   1  -6 1134.44   29.57
   7   1  -5 2129.13   29.41
   7   1  -5 2141.63   30.84
   7   1  -5 2098.62   28.38
   7   1  -4 1821.66   25.60
   7   1  -4 1763.29   25.55
   7   1  -4 1908.93   25.99
   7   1  -3 4580.36   54.54
   7   1  -3 4601.34   55.29
   7   1  -3 4398.04   53.32
   7   1  -2 1034.38   25.60
   7   1  -2 1042.08   26.49
   7   1  -2  998.50   24.77
   7   1  -1  734.43   18.81
   7   1  -1  730.01   19.93
   7   1  -1  700.41   18.78
   7   1   0 1362.58   19.35
   7   1   0 1302.32   27.59
   7   1   0 1390.68   20.43
   7   1   1  426.33   12.55
   7   1   1  421.55   13.10
  -7  -1  -2  532.27   16.90
  -7  -1  -2  538.79   16.50
  -7  -1  -2  504.32   14.70
  -7  -1  -3    4.29    3.78
  -7  -1  -3    2.31    3.93
  -7  -1  -3   10.86    3.61
  -7  -1  -4 1351.24   29.12
  -7  -1  -4 1300.77   26.27
  -7  -1  -4 1317.74   25.54
  -7  -1  -5   15.54    5.67
  -7  -1  -5   25.94    5.14
  -7  -1  -5   22.87    6.14
  -7  -1  -6  495.74   21.58
  -7  -1  -6  516.42   20.54
  -7  -1  -7    9.77    3.19
  -7  -1  -8  197.48   44.45
  -7  -1  -9    8.91    4.51
  -7  -1 -10  101.55   33.55
  -7  -1 -11    9.91    6.23
   6   0 -16   14.78   12.32
   6   0 -15   20.74   12.66
   6   0 -14    0.17   11.48
   6   0 -14    8.78    9.26
   6   0 -13   13.82   14.86
   6   0 -13    4.16    3.28
   6   0 -12  786.42   33.64
   6   0 -12  822.29   32.12
  -6   0  12  801.77   30.47
   6   0 -11   -9.14   15.18
   6   0 -11    2.80    7.83
  -6   0  11   -0.54    4.31
   6   0 -10 1828.90   42.21
   6   0 -10 1874.11   44.82
  -6   0  10 1861.28   39.19
   6   0  -9   -5.70   12.27
   6   0  -9   -3.10    7.19
  -6   0   9    1.25    1.93
   6   0  -8 3892.78   84.29
   6   0  -8 4028.11   32.23
  -6   0   8 4140.82   26.93
   6   0  -7    7.04    5.82
   6   0  -7    1.47    4.05
  -6   0   7    1.93    3.80
   6   0  -6 6073.99   73.80
  -6   0   6 5951.67   72.59
   6   0  -5   -2.64    8.35
   6   0  -5   -3.75    6.08
   6   0  -5    2.63    5.04
   6   0  -4 1174.51   18.19
   6   0  -4 1161.06   17.21
   6   0  -4 1140.08   16.23
   6   0  -3   -0.97    5.98
   6   0  -3    1.68    3.91
   6   0  -3    3.35    2.95
   6   0  -2  825.35   13.43
   6   0  -2  808.34   13.61
  -6   0   2  790.89   13.14
   6   0  -1    2.00    3.36
   6   0  -1    5.08    3.87
  -6   0   1   -1.07    5.38
   6   0   0 1131.22   27.70
   6   0   0 1082.17   27.04
  -6   0   0 1048.95   27.04
   6   0   1    4.38    4.26
  -6   0  -1   -0.69    5.26
  -6   0  -1    1.65    2.34
  -6   0  -2 5429.57   71.39
  -6   0  -2 5468.92   65.52
  -6   0  -2 5460.12   66.61
  -6   0  -3    5.85    4.37
  -6   0  -3    2.00    6.43
  -6   0  -3    1.64    2.20
  -6   0  -3    0.24    4.11
  -6   0  -4 1994.60   42.63
  -6   0  -4 1919.53   41.30
  -6   0  -4 1814.59   36.64
  -6   0  -4 1854.97   37.40
  -6   0  -5    6.15    4.47
  -6   0  -5    2.56    3.54
  -6   0  -5    0.49    1.39
  -6   0  -5    2.47    1.90
  -6   0  -6 1795.98   50.47
  -6   0  -6 1794.02   48.49
  -6   0  -7    3.60    6.58
  -6   0  -7    4.30    5.54
  -6   0  -8  741.47   46.34
  -6   0  -8  786.53   26.73
  -6   0  -9    6.59    5.78
  -6   0 -10  381.75   15.83
  -6   0 -11   -1.53    8.52
   5  -1 -16   -2.77   11.39
   5  -1 -15   38.37   11.98
   5  -1 -14   46.75   12.41
   5  -1 -13    8.34   13.38
   5  -1 -13   17.84    8.76
   5  -1 -12   61.80   11.57
   5  -1 -12   75.87   13.68
   5  -1 -11  172.94   12.59
   5  -1 -11  201.95   23.59
  -5   1  11  187.63    6.31
   5  -1 -10   37.12   11.61
   5  -1 -10   45.48   11.70
  -5   1  10   36.24    4.79
   5  -1  -9  104.25   15.03
   5  -1  -9   94.38    8.41
  -5   1   9   86.37   14.60
   5  -1  -8  663.51   22.46
   5  -1  -8  661.10   19.89
  -5   1   8  678.05   18.87
   5  -1  -7  443.32   16.99
   5  -1  -7  478.29   13.64
  -5   1   7  455.77   12.95
   5  -1  -6 1034.69   26.75
   5  -1  -6 1029.65   25.65
  -5   1   6 1090.26   26.73
   5  -1  -5  765.32   15.19
  -5   1   5  732.41   11.43
   5  -1  -4 2050.80   26.47
   5  -1  -4 2015.61   25.31
  -5   1   4 2083.14   25.75
   5  -1  -3 2146.26   27.36
   5  -1  -3 2280.45   28.28
  -5   1   3 2146.33   26.36
   5  -1  -3 2179.31   26.52
  -5   1   2 2376.73   28.78
  -5   1   2 2273.15   27.59
  -5   1   2 2324.51   28.16
   5  -1  -2 2278.21   27.23
  -5   1   1  662.03   12.90
   5  -1  -1  685.76   11.26
  -5   1   1  663.33   10.69
  -5   1   1  693.67   12.11
   5  -1  -1  654.94   10.29
  -5   1   0 2165.50   26.70
   5  -1   0 2242.26   26.41
   5  -1   1  301.26   13.07
  -5   1  -1  270.31   10.87
  -5   1  -1  288.35   10.89
   5  -1   1  294.58   15.64
  -5   1  -2  874.86   22.96
  -5   1  -2  863.53   22.14
  -5   1  -2  874.70   21.24
  -5   1  -2  870.81   21.51
  -5   1  -3 2882.20   61.28
  -5   1  -3 2898.17   60.92
  -5   1  -3 2991.56   63.83
  -5   1  -4  322.82   16.49
  -5   1  -4  298.43   19.12
  -5   1  -4  295.32   10.63
  -5   1  -4  300.74   11.11
  -5   1  -5  124.54   30.68
  -5   1  -5  136.96   18.67
  -5   1  -5  130.48    3.61
  -5   1  -5  117.91    4.76
  -5   1  -6  495.82   17.38
  -5   1  -6  483.23   24.04
  -5   1  -6  495.99   12.71
  -5   1  -7   12.87    5.21
  -5   1  -7   23.67    5.66
  -5   1  -8  393.93   24.19
  -5   1  -8  384.72   15.87
  -5   1  -9  336.52   20.45
  -5   1  -9  344.52   18.02
  -5   1 -10   12.45    7.70
  -5   1 -11  135.60   27.30
  -5   1 -12   71.66   25.42
   4  -2 -16   13.83    5.61
   4  -2 -15    8.34    9.97
   4  -2 -14   34.36   11.62
   4  -2 -13   76.17   11.08
   4  -2 -12  156.72   15.67
   4  -2 -11   71.92   13.53
   4  -2 -11   62.68   16.95
   4  -2 -10  329.20   48.12
   4  -2 -10  322.78   11.23
  -4   2  10  289.75    5.74
  -4   2  10  299.02    8.43
   4  -2  -9   28.24    8.01
   4  -2  -9    7.18    3.39
  -4   2   9   13.42    3.67
  -4   2   9   16.10    4.70
   4  -2  -8   12.33   10.15
   4  -2  -8    6.63    4.75
  -4   2   8    9.37    2.72
  -4   2   8   16.83    6.12
   4  -2  -7    8.60    3.87
  -4   2   7   11.78    3.49
  -4   2   7    9.91    4.49
  -4   2   7    7.04    6.58
   4  -2  -6 1513.23   23.10
   4  -2  -6 1477.33   19.81
  -4   2   6 1423.11   18.83
  -4   2   6 1500.10   20.79
   4  -2  -6 1410.59   18.72
   4  -2  -5  972.86   15.90
   4  -2  -5  982.71   16.43
  -4   2   5  990.91   13.86
  -4   2   5 1026.72   14.82
   4  -2  -5  954.44   13.57
   4  -2  -4  301.16   16.06
  -4   2   4  276.01   16.27
  -4   2   4  294.70   11.66
   4  -2  -3  489.73   24.38
  -4   2   3  514.43   17.96
   4  -2  -3  478.18   16.21
  -4   2   3  465.21   15.70
  -4   2   3  479.14   16.67
   4  -2  -3  452.63   15.25
   4  -2  -2  362.38   13.86
  -4   2   2  352.14   12.75
   4  -2  -2  358.98   12.86
  -4   2   2  346.66   12.30
  -4   2   2  351.62   14.80
   4  -2  -2  334.24   11.95
   4  -2  -1  326.08   12.53
  -4   2   1  313.65   11.57
  -4   2   1  304.95   15.44
  -4   2   1  307.83   11.87
  -4   2   1  329.12   13.40
   4  -2  -1  291.37   11.56
  -4   2   0 4348.57   49.28
   4  -2   0 4200.42   47.27
   4  -2   1   77.05   19.08
  -4   2  -1   76.26   17.83
  -4   2  -1   67.09    6.33
   4  -2   1   65.49    4.55
  -4   2  -2  473.06   14.00
  -4   2  -2  483.16   14.86
  -4   2  -2  470.45   13.04
   4  -2   2  448.47   11.63
  -4   2  -3  377.20   16.81
  -4   2  -3  396.63   13.37
  -4   2  -3  378.08   11.43
   4  -2   3  365.51    9.70
  -4   2  -4  156.51    9.31
  -4   2  -4  181.99    9.36
  -4   2  -4  174.98    7.54
   4  -2   4  173.05    6.73
  -4   2  -5   -1.99    7.87
  -4   2  -5    7.40    3.80
  -4   2  -5    9.00    2.07
   4  -2   5    9.62    2.56
  -4   2  -6    5.75    4.01
  -4   2  -6    3.98    3.88
  -4   2  -6    2.11    2.81
  -4   2  -7   38.37    8.09
  -4   2  -7   65.61   20.75
  -4   2  -8   19.60    8.93
  -4   2  -8   14.17    5.82
  -4   2  -9   24.00    7.41
  -4   2  -9   37.56   12.70
  -4   2 -10   15.65   10.30
  -4   2 -10    9.24    6.41
  -4   2 -11  109.75   23.19
  -4   2 -12   19.22    9.04
   3  -3 -15   27.08   17.33
   3  -3 -14   -1.09   10.68
   3  -3 -13   84.77   10.27
   3  -3 -12   24.44   11.20
   3  -3 -11  275.30   17.60
   3  -3 -10    0.20    8.50
   3  -3 -10    5.40    3.17
   3  -3  -9  719.52   22.01
   3  -3  -9  685.52   19.42
  -3   3   9  655.35   16.99
  -3   3   9  689.38   10.67
   3  -3  -8  112.16   31.76
   3  -3  -8   98.21    8.00
  -3   3   8   92.28    6.53
  -3   3   8  117.73    6.29
   3  -3  -8   89.38    4.87
   3  -3  -7 2328.75   51.05
   3  -3  -7 2273.61   48.71
  -3   3   7 2122.51   44.86
  -3   3   7 2206.69   47.85
   3  -3  -7 2169.93   46.09
   3  -3  -6 1312.00   20.38
   3  -3  -6 1321.68   17.98
  -3   3   6 1273.01   16.40
  -3   3   6 1295.52   22.34
   3  -3  -6 1242.61   17.19
   3  -3  -5 1260.21   19.35
   3  -3  -5 1275.34   17.21
  -3   3   5 1169.21   28.07
  -3   3   5 1251.80   18.11
  -3   3   4 1389.61   18.58
   3  -3  -4 1427.45   18.58
  -3   3   4 1362.69   16.98
  -3   3   4 1447.60   19.31
   3  -3  -4 1400.56   18.50
  -3   3   3 6405.06   71.57
  -3   3   3 6567.89   72.16
  -3   3   3 6253.64   71.04
   3  -3  -2  186.42    8.05
  -3   3   2  180.28    7.21
  -3   3   2  180.81    7.16
  -3   3   2  204.94   11.78
  -3   3   2  178.55    8.50
   3  -3  -2  178.27    8.45
  -3   3   1 3893.26   43.78
  -3   3   1 3919.35   44.92
   3  -3  -1 3703.06   41.97
  -3   3   1 3692.75   42.74
   3  -3  -1 3649.85   42.54
   3  -3   0  274.85   11.11
  -3   3   0  281.00   10.58
  -3   3   0  279.71   12.58
  -3   3   0  272.95   11.53
   3  -3   0  272.67   11.19
   3  -3   1  647.67   22.46
  -3   3  -1  629.16   11.93
  -3   3  -1  623.34   10.83
   3  -3   1  596.63   21.98
  -3   3  -2  831.54   21.29
  -3   3  -2  825.22   21.27
  -3   3  -2  866.32   21.95
   3  -3   2  812.90   20.67
  -3   3  -3 2597.89   33.99
  -3   3  -3 2567.26   34.12
  -3   3  -3 2644.45   33.47
  -3   3  -4    2.27    3.58
  -3   3  -4    2.88    4.49
   3  -3   4   -2.88    2.92
  -3   3  -5 1237.59   28.52
  -3   3  -5 1138.97   26.55
  -3   3  -5 1233.37   26.47
   3  -3   5 1134.38   24.00
  -3   3  -6   11.54    6.65
  -3   3  -6   -6.61    9.61
  -3   3  -6    4.84    3.68
   3  -3   6    7.63    2.29
  -3   3  -7  817.12   24.89
  -3   3  -7  766.62   21.32
  -3   3  -7  738.81   16.29
  -3   3  -8  318.75   14.99
  -3   3  -8  307.75   18.08
  -3   3  -9  852.46   22.92
  -3   3  -9  809.03   18.88
  -3   3 -10  120.40   34.28
  -3   3 -10  133.03   33.74
  -3   3 -11   13.29    7.52
  -3   3 -11   19.79    8.37
  -3   3 -12    7.65    4.12
  -3   3 -13   32.70   15.66
   2  -4 -15   50.58    9.35
   2  -4 -14   22.78    7.48
   2  -4 -13   78.95   31.06
   2  -4 -12   46.71    9.77
   2  -4 -11  507.01   14.06
   2  -4 -10   14.46   10.76
   2  -4  -9  534.30   18.02
   2  -4  -9  520.29   12.43
   2  -4  -8   51.66   17.02
   2  -4  -8   49.83    2.29
  -2   4   8   43.28    3.70
  -2   4   8   50.62   10.87
   2  -4  -8   32.81    8.83
   2  -4  -7 1899.73   42.50
   2  -4  -7 1802.81   36.42
  -2   4   7 1867.76   36.98
  -2   4   7 1871.61   39.43
   2  -4  -6  249.44   11.72
  -2   4   6  231.47    7.83
  -2   4   6  246.03   10.35
   2  -4  -5 2893.75   37.40
  -2   4   5 2742.41   32.36
  -2   4   5 2777.59   35.12
   2  -4  -4   19.02    5.06
  -2   4   4    5.26    4.19
  -2   4   4   10.24    2.95
  -2   4   4   10.38    2.28
  -2   4   4   14.28    3.14
   2  -4  -3 1907.34   23.09
  -2   4   3 1841.60   22.21
  -2   4   3 1878.94   22.23
  -2   4   3 1929.61   23.01
  -2   4   3 1901.09   24.96
   2  -4  -2   45.81   10.36
  -2   4   2   41.45    5.06
  -2   4   2   32.00    3.41
   2  -4  -2   35.70    8.16
  -2   4   2   52.91    9.11
  -2   4   1 2183.02   25.55
  -2   4   1 2172.05   26.34
  -2   4   1 2178.41   29.26
   2  -4   0 1519.05   21.04
  -2   4   0 1494.72   18.64
  -2   4   0 1585.07   21.16
  -2   4   0 1520.47   22.29
  -2   4  -2  545.08   14.77
  -2   4  -2  562.59   16.04
  -2   4  -3 7396.01   88.74
  -2   4  -3 7307.21   94.14
  -2   4  -3 7526.21   88.53
  -2   4  -4  899.59   24.98
  -2   4  -4 1018.06   28.61
  -2   4  -4 1011.21   26.74
  -2   4  -5 2311.73   49.70
  -2   4  -5 2538.91   54.67
  -2   4  -5 2272.49   47.34
  -2   4  -6  796.99   23.95
  -2   4  -6  830.51   35.76
  -2   4  -6  789.36   20.19
  -2   4  -7 1949.87   44.25
  -2   4  -7 1775.03   43.53
  -2   4  -7 1776.50   39.28
  -2   4  -8   13.76    9.81
  -2   4  -8    5.74    7.41
  -2   4  -8    9.22    4.08
  -2   4  -9 1938.10   30.94
  -2   4  -9 1977.31   33.06
  -2   4 -10   66.90   18.25
  -2   4 -10   70.70   14.54
  -2   4 -11  139.75   41.40
  -2   4 -11   98.87   33.10
  -2   4 -12   10.37    7.08
  -2   4 -12    5.52    3.93
  -2   4 -13   19.45   12.69
   1  -5 -13    8.90    7.09
   1  -5 -12   52.38    8.96
   1  -5 -11   18.46   10.75
   1  -5 -10   52.29   13.64
   1  -5  -9  614.69   24.11
  -1   5   9  538.21   18.15
   1  -5  -8   26.57    8.81
  -1   5   8   22.38    6.71
   1  -5  -7  411.30   14.90
  -1   5   7  400.50   12.48
   1  -5  -6 1174.38   28.93
  -1   5   6 1168.96   25.44
   1  -5  -5 1395.65   12.40
  -1   5   5 1269.57   31.70
  -1   5   5 1269.26   33.55
   1  -5  -4 1199.19   10.96
  -1   5   4 1123.90   27.66
  -1   5   4 1173.69   27.26
  -1   5   4 1114.17   28.60
   1  -5  -3  332.92    9.01
  -1   5   3  323.24    8.79
  -1   5   3  327.14    9.02
   1  -5  -3  316.84    8.41
  -1   5   3  327.40   12.06
   1  -5  -2   37.55    8.72
  -1   5   2   39.36    8.80
  -1   5   2   40.53    8.21
   1  -5  -2   35.09    8.00
  -1   5   2   43.50   10.49
   1  -5  -1  309.35    8.62
  -1   5   1  294.17    8.44
  -1   5   1  308.89    9.56
   1  -5  -1  299.31    8.97
  -1   5   1  303.24   11.38
   1  -5   0  224.58    8.78
  -1   5   0  235.07    8.54
  -1   5   0  240.58   10.56
  -1   5   0  251.76   22.65
  -1   5  -1  691.53   17.78
  -1   5  -1  689.87   18.55
  -1   5  -1  688.51   19.19
  -1   5  -2  533.28   17.20
  -1   5  -2  519.89   17.48
  -1   5  -2  522.75   15.03
  -1   5  -3   34.81    9.19
  -1   5  -3   37.86   10.77
  -1   5  -3   28.28    8.75
  -1   5  -4  218.50   10.46
  -1   5  -4  247.34   11.28
  -1   5  -5  713.55   23.34
  -1   5  -5  766.18   32.40
  -1   5  -5  780.24   24.06
  -1   5  -6  842.40   36.80
  -1   5  -6  813.24   24.14
  -1   5  -6  819.92   25.44
  -1   5  -7 1565.06   36.20
  -1   5  -7 1605.50   42.33
  -1   5  -7 1587.72   36.02
  -1   5  -8  350.86   15.53
  -1   5  -8  381.45   13.83
  -1   5  -8  392.79    9.15
  -1   5  -9  271.93   56.27
  -1   5  -9  293.07   14.45
  -1   5 -10  236.43   43.18
  -1   5 -10  238.11   16.46
  -1   5 -11   22.18    9.85
  -1   5 -11   29.92    9.48
  -1   5 -12   39.94   15.72
  -1   5 -12   29.72   16.50
  -1   5 -13   12.53    6.42
  -1   5 -13   16.44    8.41
   0  -6 -10   83.69    9.37
   0  -6  -9  143.40   14.06
   0  -6  -8  409.63   27.01
   0   6   8  382.81    9.10
   0  -6  -7  675.34   18.92
   0   6   7  642.83   17.86
   0  -6  -6   76.15    7.50
   0   6   6   73.95   21.19
   0  -6  -5    2.40    2.93
   0   6   5    1.83    1.87
   0   6   5    8.73    6.62
   0  -6  -4  176.99    7.02
   0   6   4  164.27    6.40
   0   6   4  175.57    6.17
   0   6   4  165.25    9.66
   0  -6  -3   42.61    6.78
   0   6   3   32.98    5.16
   0   6   3   33.42    9.42
   0  -6  -3   27.50    5.51
   0   6   3   45.31   10.32
   0  -6  -2   54.30    2.57
   0   6   2   45.68    6.14
   0   6   2   52.51    8.49
   0  -6  -2   51.52    9.99
   0   6   2   57.74   14.86
   0  -6  -1  104.39    3.50
   0   6   1   92.13    2.80
   0   6   1   98.62    6.99
   0   6   1  106.07    7.69
   0   6   0  110.72    3.30
   0   6   0  109.67    4.22
   0   6   0  114.84    7.84
   0   6   0  150.12   13.64
   0   6  -1   99.16    4.75
   0   6  -1   93.96    7.41
   0   6  -1   98.68   24.67
   0   6  -2   53.97   15.86
   0   6  -2   55.91   14.21
   0   6  -2   47.03   16.07
   0   6  -3   38.86   10.49
   0   6  -3   44.49   11.93
   0   6  -4  149.50    8.50
   0   6  -4  170.19   10.32
   0   6  -4  175.04    9.68
   0   6  -5    0.18    3.93
   0   6  -5    8.17    7.04
   0   6  -5    0.36    4.48
   0   6  -6   68.57   18.39
   0   6  -6   77.06   17.38
   0   6  -6   70.09   15.13
   0   6  -7  671.12   22.22
   0   6  -7  698.16   48.51
   0   6  -7  618.55   19.70
   0   6  -8  397.22   19.50
   0   6  -8  422.95   26.70
   0   6  -8  392.17   10.33
   0   6  -9  150.85   20.81
   0   6  -9  139.84   15.87
   0   6  -9  122.53   14.60
   0   6 -10   84.36   21.59
   0   6 -10   74.85   16.10
   0   6 -11   20.83   10.66
   0   6 -11    9.93    9.22
   0   6 -12   10.67    7.07
   0   6 -12    3.93    5.94
   0   6 -13   -8.78   12.62
   0   6 -13   12.71    5.44
   1   7   8  677.34   13.22
  -1  -7  -7   29.11    8.73
   1   7   7   27.63   10.38
  -1  -7  -6  642.79   18.54
   1   7   6  588.46   19.37
  -1  -7  -5  176.73    9.16
   1   7   5  160.08    4.19
   1   7   5  173.32    9.95
  -1  -7  -4 1519.18   28.87
   1   7   4 1489.43   26.88
  -1  -7  -4 1468.54   26.42
   1   7   4 1556.85   34.36
  -1  -7  -3  683.80   19.21
   1   7   3  699.11   19.70
   1   7   3  679.86   20.38
  -1  -7  -3  705.28   20.39
   1   7   3  658.14   24.18
   1   7   2 1653.78   34.46
   1   7   2 1797.66   40.03
   1   7   2 1598.85   39.09
   1   7   1    7.58    2.36
   1   7   1    7.39    5.90
   1   7   1    9.33    7.82
   1   7   0 1939.69   41.14
   1   7   0 1920.54   40.84
   1   7   0 1976.26   43.74
   1   7   0 1941.70   43.69
   1   7  -1   12.01    3.28
   1   7  -1   10.97    3.20
   1   7  -1    0.55    4.92
   1   7  -1    8.78    8.30
   1   7  -2 1560.66   35.19
   1   7  -2 1512.56   44.19
   1   7  -2 1682.38   46.62
   1   7  -3  124.59    7.49
   1   7  -3  134.89   16.54
   1   7  -3  158.65   15.01
   1   7  -4 1803.40   40.47
   1   7  -4 2047.91   45.97
   1   7  -4 1911.83   44.29
   1   7  -5    3.93    5.17
   1   7  -5   27.60   14.77
   1   7  -5   17.25    6.63
   1   7  -6  557.90   20.72
   1   7  -6  510.19   19.50
   1   7  -6  554.36   18.55
   1   7  -7  206.35   46.10
   1   7  -7  216.55   14.38
   1   7  -7  189.48    9.72
   1   7  -8   11.18   11.24
   1   7  -8   18.99   15.75
   1   7  -8   17.62    4.66
   1   7  -9   17.30   10.77
   1   7  -9   24.45   14.89
   1   7  -9   13.89    4.97
   1   7 -10  194.22   47.79
   1   7 -10  181.47   48.82
   1   7 -11    9.24    8.62
   1   7 -11   16.29    7.45
   1   7 -12   77.41   30.53
   1   7 -12  102.71   29.28
   1   7 -13   -0.47   11.78
   1   7 -13    7.29    6.82
   2   8   7  730.36   12.86
   2   8   6  526.55   22.05
   2   8   5  661.64   24.64
   2   8   4  636.02   19.63
   2   8   3  914.66   24.80
  -2  -8  -3  928.37   22.42
   2   8   3  957.67   26.66
   2   8   2 1863.73   43.67
   2   8   2 1912.43   39.13
   2   8   0 1585.74   31.87
   2   8   0 1554.71   34.49
   2   8   0 1561.51   36.67
   2   8  -1 1764.88   36.99
   2   8  -1 1773.87   37.24
   2   8  -1 1734.51   42.24
   2   8  -1 1766.33   42.37
   2   8  -2 1570.35   40.17
   2   8  -2 1568.87   37.21
   2   8  -2 1617.66   39.68
   2   8  -3  601.88   19.22
   2   8  -3  591.44   37.39
   2   8  -3  602.64   24.09
   2   8  -4  834.13   23.38
   2   8  -4  798.85   29.87
   2   8  -4  779.92   22.83
   2   8  -5  530.84   16.65
   2   8  -5  551.85   21.77
   2   8  -5  548.64   25.29
   2   8  -6  138.15   33.07
   2   8  -6  110.76   16.59
   2   8  -6  110.94   27.29
   2   8  -7    7.84    8.70
   2   8  -7    6.37    7.61
   2   8  -7   11.13    5.43
   2   8  -8  191.43   11.49
   2   8  -8  201.77   13.82
   2   8  -8  216.42   16.25
   2   8  -9  244.58   14.67
   2   8  -9  301.97   26.74
   2   8  -9  242.21   12.57
   2   8 -10  151.17   33.21
   2   8 -10  172.35   54.64
   2   8 -10  166.97   14.86
   2   8 -11   70.76   20.55
   2   8 -11   74.24   15.13
   2   8 -12   58.66   14.72
   2   8 -12   59.08   17.35
   2   8 -13   26.93   12.34
   2   8 -13   33.05   14.96
   3   9   7  169.10    9.92
   3   9   6    6.59    6.44
   3   9   5  117.29   24.48
   3   9   4   13.06    6.52
   3   9   3   12.36    4.39
   3   9   3   18.46    6.31
   3   9   2  193.85   14.34
   3   9   2  187.08   14.25
   3   9   1  515.54   16.44
   3   9   1  489.70   18.50
   3   9   0  269.23    4.35
   3   9   0  283.76    4.48
   3   9   0  261.50   16.22
   3   9   0  256.05   11.85
   3   9  -1  303.92    6.62
   3   9  -1  305.53    5.93
   3   9  -1  325.00   11.26
   3   9  -1  338.89   12.24
   3   9  -2  137.37   17.75
   3   9  -2  154.08   40.83
   3   9  -2  140.27   34.47
   3   9  -3  738.90   18.46
   3   9  -3  715.23   22.55
   3   9  -3  777.82   23.14
   3   9  -4  249.76    9.23
   3   9  -4  234.15   12.42
   3   9  -4  270.72   12.67
   3   9  -5  507.60   17.53
   3   9  -5  506.06   19.43
   3   9  -5  542.68   43.92
   3   9  -6   19.56    9.45
   3   9  -6   21.66   11.66
   3   9  -6   29.58   11.46
   3   9  -7  167.87   40.09
   3   9  -7  159.16   36.83
   3   9  -7  176.35   37.62
   3   9  -8  126.35   38.56
   3   9  -8  119.80   31.33
   3   9  -8  124.35   24.43
   3   9  -9  204.31   51.12
   3   9  -9  262.00   24.23
   3   9  -9  257.43   17.43
   3   9 -10   12.40   11.88
   3   9 -10    9.78    5.42
   3   9 -10    9.73    4.11
   3   9 -11   36.97   18.73
   3   9 -11   30.86    9.98
   3   9 -12    0.12   11.07
   3   9 -12    9.91   11.97
   3   9 -13    9.70    6.62
   3   9 -13    4.19    5.80
   4  10   6    9.42    4.02
   4  10   5   90.77   27.89
   4  10   4   14.91    6.88
   4  10   3  244.06   15.02
   4  10   2   99.42   15.66
   4  10   2  118.76   32.42
   4  10   1   13.13    7.62
   4  10   1   19.87    7.57
   4  10   0  148.63   28.67
   4  10   0  146.48   45.53
   4  10  -1   -4.32    7.80
   4  10  -1    3.22    5.25
   4  10  -2   26.88    8.51
   4  10  -2   22.55   11.40
   4  10  -2   36.10   13.80
   4  10  -3    2.40    3.86
   4  10  -3    9.93    8.96
   4  10  -3   14.03   10.77
   4  10  -4   23.48    6.57
   4  10  -4   19.36   10.21
   4  10  -4   17.35    9.77
   4  10  -5   13.96   10.57
   4  10  -5    2.21    5.14
   4  10  -5   12.41    9.95
   4  10  -6  174.45   10.94
   4  10  -6  184.72   55.58
   4  10  -6  192.59   18.67
   4  10  -7  122.73    8.78
   4  10  -7  157.34   47.95
   4  10  -7  193.74   39.63
   4  10  -8   35.49   11.50
   4  10  -8   18.09   11.03
   4  10  -8   22.92    7.64
   4  10  -9   31.56    8.71
   4  10  -9   74.38   21.95
   4  10  -9   51.87   10.13
   4  10 -10   11.86    9.85
   4  10 -10   17.51   15.19
   4  10 -10   20.94    9.80
   4  10 -11   20.35    9.20
   4  10 -11    6.47    6.96
   4  10 -11   17.38    5.36
   4  10 -12   17.52    9.96
   4  10 -12   14.45    6.17
   4  10 -13   44.35   19.03
   4  10 -13   42.14    9.36
   5  11   5  577.53   17.20
   5  11   4  330.41   14.09
   5  11   3  351.23   19.95
   5  11   2  144.14   29.80
   5  11   1  233.74   12.79
   5  11   1  243.39   14.08
   5  11   0  179.27    9.50
   5  11   0  216.95   39.04
   5  11  -1  440.76   15.40
   5  11  -1  409.45   17.56
   5  11  -2  201.30   10.35
   5  11  -2  224.72   46.23
   5  11  -3  491.72   19.31
   5  11  -3  533.10   25.20
   5  11  -3  450.78   21.37
   5  11  -4  104.57   13.67
   5  11  -4  118.80   36.56
   5  11  -4  127.43   26.94
   5  11  -5  411.96   24.70
   5  11  -5  431.79   15.93
   5  11  -5  420.10   19.55
   5  11  -6  414.77   17.55
   5  11  -6  453.05   25.45
   5  11  -6  488.90   25.64
   5  11  -7   64.59   18.55
   5  11  -7   82.00   22.85
   5  11  -7   73.53   19.07
   5  11  -8   76.33   18.14
   5  11  -8   88.79   26.35
   5  11  -8  101.81   15.17
   5  11  -9  138.31   26.62
   5  11  -9  166.87   46.78
   5  11  -9  191.06   45.30
   5  11 -10   29.76   14.05
   5  11 -10   27.62   13.48
   5  11 -10   46.31   11.90
   5  11 -11   75.53   23.26
   5  11 -11   78.11   26.28
   5  11 -11   63.31   17.22
   5  11 -12   25.11    9.52
   5  11 -12   19.17   11.86
   6  12   5  144.93   39.30
   6  12   4  536.08   28.81
   6  12   3   78.44   19.53
   6  12   2  349.44   21.68
   6  12   1  260.19   15.52
   6  12   0  438.29   22.47
   6  12   0  488.03   19.84
   6  12  -1  174.98   25.63
   6  12  -1  176.78   24.80
   6  12  -2  506.51   39.81
   6  12  -2  513.32   42.24
   6  12  -3   73.73   16.74
   6  12  -3   80.62   27.02
   6  12  -4  542.86   31.25
   6  12  -4  539.02   28.97
   6  12  -5  374.42   24.60
   6  12  -5  319.17   19.03
   6  12  -6  413.01   21.11
   6  12  -6  461.05   18.57
   6  12  -6  472.48   21.76
   6  12  -7   42.55    8.44
   6  12  -7   53.53   15.03
   6  12  -7   61.15   13.09
   6  12  -8  354.13   15.26
   6  12  -8  354.24   48.60
   6  12  -8  331.95   54.32
   6  12  -9   42.75   11.90
   6  12  -9   50.58   12.82
   6  12  -9   46.74    9.10
   6  12 -10  105.09   41.66
   6  12 -10  120.27   37.31
   6  12 -10  146.80   33.56
   6  12 -11   14.71    7.47
   6  12 -11   43.96   14.08
   6  12 -11   21.98    7.13
   7  13   4  143.63   35.20
   7  13   3   21.26    4.72
   7  13   2   88.80   20.92
   7  13   1   -4.72    8.19
   7  13   0  248.12   50.85
   7  13  -1    4.91    4.52
   7  13  -1   -3.58   10.69
   7  13  -2  182.84   42.22
   7  13  -2  210.80   49.86
   7  13  -3   21.89   11.68
   7  13  -3   15.14    8.30
   7  13  -4   45.51   14.91
   7  13  -4   57.23   12.42
   7  13  -5  207.62   52.84
   7  13  -5  255.32   42.43
   7  13  -6  184.26   50.09
   7  13  -6  161.96   41.14
   7  13  -7   37.65   10.54
   7  13  -7   20.99   12.81
   7  13  -8   77.79   21.66
   7  13  -8   94.43   20.38
   7  13  -9    4.20    8.30
   7  13  -9   -3.06    9.25
   7  13 -10   15.22    6.66
   7  13 -10   14.21   10.61
   7  13 -10   19.81   12.13
   8  14   2    8.97    6.74
   8  14   1   33.57   10.02
   8  14   0    7.64    7.22
   8  14  -1   10.35    9.03
   8  14  -2   -0.28    6.25
   8  14  -2   16.88    7.63
   8  14  -3    6.35    3.69
   8  14  -3   -0.39   10.65
   8  14  -4   23.17    9.81
   8  14  -4    3.68    5.78
   8  14  -5   13.60   10.35
   8  14  -5    5.39    5.91
   8  14  -6   96.96   30.98
   8  14  -6  102.82   22.60
   8  14  -7   11.48    7.04
   8  14  -7   16.13    6.52
   8  14  -8   11.81    6.62
   8  14  -8   13.15    4.82
   8  14  -9   10.98   10.12
   8  14  -9   14.64    7.97
   9  15  -3   74.70   22.77
   9  15  -4   57.68   19.50
   9  15  -4   58.04   15.64
   9  15  -5   84.22   27.81
  18  10  -9   52.33   17.53
  18  10  -9   51.95   15.06
  18  10  -8    4.45    7.34
  18  10  -8    7.56    7.95
  18  10  -7   72.06   32.30
  18  10  -7  100.19   26.94
  18  10  -6   41.74   11.09
  18  10  -6   47.18   16.24
  17   9 -13   27.69    9.55
  17   9 -13   33.00    9.08
  17   9 -12   44.73   12.47
  17   9 -12   32.85    8.20
  17   9 -11   59.44   15.71
  17   9 -11   64.08   12.45
  17   9 -10   42.09   15.20
  17   9 -10   43.17   11.75
  17   9  -9   84.19   21.57
  17   9  -9  106.40   20.41
  17   9  -8  187.15   41.69
  17   9  -8  184.06   52.72
  17   9  -7   59.70   21.23
  17   9  -7   93.39   26.61
  17   9  -6   21.18    7.73
  17   9  -6   39.21    9.05
  17   9  -5   93.85   32.15
  17   9  -5   79.19   22.63
  17   9  -4    9.00    5.75
  17   9  -4   17.45    9.43
  17   9  -3    8.20    7.45
  17   9  -2   13.03    6.77
  16   8 -14    1.36    6.34
  16   8 -14   11.60    7.70
  16   8 -14   12.59    7.92
  16   8 -13   22.81   12.41
  16   8 -13   36.14   14.26
  16   8 -13   36.40   11.54
  16   8 -12   54.83   12.65
  16   8 -12   42.43   17.89
  16   8 -12   51.30   12.70
  16   8 -11  116.75   27.74
  16   8 -11   89.50   19.04
  16   8 -11   93.80   21.57
  16   8 -10   37.00   14.60
  16   8 -10   38.32   15.23
  16   8 -10   41.16   13.27
  16   8  -9   38.08   14.75
  16   8  -9   33.38   12.77
  16   8  -9   29.93    9.97
  16   8  -8   15.25    8.90
  16   8  -8   35.51    9.53
  16   8  -7  203.72   23.01
  16   8  -7  232.14   47.98
  16   8  -6   72.81   27.26
  16   8  -6   77.24   16.68
  16   8  -5   55.70   17.00
  16   8  -5   34.10   10.95
  16   8  -4  213.05   29.21
  16   8  -4  205.79   50.00
  16   8  -3  111.75   36.12
  16   8  -3  121.33   32.17
  16   8  -2   49.85   21.50
  16   8  -1  217.13   17.54
  16   8   0   37.70   13.68
  15   7 -15   -0.30   10.53
  15   7 -15    6.08    4.54
  15   7 -15    7.20    5.07
  15   7 -14   26.59   10.57
  15   7 -14   40.11   10.87
  15   7 -14   25.76    6.44
  15   7 -13   20.84    7.15
  15   7 -13   26.40   10.76
  15   7 -13   21.65    8.81
  15   7 -12  107.79   30.52
  15   7 -12  104.79   28.37
  15   7 -12  129.05   28.90
  15   7 -11  201.18   48.52
  15   7 -11  222.13   54.05
  15   7 -11  190.15   41.30
  15   7 -10  249.42   13.92
  15   7 -10  251.74   57.63
  15   7 -10  231.82   51.98
  15   7  -9   13.66    8.53
  15   7  -9    4.53    6.74
  15   7  -9   19.75   11.68
  15   7  -8   33.17    9.83
  15   7  -8   39.51   10.00
  15   7  -8   53.53   11.22
  15   7  -7   11.29    5.06
  15   7  -7   13.00    6.23
  15   7  -7   18.90   12.45
  15   7  -6  359.61   32.23
  15   7  -6  422.75   24.90
  15   7  -6  372.37   22.55
  15   7  -5   35.68   10.20
  15   7  -5   21.22    7.57
  15   7  -4  230.72   24.31
  15   7  -4  233.52   35.42
  15   7  -3   -1.04    6.69
  15   7  -3   -1.75    9.05
  15   7  -2   70.17   22.96
  15   7  -2   79.18   26.50
  15   7  -1   32.21   10.92
  15   7  -1   46.73   11.13
  15   7   0  341.62   23.75
  15   7   1   37.50    8.32
  14   6 -16    7.64    9.27
  14   6 -16   28.44   10.50
  14   6 -15  111.51   44.63
  14   6 -15   94.36   24.68
  14   6 -15   89.20   25.13
  14   6 -14   26.12   11.30
  14   6 -14   16.13    8.99
  14   6 -14    6.44    6.45
  14   6 -13  180.87   37.26
  14   6 -13  195.71   58.85
  14   6 -13  178.35   33.73
  14   6 -12   10.21    7.49
  14   6 -12   -9.05   11.03
  14   6 -12  -12.57    9.32
  14   6 -11   46.82   14.14
  14   6 -11   50.17   13.12
  14   6 -11   61.44   12.12
  14   6 -10   27.28    9.50
  14   6 -10   25.22    9.79
  14   6 -10   14.63   13.24
  14   6  -9   67.78   25.27
  14   6  -9   85.63   22.12
  14   6  -9   81.94   16.84
  14   6  -8   59.99   14.42
  14   6  -8   69.83   20.33
  14   6  -8   84.48   17.00
  14   6  -7   53.71   14.12
  14   6  -7   51.57   10.95
  14   6  -7   59.06   12.05
  14   6  -6   14.84    5.71
  14   6  -6   26.49    8.56
  14   6  -6   30.74    7.98
  14   6  -5   94.05    8.32
  14   6  -5   95.18   21.59
  14   6  -5   99.55   21.67
  14   6  -4    0.88    3.24
  14   6  -4    7.94    7.77
  14   6  -4    6.48    5.71
  14   6  -3   18.36    6.95
  14   6  -3   13.53    8.96
  14   6  -3   34.72   11.07
  14   6  -2    6.49    6.37
  14   6  -2   10.84   10.79
  14   6  -1    0.37    3.73
  14   6  -1   14.64    9.87
  14   6   0    4.38    8.00
  14   6   0   10.54    6.99
  14   6   1   12.48    8.17
  13   5 -16   28.81   11.46
  13   5 -16   19.02    6.63
  13   5 -15   14.18   13.09
  13   5 -15    4.51    6.20
  13   5 -15   12.72    8.62
  13   5 -14  165.83   52.47
  13   5 -14  184.95   42.17
  13   5 -14  144.52   27.73
  13   5 -13    1.60    7.89
  13   5 -13    9.40    4.23
  13   5 -13    7.12    5.31
  13   5 -12  261.09   15.28
  13   5 -12  290.64   18.86
  13   5 -12  279.79   13.76
  13   5 -11   24.48   12.60
  13   5 -11    3.30    5.01
  13   5 -11   21.29    8.73
  13   5 -10  103.40   32.78
  13   5 -10  109.03   26.66
  13   5 -10  114.90   27.32
  13   5  -9  285.10   15.66
  13   5  -9  257.90   16.77
  13   5  -9  245.03   43.15
  13   5  -8   27.57    7.27
  13   5  -8   35.14    9.70
  13   5  -8   42.90    9.49
  13   5  -7  142.71   35.58
  13   5  -7  148.37   35.41
  13   5  -7  146.56   29.96
  13   5  -6  243.10   18.53
  13   5  -6  238.65   14.15
  13   5  -6  262.96   16.03
  13   5  -5   30.61    8.85
  13   5  -5   30.40   11.96
  13   5  -5   28.17    7.54
  13   5  -4   14.99    8.12
  13   5  -4    7.26    9.19
  13   5  -4   11.07    6.92
  13   5  -3    8.82    6.08
  13   5  -3   -3.94    7.35
  13   5  -3    5.00    6.74
  13   5  -2  158.03    7.51
  13   5  -2  156.65   13.88
  13   5  -2  155.80   34.67
  13   5  -1  263.14    8.09
  13   5  -1  254.70   11.25
  13   5  -1  240.54   18.93
  13   5   0  312.11   14.48
  13   5   0  307.59   14.36
  13   5   1  177.83    8.98
  13   5   1  155.49   12.79
  13   5   2  121.67   26.66
  12   4 -17    8.67    9.09
  12   4 -17   -3.81    7.48
  12   4 -16    7.34    6.52
  12   4 -16    5.32    6.55
  12   4 -15   26.71   14.46
  12   4 -15   41.32    9.98
  12   4 -15   37.07   11.06
  12   4 -14   33.74   14.72
  12   4 -14   46.80   11.71
  12   4 -14   25.29    7.42
  12   4 -13  283.69   16.76
  12   4 -13  301.18   23.94
  12   4 -13  274.02   25.16
  12   4 -12  141.93   34.67
  12   4 -12  174.46   48.14
  12   4 -12  133.63   28.05
  12   4 -11   63.40   19.65
  12   4 -11   81.63   18.39
  12   4 -11   64.33   15.20
  12   4 -10    7.16    6.62
  12   4 -10    8.68    5.82
  12   4 -10   12.37    4.95
  12   4  -9  332.18   27.96
  12   4  -9  336.01   18.92
  12   4  -9  330.06   14.88
  12   4  -8   91.36   27.40
  12   4  -8   70.13   15.49
  12   4  -8  102.35   26.18
  12   4  -7  926.46   23.60
  12   4  -7  897.07   33.47
  12   4  -7 1025.75   28.60
  12   4  -6   73.08   19.71
  12   4  -6   73.95   27.35
  12   4  -6   73.77   21.55
  12   4  -5 1003.28   24.28
  12   4  -5  942.02   26.59
  12   4  -5  973.52   25.48
  12   4  -4   46.37   12.30
  12   4  -4   53.36   13.61
  12   4  -4   45.50   10.37
  12   4  -3 2820.71   61.41
  12   4  -3 2720.10   69.62
  12   4  -3 2743.88   73.34
  12   4  -2  390.20   17.79
  12   4  -2  451.75   16.09
  12   4  -2  404.87   19.67
  12   4  -1  832.64   24.65
  12   4  -1  889.36   27.67
  12   4  -1  852.89   27.05
  12   4   0   79.85   23.37
  12   4   0   72.66   24.20
  12   4   0   71.66   16.29
 -12  -4  -1 1355.28   49.07
  12   4   1 1360.73   50.95
  12   4   1 1270.43   59.80
 -12  -4  -2   73.14   17.49
 -12  -4  -2   62.75   15.73
  12   4   2   74.16   19.72
  11   3 -17    5.53   13.27
  11   3 -17   -0.71    6.18
  11   3 -16   70.33   21.01
  11   3 -16   91.99   24.69
  11   3 -15   41.92   13.19
  11   3 -15   24.46   12.79
  11   3 -14  129.19   18.26
  11   3 -14  153.87   43.68
 -11  -3  14  133.43    9.58
  11   3 -13   11.81    8.94
  11   3 -13    8.34    6.31
  11   3 -13    8.91    9.72
  11   3 -12  395.91   16.50
  11   3 -12  463.25   33.83
  11   3 -12  438.27   18.77
  11   3 -11   85.43   21.75
  11   3 -11   87.82   20.01
  11   3 -11   96.18   21.83
  11   3 -10  470.77   22.29
  11   3 -10  452.15   20.67
  11   3 -10  472.07   17.98
  11   3  -9   60.75   20.91
  11   3  -9   64.23   15.62
  11   3  -9   70.28   16.98
  11   3  -8  172.22   40.22
  11   3  -8  185.94   42.99
  11   3  -8  215.52   12.59
  11   3  -7  670.06   20.49
  11   3  -7  623.03   24.75
  11   3  -7  678.38   22.94
  11   3  -6    9.01    5.22
  11   3  -6    5.63    6.98
  11   3  -6    4.82    5.76
  11   3  -5  471.13   18.75
  11   3  -5  465.84   20.62
  11   3  -5  479.46   18.80
  11   3  -4  118.00   18.02
  11   3  -4  105.00   25.68
  11   3  -4  113.54    8.10
  11   3  -3  313.99   10.19
  11   3  -3  293.62   16.85
  11   3  -3  293.02   12.94
  11   3  -2  555.30   16.52
  11   3  -2  549.10   18.25
  11   3  -2  538.03   18.75
  11   3  -1 2001.20   38.75
  11   3  -1 1936.64   46.36
  11   3  -1 1919.73   42.02
  11   3   0    8.55    7.26
  11   3   0   17.56    7.36
  11   3   0   25.18    5.70
 -11  -3  -1 1440.02   39.43
  11   3   1 1442.57   49.65
  11   3   1 1437.89   42.87
 -11  -3  -2   51.88    5.16
 -11  -3  -2   60.81   13.72
 -11  -3  -2   51.99   11.73
 -11  -3  -3  837.32   15.00
 -11  -3  -3  820.51   13.90
 -11  -3  -3  820.80   14.41
 -11  -3  -4   19.21    5.53
 -11  -3  -5  389.58   32.80
  10   2 -17    5.21    8.28
  10   2 -16   60.31   16.29
  10   2 -16   64.15   12.31
  10   2 -15   24.10    9.05
  10   2 -15   28.01    6.82
  10   2 -14   79.16   21.05
  10   2 -14  101.77   21.94
 -10  -2  14   82.29   11.62
  10   2 -13   18.95    7.16
  10   2 -13   15.90    8.30
 -10  -2  13   18.72    6.78
  10   2 -12   44.89   14.68
  10   2 -12   21.34    5.26
  10   2 -11   13.51   11.82
  10   2 -11   15.73    6.37
  10   2 -11   20.99    8.40
  10   2 -10   59.95   18.48
  10   2 -10   70.60   19.28
  10   2 -10   68.68   16.18
  10   2  -9  520.70   19.63
  10   2  -9  540.33   35.45
  10   2  -9  546.78   18.41
  10   2  -8  183.62   11.02
  10   2  -8  223.53   12.46
  10   2  -8  223.40   12.70
  10   2  -7  362.59   12.51
  10   2  -7  380.07   38.55
  10   2  -7  372.64   12.60
  10   2  -6   28.59    7.70
  10   2  -6   33.51    9.99
  10   2  -6   32.75   11.25
  10   2  -5   61.11   16.61
  10   2  -5   51.50   14.67
  10   2  -5   59.86   14.94
  10   2  -4   86.08    8.77
  10   2  -4   91.10   27.33
  10   2  -4   86.85   23.33
  10   2  -3 1602.53   36.13
  10   2  -3 1517.01   39.46
  10   2  -3 1521.85   36.20
  10   2  -2   61.10   13.50
  10   2  -2   57.41   19.72
  10   2  -2   46.16    9.99
  10   2  -1   30.21    5.61
  10   2  -1   30.49    7.75
  10   2  -1   39.64    9.67
  10   2   0    6.91    5.98
  10   2   0    4.38    5.73
  10   2   0    4.57    5.32
 -10  -2  -1  233.54   19.36
 -10  -2  -2    4.39    3.61
 -10  -2  -2    2.60    6.27
 -10  -2  -2    6.17    3.03
 -10  -2  -3  133.74   24.19
 -10  -2  -3  108.98   12.34
 -10  -2  -3   95.04   21.10
 -10  -2  -4   13.25    4.88
 -10  -2  -4    7.78    5.50
 -10  -2  -4   23.66    4.44
 -10  -2  -5   15.48    4.55
 -10  -2  -6   65.61   15.21
 -10  -2  -7    5.22    4.29
   9   1 -17   50.35   18.38
   9   1 -16   18.05    8.57
   9   1 -16   18.46   11.44
   9   1 -15   60.27   18.79
   9   1 -15   57.72   19.08
   9   1 -14    2.15   10.68
   9   1 -14    2.54    4.93
   9   1 -13   88.16   23.23
   9   1 -13  133.13   22.64
  -9  -1  13   71.76   22.95
   9   1 -12    6.63    8.96
   9   1 -12    8.55    7.33
  -9  -1  12    4.16    6.57
   9   1 -11  669.45   26.39
   9   1 -11  735.02   44.34
  -9  -1  11  729.11   23.41
   9   1 -10   38.74   11.02
   9   1 -10   53.54   11.76
  -9  -1  10   39.67   10.18
   9   1  -9  735.39   47.68
   9   1  -9  758.20   23.60
   9   1  -9  742.45   24.05
   9   1  -8  332.62   21.74
   9   1  -8  316.74   12.29
   9   1  -8  338.33   12.64
   9   1  -7  412.67   17.05
   9   1  -7  454.91   18.84
   9   1  -6  543.37   19.51
   9   1  -6  499.20   14.68
   9   1  -6  467.80   18.23
   9   1  -5 2345.38   33.07
   9   1  -5 2273.81   32.62
   9   1  -5 2317.59   32.09
   9   1  -4  137.21   33.17
   9   1  -4  145.42   12.77
   9   1  -4  130.85   18.82
   9   1  -3 1223.48   19.73
   9   1  -3 1193.36   21.84
   9   1  -3 1223.06   20.84
   9   1  -2 2642.79   61.31
   9   1  -2 2707.79   60.61
   9   1  -2 2633.83   57.90
   9   1  -1  505.10   15.95
   9   1  -1  475.89   18.16
   9   1  -1  478.28   17.94
   9   1   0 1365.26   36.02
   9   1   0 1325.28   39.82
  -9  -1   0 1320.50   36.06
   9   1   1  348.59    8.43
  -9  -1  -1  397.57   28.49
  -9  -1  -1  345.25    8.78
  -9  -1  -2  787.01   22.29
  -9  -1  -2  733.87   23.33
  -9  -1  -2  749.80   22.90
  -9  -1  -3   -0.82    7.57
  -9  -1  -3    3.63    5.24
  -9  -1  -3    2.16    4.65
  -9  -1  -4  284.31   17.23
  -9  -1  -4  273.18    8.65
  -9  -1  -4  275.38    7.64
  -9  -1  -5    9.44    4.48
  -9  -1  -5    6.71    3.99
  -9  -1  -6  328.09   30.06
  -9  -1  -7   -2.42    8.21
  -9  -1  -8   95.27   31.35
  -9  -1  -9   11.14    5.43
   8   0 -17  -13.65   12.15
   8   0 -16   30.36    9.59
   8   0 -15    3.09   13.72
   8   0 -15    6.97    4.62
   8   0 -14  123.65   13.38
   8   0 -14  121.72   24.39
   8   0 -13   12.30   12.08
   8   0 -13    4.68    4.14
  -8   0  13   -4.76    4.12
   8   0 -12  480.15   24.96
   8   0 -12  469.23   22.23
  -8   0  12  467.24   19.28
   8   0 -11   -3.15   15.34
   8   0 -11    2.65    4.12
  -8   0  11    2.06    5.23
   8   0 -10 2196.66   48.99
   8   0 -10 2084.69   50.25
  -8   0  10 2263.65   45.33
   8   0  -9  -11.04   12.83
   8   0  -9   -4.56    8.32
  -8   0   9   -0.08    7.29
   8   0  -8 3381.00   74.89
   8   0  -8 3223.22   70.96
  -8   0   8 3358.61   72.44
   8   0  -7   -7.56    9.79
  -8   0   7    1.69    4.38
   8   0  -5   -0.29    7.24
   8   0  -5    3.75    9.14
  -8   0   5    7.17    5.41
   8   0  -4 9999.98   51.53
  -8   0   4 9909.35  119.04
   8   0  -3   -1.09    6.50
   8   0  -3    5.57    5.54
  -8   0   3   -1.49    6.60
   8   0  -2 2964.20   41.24
  -8   0   2 3128.89   41.10
   8   0  -1   -0.57    5.27
   8   0  -1    3.78    5.39
  -8   0   1    1.42    4.93
   8   0   0 2436.24   52.40
   8   0   0 2446.13   53.30
  -8   0   0 2476.43   53.23
   8   0   1    1.94    2.24
  -8   0  -1    5.48    5.01
  -8   0  -1    1.96    4.40
  -8   0  -2  587.50   19.44
  -8   0  -2  639.36   20.94
  -8   0  -2  609.28   19.32
  -8   0  -3    6.44    3.54
  -8   0  -3    7.30    5.56
  -8   0  -3    4.34    5.20
  -8   0  -4  807.51   25.22
  -8   0  -4  851.50   25.26
  -8   0  -4  759.25   21.58
  -8   0  -5    7.63    7.49
  -8   0  -5   -6.95    5.95
  -8   0  -5   -1.28    3.60
  -8   0  -6 1158.85   54.20
  -8   0  -6 1109.55   17.23
  -8   0  -7    2.17    3.56
  -8   0  -8  413.63   39.12
  -8   0  -9   10.12    8.16
  -8   0 -10  114.05   35.16
   7  -1 -17   35.99   15.41
   7  -1 -16    1.23    8.53
   7  -1 -15   -2.53   12.64
   7  -1 -14   15.51   11.15
   7  -1 -13  156.83   14.15
   7  -1 -13  147.09   25.29
   7  -1 -12   10.11    5.64
   7  -1 -12    7.94    5.69
  -7   1  12   14.35    6.35
   7  -1 -11  331.11   34.88
   7  -1 -11  371.41   32.58
  -7   1  11  319.66   12.20
   7  -1 -10  286.15   15.16
   7  -1 -10  329.15   21.63
  -7   1  10  310.67   11.51
   7  -1  -9    4.26    7.73
   7  -1  -9    3.25    4.21
  -7   1   9    4.45    4.56
   7  -1  -8  741.34   36.37
   7  -1  -8  705.66   23.99
  -7   1   8  726.88   21.58
   7  -1  -7  457.40   18.92
   7  -1  -7  488.16   18.20
  -7   1   7  489.69   25.64
   7  -1  -6 1252.53   22.79
  -7   1   6 1235.37   20.14
   7  -1  -5 2144.62   29.27
   7  -1  -4 1818.10   27.22
   7  -1  -4 1792.01   26.03
  -7   1   4 1866.73   26.43
   7  -1  -3 4399.21   54.44
   7  -1  -3 4430.63   54.56
  -7   1   3 4533.78   54.51
   7  -1  -2 1037.70   27.11
   7  -1  -2 1097.89   28.22
  -7   1   2 1046.19   26.51
   7  -1  -1  679.20   18.11
   7  -1  -1  769.76   20.94
   7  -1   0 1336.70   19.89
  -7   1   0 1372.08   21.21
  -7   1   0 1411.36   21.13
   7  -1   1  443.43   15.14
  -7   1  -1  470.93   15.02
  -7   1  -1  423.76   12.21
  -7   1  -2  539.59   17.36
  -7   1  -2  499.48    9.04
  -7   1  -3    5.97    4.92
  -7   1  -3    3.83    3.21
  -7   1  -3    9.39    7.32
  -7   1  -4 1321.47   36.65
  -7   1  -4 1334.37   32.38
  -7   1  -4 1344.01   27.40
  -7   1  -5   15.96    5.45
  -7   1  -5   37.11    9.18
  -7   1  -5   19.69    4.32
  -7   1  -6  552.96   48.45
  -7   1  -6  511.94   25.71
  -7   1  -7    8.96    5.38
  -7   1  -7   10.02    3.70
  -7   1  -8  221.65   18.83
  -7   1  -8  237.17   27.51
  -7   1  -9   -7.13   10.23
  -7   1 -10   96.65   25.96
  -7   1 -11   15.23    4.73
   6  -2 -16    8.79    9.25
   6  -2 -15    8.50    6.67
   6  -2 -14    6.94    6.57
   6  -2 -13  111.83   19.23
   6  -2 -12  106.84   33.96
   6  -2 -12  112.70   16.35
  -6   2  12  123.11    6.50
   6  -2 -11   20.84   18.55
   6  -2 -11   33.48    7.13
  -6   2  11   34.75    7.30
   6  -2 -10  270.57   13.75
   6  -2 -10  276.15   25.39
  -6   2  10  250.66   13.50
   6  -2  -9   91.35   25.65
   6  -2  -9   94.23   21.51
  -6   2   9   83.78   21.03
   6  -2  -8  114.06   27.73
   6  -2  -8  103.71   11.45
  -6   2   8  100.54   22.04
   6  -2  -7   73.15   17.33
   6  -2  -7   65.38   18.06
  -6   2   7   66.01    5.57
   6  -2  -6  366.71   13.54
   6  -2  -6  324.88   11.38
  -6   2   6  372.05   12.43
   6  -2  -5  644.98   19.00
  -6   2   5  644.02   18.22
   6  -2  -4   71.27   20.63
   6  -2  -4   72.76   21.08
  -6   2   4   73.83    7.46
   6  -2  -3  144.56   16.81
   6  -2  -3  143.71   10.67
  -6   2   3  141.15    7.66
   6  -2  -2  903.26   16.10
  -6   2   2  914.52   14.91
   6  -2  -1  232.16    9.82
  -6   2   1  224.13    9.79
  -6   2   1  219.31   15.86
   6  -2   0 1103.08   27.39
  -6   2   0 1135.77   29.12
   6  -2   1  332.89   11.18
  -6   2  -1  321.82   10.96
  -6   2  -1  317.88   11.08
  -6   2  -2   -3.36    7.15
  -6   2  -2   -6.10    6.26
  -6   2  -2    6.03    6.24
  -6   2  -3  482.20   29.30
  -6   2  -3  472.33   18.78
  -6   2  -3  460.75   16.78
  -6   2  -4  214.03   26.37
  -6   2  -4  164.54    9.67
  -6   2  -4  168.29   14.20
  -6   2  -5    8.41    5.19
  -6   2  -5   11.47    4.04
  -6   2  -5    7.09    3.91
  -6   2  -6   21.69    7.56
  -6   2  -6   20.26    6.77
  -6   2  -6   24.61    3.87
  -6   2  -7   50.23   15.52
  -6   2  -7   52.03   15.24
  -6   2  -8    9.07   10.29
  -6   2  -8    6.39    4.21
  -6   2  -9   21.43    7.86
  -6   2  -9   27.70   12.47
  -6   2 -10   84.51   21.56
  -6   2 -11   36.74   10.45
   5  -3 -16   -0.87    8.59
   5  -3 -15   -5.00    9.69
   5  -3 -14   50.37   16.22
   5  -3 -13  178.49   48.97
   5  -3 -12  134.68   40.86
   5  -3 -11  476.47   21.83
   5  -3 -11  484.83   18.87
  -5   3  11  499.24   17.57
   5  -3 -10   36.19    9.51
   5  -3 -10   31.00    6.57
  -5   3  10   27.64    8.08
   5  -3  -9 1410.33   51.24
   5  -3  -9 1349.76   28.16
  -5   3   9 1323.72   34.92
   5  -3  -8  101.00   30.60
   5  -3  -8  117.62   15.06
  -5   3   8  124.74   21.06
   5  -3  -7 1384.52   38.31
   5  -3  -7 1386.80   35.87
  -5   3   7 1430.22   16.01
   5  -3  -6  100.14   10.39
  -5   3   6  102.75   21.94
   5  -3  -5 1060.83   26.93
   5  -3  -5 1052.91   26.06
  -5   3   5 1056.37   27.21
   5  -3  -4 1348.99   19.47
  -5   3   4 1406.68   21.40
   5  -3  -3 1033.49   16.46
   5  -3  -3 1011.99   16.18
  -5   3   3 1022.53   16.41
   5  -3  -2    5.35    3.89
  -5   3   2   -2.30    5.52
  -5   3   2   -2.02    7.58
   5  -3  -1 2872.28   34.76
  -5   3   1 2710.24   33.83
  -5   3   1 2670.98   33.75
   5  -3   0  245.48   10.27
  -5   3   0  241.95   10.44
  -5   3   0  215.35   13.20
  -5   3  -1 3392.85   42.99
  -5   3  -1 3414.98   42.83
  -5   3  -2  391.72   13.59
  -5   3  -2  392.19   13.11
  -5   3  -2  400.71   12.67
  -5   3  -3 1020.97   28.52
  -5   3  -3 1009.01   27.19
  -5   3  -4    5.51    5.24
  -5   3  -4    5.42    3.30
  -5   3  -4   18.36    7.14
  -5   3  -5 1623.47   35.30
  -5   3  -5 1673.14   35.85
  -5   3  -5 1554.34   30.05
  -5   3  -6   28.14    9.38
  -5   3  -6   20.61    6.89
  -5   3  -6   18.64    4.90
  -5   3  -7  747.14   45.36
  -5   3  -7  673.76   30.74
  -5   3  -8    7.65    9.58
  -5   3  -8   -4.55    7.80
  -5   3  -9  297.09   16.01
  -5   3  -9  294.91   31.07
  -5   3 -10   13.73    7.38
  -5   3 -10   16.41    7.71
  -5   3 -11  360.12   18.44
  -5   3 -12   -1.59    8.67
   4  -4 -15   26.38   17.47
   4  -4 -14    4.57    9.54
   4  -4 -13  371.10   18.42
   4  -4 -12   33.24   10.58
   4  -4 -11  324.35   27.29
   4  -4 -10  136.20   32.55
   4  -4 -10  123.17    5.57
  -4   4  10  120.43   16.07
   4  -4  -9 1305.25   29.42
  -4   4   9 1285.79   29.39
   4  -4  -8  337.73   24.12
   4  -4  -8  297.42    5.98
  -4   4   8  277.12    6.09
  -4   4   8  301.93    8.99
   4  -4  -7 2566.72   57.76
   4  -4  -7 2409.90   54.09
  -4   4   7 2310.37   51.40
  -4   4   7 2458.72   54.79
   4  -4  -6  350.05   15.36
   4  -4  -6  305.26   12.10
  -4   4   6  302.05   11.56
  -4   4   6  326.00   14.90
   4  -4  -5  762.63   21.00
   4  -4  -5  700.26   18.01
  -4   4   5  661.47   16.95
  -4   4   5  746.80   21.12
   4  -4  -4   46.51   13.16
  -4   4   4   44.94   11.98
  -4   4   4   45.37    3.87
  -4   4   4   47.89   10.56
  -4   4   3  893.85   24.43
  -4   4   3  881.97   24.20
   4  -4  -2  212.26    9.01
  -4   4   2  214.44    9.31
  -4   4   2  208.70   11.12
   4  -4  -1 1010.04   15.08
  -4   4   1 1028.45   15.38
  -4   4   1 1012.99   16.91
   4  -4   0  677.33   17.68
  -4   4   0  734.65   20.86
  -4   4   0  696.94   28.37
   4  -4   1 5163.97   63.55
  -4   4  -1 5010.45   61.62
  -4   4  -2  936.81   24.59
  -4   4  -2  973.03   26.95
  -4   4  -2  948.51   25.42
  -4   4  -3 2333.46   51.40
  -4   4  -3 2125.93   47.90
  -4   4  -3 2210.45   48.93
  -4   4  -4  728.61   27.51
  -4   4  -4  658.09   22.76
  -4   4  -4  678.41   21.56
  -4   4  -5 1889.06   52.36
  -4   4  -5 2004.73   51.33
  -4   4  -5 1848.49   36.48
  -4   4  -6  609.58   30.98
  -4   4  -6  628.64   22.17
  -4   4  -6  575.86   15.77
  -4   4  -7 1339.63   54.68
  -4   4  -7 1344.93   47.86
  -4   4  -7 1265.46   40.42
  -4   4  -8  386.14   30.32
  -4   4  -8  342.18   18.19
  -4   4  -9  453.84   70.22
  -4   4  -9  489.63   29.89
  -4   4 -10    1.80    7.27
  -4   4 -10    9.34    7.21
  -4   4 -11   80.98   20.31
  -4   4 -11   57.16   16.88
  -4   4 -12    2.45    4.71
   3  -5 -14   70.00   28.73
   3  -5 -13   14.53    8.67
   3  -5 -12  171.86   11.49
   3  -5 -11   56.41   24.68
   3  -5 -10  140.36   16.31
  -3   5  10  110.52   16.52
   3  -5  -9  145.13   35.86
  -3   5   9  132.69    3.44
  -3   5   9  136.30   10.27
   3  -5  -8  806.71   23.43
  -3   5   8  734.48   17.77
  -3   5   8  739.01   20.21
   3  -5  -7  803.02   29.42
  -3   5   7  740.82   21.14
  -3   5   7  751.14   23.69
   3  -5  -6  528.28   23.52
  -3   5   6  474.82   15.84
  -3   5   6  481.48   15.94
  -3   5   6  451.41   18.49
   3  -5  -5  965.04   26.16
  -3   5   5  888.57   23.65
  -3   5   5  945.40   24.55
  -3   5   5  934.20   26.33
   3  -5  -4  852.82   21.62
  -3   5   4  811.28   20.28
  -3   5   4  836.08   22.94
  -3   5   4  849.22   24.13
   3  -5  -3  255.88    9.96
  -3   5   3  275.12    8.64
  -3   5   3  252.74   12.07
   3  -5  -2  290.66   12.04
  -3   5   2  264.16    8.72
  -3   5   2  281.97   12.66
   3  -5  -1 1515.70   20.67
  -3   5   1 1474.61   20.98
  -3   5   1 1493.37   22.91
  -3   5   0 2304.27   31.04
  -3   5   0 2226.50   31.35
  -3   5  -1  490.61   15.22
  -3   5  -1  474.31   17.99
  -3   5  -1  486.68   16.14
  -3   5  -2 7154.80   86.29
  -3   5  -2 7043.52   85.93
  -3   5  -3 2945.50   64.91
  -3   5  -3 2947.88   68.06
  -3   5  -3 2872.74   61.93
  -3   5  -4  376.05   14.69
  -3   5  -4  386.67   13.36
  -3   5  -4  392.34    9.49
  -3   5  -5  331.61   11.81
  -3   5  -5  354.16   28.06
  -3   5  -5  344.09   11.37
  -3   5  -6  280.08   13.30
  -3   5  -6  306.33   14.18
  -3   5  -6  280.20   21.72
  -3   5  -7  267.52   14.61
  -3   5  -7  300.85   30.30
  -3   5  -7  259.11    7.45
  -3   5  -8  874.83   31.30
  -3   5  -8  882.35   19.47
  -3   5  -9   97.38   25.16
  -3   5  -9   94.28   27.14
  -3   5 -10   83.02   20.52
  -3   5 -10   58.81   16.12
  -3   5 -11   28.71    9.61
  -3   5 -11   24.19    9.89
  -3   5 -12   10.83   10.00
  -3   5 -12    7.98    7.85
   2  -6 -12    2.96    5.55
   2  -6 -11   28.94    9.41
   2  -6 -10    5.00    5.00
   2  -6  -9   73.05   13.54
  -2   6   9   50.17   12.19
   2  -6  -8  222.53   11.15
  -2   6   8  244.88   13.71
   2  -6  -7   26.89    7.40
  -2   6   7   20.08    2.51
  -2   6   7   25.21    3.49
  -2   6   7   26.82   12.33
   2  -6  -6   45.84   14.29
  -2   6   6   40.30    5.53
  -2   6   6   54.99   18.32
   2  -6  -5    6.45    4.82
  -2   6   5    6.83    2.10
  -2   6   5    4.59    7.08
   2  -6  -4  759.95   20.57
  -2   6   4  760.49   19.89
  -2   6   4  714.00   19.07
  -2   6   4  744.13   21.64
   2  -6  -3   64.29    7.84
  -2   6   3   52.63    5.49
  -2   6   3   64.56   15.14
  -2   6   3   75.23   20.04
   2  -6  -2  359.75   13.56
  -2   6   2  364.15    9.95
  -2   6   2  392.81   12.18
  -2   6   2  422.76   15.88
   2  -6  -1   -0.23    3.92
  -2   6   1   -2.70    5.74
  -2   6   1   14.51    8.66
   2  -6   0  397.86   11.95
  -2   6   0  419.68   15.68
  -2   6   0  402.07   14.99
  -2   6  -1  767.76   20.77
  -2   6  -1  710.36   20.05
  -2   6  -1  783.78   22.91
  -2   6  -2 1978.91   44.54
  -2   6  -2 1958.25   44.72
  -2   6  -3 1076.78   37.74
  -2   6  -3 1090.54   30.69
  -2   6  -3 1056.62   35.65
  -2   6  -4   74.83    7.31
  -2   6  -4   92.90   24.16
  -2   6  -4  104.52   20.08
  -2   6  -5   19.20    8.79
  -2   6  -5   21.30    9.91
  -2   6  -5   11.43    4.84
  -2   6  -6    8.04    4.53
  -2   6  -6    8.75    6.42
  -2   6  -6    9.28    5.71
  -2   6  -7   53.57   15.12
  -2   6  -7   30.29   14.04
  -2   6  -7   39.48   10.50
  -2   6  -8   18.76    8.40
  -2   6  -8   23.32    7.90
  -2   6  -8   34.02    9.47
  -2   6  -9   40.10   13.54
  -2   6  -9   37.93   14.04
  -2   6 -10    1.46   11.87
  -2   6 -10   -1.43    9.93
  -2   6 -11   15.12   10.82
  -2   6 -11    8.67    5.67
  -2   6 -12    8.29    8.06
  -2   6 -12    9.98    6.77
   1  -7 -10  212.99   13.05
   1  -7  -9   21.09    5.28
  -1   7   9   15.16    4.11
   1  -7  -8   10.45    7.61
  -1   7   8   12.96    7.38
   1  -7  -7  228.06   13.07
  -1   7   7  176.61   22.23
   1  -7  -6  572.20   17.30
  -1   7   6  490.01   11.56
  -1   7   6  507.76   11.90
  -1   7   6  516.69   17.19
   1  -7  -5   10.33    2.38
  -1   7   5    7.65    2.40
  -1   7   5    7.40    2.89
  -1   7   5    5.25    4.51
   1  -7  -4 1930.28   39.09
  -1   7   4 1799.31   36.68
  -1   7   4 1908.02   39.25
  -1   7   4 1834.70   46.87
   1  -7  -3  131.25    6.81
  -1   7   3  122.97    9.34
  -1   7   3  137.25    7.54
  -1   7   3  123.82    8.65
   1  -7  -2 1612.21   35.12
  -1   7   2 1639.63   35.34
  -1   7   2 1653.36   37.80
  -1   7   2 1686.05   38.94
   1  -7  -1    6.41    2.82
  -1   7   1    8.72    1.83
  -1   7   1    5.15    4.60
  -1   7   1    4.62    5.28
  -1   7   0 1981.94   43.29
  -1   7   0 1958.70   53.60
  -1   7   0 2030.69   47.25
  -1   7  -1    9.65    3.79
  -1   7  -1   -0.66    8.54
  -1   7  -1    7.12    8.29
  -1   7  -2 1752.92   40.85
  -1   7  -2 1834.77   42.83
  -1   7  -2 1833.26   45.29
  -1   7  -3  738.06   23.98
  -1   7  -3  680.80   23.05
  -1   7  -3  760.35   25.66
  -1   7  -4 1584.24   34.62
  -1   7  -4 1417.36   31.58
  -1   7  -4 1571.20   33.30
  -1   7  -5  158.24   10.09
  -1   7  -5  197.54   44.21
  -1   7  -5  172.25   10.47
  -1   7  -6  619.20   34.43
  -1   7  -6  646.20   59.90
  -1   7  -6  672.24   23.72
  -1   7  -7   28.65   11.44
  -1   7  -7   39.02   17.04
  -1   7  -7   35.70    6.88
  -1   7  -8  712.07   27.99
  -1   7  -8  728.43   40.88
  -1   7  -8  724.30   13.45
  -1   7  -9  141.97   39.40
  -1   7  -9  129.63   29.58
  -1   7 -10   63.82   15.57
  -1   7 -10   60.69   20.55
  -1   7 -11   27.39    7.82
  -1   7 -11   30.03    8.53
  -1   7 -12   42.99   11.24
  -1   7 -12   28.05    8.72
   0   8   8  663.74   12.50
   0   8   7  262.57   10.51
   0  -8  -6 1511.14   42.43
   0   8   6 1528.51   42.61
   0  -8  -5  736.77   19.07
   0   8   5  709.97   15.31
   0   8   5  695.53    7.51
   0   8   5  717.81   24.13
   0  -8  -4 1069.60   23.62
   0   8   4 1046.34   20.36
   0   8   4 1087.19   22.83
   0  -8  -4 1029.91   19.72
   0   8   4 1054.90   24.88
   0  -8  -3  738.72   18.32
   0   8   3  716.72   17.28
   0   8   3  721.92   19.01
   0   8   3  721.11   23.01
   0   8   2 1297.17   26.91
   0   8   2 1227.73   32.97
   0   8   2 1260.45   29.90
   0   8   1  816.25   23.40
   0   8   1  801.82   24.12
   0   8   1  824.75   25.87
   0   8   1  791.18   30.93
   0   8   0 5443.69   24.51
   0   8   0 5535.36   43.38
   0   8   0 5286.08  110.49
   0   8  -1  803.34   23.89
   0   8  -1  842.96   27.65
   0   8  -1  837.17   28.56
   0   8  -2 1228.31   29.54
   0   8  -2 1246.37   32.73
   0   8  -2 1216.63   28.47
   0   8  -3  723.74   20.14
   0   8  -3  743.70   22.90
   0   8  -3  792.17   25.52
   0   8  -4 1096.95   25.63
   0   8  -4 1101.46   28.06
   0   8  -4 1086.51   43.16
   0   8  -5  768.02   22.60
   0   8  -5  730.19   48.22
   0   8  -5  785.50   22.17
   0   8  -6 1600.80   46.25
   0   8  -6 1617.06   49.46
   0   8  -6 1591.72   45.16
   0   8  -7  292.56   13.48
   0   8  -7  283.46   18.99
   0   8  -7  277.31   13.04
   0   8  -8  704.65   22.23
   0   8  -8  697.44   31.20
   0   8  -8  688.66   15.35
   0   8  -9  155.82   13.34
   0   8  -9  129.37   41.47
   0   8  -9  126.96   25.16
   0   8 -10  116.62   39.34
   0   8 -10  120.47   23.73
   0   8 -11   33.54   11.50
   0   8 -11   46.75   12.35
   0   8 -12   53.91   17.82
   0   8 -12   48.79   16.04
   1   9   8   11.70    3.57
   1   9   7  318.01   14.62
   1   9   6    5.53    5.74
   1   9   5  296.04   11.86
   1   9   4    4.35    1.37
   1   9   4    3.30    2.93
   1   9   4    9.18    6.68
   1   9   3  194.85    2.78
   1   9   3  186.98    2.48
   1   9   3  192.51   11.98
   1   9   3  211.40   14.82
   1   9   2  125.14    3.11
   1   9   2  148.24    9.92
   1   9   2  126.25   33.29
   1   9   1  496.77   12.77
   1   9   1  532.33   17.39
   1   9   1  512.97   21.23
   1   9   0   42.34   10.47
   1   9   0   47.68   12.49
   1   9   0   59.65   17.69
   1   9  -1 2008.86   39.18
   1   9  -1 2058.00   44.22
   1   9  -1 1901.39   43.41
   1   9  -2   53.85   17.16
   1   9  -2   78.80   17.24
   1   9  -2   55.73   17.37
   1   9  -3  402.42   14.10
   1   9  -3  469.81   20.75
   1   9  -3  444.24   20.07
   1   9  -4   36.75    9.38
   1   9  -4   59.68   15.63
   1   9  -4   40.02   11.96
   1   9  -5  220.39   10.66
   1   9  -5  272.21   17.41
   1   9  -5  258.81   42.09
   1   9  -6  703.37   27.71
   1   9  -6  746.75   66.11
   1   9  -6  800.18   44.31
   1   9  -7  660.98   35.55
   1   9  -7  708.12   32.28
   1   9  -7  729.14   30.74
   1   9  -8   36.34    9.43
   1   9  -8   54.66   15.62
   1   9  -8   52.23   10.39
   1   9  -9   71.39   23.02
   1   9  -9   66.18   16.48
   1   9  -9   64.83   14.26
   1   9 -10    0.01    4.53
   1   9 -10    8.89    8.69
   1   9 -10    7.72    3.88
   1   9 -11   36.40   15.23
   1   9 -11   30.31   12.46
   1   9 -12    0.58    5.01
   1   9 -12    7.18    6.85
   2  10   7   10.53    5.19
   2  10   6    0.81    3.59
   2  10   5   87.01   24.22
   2  10   4   78.00   16.62
   2  10   3   34.08    9.33
   2  10   3   52.33   26.18
   2  10   2   10.91    4.92
   2  10   2    4.18    5.32
   2  10   1   20.33    4.07
   2  10   1   31.21    9.78
   2  10   1   33.02    7.24
   2  10   0  155.56   11.06
   2  10   0  127.88   38.37
   2  10  -1   93.23   14.68
   2  10  -1   83.44   34.99
   2  10  -1   98.24   29.68
   2  10  -2   96.94   19.13
   2  10  -2  109.37   31.86
   2  10  -2  101.18   23.62
   2  10  -3   18.03    5.84
   2  10  -3   23.95   13.01
   2  10  -3    8.72    9.30
   2  10  -4   56.79   14.73
   2  10  -4   57.93   16.27
   2  10  -4   62.12   19.11
   2  10  -5    7.90    5.25
   2  10  -5    6.05    6.53
   2  10  -5   11.82    9.84
   2  10  -6   86.79   17.44
   2  10  -6   84.67   20.45
   2  10  -6   82.25   19.05
   2  10  -7  239.30   12.66
   2  10  -7  233.49   61.80
   2  10  -7  256.82   15.49
   2  10  -8   28.99    9.43
   2  10  -8   46.60   16.33
   2  10  -8   33.53    9.11
   2  10  -9   36.70   15.20
   2  10  -9   34.24   15.77
   2  10  -9   44.31   11.83
   2  10 -10    8.58    5.30
   2  10 -10   11.66    9.54
   2  10 -10    6.79    3.72
   2  10 -11    9.12   10.65
   2  10 -11   14.07    9.88
   2  10 -12   -1.18   10.16
   2  10 -12   -0.46    7.16
   3  11   6  280.68   39.55
   3  11   5  343.92   15.72
   3  11   4  256.96   15.52
   3  11   3  447.21   24.74
   3  11   2  369.98   10.15
   3  11   2  379.67   13.54
   3  11   1  309.73   11.07
   3  11   1  273.02   18.61
   3  11   0  239.67   10.66
   3  11   0  212.52   12.23
   3  11  -1  284.37   13.36
   3  11  -1  251.88   12.30
   3  11  -2  282.10    7.93
   3  11  -2  261.87   15.19
   3  11  -2  263.14   31.26
   3  11  -3  501.84   20.43
   3  11  -3  485.07   23.10
   3  11  -3  479.13   25.86
   3  11  -4  108.26   25.03
   3  11  -4  110.99   33.90
   3  11  -4  127.28   29.53
   3  11  -5    9.89    5.99
   3  11  -5   18.63    9.46
   3  11  -5    5.60    7.17
   3  11  -6    5.65    5.02
   3  11  -6   19.63   10.80
   3  11  -6    6.19    6.22
   3  11  -7  134.87   27.61
   3  11  -7  142.06   38.10
   3  11  -7  144.68   29.31
   3  11  -8   93.71   29.83
   3  11  -8   75.38   22.92
   3  11  -8   95.11   22.28
   3  11  -9  270.68   15.50
   3  11  -9  221.52   63.51
   3  11  -9  269.46   35.53
   3  11 -10   14.72    7.44
   3  11 -10   10.98    9.72
   3  11 -10   14.31    4.13
   3  11 -11   39.66   12.76
   3  11 -11   56.26   20.77
   3  11 -12    7.68   12.59
   3  11 -12    5.57   12.74
   4  12   6  231.65   38.60
   4  12   5   26.25   10.74
   4  12   4  231.92   45.54
   4  12   3  235.37   44.50
   4  12   2  255.88   17.52
   4  12   1   66.25   15.22
   4  12   1   66.31   20.69
   4  12   0  475.60   22.52
   4  12   0  515.75   24.08
   4  12  -1  114.07   32.90
   4  12  -1  121.49   22.97
   4  12  -2  627.54   25.19
   4  12  -2  660.09   29.54
   4  12  -3  112.28   42.90
   4  12  -3  118.30   27.49
   4  12  -4  471.99   21.67
   4  12  -4  505.48   27.76
   4  12  -4  511.80   30.00
   4  12  -5    1.12    5.79
   4  12  -5   15.47    7.38
   4  12  -5   -2.66   11.08
   4  12  -6   44.58   15.05
   4  12  -6   68.69   19.01
   4  12  -6   75.04   13.41
   4  12  -7   99.30   28.60
   4  12  -7  114.59   37.76
   4  12  -7  153.38   28.10
   4  12  -8  307.48   14.56
   4  12  -8  330.78   43.98
   4  12  -8  342.98   32.89
   4  12  -9    6.24    6.70
   4  12  -9   11.60    7.95
   4  12  -9   13.63    5.47
   4  12 -10  131.01   34.62
   4  12 -10  160.95   24.32
   4  12 -10  148.38   27.01
   4  12 -11   -0.90    6.38
   4  12 -11   -3.47   12.51
   4  12 -11   13.27    7.20
   5  13   5    9.00    4.88
   5  13   4   18.55    9.55
   5  13   3   22.10    8.33
   5  13   2  238.32   47.07
   5  13   1   72.07   16.18
   5  13   0  234.06   14.51
   5  13   0  240.04   25.85
   5  13  -1    8.07    7.14
   5  13  -1   -6.39    9.58
   5  13  -2  234.57   34.61
   5  13  -2  239.73   21.60
   5  13  -3    9.66    8.18
   5  13  -3   22.38   11.57
   5  13  -4   66.83   18.64
   5  13  -4   75.94   17.07
   5  13  -5   74.97   23.26
   5  13  -5  101.73   22.05
   5  13  -6   65.57   20.26
   5  13  -6   83.73   26.65
   5  13  -7   13.19    7.03
   5  13  -7   14.41    7.15
   5  13  -7   14.71   10.95
   5  13  -8   55.50   23.09
   5  13  -8   92.79   26.02
   5  13  -8  108.71   19.63
   5  13  -9    9.80    6.90
   5  13  -9    0.00   11.81
   5  13  -9   11.59    9.01
   5  13 -10   18.18    9.43
   5  13 -10   14.41   11.36
   5  13 -10   20.19    6.67
   6  14   4   11.45    6.12
   6  14   3   37.06    8.43
   6  14   2    3.58    4.72
   6  14   1    3.92    7.83
   6  14   0   11.39    6.42
   6  14  -1    6.93    5.46
   6  14  -1    6.84    6.93
   6  14  -2   24.79    6.32
   6  14  -2   31.05    6.93
   6  14  -3    8.85    6.08
   6  14  -3    6.57    4.37
   6  14  -4  108.13   31.73
   6  14  -4  145.92   32.28
   6  14  -5   44.87   16.07
   6  14  -5   51.36   16.82
   6  14  -6   53.07   14.24
   6  14  -6   48.03   12.31
   6  14  -7   63.61   18.58
   6  14  -7   67.96   18.37
   6  14  -8    9.88    7.21
   6  14  -8   24.37    8.48
   6  14  -9   17.07    8.72
   6  14  -9    9.52    8.00
   7  15   1  105.87   20.75
   7  15   0   58.40   16.57
   7  15  -1  135.76   23.81
   7  15  -2   22.56   10.29
   7  15  -3  101.75   33.93
   7  15  -3   98.68   28.02
   7  15  -4   82.91   20.51
   7  15  -5  168.71   33.93
   7  15  -5  202.01   48.88
   7  15  -6    3.77    3.69
   7  15  -6   12.62    7.79
   7  15  -7  216.53   59.85
  19   9 -10   14.59    5.30
  19   9 -10   33.41   17.03
  19   9  -9   14.08    7.46
  19   9  -9   16.79   12.08
  19   9  -8   20.24    6.55
  19   9  -8   14.56   11.30
  19   9  -7   44.42   20.17
  19   9  -7   49.00   18.41
  19   9  -6   11.74    7.49
  19   9  -6   15.44    7.15
  18   8 -13   16.62    6.65
  18   8 -13   17.97    9.29
  18   8 -13   28.19    8.09
  18   8 -12   14.02    8.65
  18   8 -12   17.87    8.52
  18   8 -12   20.67   10.66
  18   8 -11   15.37    7.28
  18   8 -11   18.73   11.56
  18   8 -10    9.36    6.05
  18   8 -10   20.43    7.16
  18   8  -9  222.99   52.08
  18   8  -9  248.43   54.95
  18   8  -8  151.16   45.98
  18   8  -8  145.93   32.51
  18   8  -7  266.86   30.08
  18   8  -7  242.80   15.52
  18   8  -6   62.87   17.48
  18   8  -6   76.80   17.52
  18   8  -5   43.59   23.86
  18   8  -5   60.69   18.31
  18   8  -4   83.62   41.08
  18   8  -4  107.42   32.67
  18   8  -3   30.87   13.90
  18   8  -2   63.87   22.37
  17   7 -14   46.44   13.95
  17   7 -14   48.23   11.89
  17   7 -14   35.11    9.77
  17   7 -13   23.55   12.26
  17   7 -13   15.67    8.24
  17   7 -13   20.11    6.18
  17   7 -12   50.65   16.27
  17   7 -12   44.96   14.25
  17   7 -12   36.36   10.71
  17   7 -11   84.98   21.55
  17   7 -11   75.74   21.74
  17   7 -11   70.90   16.49
  17   7 -10  164.40   23.70
  17   7 -10  184.25   42.03
  17   7 -10  181.71   42.45
  17   7  -9    4.36    4.68
  17   7  -9    8.91    7.66
  17   7  -9   11.66    7.51
  17   7  -8  481.42   21.24
  17   7  -8  539.07   20.79
  17   7  -8  512.11   21.98
  17   7  -7   68.54   23.21
  17   7  -7   94.81   22.75
  17   7  -6   90.87   29.54
  17   7  -6  115.25   30.19
  17   7  -5   22.30   10.28
  17   7  -5   13.50    6.54
  17   7  -4  186.61   12.89
  17   7  -4  182.22   15.75
  17   7  -3   -5.37    6.53
  17   7  -3    2.89    5.56
  17   7  -2  155.43   45.99
  17   7  -1   77.91   17.75
  17   7   0   37.43   12.88
  16   6 -15  183.52   52.43
  16   6 -15  180.30   33.76
  16   6 -15  125.01   34.48
  16   6 -14    9.71    8.83
  16   6 -14   24.61    8.68
  16   6 -14    8.20    6.56
  16   6 -13  166.87   43.24
  16   6 -13  176.96   54.60
  16   6 -13  180.49   26.09
  16   6 -12   16.70   11.87
  16   6 -12   10.17    8.42
  16   6 -12   17.11    7.46
  16   6 -11  375.72   19.93
  16   6 -11  364.62   72.85
  16   6 -11  410.65   18.47
  16   6 -10   37.52   10.15
  16   6 -10   37.49   12.08
  16   6 -10   48.45   12.30
  16   6  -9  458.74   13.43
  16   6  -9  497.24   60.97
  16   6  -8   75.21   16.94
  16   6  -8   82.20   24.10
  16   6  -8   76.46   18.36
  16   6  -7  139.22   22.08
  16   6  -7  163.95   13.19
  16   6  -7  170.76   44.75
  16   6  -6   16.54    6.84
  16   6  -6   20.03    8.20
  16   6  -6   35.62    9.01
  16   6  -5   58.23   17.38
  16   6  -5   61.22   14.18
  16   6  -5   71.84   19.05
  16   6  -4    6.60    7.07
  16   6  -4    8.46    3.52
  16   6  -3    6.74    6.14
  16   6  -3   16.04    9.50
  16   6  -2   -2.99    6.47
  16   6  -2   15.58    9.69
  16   6  -1   -0.86    5.93
  16   6  -1    9.73    7.33
  16   6   0   28.39   11.34
  15   5 -16   32.72   14.93
  15   5 -16   45.99   18.29
  15   5 -16   33.07   11.73
  15   5 -15   62.95   13.28
  15   5 -15   63.40   17.20
  15   5 -15   56.00   10.62
  15   5 -14  176.12   39.76
  15   5 -14  186.59   47.46
  15   5 -14  157.63   34.73
  15   5 -13   19.30    8.25
  15   5 -13    1.10    6.89
  15   5 -13    3.16    6.10
  15   5 -12  215.90   41.61
  15   5 -12  225.66   28.23
  15   5 -12  220.78   38.90
  15   5 -11   -1.71    7.24
  15   5 -11   18.55    8.03
  15   5 -11   20.95    9.70
  15   5 -10   27.66   14.14
  15   5 -10   29.92    7.16
  15   5 -10   24.15   10.12
  15   5  -9  145.56   11.12
  15   5  -9  150.08   36.99
  15   5  -9  154.99   37.71
  15   5  -8  348.53   29.75
  15   5  -8  393.09   19.28
  15   5  -8  391.35   17.63
  15   5  -7   26.33   10.87
  15   5  -7   28.09   10.67
  15   5  -7   35.16    9.41
  15   5  -6  242.14   12.17
  15   5  -6  265.39   13.87
  15   5  -6  295.04   39.57
  15   5  -5   56.83   15.31
  15   5  -5   65.48   19.36
  15   5  -5   76.23   20.35
  15   5  -4  127.08    7.30
  15   5  -4  122.00   34.39
  15   5  -4  121.60   26.45
  15   5  -3  183.22   14.47
  15   5  -3  201.17   11.70
  15   5  -3  199.54   17.60
  15   5  -2  177.56    7.77
  15   5  -2  152.30   10.54
  15   5  -2  171.25   34.71
  15   5  -1   73.64   26.96
  15   5  -1   68.38   17.68
  15   5   0   70.41   26.92
  15   5   0   76.09   32.19
 -15  -5  -1   51.20   23.95
  14   4 -17    4.88   10.81
  14   4 -17   12.95    5.88
  14   4 -16   33.61    7.88
  14   4 -16   32.13   10.34
 -14  -4  16   25.61    9.81
  14   4 -15   40.86   11.57
  14   4 -15   37.94   13.88
  14   4 -14    6.30    8.23
  14   4 -14   14.05    6.70
  14   4 -14   10.24    7.18
  14   4 -13  261.27   49.40
  14   4 -13  249.19   19.05
  14   4 -13  207.36   39.64
  14   4 -12   69.01   18.46
  14   4 -12   57.68   15.12
  14   4 -12   56.30   13.10
  14   4 -11   20.75   10.69
  14   4 -11   25.32   13.61
  14   4 -11   35.08    8.35
  14   4 -10  167.42   40.83
  14   4 -10  178.56   42.00
  14   4 -10  184.41   37.01
  14   4  -9   65.08   19.83
  14   4  -9   97.20   19.92
  14   4  -9   85.17   16.57
  14   4  -8  120.18   29.77
  14   4  -8  120.29   45.07
  14   4  -8  126.29   24.30
  14   4  -7  698.31   26.66
  14   4  -7  661.74   29.66
  14   4  -7  589.41   26.58
  14   4  -6    4.44    3.30
  14   4  -6   14.60    9.07
  14   4  -6   12.98   10.79
  14   4  -5  789.05   28.80
  14   4  -5  820.68   31.96
  14   4  -5  796.86   31.17
  14   4  -4   11.95    8.07
  14   4  -4   20.34   11.63
  14   4  -4   20.72    8.02
  14   4  -3   22.52    5.24
  14   4  -3   26.57    9.91
  14   4  -3   20.99    9.80
  14   4  -2    3.10    7.29
  14   4  -2    5.34    3.72
  14   4  -2    2.62    5.50
  14   4  -1  859.08   15.40
  14   4  -1  899.19   18.03
  14   4  -1  884.49   30.12
 -14  -4   0  148.11    7.29
  14   4   0  134.79   19.14
  14   4   0  141.87   33.31
 -14  -4  -1  559.42   13.07
 -14  -4  -1  638.85   15.34
  13   3 -17   15.67    6.98
  13   3 -17    3.52    3.94
  13   3 -16   31.27   19.06
  13   3 -16   13.36    5.85
  13   3 -15   31.76   11.35
  13   3 -15   47.04   10.17
 -13  -3  15   40.18    7.23
  13   3 -14   98.07   31.81
  13   3 -14  125.72   22.19
 -13  -3  14   89.66   26.83
  13   3 -13  117.50   27.91
  13   3 -13  132.43   22.82
  13   3 -13  116.30   20.15
  13   3 -12  256.67   61.33
  13   3 -12  283.65   56.98
  13   3 -12  292.51   25.78
  13   3 -11   46.61   12.78
  13   3 -11   53.14    9.73
  13   3 -11   57.44   14.30
  13   3 -10   89.38   35.55
  13   3 -10   88.06   20.66
  13   3 -10   94.85   22.27
  13   3  -9  452.82   23.92
  13   3  -9  477.03   26.09
  13   3  -9  427.22   19.42
  13   3  -8   28.55   13.45
  13   3  -8   32.73   13.10
  13   3  -8   38.30   11.89
  13   3  -7  360.31   15.98
  13   3  -7  337.42   28.34
  13   3  -7  347.96   16.28
  13   3  -6  141.83   23.08
  13   3  -6  148.54   33.89
  13   3  -6  160.67   40.88
  13   3  -5  605.88   18.96
  13   3  -5  556.77   37.41
  13   3  -5  579.43   29.31
  13   3  -4   14.14    7.57
  13   3  -4   13.90   12.31
  13   3  -4   22.97    5.68
  13   3  -3 2147.31   57.12
  13   3  -3 2228.30   65.51
  13   3  -3 2004.05   55.21
  13   3  -2  157.14    7.45
  13   3  -2  155.35   23.20
  13   3  -2  192.15   47.70
  13   3  -1 1418.15   46.74
  13   3  -1 1370.24   48.53
  13   3  -1 1413.47   52.53
  13   3   0    3.64    5.22
  13   3   0   -1.36    7.63
 -13  -3   0    1.09    5.29
 -13  -3  -1  697.32   14.21
 -13  -3  -1  661.97   15.07
 -13  -3  -1  660.00   15.28
 -13  -3  -2    6.93    4.26
 -13  -3  -2    2.99    3.74
 -13  -3  -2   -1.45    6.67
 -13  -3  -3  289.68   11.76
  12   2 -17    9.84    9.66
  12   2 -17   28.50    8.09
  12   2 -16   52.97   29.17
  12   2 -16   55.92   19.06
  12   2 -15   28.52   14.13
  12   2 -15   19.03    8.39
 -12  -2  15   28.10    7.24
  12   2 -14  196.28   52.61
  12   2 -14  212.45   34.75
 -12  -2  14  235.46   10.34
  12   2 -13  100.54   27.51
  12   2 -13  107.86   21.05
 -12  -2  13  113.48   36.35
  12   2 -12   24.85    9.53
  12   2 -12   14.65    6.01
 -12  -2  12   20.08    6.92
  12   2 -11  315.58   24.37
  12   2 -11  327.19   17.98
  12   2 -11  342.21   19.54
  12   2 -10   81.31   29.08
  12   2 -10   93.07   20.46
  12   2 -10   85.47   20.76
  12   2  -9   52.14   15.54
  12   2  -9   52.63   15.05
  12   2  -9   54.04   11.44
  12   2  -8   75.82   20.12
  12   2  -8   86.10   25.60
  12   2  -8   77.37   13.72
  12   2  -7  135.02   18.74
  12   2  -7  137.08   39.46
  12   2  -7  166.12   41.46
  12   2  -6   33.01    8.46
  12   2  -6   11.70   11.16
  12   2  -6   34.88    7.57
  12   2  -5   33.99   10.82
  12   2  -5   35.83   13.21
  12   2  -5   46.88   10.82
  12   2  -4   27.68    7.47
  12   2  -4   36.57    9.36
  12   2  -4   27.21    8.40
  12   2  -3    6.53    8.21
  12   2  -3   -7.33    9.66
  12   2  -3   14.11    7.80
  12   2  -2  211.28    9.27
  12   2  -2  186.99   18.83
  12   2  -2  178.75   22.84
  12   2  -1   44.93   12.45
  12   2  -1   55.69   12.47
 -12  -2   1   49.41   11.35
  12   2   0   47.31   14.33
  12   2   0   44.19   11.52
 -12  -2   0   49.11    9.32
 -12  -2  -1    8.25    3.95
 -12  -2  -1    7.95    7.50
 -12  -2  -1   -1.19    7.07
 -12  -2  -2    7.40    6.45
 -12  -2  -2    7.10    6.34
 -12  -2  -2    1.52    7.56
 -12  -2  -3   11.55    7.93
 -12  -2  -3   11.04    6.73
 -12  -2  -3   17.60    5.23
 -12  -2  -4    8.99    4.57
 -12  -2  -5    9.97    4.40
  11   1 -17   19.15   12.97
  11   1 -16   -2.43   13.57
  11   1 -16    9.94    4.48
  11   1 -15  202.68   28.21
  11   1 -15  179.18   44.42
  11   1 -14   18.85   12.80
  11   1 -14   24.11    6.65
 -11  -1  14   13.18   11.35
  11   1 -13  115.61   36.83
  11   1 -13  119.41   23.56
 -11  -1  13  111.26   28.06
  11   1 -12   23.92   14.85
  11   1 -12    3.17    5.04
 -11  -1  12    4.49    4.23
  11   1 -11  399.03   24.87
  11   1 -11  370.00   14.46
 -11  -1  11  400.66   18.23
  11   1 -10  426.83   19.93
  11   1 -10  465.74   29.99
 -11  -1  10  414.87   15.66
  11   1  -9  447.09   22.42
  11   1  -9  521.97   42.63
  11   1  -8  366.18   19.31
  11   1  -8  362.51   16.37
  11   1  -8  359.99   16.35
  11   1  -7  530.77   27.51
  11   1  -7  543.08   22.19
  11   1  -7  604.24   22.18
  11   1  -6  364.02   30.86
  11   1  -6  321.78   13.89
  11   1  -6  356.95   11.60
  11   1  -5    1.24    5.25
  11   1  -5    5.33    4.46
  11   1  -5    6.29    6.36
  11   1  -4 1276.34   30.15
  11   1  -4 1248.51   29.00
  11   1  -4 1274.42   36.37
  11   1  -3    6.91    4.21
  11   1  -3   16.32    6.17
  11   1  -2  697.17   22.76
  11   1  -2  721.68   28.46
 -11  -1   2  744.07   26.12
  11   1  -1  121.53    6.74
  11   1  -1  138.29   41.17
 -11  -1   1  127.86    8.34
  11   1   0 1024.44   24.35
  11   1   0 1089.01   41.12
 -11  -1   0 1116.50   28.16
  11   1   1   57.83   15.22
 -11  -1  -1   70.38   16.90
 -11  -1  -1   68.52   17.80
 -11  -1  -2  657.85   24.60
 -11  -1  -2  676.57   26.17
 -11  -1  -2  615.06   29.25
 -11  -1  -3   50.44   14.96
 -11  -1  -3   53.07   18.31
 -11  -1  -3   45.99    5.00
 -11  -1  -4  271.36   13.32
 -11  -1  -4  274.51   10.48
 -11  -1  -5    3.91    5.28
 -11  -1  -6  286.35   12.87
 -11  -1  -7    4.55    3.74
 -11  -1  -8   39.52   15.41
  10   0 -17    9.98   13.14
  10   0 -16   22.44   13.32
  10   0 -15   24.61   15.75
  10   0 -15   15.30    5.36
  10   0 -14   86.31   13.71
  10   0 -14   62.79   16.53
 -10   0  14   69.20    6.80
  10   0 -13   -0.12    7.79
  10   0 -13    8.34    5.52
 -10   0  13   -2.29    5.44
  10   0 -12   98.41   28.39
  10   0 -12   93.29   23.44
 -10   0  12   96.41   25.52
  10   0 -11    5.78    9.24
  10   0 -11    1.71    6.49
 -10   0  11    4.67    7.58
  10   0 -10   24.38   17.13
  10   0 -10   17.72    8.75
 -10   0  10   11.16    5.99
  10   0  -9   -1.55   10.95
  10   0  -9    5.09    5.23
 -10   0   9   -1.31    8.98
  10   0  -8 2889.59   62.37
  10   0  -8 2943.90   71.98
 -10   0   8 3002.63   64.20
  10   0  -7    4.79    5.93
  10   0  -7   -4.59    7.85
 -10   0   7    3.64    3.45
  10   0  -6 2395.38   54.04
  10   0  -6 2471.07   57.41
 -10   0   6 2449.94   55.58
  10   0  -5    6.82    6.68
  10   0  -5    5.72    5.68
 -10   0   5   -9.94    7.79
  10   0  -4 1343.46   36.57
  10   0  -4 1405.47   19.12
 -10   0   4 1305.19   36.11
  10   0  -3    3.05    4.13
  10   0  -3    6.95    4.80
 -10   0   3   -4.94    8.18
  10   0  -1   -0.35    6.05
  10   0  -1    6.47    4.72
 -10   0   1    2.72    5.15
  10   0   0 4195.07   91.34
 -10   0   0 4544.59   93.84
 -10   0   0 4116.81   91.37
  10   0   1   -1.85    5.72
 -10   0  -1   10.70    9.60
 -10   0  -1    3.12    7.55
 -10   0  -2 1988.68   43.19
 -10   0  -2 1954.96   44.36
 -10   0  -2 1975.05   41.97
 -10   0  -3    9.53    9.00
 -10   0  -3    3.53    7.55
 -10   0  -3    4.17    5.36
 -10   0  -4  888.36   48.18
 -10   0  -4  854.52   34.69
 -10   0  -4  881.07   32.73
 -10   0  -5    3.38    7.64
 -10   0  -5   -1.81    5.71
 -10   0  -6  291.38   12.58
 -10   0  -6  284.37   12.92
 -10   0  -7   -1.40    7.77
 -10   0  -8  196.74   53.88
 -10   0  -9    1.18    4.34
   9  -1 -17   60.64   13.05
   9  -1 -16    0.46   12.02
   9  -1 -15   72.82   19.28
   9  -1 -14   11.73   13.40
   9  -1 -14   12.62    5.27
   9  -1 -13  125.99   21.33
   9  -1 -13  107.19   18.34
  -9   1  13  109.42    7.12
   9  -1 -12   17.01   10.47
   9  -1 -12   -2.49    6.98
  -9   1  12   -3.33    6.91
   9  -1 -11  739.65   51.01
   9  -1 -11  726.99   24.75
  -9   1  11  733.28   23.89
   9  -1 -10   33.25    6.36
   9  -1 -10   46.23    9.43
  -9   1  10   38.04   11.01
   9  -1  -9  721.13   22.70
   9  -1  -9  750.12   24.27
  -9   1   9  744.60   21.39
   9  -1  -8  350.55   14.12
   9  -1  -8  327.69   12.54
  -9   1   8  321.29   12.27
   9  -1  -7  427.97   17.60
  -9   1   7  421.41   17.33
   9  -1  -6  511.29   18.65
   9  -1  -6  483.64   19.36
  -9   1   6  489.53   18.51
   9  -1  -5 2308.86   38.64
   9  -1  -5 2415.55   37.00
  -9   1   5 2351.17   41.38
   9  -1  -4  132.84    8.20
   9  -1  -4  149.70    9.12
  -9   1   4  155.02   31.28
   9  -1  -3 1286.41   21.70
   9  -1  -3 1204.90   16.95
  -9   1   3 1176.37   16.12
   9  -1  -2 2757.04   74.81
   9  -1  -2 2649.01   58.97
  -9   1   2 2701.85   58.86
   9  -1  -1  475.07   19.07
   9  -1  -1  511.71   17.56
  -9   1   1  453.97   16.88
   9  -1   0 1301.84   38.35
  -9   1   0 1296.18   40.47
  -9   1   0 1338.57   36.37
   9  -1   1  339.52    9.11
  -9   1  -1  341.93   11.19
  -9   1  -1  353.33   10.29
  -9   1  -2  751.57   28.80
  -9   1  -2  726.60   21.13
  -9   1  -2  711.02   19.24
  -9   1  -3    4.39    5.05
  -9   1  -3   -0.34    8.29
  -9   1  -3   12.55    7.47
  -9   1  -4  277.73   11.31
  -9   1  -4  307.78   24.40
  -9   1  -4  287.33   10.06
  -9   1  -5   15.89    8.19
  -9   1  -5    5.78    3.15
  -9   1  -6  332.73   27.64
  -9   1  -6  317.35   20.01
  -9   1  -7   11.16    6.19
  -9   1  -7   -4.77    6.30
  -9   1  -8   94.54   29.91
  -9   1  -9    6.98    7.55
   8  -2 -17   15.54    8.71
   8  -2 -16   32.60   11.31
   8  -2 -15   16.34   12.77
   8  -2 -14   12.37   13.17
   8  -2 -13   13.02   13.34
   8  -2 -13   12.03    5.62
  -8   2  13   20.15    6.43
   8  -2 -12  755.70   63.12
   8  -2 -12  675.20   26.79
  -8   2  12  610.34   25.11
   8  -2 -11   50.63   15.31
   8  -2 -11   40.24    8.54
  -8   2  11   40.28    7.83
   8  -2 -10  483.14   22.34
   8  -2 -10  486.59   16.36
  -8   2  10  486.03   16.77
   8  -2  -9  206.92   20.03
   8  -2  -9  195.07   18.98
  -8   2   9  195.87   10.03
   8  -2  -8  126.36   36.86
   8  -2  -8  119.89    9.13
  -8   2   8  133.02    8.96
   8  -2  -7   71.09   19.76
   8  -2  -7   65.12   14.35
  -8   2   7   50.66    6.40
   8  -2  -6  565.91   18.10
  -8   2   6  599.63   18.27
   8  -2  -5  346.59   26.46
   8  -2  -5  295.67   10.95
  -8   2   5  308.36   11.70
   8  -2  -4 1062.06   27.94
  -8   2   4 1060.06   28.48
   8  -2  -3    6.02    7.55
   8  -2  -3    4.90    7.09
  -8   2   3   -0.67    7.82
   8  -2  -2   38.24   10.07
   8  -2  -2   43.10    9.58
  -8   2   2   41.09    9.10
   8  -2  -1   21.25    5.20
  -8   2   1   33.18    9.75
   8  -2   0  175.54   19.41
  -8   2   0  165.68    9.78
  -8   2   0  182.78   11.28
   8  -2   1   89.98   24.64
  -8   2  -1  121.40   17.88
  -8   2  -1   83.89    8.15
  -8   2  -2  119.70   24.34
  -8   2  -2  105.65    8.06
  -8   2  -2  104.44    8.34
  -8   2  -3    3.42    3.31
  -8   2  -3   -4.70    7.79
  -8   2  -3    7.73    6.96
  -8   2  -4  176.06   36.85
  -8   2  -4  176.06   32.07
  -8   2  -4  160.46   17.37
  -8   2  -5  135.35   31.01
  -8   2  -5  125.24   27.41
  -8   2  -5  112.92   10.08
  -8   2  -6   13.88    8.37
  -8   2  -6   12.96    5.27
  -8   2  -7   12.20    9.78
  -8   2  -7   10.94    6.80
  -8   2  -8   19.07    7.03
  -8   2  -8   19.52    6.90
  -8   2  -9    6.87    6.08
  -8   2 -10   18.58    7.75
   7  -3 -16   19.29    8.11
   7  -3 -15   33.90   16.06
   7  -3 -14   38.32   18.11
   7  -3 -13   64.29   16.36
   7  -3 -12  139.34   32.56
   7  -3 -12  142.88    9.77
  -7   3  12  137.96    8.03
   7  -3 -11  988.60   38.68
   7  -3 -11  961.64   33.02
  -7   3  11  973.62   34.62
   7  -3 -10  359.38   40.24
   7  -3 -10  301.04   11.58
  -7   3  10  335.73   18.29
   7  -3  -9  818.48   53.16
   7  -3  -9  790.19   30.64
  -7   3   9  813.96   23.53
   7  -3  -8   38.70    8.56
   7  -3  -8   26.28    6.65
  -7   3   8   30.83    7.57
   7  -3  -7 1617.76   39.33
   7  -3  -7 1567.64   36.24
  -7   3   7 1583.47   36.86
   7  -3  -6  463.79   20.97
   7  -3  -6  504.15   15.55
  -7   3   6  511.88   18.21
   7  -3  -5 4086.55   52.98
   7  -3  -4   43.59   13.39
   7  -3  -4   39.90    9.11
  -7   3   4   50.11   12.04
   7  -3  -3  763.19   22.08
   7  -3  -3  808.04   22.61
  -7   3   3  810.50   22.77
   7  -3  -2   85.56   14.98
  -7   3   2   92.85   24.08
  -7   3   2   76.84    7.09
   7  -3  -1  654.13   20.37
  -7   3   1  746.17   21.56
  -7   3   1  773.67   21.62
   7  -3   0   13.83    4.03
  -7   3   0   13.74    9.37
  -7   3   0   14.96    5.45
   7  -3   1  950.01   26.44
  -7   3  -1  990.12   28.52
  -7   3  -1  941.00   26.76
  -7   3  -2   24.65    7.63
  -7   3  -2   15.84    9.10
  -7   3  -2   31.27   10.48
  -7   3  -3 1729.55   36.58
  -7   3  -3 1642.53   34.80
  -7   3  -3 1654.11   33.15
  -7   3  -4  268.16   12.28
  -7   3  -4  311.89   23.60
  -7   3  -4  284.41   12.66
  -7   3  -5  830.58   32.23
  -7   3  -5  757.71   35.66
  -7   3  -5  753.57   32.45
  -7   3  -6    1.40    4.23
  -7   3  -6    3.12    5.76
  -7   3  -7  498.71   47.98
  -7   3  -7  446.92   19.99
  -7   3  -8    4.21    5.12
  -7   3  -8    9.06    2.66
  -7   3  -9  243.76   28.43
  -7   3  -9  179.69   45.34
  -7   3 -10    5.02    5.46
   6  -4 -16    8.21    6.79
   6  -4 -15   28.53   10.08
   6  -4 -14   60.64   19.86
   6  -4 -13  474.57   28.25
   6  -4 -12    5.62    4.99
  -6   4  12   10.55    6.25
   6  -4 -11  959.09   39.26
   6  -4 -11 1004.82   39.42
  -6   4  11  982.57   38.14
   6  -4 -10   -1.86   11.62
   6  -4 -10    6.91    4.61
  -6   4  10    3.67    3.48
   6  -4  -9 1992.02   54.29
   6  -4  -9 1945.05   38.44
  -6   4   9 1954.49   41.68
   6  -4  -8  483.36   21.35
   6  -4  -8  421.76   14.56
  -6   4   8  429.62   19.03
   6  -4  -7 1904.36   45.97
   6  -4  -7 1922.45   42.79
  -6   4   7 1940.16   43.82
   6  -4  -6 1011.11   29.06
   6  -4  -6 1019.49   27.74
  -6   4   6 1033.28   30.62
   6  -4  -5 2564.72   34.03
  -6   4   5 2405.46   36.17
   6  -4  -4 1735.46   24.99
  -6   4   4 1745.91   25.46
  -6   4   4 1781.41   29.93
   6  -4  -3  507.59   15.58
  -6   4   3  464.09   14.19
  -6   4   3  482.06   15.42
   6  -4  -2 1090.60   27.94
  -6   4   2 1152.46   30.29
  -6   4   2 1116.65   29.72
   6  -4  -1 2196.36   38.61
  -6   4   1 2200.17   31.57
  -6   4   1 2271.15   31.76
   6  -4   0 1148.79   29.57
  -6   4   0 1198.84   16.86
   6  -4   1  577.34   18.23
  -6   4  -1  595.54   20.28
  -6   4  -1  578.47   19.09
  -6   4  -2  295.38   13.07
  -6   4  -2  325.46   15.84
  -6   4  -2  288.64   14.20
  -6   4  -3 1747.00   41.90
  -6   4  -3 1843.52   41.80
  -6   4  -3 1799.23   39.11
  -6   4  -4  493.60   31.26
  -6   4  -4  505.82   23.73
  -6   4  -4  477.88   15.37
  -6   4  -5 1749.08   50.79
  -6   4  -5 1721.26   50.48
  -6   4  -5 1694.91   46.49
  -6   4  -6  125.13   25.54
  -6   4  -6  119.06   34.18
  -6   4  -6   88.52   12.15
  -6   4  -7  781.59   21.69
  -6   4  -7  709.67   16.54
  -6   4  -8   53.45   12.74
  -6   4  -8   52.67   14.97
  -6   4  -9  247.61   49.58
  -6   4  -9  211.54   41.81
  -6   4 -10   48.43   11.00
  -6   4 -10   41.69   12.53
  -6   4 -11   44.02   14.35
   5  -5 -15   18.11    7.63
   5  -5 -14  118.15   32.06
   5  -5 -13   16.61    6.40
   5  -5 -12  330.66   35.50
   5  -5 -11   31.54    7.07
  -5   5  11   21.27    5.35
   5  -5 -10  133.43   26.12
   5  -5 -10  151.51    5.35
  -5   5  10  157.45   12.79
   5  -5  -9   25.18    6.89
  -5   5   9   31.45   10.94
   5  -5  -8  540.79   20.34
   5  -5  -8  541.48   14.89
  -5   5   8  537.66   19.05
   5  -5  -7  564.36   19.54
  -5   5   7  574.79   29.82
   5  -5  -6 1243.10   34.17
  -5   5   6 1196.42   31.34
  -5   5   6 1228.89   34.77
   5  -5  -5 1851.17   41.18
  -5   5   5 1936.32   42.25
  -5   5   5 1913.25   44.06
   5  -5  -4  265.78   11.34
  -5   5   4  287.92   13.02
  -5   5   4  271.97   11.84
   5  -5  -3 1031.36   26.85
  -5   5   3 1058.50   33.09
  -5   5   3 1103.58   30.82
  -5   5   2 1392.29   29.63
  -5   5   2 1399.29   23.15
   5  -5  -1 1070.37   30.86
  -5   5   1 1065.59   27.59
  -5   5   1 1026.79   30.07
   5  -5   0  780.16   21.60
  -5   5   0  844.22   24.15
  -5   5   0  791.75   23.72
   5  -5   1 2319.61   51.73
  -5   5  -1 2455.69   56.44
  -5   5  -1 2447.64   53.98
  -5   5  -2  136.29   25.97
  -5   5  -2  128.85    9.40
  -5   5  -2  121.67   11.32
  -5   5  -3  998.88   25.97
  -5   5  -3  992.06   26.06
  -5   5  -3  933.71   23.22
  -5   5  -4  438.62   16.54
  -5   5  -4  465.88   43.24
  -5   5  -4  460.60   14.62
  -5   5  -5  641.45   25.33
  -5   5  -5  655.64   25.16
  -5   5  -5  607.58   19.32
  -5   5  -6  123.00   22.15
  -5   5  -6  152.56   40.91
  -5   5  -6  123.10   14.12
  -5   5  -7  250.34   13.04
  -5   5  -7  284.45   23.76
  -5   5  -8   81.78   17.16
  -5   5  -8   84.08   22.08
  -5   5  -9   29.44    9.91
  -5   5  -9   21.87    6.99
  -5   5 -10   26.19   10.09
  -5   5 -10   37.03   11.39
  -5   5 -11   40.43    9.48
  -5   5 -11   33.56   14.54
   4  -6 -14   18.04    5.09
   4  -6 -13   34.09    8.32
   4  -6 -12    7.49    4.11
   4  -6 -11   16.64    6.34
   4  -6 -10   22.23    6.78
  -4   6  10    2.69    5.36
   4  -6  -9   47.23   14.33
  -4   6   9   34.77   12.93
   4  -6  -8   11.41    5.14
  -4   6   8    7.32    2.20
  -4   6   8   11.16    4.66
  -4   6   8   13.24    6.39
   4  -6  -7    9.13    6.67
  -4   6   7    1.41    1.21
  -4   6   7    9.04    4.10
  -4   6   7    8.91    4.79
   4  -6  -6   66.06   19.09
  -4   6   6   55.34    9.91
  -4   6   6   55.05   15.73
   4  -6  -5  397.76   22.53
  -4   6   5  396.68   19.75
  -4   6   5  430.01   18.44
   4  -6  -4   -9.13    5.45
  -4   6   4   -0.32    2.78
  -4   6   4    2.57    9.19
   4  -6  -3   33.30    7.79
  -4   6   3   25.01    7.58
  -4   6   3   28.49    6.88
   4  -6  -2  248.55    8.99
  -4   6   2  263.93   10.81
  -4   6   2  248.62   11.13
   4  -6  -1  243.00   13.82
  -4   6   1  242.73   10.15
  -4   6   1  240.34   11.56
   4  -6   0 1168.65   31.47
  -4   6   0 1192.69   33.13
  -4   6   0 1088.11   30.53
  -4   6  -1   19.90    4.97
  -4   6  -1   25.96    8.14
  -4   6  -2 1002.34   25.36
  -4   6  -2 1043.23   25.96
  -4   6  -2 1007.12   25.04
  -4   6  -3    7.85    5.90
  -4   6  -3   -0.39   11.05
  -4   6  -3   11.25    7.94
  -4   6  -4    6.36    3.82
  -4   6  -4    2.80    5.00
  -4   6  -4    6.82    6.24
  -4   6  -5   20.29    7.52
  -4   6  -5   16.09    9.58
  -4   6  -5   20.06    5.56
  -4   6  -6   16.55    9.92
  -4   6  -6   31.89   12.85
  -4   6  -7   11.02    5.74
  -4   6  -7   13.23    8.14
  -4   6  -7    7.60    5.59
  -4   6  -8    6.91    5.31
  -4   6  -8    6.76    5.93
  -4   6  -9   16.96    6.80
  -4   6  -9   19.10    7.54
  -4   6 -10   14.85    9.20
  -4   6 -10   31.85   12.22
  -4   6 -11   15.57    7.52
  -4   6 -11    8.64    7.54
   3  -7 -11    3.18    3.84
   3  -7 -10  334.61   15.30
  -3   7  10  326.15   13.25
   3  -7  -9   18.07    6.55
  -3   7   9   13.45    5.71
   3  -7  -8  389.59   13.89
  -3   7   8  338.53    8.26
  -3   7   8  334.74   18.96
   3  -7  -7   34.89   11.15
  -3   7   7   21.20    4.75
  -3   7   7   33.09   10.60
   3  -7  -6  551.32   15.99
  -3   7   6  520.69   13.71
  -3   7   6  505.00   13.35
  -3   7   6  522.50   17.62
   3  -7  -5   99.48   10.16
  -3   7   5   86.28    8.49
  -3   7   5   92.76   19.53
   3  -7  -4 1639.02   35.42
  -3   7   4 1555.23   32.73
  -3   7   4 1475.47   32.74
   3  -7  -3   39.81    9.16
  -3   7   3   53.14   16.26
  -3   7   3   44.47    8.93
   3  -7  -2 1721.57   38.21
  -3   7   2 1696.55   38.16
  -3   7   2 1623.21   38.32
   3  -7  -1  330.78   13.54
  -3   7   1  320.95   13.84
  -3   7   1  313.56   14.65
   3  -7   0 2197.76   48.34
  -3   7   0 2352.16   52.40
  -3   7   0 2460.21   55.69
  -3   7  -1 2009.64   47.37
  -3   7  -1 2012.54   46.14
  -3   7  -1 2010.04   48.93
  -3   7  -2 3693.10   77.11
  -3   7  -2 3550.36   78.23
  -3   7  -2 3602.32   73.93
  -3   7  -3  120.62   25.34
  -3   7  -3  112.48   27.59
  -3   7  -3  125.56   28.44
  -3   7  -4 1698.66   42.57
  -3   7  -4 1787.48   42.86
  -3   7  -4 1714.77   41.67
  -3   7  -5  522.04   21.14
  -3   7  -5  601.33   30.71
  -3   7  -5  548.38   19.25
  -3   7  -6  524.79   23.66
  -3   7  -6  521.92   23.43
  -3   7  -6  570.78   21.89
  -3   7  -7  292.50   37.51
  -3   7  -7  267.37   54.54
  -3   7  -7  260.70   11.20
  -3   7  -8  407.55   23.69
  -3   7  -8  395.29   23.88
  -3   7  -8  380.22   18.12
  -3   7  -9   18.82    7.98
  -3   7  -9    0.44    6.45
  -3   7 -10  195.45   45.95
  -3   7 -10  215.87   61.19
  -3   7 -11    5.45    8.94
  -3   7 -11   -3.55    8.99
  -3   7 -12   36.97   17.31
  -3   7 -12   25.41   13.20
   2  -8  -9  234.12   27.00
  -2   8   9  254.36    9.33
   2  -8  -8  191.51    7.66
  -2   8   8  198.52   22.09
   2  -8  -7    4.41    4.26
  -2   8   7    2.91    1.67
  -2   8   7   10.72    5.85
   2  -8  -6  125.46   11.39
  -2   8   6  106.53   30.38
   2  -8  -5  565.69   20.20
  -2   8   5  549.35   16.07
  -2   8   5  556.33   19.56
   2  -8  -4  850.91   22.37
  -2   8   4  820.82   21.48
  -2   8   4  833.33   26.19
   2  -8  -3  599.25   18.18
  -2   8   3  614.52   20.30
  -2   8   3  626.92   24.44
   2  -8  -2 1596.95   38.16
  -2   8   2 1660.76   38.26
  -2   8   2 1578.63   40.64
   2  -8  -1 1859.04   40.20
  -2   8   1 1805.22   40.81
  -2   8   1 1870.57   54.29
  -2   8   0 1565.13   38.29
  -2   8   0 1630.71   36.83
  -2   8   0 1598.20   38.10
  -2   8  -1 1842.26   40.44
  -2   8  -1 1906.60   45.97
  -2   8  -1 1877.05   45.37
  -2   8  -2 1891.27   39.81
  -2   8  -2 1996.19   43.36
  -2   8  -2 1908.97   39.22
  -2   8  -3  940.94   26.16
  -2   8  -3  941.87   27.84
  -2   8  -3 1027.28   26.16
  -2   8  -4  594.02   20.42
  -2   8  -4  563.79   20.44
  -2   8  -4  584.84   29.33
  -2   8  -5  668.86   24.43
  -2   8  -5  744.67   29.19
  -2   8  -5  735.67   52.49
  -2   8  -6  539.17   25.58
  -2   8  -6  506.32   28.63
  -2   8  -6  545.33   23.55
  -2   8  -7  829.59   23.94
  -2   8  -7  703.87   18.79
  -2   8  -7  745.07   15.70
  -2   8  -8  346.50   21.82
  -2   8  -8  307.52   55.82
  -2   8  -8  355.22   33.47
  -2   8  -9  143.18   43.96
  -2   8  -9  134.56   29.83
  -2   8 -10   23.63    9.64
  -2   8 -10   12.05    8.75
  -2   8 -11   61.36   31.65
  -2   8 -11   52.53   22.48
  -2   8 -12   33.77   14.48
  -2   8 -12   50.93   18.68
  -1   9   9   54.25   12.15
  -1   9   8   43.63   15.09
  -1   9   7  619.33   17.24
   1  -9  -6  690.90   23.44
  -1   9   6  708.85   26.59
   1  -9  -5  249.89    7.83
  -1   9   5  245.38    8.24
  -1   9   5  271.81   14.95
   1  -9  -4   30.05    8.19
  -1   9   4   37.10   11.09
  -1   9   4   46.67   15.63
   1  -9  -3  422.07   11.34
  -1   9   3  449.63   15.10
  -1   9   3  426.32   31.76
  -1   9   2   57.26   12.89
  -1   9   2   58.13   15.80
  -1   9   2   86.95   25.67
  -1   9   1 2059.45   43.54
  -1   9   1 2116.53   55.11
  -1   9   1 2213.97   46.97
  -1   9   0   60.49   16.35
  -1   9   0   57.66   14.53
  -1   9   0   48.14   15.11
  -1   9  -1  514.40   16.41
  -1   9  -1  494.38   19.90
  -1   9  -1  543.68   23.20
  -1   9  -2  129.32   14.79
  -1   9  -2  151.06   43.44
  -1   9  -2  170.11   39.46
  -1   9  -3  182.24    8.62
  -1   9  -3  218.05   50.75
  -1   9  -3  209.20   44.69
  -1   9  -4   10.86    6.29
  -1   9  -4    9.31    6.22
  -1   9  -4   13.56    6.46
  -1   9  -5  309.57   35.03
  -1   9  -5  337.22   23.32
  -1   9  -5  354.89   22.14
  -1   9  -6   -0.83    8.73
  -1   9  -6    0.29    5.29
  -1   9  -6   -2.46    8.75
  -1   9  -7  302.90   16.17
  -1   9  -7  355.25   40.91
  -1   9  -7  331.97   23.34
  -1   9  -8   19.75    7.29
  -1   9  -8    3.84   13.61
  -1   9  -8   18.88    5.02
  -1   9  -9  138.57   40.37
  -1   9  -9  127.96   43.12
  -1   9  -9  115.83   29.33
  -1   9 -10   28.88   12.00
  -1   9 -10   27.89   12.95
  -1   9 -11    6.52    8.37
  -1   9 -11    6.84    9.29
   0  10   8   23.11    5.31
   0  10   7   40.48    9.45
   0  10   6   62.22   14.05
   0  10   5   61.68   13.63
   0  10   4   31.51    9.58
   0  10   4   32.10    9.69
   0  10   3   53.93   16.23
   0  10   3   45.16   11.35
   0  10   2    5.52    2.60
   0  10   2   -4.41    8.81
   0  10   2    6.31    7.98
   0  10   1    3.22    1.89
   0  10   1    1.80    3.87
   0  10   1    9.93    5.99
   0  10   0  234.72    8.51
   0  10   0  250.08   16.78
   0  10   0  239.68   12.94
   0  10  -1   -0.78    6.26
   0  10  -1   13.42   10.55
   0  10  -1    4.01    7.63
   0  10  -2    9.15    5.70
   0  10  -2   -1.11   12.82
   0  10  -2   -2.20   11.45
   0  10  -3   47.20   12.98
   0  10  -3   42.69   11.82
   0  10  -3   47.78   14.82
   0  10  -4   30.55    7.79
   0  10  -4   28.85   10.20
   0  10  -4   48.38   15.29
   0  10  -5   59.07   16.03
   0  10  -5   61.38   12.40
   0  10  -5   61.77   15.38
   0  10  -6   59.47   13.71
   0  10  -6   67.00   20.50
   0  10  -6   63.25   19.29
   0  10  -7   36.78    9.93
   0  10  -7   38.26   14.89
   0  10  -7   61.03   13.16
   0  10  -8   18.29   10.41
   0  10  -8   32.19   13.69
   0  10  -8   49.41    9.38
   0  10  -9   -0.18   10.50
   0  10  -9   17.32   13.31
   0  10  -9   18.41    7.85
   0  10 -10   -0.26   10.37
   0  10 -10   18.06   10.66
   0  10 -11  -11.17   10.74
   0  10 -11    6.92    7.57
   1  11   7  307.55   13.73
   1  11   6  160.72   37.39
   1  11   5  508.84   26.87
   1  11   4  408.16   16.92
   1  11   3  303.17   14.46
   1  11   3  311.31   52.54
   1  11   2  141.82    9.15
   1  11   2  173.24   32.73
   1  11   1  623.69   28.26
   1  11   1  662.20   36.46
   1  11   0  604.99   20.67
   1  11   0  615.55   23.92
   1  11   0  618.68   37.49
   1  11  -1  273.51    7.93
   1  11  -1  275.39   11.60
   1  11  -1  299.04   20.47
   1  11  -2  693.76   26.75
   1  11  -2  819.01   36.32
   1  11  -2  845.34   36.52
   1  11  -3  604.73   27.05
   1  11  -3  725.05   31.87
   1  11  -3  627.75   31.69
   1  11  -4  137.07    9.13
   1  11  -4  143.16   35.46
   1  11  -4  132.56   29.17
   1  11  -5  660.50   30.65
   1  11  -5  685.07   29.08
   1  11  -5  669.88   28.93
   1  11  -6   34.19   10.26
   1  11  -6   18.90   13.38
   1  11  -6   12.90    5.51
   1  11  -7  354.83   28.29
   1  11  -7  387.34   50.88
   1  11  -7  387.44   14.94
   1  11  -8   10.43    7.33
   1  11  -8   -5.40   12.24
   1  11  -8    7.01    6.05
   1  11  -9   77.35   28.55
   1  11  -9   85.45   22.76
   1  11  -9   87.88   17.84
   1  11 -10   18.33    8.27
   1  11 -10   12.01    7.04
   1  11 -11   57.56   18.17
   1  11 -11   58.86   27.90
   2  12   7   24.18    6.95
   2  12   6  398.35   22.45
   2  12   5   88.00   24.05
   2  12   4  341.12   18.00
   2  12   3  220.19   49.35
   2  12   2  540.62   20.16
   2  12   2  535.02   28.33
   2  12   1  384.29   24.57
   2  12   1  386.77   27.62
   2  12   0 1034.51   35.19
   2  12   0 1059.36   42.34
   2  12  -1   59.66   19.14
   2  12  -1   73.29   19.75
   2  12  -2  670.27   22.55
   2  12  -2  736.31   29.20
   2  12  -2  719.59   27.89
   2  12  -3  112.85    7.29
   2  12  -3  117.17   35.79
   2  12  -3  135.17   41.67
   2  12  -4  383.13   19.00
   2  12  -4  418.37   32.31
   2  12  -4  398.77   22.34
   2  12  -5  553.26   26.01
   2  12  -5  545.43   28.39
   2  12  -5  579.46   65.62
   2  12  -6  436.58   28.82
   2  12  -6  437.33   57.42
   2  12  -6  480.29   30.10
   2  12  -7   18.41    8.37
   2  12  -7   23.62    9.22
   2  12  -7   39.86    9.98
   2  12  -8  308.71   41.46
   2  12  -8  344.39   26.17
   2  12  -8  347.17   21.20
   2  12  -9   43.67   13.34
   2  12  -9   75.23   23.11
   2  12  -9   71.97   17.15
   2  12 -10   94.36   29.75
   2  12 -10  107.22   32.42
   2  12 -10  111.88   29.57
   3  13   6   56.78   14.13
   3  13   5   11.64    4.51
   3  13   4   80.90   22.14
   3  13   3   29.01   10.87
   3  13   2  119.97   24.85
   3  13   1    9.09    6.62
   3  13   1   17.20    6.07
   3  13   0  114.72   32.32
   3  13   0  121.88   24.65
   3  13  -1   10.00    5.25
   3  13  -1   16.89    7.98
   3  13  -2  208.26   45.02
   3  13  -2  200.65   44.35
   3  13  -3   13.06    8.08
   3  13  -3   11.74    9.29
   3  13  -4  336.97   17.69
   3  13  -4  419.95   58.52
   3  13  -5  101.84   27.75
   3  13  -5  131.83   49.84
   3  13  -5  169.52   34.16
   3  13  -6  430.59   15.05
   3  13  -6  421.88   20.54
   3  13  -6  461.77   42.21
   3  13  -7    1.49    4.38
   3  13  -7   -1.24    7.41
   3  13  -7   15.99    6.09
   3  13  -8   14.44    4.53
   3  13  -8   14.02   12.08
   3  13  -8   18.31   10.21
   3  13  -9    6.30    5.85
   3  13  -9   -2.93   12.68
   3  13  -9   17.97    6.56
   3  13 -10   24.16    9.16
   3  13 -10   20.32    8.02
   3  13 -10   24.53   10.65
   4  14   5   34.78    7.82
   4  14   4   -6.93    7.97
   4  14   3   11.85    7.98
   4  14   2   18.55    8.52
   4  14   1   13.06   10.34
   4  14   0   12.62    5.75
   4  14   0   17.29    6.21
   4  14  -1    5.71    6.13
   4  14  -1   11.45    6.83
   4  14  -2    7.26    8.01
   4  14  -2   10.84    6.56
   4  14  -3   28.14   11.81
   4  14  -4   10.04   13.16
   4  14  -4   25.60    8.22
   4  14  -5   -2.35   11.69
   4  14  -5   14.58    9.69
   4  14  -6   14.07    9.05
   4  14  -6   11.68    6.40
   4  14  -7    5.58    8.11
   4  14  -7   22.36   10.15
   4  14  -8   13.21   11.91
   4  14  -8   12.81    6.41
   4  14  -9    5.71    2.30
   4  14  -9    0.95    7.28
   5  15   2    9.19    9.50
   5  15   1  115.82   33.08
   5  15   0  116.72   27.88
   5  15  -1   82.78   22.66
   5  15  -2   74.52   24.43
   5  15  -2   88.62   19.16
   5  15  -3   76.21   13.28
   5  15  -3   65.44   16.53
   5  15  -4    8.21    4.58
   5  15  -4   -8.15   11.31
   5  15  -5   22.55    6.70
   5  15  -5   17.06    6.90
   5  15  -6  198.11   45.30
   5  15  -6  252.15   32.75
   5  15  -7   49.37   14.68
   5  15  -7   38.77   17.37
  20   8 -10   17.06    7.27
  20   8  -9   15.80    8.53
  20   8  -9   29.00    9.71
  20   8  -8   35.79   11.14
  20   8  -8   11.29    6.71
  20   8  -7    4.28    4.70
  20   8  -7    9.64    7.02
  19   7 -13   27.85   14.65
  19   7 -13   48.66   16.56
  19   7 -13   41.19   12.16
  19   7 -12   19.17    7.32
  19   7 -12   33.83   12.12
  19   7 -12   41.66   13.63
  19   7 -11   22.55    9.72
  19   7 -11   26.18   12.16
  19   7 -11   12.08    7.53
  19   7 -10   27.80   10.28
  19   7 -10   23.44   16.25
  19   7 -10   43.94    7.94
  19   7  -9   17.55    6.32
  19   7  -9   21.24   12.07
  19   7  -8  112.62   28.15
  19   7  -8  116.13   35.69
  19   7  -7    8.72    4.53
  19   7  -7   -0.10    6.02
  19   7  -6   84.00   25.08
  19   7  -6  100.32   24.69
  19   7  -5    9.96    7.17
  19   7  -5   -2.10    9.45
  19   7  -4   58.32   23.18
  19   7  -4   56.31   26.06
  19   7  -3   -3.35    7.54
  18   6 -15  150.10   51.16
  18   6 -15  167.42   47.44
  18   6 -15  134.72   38.27
  18   6 -14    6.56    6.08
  18   6 -14    9.36    8.63
  18   6 -14    2.33    4.84
  18   6 -13  141.56   37.10
  18   6 -13  158.67   49.34
  18   6 -13  127.88   34.11
  18   6 -12   22.28   17.86
  18   6 -12    9.98    8.21
  18   6 -12   17.65    8.39
  18   6 -11  130.35   38.95
  18   6 -11  166.94   33.41
  18   6 -11  134.80   27.71
  18   6 -10    7.50    9.77
  18   6 -10    6.66    4.35
  18   6 -10    4.79    7.23
  18   6  -9  295.53   16.56
  18   6  -9  271.93   43.35
  18   6  -9  238.26   45.05
  18   6  -8   30.33    8.18
  18   6  -8   15.43   12.92
  18   6  -8   14.55    6.79
  18   6  -7  141.99   26.93
  18   6  -7  125.78   27.32
  18   6  -7  120.54   35.08
  18   6  -6   14.62    8.02
  18   6  -6    3.71    5.15
  18   6  -5   31.16   16.42
  18   6  -5   25.69    9.32
  18   6  -4    5.69    6.33
  18   6  -4   -0.50    8.80
  18   6  -3   10.55    4.23
  18   6  -3   18.48   10.78
  18   6  -2   10.52    6.95
  17   5 -16   86.12   21.16
  17   5 -16   82.84   19.17
 -17  -5  16   61.08   24.27
  17   5 -15   -1.19   12.05
  17   5 -15    8.63    7.77
  17   5 -15   -1.34    8.58
  17   5 -14   71.01   18.33
  17   5 -14   82.75   18.70
  17   5 -14   71.24   16.45
  17   5 -13   50.09   11.58
  17   5 -13   68.18   18.70
  17   5 -13   68.32   15.60
  17   5 -12   53.79   13.15
  17   5 -12   58.72   12.62
  17   5 -12   61.15   10.73
  17   5 -11   16.32   10.11
  17   5 -11   28.27    9.70
  17   5 -11   28.86    9.70
  17   5 -10  490.45   24.46
  17   5 -10  464.89   21.39
  17   5 -10  503.58   20.22
  17   5  -9   16.47    6.13
  17   5  -9   22.82    8.86
  17   5  -9   10.33    7.87
  17   5  -8  191.58   11.31
  17   5  -8  206.05   14.33
  17   5  -8  213.65   32.81
  17   5  -7   10.74    7.21
  17   5  -7    4.01    4.43
  17   5  -7   16.91    8.81
  17   5  -6  167.88   10.95
  17   5  -6  166.48   43.44
  17   5  -6  161.20   33.06
  17   5  -5   34.59   10.89
  17   5  -5   37.69   10.76
  17   5  -5   33.26    8.87
  17   5  -4  113.00   27.31
  17   5  -4  101.67   25.60
  17   5  -4   95.83   29.46
  17   5  -3   75.61   25.85
  17   5  -3   72.78   22.98
  17   5  -2  102.52   32.49
  17   5  -2  107.22   34.49
  17   5  -1   61.09   20.44
 -17  -5   1   56.28   18.67
 -17  -5   0  126.26   35.91
  16   4 -16   47.91   18.78
  16   4 -16   65.53   13.59
 -16  -4  16   62.09   13.37
  16   4 -15   83.26   19.88
  16   4 -15   83.76   14.68
 -16  -4  15   51.60   19.96
  16   4 -14   32.17   14.27
  16   4 -14   46.50   14.06
  16   4 -14   28.23    4.77
  16   4 -13  153.59   28.52
  16   4 -13  161.22   39.42
  16   4 -13  129.45   19.47
  16   4 -12   19.14    7.80
  16   4 -12    8.94    5.78
  16   4 -12    1.52    6.44
  16   4 -11  177.34   53.40
  16   4 -11  187.58   37.90
  16   4 -11  177.44   41.21
  16   4 -10   13.66    8.22
  16   4 -10   20.72   13.22
  16   4 -10    0.02    7.61
  16   4  -9  783.40   32.65
  16   4  -9  837.88   33.02
  16   4  -9  850.97   34.01
  16   4  -8    5.32    3.97
  16   4  -8    1.94    4.63
  16   4  -8   13.50    6.38
  16   4  -7  163.83   24.76
  16   4  -7  193.93   26.13
  16   4  -7  195.15   27.80
  16   4  -6    6.27    3.94
  16   4  -6   10.00   11.89
  16   4  -6   22.98    8.32
  16   4  -5  556.26   22.91
  16   4  -5  594.46   24.91
  16   4  -5  587.58   27.51
  16   4  -4   32.48    9.23
  16   4  -4   32.75   10.08
  16   4  -4   25.58   13.00
  16   4  -3  485.21   22.69
  16   4  -3  511.96   29.71
  16   4  -3  469.33   28.11
  16   4  -2   49.36   16.64
  16   4  -2   51.71   13.01
  16   4  -2   50.49   11.40
  16   4  -1  423.37   14.12
  16   4  -1  387.54   26.97
 -16  -4   1  412.73   47.54
 -16  -4   0   44.20    9.31
 -16  -4   0   45.12   10.24
  15   3 -17   47.10   15.97
  15   3 -17   25.69   11.50
  15   3 -16   77.64   20.05
  15   3 -16   77.01   20.71
 -15  -3  16   76.63    8.78
  15   3 -15   18.37    7.11
  15   3 -15   11.66    5.51
 -15  -3  15   15.62    9.23
  15   3 -14  128.35   31.57
  15   3 -14  148.67   40.47
 -15  -3  14  135.37   35.10
  15   3 -13   54.78   15.68
  15   3 -13   57.07   18.44
  15   3 -12  220.63   20.87
  15   3 -12  211.93   13.70
  15   3 -12  235.21   44.53
  15   3 -11  451.57   48.07
  15   3 -11  453.92   47.90
  15   3 -11  422.42   35.34
  15   3 -10  102.48   33.15
  15   3 -10  135.65   13.89
  15   3 -10  137.27   34.86
  15   3  -9  316.36   18.40
  15   3  -9  301.82   29.74
  15   3  -9  340.79   54.91
  15   3  -8  162.06   13.76
  15   3  -8  158.94   36.22
  15   3  -8  178.36   42.87
  15   3  -7  384.72   19.99
  15   3  -7  372.48   15.17
  15   3  -7  404.58   43.15
  15   3  -6  270.69   11.24
  15   3  -6  223.05   14.24
  15   3  -6  251.56   43.15
  15   3  -5  325.66   13.01
  15   3  -5  371.39   15.38
  15   3  -5  357.67   17.45
  15   3  -4   35.76    9.24
  15   3  -4   41.42    9.05
  15   3  -4   28.83    8.12
  15   3  -3  134.65   28.08
  15   3  -3  140.88   43.81
  15   3  -3  137.72   40.53
  15   3  -2   27.84   10.24
  15   3  -2   24.27    7.32
 -15  -3   2   26.34    7.96
  15   3  -1  291.67   23.37
  15   3  -1  310.42   17.80
 -15  -3   1  295.99   17.22
 -15  -3   0   86.87    9.97
 -15  -3   0  106.03   13.69
 -15  -3   0   94.98   29.14
 -15  -3  -1  255.03   28.68
 -15  -3  -1  249.64   10.76
 -15  -3  -1  263.47   19.58
  14   2 -17   11.92    7.48
  14   2 -17  -12.73    7.59
  14   2 -16  230.97   49.90
  14   2 -16  213.68   36.93
  14   2 -15   51.68   12.84
  14   2 -15   47.95   16.03
 -14  -2  15   39.15   12.74
  14   2 -14  104.02   25.01
  14   2 -14  130.92   25.49
 -14  -2  14   94.47   28.02
  14   2 -13  230.10   56.18
  14   2 -13  236.87   18.84
 -14  -2  13  236.69   40.27
  14   2 -12  387.82   21.61
  14   2 -12  399.97   37.83
 -14  -2  12  390.57   20.41
  14   2 -11   26.69   19.18
  14   2 -11   31.43   11.76
 -14  -2  11   15.10    4.51
  14   2 -10  603.95   28.85
  14   2 -10  627.79   29.52
  14   2 -10  612.09   28.17
  14   2  -9   29.85    7.97
  14   2  -9   32.98   13.19
  14   2  -9   33.03   13.22
  14   2  -8   10.08   11.29
  14   2  -8   18.26   10.21
  14   2  -8    4.08    7.92
  14   2  -7   10.68    7.68
  14   2  -7   -0.74   10.24
  14   2  -7    7.94    8.73
  14   2  -6   15.17    7.36
  14   2  -6   29.28   12.27
  14   2  -6   19.02    7.80
  14   2  -5   19.53   10.28
  14   2  -5   13.38    4.41
  14   2  -5   23.62   11.87
  14   2  -4   28.13    7.72
  14   2  -4   36.34    7.99
  14   2  -3   86.38   26.14
  14   2  -3  103.46   28.43
 -14  -2   3   79.65   28.27
  14   2  -2   73.30   16.09
  14   2  -2   58.60   28.18
 -14  -2   2   93.12   11.73
  14   2  -1  423.90   18.73
  14   2  -1  446.42   20.68
 -14  -2   1  415.04   20.15
  14   2   0   20.81   10.42
 -14  -2   0   31.89    7.24
 -14  -2   0   28.74    8.87
 -14  -2  -1   53.98   13.31
 -14  -2  -1   64.52   10.19
 -14  -2  -1   46.92    9.32
 -14  -2  -2   -0.41    7.11
 -14  -2  -2   10.62    5.35
 -14  -2  -2   16.42    8.44
 -14  -2  -3    7.80    3.86
 -14  -2  -4    0.24    5.60
  13   1 -17   91.01   27.55
  13   1 -17  100.41   26.52
  13   1 -16    3.77   10.87
  13   1 -16   17.53    9.18
  13   1 -15  114.84   24.25
  13   1 -15  106.82   20.85
 -13  -1  15  121.70   10.04
  13   1 -14   20.17   10.64
  13   1 -14    9.79    7.18
 -13  -1  14    6.40    5.67
  13   1 -13  350.71   24.04
  13   1 -13  392.65   25.11
 -13  -1  13  363.70   17.74
  13   1 -12   42.36   19.45
  13   1 -12   30.72    8.53
 -13  -1  12   33.20    8.76
  13   1 -11  796.71   33.72
  13   1 -11  865.15   37.41
 -13  -1  11  813.26   39.06
  13   1 -10  153.15   17.81
  13   1 -10  163.84   33.93
 -13  -1  10  152.33   33.44
  13   1  -9  563.93   47.30
  13   1  -9  567.88   46.07
 -13  -1   9  554.34   31.31
  13   1  -8  546.79   26.03
  13   1  -8  541.89   20.17
 -13  -1   8  580.02   20.40
  13   1  -7  417.40   16.42
  13   1  -7  426.93   24.01
 -13  -1   7  455.35   22.25
  13   1  -6  555.94   20.67
  13   1  -6  595.61   22.03
 -13  -1   6  588.05   20.55
  13   1  -5   36.13    8.98
  13   1  -5   35.33   10.17
 -13  -1   5   27.81   13.37
  13   1  -4  287.97   11.39
  13   1  -4  296.71   14.33
 -13  -1   4  269.77   30.39
  13   1  -3   18.98    2.94
  13   1  -3   18.62   11.47
 -13  -1   3   22.78   10.27
  13   1  -2  715.10   21.81
  13   1  -2  794.36   34.79
 -13  -1   2  799.87   27.80
  13   1  -1  796.21   28.08
  13   1  -1  825.06   34.24
 -13  -1   1  826.00   32.00
  13   1   0  158.84   29.41
 -13  -1   0  151.15   30.59
 -13  -1   0  148.03   14.60
 -13  -1  -1   96.19   24.57
 -13  -1  -1   99.11   28.01
 -13  -1  -1  109.99   12.31
 -13  -1  -2  204.71   38.01
 -13  -1  -2  231.04   16.39
 -13  -1  -2  218.93    8.39
 -13  -1  -3   60.01   14.05
 -13  -1  -3   51.16    6.40
 -13  -1  -4  160.32   37.85
 -13  -1  -5   91.27   28.41
 -13  -1  -6   28.05   12.85
  12   0 -17    9.27    7.14
  12   0 -16   31.76   12.41
  12   0 -16   43.87   14.10
  12   0 -15   14.42    8.22
  12   0 -15   -1.78    8.81
 -12   0  15    1.11    5.77
  12   0 -14  200.01   43.67
  12   0 -14  194.53   51.02
 -12   0  14  192.69    9.56
  12   0 -13   -1.66   13.40
  12   0 -13    8.26    3.11
 -12   0  13   -5.69    7.11
  12   0 -12  276.60   60.54
  12   0 -12  285.78   16.73
 -12   0  12  256.69   10.35
  12   0 -11    6.30   12.13
  12   0 -11    6.07    4.59
 -12   0  11    8.67    4.50
  12   0 -10  152.06   29.48
  12   0 -10  157.85   35.03
 -12   0  10  123.16   31.14
  12   0  -9    8.88    5.94
  12   0  -9    7.70    8.02
 -12   0   9    8.04    9.54
  12   0  -8 1170.09   32.39
  12   0  -8 1231.90   36.81
 -12   0   8 1231.52   28.77
  12   0  -7    6.20    5.67
  12   0  -7   -2.23   10.83
 -12   0   7    8.66    8.82
  12   0  -6 2533.33   50.23
  12   0  -6 2417.63   62.47
 -12   0   6 2501.51   52.34
  12   0  -5    9.04    9.84
  12   0  -5    1.70    5.21
 -12   0   5   -2.09   10.09
  12   0  -4 2173.01   45.31
  12   0  -4 2127.16   49.10
 -12   0   4 2153.45   50.51
  12   0  -3    4.03    5.77
  12   0  -3    2.42    3.02
 -12   0   3    3.04    6.13
  12   0  -2 3170.54   62.36
  12   0  -2 3094.11   86.98
 -12   0   2 3105.10   70.12
  12   0  -1   -1.94    7.13
  12   0  -1    2.78    8.14
 -12   0   1    5.37    4.31
  12   0   0 3153.65   32.89
 -12   0   0 2996.79   82.20
 -12   0   0 3121.56   31.35
 -12   0  -1   11.59    6.48
 -12   0  -1   -2.39    7.32
 -12   0  -2  741.75   29.30
 -12   0  -2  823.14   32.85
 -12   0  -2  830.97   32.50
 -12   0  -3    6.87    5.63
 -12   0  -3    8.80    4.58
 -12   0  -3   -5.39    5.21
 -12   0  -4  548.46   15.03
 -12   0  -4  544.28   22.04
 -12   0  -5    7.24    7.76
 -12   0  -6  451.78   15.44
 -12   0  -7   11.64    7.57
  11  -1 -17   -3.79   11.13
  11  -1 -16   24.87   13.68
  11  -1 -15  191.85   40.96
  11  -1 -15  164.26   39.52
  11  -1 -14   27.67   12.01
  11  -1 -14   28.11    7.18
 -11   1  14   11.15    6.10
  11  -1 -13  127.30   25.09
  11  -1 -13  128.72   24.44
 -11   1  13  124.60    9.57
  11  -1 -12   -1.01   12.06
  11  -1 -12    7.85    5.97
 -11   1  12    9.21    7.21
  11  -1 -11  392.49   32.51
  11  -1 -11  345.96   20.82
 -11   1  11  357.48   11.13
  11  -1 -10  486.14   42.65
  11  -1 -10  436.17   33.83
 -11   1  10  400.16   14.98
  11  -1  -9  426.38   19.91
  11  -1  -9  494.45   34.47
 -11   1   9  480.15   33.84
  11  -1  -8  348.68   17.98
  11  -1  -8  381.68   18.25
 -11   1   8  379.06   16.01
  11  -1  -7  579.12   25.41
  11  -1  -7  623.27   22.88
 -11   1   7  564.55   34.43
  11  -1  -6  363.78   25.30
  11  -1  -6  460.01   41.52
 -11   1   6  385.41   13.79
  11  -1  -5   18.47    9.37
  11  -1  -5   19.44    8.71
 -11   1   5    4.39    5.18
  11  -1  -4 1264.47   30.12
  11  -1  -4 1316.47   34.00
 -11   1   4 1281.99   33.77
  11  -1  -3    7.44    5.04
  11  -1  -3    5.85    8.48
 -11   1   3    9.93    6.82
  11  -1  -2  707.89   23.22
  11  -1  -2  740.15   25.86
 -11   1   2  743.45   25.53
  11  -1  -1  134.49   24.98
 -11   1   1  123.05   11.17
 -11   1   1  125.88    8.94
  11  -1   0 1025.98   28.16
 -11   1   0 1177.31   30.05
 -11   1   0 1176.08   28.96
  11  -1   1   55.41   19.48
 -11   1  -1   54.26   10.46
 -11   1  -1   52.79    7.87
 -11   1  -2  669.99   26.46
 -11   1  -2  664.59   25.59
 -11   1  -2  654.76   24.08
 -11   1  -3   54.21   15.13
 -11   1  -3   57.91    8.39
 -11   1  -3   60.19   10.87
 -11   1  -4  275.40   14.35
 -11   1  -4  271.22   17.16
 -11   1  -5   -1.26    8.31
 -11   1  -5    6.10    6.61
 -11   1  -6  316.15   24.62
 -11   1  -6  312.89   35.89
 -11   1  -7   -1.44    7.25
 -11   1  -8   40.57   14.25
  10  -2 -17   22.89    7.60
  10  -2 -16   70.71   18.89
  10  -2 -15   19.70    7.39
  10  -2 -14   92.31   24.84
  10  -2 -14   82.13   14.68
 -10   2  14   92.41    9.99
  10  -2 -13   35.05   10.44
  10  -2 -13   26.19    7.00
 -10   2  13   22.33    5.10
  10  -2 -12   48.97   12.79
  10  -2 -12   32.02    8.91
 -10   2  12   33.44    9.09
  10  -2 -11   23.49   10.36
  10  -2 -11    9.56    4.84
 -10   2  11   15.76    7.48
  10  -2 -10   71.77   21.80
  10  -2 -10   82.39   22.29
 -10   2  10   60.71    7.60
  10  -2  -9  595.10   37.58
  10  -2  -9  567.57   21.41
 -10   2   9  583.67   19.00
  10  -2  -8  204.43   13.98
  10  -2  -8  211.98   11.71
 -10   2   8  208.13   10.86
  10  -2  -7  364.95   18.38
  10  -2  -7  422.28   26.39
 -10   2   7  359.77   10.24
  10  -2  -6   26.42    6.83
  10  -2  -6   28.18    7.48
 -10   2   6   22.35    6.67
  10  -2  -5   56.55   17.01
  10  -2  -5   45.80   11.44
 -10   2   5   58.62    7.04
  10  -2  -4   87.04   25.75
  10  -2  -4  100.33   23.18
 -10   2   4   97.88   10.38
  10  -2  -3 1495.85   36.95
  10  -2  -3 1550.63   38.43
 -10   2   3 1691.01   39.56
  10  -2  -2   46.63   13.60
 -10   2   2   70.72   10.90
  10  -2  -1   21.01    7.08
 -10   2   1   28.23    7.06
 -10   2   1   33.37    6.50
  10  -2   0    6.53    5.95
 -10   2   0    6.92    3.10
 -10   2   0   10.67    7.96
  10  -2   1  222.79    9.56
 -10   2  -1  231.11   10.58
 -10   2  -1  271.99   22.69
 -10   2  -2    3.26    4.98
 -10   2  -2    6.96    5.97
 -10   2  -2   16.35    6.89
 -10   2  -3  144.32   30.33
 -10   2  -3  121.61   11.65
 -10   2  -3  108.78   26.67
 -10   2  -4   21.13    5.68
 -10   2  -4   21.59    8.67
 -10   2  -4   22.10    6.76
 -10   2  -5   27.23   11.13
 -10   2  -5   33.21    7.65
 -10   2  -6   67.47   20.31
 -10   2  -6   76.08   19.64
 -10   2  -7   -0.42    5.25
 -10   2  -7   -0.97    6.46
 -10   2  -8    5.05    7.04
 -10   2  -9    9.32    6.98
   9  -3 -17    6.96    7.69
   9  -3 -16   91.71   21.53
   9  -3 -15   39.39   11.47
   9  -3 -14   40.88   16.31
   9  -3 -13  399.62   25.72
   9  -3 -13  369.80   16.54
  -9   3  13  394.72   16.02
   9  -3 -12   34.84   14.85
   9  -3 -12   13.09    6.30
  -9   3  12   22.02    8.17
   9  -3 -11  117.43   26.08
   9  -3 -11  126.66    9.65
  -9   3  11  139.11   11.85
   9  -3 -10  411.70   20.40
   9  -3 -10  378.01   16.04
  -9   3  10  391.91   15.42
   9  -3  -9  650.62   29.37
   9  -3  -9  754.53   23.30
  -9   3   9  708.03   21.91
   9  -3  -8    4.27    4.99
   9  -3  -8    6.72    6.28
  -9   3   8    2.62    5.90
   9  -3  -7  613.50   22.48
   9  -3  -7  653.07   22.82
  -9   3   7  540.26   18.97
   9  -3  -6  260.81   25.36
  -9   3   6  244.09   13.70
   9  -3  -5  220.30   22.96
   9  -3  -5  233.75   12.31
  -9   3   5  225.22   11.81
   9  -3  -4   31.72   10.39
   9  -3  -4   42.53   12.35
  -9   3   4   16.98    8.18
  -9   3   3 2410.35   62.47
   9  -3  -2  244.66   11.92
  -9   3   2  242.03   11.99
  -9   3   2  265.35   14.15
   9  -3  -1 2533.21   60.60
  -9   3   1 2624.41   58.98
  -9   3   1 2459.78   58.24
   9  -3   0   -5.23    7.95
  -9   3   0   -0.24    6.21
  -9   3   0   -0.97    8.11
   9  -3   1 2114.05   47.60
  -9   3  -1 2237.13   44.75
  -9   3  -2   78.62   16.02
  -9   3  -2   60.60    8.07
  -9   3  -2   71.30   12.81
  -9   3  -3  574.12   20.70
  -9   3  -3  616.60   22.19
  -9   3  -3  549.33   16.73
  -9   3  -4   -2.08    9.81
  -9   3  -4    5.11    4.88
  -9   3  -4   -3.04    6.33
  -9   3  -5  240.72   41.82
  -9   3  -5  272.82   40.30
  -9   3  -6    8.83    5.28
  -9   3  -6   13.48    8.11
  -9   3  -7  213.75   53.54
  -9   3  -7  213.37   17.79
  -9   3  -8   17.28    9.88
  -9   3  -8   17.83    5.27
  -9   3  -9   40.84   16.45
   8  -4 -16   10.92    8.52
   8  -4 -15    5.95    6.98
   8  -4 -14   40.29   13.54
   8  -4 -13   29.58    9.28
  -8   4  13    4.72    4.61
   8  -4 -12  209.40   18.23
   8  -4 -12  158.02    7.32
  -8   4  12  173.05   10.43
   8  -4 -11  180.95   46.24
   8  -4 -11  135.89   28.76
  -8   4  11  151.45   25.59
   8  -4 -10  109.98   18.34
   8  -4 -10   95.84   12.86
  -8   4  10   89.75   13.07
   8  -4  -9 1918.84   45.88
   8  -4  -9 1900.65   42.88
  -8   4   9 1928.79   43.02
   8  -4  -8  234.93   11.68
   8  -4  -8  239.40   14.82
  -8   4   8  255.40   10.22
   8  -4  -7 2000.00   45.02
   8  -4  -7 1877.86   41.30
  -8   4   7 1865.36   42.91
   8  -4  -6 2668.59   61.96
   8  -4  -6 2777.59   60.97
  -8   4   6 2671.16   58.39
   8  -4  -5 1150.81   32.63
   8  -4  -5 1220.40   33.92
  -8   4   5 1144.48   36.63
   8  -4  -4  518.25   17.29
  -8   4   4  575.98   18.11
  -8   4   4  593.48   21.75
   8  -4  -3 1948.35   44.35
  -8   4   3 1902.29   44.16
   8  -4  -2 1067.95   34.38
  -8   4   2 1031.93   29.19
  -8   4   2 1138.62   33.32
   8  -4  -1 2136.50   50.18
  -8   4   1 2029.49   46.56
   8  -4   0  580.24   22.98
  -8   4   0  673.04   23.38
  -8   4   0  650.83   24.49
   8  -4   1 1260.40   38.15
  -8   4  -1 1252.94   29.85
  -8   4  -1 1250.16   30.20
  -8   4  -2  185.50   20.61
  -8   4  -2  194.84   32.10
  -8   4  -2  173.20   37.97
  -8   4  -3 1451.81   43.92
  -8   4  -3 1421.84   34.24
  -8   4  -3 1292.27   32.02
  -8   4  -4   37.92   19.01
  -8   4  -4   44.98    9.12
  -8   4  -4   38.55   10.53
  -8   4  -5 1081.52   43.18
  -8   4  -5 1097.76   43.55
  -8   4  -5 1014.92   37.34
  -8   4  -6   10.56    8.18
  -8   4  -6   15.90    9.93
  -8   4  -7  494.91   29.67
  -8   4  -7  535.15   18.97
  -8   4  -8   36.41   13.04
  -8   4  -8   24.80   13.08
  -8   4  -9   90.06   30.12
  -8   4  -9   69.25   19.21
  -8   4 -10    5.77    8.60
   7  -5 -16   60.41   17.74
   7  -5 -15   12.67   11.95
   7  -5 -14  125.64   32.44
   7  -5 -13   47.05   10.23
   7  -5 -12  161.33   28.08
  -7   5  12  152.59   17.56
   7  -5 -11   22.43    9.17
   7  -5 -11   16.16    6.91
  -7   5  11   29.44    9.57
   7  -5 -10  394.91   40.21
   7  -5 -10  358.39    9.00
  -7   5  10  360.19   14.04
   7  -5  -9   37.36   10.43
   7  -5  -9   33.15   10.08
  -7   5   9   60.81   11.86
   7  -5  -8  558.02   34.39
   7  -5  -8  504.05   15.56
  -7   5   8  498.88   17.66
   7  -5  -7   36.11   10.84
   7  -5  -7   31.19    8.25
  -7   5   7   32.50    9.09
   7  -5  -6  315.38   11.78
  -7   5   6  293.45    8.70
  -7   5   6  322.79   12.12
   7  -5  -5   95.31   20.51
  -7   5   5   81.56    6.07
  -7   5   5   94.53   20.72
  -7   5   4  873.41   25.55
  -7   5   4  862.16   26.24
   7  -5  -3 1270.47   36.85
  -7   5   3 1358.12   37.10
  -7   5   3 1365.67   38.22
   7  -5  -2 1965.83   49.35
  -7   5   2 1993.60   48.53
  -7   5   2 2030.18   46.68
   7  -5  -1 1417.51   18.02
  -7   5   1 1364.26   37.00
  -7   5   1 1389.93   40.15
   7  -5   0 2200.95   47.19
  -7   5   0 2163.99   47.15
  -7   5   0 2099.68   46.99
   7  -5   1 1222.38   30.15
  -7   5  -1 1185.80   28.95
  -7   5  -1 1148.80   28.10
  -7   5  -2  227.25   19.27
  -7   5  -2  252.46   20.88
  -7   5  -2  297.77   28.15
  -7   5  -3  463.20   16.94
  -7   5  -3  470.77   20.55
  -7   5  -3  451.24   14.89
  -7   5  -4   48.80   12.84
  -7   5  -4   49.53   11.65
  -7   5  -4   41.64    9.79
  -7   5  -5  173.40   38.46
  -7   5  -5  195.19   13.88
  -7   5  -5  188.84   15.34
  -7   5  -6  202.26   44.21
  -7   5  -6  194.62   45.84
  -7   5  -7  133.64   31.65
  -7   5  -7  145.77   31.63
  -7   5  -8   16.04    7.70
  -7   5  -8   31.24    9.59
  -7   5  -9   64.40   18.77
  -7   5  -9   40.38   13.53
  -7   5 -10   20.85   10.41
  -7   5 -10   13.52    6.98
   6  -6 -15   14.38    4.47
   6  -6 -14    5.16    4.51
   6  -6 -13  223.10   23.69
   6  -6 -12   15.71    7.60
   6  -6 -11  153.67   28.10
  -6   6  11  160.45   24.52
   6  -6 -10    0.55    7.75
  -6   6  10    0.36    1.86
  -6   6  10    8.89    8.72
   6  -6  -9  255.74   13.56
  -6   6   9  242.87    9.34
  -6   6   9  258.95   15.89
   6  -6  -8   15.58    7.10
  -6   6   8    5.29    3.02
  -6   6   8    4.30    8.12
   6  -6  -7  846.32   23.29
  -6   6   7  882.57   23.57
  -6   6   7  878.66   27.45
   6  -6  -6  172.08   24.02
  -6   6   6  142.22    6.70
  -6   6   6  156.84    9.50
   6  -6  -5  241.29    9.92
  -6   6   5  221.92    7.84
  -6   6   5  221.84   16.90
   6  -6  -4  208.67   10.86
  -6   6   4  220.38   20.73
  -6   6   4  212.73   14.02
   6  -6  -3   24.23    7.37
  -6   6   3   25.33    6.14
  -6   6   3   23.80   10.74
   6  -6  -2    0.79    5.26
  -6   6   2    8.36    5.84
  -6   6   2    2.14    7.61
   6  -6  -1  154.42   12.49
  -6   6   1  125.47    8.97
  -6   6   1  129.27   13.62
   6  -6   0  125.23   12.71
  -6   6   0  125.50   31.09
  -6   6   0  121.73   12.92
  -6   6  -1  643.18   21.72
  -6   6  -1  786.43   28.88
  -6   6  -1  695.42   25.97
  -6   6  -2  139.13   27.62
  -6   6  -2  141.77   38.19
  -6   6  -2  151.67   33.99
  -6   6  -3   78.45   10.03
  -6   6  -3   73.89   14.93
  -6   6  -3   67.34   17.38
  -6   6  -4    5.48    8.22
  -6   6  -4   18.78    9.63
  -6   6  -4   13.39    9.22
  -6   6  -5   -6.46   11.35
  -6   6  -5   10.20    7.66
  -6   6  -5    5.81    7.13
  -6   6  -6   13.55    5.32
  -6   6  -6   16.75    9.51
  -6   6  -6    2.90    5.57
  -6   6  -7    7.59    5.47
  -6   6  -7   -1.01    5.71
  -6   6  -8   23.94   13.58
  -6   6  -8   28.24   13.38
  -6   6  -9   -8.60   11.42
  -6   6  -9   17.59   10.17
  -6   6 -10   -0.75   11.07
  -6   6 -10   13.88    9.61
   5  -7 -13   13.53    6.42
   5  -7 -12  308.34   28.92
   5  -7 -11   15.70    5.64
  -5   7  11    6.73    4.36
   5  -7 -10  141.30   18.66
  -5   7  10  154.04    8.71
   5  -7  -9  127.65   27.03
  -5   7   9  116.74   14.50
  -5   7   9  116.41   25.16
   5  -7  -8  653.34   21.56
  -5   7   8  605.11   20.47
  -5   7   8  598.53   19.60
   5  -7  -7   41.72   11.84
  -5   7   7   24.84   10.31
  -5   7   7   34.47   10.54
   5  -7  -6 1821.34   44.25
  -5   7   6 1834.52   37.07
  -5   7   6 1813.68   38.43
   5  -7  -5    5.62    5.94
  -5   7   5    8.40    3.37
  -5   7   5   11.51   10.61
   5  -7  -4  512.17   18.24
  -5   7   4  572.47   19.76
  -5   7   4  523.20   21.22
   5  -7  -3   67.34   14.86
  -5   7   3   67.71   13.87
  -5   7   3   69.53    9.65
   5  -7  -2 1793.17   38.61
  -5   7   2 1736.62   38.35
  -5   7   2 1665.11   38.33
   5  -7  -1  144.86   10.24
  -5   7   1  162.08   21.37
  -5   7   1  180.49   43.33
   5  -7   0  906.44   16.51
  -5   7   0  885.93   18.21
  -5   7   0  862.79   30.04
  -5   7  -1  141.71    8.00
  -5   7  -1  173.32   16.16
  -5   7  -1  161.19   10.81
  -5   7  -2  603.27   37.90
  -5   7  -2  658.60   24.06
  -5   7  -2  634.30   24.66
  -5   7  -3   12.11    7.46
  -5   7  -3    0.55    8.68
  -5   7  -3    3.44    9.37
  -5   7  -4  241.29   12.87
  -5   7  -4  275.75   52.27
  -5   7  -4  269.01   12.74
  -5   7  -5  192.90   43.41
  -5   7  -5  175.17   33.56
  -5   7  -5  191.48   20.36
  -5   7  -6  283.39   13.22
  -5   7  -6  354.59   16.00
  -5   7  -6  335.67   31.91
  -5   7  -7  196.86   45.17
  -5   7  -7  198.77   28.31
  -5   7  -7  181.02   13.08
  -5   7  -8  178.87   48.51
  -5   7  -8  203.04   41.96
  -5   7  -9   20.44    7.44
  -5   7  -9   10.07    5.35
  -5   7 -10   43.54   18.28
  -5   7 -10   45.86   15.88
   4  -8 -11   96.97   30.02
   4  -8 -10  281.98   11.07
  -4   8  10  282.23   10.35
   4  -8  -9  255.00   19.73
  -4   8   9  256.07   13.93
   4  -8  -8  330.46   18.23
  -4   8   8  284.68   12.09
   4  -8  -7 1654.34   46.59
  -4   8   7 1601.00   42.60
  -4   8   7 1606.24   45.25
   4  -8  -6  895.10   32.66
  -4   8   6  854.28   22.35
  -4   8   6  861.36   23.72
   4  -8  -5  518.18   17.39
  -4   8   5  519.95   17.30
  -4   8   5  515.89   22.78
   4  -8  -4 1024.12   28.08
  -4   8   4 1031.09   23.42
  -4   8   4 1013.80   39.10
   4  -8  -3  540.04   16.07
  -4   8   3  523.85   20.50
  -4   8   3  528.65   22.32
   4  -8  -2 1529.38   35.12
  -4   8   2 1578.94   35.60
  -4   8   2 1497.63   36.14
   4  -8  -1  851.45   25.74
  -4   8   1  858.43   27.30
  -4   8   1  919.89   20.18
  -4   8   0 1136.85   24.92
  -4   8   0 1031.97   24.47
  -4   8   0 1051.40   25.23
  -4   8  -1  716.74   30.16
  -4   8  -1  773.91   25.97
  -4   8  -1  738.77   23.57
  -4   8  -2 2270.25   49.73
  -4   8  -2 2136.92   49.99
  -4   8  -2 2199.47   49.34
  -4   8  -3 2202.96   66.10
  -4   8  -3 2049.81   59.34
  -4   8  -3 2167.95   62.44
  -4   8  -4 2878.53   94.00
  -4   8  -4 2873.81  107.99
  -4   8  -4 3052.04   98.46
  -4   8  -5  406.54   24.45
  -4   8  -5  433.26   24.42
  -4   8  -5  416.11   22.26
  -4   8  -6  421.43   14.79
  -4   8  -6  429.28   36.59
  -4   8  -6  448.06   14.10
  -4   8  -7  442.88   25.38
  -4   8  -7  442.52   27.52
  -4   8  -7  409.33   29.62
  -4   8  -8   90.10   23.43
  -4   8  -8  105.90   25.29
  -4   8  -9  108.61   30.80
  -4   8  -9  130.58   31.44
  -4   8 -10  145.28   39.30
  -4   8 -10  133.65   47.53
  -4   8 -11   11.65    9.88
  -3   9  10   10.87    6.83
  -3   9   9  243.17   11.35
   3  -9  -8  116.48   14.92
  -3   9   8  120.69   27.86
   3  -9  -7  153.34   18.54
  -3   9   7  144.86    6.87
  -3   9   7  163.19   11.19
   3  -9  -6   17.83    5.29
  -3   9   6   19.94    8.09
  -3   9   6   20.77    5.73
   3  -9  -5  512.41   16.75
  -3   9   5  477.81   14.44
  -3   9   5  490.32   22.87
   3  -9  -4  238.54   11.01
  -3   9   4  267.28    9.40
  -3   9   4  249.48   14.36
   3  -9  -3  699.20   13.88
  -3   9   3  676.19   29.71
  -3   9   3  695.48   20.70
   3  -9  -2  151.34    9.72
  -3   9   2  142.47   31.62
  -3   9   2  159.70   35.15
  -3   9   1  327.87   11.54
  -3   9   1  289.00   23.38
  -3   9   0  295.16   10.49
  -3   9   0  284.59   12.31
  -3   9   0  270.40   16.22
  -3   9  -1  488.36   15.89
  -3   9  -1  515.91   45.23
  -3   9  -1  510.14   20.19
  -3   9  -2  222.34   14.09
  -3   9  -2  202.29   21.11
  -3   9  -2  219.54   13.49
  -3   9  -3    5.69    5.57
  -3   9  -3   26.76    8.19
  -3   9  -3   18.07    8.84
  -3   9  -4   18.06    9.55
  -3   9  -4    6.10    7.37
  -3   9  -4   18.11    7.25
  -3   9  -5  102.17   23.04
  -3   9  -5  115.88   30.48
  -3   9  -5  117.25   25.19
  -3   9  -6    4.76    4.40
  -3   9  -6   14.73   10.66
  -3   9  -6   11.66    5.27
  -3   9  -7  175.71   37.86
  -3   9  -7  194.80   52.40
  -3   9  -7  170.43   32.64
  -3   9  -8   18.42   10.98
  -3   9  -8  -13.37   13.22
  -3   9  -8   -2.25    5.73
  -3   9  -9   11.97    9.73
  -3   9  -9   36.41   14.69
  -3   9 -10   13.79    8.31
  -3   9 -10   11.98    5.08
  -3   9 -11   49.17   20.40
  -2  10   9   34.94    8.93
  -2  10   8   37.68   10.72
  -2  10   7  228.39   10.84
  -2  10   6  101.21   24.39
   2 -10  -5    2.32    2.69
  -2  10   5    4.77    4.27
  -2  10   5    0.47    7.09
   2 -10  -4   52.05   15.67
  -2  10   4   58.28   17.49
  -2  10   4   67.59   18.79
   2 -10  -3   18.10    6.69
  -2  10   3   20.76   10.21
  -2  10   3   24.64   15.35
  -2  10   2  101.48   24.98
  -2  10   2   87.39   21.58
  -2  10   2  102.32   26.73
  -2  10   1   86.51   14.14
  -2  10   1   86.69   22.35
  -2  10   1   94.18   14.54
  -2  10   0  148.42   10.18
  -2  10   0  167.84   41.59
  -2  10   0  185.03   36.20
  -2  10  -1   23.19    6.09
  -2  10  -1   28.18   10.18
  -2  10  -1   16.59    9.25
  -2  10  -2    8.31    6.76
  -2  10  -2   14.98    7.44
  -2  10  -2   16.38   10.34
  -2  10  -3   72.39    8.48
  -2  10  -3   44.53   15.48
  -2  10  -3   53.77   14.84
  -2  10  -4   81.81   19.16
  -2  10  -4   83.73   15.82
  -2  10  -4   84.51   17.94
  -2  10  -5   51.36   14.64
  -2  10  -5   83.93   24.87
  -2  10  -5   83.39   15.96
  -2  10  -6   10.95    5.98
  -2  10  -6   -3.17   11.90
  -2  10  -6   10.96    7.32
  -2  10  -7   19.35    5.31
  -2  10  -7   -0.92   11.88
  -2  10  -7   15.99    6.61
  -2  10  -8    9.58    6.02
  -2  10  -8    6.83    9.78
  -2  10  -8   -1.51    6.05
  -2  10  -9   13.46    9.19
  -2  10  -9   18.80   11.57
  -2  10 -10   45.63   10.04
  -2  10 -10   42.47   11.68
  -1  11   8    2.46    3.99
  -1  11   7  393.03   14.79
  -1  11   6   10.49    7.60
  -1  11   5  628.05   29.05
  -1  11   4  125.93   19.43
  -1  11   4  141.76   34.48
  -1  11   3  644.17   26.04
  -1  11   3  637.70   27.36
  -1  11   2  729.51   27.01
  -1  11   2  726.52   29.83
  -1  11   2  761.21   41.64
  -1  11   1  292.35   13.15
  -1  11   1  263.18   11.64
  -1  11   1  293.83   22.21
  -1  11   0  626.89   22.49
  -1  11   0  602.20   23.47
  -1  11   0  627.07   37.75
  -1  11  -1  657.36   26.03
  -1  11  -1  660.82   36.18
  -1  11  -1  668.50   28.53
  -1  11  -2  148.95   16.96
  -1  11  -2  186.55   39.90
  -1  11  -2  161.35   43.14
  -1  11  -3  295.28   11.22
  -1  11  -3  320.59   47.01
  -1  11  -3  338.31   53.74
  -1  11  -4  349.28   14.04
  -1  11  -4  400.98   19.08
  -1  11  -4  391.13   15.77
  -1  11  -5  472.87   31.51
  -1  11  -5  495.33   40.84
  -1  11  -5  494.51   25.28
  -1  11  -6  158.80   49.16
  -1  11  -6  174.97   13.57
  -1  11  -6  200.48   28.28
  -1  11  -7  291.55   63.09
  -1  11  -7  356.71   29.77
  -1  11  -7  324.30   37.64
  -1  11  -8   62.18   19.46
  -1  11  -8  104.10   29.11
  -1  11  -8   56.92   16.98
  -1  11  -9   53.71   16.22
  -1  11  -9   40.85   21.54
  -1  11 -10   11.72    5.14
  -1  11 -10    1.59   10.21
   0  12   8   93.64   23.98
   0  12   7  108.71   21.52
   0  12   6  362.48   16.89
   0  12   5   55.67   15.17
   0  12   4  630.20   32.55
   0  12   3   75.53   23.25
   0  12   3   96.96   27.23
   0  12   2 1359.51   44.59
   0  12   2 1401.51   26.36
   0  12   1   42.40   11.56
   0  12   1   52.20   11.96
   0  12   0  889.35   17.01
   0  12   0  901.69   26.71
   0  12   0  996.32   25.81
   0  12  -1   54.57   13.58
   0  12  -1   57.57   14.19
   0  12  -1   58.84   16.07
   0  12  -2 1352.35   45.51
   0  12  -2 1377.88   47.42
   0  12  -2 1407.10   32.95
   0  12  -3   77.00   20.34
   0  12  -3  104.94   37.36
   0  12  -3   96.32   20.85
   0  12  -4  615.58   29.08
   0  12  -4  613.19   31.60
   0  12  -4  652.13   38.29
   0  12  -5   57.69   14.99
   0  12  -5   43.79   13.31
   0  12  -5   61.03   12.57
   0  12  -6  330.80   19.53
   0  12  -6  323.37   73.49
   0  12  -6  354.14   17.86
   0  12  -7   93.85   22.17
   0  12  -7  114.05   16.65
   0  12  -7  101.64   26.98
   0  12  -8   92.42   11.97
   0  12  -8  105.94   31.24
   0  12  -8   97.47   27.40
   0  12  -9    7.13    4.05
   0  12  -9    7.51    6.50
   0  12  -9   14.98    7.61
   0  12 -10   52.68   17.59
   0  12 -10   43.64   16.54
   1  13   7    4.15    3.96
   1  13   6   63.06   14.44
   1  13   5    4.54    7.05
   1  13   4  135.28   25.77
   1  13   3   -3.43   10.33
   1  13   2  175.33   31.14
   1  13   2  213.11   60.76
   1  13   1    9.01    5.98
   1  13   1   17.94    6.31
   1  13   0  161.77   41.67
   1  13   0  169.34   41.27
   1  13  -1   12.11    6.20
   1  13  -1    1.81    7.21
   1  13  -2   52.51   16.27
   1  13  -2   70.04   15.83
   1  13  -3    2.62    2.31
   1  13  -3   -9.11   10.61
   1  13  -3   23.11    9.96
   1  13  -4  196.26   40.34
   1  13  -4  198.60   48.11
   1  13  -4  261.60   52.95
   1  13  -5    1.65    4.12
   1  13  -5    4.89    6.31
   1  13  -5    6.30    5.46
   1  13  -6  110.75   30.95
   1  13  -6  110.72   34.56
   1  13  -6  136.75   21.07
   1  13  -7    0.05    6.59
   1  13  -7   -1.97   11.78
   1  13  -7   -4.17   10.02
   1  13  -8   87.69   33.29
   1  13  -8  102.71   31.39
   1  13  -8  128.30   23.13
   1  13  -9    9.13    4.36
   1  13  -9   12.07    8.97
   1  13  -9    6.50    5.95
   2  14   6    9.59    5.00
   2  14   5   30.57    6.09
   2  14   4   11.85    6.97
   2  14   3   -7.93    9.51
   2  14   2   32.90    9.95
   2  14   1   -0.69    7.21
   2  14   1   19.33   12.25
   2  14   0   15.19    8.43
   2  14   0   22.14    5.66
   2  14  -1   15.79   11.23
   2  14  -1   16.57    9.29
   2  14  -2   23.53   11.05
   2  14  -2   40.71   13.06
   2  14  -3   11.06    7.00
   2  14  -3    4.50    5.71
   2  14  -4   24.90   11.36
   2  14  -4   32.17    8.92
   2  14  -5    6.55    5.79
   2  14  -5   20.36   11.57
   2  14  -6    4.32    5.69
   2  14  -6   10.22   13.75
   2  14  -7    9.23    8.12
   2  14  -7   17.95   10.43
   2  14  -7   15.00    5.47
   2  14  -8    2.26    6.01
   2  14  -8   10.03    4.87
   3  15   4   30.85    8.77
   3  15   3  126.56   39.04
   3  15   2   85.96   19.04
   3  15   1  101.55   21.51
   3  15   0   17.91    9.45
   3  15  -1  118.60   37.67
   3  15  -1  192.28   40.19
   3  15  -2   98.17   13.46
   3  15  -2  100.34   25.76
   3  15  -3   63.50   20.33
   3  15  -3  128.23   22.67
   3  15  -4  193.41   58.95
   3  15  -4  231.60   38.55
   3  15  -5   64.63   37.57
   3  15  -5  100.36   29.08
   3  15  -6   14.00    9.28
   3  15  -6    5.64    4.55
   3  15  -7   37.27   24.62
   4  16  -1  192.86   61.68
   4  16  -2   49.28   16.16
   4  16  -2   51.22   11.98
   4  16  -3  183.93   59.18
   4  16  -3  197.64   69.76
  20   6 -13  118.99   49.93
  20   6 -13  133.28   41.94
  20   6 -13  158.46   54.90
  20   6 -12   -2.16    7.55
  20   6 -12    4.31    6.92
  20   6 -12   14.91    9.77
  20   6 -11  180.03   46.50
  20   6 -11  268.06   46.37
  20   6 -11  194.49   67.95
  20   6 -10    3.59    3.98
  20   6 -10   11.49   10.33
  20   6 -10   18.55   12.88
  20   6  -9  107.94   21.81
  20   6  -9   89.67   27.51
  20   6  -8    1.00    8.13
  20   6  -8    5.76    7.81
  20   6  -7   17.70    7.54
  20   6  -7   17.55    6.69
  20   6  -6   23.40   14.20
  20   6  -6   31.65   15.73
  20   6  -5   -0.55    7.91
  20   6  -5    1.51    7.24
  20   6  -4    9.19    5.91
  19   5 -15   42.50   20.32
  19   5 -15   41.01   15.50
 -19  -5  15   44.34   12.47
  19   5 -14   24.89   12.51
  19   5 -14   39.38   12.50
  19   5 -14   26.42   12.07
  19   5 -13   18.22    7.90
  19   5 -13   21.85    8.13
  19   5 -13   13.43    6.70
  19   5 -12   33.10   12.06
  19   5 -12   41.93    9.03
  19   5 -12   51.09   14.22
  19   5 -11   46.62   12.53
  19   5 -11   35.48   17.19
  19   5 -11   55.14   12.75
  19   5 -10   94.36   33.40
  19   5 -10  121.12   33.88
  19   5 -10  111.02   35.47
  19   5  -9    3.90    3.96
  19   5  -9   20.04   12.81
  19   5  -9   17.14   12.03
  19   5  -8  193.69   11.45
  19   5  -8  186.04   40.12
  19   5  -8  153.36   41.88
  19   5  -7    4.50    2.98
  19   5  -7    6.65    5.56
  19   5  -7   -0.51   10.05
  19   5  -6  101.26   28.17
  19   5  -6  107.76   32.22
  19   5  -6  100.29   33.93
  19   5  -5    6.00    4.60
  19   5  -5   13.06    4.94
  19   5  -4  118.56   32.63
 -19  -5   4  120.35   28.14
  19   5  -3   17.25    9.31
  19   5  -2   48.58   19.55
 -19  -5   2   65.92   13.38
  18   4 -16   32.26   10.02
  18   4 -16   50.26   16.60
 -18  -4  16   39.29   12.65
  18   4 -15   20.62    8.73
  18   4 -15   17.84   10.27
 -18  -4  15   25.98    9.76
  18   4 -14   -4.87   11.65
  18   4 -14   21.82    9.44
 -18  -4  14   11.45    9.65
  18   4 -13   26.38   11.12
  18   4 -13   18.05   10.58
  18   4 -12   14.53    7.27
  18   4 -12   12.76    4.33
  18   4 -12   24.56    8.26
  18   4 -11  115.79   11.49
  18   4 -11   94.48   19.48
  18   4 -11  103.65   27.91
  18   4 -10   32.05    6.41
  18   4 -10   24.33    8.63
  18   4 -10   39.56   14.04
  18   4  -9  126.91   36.51
  18   4  -9  135.22   36.81
  18   4  -9  138.38   33.89
  18   4  -8   42.44    9.84
  18   4  -8   54.72   11.94
  18   4  -8   40.31   16.78
  18   4  -7  128.94   27.86
  18   4  -7  119.31   29.13
  18   4  -7  134.94   39.24
  18   4  -6   27.22    7.72
  18   4  -6   16.92   10.00
  18   4  -6   34.92   10.44
  18   4  -5   59.00   15.34
  18   4  -5   74.86   22.64
  18   4  -4   37.56   12.04
  18   4  -4   41.97   12.79
 -18  -4   4   38.54    9.47
  18   4  -3  252.52   23.27
 -18  -4   3  267.71   38.83
  18   4  -2   41.57   16.72
 -18  -4   2   38.20   12.83
 -18  -4   1  173.18   41.76
  17   3 -16   22.86   11.85
  17   3 -16   44.35   10.63
 -17  -3  16   26.28   11.46
  17   3 -15    1.92    5.65
  17   3 -15   15.95    4.99
 -17  -3  15   14.30    7.61
  17   3 -14   67.85   22.54
  17   3 -14   74.33   16.68
 -17  -3  14   52.22   11.31
  17   3 -13   17.38    9.51
  17   3 -13   44.29   12.66
 -17  -3  13   30.81   13.28
  17   3 -12   58.78   17.07
  17   3 -12   63.07   13.98
 -17  -3  12   46.01   13.54
  17   3 -11   76.93   24.96
  17   3 -11   93.50   21.33
  17   3 -10  442.65   24.10
  17   3 -10  483.39   27.91
  17   3 -10  476.24   29.78
  17   3  -9  146.03   38.74
  17   3  -9  151.08   36.39
  17   3  -9  157.64   44.28
  17   3  -8  207.44   13.33
  17   3  -8  230.91   13.03
  17   3  -8  229.84   30.68
  17   3  -7  121.91   29.31
  17   3  -7  151.29   41.06
  17   3  -7  145.02   35.10
  17   3  -6   76.79   19.09
  17   3  -6   98.73   32.60
  17   3  -5  326.79   19.84
  17   3  -5  345.78   20.76
 -17  -3   5  400.48   34.79
  17   3  -4   54.46   15.40
  17   3  -4   55.27   16.06
 -17  -3   4   60.70   21.84
  17   3  -3  243.66   10.89
  17   3  -3  236.24   16.74
 -17  -3   3  220.43   13.08
  17   3  -2   33.54    7.78
  17   3  -2   29.61   10.96
 -17  -3   2   44.31    9.17
  17   3  -1   23.66    5.62
 -17  -3   1   24.05    7.50
 -17  -3   0    6.83    4.72
 -17  -3   0   -0.73    3.81
  16   2 -17  128.76   36.28
  16   2 -17  131.73   25.09
  16   2 -16  136.25   43.33
  16   2 -16  159.99   30.59
 -16  -2  16  164.61   35.83
  16   2 -15   81.77   23.26
  16   2 -15   73.83   14.06
 -16  -2  15   57.65   17.56
  16   2 -14  230.96   49.14
  16   2 -14  229.60   40.18
 -16  -2  14  216.62   48.72
  16   2 -13  170.55   36.73
  16   2 -13  195.30   36.23
 -16  -2  13  143.68   38.46
  16   2 -12  278.54   15.39
  16   2 -12  280.33   48.07
 -16  -2  12  300.07   38.89
  16   2 -11  139.71   46.23
  16   2 -11  150.34   42.06
 -16  -2  11  143.39   32.63
  16   2 -10   65.54   16.40
  16   2 -10   76.32   19.25
 -16  -2  10   70.77   15.18
  16   2  -9   19.10   10.14
  16   2  -9   27.44    7.28
 -16  -2   9   34.93   10.61
  16   2  -8    5.76    7.47
  16   2  -8   -2.63   10.73
 -16  -2   8   26.24    8.01
  16   2  -7   32.34    9.56
  16   2  -7   20.16    8.17
 -16  -2   7   18.81    8.53
  16   2  -6   14.13    5.39
  16   2  -6    4.50    8.17
 -16  -2   6   25.67   17.15
  16   2  -5   17.11    5.72
  16   2  -5   -0.57    9.97
 -16  -2   5   18.32    9.29
  16   2  -4   32.08   17.45
  16   2  -4   42.23   10.68
 -16  -2   4   52.67   10.04
  16   2  -3    3.93    4.17
  16   2  -3   12.67    7.54
 -16  -2   3    4.24    6.70
  16   2  -2   79.19   24.33
  16   2  -2   71.73   19.70
 -16  -2   2   80.25   17.75
  16   2  -1  228.51   11.18
 -16  -2   1  221.52   43.87
 -16  -2   1  223.22   11.39
 -16  -2   0  122.40   29.61
 -16  -2   0  108.11   27.67
 -16  -2   0  105.51   11.00
 -16  -2  -1    2.70    3.80
 -16  -2  -1    8.87    6.70
  15   1 -17  131.66   31.04
  15   1 -17   97.50   30.60
  15   1 -16   -6.06   13.80
  15   1 -16   20.10    6.62
 -15  -1  16    8.98    7.05
  15   1 -15  110.78   26.15
  15   1 -15  111.76   21.19
 -15  -1  15   89.89   21.57
  15   1 -14    3.54    6.03
  15   1 -14   -3.54    9.28
 -15  -1  14   -0.54    8.69
  15   1 -13   81.35   27.74
  15   1 -13   69.13   13.37
 -15  -1  13   62.90   18.12
  15   1 -12    3.78    6.41
  15   1 -12   10.80    6.24
 -15  -1  12    2.54    9.14
  15   1 -11  612.92   23.20
  15   1 -11  711.03   60.26
 -15  -1  11  630.70   16.50
  15   1 -10  161.50   51.04
  15   1 -10  199.84   23.59
 -15  -1  10  169.91   38.25
  15   1  -9  202.81   14.73
  15   1  -9  219.92   26.76
 -15  -1   9  182.81   12.71
  15   1  -8  126.81   35.90
  15   1  -8  127.38   33.34
 -15  -1   8  135.80   13.37
  15   1  -7   95.93   25.32
  15   1  -7   87.19   18.12
 -15  -1   7   86.57   10.67
  15   1  -6  467.55   27.19
  15   1  -6  585.10   25.74
 -15  -1   6  547.22   26.46
  15   1  -5  150.61   11.83
  15   1  -5  169.60   24.54
 -15  -1   5  159.98   38.87
  15   1  -4  243.50   14.73
  15   1  -4  216.40   13.46
 -15  -1   4  243.49   12.70
  15   1  -3   60.02   14.13
  15   1  -3   45.27   14.78
 -15  -1   3   64.28   19.47
  15   1  -2    6.30    5.37
  15   1  -2   10.27   11.01
 -15  -1   2    9.03    5.94
  15   1  -1   35.30    7.59
 -15  -1   1   47.17   14.31
 -15  -1   1   46.54    9.29
  15   1   0  682.96   42.35
 -15  -1   0  716.16   34.23
 -15  -1   0  725.47   33.97
 -15  -1  -1    7.45    5.34
 -15  -1  -1    8.13    4.06
 -15  -1  -1   14.90    6.97
 -15  -1  -2  101.67   32.70
 -15  -1  -2   68.55   26.45
 -15  -1  -3   22.96    5.91
 -15  -1  -4   59.42   17.36
  14   0 -17   -7.28   12.15
  14   0 -17   -6.20    7.17
  14   0 -16   30.14   10.84
  14   0 -16   30.37   12.25
  14   0 -15   15.11    9.56
  14   0 -15    8.39    6.48
 -14   0  15    7.63    7.15
  14   0 -14  137.07   31.77
  14   0 -14  129.47   24.43
 -14   0  14  105.98   17.86
  14   0 -13   -7.42   13.74
  14   0 -13    3.44    7.93
 -14   0  13    4.20    8.39
  14   0 -12  559.27   69.30
  14   0 -12  541.28   36.37
 -14   0  12  479.64   15.58
  14   0 -11  -15.38   12.72
  14   0 -11    2.15    6.34
 -14   0  11   -2.53    9.14
  14   0 -10  644.28   26.23
  14   0 -10  742.34   33.01
 -14   0  10  689.12   26.82
  14   0  -9    8.35    5.87
  14   0  -9    3.18    7.04
 -14   0   9   -4.34    9.44
  14   0  -8  830.79   36.32
  14   0  -8  885.36   31.51
 -14   0   8  900.50   28.96
  14   0  -7   -1.19    9.83
  14   0  -7   -5.16   12.27
 -14   0   7    6.83    5.04
  14   0  -6 1171.69   36.37
  14   0  -6 1274.05   42.13
 -14   0   6 1358.76   41.22
  14   0  -5    5.61    7.84
  14   0  -5   11.72    8.34
 -14   0   5    4.22    7.70
  14   0  -4 1263.00   37.38
  14   0  -4 1270.55   39.05
 -14   0   4 1320.04   40.44
  14   0  -3    4.70    5.57
  14   0  -3    1.59    4.95
 -14   0   3   -2.71    9.69
  14   0  -2 3205.04  111.88
  14   0  -2 3444.06   42.98
 -14   0   2 3505.05   43.88
  14   0  -1    1.81    4.41
 -14   0   1   -0.65   11.23
 -14   0   1    0.05    9.37
  14   0   0 1374.13   36.63
 -14   0   0 1360.84   22.46
 -14   0   0 1382.77   21.32
 -14   0  -1    7.20    5.01
 -14   0  -1   -2.59    7.92
 -14   0  -1    6.44    7.07
 -14   0  -2  523.36   14.57
 -14   0  -2  516.04   14.57
 -14   0  -2  549.42   15.25
 -14   0  -3    1.31    4.39
 -14   0  -3    0.46    6.93
 -14   0  -4  290.78   20.80
 -14   0  -5   12.30    5.52
  13  -1 -17  118.92   27.39
  13  -1 -16   20.86    8.56
  13  -1 -16   20.11    8.94
  13  -1 -15  125.08   28.26
  13  -1 -15  125.22   22.14
 -13   1  15  106.63    7.94
  13  -1 -14   13.19    6.90
  13  -1 -14   10.68    5.60
 -13   1  14    1.81    6.77
  13  -1 -13  337.05   20.09
  13  -1 -13  347.02   28.63
 -13   1  13  325.23   14.88
  13  -1 -12   20.91   10.50
  13  -1 -12   28.66    7.92
 -13   1  12   14.41    8.80
  13  -1 -11  835.16   39.81
  13  -1 -11  856.13   38.48
 -13   1  11  812.90   33.81
  13  -1 -10  163.30   44.20
  13  -1 -10  190.56   37.82
 -13   1  10  163.58   35.77
  13  -1  -9  528.98   19.81
  13  -1  -9  552.87   15.50
 -13   1   9  590.66   22.34
  13  -1  -8  493.04   36.84
  13  -1  -8  624.68   23.87
 -13   1   8  544.57   19.11
  13  -1  -7  413.98   18.23
  13  -1  -7  424.20   16.50
 -13   1   7  428.93   16.78
  13  -1  -6  546.55   28.46
  13  -1  -6  615.00   22.57
 -13   1   6  583.97   20.31
  13  -1  -5   27.43    8.12
  13  -1  -5   27.35    8.47
 -13   1   5   38.34    8.10
  13  -1  -4  288.01   14.88
  13  -1  -4  333.95   41.94
 -13   1   4  267.58   11.93
  13  -1  -3   20.06    7.00
  13  -1  -3   21.83   12.30
 -13   1   3   26.84    7.87
  13  -1  -2  720.73   45.45
  13  -1  -2  626.20   22.19
 -13   1   2  753.68   24.40
  13  -1  -1  783.65   30.00
 -13   1   1  841.69   31.83
 -13   1   1  823.39   31.00
  13  -1   0  137.54   34.03
 -13   1   0  137.30   27.48
 -13   1   0  150.11    9.67
 -13   1  -1  111.74   19.36
 -13   1  -1  103.94   17.07
 -13   1  -1  106.70   20.46
 -13   1  -2  238.26   41.16
 -13   1  -2  214.15   23.37
 -13   1  -2  252.80   14.51
 -13   1  -3   53.08   13.57
 -13   1  -3   62.07   15.23
 -13   1  -4  179.99   37.54
 -13   1  -4  175.65   13.04
 -13   1  -5   83.31   24.12
 -13   1  -6   29.99    8.12
  12  -2 -17   46.52   14.92
  12  -2 -16   60.11   17.20
  12  -2 -15   35.22   11.21
  12  -2 -15   35.99    8.58
  12  -2 -14  223.17   55.47
  12  -2 -14  219.66   26.08
 -12   2  14  251.16   11.36
  12  -2 -13  140.94   30.98
  12  -2 -13  122.00   25.85
 -12   2  13  108.69    9.80
  12  -2 -12   11.68   11.05
  12  -2 -12   25.84   11.76
 -12   2  12   16.59    8.06
  12  -2 -11  370.99   19.21
  12  -2 -11  317.94   16.33
 -12   2  11  340.49   14.85
  12  -2 -10   65.92   19.16
  12  -2 -10   97.87   24.61
 -12   2  10   80.49   10.55
  12  -2  -9   46.82   12.28
  12  -2  -9   65.11   13.86
 -12   2   9   52.31    9.33
  12  -2  -8   77.22   17.25
  12  -2  -8   82.36   20.65
 -12   2   8   68.70    9.29
  12  -2  -7  129.38   10.13
  12  -2  -7  151.62   34.85
 -12   2   7  131.25   10.80
  12  -2  -6   22.75   16.18
  12  -2  -6   36.17   10.85
 -12   2   6   26.51    8.64
  12  -2  -5   40.67   13.16
  12  -2  -5   44.29    6.72
 -12   2   5   44.22   14.69
  12  -2  -4   34.58   11.01
  12  -2  -4   26.66   10.58
 -12   2   4   33.40    9.30
  12  -2  -3   11.13    6.72
  12  -2  -3    9.85    8.34
 -12   2   3    0.87   10.55
  12  -2  -2  210.80   10.75
 -12   2   2  193.76   11.09
 -12   2   2  199.79   12.27
  12  -2  -1   41.39   11.32
 -12   2   1   35.80    9.05
 -12   2   1   49.44   12.09
  12  -2   0   40.00    6.06
 -12   2   0   38.27   12.18
 -12   2   0   42.07    8.92
  12  -2   1    8.69    4.13
 -12   2  -1   10.14    5.48
 -12   2  -1    6.37    8.47
 -12   2  -2   -3.55    8.61
 -12   2  -2    7.04    8.99
 -12   2  -2   15.63    7.64
 -12   2  -3   11.79    4.70
 -12   2  -3    9.27    8.46
 -12   2  -3   12.64    3.77
 -12   2  -4   -4.60   10.68
 -12   2  -4    2.04    4.13
 -12   2  -5    7.39    7.33
 -12   2  -5    3.65    2.68
 -12   2  -6    7.16    5.21
 -12   2  -6   -0.20    3.29
 -12   2  -7   20.43   10.14
  11  -3 -17   -3.29   11.06
  11  -3 -16   97.33   17.19
  11  -3 -15   33.59   12.81
  11  -3 -14  148.73   26.11
  11  -3 -14  104.67   31.72
 -11   3  14  103.13   24.30
  11  -3 -13   17.79    9.07
  11  -3 -13    2.10    1.83
 -11   3  13    2.69    6.78
  11  -3 -12  456.28   36.02
  11  -3 -12  446.53   15.96
 -11   3  12  456.48   16.50
  11  -3 -11   77.64   23.23
  11  -3 -11   83.54   24.87
 -11   3  11   92.50   10.87
  11  -3 -10  547.34   54.88
  11  -3 -10  533.62   17.79
 -11   3  10  508.63   19.88
  11  -3  -9   77.89   18.26
  11  -3  -9   74.87   17.25
 -11   3   9   75.51   14.51
  11  -3  -8  200.57   12.55
  11  -3  -8  169.52   10.39
 -11   3   8  174.98   12.98
  11  -3  -7  711.58   25.04
  11  -3  -7  695.13   33.97
 -11   3   7  617.23   20.44
  11  -3  -6   13.66   11.83
  11  -3  -6   -0.51    5.93
 -11   3   6   16.25   10.34
  11  -3  -5  404.02   18.09
  11  -3  -5  484.32   21.13
 -11   3   5  526.47   22.85
  11  -3  -4  120.03    9.37
  11  -3  -4  116.43   32.91
 -11   3   4  129.31   12.88
  11  -3  -3  311.78   29.10
 -11   3   3  297.94   12.88
 -11   3   3  294.42   11.95
  11  -3  -2  609.09   21.53
 -11   3   2  549.37   21.87
 -11   3   2  547.54   19.07
  11  -3  -1 2084.51   44.26
 -11   3   1 1999.10   43.82
 -11   3   1 2033.72   43.25
  11  -3   0   16.95    7.11
 -11   3   0   19.24   10.39
 -11   3   0   27.65   13.00
  11  -3   1 1445.95   42.15
 -11   3  -1 1492.23   44.09
 -11   3  -1 1532.83   44.35
 -11   3  -2   56.29   15.10
 -11   3  -2   61.42   10.12
 -11   3  -2   74.23   12.49
 -11   3  -3  815.61   32.55
 -11   3  -3  809.09   17.31
 -11   3  -3  829.41   16.19
 -11   3  -4   14.84    7.80
 -11   3  -4   18.51   10.13
 -11   3  -5  413.26   16.44
 -11   3  -5  427.97   31.26
 -11   3  -6   -5.63    9.27
 -11   3  -6   11.30    7.12
 -11   3  -7  109.27   26.12
 -11   3  -7   90.13   31.01
 -11   3  -8    9.47    6.39
  10  -4 -17   13.66    5.83
  10  -4 -16    7.77   12.55
  10  -4 -15   95.41   19.93
  10  -4 -14   -6.18   11.74
  10  -4 -13   12.87    5.45
  10  -4 -13    4.53    3.46
 -10   4  13    7.45    6.41
  10  -4 -12   95.31   20.13
  10  -4 -12   78.47   17.20
 -10   4  12   76.32   20.50
  10  -4 -11  634.84   51.11
  10  -4 -11  562.97   28.00
 -10   4  11  579.35   24.93
  10  -4 -10  202.28   45.44
  10  -4 -10  203.36   33.79
 -10   4  10  172.40   11.88
  10  -4  -9  998.90   28.63
  10  -4  -9  977.95   28.80
 -10   4   9  996.58   27.70
  10  -4  -8  619.26   24.43
  10  -4  -8  623.77   20.49
 -10   4   8  615.51   23.63
  10  -4  -7 1257.09   31.00
  10  -4  -7 1325.03   30.19
 -10   4   7 1221.88   31.44
  10  -4  -6  592.67   32.76
  10  -4  -6  573.83   19.99
 -10   4   6  554.29   26.88
  10  -4  -5 1937.08   43.75
  10  -4  -5 1978.40   51.19
 -10   4   5 1895.71   42.54
  10  -4  -4  564.61   28.04
 -10   4   4  526.03   19.36
 -10   4   4  517.79   22.82
  10  -4  -3 3684.27   76.21
 -10   4   3 3519.70   73.25
 -10   4   3 3360.75   70.23
  10  -4  -2  136.98   28.94
 -10   4   2  144.71   34.44
 -10   4   2  149.85   38.33
  10  -4  -1 3597.93   69.26
 -10   4   1 3371.48   65.71
 -10   4   1 3620.50   32.98
  10  -4   0  110.09   29.54
 -10   4   0  148.80   39.79
 -10   4   0  157.99   26.26
  10  -4   1 1463.64   42.71
 -10   4  -1 1385.55   39.81
 -10   4  -1 1410.77   56.40
 -10   4  -2  106.74   26.53
 -10   4  -2   98.98   12.19
 -10   4  -2   97.61   11.06
 -10   4  -3  882.17   37.12
 -10   4  -3  843.08   35.68
 -10   4  -3  813.01   32.23
 -10   4  -4   10.26    6.23
 -10   4  -4    1.04    9.06
 -10   4  -4    2.81    4.48
 -10   4  -5  608.49   30.47
 -10   4  -5  574.25   17.42
 -10   4  -6   52.59   13.75
 -10   4  -6   56.90   13.23
 -10   4  -7  202.72   42.64
 -10   4  -7  237.45   25.70
 -10   4  -8   13.12    8.06
   9  -5 -16   53.51   12.33
   9  -5 -15    2.95    4.20
   9  -5 -14   21.80    8.68
   9  -5 -13   57.37   14.29
  -9   5  13   61.76   12.72
   9  -5 -12    8.00    6.77
   9  -5 -12    2.47    4.16
  -9   5  12    6.81    4.49
   9  -5 -11   -0.69   11.70
   9  -5 -11    4.74    6.72
  -9   5  11   10.02    5.57
   9  -5 -10  749.98   30.92
   9  -5 -10  706.83   27.38
  -9   5  10  783.57   29.14
   9  -5  -9  183.24   22.77
   9  -5  -9  139.32   31.94
  -9   5   9  180.33   37.17
   9  -5  -8  496.75   18.76
   9  -5  -8  498.45   17.24
  -9   5   8  500.68   38.92
   9  -5  -7  271.07   18.58
   9  -5  -7  272.80   19.10
  -9   5   7  295.31   15.26
   9  -5  -6  239.35   22.58
  -9   5   6  233.04   15.50
   9  -5  -5  412.77   18.65
  -9   5   5  394.73   11.52
  -9   5   5  427.07   26.54
   9  -5  -4  886.65   16.30
  -9   5   4  870.33   27.58
  -9   5   4  863.32   28.97
   9  -5  -3  548.28   29.09
  -9   5   3  541.77   20.12
  -9   5   3  530.52   23.00
   9  -5  -2  920.64   18.67
  -9   5   2  866.44   28.35
  -9   5   2  917.78   20.13
   9  -5  -1  427.61   16.07
  -9   5   1  445.67   18.88
  -9   5   1  421.82   16.50
   9  -5   0  359.25   16.82
  -9   5   0  321.38   13.61
  -9   5   0  328.70   16.03
   9  -5   1  535.54   21.02
  -9   5  -1  567.59   21.26
  -9   5  -1  557.96   21.98
  -9   5  -2  224.86   19.51
  -9   5  -2  241.94   24.36
  -9   5  -2  247.58   32.37
  -9   5  -3  331.61   24.85
  -9   5  -3  332.39   25.71
  -9   5  -3  349.35   13.46
  -9   5  -4  215.09   43.28
  -9   5  -4  205.77   35.30
  -9   5  -4  196.57   26.74
  -9   5  -5  788.90   41.96
  -9   5  -5  874.70   23.68
  -9   5  -6  103.31   14.61
  -9   5  -6   87.59   23.99
  -9   5  -7   81.77   18.52
  -9   5  -7   80.41   21.68
  -9   5  -8   23.17   11.16
  -9   5  -8   17.67   10.79
  -9   5  -9    4.00   10.59
  -9   5  -9   18.86    7.49
   8  -6 -16   13.68   12.78
   8  -6 -15   21.92   11.21
   8  -6 -14   44.03   12.44
   8  -6 -13   44.83   10.30
   8  -6 -12  144.51   32.29
  -8   6  12   90.77   22.85
   8  -6 -11   96.75   22.25
   8  -6 -11   84.40    8.82
  -8   6  11   93.03   16.08
   8  -6 -10    7.75    3.90
   8  -6 -10    2.88    5.12
  -8   6  10    9.03    6.13
   8  -6  -9  198.71   11.94
  -8   6   9  190.20    9.25
  -8   6   9  208.19   16.29
   8  -6  -8   32.66   10.08
  -8   6   8   19.66    5.23
  -8   6   8   21.62   13.59
   8  -6  -7   74.54   20.24
  -8   6   7   71.88   22.26
  -8   6   7   80.98   12.65
   8  -6  -6   66.21   13.37
  -8   6   6   52.92   16.69
  -8   6   6   56.70   15.31
   8  -6  -5  518.63   21.46
  -8   6   5  564.42   20.56
  -8   6   5  520.09   23.69
   8  -6  -4   81.88   18.32
  -8   6   4   82.57   22.57
  -8   6   4   91.56   23.72
   8  -6  -3    2.98    5.47
  -8   6   3   10.30    7.79
  -8   6   3   10.16   12.55
   8  -6  -2   65.50   18.51
  -8   6   2   81.02   22.88
  -8   6   2   76.88   14.41
   8  -6  -1   49.05   12.78
  -8   6   1   45.63    8.18
  -8   6   1   61.72   12.39
   8  -6   0    8.25    5.85
  -8   6   0   20.23   11.23
  -8   6   0    5.62   12.55
  -8   6  -1   76.04   14.18
  -8   6  -1   70.83   26.56
  -8   6  -1   60.89    8.92
  -8   6  -2   34.11    8.77
  -8   6  -2   31.28    8.82
  -8   6  -2   42.20   11.63
  -8   6  -3   76.13   17.73
  -8   6  -3   78.42   15.56
  -8   6  -3   89.72   25.21
  -8   6  -4   10.43    5.47
  -8   6  -4   15.08   11.46
  -8   6  -4   -1.69    7.36
  -8   6  -5   16.05    7.07
  -8   6  -5   -3.43   10.70
  -8   6  -5    8.76    6.13
  -8   6  -6   -3.27   10.31
  -8   6  -6   11.14    7.36
  -8   6  -7   30.54   10.12
  -8   6  -7   -4.24   10.11
  -8   6  -8    6.33    5.80
  -8   6  -8   13.92    7.66
  -8   6  -9   -0.74   11.38
  -8   6  -9   14.52    9.08
   7  -7 -14   17.96    5.07
   7  -7 -13   50.86    9.63
   7  -7 -12   62.74   13.68
  -7   7  12   51.33   12.64
   7  -7 -11   88.87   20.21
  -7   7  11   66.91   18.31
  -7   7  10  284.79    7.91
  -7   7  10  286.27   18.13
   7  -7  -9   24.58    8.72
  -7   7   9   24.54    7.09
  -7   7   9   18.47    7.88
   7  -7  -8  537.64   19.96
  -7   7   8  538.25   22.25
  -7   7   8  572.27   21.48
   7  -7  -7  489.57   17.47
  -7   7   7  499.92   16.24
  -7   7   7  499.94   20.41
   7  -7  -6  293.73   16.21
  -7   7   6  299.71   11.68
  -7   7   6  309.37   14.83
   7  -7  -5  236.37   20.36
  -7   7   5  207.40    8.22
  -7   7   5  239.60   33.48
   7  -7  -4 1049.45   24.97
  -7   7   4 1010.86   16.04
  -7   7   4  990.21   45.83
   7  -7  -3  231.89   17.34
  -7   7   3  260.23   43.10
  -7   7   3  230.08   22.91
   7  -7  -2 1552.90   43.35
  -7   7   2 1621.55   38.91
  -7   7   2 1707.21   39.44
   7  -7  -1  394.17   17.91
  -7   7   1  374.48   13.08
  -7   7   1  411.23   20.89
   7  -7   0 1340.22   29.99
  -7   7   0 1276.41   30.00
  -7   7   0 1391.87   45.17
  -7   7  -1  192.94   31.86
  -7   7  -1  166.38   16.45
  -7   7  -1  175.77   39.02
  -7   7  -2  315.18   13.95
  -7   7  -2  336.33   51.41
  -7   7  -2  337.41   18.34
  -7   7  -3  291.41   13.37
  -7   7  -3  309.46   14.70
  -7   7  -3  324.08   27.54
  -7   7  -4  150.79   27.38
  -7   7  -4  122.53   20.15
  -7   7  -4  123.24    9.84
  -7   7  -5   54.37   14.14
  -7   7  -5   41.85   11.91
  -7   7  -5   40.71   11.67
  -7   7  -6  215.91   44.37
  -7   7  -6  280.45   28.43
  -7   7  -6  250.04   27.89
  -7   7  -7   99.10   24.55
  -7   7  -7   94.91   25.46
  -7   7  -8   93.49   28.65
  -7   7  -8  133.62   40.80
  -7   7  -9   15.39    9.39
  -7   7  -9    4.41    3.26
   6  -8 -12   54.64   15.93
   6  -8 -11  142.04   16.71
  -6   8  11  155.84    9.79
   6  -8 -10  133.96   23.62
  -6   8  10  101.37   30.20
   6  -8  -9  356.45   23.62
  -6   8   9  352.66    7.91
  -6   8   9  334.57   13.51
   6  -8  -8  235.75   18.73
  -6   8   8  202.15    7.82
  -6   8   8  213.83   39.37
   6  -8  -7 1084.01   32.66
  -6   8   7 1081.65   31.13
  -6   8   7 1133.20   39.99
   6  -8  -6  827.95   21.58
  -6   8   6  724.41   18.50
  -6   8   6  791.56   32.85
   6  -8  -5  425.82   17.84
  -6   8   5  404.04   15.53
  -6   8   5  381.77   20.61
   6  -8  -4 2168.78   46.23
  -6   8   4 2259.58   46.34
  -6   8   4 2235.08   48.25
   6  -8  -3  272.97   10.76
  -6   8   3  299.76   30.34
  -6   8   3  314.63   16.34
   6  -8  -2 1764.95   37.33
  -6   8   2 1695.80   37.98
  -6   8   2 1679.79   43.55
   6  -8  -1 1166.15   31.29
  -6   8   1 1142.21   27.22
  -6   8   1 1278.73   32.20
   6  -8   0 1044.29   27.58
  -6   8   0  990.88   44.34
  -6   8   0  925.89   25.29
  -6   8  -1  667.00   21.03
  -6   8  -1  716.78   23.20
  -6   8  -1  717.20   32.07
  -6   8  -2 1487.05   46.21
  -6   8  -2 1303.41   40.86
  -6   8  -2 1503.20   45.71
  -6   8  -3   16.25    8.02
  -6   8  -3   13.05    5.44
  -6   8  -3   11.10    6.47
  -6   8  -4  405.43   20.75
  -6   8  -4  384.66   16.45
  -6   8  -4  453.21   21.29
  -6   8  -5  255.44   50.48
  -6   8  -5  246.11   57.25
  -6   8  -5  292.68   12.95
  -6   8  -6  290.88   58.33
  -6   8  -6  317.71   17.00
  -6   8  -6  258.53   27.88
  -6   8  -7  240.07   31.75
  -6   8  -7  257.43   23.80
  -6   8  -8  118.36   32.55
  -6   8  -8  134.70   41.43
  -6   8  -9   77.39   26.10
  -6   8  -9   64.60   21.15
  -5   9  11   49.50   15.69
   5  -9 -10   13.33    5.55
  -5   9  10   14.20    4.92
   5  -9  -9  187.85   17.26
  -5   9   9  195.02   15.06
   5  -9  -8  124.65   12.16
  -5   9   8   96.44   10.82
  -5   9   8   98.22    9.71
   5  -9  -7  214.75   13.45
  -5   9   7  216.91    8.19
  -5   9   7  232.00   13.66
   5  -9  -6   48.30   11.71
  -5   9   6   47.82   11.02
  -5   9   6   36.93   14.05
   5  -9  -5  510.72   19.67
  -5   9   5  499.59   16.74
  -5   9   5  532.50   20.75
   5  -9  -4  177.63   17.79
  -5   9   4  186.75   10.33
  -5   9   4  179.45   41.50
   5  -9  -3 1414.53   31.98
  -5   9   3 1321.96   30.89
  -5   9   3 1350.56   34.09
   5  -9  -2  350.05   18.93
  -5   9   2  336.14   13.93
  -5   9   2  333.08   15.83
   5  -9  -1  663.94   20.90
  -5   9   1  628.98   24.14
  -5   9   1  619.89   21.98
  -5   9   0  423.12   14.71
  -5   9   0  437.38   22.15
  -5   9   0  453.69   20.10
  -5   9  -1  127.44   33.45
  -5   9  -1  140.73   27.90
  -5   9  -1  130.17   30.91
  -5   9  -2   13.98    8.48
  -5   9  -2   14.33    7.84
  -5   9  -2   13.61    8.61
  -5   9  -3  704.07   28.59
  -5   9  -3  830.71   37.41
  -5   9  -3  719.84   36.29
  -5   9  -4  182.87   46.09
  -5   9  -4  240.84   14.13
  -5   9  -4  262.99   22.30
  -5   9  -5  195.12   37.48
  -5   9  -5  255.81   64.06
  -5   9  -5  213.94   25.44
  -5   9  -6   -9.07    9.55
  -5   9  -6    0.84    6.32
  -5   9  -6    0.82    4.11
  -5   9  -7   67.38   24.10
  -5   9  -7   76.39   19.79
  -5   9  -7   78.68   24.48
  -5   9  -8   24.73   12.18
  -5   9  -8   20.53   11.39
  -5   9  -9  161.05   49.48
  -5   9  -9  173.62   35.70
  -4  10  10    9.89    7.81
  -4  10   9   56.82   13.83
  -4  10   8   16.24    7.45
   4 -10  -7  143.80   17.46
  -4  10   7  160.81   38.91
   4 -10  -6  169.08   17.67
  -4  10   6  161.87    8.65
  -4  10   6  175.51   16.32
   4 -10  -5    6.20    2.86
  -4  10   5    2.75    5.89
  -4  10   5    0.71    5.43
   4 -10  -4   22.34    7.85
  -4  10   4   25.58    8.39
  -4  10   4   22.24   10.02
   4 -10  -3    9.70    4.30
  -4  10   3    7.02    6.37
  -4  10   3   10.04    8.57
   4 -10  -2   32.05    7.36
  -4  10   2   27.95    7.90
  -4  10   2   21.61   12.59
  -4  10   1    5.78    5.62
  -4  10   1   16.25    9.01
  -4  10   1    3.00    7.09
  -4  10   0  138.66   18.40
  -4  10   0  158.27   33.93
  -4  10   0  166.68   46.95
  -4  10  -1   12.64    6.09
  -4  10  -1    8.52    5.12
  -4  10  -1   10.99    9.04
  -4  10  -2  114.79   23.87
  -4  10  -2   98.08   23.20
  -4  10  -2  118.72   27.02
  -4  10  -3  254.65   16.73
  -4  10  -3  251.92   53.81
  -4  10  -3  289.05   54.98
  -4  10  -4    7.11    9.00
  -4  10  -4  -15.11   12.62
  -4  10  -4    5.04    5.94
  -4  10  -5  110.15   23.54
  -4  10  -5  103.58   25.95
  -4  10  -5  107.62   19.87
  -4  10  -6    5.55    4.25
  -4  10  -6   -3.31   12.32
  -4  10  -6   17.81    8.25
  -4  10  -7    5.42    6.73
  -4  10  -7   16.51    8.98
  -4  10  -7    9.00    5.60
  -4  10  -8   19.41    9.25
  -4  10  -8    9.58    8.80
  -4  10  -9    7.43    6.58
  -4  10  -9    6.18    5.29
  -3  11   9  289.78   13.40
  -3  11   8   85.32   16.28
  -3  11   7  148.91   30.62
  -3  11   6    5.83    5.81
  -3  11   5   20.28    5.53
  -3  11   5   14.92   10.32
   3 -11  -4  115.85    9.21
  -3  11   4  120.33    9.56
  -3  11   4  126.81   34.96
   3 -11  -3  515.22   20.31
  -3  11   3  518.26   24.92
  -3  11   3  572.73   30.23
  -3  11   2  280.56   12.74
  -3  11   2  274.03   12.62
  -3  11   2  336.46   59.23
  -3  11   1  275.73   16.41
  -3  11   1  286.68   27.69
  -3  11   1  301.12   21.78
  -3  11   0  232.30    8.80
  -3  11   0  236.76   16.88
  -3  11   0  277.36   51.83
  -3  11  -1  270.01    9.75
  -3  11  -1  297.03   14.59
  -3  11  -1  323.84   30.21
  -3  11  -2  398.32   13.12
  -3  11  -2  389.10   35.03
  -3  11  -2  435.06   19.55
  -3  11  -3  420.66   17.62
  -3  11  -3  477.26   43.78
  -3  11  -3  467.14   25.92
  -3  11  -4  269.17   24.52
  -3  11  -4  317.72   24.77
  -3  11  -4  240.27   39.56
  -3  11  -5  391.87   33.81
  -3  11  -5  378.75   17.94
  -3  11  -5  438.18   47.62
  -3  11  -6  260.65   27.22
  -3  11  -6  234.69   56.95
  -3  11  -6  240.48   34.14
  -3  11  -7  103.65   30.87
  -3  11  -7  119.85   31.54
  -3  11  -7  124.95   22.21
  -3  11  -8   39.23   18.40
  -3  11  -8   17.76   11.06
  -3  11  -9   51.82   16.84
  -3  11  -9   74.37   19.84
  -2  12   9   65.40   17.37
  -2  12   8  341.74   16.11
  -2  12   7   24.81    5.82
  -2  12   6  418.68   15.67
  -2  12   5  568.00   30.35
  -2  12   4  379.01   18.73
  -2  12   4  396.15   22.20
  -2  12   3  114.56   22.98
  -2  12   3  111.80   30.64
  -2  12   2  704.09   25.99
  -2  12   2  708.05   26.40
  -2  12   2  759.25   30.18
  -2  12   1   51.37   15.52
  -2  12   1   56.52   13.33
  -2  12   1   54.49   15.99
  -2  12   0 1040.40   36.01
  -2  12   0 1082.44   38.86
  -2  12   0 1138.70   42.09
  -2  12  -1  343.69   13.82
  -2  12  -1  374.92   18.82
  -2  12  -1  397.95   23.29
  -2  12  -2  485.76   26.03
  -2  12  -2  627.98   29.26
  -2  12  -2  579.99   45.44
  -2  12  -3  222.88   11.42
  -2  12  -3  228.13   56.60
  -2  12  -3  221.72   39.62
  -2  12  -4  389.63   14.83
  -2  12  -4  354.60   79.67
  -2  12  -4  362.59   16.28
  -2  12  -5   69.57   18.31
  -2  12  -5   75.78   16.97
  -2  12  -5  104.96   14.99
  -2  12  -6  392.72   17.40
  -2  12  -6  402.60   59.06
  -2  12  -6  375.23   19.02
  -2  12  -7   24.13    6.30
  -2  12  -7   29.19   14.38
  -2  12  -7   14.38   14.27
  -2  12  -8   48.44   16.58
  -2  12  -8   71.00   17.66
  -2  12  -8   68.82   14.19
  -2  12  -9   40.13   20.09
  -2  12  -9   41.98   12.31
  -1  13   8  118.24   25.05
  -1  13   7   -1.91    8.12
  -1  13   6  134.36   26.64
  -1  13   5   10.14    7.00
  -1  13   4  216.81   49.08
  -1  13   3    8.47    4.31
  -1  13   3   -1.26   10.21
  -1  13   2   55.27   15.52
  -1  13   2   51.07   10.70
  -1  13   1   23.28   12.62
  -1  13   1    4.58    6.56
  -1  13   0  144.52   34.08
  -1  13   0  160.43   35.48
  -1  13  -1   10.33    4.47
  -1  13  -1   26.79   12.96
  -1  13  -1   19.97    6.98
  -1  13  -2  137.59   32.65
  -1  13  -2  189.43   56.67
  -1  13  -2  217.47   44.57
  -1  13  -3    7.05    5.58
  -1  13  -3   10.62   10.76
  -1  13  -3    3.74    7.55
  -1  13  -4  119.88   30.21
  -1  13  -4  132.29   35.73
  -1  13  -4  162.77   23.43
  -1  13  -5   -2.89    8.36
  -1  13  -5   -0.56   10.88
  -1  13  -5    7.93    6.11
  -1  13  -6   56.03   16.57
  -1  13  -6   75.17   27.80
  -1  13  -6   93.56   17.76
  -1  13  -7   -1.01    7.61
  -1  13  -7   11.21    6.51
  -1  13  -7    5.21    6.12
  -1  13  -8   26.71   13.73
  -1  13  -8   45.09   12.41
  -1  13  -8   39.32   12.33
   0  14   7   14.26    9.02
   0  14   6   13.50    8.64
   0  14   5   -4.21    9.83
   0  14   4   31.75    8.83
   0  14   3   59.83   14.27
   0  14   2   24.13   11.72
   0  14   2   27.31   16.60
   0  14   1   12.28    5.59
   0  14   1   16.45    9.33
   0  14   0   18.83   11.32
   0  14   0   12.41    7.26
   0  14  -1    9.22   11.02
   0  14  -1   21.60    6.55
   0  14  -2   21.97    8.74
   0  14  -2   28.06   17.66
   0  14  -3   44.87   17.82
   0  14  -3   84.04   18.84
   0  14  -4   28.89    9.91
   0  14  -4   39.69   14.95
   0  14  -4   32.20   12.15
   0  14  -5    3.58    3.33
   0  14  -5    8.79   11.68
   0  14  -5   14.81    7.53
   0  14  -6    1.47    5.13
   0  14  -6    4.62    9.06
   0  14  -6   -0.49    8.98
   0  14  -7    9.04    4.89
   0  14  -7   12.30    9.08
   0  14  -7    7.17    7.68
   1  15   5  148.73   40.01
   1  15   4   47.95   12.57
   1  15   3  357.21   25.37
   1  15   2   16.69   10.13
   1  15   1  251.46   29.30
   1  15   0   36.73   18.37
   1  15   0   68.32   15.10
   1  15  -1  305.91   15.94
   1  15  -1  275.54   49.86
   1  15  -2   30.83   14.28
   1  15  -2   33.06    9.52
   1  15  -3  204.31   60.95
   1  15  -3  254.34   46.28
   1  15  -4   74.72   18.51
   1  15  -4   77.05   22.39
   1  15  -5  104.24   38.16
   1  15  -5  108.97   26.55
   1  15  -6   25.87   15.46
   1  15  -6   42.71    6.47
   2  16   2   14.95    9.21
   2  16   1  101.61   22.01
   2  16   0   23.42    8.13
   2  16  -1  113.40   49.54
   2  16  -1  165.46   25.00
   2  16  -2   13.23    8.64
   2  16  -2   22.63    9.03
   2  16  -3  201.35   29.71
   2  16  -3  238.94   38.90
  21   5 -13   52.52   11.76
 -21  -5  13   35.22   10.52
  21   5 -12   38.15   12.52
  21   5 -12   16.50   14.71
 -21  -5  12   25.37    9.96
  21   5 -11   16.03    8.33
  21   5 -11   22.08   13.96
 -21  -5  11    9.13    6.21
  21   5 -10   44.70   10.56
  21   5 -10   59.34   15.20
  21   5  -9    6.60    5.82
  21   5  -9    6.42    6.45
 -21  -5   9    6.00    8.70
  21   5  -8   33.98   14.28
 -21  -5   8   56.68   14.20
  21   5  -7   45.32   14.52
 -21  -5   7   49.27   12.39
  21   5  -6   23.19   12.15
  21   5  -5   -3.26    7.91
 -21  -5   5    8.04    5.91
  20   4 -14   -3.51   10.44
  20   4 -14    4.89    6.19
 -20  -4  14    6.99    5.81
  20   4 -13   25.71   11.35
  20   4 -13   10.37   11.62
 -20  -4  13    2.01    6.35
  20   4 -12    5.88    5.67
  20   4 -12    4.26    6.35
 -20  -4  12  -13.05   11.12
  20   4 -11   67.44   13.32
  20   4 -11   73.15   17.31
 -20  -4  11   75.40   20.61
  20   4 -10    2.84    4.60
  20   4 -10   -1.92   10.07
 -20  -4  10   13.70    7.83
  20   4  -9   38.88   13.61
  20   4  -9   25.97   11.27
 -20  -4   9   33.77   16.55
  20   4  -8   74.98   18.40
  20   4  -8  103.70   38.94
 -20  -4   8   72.30   17.68
  20   4  -7  102.65   24.71
  20   4  -7   95.98   26.98
 -20  -4   7  101.73   26.82
  20   4  -6  273.69   19.57
  20   4  -6  271.54   34.67
 -20  -4   6  277.49   14.88
  20   4  -5   86.46   35.66
 -20  -4   5  147.59   25.85
  20   4  -4   37.10   15.07
 -20  -4   4   47.33   15.19
  20   4  -3  133.99   39.48
 -20  -4   3  138.95   38.99
 -20  -4   2   23.79   12.04
  19   3 -15   19.40    8.51
  19   3 -15   -7.03   10.61
 -19  -3  15   -1.32    8.95
  19   3 -14  118.65   33.41
  19   3 -14  102.42   25.72
 -19  -3  14   98.10   28.47
  19   3 -13   26.23    9.12
  19   3 -13   21.09    7.52
 -19  -3  13   16.63   10.58
  19   3 -12  128.38   21.68
  19   3 -12  117.16   26.64
 -19  -3  12   84.21   32.07
  19   3 -11   16.24    7.62
  19   3 -11   21.98   12.32
 -19  -3  11   10.24    7.87
  19   3 -10   98.27   22.96
  19   3 -10  127.68   30.14
 -19  -3  10   93.90   35.98
  19   3  -9   60.31   21.14
  19   3  -9   53.23   15.89
 -19  -3   9   73.63   18.32
  19   3  -8   13.43    6.79
  19   3  -8   18.11    9.49
 -19  -3   8   42.60   15.98
  19   3  -7  108.47   32.11
  19   3  -7  125.64   34.94
 -19  -3   7  127.76   24.70
  19   3  -6   41.45   17.03
  19   3  -6   47.69   11.72
 -19  -3   6   58.99   11.27
  19   3  -5   71.04   26.62
  19   3  -5   71.45   17.82
 -19  -3   5   96.60   26.04
  19   3  -4   28.07   13.01
  19   3  -4   30.57    7.96
 -19  -3   4   38.01    9.11
  19   3  -3   79.11   27.32
  19   3  -3   99.91   27.97
 -19  -3   3   84.70   20.69
 -19  -3   2   24.06    7.80
 -19  -3   2   28.00    8.85
 -19  -3   1  118.05   30.05
  18   2 -16   37.15   16.30
  18   2 -16   29.88   13.09
 -18  -2  16   31.45   10.80
  18   2 -15   39.93   12.77
  18   2 -15   48.75   11.71
 -18  -2  15   37.55   11.69
  18   2 -14  115.09   31.87
  18   2 -14  124.76   18.14
 -18  -2  14  101.75   30.74
  18   2 -13   75.04   20.88
  18   2 -13   50.71   20.70
 -18  -2  13   78.47   12.07
  18   2 -12  357.69   21.01
  18   2 -12  364.22   21.16
 -18  -2  12  392.39   38.81
  18   2 -11  196.96   33.84
  18   2 -11  167.93   32.82
 -18  -2  11  145.19   35.06
  18   2 -10  185.28   35.37
  18   2 -10  190.07   56.38
 -18  -2  10  250.43   35.38
  18   2  -9  146.83   42.85
  18   2  -9  138.55   31.95
 -18  -2   9  146.29   16.34
  18   2  -8   99.85   28.54
  18   2  -8  119.92   36.04
 -18  -2   8  134.43   18.80
  18   2  -7   11.91    4.79
  18   2  -7    9.80    6.91
 -18  -2   7    8.43    6.23
  18   2  -6   72.96   19.11
  18   2  -6   68.56   14.48
 -18  -2   6   56.10   16.93
  18   2  -5    7.55    4.90
  18   2  -5    4.10    5.38
 -18  -2   5   21.30   11.92
  18   2  -4   68.87   25.48
  18   2  -4   73.15   19.21
 -18  -2   4   82.48   24.03
  18   2  -3   13.56    9.14
  18   2  -3   12.91    9.49
 -18  -2   3   17.01   13.14
  18   2  -2    1.04    4.64
 -18  -2   2    6.64    5.20
 -18  -2   2   12.04   10.84
  18   2  -1   32.14   10.81
 -18  -2   1   16.54    8.61
 -18  -2   1   23.32    6.58
 -18  -2   0    2.76    3.36
  17   1 -17   10.29    7.15
  17   1 -17   25.01   11.20
 -17  -1  17    2.43    7.22
  17   1 -16   42.13   12.79
  17   1 -16   18.34    8.89
 -17  -1  16   24.66    7.34
  17   1 -15  101.51   24.15
  17   1 -15  101.99   30.68
 -17  -1  15  104.01   25.24
  17   1 -14   20.29   12.45
  17   1 -14   15.35    5.38
 -17  -1  14   -3.85    9.77
  17   1 -13  228.20   16.95
  17   1 -13  245.46   44.95
 -17  -1  13  254.43   14.54
  17   1 -12    7.16    8.31
  17   1 -12    4.52    4.17
 -17  -1  12   -1.78   10.15
  17   1 -11  227.46   55.00
  17   1 -11  250.36   19.31
 -17  -1  11  195.43   50.76
  17   1 -10   52.74   14.23
  17   1 -10   47.65   13.52
 -17  -1  10   57.77   11.56
  17   1  -9   37.94   12.24
  17   1  -9   49.52    9.92
 -17  -1   9   39.03   10.60
  17   1  -8  311.99   17.76
  17   1  -8  323.51   21.03
 -17  -1   8  298.66   15.01
  17   1  -7   78.35   14.96
  17   1  -7   81.18   24.33
 -17  -1   7  110.82   15.69
  17   1  -6   63.31   18.04
  17   1  -6   70.78   21.03
 -17  -1   6   70.24   18.69
  17   1  -5  228.66   14.83
  17   1  -5  220.84   13.08
 -17  -1   5  266.19   21.96
  17   1  -4  122.48   32.75
  17   1  -4  131.29   41.85
 -17  -1   4  105.20   27.64
  17   1  -3  102.28   26.56
  17   1  -3  115.45   32.63
 -17  -1   3   94.18   10.12
  17   1  -2  216.44   11.35
 -17  -1   2  200.60   43.15
 -17  -1   2  238.19   14.34
  17   1  -1   16.98    9.76
 -17  -1   1    8.68    7.23
 -17  -1   1    7.37    9.40
 -17  -1   0    5.01    4.71
 -17  -1   0   -4.13    8.12
 -17  -1   0    7.55    6.13
 -17  -1  -1   12.66    5.46
 -17  -1  -1   30.37    6.29
 -17  -1  -2   79.63   23.43
  16   0 -17   13.92    6.83
  16   0 -17    6.69    6.42
  16   0 -16   10.94    5.18
  16   0 -16   25.19    7.48
 -16   0  16   21.35    6.13
  16   0 -15  -16.67   12.95
  16   0 -15   -8.27    9.15
 -16   0  15   -7.48    9.30
  16   0 -14   43.70   13.64
  16   0 -14   31.85    8.51
 -16   0  14   25.88    8.49
  16   0 -13   14.09   12.61
  16   0 -13   -2.02    9.52
 -16   0  13   -5.20    9.77
  16   0 -12  443.31   24.93
  16   0 -12  430.19   30.16
 -16   0  12  460.36   34.99
  16   0 -11   -7.31   10.76
  16   0 -11   -3.06   10.37
 -16   0  11    9.13    9.21
  16   0 -10  437.86   17.44
  16   0 -10  508.48   39.72
 -16   0  10  481.99   19.07
  16   0  -9   -5.08   11.83
  16   0  -9    7.22    4.49
 -16   0   9   13.59    9.01
  16   0  -8  201.46   26.49
  16   0  -8  209.13   56.29
 -16   0   8  204.86   22.29
  16   0  -7    6.44    6.43
  16   0  -7   -3.89   10.40
 -16   0   7   -6.96   10.45
  16   0  -6  727.80   32.50
  16   0  -6  682.55   37.54
 -16   0   6  754.59   32.85
  16   0  -5    6.87    6.92
  16   0  -5  -10.82   10.70
 -16   0   5    4.56    9.14
  16   0  -4  658.21   15.37
  16   0  -4  700.99   19.86
 -16   0   4  654.82   16.93
  16   0  -3   -3.81    8.12
  16   0  -3    3.07    4.90
 -16   0   3   -0.73    9.80
  16   0  -2    9.80    7.95
 -16   0   2   18.45   11.17
 -16   0   2    8.97   14.23
  16   0  -1   -4.67    7.95
 -16   0   1   -5.00   10.38
 -16   0   1   -1.05    8.68
 -16   0   0   11.19    8.34
 -16   0   0   15.10    7.04
 -16   0  -1    5.54    4.39
 -16   0  -1    1.70    7.75
 -16   0  -1   -6.99    6.55
 -16   0  -2  330.78   31.37
 -16   0  -2  305.28   12.84
 -16   0  -3   -4.42    7.70
  15  -1 -17  136.77   28.84
  15  -1 -17  105.65   25.05
  15  -1 -16    3.39    7.44
  15  -1 -16    1.67    5.97
 -15   1  16   13.57    9.23
  15  -1 -15  126.75   33.32
  15  -1 -15  105.40   20.07
 -15   1  15  128.27   14.22
  15  -1 -14   -2.94   12.20
  15  -1 -14    7.63    3.39
 -15   1  14    3.23    8.44
  15  -1 -13   88.04   26.04
  15  -1 -13   69.82   15.00
 -15   1  13   65.53    9.00
  15  -1 -12    6.80   14.15
  15  -1 -12    6.59    6.32
 -15   1  12    9.70   10.25
  15  -1 -11  636.80   18.86
  15  -1 -11  641.15   17.72
 -15   1  11  656.35   16.73
  15  -1 -10  140.45   31.88
  15  -1 -10  175.95   40.05
 -15   1  10  161.79   13.53
  15  -1  -9  167.67   41.54
  15  -1  -9  216.20   28.43
 -15   1   9  204.50   18.33
  15  -1  -8  152.12   35.04
  15  -1  -8  140.84   28.92
 -15   1   8  176.63   40.26
  15  -1  -7   88.37   24.70
  15  -1  -7   78.52   24.29
 -15   1   7   96.51   26.54
  15  -1  -6  508.51   25.77
  15  -1  -6  519.12   28.45
 -15   1   6  537.68   25.88
  15  -1  -5  115.00   31.31
  15  -1  -5  127.26   11.46
 -15   1   5  147.64   20.15
  15  -1  -4  221.55   11.49
  15  -1  -4  248.30   18.60
 -15   1   4  278.32   19.07
  15  -1  -3   53.54   13.96
  15  -1  -3   52.49   15.25
 -15   1   3   58.36   15.26
  15  -1  -2   12.15    7.84
 -15   1   2    8.40    9.17
 -15   1   2   20.64   10.60
  15  -1  -1   38.26   10.26
 -15   1   1   27.10   11.06
 -15   1   1   43.12    7.06
  15  -1   0  724.24   34.56
 -15   1   0  665.15   31.53
 -15   1   0  706.04   47.37
 -15   1  -1    7.11    9.40
 -15   1  -1    6.39    5.11
 -15   1  -1   -6.51    6.99
 -15   1  -2   93.00   25.70
 -15   1  -2  110.98   14.78
 -15   1  -3   16.50    6.97
 -15   1  -3   34.06    7.22
 -15   1  -4   53.55   12.54
  14  -2 -17   13.55   11.80
  14  -2 -16  244.44   32.78
  14  -2 -16  208.26   48.10
  14  -2 -15   55.56   13.62
  14  -2 -15   46.65   12.85
 -14   2  15   49.23    7.04
  14  -2 -14  115.87   24.68
  14  -2 -14  115.85   18.65
 -14   2  14   84.35   10.85
  14  -2 -13  263.82   62.70
  14  -2 -13  257.63   45.47
 -14   2  13  230.24   11.82
  14  -2 -12  387.05   21.64
  14  -2 -12  403.26   19.47
 -14   2  12  371.65   18.58
  14  -2 -11   20.88    9.85
  14  -2 -11   24.50    9.16
 -14   2  11   13.31   10.25
  14  -2 -10  570.45   28.69
  14  -2 -10  640.75   51.39
 -14   2  10  607.58   28.02
  14  -2  -9   23.02   10.89
  14  -2  -9   28.57    9.95
 -14   2   9   36.34   10.73
  14  -2  -8    4.68    5.30
  14  -2  -8   11.35   10.45
 -14   2   8   15.62   15.39
  14  -2  -7    4.50    6.39
  14  -2  -7   -0.70   10.32
 -14   2   7   15.56   12.11
  14  -2  -6   17.98    8.09
  14  -2  -6   18.99   11.71
 -14   2   6   12.27   12.03
  14  -2  -5   22.94   10.90
  14  -2  -5    2.34    6.30
 -14   2   5   24.10   12.10
  14  -2  -4   28.23   13.12
  14  -2  -4   25.16    8.50
 -14   2   4   38.63   12.14
  14  -2  -3   87.04   25.84
 -14   2   3   90.53   14.26
 -14   2   3   85.38   11.04
  14  -2  -2   61.19   16.07
 -14   2   2   57.78    9.65
 -14   2   2   68.35   13.14
  14  -2  -1  393.84   20.45
 -14   2   1  410.57   20.28
 -14   2   1  384.75   15.94
  14  -2   0   22.00    8.01
 -14   2   0   21.76   10.22
 -14   2   0   12.94    8.13
 -14   2  -1   68.31   18.10
 -14   2  -1   51.82   12.32
 -14   2  -1   43.13    9.03
 -14   2  -2    8.00    6.78
 -14   2  -2    1.83    5.11
 -14   2  -2    0.54    3.10
 -14   2  -3   -1.27    9.23
 -14   2  -3    8.06    6.93
 -14   2  -4    1.80    5.90
 -14   2  -4   12.88    8.02
 -14   2  -5   17.02    4.15
  13  -3 -17   17.28   10.39
  13  -3 -16   24.95    7.71
  13  -3 -15   42.41   15.14
  13  -3 -15   41.63    9.26
 -13   3  15   34.70   10.35
  13  -3 -14  131.75   24.88
  13  -3 -14  125.36   22.09
 -13   3  14   97.18   20.72
  13  -3 -13  124.55   31.77
  13  -3 -13  139.80   13.37
 -13   3  13  112.73   23.37
  13  -3 -12  290.98   33.63
  13  -3 -12  327.09   32.07
 -13   3  12  258.82   43.91
  13  -3 -11   51.37   14.76
  13  -3 -11   63.15   14.27
 -13   3  11   41.52    9.00
  13  -3 -10   87.87   19.49
  13  -3 -10   88.85   18.46
 -13   3  10   88.24   13.32
  13  -3  -9  444.77   18.05
  13  -3  -9  453.34   17.95
 -13   3   9  441.85   17.53
  13  -3  -8   36.45   13.80
  13  -3  -8   30.70    8.92
 -13   3   8   27.24   11.57
  13  -3  -7  306.93   18.45
  13  -3  -7  357.34   19.07
 -13   3   7  338.58   15.87
  13  -3  -6  135.84   33.46
  13  -3  -6  164.32   15.64
 -13   3   6  179.70   32.74
  13  -3  -5  597.57   31.66
  13  -3  -5  612.71   21.48
 -13   3   5  637.38   23.85
  13  -3  -4    5.88    9.78
  13  -3  -4   15.59   12.08
 -13   3   4   16.76   12.60
  13  -3  -3 2106.55   58.68
 -13   3   3 2094.09   59.07
 -13   3   3 2161.31   61.05
  13  -3  -2  176.10   41.66
 -13   3   2  157.53   12.21
 -13   3   2  195.55   16.08
  13  -3  -1 1405.98   47.67
 -13   3   1 1471.74   52.27
 -13   3   1 1413.27   55.60
  13  -3   0   -6.59    9.21
 -13   3   0    6.56   10.27
 -13   3   0    5.62    6.64
 -13   3  -1  754.40   20.81
 -13   3  -1  694.08   18.09
 -13   3  -1  710.43   29.75
 -13   3  -2   -9.60    9.83
 -13   3  -2   -0.96    9.62
 -13   3  -2    5.22    7.22
 -13   3  -3  298.27   13.80
 -13   3  -3  313.79   33.18
 -13   3  -4   -3.06   10.00
 -13   3  -4   19.70    7.67
 -13   3  -5  196.06   40.32
 -13   3  -5  188.13   19.73
 -13   3  -6   14.36    6.96
  12  -4 -17   16.99    8.02
  12  -4 -16   11.15    7.49
  12  -4 -15   32.96   10.98
  12  -4 -14   33.23   10.73
  12  -4 -14   36.79   12.15
 -12   4  14   32.91    8.31
  12  -4 -13  316.83   24.64
  12  -4 -13  293.43   24.72
 -12   4  13  299.07   18.41
  12  -4 -12  166.07   38.55
  12  -4 -12  139.22   36.12
 -12   4  12  149.10   12.77
  12  -4 -11   68.23   25.15
  12  -4 -11   65.20   17.78
 -12   4  11   46.12   19.42
  12  -4 -10    8.50   12.26
  12  -4 -10    5.54    4.31
 -12   4  10   13.65   14.73
  12  -4  -9  308.31   15.76
  12  -4  -9  353.16   18.60
 -12   4   9  372.98   18.66
  12  -4  -8   75.35   17.20
  12  -4  -8   81.21   22.29
 -12   4   8   82.01   25.53
  12  -4  -7  974.36   30.94
  12  -4  -7  969.15   26.02
 -12   4   7  940.16   26.86
  12  -4  -6   84.47   25.01
  12  -4  -6   77.58   20.64
 -12   4   6   79.95   14.48
  12  -4  -5 1098.70   30.30
  12  -4  -5 1045.35   30.09
 -12   4   5 1052.90   29.96
  12  -4  -4   46.92   16.08
 -12   4   4   52.47   13.56
 -12   4   4   60.84   11.54
  12  -4  -3 2838.77   66.89
 -12   4   3 2864.39   32.04
 -12   4   3 2888.14   31.02
  12  -4  -2  415.44   34.46
 -12   4   2  449.30   18.65
 -12   4   2  459.53   32.63
  12  -4  -1  946.57   31.42
 -12   4   1  934.64   31.87
 -12   4   1  899.41   31.21
  12  -4   0   80.36   23.52
 -12   4   0   87.88   10.17
 -12   4   0   99.29   23.26
 -12   4  -1 1290.12   49.72
 -12   4  -1 1435.53   27.91
 -12   4  -1 1464.75   25.20
 -12   4  -2   59.45   14.90
 -12   4  -2   71.01    9.11
 -12   4  -2   75.87   18.55
 -12   4  -3  740.60   36.26
 -12   4  -3  799.55   44.60
 -12   4  -3  690.21   31.40
 -12   4  -4  210.22   35.17
 -12   4  -4  230.56   20.46
 -12   4  -5  232.23   53.53
 -12   4  -5  256.76   55.11
 -12   4  -6   40.18   13.15
 -12   4  -6   33.11    9.32
 -12   4  -7  116.80   31.25
  11  -5 -16   69.44   16.13
  11  -5 -15   10.71    7.55
  11  -5 -14  200.33   33.14
 -11   5  14  175.80    9.22
  11  -5 -13   24.60   11.93
  11  -5 -13    8.53    6.18
 -11   5  13   20.46   10.59
  11  -5 -12  599.55   30.45
  11  -5 -12  545.92   36.01
 -11   5  12  561.78   26.40
  11  -5 -11    8.16    2.86
  11  -5 -11    8.88    6.17
 -11   5  11    8.27    4.92
  11  -5 -10  396.54   39.01
  11  -5 -10  392.27   15.16
 -11   5  10  389.78   31.37
  11  -5  -9  137.06   36.01
  11  -5  -9  125.42   24.04
 -11   5   9  145.48   14.70
  11  -5  -8  742.28   24.97
  11  -5  -8  797.95   49.74
 -11   5   8  778.64   29.85
  11  -5  -7  155.87   32.64
  11  -5  -7  171.93   32.54
 -11   5   7  164.89   44.71
  11  -5  -6  252.55   14.86
 -11   5   6  260.15   18.26
 -11   5   6  259.35   12.65
  11  -5  -5  137.19   34.05
 -11   5   5  152.21   25.93
 -11   5   5  172.25   22.61
  11  -5  -4  493.96   17.65
 -11   5   4  482.24   17.45
 -11   5   4  598.48   23.76
  11  -5  -3   28.71    9.04
 -11   5   3   29.57   10.65
 -11   5   3   41.12   16.29
  11  -5  -2 2107.46   47.85
 -11   5   2 1907.31   44.35
 -11   5   2 2147.30   49.49
  11  -5  -1  305.65   23.12
 -11   5   1  362.49   16.18
 -11   5   1  349.19   20.51
  11  -5   0  304.02   42.40
 -11   5   0  245.77   12.81
 -11   5   0  284.15   15.86
 -11   5  -1  186.01   38.13
 -11   5  -1  191.37   21.01
 -11   5  -1  178.53   15.82
 -11   5  -2  178.36   37.18
 -11   5  -2  194.40   31.26
 -11   5  -2  172.75   14.90
 -11   5  -3  146.68   29.13
 -11   5  -3  159.70   31.44
 -11   5  -3  138.84   11.73
 -11   5  -4  132.77   17.64
 -11   5  -4  123.25   29.11
 -11   5  -5   26.87   13.15
 -11   5  -5   19.71   12.16
 -11   5  -6   28.36    7.52
 -11   5  -6   30.26    9.93
 -11   5  -7   87.81   21.43
 -11   5  -7   79.88   33.47
  10  -6 -16   26.31    5.94
  10  -6 -15   79.91   18.23
  10  -6 -14  110.46   34.28
  10  -6 -13   82.69   23.85
 -10   6  13   63.61   25.48
  10  -6 -12   15.13    8.07
  10  -6 -12   16.74    7.47
 -10   6  12   17.28   10.89
  10  -6 -11  117.26   30.16
  10  -6 -11   76.12   21.82
 -10   6  11   94.87   27.36
  10  -6 -10   35.87   26.18
  10  -6 -10    4.68    3.34
 -10   6  10    6.81    8.01
  10  -6  -9  243.77   14.44
  10  -6  -9  207.22   13.46
 -10   6   9  214.49   17.68
  10  -6  -8    8.14    6.68
 -10   6   8   13.75    5.56
 -10   6   8   22.40    8.94
  10  -6  -7   22.45    8.31
 -10   6   7   28.75   10.19
 -10   6   7   30.06   12.44
  10  -6  -6   29.26    7.53
 -10   6   6   21.36    7.93
 -10   6   6   21.26   11.94
  10  -6  -5  203.22   10.20
 -10   6   5  202.99   40.62
 -10   6   5  228.31   47.88
  10  -6  -4   77.14   14.86
 -10   6   4   80.80   20.95
 -10   6   4  100.18   21.11
  10  -6  -3 1034.22   44.91
 -10   6   3 1002.47   27.17
 -10   6   3 1011.97   29.33
  10  -6  -2  159.74   38.28
 -10   6   2  163.46   26.56
 -10   6   2  158.74   16.75
  10  -6  -1   33.72    9.58
 -10   6   1   29.24   10.73
 -10   6   1   34.15   16.49
  10  -6   0   19.03    9.03
 -10   6   0   22.16   11.98
 -10   6   0   28.09   13.84
 -10   6  -1   13.59    8.78
 -10   6  -1    2.77    7.11
 -10   6  -1   13.75   11.26
 -10   6  -2   74.41   18.50
 -10   6  -2   66.38   16.60
 -10   6  -2   77.88   17.52
 -10   6  -3    9.60    6.22
 -10   6  -3   46.93   10.25
 -10   6  -3   23.16    6.18
 -10   6  -4   10.20    6.11
 -10   6  -4   -2.16   11.30
 -10   6  -4   -8.32    7.15
 -10   6  -5   22.07    8.11
 -10   6  -5   47.09   11.88
 -10   6  -6   11.95    6.64
 -10   6  -6   -2.47    9.07
 -10   6  -7   37.51   10.61
 -10   6  -7   23.48    7.26
 -10   6  -8   10.24    5.49
 -10   6  -8   -2.00    8.83
   9  -7 -15   29.49    5.76
   9  -7 -14    0.51    5.12
   9  -7 -13  147.54   29.41
  -9   7  13  172.73   13.80
   9  -7 -12   92.10   24.04
  -9   7  12   73.83    9.84
   9  -7 -11    1.48    4.28
  -9   7  11    4.51    4.19
  -9   7  11   -0.50    7.45
   9  -7 -10  165.59   14.04
  -9   7  10  129.86   31.12
  -9   7  10  150.25   35.08
   9  -7  -9   21.17    8.30
  -9   7   9   11.48    9.20
  -9   7   9   22.14    8.15
   9  -7  -8  449.03   22.39
  -9   7   8  438.98   17.61
  -9   7   8  446.46   23.17
   9  -7  -7  109.66   36.52
  -9   7   7  112.08   29.17
  -9   7   7  127.86   33.09
   9  -7  -6  924.68   25.37
  -9   7   6  941.01   35.34
  -9   7   6  961.49   29.94
   9  -7  -5  164.38   30.14
  -9   7   5  180.25   37.03
  -9   7   5  190.83   40.08
   9  -7  -4 1857.94   45.20
  -9   7   4 1962.24   44.63
  -9   7   4 1712.65   47.03
   9  -7  -3   63.05   15.16
  -9   7   3   60.28   12.67
  -9   7   3   64.90   16.52
   9  -7  -2 1563.33   39.59
  -9   7   2 1591.38   41.15
  -9   7   2 1654.06   41.28
   9  -7  -1   86.55   20.73
  -9   7   1   95.95   11.09
  -9   7   1  100.25   20.50
   9  -7   0  704.18   25.82
  -9   7   0  743.16   29.50
  -9   7   0  756.94   28.58
  -9   7  -1   57.21   15.24
  -9   7  -1   44.57   11.49
  -9   7  -1   45.99   12.45
  -9   7  -2  473.32   24.09
  -9   7  -2  466.82   41.16
  -9   7  -2  465.48   42.16
  -9   7  -3   12.91   11.35
  -9   7  -3   -0.58   10.41
  -9   7  -3    4.39    5.60
  -9   7  -4  526.40   28.10
  -9   7  -4  635.53   33.62
  -9   7  -4  621.45   29.20
  -9   7  -5   27.21   12.86
  -9   7  -5   28.55   11.20
  -9   7  -6  180.81   32.79
  -9   7  -6  157.60   29.27
  -9   7  -7   19.21    7.69
  -9   7  -7    5.66    8.63
  -9   7  -8   51.07   24.06
  -9   7  -8   50.48   14.08
   8  -8 -14    9.33    5.78
   8  -8 -13    6.62   10.17
   8  -8 -12  105.48   24.47
  -8   8  12   84.67   29.67
   8  -8 -11  131.43   23.04
  -8   8  11  114.61   34.06
   8  -8 -10  312.01   18.01
  -8   8  10  294.99   15.86
  -8   8  10  335.55   16.73
   8  -8  -9  400.90   17.26
  -8   8   9  389.00   11.03
  -8   8   9  372.53   16.55
   8  -8  -8  645.97   27.26
  -8   8   8  591.70   24.83
  -8   8   8  691.90   33.40
   8  -8  -7  752.58   34.20
  -8   8   7  782.72   28.91
  -8   8   7  778.93   33.19
   8  -8  -6 1672.98   47.77
  -8   8   6 1649.99   46.99
  -8   8   6 1519.51   45.38
   8  -8  -5  496.01   23.91
  -8   8   5  435.59   20.09
  -8   8   5  485.99   21.54
   8  -8  -4 1496.69   35.23
  -8   8   4 1551.14   38.02
  -8   8   4 1459.20   37.21
   8  -8  -3  822.58   42.96
  -8   8   3  805.56   23.77
  -8   8   3  888.64   30.67
   8  -8  -2 1201.77   38.93
  -8   8   2 1250.03   37.76
  -8   8   2 1228.72   37.60
   8  -8  -1  543.54   19.95
  -8   8   1  534.97   33.57
  -8   8   1  590.93   53.29
   8  -8   0  937.34   37.41
  -8   8   0 1004.41   33.01
  -8   8   0 1029.70   34.43
  -8   8  -1  670.11   36.00
  -8   8  -1  567.58   25.65
  -8   8  -1  712.61   28.16
  -8   8  -2  433.32   20.90
  -8   8  -2  474.26   23.39
  -8   8  -2  470.72   25.52
  -8   8  -3  277.02   43.13
  -8   8  -3  241.14   21.81
  -8   8  -3  241.22   18.12
  -8   8  -4  485.48   25.34
  -8   8  -4  570.39   32.12
  -8   8  -4  490.45   27.62
  -8   8  -5  196.75   31.02
  -8   8  -5  235.24   37.88
  -8   8  -5  216.31   24.50
  -8   8  -6   79.51   23.47
  -8   8  -6   93.61   33.98
  -8   8  -7  113.14   37.56
  -8   8  -7  119.97   37.59
  -8   8  -8   60.72   16.02
  -8   8  -8   63.43   29.81
   7  -9 -11  160.80   29.87
  -7   9  11  117.83   35.18
   7  -9 -10    9.75    2.67
  -7   9  10   19.98   10.93
   7  -9  -9   97.78   24.53
  -7   9   9   79.97   15.06
  -7   9   9  102.95   35.87
   7  -9  -8   37.73    7.77
  -7   9   8   33.18    4.58
  -7   9   8   27.29   12.16
   7  -9  -7  288.88   25.04
  -7   9   7  279.02   10.99
  -7   9   7  305.67   18.97
   7  -9  -6   13.38    8.09
  -7   9   6   -3.51    7.63
  -7   9   6    9.89    8.28
   7  -9  -5  353.40   15.78
  -7   9   5  362.67   12.61
  -7   9   5  386.57   15.75
   7  -9  -4 1027.12   30.50
  -7   9   4 1068.06   35.10
  -7   9   4  963.18   31.50
   7  -9  -3  270.39   19.43
  -7   9   3  254.39   27.44
  -7   9   3  233.18   59.08
   7  -9  -2  300.89   16.01
  -7   9   2  300.17   19.82
  -7   9   2  357.62   34.60
   7  -9  -1  532.05   18.78
  -7   9   1  534.86   18.91
  -7   9   1  524.49   25.37
  -7   9   0  170.91   30.10
  -7   9   0  202.60   42.59
  -7   9   0  201.24   27.44
  -7   9  -1  371.94   14.68
  -7   9  -1  323.57   15.12
  -7   9  -1  344.26   22.70
  -7   9  -2  467.03   14.42
  -7   9  -2  526.79   50.68
  -7   9  -2  542.23   19.72
  -7   9  -3  111.10   29.34
  -7   9  -3  110.42   21.88
  -7   9  -3   96.07   27.18
  -7   9  -4  159.32   30.08
  -7   9  -4  119.28   33.52
  -7   9  -4  131.97   26.56
  -7   9  -5   91.45   27.17
  -7   9  -5  116.88   29.24
  -7   9  -5  100.83   11.38
  -7   9  -6   29.20    8.07
  -7   9  -6   18.59   11.52
  -7   9  -6   25.25    7.29
  -7   9  -7   34.48   16.87
  -7   9  -8   13.00    5.05
  -7   9  -8   18.14   11.48
  -6  10  11   18.81    6.94
  -6  10  10   42.33   18.03
   6 -10  -9    3.97    3.82
  -6  10   9   -3.23    8.01
   6 -10  -8   17.30    7.73
  -6  10   8    4.49    4.21
  -6  10   8    5.41   10.58
   6 -10  -7    6.68    5.27
  -6  10   7    2.50    2.47
  -6  10   7    3.85    7.35
   6 -10  -6   10.55    4.46
  -6  10   6    6.15    5.67
  -6  10   6   11.70   10.52
   6 -10  -5    7.84    3.71
  -6  10   5   -5.96    7.45
  -6  10   5    3.80    7.77
   6 -10  -4   41.70    8.92
  -6  10   4   36.93    8.44
  -6  10   4   43.33   16.20
   6 -10  -3    6.65    3.62
  -6  10   3    3.32    3.72
  -6  10   3    2.17   13.27
   6 -10  -2  100.76   29.90
  -6  10   2  134.84   32.83
  -6  10   2  131.11   24.65
   6 -10  -1   15.07    7.28
  -6  10   1   15.14    8.39
  -6  10   1   36.04    8.09
  -6  10   0   84.71   14.72
  -6  10   0   56.53   12.43
  -6  10   0  104.63   13.62
  -6  10  -1   24.05    9.60
  -6  10  -1   29.57   14.02
  -6  10  -1   25.30   10.31
  -6  10  -2   38.85    9.38
  -6  10  -2   35.88    8.10
  -6  10  -2   41.45    7.93
  -6  10  -3  102.87   23.96
  -6  10  -3   78.15   16.93
  -6  10  -3   85.86   16.98
  -6  10  -4   39.95   17.47
  -6  10  -4   43.37   13.86
  -6  10  -4   27.75    7.85
  -6  10  -5   17.53    7.07
  -6  10  -5   32.20   18.14
  -6  10  -5   18.12    5.99
  -6  10  -6   27.31   15.25
  -6  10  -6   24.62    6.99
  -6  10  -6   26.98    6.25
  -6  10  -7    9.70    5.71
  -6  10  -7   17.70    5.28
  -6  10  -8   -6.02   11.24
  -6  10  -8    3.62    6.88
  -5  11  10   55.20   15.90
  -5  11   9  162.04   44.42
  -5  11   8   74.78   23.65
  -5  11   7   78.78   25.51
   5 -11  -6  479.70   17.62
  -5  11   6  443.47   28.52
  -5  11   6  449.83   23.80
   5 -11  -5  467.27   12.49
  -5  11   5  416.86   12.28
  -5  11   5  492.99   19.42
   5 -11  -4   87.93   17.97
  -5  11   4  102.67   26.50
  -5  11   4  128.14   28.84
   5 -11  -3  520.61   23.26
  -5  11   3  513.95   23.11
  -5  11   3  505.38   26.18
   5 -11  -2  202.44   11.13
  -5  11   2  197.17   11.43
  -5  11   2  210.59   53.02
  -5  11   1  436.24   12.53
  -5  11   1  402.62   15.03
  -5  11   1  414.43   28.73
  -5  11   0  183.87   35.25
  -5  11   0  203.71   48.13
  -5  11   0  177.42   43.97
  -5  11  -1  230.48   10.37
  -5  11  -1  248.36   21.38
  -5  11  -1  257.91   24.08
  -5  11  -2  147.14   34.60
  -5  11  -2  143.85   45.03
  -5  11  -2  167.68   16.71
  -5  11  -3  340.74   20.73
  -5  11  -3  358.37   28.59
  -5  11  -3  348.86   40.24
  -5  11  -4  337.61   15.03
  -5  11  -4  303.26   49.61
  -5  11  -4  311.51   46.68
  -5  11  -5  650.08   20.96
  -5  11  -5  641.85   53.50
  -5  11  -5  597.76   19.71
  -5  11  -6  136.19   34.12
  -5  11  -6  146.51   44.58
  -5  11  -6  131.86   16.55
  -5  11  -7  100.92   30.45
  -5  11  -7  102.34   32.39
  -5  11  -8   58.90   22.62
  -5  11  -8   84.76   30.70
  -4  12  10  138.32   36.99
  -4  12   9    8.10    6.87
  -4  12   8  324.12   15.35
  -4  12   7  132.13   26.97
  -4  12   6   50.49   15.73
  -4  12   5    3.95    4.45
  -4  12   5   11.52    6.49
  -4  12   4  504.79   24.61
  -4  12   4  518.41   29.77
  -4  12   3   99.26   26.83
  -4  12   3  101.10   33.29
  -4  12   3  115.26   14.43
  -4  12   2  624.81   27.25
  -4  12   2  630.46   24.49
  -4  12   2  719.11   31.50
  -4  12   1  107.67   21.85
  -4  12   1  112.30   27.53
  -4  12   1  118.93   21.08
  -4  12   0  465.65   18.24
  -4  12   0  517.05   23.39
  -4  12   0  523.79   23.85
  -4  12  -1   76.50   18.36
  -4  12  -1   69.16   19.31
  -4  12  -1   91.07   18.33
  -4  12  -2  223.41   10.11
  -4  12  -2  233.73   14.57
  -4  12  -2  225.36   50.06
  -4  12  -3  272.23   14.58
  -4  12  -3  262.47   50.35
  -4  12  -4  216.04   45.46
  -4  12  -4  216.44   58.07
  -4  12  -4  278.44   46.48
  -4  12  -5   12.47    4.13
  -4  12  -5   11.36   12.82
  -4  12  -5   31.87    8.34
  -4  12  -6  242.70   13.73
  -4  12  -6  229.60   70.43
  -4  12  -6  263.45   19.56
  -4  12  -7   44.49   20.29
  -4  12  -7   50.20   11.82
  -4  12  -7   47.02   15.08
  -4  12  -8  152.63   51.25
  -4  12  -8  241.01   18.23
  -3  13   9   -0.09    7.28
  -3  13   8   19.11   10.97
  -3  13   7    7.55    7.32
  -3  13   6  427.57   31.17
  -3  13   5  164.60   25.03
  -3  13   4  356.64   14.14
  -3  13   4  335.99   59.33
  -3  13   3    2.65    4.18
  -3  13   3   20.59   13.04
  -3  13   2  207.07   10.91
  -3  13   2  232.38   54.54
  -3  13   1   -0.09    5.31
  -3  13   1    5.56    7.39
  -3  13   1   13.46   11.07
  -3  13   0  111.06   25.42
  -3  13   0  124.41   31.57
  -3  13   0  143.32   30.96
  -3  13  -1   19.21    6.67
  -3  13  -1   24.25   14.26
  -3  13  -1   21.57   12.42
  -3  13  -2   98.23   21.70
  -3  13  -2  124.59   30.37
  -3  13  -2  142.48   28.38
  -3  13  -3   30.42   12.92
  -3  13  -3   40.34   11.84
  -3  13  -3   49.48   14.22
  -3  13  -4   61.46   19.62
  -3  13  -4   81.94   16.65
  -3  13  -4   66.10   12.69
  -3  13  -5    8.83    7.25
  -3  13  -5   -0.48   12.69
  -3  13  -5    0.53    4.95
  -3  13  -6   65.71   21.14
  -3  13  -6   83.10   38.41
  -3  13  -6   71.13   18.46
  -3  13  -7  -11.07    8.89
  -3  13  -7   -6.57   12.44
  -3  13  -7    5.92    5.02
  -2  14   8    9.82    7.27
  -2  14   7    4.49    5.34
  -2  14   6    3.01    3.68
  -2  14   5   10.33    7.33
  -2  14   4   36.36   16.08
  -2  14   3    5.07    4.14
  -2  14   3   10.94    7.09
  -2  14   2   19.46    7.26
  -2  14   2   40.08   10.00
  -2  14   1    7.60    7.74
  -2  14   1  -10.50   11.56
  -2  14   0   29.45   10.31
  -2  14  -1   12.16    6.49
  -2  14  -1   21.45    7.43
  -2  14  -2   32.19    9.46
  -2  14  -2   20.98   13.40
  -2  14  -2   38.31   13.94
  -2  14  -3   -0.10    3.67
  -2  14  -3   11.97    5.48
  -2  14  -3   13.95    7.09
  -2  14  -4    4.26    3.49
  -2  14  -4   19.50   12.49
  -2  14  -4   12.27    6.00
  -2  14  -5   11.25    6.99
  -2  14  -5   23.58    8.60
  -2  14  -5   29.33   16.57
  -2  14  -6   -0.54    7.23
  -2  14  -6    4.19    8.46
  -2  14  -6    1.77    9.64
  -1  15   6   41.89   13.44
  -1  15   5  110.30   28.01
  -1  15   4   90.27   19.50
  -1  15   3  246.20   47.40
  -1  15   2   29.82   12.94
  -1  15   1  290.47   16.42
  -1  15   1  280.72   65.21
  -1  15   0   49.92   20.42
  -1  15   0   75.50   16.14
  -1  15  -1  319.31   18.19
  -1  15  -1  315.12   58.56
  -1  15  -2   14.72   11.63
  -1  15  -2   29.43   10.30
  -1  15  -3  365.91   19.13
  -1  15  -3  341.81   46.18
  -1  15  -4   45.18   15.48
  -1  15  -4   51.20   11.98
  -1  15  -5  130.91   34.04
  -1  15  -5  173.68   34.76
   0  16   3  164.91   34.55
   0  16   2   10.77    7.27
   0  16   1  245.72   69.88
   0  16   0   18.00    8.47
   0  16   0   22.96   12.87
   0  16  -1  224.23   13.52
   0  16  -1  234.04   38.20
   0  16  -2   19.30    9.42
   0  16  -2   18.92   11.41
   0  16  -3  167.61   32.31
   0  16  -3  176.59   40.79
  22   4 -11    1.27    6.08
  22   4 -11    5.84    4.69
 -22  -4  11   24.49   12.96
  22   4 -10    7.83    5.45
  22   4 -10   -1.29    6.86
 -22  -4  10   14.50    9.68
  22   4  -9   23.07    7.16
  22   4  -9   26.37   10.48
 -22  -4   9   16.71    9.15
  22   4  -8   21.66   11.17
  22   4  -8   10.24    6.50
 -22  -4   8   -8.56   11.63
  22   4  -7   20.74   15.03
 -22  -4   7   17.90   10.68
  21   3 -14   11.94    8.97
  21   3 -14   11.28   11.88
 -21  -3  14   12.48    4.76
  21   3 -13    3.40    6.54
  21   3 -13   11.71   10.02
 -21  -3  13    2.54   10.41
  21   3 -12   66.41   17.74
  21   3 -12   52.65   15.72
 -21  -3  12   46.54   11.33
  21   3 -11   15.29    6.57
  21   3 -11    2.10    8.09
 -21  -3  11    8.24    8.28
  21   3 -10   47.33   16.75
  21   3 -10   65.13   29.43
 -21  -3  10   72.32   23.65
  21   3  -9    8.11    6.60
  21   3  -9    5.35    5.56
 -21  -3   9   15.56    8.74
  21   3  -8   44.79   13.05
  21   3  -8   42.17   13.67
 -21  -3   8   43.59    9.52
  21   3  -7   74.53   22.43
  21   3  -7   62.07   30.55
 -21  -3   7   82.87   14.59
  21   3  -6   25.57    7.02
  21   3  -6   36.20   12.24
 -21  -3   6   35.86   13.18
  21   3  -5   69.79   27.24
  21   3  -5   84.76   24.72
 -21  -3   5   49.36   12.21
  21   3  -4   17.36    9.95
 -21  -3   4    9.49    7.38
  20   2 -15   73.58   21.70
  20   2 -15   75.00   28.70
 -20  -2  15   73.02   22.37
  20   2 -14   47.55   23.24
  20   2 -14   84.84   19.95
 -20  -2  14   58.44   21.21
  20   2 -13   10.68    5.50
  20   2 -13   26.60   10.79
 -20  -2  13   23.00    9.44
  20   2 -12   67.79   19.41
  20   2 -12   74.55   19.65
 -20  -2  12   74.68   21.71
  20   2 -11  118.36   22.21
  20   2 -11  102.17   37.48
 -20  -2  11  101.87   31.55
  20   2 -10   89.89   21.57
  20   2 -10  119.72   39.42
 -20  -2  10  105.43   37.36
  20   2  -9   44.25   13.99
  20   2  -9   58.91   15.98
 -20  -2   9   43.81   13.09
  20   2  -8  212.81   42.21
  20   2  -8  163.31   57.79
 -20  -2   8  228.54   62.90
  20   2  -7  119.98   23.68
  20   2  -7   80.67   27.38
 -20  -2   7   96.11   26.59
  20   2  -6   81.94   24.30
  20   2  -6  104.69   34.52
 -20  -2   6   96.48   31.71
  20   2  -5   42.14   11.34
  20   2  -5   36.40    8.99
 -20  -2   5   33.69   13.58
  20   2  -4   28.56    8.21
  20   2  -4   26.53   11.54
 -20  -2   4   26.47   10.11
  20   2  -3   11.50    6.39
 -20  -2   3   37.59   10.44
 -20  -2   3   41.06   11.74
  20   2  -2    7.49    6.41
 -20  -2   2   24.95    8.82
 -20  -2   2    6.65    8.38
  19   1 -16   17.73    7.46
  19   1 -16   16.16    4.65
 -19  -1  16    9.50    9.40
  19   1 -15    9.58    6.83
  19   1 -15    3.95    5.74
 -19  -1  15   -3.94    8.25
  19   1 -14   -2.74   10.91
  19   1 -14   13.58    6.48
 -19  -1  14    3.86    5.17
  19   1 -13   52.16   12.71
  19   1 -13   50.01   14.97
 -19  -1  13   47.17   15.78
  19   1 -12   14.89    5.67
  19   1 -12  -11.17   11.86
 -19  -1  12    3.01   10.65
  19   1 -11   96.85   25.61
  19   1 -11   98.37   25.09
 -19  -1  11   74.75   20.98
  19   1 -10   17.91    7.65
  19   1 -10   18.45   10.00
 -19  -1  10   -2.79   11.58
  19   1  -9  378.57   18.85
  19   1  -9  361.83   69.13
 -19  -1   9  402.45   18.58
  19   1  -8    0.20    5.36
  19   1  -8    8.54    6.40
 -19  -1   8   19.39    7.67
  19   1  -7  426.63   37.63
  19   1  -7  437.21   19.26
 -19  -1   7  450.79   19.53
  19   1  -6   43.50   12.24
  19   1  -6   30.11   14.19
 -19  -1   6   30.90    7.48
  19   1  -5  151.93   32.25
  19   1  -5  149.64   27.78
 -19  -1   5  150.40   15.78
  19   1  -4   18.40    7.62
  19   1  -4   18.69   12.15
 -19  -1   4    9.46    9.50
  19   1  -3   73.08   20.84
 -19  -1   3   72.61   17.56
 -19  -1   3  105.81   12.65
  19   1  -2   39.60   17.25
 -19  -1   2   38.61   10.52
 -19  -1   2   46.13    9.06
 -19  -1   1   56.29   19.04
 -19  -1   1   66.59   22.57
 -19  -1   1   75.36    8.71
 -19  -1   0   58.86   19.24
 -19  -1   0   63.62   19.34
  18   0 -16    6.76    9.11
  18   0 -16    5.10    7.44
 -18   0  16    4.34    8.19
  18   0 -15   12.51    7.70
  18   0 -15   13.95    4.81
 -18   0  15   -6.70    9.66
  18   0 -14   59.51   15.56
  18   0 -14   50.60   17.19
 -18   0  14   52.49   15.13
  18   0 -13  -13.61   11.38
  18   0 -13   -0.64   11.13
 -18   0  13   -8.97   10.31
  18   0 -12  309.97   18.97
  18   0 -12  299.26   71.83
 -18   0  12  301.39   15.87
  18   0 -11   -5.73   10.98
  18   0 -11   -5.77   12.06
 -18   0  11   18.07   11.74
  18   0 -10  274.68   47.51
  18   0 -10  304.07   39.89
 -18   0  10  248.25   15.52
  18   0  -9   -0.83    5.12
  18   0  -9    1.70    4.77
 -18   0   9   13.86   12.41
  18   0  -8  490.08   29.29
  18   0  -8  532.92   30.59
 -18   0   8  505.90   26.60
  18   0  -7   11.72    8.27
  18   0  -7   13.94    8.22
 -18   0   7    9.24    8.37
  18   0  -6  277.52   14.64
  18   0  -6  261.11   28.76
 -18   0   6  285.77   17.71
  18   0  -5    7.26    7.56
  18   0  -5    3.59    8.52
 -18   0   5    4.15   10.52
  18   0  -4  398.19   13.97
  18   0  -4  444.79   18.28
 -18   0   4  480.16   19.58
  18   0  -3   15.40    8.15
 -18   0   3   -1.44    9.65
 -18   0   3    8.88   11.19
  18   0  -2  320.43   14.97
 -18   0   2  291.46   15.26
 -18   0   2  324.54   15.12
  18   0  -1   -2.75    7.76
 -18   0   1    6.12    5.09
 -18   0   1   12.09    8.24
 -18   0   0  179.17   42.45
 -18   0   0  241.87   24.85
 -18   0  -1    9.91    9.27
 -18   0  -1    8.54    5.51
  17  -1 -17    9.38    7.02
  17  -1 -17   20.12    7.55
 -17   1  17   14.07    7.24
  17  -1 -16   18.87   12.31
  17  -1 -16   34.30    8.11
 -17   1  16   34.63    7.85
  17  -1 -15   99.61   17.78
  17  -1 -15  120.31   16.77
 -17   1  15  128.37   14.26
  17  -1 -14   22.02    6.82
  17  -1 -14    1.92    4.15
 -17   1  14   19.21   13.73
  17  -1 -13  245.00   51.76
  17  -1 -13  288.90   46.71
 -17   1  13  230.97   14.64
  17  -1 -12   22.86   10.74
  17  -1 -12   10.69    7.70
 -17   1  12   14.53   10.72
  17  -1 -11  207.66   54.15
  17  -1 -11  262.17   15.92
 -17   1  11  225.68   14.13
  17  -1 -10   51.55   13.35
  17  -1 -10   67.45   20.57
 -17   1  10   82.72   17.95
  17  -1  -9   43.39   14.10
  17  -1  -9   33.62    9.67
 -17   1   9   37.55   11.97
  17  -1  -8  282.98   17.24
  17  -1  -8  289.65   15.98
 -17   1   8  295.33   40.96
  17  -1  -7   92.18   24.60
  17  -1  -7   87.03   26.25
 -17   1   7   79.44   12.38
  17  -1  -6   78.43   21.18
  17  -1  -6   72.76   21.73
 -17   1   6   63.80   11.77
  17  -1  -5  236.31   12.34
  17  -1  -5  235.88   13.85
 -17   1   5  207.76   12.53
  17  -1  -4  122.37   36.27
  17  -1  -4  105.49   36.02
 -17   1   4  127.73   14.36
  17  -1  -3  116.68   26.43
 -17   1   3  120.46   15.73
 -17   1   3  124.20   14.13
  17  -1  -2  226.71   39.48
 -17   1   2  245.44   16.38
 -17   1   2  210.11   11.88
  17  -1  -1    5.67    6.35
 -17   1   1    4.97    9.33
 -17   1   1   13.51    9.06
 -17   1   0    8.25    5.37
 -17   1   0    2.09    5.77
 -17   1   0    4.72    8.08
 -17   1  -1   21.94    5.81
 -17   1  -1   21.49    8.86
 -17   1  -2  104.06   11.23
  16  -2 -17  104.27   39.71
  16  -2 -17  109.56   23.43
  16  -2 -16  179.72   45.28
  16  -2 -16  137.52   29.72
 -16   2  16  188.54   12.39
  16  -2 -15   87.05   21.59
  16  -2 -15   77.84   20.44
 -16   2  15  100.89   11.31
  16  -2 -14  275.56   32.02
  16  -2 -14  251.66   52.72
 -16   2  14  245.13   16.98
  16  -2 -13  158.46   31.97
  16  -2 -13  190.97   37.68
 -16   2  13  170.73   12.40
  16  -2 -12  252.68   18.15
  16  -2 -12  291.83   19.60
 -16   2  12  282.52   15.60
  16  -2 -11  126.31   34.37
  16  -2 -11  122.10   42.20
 -16   2  11  126.30   14.89
  16  -2 -10   54.11   11.77
  16  -2 -10   70.84   21.47
 -16   2  10   65.51   10.71
  16  -2  -9   50.66   12.31
  16  -2  -9   18.99    7.66
 -16   2   9   33.57   16.37
  16  -2  -8   14.17    8.59
  16  -2  -8    4.14    8.86
 -16   2   8    0.94   12.02
  16  -2  -7   29.51    9.28
  16  -2  -7   38.75    9.86
 -16   2   7   19.04   11.72
  16  -2  -6   -2.12   10.96
  16  -2  -6    3.57    6.32
 -16   2   6   26.73   15.55
  16  -2  -5    8.47    8.83
  16  -2  -5    2.67    5.07
 -16   2   5    7.46   11.37
  16  -2  -4   43.61   13.33
 -16   2   4   33.81    7.70
 -16   2   4   43.13   11.93
  16  -2  -3    5.66    6.45
 -16   2   3   13.13   11.08
 -16   2   3    5.20    9.77
  16  -2  -2   67.91   18.66
 -16   2   2   72.59   10.44
 -16   2   2   82.08   14.22
  16  -2  -1  231.81   40.57
 -16   2   1  233.09   40.29
 -16   2   1  271.81   21.05
  16  -2   0  100.49   33.78
 -16   2   0  121.70   15.22
 -16   2   0  113.37   35.97
 -16   2  -1   13.36    5.30
 -16   2  -1    6.88    4.81
 -16   2  -1    6.66    6.20
 -16   2  -2    4.51    7.22
 -16   2  -2    7.96    3.91
 -16   2  -3    6.80    4.68
 -16   2  -3    5.47    5.44
  15  -3 -17   48.02   12.99
  15  -3 -16   79.33   19.80
  15  -3 -16   61.51   25.21
 -15   3  16   59.90   10.59
  15  -3 -15    7.28   15.27
  15  -3 -15    9.85    4.59
 -15   3  15    9.95    7.43
  15  -3 -14  155.58   32.11
  15  -3 -14  110.93   30.34
 -15   3  14  123.37   31.45
  15  -3 -13   82.45   19.14
  15  -3 -13   70.39   18.76
 -15   3  13   64.14   13.45
  15  -3 -12  238.09   17.22
  15  -3 -12  230.34   12.48
 -15   3  12  255.30   14.74
  15  -3 -11  471.89   27.10
  15  -3 -11  433.94   30.10
 -15   3  11  423.21   23.31
  15  -3 -10  142.64   53.02
  15  -3 -10  162.04   30.43
 -15   3  10  125.85   12.03
  15  -3  -9  293.20   13.85
  15  -3  -9  348.01   17.70
 -15   3   9  344.19   19.54
  15  -3  -8  174.49   48.56
  15  -3  -8  190.95   35.17
 -15   3   8  165.72   14.70
  15  -3  -7  409.76   33.21
  15  -3  -7  465.39   52.55
 -15   3   7  404.23   23.53
  15  -3  -6  237.69   14.15
  15  -3  -6  282.99   18.58
 -15   3   6  253.49   16.48
  15  -3  -5  383.34   16.97
  15  -3  -5  343.36   30.21
 -15   3   5  334.62   17.39
  15  -3  -4   40.82   13.19
 -15   3   4   44.54   10.25
 -15   3   4   36.15   14.83
  15  -3  -3  148.44   38.07
 -15   3   3  136.93   30.17
 -15   3   3  144.07   14.19
 -15   3   2   30.19    9.49
 -15   3   2   25.98    7.36
  15  -3  -1  272.92   29.14
 -15   3   1  331.47   29.94
 -15   3   1  314.58   19.99
  15  -3   0   81.22   24.84
 -15   3   0   91.37   24.06
 -15   3   0   98.94   18.88
 -15   3  -1  264.83   14.82
 -15   3  -1  309.49   24.79
 -15   3  -1  230.87   45.36
 -15   3  -2    8.60   10.85
 -15   3  -2    9.38    8.95
 -15   3  -3  116.55   35.89
 -15   3  -3  107.60   31.09
 -15   3  -4    6.12    4.98
 -15   3  -4    0.19    8.26
  14  -4 -17    4.05   13.74
  14  -4 -16   32.37   19.39
  14  -4 -15   22.73    7.61
  14  -4 -15   35.78    9.88
 -14   4  15   46.46   11.71
  14  -4 -14   12.54   11.30
  14  -4 -14    2.60    2.78
 -14   4  14   18.97    9.32
  14  -4 -13  251.41   47.32
  14  -4 -13  255.49   17.28
 -14   4  13  260.88   18.28
  14  -4 -12   69.34   15.22
  14  -4 -12   53.38   18.27
 -14   4  12   61.06   10.37
  14  -4 -11   24.85   15.16
  14  -4 -11   34.49    8.99
 -14   4  11   30.77    9.15
  14  -4 -10  160.18   37.35
  14  -4 -10  165.86   37.10
 -14   4  10  157.01   33.60
  14  -4  -9   77.34   16.88
  14  -4  -9   93.60   25.44
 -14   4   9   90.81   17.65
  14  -4  -8  121.82   28.09
  14  -4  -8  144.22   25.89
 -14   4   8   98.97   11.27
  14  -4  -7  716.21   29.97
  14  -4  -7  666.93   31.42
 -14   4   7  663.74   27.79
  14  -4  -6    0.45    4.95
  14  -4  -6   20.65   11.22
 -14   4   6    1.68   12.99
  14  -4  -5  810.69   32.31
 -14   4   5  826.71   34.05
 -14   4   5  838.40   35.00
  14  -4  -4   34.72   12.50
 -14   4   4   37.50   12.37
 -14   4   4   39.34   11.46
  14  -4  -3   25.37    7.08
 -14   4   3   32.04   12.14
 -14   4   3   19.88   15.14
  14  -4  -2   13.24    7.29
 -14   4   2   -3.17   10.55
 -14   4   2   -6.19   11.00
  14  -4  -1  934.77   22.34
 -14   4   1  855.01   20.27
 -14   4   1  909.15   45.50
  14  -4   0  136.84   41.18
 -14   4   0  152.17   27.17
 -14   4   0  169.18   20.09
 -14   4  -1  637.13   17.89
 -14   4  -1  656.03   22.45
 -14   4  -1  648.39   22.73
 -14   4  -2   63.08   16.67
 -14   4  -2   53.97   11.83
 -14   4  -2   58.83    9.93
 -14   4  -3  229.02   52.13
 -14   4  -3  262.82   23.29
 -14   4  -4   40.33    9.15
 -14   4  -4   41.44   12.52
 -14   4  -5  116.04   30.94
 -14   4  -5  149.83   42.26
  13  -5 -16   35.01   11.10
  13  -5 -15   -0.53   11.49
 -13   5  15   -5.19    6.73
  13  -5 -14  184.68   34.55
  13  -5 -14  151.47   17.12
 -13   5  14  147.11   36.62
  13  -5 -13   14.70   10.90
  13  -5 -13    1.01    3.24
 -13   5  13    5.15    6.36
  13  -5 -12  314.88   24.10
  13  -5 -12  258.38   31.82
 -13   5  12  314.98   21.68
  13  -5 -11   13.73    9.86
  13  -5 -11   10.63    7.04
 -13   5  11   12.63    8.00
  13  -5 -10  105.03   24.06
  13  -5 -10  104.29   18.70
 -13   5  10  118.67   21.40
  13  -5  -9  269.89   52.48
  13  -5  -9  274.80   20.59
 -13   5   9  247.42   19.88
  13  -5  -8   29.44    6.51
  13  -5  -8   30.82    7.99
 -13   5   8   44.39   16.63
  13  -5  -7  151.83   28.22
  13  -5  -7  143.75   44.86
 -13   5   7  174.12   18.00
  13  -5  -6  289.68   33.64
 -13   5   6  247.61   13.93
 -13   5   6  265.78   24.34
  13  -5  -5   39.79    9.81
 -13   5   5   22.96    8.67
 -13   5   5   43.00   12.17
  13  -5  -4    2.92    8.85
 -13   5   4   12.01   14.34
 -13   5   4    6.27   11.67
  13  -5  -3   12.57   11.11
 -13   5   3    9.90    8.29
 -13   5   3    7.65    9.41
  13  -5  -2  145.75   42.20
 -13   5   2  166.62   34.97
 -13   5   2  163.43   36.76
  13  -5  -1  253.51   29.04
 -13   5   1  257.00   46.22
 -13   5   1  253.18   16.14
  13  -5   0  347.39   20.96
 -13   5   0  385.02   60.48
 -13   5   0  347.95   18.64
 -13   5  -1  169.54   46.22
 -13   5  -1  177.03   13.31
 -13   5  -1  191.06   14.48
 -13   5  -2  155.58   26.67
 -13   5  -2  136.36   28.08
 -13   5  -2  132.92   26.86
 -13   5  -3  104.13   18.83
 -13   5  -3   80.81   15.23
 -13   5  -4   52.05    8.84
 -13   5  -4   61.31   14.34
 -13   5  -5   73.64   17.62
 -13   5  -5   63.91   15.85
  12  -6 -16    4.67    4.78
  12  -6 -15   62.70   13.61
  12  -6 -14   42.53   11.43
 -12   6  14   37.85   12.51
  12  -6 -13  191.04   26.51
  12  -6 -13  163.16    9.44
 -12   6  13  115.07   40.66
  12  -6 -12   -1.97   11.24
  12  -6 -12    9.07    5.38
 -12   6  12    7.21    4.03
  12  -6 -11   55.96   16.85
  12  -6 -11   42.17   15.98
 -12   6  11   45.58   14.63
  12  -6 -10   10.69    5.67
  12  -6 -10   22.94    7.05
 -12   6  10   27.76    9.31
  12  -6  -9   52.72   17.65
  12  -6  -9   39.65   11.73
 -12   6   9   42.45   11.75
  12  -6  -8   85.25   18.62
 -12   6   8   91.59   25.13
 -12   6   8   89.34   25.62
  12  -6  -7  167.73   17.78
 -12   6   7  151.64   30.97
 -12   6   7  163.83   21.96
  12  -6  -6   11.95    8.03
 -12   6   6   14.72   10.56
 -12   6   6   12.60   14.74
  12  -6  -5  293.84   27.16
 -12   6   5  279.16   29.71
 -12   6   5  259.49   20.27
  12  -6  -4  607.25   21.67
 -12   6   4  612.28   24.66
 -12   6   4  609.77   34.98
  12  -6  -3   29.76    7.66
 -12   6   3   38.11   10.70
 -12   6   3   68.23   16.04
  12  -6  -2    5.40    5.61
 -12   6   2   -1.73   12.05
 -12   6   2   -2.54   11.77
  12  -6  -1   -1.74    9.67
 -12   6   1   -7.09   10.60
 -12   6   1   13.27    6.18
  12  -6   0   -0.17    9.76
 -12   6   0    4.75   11.31
 -12   6   0   10.18    8.79
 -12   6  -1   10.09    5.01
 -12   6  -1    9.49   10.62
 -12   6  -1   11.42    4.88
 -12   6  -2   56.21   14.25
 -12   6  -2   46.41   11.97
 -12   6  -2   49.51   12.42
 -12   6  -3   -0.84   10.76
 -12   6  -3   13.05   12.66
 -12   6  -3    8.25    9.76
 -12   6  -4   64.00   13.97
 -12   6  -4   77.06   14.03
 -12   6  -5   15.93    9.16
 -12   6  -5   16.01    7.80
 -12   6  -6   22.49   10.08
 -12   6  -6   34.34   10.91
  11  -7 -16    7.47    6.53
  11  -7 -15    9.36    5.59
  11  -7 -14   42.73   10.21
  11  -7 -13    2.46    5.62
 -11   7  13    7.13    8.10
  11  -7 -12  107.41   24.28
 -11   7  12   69.11   10.69
 -11   7  12   56.28   17.58
  11  -7 -11    5.98    5.35
 -11   7  11    0.56    2.88
 -11   7  11    6.92    7.29
  11  -7 -10  422.08   19.76
 -11   7  10  424.82   12.61
 -11   7  10  482.70   18.85
  11  -7  -9    3.88    6.51
 -11   7   9    8.64    7.31
 -11   7   9   -0.68    7.76
  11  -7  -8  347.93   26.74
 -11   7   8  313.96   24.62
 -11   7   8  350.47   16.96
  11  -7  -7   30.19    7.62
 -11   7   7   18.72    5.84
 -11   7   7   32.37    9.74
  11  -7  -6  626.69   39.27
 -11   7   6  588.46   24.94
 -11   7   6  610.90   33.15
  11  -7  -5  103.82   19.60
 -11   7   5  107.45   29.06
 -11   7   5  101.15   20.37
  11  -7  -4 2078.64   68.68
 -11   7   4 2259.65   63.32
 -11   7   4 2308.55   65.19
  11  -7  -3  639.75   38.31
 -11   7   3  660.86   28.79
 -11   7   3  649.82   31.97
  11  -7  -2  702.66   27.47
 -11   7   2  731.60   31.39
 -11   7   2  744.62   32.45
  11  -7  -1   -2.11    8.72
 -11   7   1   -7.21   12.56
 -11   7   1   10.28    5.48
  11  -7   0  815.46   20.36
 -11   7   0  787.37   33.73
 -11   7   0  765.02   23.58
 -11   7  -1   42.19   12.87
 -11   7  -1   47.98   12.38
 -11   7  -1   40.17   12.70
 -11   7  -2  496.57   26.56
 -11   7  -2  549.76   29.50
 -11   7  -2  517.53   26.80
 -11   7  -3   90.19   18.69
 -11   7  -3   82.60   17.10
 -11   7  -3   95.00   17.31
 -11   7  -4  208.42   34.45
 -11   7  -4  195.82   31.87
 -11   7  -5   18.74    8.84
 -11   7  -5    3.53    7.73
 -11   7  -6   63.45   11.23
 -11   7  -6   57.73   22.20
  10  -8 -15    9.70    8.44
  10  -8 -14   17.25    7.06
  10  -8 -13  161.13   29.20
 -10   8  13  119.83   11.03
  10  -8 -12    9.25    5.44
 -10   8  12   17.98   12.61
  10  -8 -11   33.44   15.30
 -10   8  11   24.40    9.59
 -10   8  11   31.58   10.92
  10  -8 -10   73.92   12.27
 -10   8  10   56.39   14.09
 -10   8  10   62.66   12.18
  10  -8  -9  329.30   15.29
 -10   8   9  282.89   10.83
 -10   8   9  338.53   19.08
  10  -8  -8  842.63   34.51
 -10   8   8  841.66   35.18
 -10   8   8  884.63   37.27
  10  -8  -7  294.87   16.98
 -10   8   7  282.71   10.67
 -10   8   7  330.35   19.82
  10  -8  -6 1273.33   48.55
 -10   8   6 1273.66   47.64
 -10   8   6 1196.28   43.02
  10  -8  -5 1469.25   76.92
 -10   8   5 1444.79   50.55
 -10   8   5 1319.21   47.81
  10  -8  -4 1332.57   45.55
 -10   8   4 1434.20   50.32
 -10   8   4 1497.66   53.91
  10  -8  -3 1431.09   49.92
 -10   8   3 1377.69   49.18
 -10   8   3 1393.82   49.65
  10  -8  -2  474.20   22.08
 -10   8   2  461.27   21.58
 -10   8   2  497.51   26.24
  10  -8  -1  403.97   23.90
 -10   8   1  409.23   22.88
 -10   8   1  415.12   25.01
  10  -8   0  385.83   18.16
 -10   8   0  374.05   15.62
 -10   8   0  435.70   29.60
 -10   8  -1  295.52   39.59
 -10   8  -1  323.16   21.55
 -10   8  -1  278.25   16.29
 -10   8  -2  257.18   57.66
 -10   8  -2  293.06   33.45
 -10   8  -2  280.29   22.18
 -10   8  -3  369.48   40.47
 -10   8  -3  421.47   72.61
 -10   8  -3  376.21   17.12
 -10   8  -4  118.82   26.08
 -10   8  -4  120.40   13.03
 -10   8  -4   98.92   27.25
 -10   8  -5  162.71   39.83
 -10   8  -5  146.53   48.61
 -10   8  -6  255.12   33.20
 -10   8  -6  194.40   57.48
 -10   8  -7   23.61   16.41
 -10   8  -7   49.78   16.11
   9  -9 -13   42.79   10.66
   9  -9 -12   15.58    5.37
  -9   9  12   23.53   10.30
   9  -9 -11  222.01   21.61
  -9   9  11  198.48   50.26
   9  -9 -10    6.37    7.59
  -9   9  10    5.05    6.44
  -9   9  10  -13.00   10.66
   9  -9  -9  179.09   31.40
  -9   9   9  158.88    7.53
  -9   9   9  161.98   42.62
   9  -9  -8    5.25    4.90
  -9   9   8    4.56    5.29
  -9   9   8   11.00   13.03
   9  -9  -7  218.89   13.84
  -9   9   7  225.00   12.71
  -9   9   7  218.37   14.76
   9  -9  -6   14.15    5.45
  -9   9   6   11.97    6.79
  -9   9   6   29.61   20.93
   9  -9  -5  511.56   22.45
  -9   9   5  540.44   23.94
  -9   9   5  569.00   32.11
   9  -9  -4  363.89   23.18
  -9   9   4  330.65   13.93
  -9   9   4  367.63   39.75
   9  -9  -3  207.18   33.97
  -9   9   3  185.72   42.84
  -9   9   3  235.82   20.63
   9  -9  -2   82.31   18.23
  -9   9   2   80.01   24.70
  -9   9   2   85.01   17.02
   9  -9  -1  370.43   18.46
  -9   9   1  396.16   21.41
  -9   9   1  408.99   67.12
  -9   9   0   22.25    9.49
  -9   9   0   25.39   10.41
  -9   9   0   16.78   11.47
  -9   9  -1  432.61   19.98
  -9   9  -1  452.31   22.22
  -9   9  -1  532.02   25.23
  -9   9  -2   11.41    8.67
  -9   9  -2    0.58    4.85
  -9   9  -2   10.47    8.14
  -9   9  -3  159.79   32.78
  -9   9  -3  122.93   12.76
  -9   9  -3  161.11   14.53
  -9   9  -4   26.54    9.76
  -9   9  -4   23.18    8.74
  -9   9  -4   18.94    8.34
  -9   9  -5   67.69   25.88
  -9   9  -5   64.34   20.68
  -9   9  -5   48.26   12.61
  -9   9  -6   17.95    6.76
  -9   9  -6   14.24    6.35
  -9   9  -7   60.86   13.40
  -9   9  -7   64.64   19.74
  -8  10  12   14.84    7.23
  -8  10  11   -2.98    9.38
   8 -10 -10   72.03   23.02
  -8  10  10   48.49   20.28
   8 -10  -9    2.72    4.14
  -8  10   9    3.58    3.97
  -8  10   9   10.74   11.58
   8 -10  -8   27.41    8.22
  -8  10   8   14.64    3.55
  -8  10   8   25.78   12.16
   8 -10  -7    5.17    5.09
  -8  10   7    7.64    7.32
  -8  10   7   13.23    5.56
   8 -10  -6   81.28   21.39
  -8  10   6   70.56   17.32
  -8  10   6   98.71   18.66
   8 -10  -5   10.73    9.52
  -8  10   5    0.32    5.04
  -8  10   5   -2.97   12.79
   8 -10  -4   48.30   14.33
  -8  10   4   40.45   11.44
  -8  10   4   49.35   12.33
   8 -10  -3  100.43   16.12
  -8  10   3   66.78   16.92
  -8  10   3   91.70   25.89
   8 -10  -2  179.89   29.89
  -8  10   2  174.05   34.02
  -8  10   2  161.35   16.63
   8 -10  -1   10.74    7.33
  -8  10   1   18.24    9.34
  -8  10   1   12.29    8.63
  -8  10   0   45.67   11.28
  -8  10   0   47.38   11.61
  -8  10   0   51.21   18.18
  -8  10  -1   38.43   11.34
  -8  10  -1   40.36   13.87
  -8  10  -1   26.78   16.35
  -8  10  -2    6.99    7.74
  -8  10  -2    9.08    7.64
  -8  10  -2    6.39    6.39
  -8  10  -3   14.77   12.67
  -8  10  -3   22.45   12.22
  -8  10  -3   19.81    9.86
  -8  10  -4  133.25   25.97
  -8  10  -4  153.09   31.85
  -8  10  -4  130.86   26.89
  -8  10  -5   -0.72    9.39
  -8  10  -5   -0.10   12.13
  -8  10  -5   -0.40    7.52
  -8  10  -6   37.86   14.53
  -8  10  -6   22.73    6.10
  -8  10  -7    2.48    5.88
  -8  10  -7    2.80    7.06
  -7  11  11  110.78   33.51
  -7  11  10   37.44   14.14
  -7  11   9  102.13   33.76
   7 -11  -8  154.06   20.41
  -7  11   8  186.59   16.21
   7 -11  -7  252.04    9.52
  -7  11   7  263.56   10.79
  -7  11   7  263.04   35.63
   7 -11  -6   65.36   14.90
  -7  11   6   57.26   25.84
  -7  11   6   74.77   18.41
   7 -11  -5  807.29   34.88
  -7  11   5  892.84   31.71
  -7  11   5  904.44   36.09
   7 -11  -4   61.97   17.82
  -7  11   4   80.22   20.86
  -7  11   4   59.08   17.56
   7 -11  -3  594.57   39.23
  -7  11   3  597.93   19.22
  -7  11   3  563.88   27.07
   7 -11  -2   27.30    6.51
  -7  11   2   24.24    9.83
  -7  11   2   40.52   13.77
  -7  11   1  436.74   19.44
  -7  11   1  405.73   19.56
  -7  11   1  428.50   21.82
  -7  11   0  142.25   28.80
  -7  11   0  124.11   30.69
  -7  11   0  148.32   41.29
  -7  11  -1  395.91   22.12
  -7  11  -1  401.82   22.59
  -7  11  -1  412.00   38.84
  -7  11  -2   78.99   26.10
  -7  11  -2  100.63   30.34
  -7  11  -2   91.45   30.63
  -7  11  -3  505.15   49.18
  -7  11  -3  582.56   22.78
  -7  11  -3  576.84   21.90
  -7  11  -4    1.91    4.07
  -7  11  -4    8.36    9.59
  -7  11  -4    8.68    5.98
  -7  11  -5   40.58   10.95
  -7  11  -5   27.22   12.59
  -7  11  -5   31.45    5.92
  -7  11  -6   59.13   19.98
  -7  11  -6   65.87   13.38
  -7  11  -7   31.09   14.54
  -7  11  -7   38.43   16.27
  -6  12  11   26.62   10.41
  -6  12  10  119.50   33.79
  -6  12   9   30.83   10.30
  -6  12   8  364.36   26.67
  -6  12   7   48.89   12.63
  -6  12   6  482.31   14.24
  -6  12   6  474.54   31.10
   6 -12  -5  338.54   11.70
  -6  12   5  324.68   30.36
  -6  12   5  289.59   59.94
   6 -12  -4  509.67   25.99
  -6  12   4  585.92   29.08
  -6  12   4  551.65   37.83
   6 -12  -3   60.78   24.03
  -6  12   3   76.00   21.32
  -6  12   3   64.90   17.79
  -6  12   2  525.77   25.76
  -6  12   2  461.44   27.57
  -6  12   2  542.43   29.99
  -6  12   1  132.14   32.15
  -6  12   1  151.13   38.86
  -6  12   1  186.61   46.90
  -6  12   0  470.65   31.11
  -6  12   0  462.22   19.18
  -6  12   0  515.78   37.12
  -6  12  -1  300.50   14.90
  -6  12  -1  292.61   39.38
  -6  12  -1  335.15   17.23
  -6  12  -2  325.48   15.89
  -6  12  -2  364.48   20.09
  -6  12  -2  393.78   57.28
  -6  12  -3   80.49   24.70
  -6  12  -3   98.32   18.16
  -6  12  -3  106.40   22.69
  -6  12  -4  605.54   21.43
  -6  12  -4  586.20   23.30
  -6  12  -4  626.42   53.19
  -6  12  -5  141.13   38.76
  -6  12  -5  185.61   45.52
  -6  12  -5  202.34   38.28
  -6  12  -6  140.15   45.13
  -6  12  -6  167.14   52.40
  -6  12  -6  138.66   35.89
  -5  13  10   18.52    7.37
  -5  13   9   10.82    5.68
  -5  13   8  106.16   40.05
  -5  13   7    9.83    9.43
  -5  13   6   85.01   16.69
  -5  13   5   69.34   18.08
  -5  13   5   88.37   22.32
  -5  13   4   63.51   25.19
  -5  13   4   76.14   13.20
  -5  13   3    4.60    4.36
  -5  13   3    9.20    5.98
  -5  13   3   17.62    9.57
  -5  13   2  212.25   19.37
  -5  13   2  227.70   47.85
  -5  13   2  259.67   44.82
  -5  13   1   -0.83    3.17
  -5  13   1    5.18    9.59
  -5  13   1   15.20    9.04
  -5  13   0  212.41   16.26
  -5  13   0  207.90   46.24
  -5  13   0  270.53   33.75
  -5  13  -1   72.49   20.27
  -5  13  -1   65.97   22.47
  -5  13  -1   88.11   20.85
  -5  13  -2  209.58   51.04
  -5  13  -2  296.17   52.78
  -5  13  -2  295.75   51.68
  -5  13  -3   21.19    8.25
  -5  13  -3   18.47   12.30
  -5  13  -3   26.78    9.29
  -5  13  -4   24.80    9.70
  -5  13  -4   17.00   10.27
  -5  13  -4   39.63   12.48
  -5  13  -5    2.87    2.97
  -5  13  -5    7.99    7.60
  -5  13  -5   11.44    4.92
  -5  13  -6   13.72    8.61
  -5  13  -6   31.27   13.24
  -5  13  -6   36.77   12.60
  -4  14   8    7.70    6.31
  -4  14   7   12.55    5.54
  -4  14   6    8.75    8.27
  -4  14   5   15.41   10.67
  -4  14   4   13.75    9.37
  -4  14   4    8.44    9.84
  -4  14   3   38.27    8.48
  -4  14   3   41.12   11.08
  -4  14   2   25.77   13.45
  -4  14   2   31.53    7.15
  -4  14   1    5.27    8.19
  -4  14   1    2.82    6.48
  -4  14   0    5.50    5.21
  -4  14   0   -0.94    9.80
  -4  14   0   -9.75   13.21
  -4  14  -1   -2.10    5.82
  -4  14  -1   -0.14   10.54
  -4  14  -1   -7.97   11.57
  -4  14  -2   10.82    5.37
  -4  14  -2    5.77    4.56
  -4  14  -2   26.80    8.98
  -4  14  -3   16.47    6.97
  -4  14  -3   23.24   13.01
  -4  14  -3   21.80    7.29
  -4  14  -4    8.87    6.60
  -4  14  -4    9.78    4.77
  -4  14  -4    9.12   10.42
  -4  14  -5   29.11   14.78
  -4  14  -5   37.56   10.90
  -4  14  -5   30.34   19.09
  -3  15   6   10.88    8.66
  -3  15   5  100.97   29.18
  -3  15   4  223.24   39.71
  -3  15   3   96.61   17.50
  -3  15   2   78.35   22.23
  -3  15   2  104.21   19.56
  -3  15   1  124.26   46.38
  -3  15   1  176.17   38.68
  -3  15   0    7.22    7.76
  -3  15   0   -1.28   11.95
  -3  15  -1   91.79   27.93
  -3  15  -1  167.82   41.19
  -3  15  -2   92.96   44.89
  -3  15  -2   98.81   29.10
  -3  15  -3  105.09   32.00
  -3  15  -3  142.02   29.46
  -3  15  -4   22.15    9.09
  -3  15  -4   17.45    6.98
  -3  15  -4   32.56   11.61
  -2  16   3  230.30   65.34
  -2  16   2   23.44   11.24
  -2  16   1  107.65   37.60
  -2  16   1  177.27   46.68
  -2  16   0   18.36    8.38
  -2  16   0   16.55    8.25
  -2  16  -1   77.08   30.14
  -2  16  -1  136.34   37.06
  -2  16  -2   14.80   10.05
  -2  16  -2    7.52    8.00
  22   2 -13   31.75   13.24
  22   2 -13   30.45   11.44
 -22  -2  13   33.19   19.91
  22   2 -12  103.26   39.87
  22   2 -12   99.92   42.70
 -22  -2  12   71.20   29.87
  22   2 -11   39.41   17.78
  22   2 -11   75.38   25.82
 -22  -2  11   44.28   11.75
  22   2 -10   87.19   28.52
  22   2 -10   83.58   23.82
 -22  -2  10   96.94   27.75
  22   2  -9   42.96   12.03
  22   2  -9   33.04   11.66
 -22  -2   9   47.88   17.83
  22   2  -8   22.23    5.62
  22   2  -8   19.82   11.18
 -22  -2   8   24.51   10.47
  22   2  -7   22.67    8.88
  22   2  -7   20.27    7.46
 -22  -2   7   11.43   10.53
  22   2  -6   28.63    9.46
  22   2  -6   46.82   14.30
 -22  -2   6   53.67   15.63
  21   1 -14   55.74   16.98
  21   1 -14   50.68   16.96
 -21  -1  14   54.61   14.82
  21   1 -13   90.02   37.84
  21   1 -13  104.94   25.10
 -21  -1  13  105.67   29.58
  21   1 -12    9.17    5.70
  21   1 -12   10.34    8.45
 -21  -1  12  -10.23   11.67
  21   1 -11   36.71   13.10
  21   1 -11   54.11   15.21
 -21  -1  11   49.69   11.28
  21   1 -10    8.24    9.45
  21   1 -10    8.62    5.27
 -21  -1  10   -4.95   11.74
  21   1  -9   86.73   21.92
  21   1  -9  111.78   42.56
 -21  -1   9   97.14   24.95
  21   1  -8    4.68    4.64
  21   1  -8    8.62   14.25
 -21  -1   8    8.77    9.00
  21   1  -7   83.58   23.91
  21   1  -7   96.92   34.09
 -21  -1   7   84.22   20.22
  21   1  -6   12.07    4.63
  21   1  -6    4.39    5.78
 -21  -1   6   18.55   10.94
  21   1  -5  108.92   34.16
  21   1  -5  134.99   25.18
 -21  -1   5  182.91   15.94
  21   1  -4    8.60    7.45
 -21  -1   4   21.98    8.28
 -21  -1   4    3.63    9.56
  21   1  -3   46.93   15.32
 -21  -1   3   56.14    8.87
 -21  -1   3   66.36   12.43
  20   0 -15   -5.16   11.77
  20   0 -15    5.88    4.29
 -20   0  15   -5.24    9.40
  20   0 -14   10.96    8.29
  20   0 -14   16.60    7.30
 -20   0  14   -6.11   10.67
  20   0 -13   10.85    7.13
  20   0 -13    1.46    5.43
 -20   0  13   18.02   12.51
  20   0 -12   51.91   16.27
  20   0 -12   81.55   23.80
 -20   0  12   60.71   13.12
  20   0 -11    4.21    4.49
  20   0 -11   -4.41   11.87
 -20   0  11   -1.43   10.87
  20   0 -10   93.29   18.32
  20   0 -10   72.96   28.30
 -20   0  10  125.74   16.78
  20   0  -9    1.89    6.54
  20   0  -9  -12.78   10.41
 -20   0   9    8.28   17.80
  20   0  -8  248.42   36.78
  20   0  -8  259.21   63.87
 -20   0   8  293.44   16.95
  20   0  -7   -5.49    8.83
  20   0  -7   15.22   10.73
 -20   0   7   -7.21   13.04
  20   0  -6   82.04   30.22
  20   0  -6   99.95   34.95
 -20   0   6   94.91   13.52
  20   0  -5    4.54    3.16
  20   0  -5   14.60   10.76
 -20   0   5    1.75    8.02
  20   0  -4   58.49   20.55
 -20   0   4   59.92   13.71
 -20   0   4   76.01   13.02
  20   0  -3   -1.09    6.77
 -20   0   3    6.64    5.40
 -20   0   3   -8.72    9.15
  20   0  -2   81.87   30.80
 -20   0   2  102.13   28.86
 -20   0   2  136.79   13.09
 -20   0   1    0.09    4.75
 -20   0   1   10.28    6.64
  19  -1 -16   13.27    6.20
  19  -1 -16   11.03    8.34
 -19   1  16   19.55    9.13
  19  -1 -15   -1.51    6.20
  19  -1 -15   -1.88    9.26
 -19   1  15    9.73   12.38
  19  -1 -14    6.44    5.71
  19  -1 -14   10.78    6.31
 -19   1  14   -1.19    9.41
  19  -1 -13   31.35   12.66
  19  -1 -13   53.49   12.06
 -19   1  13   48.68    9.82
  19  -1 -12    6.20    7.56
  19  -1 -12   10.82   13.55
 -19   1  12   -7.05   12.43
  19  -1 -11   95.88   32.64
  19  -1 -11   99.92   38.44
 -19   1  11   97.43   17.03
  19  -1 -10   13.88    7.41
  19  -1 -10   -7.31   11.61
 -19   1  10    2.11   11.18
  19  -1  -9  397.29   17.49
  19  -1  -9  386.78   17.23
  19  -1  -8    5.28    6.22
  19  -1  -8    2.25    7.12
 -19   1   8    4.34   12.33
  19  -1  -7  449.12   20.05
  19  -1  -7  420.79   27.11
 -19   1   7  450.77   54.79
  19  -1  -6   34.10   11.82
  19  -1  -6   60.22   17.03
 -19   1   6   41.84   15.72
  19  -1  -5  146.57   39.18
  19  -1  -5  153.37   54.08
 -19   1   5  143.81   12.60
  19  -1  -4   21.65    7.89
 -19   1   4   12.11   11.67
 -19   1   4   30.07   11.05
  19  -1  -3   87.09   21.86
 -19   1   3   97.48   21.22
 -19   1   3   99.88   10.34
  19  -1  -2   47.57   13.91
 -19   1   2   69.13   19.66
 -19   1   2   53.57   12.23
  19  -1  -1   58.66   21.27
 -19   1   1   84.94   21.74
 -19   1   1   62.12   18.78
 -19   1   0   47.08   14.75
 -19   1   0   52.81   21.25
  18  -2 -16   35.28   15.60
  18  -2 -16   30.51    8.75
 -18   2  16   32.90   16.41
  18  -2 -15   29.17   12.86
  18  -2 -15   46.91   14.36
 -18   2  15   40.48    9.82
  18  -2 -14  121.82   26.79
  18  -2 -14   97.05   30.96
 -18   2  14  106.82   13.18
  18  -2 -13   76.43   19.38
  18  -2 -13   62.50   14.98
 -18   2  13   54.03   10.67
  18  -2 -12  406.22   23.79
  18  -2 -12  397.78   39.15
 -18   2  12  405.35   21.71
  18  -2 -11  163.22   35.43
  18  -2 -11  160.79   36.54
 -18   2  11  168.60   16.73
  18  -2 -10  220.96   38.93
  18  -2 -10  215.33   40.72
 -18   2  10  195.56   16.47
  18  -2  -9  163.68   33.36
  18  -2  -9  168.79   48.52
 -18   2   9  147.89   12.58
  18  -2  -8  112.48   30.91
  18  -2  -8   94.70   23.88
 -18   2   8  112.27   12.00
  18  -2  -7    3.69    5.17
  18  -2  -7    9.39    8.16
 -18   2   7   13.68   11.53
  18  -2  -6   52.07   15.94
  18  -2  -6   63.19   19.40
 -18   2   6   62.25   11.35
  18  -2  -5    5.29    9.84
 -18   2   5   24.38    8.43
 -18   2   5   11.81   11.77
  18  -2  -4   74.06   26.70
 -18   2   4   73.87   24.27
 -18   2   4   84.93   11.21
  18  -2  -3    6.75    6.96
 -18   2   3   15.90   11.25
 -18   2   3    8.46   10.02
  18  -2  -2    8.40    6.01
 -18   2   2   11.05    8.63
 -18   2   2   19.05   11.63
  18  -2  -1   33.45   10.91
 -18   2   1   44.14   11.85
 -18   2   1   25.72    8.28
 -18   2   0    4.27    7.35
 -18   2   0    5.36    4.89
 -18   2   0   14.21    7.10
 -18   2  -1    2.03    5.32
 -18   2  -1    9.39    5.35
  17  -3 -16   32.45   10.64
  17  -3 -16   24.19    8.54
 -17   3  16   22.30    6.90
  17  -3 -15    3.34    6.61
  17  -3 -15    5.94    3.52
 -17   3  15    4.15    4.76
  17  -3 -14   57.71   15.96
  17  -3 -14   72.75   18.86
 -17   3  14   59.83   10.33
  17  -3 -13   45.75   17.16
  17  -3 -13   44.10   13.98
 -17   3  13   33.50   14.01
  17  -3 -12   51.37   14.95
  17  -3 -12   43.36   12.83
 -17   3  12   66.32   13.27
  17  -3 -11   89.98   16.80
  17  -3 -11  111.82   27.47
 -17   3  11  100.18   14.89
  17  -3 -10  507.06   29.12
  17  -3 -10  471.82   43.06
 -17   3  10  448.88   24.30
  17  -3  -9  144.28   45.41
  17  -3  -9  141.05   26.07
 -17   3   9  145.45   14.20
  17  -3  -8  230.47   14.08
  17  -3  -8  240.40   15.32
 -17   3   8  228.40   14.74
  17  -3  -7  147.82   26.05
  17  -3  -7  141.84   40.89
 -17   3   7  144.07   18.22
  17  -3  -6   77.99   16.59
  17  -3  -6   87.65   27.82
 -17   3   6   79.95   16.96
  17  -3  -5  333.35   19.80
 -17   3   5  435.21   48.38
 -17   3   5  320.08   19.67
  17  -3  -4   56.43   16.19
 -17   3   4   73.46   11.50
 -17   3   4   87.37   15.72
  17  -3  -3  232.24   35.01
 -17   3   3  211.72   55.89
 -17   3   3  223.54   21.98
  17  -3  -2   35.57   10.27
 -17   3   2   28.33   10.29
 -17   3   2   21.51    8.26
  17  -3  -1   23.99    6.87
 -17   3   1   31.77    9.23
 -17   3   1   24.60    8.42
 -17   3   0   -0.27   10.91
 -17   3   0   -3.73   10.09
 -17   3   0   15.04    8.66
 -17   3  -1   38.90   12.74
 -17   3  -1   24.39    7.90
 -17   3  -2    9.98    8.76
 -17   3  -2   -3.43    7.47
  16  -4 -16   67.10   19.14
  16  -4 -16   49.91   25.20
 -16   4  16   56.29   18.07
  16  -4 -15   55.33   19.26
  16  -4 -15   63.27   16.85
 -16   4  15   95.76   21.62
  16  -4 -14   48.07   11.96
  16  -4 -14   48.73   13.35
 -16   4  14   55.19   13.26
  16  -4 -13  134.91   29.17
  16  -4 -13  133.29   34.08
 -16   4  13  118.87   31.35
  16  -4 -12   13.96    5.96
  16  -4 -12    2.96    6.51
 -16   4  12    2.25    6.20
  16  -4 -11  195.22   39.57
  16  -4 -11  148.26   34.28
 -16   4  11  166.99   35.21
  16  -4 -10   19.35   11.07
  16  -4 -10   13.85    7.39
 -16   4  10   15.23   11.83
  16  -4  -9  761.71   29.73
  16  -4  -9  849.11   33.46
 -16   4   9  822.64   33.08
  16  -4  -8   -4.51   11.09
  16  -4  -8    3.31    6.49
 -16   4   8   -2.10   12.76
  16  -4  -7  190.56   52.98
  16  -4  -7  228.18   54.20
 -16   4   7  197.07   18.83
  16  -4  -6   32.19   11.73
 -16   4   6   29.61   17.73
 -16   4   6   29.26   18.31
  16  -4  -5  550.29   22.75
 -16   4   5  584.15   25.30
 -16   4   5  573.05   27.98
  16  -4  -4   35.24   10.38
 -16   4   4   24.26   12.56
 -16   4   4   28.94   13.50
  16  -4  -3  518.62   27.31
 -16   4   3  522.47   27.55
 -16   4   3  565.22   30.12
  16  -4  -2   55.36   19.26
 -16   4   2   35.87   12.66
 -16   4   2   44.89   13.24
  16  -4  -1  419.73   22.46
 -16   4   1  428.80   21.38
 -16   4   1  427.18   29.89
 -16   4   0   38.78    9.53
 -16   4   0   40.01   10.35
 -16   4   0   41.48    7.80
 -16   4  -1  717.80  100.10
 -16   4  -1  700.77   87.87
 -16   4  -1  682.76   17.39
 -16   4  -2   16.39    5.52
 -16   4  -2   20.75    7.90
 -16   4  -3  125.44   38.35
 -16   4  -3  123.36   36.78
  15  -5 -16   50.28   16.04
  15  -5 -15   73.39   17.00
  15  -5 -15   51.76   18.23
 -15   5  15   53.34   15.24
  15  -5 -14  176.88   37.44
  15  -5 -14  199.69   14.06
 -15   5  14  163.28   51.46
  15  -5 -13   12.25    8.04
  15  -5 -13   13.07    7.54
 -15   5  13   21.36   13.02
  15  -5 -12  234.65   51.07
  15  -5 -12  212.39   41.96
 -15   5  12  213.32   44.74
  15  -5 -11    5.12    6.44
  15  -5 -11   10.59    6.70
 -15   5  11   14.56   11.19
  15  -5 -10   27.81    9.50
  15  -5 -10   37.27   10.48
 -15   5  10   37.60   15.03
  15  -5  -9  171.41   45.05
  15  -5  -9  167.91   38.49
 -15   5   9  145.98   17.72
  15  -5  -8  343.42   16.99
  15  -5  -8  368.81   15.33
 -15   5   8  400.83   21.81
  15  -5  -7   23.30   13.28
 -15   5   7   20.63   10.65
 -15   5   7   35.73   14.54
  15  -5  -6  288.46   21.52
 -15   5   6  304.62   44.70
 -15   5   6  290.55   19.20
  15  -5  -5   61.14   15.43
 -15   5   5   61.71   10.96
 -15   5   5   57.83   13.36
  15  -5  -4  129.53   35.42
 -15   5   4  108.10   25.16
 -15   5   4  121.65   25.02
  15  -5  -3  191.32   49.46
 -15   5   3  231.44   55.20
 -15   5   3  210.09   45.07
  15  -5  -2  166.25   44.41
 -15   5   2  192.91   14.06
 -15   5   2  166.93   13.85
  15  -5  -1   72.86   19.75
 -15   5   1   89.74   25.55
 -15   5   1  115.41   15.87
  15  -5   0   71.55   17.64
 -15   5   0   88.44   18.92
 -15   5   0  103.72   14.18
 -15   5  -1   75.28   23.53
 -15   5  -1   69.24   11.34
 -15   5  -1   68.12    9.58
 -15   5  -2  119.91   29.90
 -15   5  -2  111.30   29.92
 -15   5  -3   55.73   16.39
 -15   5  -3   59.23   17.99
 -15   5  -4   18.81    8.84
 -15   5  -4   21.50   10.15
  14  -6 -16   19.17    8.32
  14  -6 -15  104.94   27.92
 -14   6  15   68.95   30.71
  14  -6 -14    5.58    6.74
  14  -6 -14    9.18    5.34
 -14   6  14   11.56   13.22
  14  -6 -13  201.83   40.80
  14  -6 -13  177.24   20.91
 -14   6  13  219.30   18.10
  14  -6 -12   -1.53    4.42
  14  -6 -12    3.90    7.03
 -14   6  12    2.89    4.95
  14  -6 -11   33.87    8.65
  14  -6 -11   44.70   13.99
 -14   6  11   43.79   10.11
  14  -6 -10   22.57    7.86
  14  -6 -10   23.86    7.77
 -14   6  10   14.55    9.69
  14  -6  -9   77.70   23.81
 -14   6   9   55.03   14.96
 -14   6   9   67.86   11.94
  14  -6  -8   61.75   19.83
 -14   6   8   65.61    9.08
 -14   6   8   80.10   19.47
  14  -6  -7   45.12   13.90
 -14   6   7   36.92   10.30
 -14   6   7   61.14   20.46
  14  -6  -6   16.72    6.07
 -14   6   6   -5.54   11.12
 -14   6   6   20.70    6.31
  14  -6  -5   74.04   19.18
 -14   6   5   91.73   14.81
 -14   6   5   85.22   12.42
  14  -6  -4   -3.20   10.24
 -14   6   4    0.81    8.76
 -14   6   4   10.07    8.62
  14  -6  -3   27.16    6.95
 -14   6   3   29.11   17.05
 -14   6   3   35.00   12.61
  14  -6  -2    5.87    3.96
 -14   6   2    5.70   11.18
 -14   6   2    2.91    9.44
  14  -6  -1    8.01    7.53
 -14   6   1   11.75   14.35
 -14   6   1    7.27    5.54
  14  -6   0   11.50    9.07
 -14   6   0   -0.41   11.97
 -14   6   0    6.98    6.56
 -14   6  -1    5.30    6.20
 -14   6  -1   -4.41   11.25
 -14   6  -1    5.73    7.00
 -14   6  -2    4.98    4.66
 -14   6  -2   24.94   15.41
 -14   6  -2    2.33    7.05
 -14   6  -3   10.46    8.01
 -14   6  -3    3.81   10.37
 -14   6  -4   15.58   10.20
 -14   6  -4   12.24    7.94
  13  -7 -15   21.77   10.04
  13  -7 -14   16.17    5.47
 -13   7  14   26.32    7.31
  13  -7 -13    4.92    6.77
 -13   7  13    5.78    4.31
 -13   7  13   15.11    9.92
  13  -7 -12  133.88   24.75
 -13   7  12   93.35   34.74
 -13   7  12  174.31   21.21
  13  -7 -11   11.14    4.51
 -13   7  11    9.43    8.25
 -13   7  11    2.00    5.72
  13  -7 -10   66.72   12.03
 -13   7  10   45.23   16.81
 -13   7  10   64.06   20.36
  13  -7  -9  145.69   34.49
 -13   7   9  130.29   10.66
 -13   7   9  127.83   27.73
  13  -7  -8  265.78   24.50
 -13   7   8  222.09   13.23
 -13   7   8  238.59   36.62
  13  -7  -7  138.91   34.56
 -13   7   7  131.53   25.37
 -13   7   7  143.57   37.79
  13  -7  -6  445.93   58.46
 -13   7   6  387.66   15.72
 -13   7   6  324.88   17.89
  13  -7  -5   -3.20   10.02
 -13   7   5   19.31   10.65
 -13   7   5   11.66    4.89
  13  -7  -4   34.63    9.85
 -13   7   4   31.40    9.35
 -13   7   4   34.09    8.81
  13  -7  -3   16.03    8.52
 -13   7   3   22.03    8.78
 -13   7   3   15.72   11.12
  13  -7  -2  377.06   40.03
 -13   7   2  415.17   47.65
 -13   7   2  391.16   23.63
  13  -7  -1    4.02    4.87
 -13   7   1    0.00   11.11
 -13   7   1   15.49   11.92
  13  -7   0  152.83   28.35
 -13   7   0  180.86   38.93
 -13   7   0  209.24   18.06
 -13   7  -1   30.43   11.92
 -13   7  -1   27.58    8.22
 -13   7  -1   34.28   15.86
 -13   7  -2  310.94   29.55
 -13   7  -2  292.85   17.77
 -13   7  -2  285.56   31.37
 -13   7  -3   24.54   10.98
 -13   7  -3   32.19    8.98
 -13   7  -4  170.83   52.92
 -13   7  -4  199.18   43.05
 -13   7  -5   58.43   21.60
 -13   7  -5   45.10   19.67
  12  -8 -15   20.76   10.56
  12  -8 -14   30.93   11.96
 -12   8  14   23.83   10.40
  12  -8 -13   54.91   13.53
 -12   8  13   52.23   14.89
  12  -8 -12   -0.82    9.01
 -12   8  12    7.10    4.78
 -12   8  12   12.59   10.91
  12  -8 -11  112.74   31.33
 -12   8  11   79.76   24.65
 -12   8  11  108.61   35.79
  12  -8 -10   94.27   24.30
 -12   8  10   76.23   18.65
 -12   8  10  128.90   14.15
  12  -8  -9  102.87   19.95
 -12   8   9   72.22   17.59
 -12   8   9   93.74   27.29
  12  -8  -8  527.96   29.47
 -12   8   8  521.40   29.03
 -12   8   8  507.92   33.64
  12  -8  -7  179.99   37.37
 -12   8   7  163.13   39.27
 -12   8   7  167.92   38.37
  12  -8  -6  401.72   14.76
 -12   8   6  408.21   14.39
 -12   8   6  459.74   21.79
  12  -8  -5  139.19   37.05
 -12   8   5  153.85   27.39
 -12   8   5  159.17   32.85
  12  -8  -4  104.56   23.07
 -12   8   4  108.70   27.25
 -12   8   4   98.21   16.28
  12  -8  -3   41.98   11.65
 -12   8   3   37.44   14.07
 -12   8   3   31.55   17.78
  12  -8  -2  641.98   27.06
 -12   8   2  552.07   25.06
 -12   8   2  649.76   34.98
  12  -8  -1  652.82   51.89
 -12   8   1  536.66   24.35
 -12   8   1  690.80   29.21
 -12   8   0  487.11   26.66
 -12   8   0  462.28   25.68
 -12   8   0  509.00   28.60
 -12   8  -1  224.06   33.98
 -12   8  -1  199.38   55.87
 -12   8  -1  259.86   28.00
 -12   8  -2  124.81   40.28
 -12   8  -2  159.33   30.63
 -12   8  -2  110.76   34.69
 -12   8  -3  155.10   27.49
 -12   8  -3  152.12   33.05
 -12   8  -3  166.91   11.93
 -12   8  -4  134.02   40.18
 -12   8  -4  134.03   50.83
 -12   8  -5   28.20   12.41
 -12   8  -5   28.53    8.08
  11  -9 -13   74.73   14.99
 -11   9  13   51.45    7.60
  11  -9 -12   29.14    8.67
 -11   9  12   20.67   10.83
  11  -9 -11    5.29    5.23
 -11   9  11   -0.33    5.92
 -11   9  11   10.25   11.98
  11  -9 -10   17.00    7.19
 -11   9  10    4.93    6.23
 -11   9  10    6.19   11.86
  11  -9  -9  203.70   38.89
 -11   9   9  164.81   34.82
 -11   9   9  209.77   13.63
  11  -9  -8   15.79    9.88
 -11   9   8    2.83    3.74
 -11   9   8   18.57   12.99
  11  -9  -7  206.41   45.36
 -11   9   7  176.22   43.51
 -11   9   7  169.91   48.13
  11  -9  -6   12.60    3.93
 -11   9   6    4.03    7.00
 -11   9   6   14.49   10.88
  11  -9  -5   14.33    8.00
 -11   9   5   10.22    5.06
 -11   9   5   20.90   13.25
  11  -9  -4   13.62    4.68
 -11   9   4   -0.03   11.00
 -11   9   4   17.36   13.76
  11  -9  -3  195.85   16.67
 -11   9   3  190.23   13.29
 -11   9   3  174.25   14.96
  11  -9  -2   25.45    8.27
 -11   9   2    3.45    6.19
 -11   9   2   11.78   18.81
  11  -9  -1  288.75   21.73
 -11   9   1  317.60   66.09
 -11   9   1  314.12   37.33
 -11   9   0   67.77    9.42
 -11   9   0   14.60    9.09
 -11   9   0    9.85   17.31
 -11   9  -1  146.09   42.63
 -11   9  -1  187.13   30.15
 -11   9  -1  136.63   11.88
 -11   9  -2   21.27    8.06
 -11   9  -2   -2.03   12.77
 -11   9  -2   15.13   10.26
 -11   9  -3   37.51   11.81
 -11   9  -3   42.15   14.96
 -11   9  -3   58.05   11.97
 -11   9  -4    3.81    6.69
 -11   9  -4   22.92   12.22
 -11   9  -4    7.01    5.56
 -11   9  -5   48.65   13.25
 -11   9  -5   35.05   16.34
 -10  10  13   13.78    6.94
  10 -10 -12    7.89    3.81
 -10  10  12   23.97   10.18
  10 -10 -11   10.35    5.00
 -10  10  11    2.54   10.16
  10 -10 -10    9.15    6.74
 -10  10  10   16.24   10.80
  10 -10  -9   18.08    9.07
 -10  10   9   14.32    5.28
 -10  10   9   19.35   10.97
  10 -10  -8   10.90    6.25
 -10  10   8   24.94   10.51
 -10  10   8   40.06   16.85
  10 -10  -7   -0.69    7.72
 -10  10   7    1.52    4.51
 -10  10   7    8.83   12.23
  10 -10  -6   12.96    9.21
 -10  10   6    8.82    8.31
 -10  10   6   10.53   12.29
  10 -10  -5  441.15   23.01
 -10  10   5  427.46   31.29
 -10  10   5  490.30   27.92
  10 -10  -4  110.55   22.62
 -10  10   4  121.49   29.05
 -10  10   4  137.97   18.17
  10 -10  -3   21.48    9.50
 -10  10   3   53.22   16.85
 -10  10   3   65.58   20.70
  10 -10  -2   15.80    6.30
 -10  10   2   23.53   15.44
 -10  10   2   27.86   10.39
  10 -10  -1   20.61    8.22
 -10  10   1   13.63   11.34
 -10  10   1   43.39   18.92
 -10  10   0   17.37    8.91
 -10  10   0   22.96    7.72
 -10  10   0   20.00   19.36
 -10  10  -1   28.46   12.03
 -10  10  -1   25.71   13.14
 -10  10  -1   22.67    9.03
 -10  10  -2   26.05    7.84
 -10  10  -2   17.38    7.99
 -10  10  -2   19.46    9.75
 -10  10  -3   40.52   13.48
 -10  10  -3   15.28   13.37
 -10  10  -3   27.93    9.52
 -10  10  -4   -0.53    9.92
 -10  10  -4    7.57    8.90
 -10  10  -4    8.35    4.64
 -10  10  -5   19.55   10.51
 -10  10  -5   25.79   12.43
  -9  11  12    9.81    8.37
  -9  11  11  118.12   38.72
   9 -11 -10    3.60    4.57
  -9  11  10   -5.13   10.86
   9 -11  -9  218.51   23.94
  -9  11   9  163.65   51.33
   9 -11  -8   91.58   23.52
  -9  11   8   64.86   17.82
  -9  11   8   75.04   12.28
   9 -11  -7  429.65   23.00
  -9  11   7  387.57   12.75
  -9  11   7  461.83   20.69
   9 -11  -6  480.22   23.58
  -9  11   6  503.86   25.14
  -9  11   6  551.39   29.03
   9 -11  -5  644.09   50.25
  -9  11   5  655.82   32.85
  -9  11   5  550.56   30.17
   9 -11  -4  428.83   21.43
  -9  11   4  442.85   23.81
  -9  11   4  501.33   53.78
   9 -11  -3   69.47   23.78
  -9  11   3   77.93   15.40
  -9  11   3   77.50   14.77
   9 -11  -2  189.77   11.24
  -9  11   2  167.36   34.23
  -9  11   2  146.32   49.65
  -9  11   1  229.68   46.71
  -9  11   1  249.26   60.60
  -9  11   1  242.53   54.91
  -9  11   0  161.79   43.01
  -9  11   0  145.83   29.14
  -9  11   0  139.87   35.79
  -9  11  -1  330.13   16.50
  -9  11  -1  379.14   20.64
  -9  11  -1  384.05   29.85
  -9  11  -2  190.12   23.91
  -9  11  -2  189.96   33.86
  -9  11  -2  160.66   36.40
  -9  11  -3   64.23   17.01
  -9  11  -3  101.29   31.02
  -9  11  -3   74.95   33.42
  -9  11  -4  129.76   30.53
  -9  11  -4  122.27   46.79
  -9  11  -4  116.90   31.82
  -9  11  -5   44.55   11.77
  -9  11  -5   34.67   18.64
  -8  12  11   21.11   11.54
  -8  12  10  110.64   34.68
  -8  12   9   49.12   20.49
  -8  12   8  149.34   16.09
   8 -12  -7   33.47    8.69
  -8  12   7   26.55   10.52
  -8  12   7   37.99   11.96
   8 -12  -6 1101.84   27.76
  -8  12   6 1013.45   35.45
  -8  12   6 1101.26   31.36
   8 -12  -5    5.73    5.24
  -8  12   5    5.75    6.28
  -8  12   5    5.61   10.04
   8 -12  -4  370.90   14.51
  -8  12   4  347.75   14.43
  -8  12   4  410.83   19.43
   8 -12  -3  242.24   11.58
  -8  12   3  170.89   49.73
  -8  12   3  236.96   16.78
  -8  12   2  179.09   15.36
  -8  12   2  165.17   53.10
  -8  12   2  181.33   23.62
  -8  12   1   62.74   15.64
  -8  12   1   56.10   21.31
  -8  12   1   90.01   23.59
  -8  12   0  463.28   17.24
  -8  12   0  493.09   53.05
  -8  12   0  494.99   21.52
  -8  12  -1   30.61   13.79
  -8  12  -1   38.63    9.99
  -8  12  -1   47.94   15.25
  -8  12  -2  399.36   18.27
  -8  12  -2  388.71   19.66
  -8  12  -2  434.61   21.68
  -8  12  -3  164.83   36.60
  -8  12  -3  176.26   56.30
  -8  12  -3  233.11   27.01
  -8  12  -4   61.82   23.09
  -8  12  -4   79.42   16.75
  -8  12  -4   61.84   14.90
  -8  12  -5   57.73   15.71
  -8  12  -5   58.23   23.42
  -8  12  -5   63.98   12.76
  -7  13  10   12.80    8.50
  -7  13   9   13.61    9.15
  -7  13   8  105.13   37.03
  -7  13   7   27.54    9.82
  -7  13   6  125.86   39.77
  -7  13   6  169.24   44.00
  -7  13   5  246.71   12.80
  -7  13   5  193.74   58.70
   7 -13  -4   44.93   14.50
  -7  13   4   50.90   12.86
  -7  13   4   65.03   26.70
  -7  13   3    8.63    6.51
  -7  13   3   14.29    8.54
  -7  13   3   -0.33   11.63
  -7  13   2  258.51   13.02
  -7  13   2  229.33   13.93
  -7  13   2  277.72   41.16
  -7  13   1    3.32    5.23
  -7  13   1   16.39    7.01
  -7  13   1  -18.87   13.33
  -7  13   0  251.41   31.68
  -7  13   0  223.30   60.14
  -7  13   0  278.71   58.82
  -7  13  -1    3.38    5.95
  -7  13  -1   -2.41    7.97
  -7  13  -1    4.25   11.33
  -7  13  -2   49.32   14.06
  -7  13  -2   55.45   11.81
  -7  13  -2   76.00   16.37
  -7  13  -3    3.79    5.19
  -7  13  -3   22.19   12.85
  -7  13  -3   16.23    8.02
  -7  13  -4  135.74   38.04
  -7  13  -4  137.30   45.14
  -7  13  -4  139.55   47.91
  -6  14   9   -0.57    8.65
  -6  14   8   17.63    7.20
  -6  14   7   55.19   13.34
  -6  14   6   51.69   19.67
  -6  14   5   38.16   11.49
  -6  14   5   43.03   20.17
  -6  14   4  102.77   32.04
  -6  14   4  120.63   34.26
  -6  14   3   10.13   11.38
  -6  14   3   -4.47   12.72
  -6  14   2   24.43   10.57
  -6  14   2   27.81    8.90
  -6  14   2   14.19    7.60
  -6  14   1    3.80    4.22
  -6  14   1    6.89    5.86
  -6  14   1   10.17    9.17
  -6  14   0    9.99    4.84
  -6  14   0   17.67    8.70
  -6  14   0   14.25    8.23
  -6  14  -1   -0.02    6.23
  -6  14  -1    2.63   11.10
  -6  14  -1   13.04    8.11
  -6  14  -2    4.78    3.77
  -6  14  -2    8.67    6.75
  -6  14  -2   12.64    7.85
  -6  14  -3   41.55   13.01
  -6  14  -3   34.65    9.19
  -6  14  -3   41.38   15.13
  -6  14  -4   -3.51    7.42
  -6  14  -4    9.78    6.87
  -6  14  -4    6.71    8.65
  -5  15   7   27.02    7.01
  -5  15   6  195.12   33.09
  -5  15   5   40.81   11.50
  -5  15   4   11.94    5.19
  -5  15   3   62.57   24.47
  -5  15   3   78.96   16.57
  -5  15   2   50.53   14.63
  -5  15   2   87.12   18.34
  -5  15   1   68.77   21.70
  -5  15   1  113.27   27.63
  -5  15   0   89.81   35.08
  -5  15   0  130.91   31.69
  -5  15  -1   99.84   39.40
  -5  15  -1  127.94   26.25
  -5  15  -2    7.05    6.02
  -5  15  -2   -0.15   10.07
  -5  15  -2   20.97    7.94
  -5  15  -3   71.44   27.60
  -5  15  -3   70.34   24.98
  -4  16   3  185.53   45.04
  -4  16   2   21.17   12.23
  -4  16   2   69.75   18.09
  -4  16   1  183.62   40.21
  -4  16   1  183.45   35.09
  -4  16   0   22.69    8.10
  -4  16   0   56.03   14.38
  23   1 -10   15.95    9.98
  23   1 -10   -0.67    3.77
 -23  -1  10   -8.54   11.61
  23   1  -9   88.06   30.61
  23   1  -9   87.02   34.11
 -23  -1   9   81.81   19.27
  22   0 -13   -1.60   10.48
  22   0 -13   12.48    6.76
 -22   0  13   21.16   11.13
  22   0 -12    5.92   10.31
  22   0 -12    7.59    6.75
 -22   0  12    5.87   12.26
  22   0 -11   -2.24   10.89
  22   0 -11    9.18    6.26
 -22   0  11   -4.20   11.53
  22   0 -10   30.91   18.11
  22   0 -10   30.20    8.02
 -22   0  10   42.65   12.28
  22   0  -9   -2.71    9.41
  22   0  -9    3.27    7.46
 -22   0   9   12.26   10.51
  22   0  -8   15.19    8.34
  22   0  -8   18.04    8.35
 -22   0   8   21.74   11.77
  22   0  -7    7.93    6.68
  22   0  -7    6.16    5.79
 -22   0   7    0.18    9.92
  22   0  -6   99.85   34.94
  22   0  -6   69.78   32.65
 -22   0   6  127.78   14.37
  22   0  -5   -3.79    7.69
 -22   0   5    6.43    5.24
 -22   0   5    1.20   10.30
  21  -1 -14   43.20   13.22
  21  -1 -14   47.90   15.41
 -21   1  14   50.06   10.78
  21  -1 -13  101.70   27.65
  21  -1 -13  108.25   34.96
 -21   1  13  106.91   12.39
  21  -1 -12   -2.35   10.16
  21  -1 -12    5.91    7.59
 -21   1  12   11.48   11.75
  21  -1 -11   50.05   15.65
  21  -1 -11   51.00   11.51
 -21   1  11   19.55   11.86
  21  -1 -10    9.60    7.33
  21  -1 -10    4.71    5.94
 -21   1  10   19.74   13.30
  21  -1  -9  111.32   33.02
  21  -1  -9   75.57   29.77
 -21   1   9  108.35   12.82
  21  -1  -8   20.45   10.16
  21  -1  -8   18.07    8.57
 -21   1   8    6.65   10.97
  21  -1  -7  101.30   34.33
  21  -1  -7   84.85   29.45
 -21   1   7   76.92   14.86
  21  -1  -6   11.88    6.53
  21  -1  -6   19.65    8.36
 -21   1   6   28.47   15.54
  21  -1  -5  114.75   39.93
 -21   1   5  105.67   39.41
 -21   1   5  175.64   15.93
  21  -1  -4   16.03    6.66
 -21   1   4   14.46    5.20
 -21   1   4   17.08   10.49
  21  -1  -3   39.33   14.82
 -21   1   3   26.28   11.65
 -21   1   3   37.45    9.38
  20  -2 -15   63.74   16.78
  20  -2 -15   60.53   18.02
 -20   2  15   90.21   13.07
  20  -2 -14   65.20   19.73
  20  -2 -14   54.68   16.14
 -20   2  14   82.04   15.76
  20  -2 -13   10.36    7.01
  20  -2 -13   21.09    7.33
 -20   2  13   19.43   11.57
  20  -2 -12  101.01   19.98
  20  -2 -12   69.52   15.28
 -20   2  12   99.63   12.46
  20  -2 -11  116.35   28.70
  20  -2 -11   97.83   26.43
 -20   2  11  119.04   16.37
  20  -2 -10   92.39   27.87
  20  -2 -10  116.99   32.31
 -20   2  10  140.77   16.28
  20  -2  -9   40.37   14.56
  20  -2  -9   68.01   21.50
 -20   2   9   39.58   12.11
  20  -2  -8  220.05   56.14
  20  -2  -8  235.34   14.93
 -20   2   8  236.82   20.40
  20  -2  -7   73.98   30.06
  20  -2  -7   79.42   24.94
 -20   2   7  107.60   14.45
  20  -2  -6  104.65   33.07
 -20   2   6   92.63   20.49
 -20   2   6  108.79   16.90
  20  -2  -5   27.28    8.37
 -20   2   5   43.81   11.78
 -20   2   5   28.49   11.37
  20  -2  -4   26.08   11.03
 -20   2   4   43.26   10.21
 -20   2   4   40.01   16.59
  20  -2  -3   27.71    9.42
 -20   2   3   45.21   13.39
 -20   2   3   29.99   12.77
  20  -2  -2   12.53    7.29
 -20   2   2    7.42    5.09
 -20   2   2   10.61    7.89
  19  -3 -15   20.40    7.06
  19  -3 -15    4.74    6.32
 -19   3  15    6.44    9.12
  19  -3 -14  114.39   27.07
  19  -3 -14   97.44   26.94
 -19   3  14   91.42   36.42
  19  -3 -13   20.43   12.15
  19  -3 -13    8.02    6.63
 -19   3  13   20.53   18.05
  19  -3 -12   82.55   20.73
  19  -3 -12   89.03   22.39
 -19   3  12  119.98   17.76
  19  -3 -11   21.94    8.95
  19  -3 -11   18.58   13.52
 -19   3  11   16.73   12.48
  19  -3 -10  107.82   28.65
  19  -3 -10  123.85   25.23
 -19   3  10  120.73   12.96
  19  -3  -9   60.36   17.06
  19  -3  -9   78.32   17.02
 -19   3   9   57.10   11.47
  19  -3  -8   21.93   12.09
  19  -3  -8   14.87    5.89
 -19   3   8    4.56   12.92
  19  -3  -7  128.84   39.29
  19  -3  -7  108.04   38.46
 -19   3   7  143.59   18.29
  19  -3  -6   32.52   11.95
 -19   3   6   25.36   15.94
 -19   3   6   27.03   13.25
  19  -3  -5   73.90   17.76
 -19   3   5   75.69   12.30
 -19   3   5   55.09   11.12
 -19   3   4   46.06   14.17
 -19   3   4   35.27    9.00
  19  -3  -3   94.47   17.85
 -19   3   3  102.31   18.95
 -19   3   3  106.94   22.69
  19  -3  -2   11.71    8.16
 -19   3   2   26.48    8.52
 -19   3   2   43.44   11.14
 -19   3   1  149.53   44.64
 -19   3   1  193.17   21.19
 -19   3   0   34.69   12.54
 -19   3   0   26.38   13.32
  18  -4 -16   37.24   17.94
  18  -4 -16   27.08   10.65
 -18   4  16   22.99    8.70
  18  -4 -15   38.81   12.23
  18  -4 -15   25.88   14.00
 -18   4  15   40.95   11.72
  18  -4 -14   18.59    8.14
  18  -4 -14   11.00    6.19
 -18   4  14   19.75    9.35
  18  -4 -13   30.41   14.12
 -18   4  13   42.67   10.84
  18  -4 -12   -2.59   12.32
  18  -4 -12   13.04   11.19
 -18   4  12   13.53    7.32
  18  -4 -11  100.21   25.85
  18  -4 -11   87.50   25.30
 -18   4  11   89.68   17.37
  18  -4 -10   33.27   11.54
  18  -4 -10   27.97    9.43
 -18   4  10   48.48   14.21
  18  -4  -9  155.35   41.07
  18  -4  -9  159.84   46.49
 -18   4   9  137.55   13.59
  18  -4  -8   63.46   15.81
  18  -4  -8   53.87   18.26
 -18   4   8   31.48   10.33
  18  -4  -7  141.38   40.34
 -18   4   7  124.56   14.32
 -18   4   7  132.18   35.88
  18  -4  -6   16.93    7.57
 -18   4   6   25.27   11.78
 -18   4   6   33.87   12.01
  18  -4  -5   61.18   19.84
 -18   4   5   76.41   20.83
 -18   4   5   83.49   14.49
  18  -4  -4   46.90   13.45
 -18   4   4   33.61   11.12
 -18   4   4   52.99   13.53
  18  -4  -3  318.08   49.55
 -18   4   3  288.46   31.21
 -18   4   3  261.61   14.30
  18  -4  -2   50.76   23.68
 -18   4   2   34.76    9.94
 -18   4   2   58.47   16.28
  18  -4  -1  217.58   13.64
 -18   4   1  171.55   40.45
 -18   4   1  211.92   27.33
 -18   4   0    6.43    6.93
 -18   4   0   23.22    7.19
 -18   4   0   25.78   10.10
 -18   4  -1   12.26    5.69
 -18   4  -1   -0.01    9.20
  17  -5 -16   95.43   27.34
 -17   5  16   86.42   12.51
  17  -5 -15   12.84    8.56
  17  -5 -15    4.44    4.27
 -17   5  15   13.91    8.23
  17  -5 -14   90.07   31.05
  17  -5 -14   79.99   27.03
 -17   5  14   78.92   16.63
  17  -5 -13   59.65   17.19
  17  -5 -13   48.24   12.04
 -17   5  13   56.21   20.59
  17  -5 -12   61.41   17.02
  17  -5 -12   73.72   19.81
 -17   5  12   75.08   15.41
  17  -5 -11   37.79    7.39
  17  -5 -11   19.81    8.66
 -17   5  11   12.59   12.25
  17  -5 -10  552.09   68.88
  17  -5 -10  528.85   26.71
 -17   5  10  542.67   26.20
  17  -5  -9    4.84    6.92
  17  -5  -9    6.85    7.76
 -17   5   9   35.11   18.98
  17  -5  -8  246.87   48.10
 -17   5   8  212.04   40.85
 -17   5   8  203.89   17.95
  17  -5  -7    6.54    5.72
 -17   5   7    9.77    5.80
 -17   5   7   16.60   12.30
  17  -5  -6  162.94   47.29
 -17   5   6  156.29   37.76
 -17   5   6  180.17   15.68
  17  -5  -5   33.12    9.27
 -17   5   5   36.35   10.45
 -17   5   5   27.19   12.22
  17  -5  -4  104.37   33.83
 -17   5   4  117.36   23.22
 -17   5   4  112.23   25.97
  17  -5  -3   71.30   21.74
 -17   5   3   95.31   27.63
 -17   5   3   81.23   14.80
  17  -5  -2  117.02   27.12
 -17   5   2  123.69   31.13
 -17   5   2  133.57   34.26
  17  -5  -1   42.20   12.30
 -17   5   1   62.10   15.18
 -17   5   1   66.86   18.93
 -17   5   0  172.43   13.53
 -17   5   0  169.63   26.84
 -17   5   0  138.58   36.40
 -17   5  -1  115.34   37.02
 -17   5  -1  113.68   36.63
  16  -6 -15  152.30   42.32
 -16   6  15  231.28   17.03
  16  -6 -14   12.66    5.58
  16  -6 -14    1.24    3.76
 -16   6  14    2.81    7.33
  16  -6 -13  214.78   43.83
  16  -6 -13  133.02   41.92
 -16   6  13  163.20   24.67
  16  -6 -12   15.46    9.32
  16  -6 -12   19.74    8.23
 -16   6  12   22.92    9.58
  16  -6 -11  467.34   62.19
  16  -6 -11  427.94   18.84
 -16   6  11  415.40   31.12
  16  -6 -10   37.41   13.85
 -16   6  10   26.32    7.19
 -16   6  10   62.84   19.70
  16  -6  -9  569.24   62.42
 -16   6   9  541.37   19.54
 -16   6   9  537.51   63.45
  16  -6  -8   98.50   20.68
 -16   6   8   82.41   10.42
 -16   6   8  111.88   29.42
  16  -6  -7  183.83   37.83
 -16   6   7  172.15   24.09
 -16   6   7  212.91   39.48
  16  -6  -6    7.09    7.08
 -16   6   6   20.97   10.46
 -16   6   6   21.14   14.21
  16  -6  -5   68.22   18.13
 -16   6   5   70.82   19.01
 -16   6   5   72.59   17.06
  16  -6  -4   -2.52    9.91
 -16   6   4   -0.87   10.60
 -16   6   4    3.77    6.08
  16  -6  -3    9.14    4.11
 -16   6   3   18.27    9.41
 -16   6   3   23.44   13.57
  16  -6  -2    4.41    7.21
 -16   6   2    4.70    6.79
 -16   6   2    8.06   12.54
  16  -6  -1    3.63    7.99
 -16   6   1   -5.42   12.86
 -16   6   1    7.59    8.16
 -16   6   0   34.57   12.82
 -16   6   0   23.24   10.20
 -16   6   0   26.16   10.62
 -16   6  -1   11.80   10.05
 -16   6  -1    5.36    7.25
 -16   6  -1    9.09    9.21
 -16   6  -2   -0.22    9.90
 -16   6  -2   -2.09    9.36
  15  -7 -15   14.73    5.20
 -15   7  15    9.39    9.14
  15  -7 -14   38.12   10.03
 -15   7  14   17.31    4.28
 -15   7  14   39.68   15.14
  15  -7 -13   43.72   12.20
 -15   7  13   20.25   10.70
  15  -7 -12  133.02   25.63
 -15   7  12   97.57   37.24
 -15   7  12   93.10   30.46
  15  -7 -11  236.24   41.46
 -15   7  11  196.52   38.37
 -15   7  11  189.65   51.51
  15  -7 -10  242.56   21.87
 -15   7  10  218.34   13.38
 -15   7  10  270.15   20.69
  15  -7  -9    5.31    7.53
 -15   7   9   -0.91    9.75
 -15   7   9   15.80    8.61
  15  -7  -8   54.87   16.84
 -15   7   8   35.72    9.09
 -15   7   8   50.38   17.82
  15  -7  -7   12.11    7.24
 -15   7   7   10.64    6.89
 -15   7   7   15.06    9.64
  15  -7  -6  387.41   21.95
 -15   7   6  389.25   54.92
 -15   7   6  449.45   43.43
  15  -7  -5   22.50   10.10
 -15   7   5   34.06   13.61
 -15   7   5   27.18   11.58
  15  -7  -4  251.34   14.20
 -15   7   4  234.66   51.83
 -15   7   4  292.61   24.41
  15  -7  -3   16.79    5.53
 -15   7   3    8.72    9.96
 -15   7   3    9.11    6.70
  15  -7  -2   84.82   19.80
 -15   7   2   81.15   17.08
 -15   7   2  112.31   15.74
  15  -7  -1   44.24   10.66
 -15   7   1   50.96   15.46
 -15   7   1   47.99   22.95
 -15   7   0  356.77   25.03
 -15   7   0  368.68   42.86
 -15   7   0  355.66   18.92
 -15   7  -1   36.69   14.78
 -15   7  -1   40.19   10.38
 -15   7  -1   49.52   11.66
 -15   7  -2   92.70   24.67
 -15   7  -2  122.08   16.11
 -15   7  -3   20.39    9.48
 -15   7  -3   29.11    7.53
  14  -8 -15   41.06   13.38
 -14   8  15   38.09   11.90
  14  -8 -14   10.90    6.86
 -14   8  14   21.06    8.25
  14  -8 -13   16.00    7.83
 -14   8  13   15.53    7.83
 -14   8  13   18.27    9.97
  14  -8 -12   92.48   16.19
 -14   8  12   92.38    8.30
 -14   8  12   80.32   28.14
  14  -8 -11   25.00    8.38
 -14   8  11   32.38    7.42
 -14   8  11   32.96   15.48
  14  -8 -10  142.47   39.10
 -14   8  10   97.29   27.49
 -14   8  10   85.54   38.81
  14  -8  -9   64.40   14.78
 -14   8   9   58.91   16.85
 -14   8   9   44.43   15.08
  14  -8  -8  244.96   48.42
 -14   8   8  223.73   51.35
 -14   8   8  185.47   41.26
  14  -8  -7   23.59    7.09
 -14   8   7   18.06    7.75
 -14   8   7   25.40   13.42
  14  -8  -6  343.79   25.62
 -14   8   6  328.72   56.22
 -14   8   6  335.61   23.77
  14  -8  -5   85.15   21.15
 -14   8   5  108.03   25.35
 -14   8   5  105.97   19.90
  14  -8  -4  313.24   22.31
 -14   8   4  368.12   57.14
 -14   8   4  352.25   23.92
  14  -8  -3  133.18   32.06
 -14   8   3  134.19   33.60
 -14   8   3  144.89   16.46
  14  -8  -2  280.85   16.32
 -14   8   2  210.36   55.03
 -14   8   2  286.01   18.19
 -14   8   1   58.97   13.12
 -14   8   1   64.04   13.12
[truncated: 32,367 more chars]
